# Supplementary material for: Knockout of thyroid hormone receptor alpha a (thraa) enhances cardiac regeneration in zebrafish through metabolic and hypoxic regulation
Source: Cell Commun Signal. 2025 Jul 16;23:340. doi: 10.1186/s12964-025-02350-5 (PMC12265366; doi:10.1186/s12964-025-02350-5)
Supplement: Supplementary file 1 — Supplementary Material 1 [file 12964_2025_2350_MOESM1_ESM.xlsx]

## Sheet: WT_vs_THRAAhom
	baseMean	log2FoldChange	lfcSE	stat	pvalue	padj
ENSDARG00000016318	87.1151	0.728722	0.39311	1.85374	0.0637771	0.240952
ENSDARG00000052402	35.4624	-0.0817739	0.571377	-0.143117	0.886198	0.961258
ENSDARG00000077330	58.6752	0.0973666	0.450703	0.216033	0.828962	0.937271
ENSDARG00000091592	1212.99	2.39205	0.785561	3.04502	0.00232665	0.0206569
ENSDARG00000059699	11.1613	-1.11957	0.96231	-1.16341	0.244661	0.544634
ENSDARG00000035122	198.502	-0.449863	0.256323	-1.75506	0.0792488	0.279132
ENSDARG00000058690	51.1013	-0.900003	0.486032	-1.85173	0.0640639	0.241618
ENSDARG00000094836	190.979	-0.122789	0.275076	-0.446381	0.655322	0.861064
ENSDARG00000060069	81.584	0.113533	0.36859	0.308019	0.758068	0.908805
ENSDARG00000078504	15.3148	-1.75766	0.972081	-1.80814	0.070585	0.257873
ENSDARG00000002670	315.049	-0.107219	0.246541	-0.434895	0.663639	0.865374
ENSDARG00000018637	3278.36	0.404361	0.124383	3.25093	0.00115028	0.011736
ENSDARG00000091058	7.73697	0.498931	1.13759	0.438587	0.660961	0.864193
ENSDARG00000028012	23.0819	-1.82678	0.884059	-2.06636	0.0387948	0.170405
ENSDARG00000104163	8.97066	-0.12977	1.09074	-0.118974	0.905296	0.967934
ENSDARG00000097060	5.27982	5.86332	2.00216	2.92849	0.00340609	0.028093
ENSDARG00000061191	8.66028	-1.97289	1.12561	-1.75273	0.0796489	0.280274
ENSDARG00000100150	74.2645	-1.33977	0.397792	-3.36801	0.00075714	0.00837251
ENSDARG00000036865	152.008	0.22933	0.299055	0.76685	0.443171	0.728445
ENSDARG00000100308	10.4829	0.874846	1.02627	0.852451	0.393964	0.691111
ENSDARG00000096904	22.1073	2.83833	0.804165	3.52953	0.000416297	0.00503126
ENSDARG00000062082	1108.52	-0.141429	0.14695	-0.962426	0.335836	0.640425
ENSDARG00000074807	215.915	0.211143	0.247167	0.854252	0.392966	0.690367
ENSDARG00000097215	23.89	-0.0911153	0.721084	-0.126359	0.899448	0.96687
ENSDARG00000042458	42.6894	-0.483923	0.493362	-0.980868	0.326658	0.630674
ENSDARG00000009657	265.236	0.172363	0.225608	0.763992	0.444872	0.729744
ENSDARG00000054649	8.25114	6.5082	1.8184	3.57908	0.00034481	0.00428794
ENSDARG00000042725	874.105	-2.2288	0.218932	-10.1803	2.42773e-24	5.40155e-22
ENSDARG00000006120	130.711	-0.205665	0.308886	-0.665828	0.505521	0.77457
ENSDARG00000075795	111.339	0.0618259	0.36476	0.169497	0.865405	0.95366
ENSDARG00000102867	316.433	-0.130267	0.218788	-0.595402	0.551575	0.804449
ENSDARG00000060362	222.575	0.112	0.239285	0.468064	0.639739	0.853707
ENSDARG00000011824	1401.15	0.0330375	0.14209	0.232511	0.816141	0.931953
ENSDARG00000103827	11.1425	-2.1764	1.05419	-2.06453	0.0389673	0.170928
ENSDARG00000069966	99.5939	2.01807	0.405584	4.9757	6.50108e-07	1.67441e-05
ENSDARG00000016490	135.41	0.759588	0.329642	2.30428	0.0212069	0.111412
ENSDARG00000116765	45.6146	-0.91717	0.481722	-1.90394	0.0569178	0.223211
ENSDARG00000013292	6.93284	-0.826818	1.2131	-0.681575	0.495508	0.767599
ENSDARG00000021265	41.6111	-6.37825	2.78861	-2.28725	0.022181	0.115093
ENSDARG00000016769	98.4331	-0.530191	0.357803	-1.4818	0.138394	0.394481
ENSDARG00000114142	4.76975	3.11643	1.66822	1.86811	0.0617468	0.235769
ENSDARG00000105231	653.054	0.400949	0.174452	2.29833	0.0215428	0.112703
ENSDARG00000040684	73.7977	0.110824	0.394999	0.280568	0.779042	0.916486
ENSDARG00000003308	795.521	0.527555	0.160877	3.27924	0.00104088	0.0108538
ENSDARG00000018111	247.941	0.563565	0.259454	2.17212	0.0298465	0.142275
ENSDARG00000052674	1742.99	0.031749	0.140117	0.226589	0.820744	0.933552
ENSDARG00000060580	212.511	0.16872	0.278566	0.605676	0.54473	0.800034
ENSDARG00000035185	114.288	-0.847079	0.347349	-2.4387	0.0147403	0.0851985
ENSDARG00000114067	48.9526	-0.342015	0.472698	-0.723537	0.46935	0.747929
ENSDARG00000008480	46.647	0.834492	0.496167	1.68188	0.0925926	0.307427
ENSDARG00000052734	2.48059	0.0212155	1.954	0.0108574	0.991337	NA
ENSDARG00000090164	21.49	-3.48047	0.922903	-3.77122	0.000162454	0.00226077
ENSDARG00000078986	97.7217	0.120234	0.337648	0.356092	0.721771	0.892584
ENSDARG00000090977	18.1049	-1.18481	0.764997	-1.54878	0.121435	0.36327
ENSDARG00000078301	204.222	0.03728	0.249	0.149719	0.880986	0.959622
ENSDARG00000019235	416.372	0.950757	0.207419	4.58376	4.5669e-06	9.76123e-05
ENSDARG00000095078	3.72055	0.212744	1.67764	0.126812	0.89909	0.966724
ENSDARG00000045595	27.4804	-0.428629	0.658433	-0.650984	0.515057	0.780845
ENSDARG00000071333	34.5496	0.209899	0.55706	0.376798	0.706323	0.886299
ENSDARG00000039669	63.81	-2.25521	0.459455	-4.90845	9.17977e-07	2.28776e-05
ENSDARG00000098046	22.2307	-2.30031	0.736043	-3.12524	0.00177658	0.0166454
ENSDARG00000099874	29.8994	0.711553	0.603562	1.17892	0.238429	0.53747
ENSDARG00000041430	8.00682	1.17016	1.43852	0.813447	0.415962	0.708631
ENSDARG00000034895	164.577	-0.0531493	0.271032	-0.1961	0.844532	0.943267
ENSDARG00000057911	5184.26	0.74262	0.147058	5.04985	4.42151e-07	1.18165e-05
ENSDARG00000012021	227.238	-0.124975	0.23824	-0.524577	0.599877	0.833174
ENSDARG00000089078	505.303	0.195006	0.18271	1.0673	0.285836	0.58899
ENSDARG00000024471	2.97581	-1.55486	1.84458	-0.842936	0.399264	0.695562
ENSDARG00000031317	1105.58	-0.0796379	0.171577	-0.464153	0.642538	0.854987
ENSDARG00000032601	136.684	0.190531	0.318555	0.598111	0.549766	0.802952
ENSDARG00000070393	50.2602	0.484965	0.46462	1.04379	0.296583	0.600417
ENSDARG00000096586	10.3697	-2.86577	1.12546	-2.54631	0.010887	0.0683408
ENSDARG00000025855	1349.51	1.38702	0.455843	3.04276	0.00234417	0.0207624
ENSDARG00000062025	305.065	-0.719243	0.233374	-3.08193	0.00205661	0.0187276
ENSDARG00000008255	632.855	-0.295201	0.192123	-1.53652	0.124411	0.36872
ENSDARG00000058528	185.897	-0.382989	0.293702	-1.304	0.192233	0.478948
ENSDARG00000023815	76.8453	-0.00223131	0.376558	-0.00592554	0.995272	0.998126
ENSDARG00000055443	70.6227	-0.502494	0.436673	-1.15073	0.249842	0.550568
ENSDARG00000101984	52.9377	-1.61799	0.508431	-3.18232	0.001461	0.0142227
ENSDARG00000095041	20.6466	1.49048	0.739147	2.01649	0.0437483	0.185596
ENSDARG00000007760	129.597	0.274222	0.297407	0.922043	0.356506	0.660247
ENSDARG00000104300	48.6339	-0.633307	0.500266	-1.26594	0.205534	0.495725
ENSDARG00000102240	4.47963	0.346444	1.44836	0.239197	0.810953	0.93044
ENSDARG00000070801	1903.12	0.177163	0.137457	1.28886	0.197446	0.486737
ENSDARG00000099358	798.723	-0.0655825	0.183131	-0.358118	0.720255	0.891656
ENSDARG00000070080	712.483	-0.0968659	0.169992	-0.569826	0.568796	0.813965
ENSDARG00000032929	18.9028	-0.42898	0.774074	-0.554185	0.579452	0.820785
ENSDARG00000061363	7.68334	-1.0457	1.13219	-0.923612	0.355688	0.659289
ENSDARG00000092257	14.929	1.60404	0.86062	1.86381	0.0623478	0.237251
ENSDARG00000063535	433.751	-0.23983	0.231887	-1.03425	0.301018	0.605412
ENSDARG00000056650	565.032	-0.499694	0.183025	-2.73019	0.00632974	0.0447174
ENSDARG00000100186	101.337	-0.160488	0.339971	-0.472064	0.636881	0.852717
ENSDARG00000117717	3.20714	-5.1198	2.76521	-1.8515	0.0640974	0.241618
ENSDARG00000078083	171.909	-0.00167439	0.267169	-0.00626716	0.995	0.998069
ENSDARG00000097074	17.9671	1.1178	0.799368	1.39835	0.162007	0.432901
ENSDARG00000055753	61.0716	0.80977	0.421592	1.92074	0.0547641	0.21735
ENSDARG00000096877	46.9068	-0.268728	0.486773	-0.55206	0.580907	0.821763
ENSDARG00000040401	668.758	0.0722252	0.193284	0.373674	0.708647	0.886758
ENSDARG00000044813	116.166	0.813153	0.328163	2.47789	0.0132162	0.0785397
ENSDARG00000053713	346.1	0.0131532	0.22701	0.057941	0.953796	0.986635
ENSDARG00000057630	59.0514	1.45676	0.452024	3.22274	0.0012697	0.0127101
ENSDARG00000105592	639.293	-1.01559	0.253268	-4.00996	6.07292e-05	0.00096844
ENSDARG00000115349	72.0788	-0.740323	0.407761	-1.81558	0.0694349	0.255461
ENSDARG00000036105	3.24594	2.4829	1.98447	1.25117	0.210873	0.502932
ENSDARG00000079399	10.4317	1.01876	1.07227	0.950096	0.342063	0.647007
ENSDARG00000077082	19.3559	-0.890777	0.740146	-1.20351	0.228777	0.526261
ENSDARG00000014474	146.844	0.300757	0.298287	1.00828	0.313319	0.618957
ENSDARG00000039828	3.75109	-0.538557	1.86265	-0.289134	0.772479	0.914107
ENSDARG00000115167	20.3136	-0.193347	0.747758	-0.258569	0.795968	0.925172
ENSDARG00000037403	74.5451	-1.20455	0.446357	-2.69863	0.00696264	0.0482473
ENSDARG00000036787	55.5833	-1.5093	0.524634	-2.87686	0.00401657	0.0316848
ENSDARG00000096419	24.6351	-0.528297	0.693493	-0.761792	0.446184	0.730987
ENSDARG00000062330	723.241	0.102658	0.165237	0.62128	0.534415	0.793182
ENSDARG00000076386	905.598	0.925025	0.532368	1.73757	0.0822874	0.286144
ENSDARG00000056085	815.705	0.123702	0.157523	0.785296	0.43228	0.7197
ENSDARG00000070890	4.94566	-1.56365	1.43251	-1.09154	0.275033	0.576509
ENSDARG00000090062	18.3953	-0.768017	0.777524	-0.987773	0.323264	0.628656
ENSDARG00000098304	1034.8	0.220754	0.15013	1.47042	0.141448	0.399591
ENSDARG00000102554	4.20339	0.183092	1.65482	0.110642	0.9119	0.968878
ENSDARG00000015472	842.94	0.0694601	0.163461	0.424933	0.670886	0.869517
ENSDARG00000103483	380.366	-0.049745	0.196474	-0.253189	0.800122	0.926909
ENSDARG00000012449	60.6367	0.819913	0.448448	1.82833	0.0674995	0.250103
ENSDARG00000021466	606.34	0.297005	0.172925	1.71754	0.0858807	0.293469
ENSDARG00000058601	28.129	0.567342	0.635788	0.892343	0.372209	0.675693
ENSDARG00000099860	1177.43	3.69219	0.203376	18.1545	1.18382e-73	3.12308e-70
ENSDARG00000098645	100.882	-0.031783	0.388455	-0.0818192	0.934791	0.97596
ENSDARG00000070161	1172.78	0.336528	0.145225	2.31729	0.020488	0.108722
ENSDARG00000019459	402.311	-0.495469	0.193635	-2.55877	0.0105042	0.0665542
ENSDARG00000005451	3232.97	-0.139661	0.125942	-1.10893	0.267462	0.567921
ENSDARG00000070056	3.20239	-2.4499	2.00481	-1.22201	0.221704	0.518143
ENSDARG00000097530	4.19631	-1.68403	1.61279	-1.04418	0.296404	0.600318
ENSDARG00000027916	377.403	0.493546	0.199842	2.46968	0.0135233	0.0799918
ENSDARG00000079848	645.488	0.220073	0.191113	1.15153	0.249514	0.550313
ENSDARG00000007774	65.5495	0.281751	0.426013	0.661368	0.508376	0.776734
ENSDARG00000075188	108.37	-0.4932	0.348444	-1.41544	0.15694	0.424632
ENSDARG00000004875	326.657	0.397626	0.218649	1.81856	0.0689784	0.25443
ENSDARG00000100624	194.043	0.0926745	0.258894	0.357963	0.720371	0.891656
ENSDARG00000009430	5.68346	-1.17576	1.35414	-0.868272	0.385245	0.68452
ENSDARG00000061100	959.063	0.279169	0.158153	1.76518	0.0775335	0.274925
ENSDARG00000060539	6.72391	0.347981	1.19393	0.291459	0.7707	0.913302
ENSDARG00000101041	2.95554	-5.00211	2.43014	-2.05836	0.0395555	0.172934
ENSDARG00000076241	1596.49	-0.584465	0.168843	-3.46158	0.000537007	0.00626859
ENSDARG00000090804	266.645	0.770077	0.247152	3.1158	0.00183448	0.0171184
ENSDARG00000008439	24.1055	-0.667457	0.678374	-0.983907	0.325161	0.629796
ENSDARG00000105063	25.6141	2.35491	0.746203	3.15585	0.0016003	0.0153043
ENSDARG00000062892	4.68871	-0.767289	1.52032	-0.504688	0.613778	0.84011
ENSDARG00000090369	96.2997	0.872563	0.350625	2.48859	0.012825	0.0770709
ENSDARG00000018918	63.2652	-0.081174	0.426199	-0.19046	0.848948	0.944942
ENSDARG00000033251	41.1802	2.31319	0.580308	3.98614	6.71561e-05	0.00105636
ENSDARG00000100397	3.9864	0.389903	1.52491	0.255689	0.798191	0.925904
ENSDARG00000018285	664.383	-0.268678	0.171393	-1.56761	0.116971	0.355867
ENSDARG00000000018	271.215	-0.171532	0.2398	-0.715313	0.474416	0.751527
ENSDARG00000045737	5.24749	-0.100106	1.42698	-0.0701521	0.944073	0.980646
ENSDARG00000075972	35.8726	0.268576	0.544963	0.492833	0.622131	0.844895
ENSDARG00000087994	41.5984	-0.828129	0.524674	-1.57837	0.114481	0.350949
ENSDARG00000002816	5.42453	-5.87805	2.02581	-2.90157	0.00371292	0.0298895
ENSDARG00000090170	51.8969	-0.434187	0.449711	-0.965479	0.334305	0.638615
ENSDARG00000058585	85.6398	-0.769224	0.417719	-1.84149	0.0655502	0.245391
ENSDARG00000009313	373.174	-0.461422	0.24836	-1.85787	0.0631871	0.239421
ENSDARG00000089204	707.183	0.235197	0.175333	1.34143	0.179781	0.459108
ENSDARG00000100302	147.822	0.306573	0.838523	0.365611	0.714656	0.889322
ENSDARG00000074082	5.24384	2.11092	1.43642	1.46957	0.141679	0.39971
ENSDARG00000098983	397.611	0.53825	0.21031	2.55931	0.0104879	0.0665542
ENSDARG00000094181	25.3286	-0.260098	0.637661	-0.407893	0.683352	0.87629
ENSDARG00000061566	119.013	0.699508	0.35569	1.96662	0.0492265	0.202781
ENSDARG00000110298	62.2289	-0.245415	0.438559	-0.559592	0.575758	0.818263
ENSDARG00000009214	215.032	-0.0448078	0.242664	-0.18465	0.853504	0.94778
ENSDARG00000089303	163.532	-0.0893636	0.276197	-0.32355	0.746279	0.903072
ENSDARG00000062960	86.5072	-0.271225	0.393902	-0.68856	0.4911	0.764364
ENSDARG00000060368	2.74594	0.295142	1.82956	0.161318	0.871843	0.956644
ENSDARG00000015385	2793.14	-0.0158307	0.158814	-0.0996807	0.920598	0.971406
ENSDARG00000036630	198.482	-0.00978788	0.258313	-0.0378915	0.969774	0.993606
ENSDARG00000098622	11.6371	-1.8596	0.978681	-1.90011	0.0574184	0.224554
ENSDARG00000091359	3.94397	-2.79769	1.89259	-1.47823	0.139345	0.395846
ENSDARG00000057105	84.4921	-0.111129	0.359102	-0.309465	0.756968	0.908294
ENSDARG00000058467	412.6	-0.0239416	0.203007	-0.117935	0.906119	0.968306
ENSDARG00000013711	1106.29	0.930183	0.156436	5.94611	2.74595e-09	1.12939e-07
ENSDARG00000103114	17.9592	1.9471	0.919347	2.11791	0.0341826	0.156519
ENSDARG00000005772	163.276	-0.0156811	0.300792	-0.0521327	0.958423	0.988579
ENSDARG00000044492	17.384	-0.558994	0.778545	-0.717998	0.472759	0.750448
ENSDARG00000091598	39.9008	0.0320569	0.56728	0.0565098	0.954936	0.987437
ENSDARG00000052408	96.7865	-0.438923	0.339494	-1.29287	0.196055	0.485214
ENSDARG00000105154	5197.31	0.228771	0.157234	1.45497	0.145677	0.406131
ENSDARG00000102884	6.9224	0.425699	1.26593	0.336273	0.736665	0.898546
ENSDARG00000096001	11.0042	0.168661	1.03531	0.162909	0.87059	0.956297
ENSDARG00000068868	590.749	0.121186	0.191518	0.632765	0.526887	0.788766
ENSDARG00000090396	67.5942	1.30556	0.406449	3.21211	0.00131764	0.0130933
ENSDARG00000057787	26.2786	-0.642672	0.630188	-1.01981	0.307819	0.612933
ENSDARG00000115082	11.2407	-0.0271042	1.02108	-0.0265446	0.978823	0.995228
ENSDARG00000095891	2.95848	-5.00341	2.36537	-2.11527	0.0344066	0.156924
ENSDARG00000017474	375.444	1.05866	0.267841	3.95256	7.73211e-05	0.00119189
ENSDARG00000077349	32.5625	0.178571	0.61241	0.291587	0.770602	0.913302
ENSDARG00000056479	197.684	-0.0793316	0.261405	-0.303482	0.761523	0.909831
ENSDARG00000045517	53.4089	0.715679	0.475572	1.50488	0.132355	0.383643
ENSDARG00000030335	139.678	-0.436855	0.295529	-1.47821	0.139351	0.395846
ENSDARG00000002235	344.184	0.158373	0.210397	0.752736	0.451609	0.734854
ENSDARG00000079366	342.836	-0.214031	0.226286	-0.945841	0.344229	0.649123
ENSDARG00000004634	234.612	-0.0609029	0.233025	-0.261357	0.793817	0.924445
ENSDARG00000103443	2.49279	-1.17833	2.25788	-0.521876	0.601756	NA
ENSDARG00000088347	303.136	0.753162	0.21307	3.5348	0.000408076	0.00496198
ENSDARG00000004774	127.824	-0.629386	0.310338	-2.02807	0.0425536	0.181571
ENSDARG00000058219	34.0991	-0.203069	0.580036	-0.350097	0.726266	0.895204
ENSDARG00000045680	750.067	0.111025	0.178594	0.621662	0.534164	0.793023
ENSDARG00000099352	8.49378	0.374024	1.1008	0.339773	0.734027	0.897166
ENSDARG00000113527	3.44723	1.32058	2.31347	0.57082	0.568122	0.8138
ENSDARG00000041449	492.447	0.342254	0.200665	1.7056	0.088083	0.29823
ENSDARG00000102256	3.70371	-0.986693	1.65702	-0.595464	0.551534	0.804449
ENSDARG00000058522	44.1643	-0.566999	0.505893	-1.12079	0.262378	0.563411
ENSDARG00000094202	80.4921	-0.925362	0.383368	-2.41377	0.0157883	0.0896123
ENSDARG00000060695	386.888	0.731376	0.214133	3.41552	0.000636611	0.00724399
ENSDARG00000093773	3.25783	0.713419	1.78614	0.399418	0.689585	0.878509
ENSDARG00000038835	434.004	0.280747	0.194848	1.44085	0.149626	0.412103
ENSDARG00000043260	8.91553	-0.97868	1.06365	-0.920115	0.357513	0.661222
ENSDARG00000093633	2.98211	-0.963309	2.15195	-0.447644	0.65441	0.860391
ENSDARG00000061635	8.7032	-0.553881	1.10172	-0.502744	0.615144	0.840973
ENSDARG00000101800	35.9558	-7.15842	2.12541	-3.36802	0.000757113	0.00837251
ENSDARG00000095944	25.4517	1.02586	0.668012	1.5357	0.124613	0.368975
ENSDARG00000104296	6.74935	0.797724	1.29129	0.617775	0.536724	0.79395
ENSDARG00000017602	1302.34	1.32717	0.208613	6.36189	1.99282e-10	1.00826e-08
ENSDARG00000101081	36.6074	0.401284	0.535366	0.749552	0.453525	0.735863
ENSDARG00000069507	44.6431	0.7002	0.494946	1.4147	0.157156	0.424921
ENSDARG00000101174	41.6684	0.824665	0.513089	1.60726	0.107998	0.338288
ENSDARG00000105507	4.18905	-5.50526	2.12479	-2.59097	0.00957058	0.0621667
ENSDARG00000009021	8.42877	-1.03699	1.14615	-0.904758	0.365594	0.66912
ENSDARG00000098050	5.93757	0.254017	1.32118	0.192266	0.847534	0.944532
ENSDARG00000034817	365.91	-0.57756	0.200033	-2.88732	0.00388539	0.0309096
ENSDARG00000043002	523.088	-3.26431	0.251272	-12.9912	1.3732e-38	9.39221e-36
ENSDARG00000030020	287.223	0.346124	0.25769	1.34318	0.179214	0.458449
ENSDARG00000079552	215.083	0.503251	0.241701	2.08212	0.0373316	0.166208
ENSDARG00000025467	64.9932	-0.421212	0.412968	-1.01996	0.307746	0.612933
ENSDARG00000074071	3.74962	-0.537449	1.91608	-0.280494	0.779098	0.916486
ENSDARG00000076862	5.21102	-1.29116	1.39377	-0.926384	0.354246	0.658159
ENSDARG00000078206	6.6792	-1.49227	1.23746	-1.20591	0.227852	0.525358
ENSDARG00000062349	14.1497	-0.332056	0.836783	-0.396824	0.691497	0.879468
ENSDARG00000005355	511.754	-0.163891	0.217702	-0.752821	0.451558	0.734854
ENSDARG00000001442	48.2535	0.143933	0.471204	0.305459	0.760017	0.909422
ENSDARG00000105336	6.36752	6.13244	2.10507	2.91317	0.00357777	0.0289657
ENSDARG00000099566	446.424	0.917551	0.188856	4.85848	1.1829e-06	2.88568e-05
ENSDARG00000074184	130.744	-0.0627228	0.29637	-0.211637	0.83239	0.938045
ENSDARG00000033380	10.2313	-0.749819	1.21128	-0.619028	0.535898	0.793869
ENSDARG00000044155	2.70932	-4.87661	2.49312	-1.95603	0.0504616	NA
ENSDARG00000096856	3.94235	-5.4177	2.16621	-2.501	0.0123844	0.0751815
ENSDARG00000058444	289.893	0.690492	0.216164	3.19429	0.00140174	0.0137545
ENSDARG00000018228	8.51013	0.908196	1.16294	0.780947	0.434834	0.722132
ENSDARG00000114894	11.9275	-0.337253	0.95361	-0.353659	0.723594	0.893402
ENSDARG00000033134	101.046	-0.140949	0.354539	-0.397556	0.690957	0.879091
ENSDARG00000044433	39.0586	0.0808697	0.523764	0.154401	0.877294	0.958285
ENSDARG00000042824	1294.54	0.395798	0.167762	2.35928	0.0183104	0.100041
ENSDARG00000062042	2.4913	0.608647	2.15925	0.281879	0.778036	NA
ENSDARG00000075201	106.058	-0.212653	0.324425	-0.655477	0.512161	0.779624
ENSDARG00000043864	4.01231	2.83633	1.85111	1.53223	0.125465	0.370717
ENSDARG00000101891	569.43	0.0106885	0.192396	0.0555551	0.955696	0.987679
ENSDARG00000094215	272.541	2.13417	1.38601	1.5398	0.12361	0.367231
ENSDARG00000043309	33.086	0.394792	0.554947	0.711406	0.476833	0.753652
ENSDARG00000061992	148.231	0.691417	0.28312	2.44213	0.014601	0.0845253
ENSDARG00000076004	855.689	-0.229775	0.174455	-1.31711	0.187803	0.472228
ENSDARG00000057649	43.5057	-0.22172	0.507744	-0.436677	0.662346	0.864617
ENSDARG00000105713	47.3833	-0.297404	0.50943	-0.583799	0.559356	0.809906
ENSDARG00000013207	1325.12	0.275788	0.149461	1.84522	0.0650053	0.244143
ENSDARG00000098237	246.871	1.1511	0.25783	4.46457	8.02311e-06	0.000162459
ENSDARG00000053058	13154.5	0.103216	0.117269	0.880158	0.378774	0.680363
ENSDARG00000062974	8.39941	-1.45494	1.29359	-1.12472	0.260706	0.560951
ENSDARG00000000606	7.43745	-0.765856	1.15794	-0.661395	0.508359	0.776734
ENSDARG00000071410	14.6604	0.169459	0.820088	0.206635	0.836295	0.93975
ENSDARG00000088258	23.7971	-0.524926	0.743936	-0.705607	0.480433	0.755913
ENSDARG00000036764	502.027	-0.0521923	0.185199	-0.281818	0.778083	0.916303
ENSDARG00000041736	73.1792	0.340875	0.387187	0.880387	0.378649	0.680272
ENSDARG00000040644	12.1407	-0.158372	0.931681	-0.169986	0.865021	0.953579
ENSDARG00000024488	38.2387	-0.620788	0.527717	-1.17636	0.239449	0.538863
ENSDARG00000074892	38.5506	0.492219	0.521519	0.943819	0.345262	0.650011
ENSDARG00000114503	240.208	0.299025	0.248962	1.20109	0.229718	0.527336
ENSDARG00000020746	3.52138	1.90948	1.76238	1.08347	0.278602	0.581086
ENSDARG00000025522	1384.57	0.174815	0.586051	0.298292	0.76548	0.911302
ENSDARG00000074626	81.8937	0.674671	0.367532	1.83568	0.0664051	0.247338
ENSDARG00000101379	25.6339	0.166755	0.636191	0.262115	0.793233	0.924445
ENSDARG00000068629	149.99	0.539661	0.28631	1.88488	0.0594455	0.229565
ENSDARG00000087262	53.8897	-0.526441	0.524526	-1.00365	0.315546	0.621037
ENSDARG00000060096	32.442	-1.01047	0.595227	-1.69762	0.0895795	0.300994
ENSDARG00000104837	256.078	-0.163958	0.228576	-0.7173	0.473189	0.750913
ENSDARG00000061352	66.1699	0.220242	0.406379	0.541963	0.587844	0.825844
ENSDARG00000102455	3.46046	-2.56092	1.86905	-1.37018	0.170632	0.445264
ENSDARG00000089967	57.0726	0.813008	0.440347	1.84629	0.06485	0.243709
ENSDARG00000102728	9.21788	-0.67974	1.12126	-0.606228	0.544363	0.799933
ENSDARG00000103606	297.118	0.394316	0.242127	1.62855	0.103408	0.329758
ENSDARG00000088263	6.18148	-2.84585	1.48121	-1.9213	0.0546938	0.217256
ENSDARG00000036911	172.777	-0.0363876	0.27716	-0.131287	0.895548	0.964219
ENSDARG00000045639	12.9709	0.705888	0.888545	0.794431	0.426945	0.716651
ENSDARG00000042742	300.415	0.325685	0.214702	1.51692	0.129287	0.377596
ENSDARG00000076272	35.463	-0.446145	0.542681	-0.822113	0.411013	0.704424
ENSDARG00000101072	164.048	0.32097	0.281457	1.14039	0.254125	0.55426
ENSDARG00000096546	92.3939	-0.193602	0.345548	-0.560276	0.575291	0.817916
ENSDARG00000095174	3.20173	-1.73029	1.97783	-0.87484	0.381661	0.682232
ENSDARG00000104495	28.8216	-8.28774	1.61063	-5.14565	2.66597e-07	7.48214e-06
ENSDARG00000097549	17.3978	-0.727372	0.823995	-0.882739	0.377377	0.67964
ENSDARG00000057112	5.95622	0.503946	1.27492	0.395276	0.692639	0.879652
ENSDARG00000097208	3831.19	0.812793	0.174815	4.64945	3.32815e-06	7.36941e-05
ENSDARG00000086207	226.793	-0.00493186	0.269035	-0.0183317	0.985374	0.996123
ENSDARG00000099635	1491.72	0.109978	0.148143	0.742375	0.45786	0.738677
ENSDARG00000100315	5.04402	3.20528	1.67763	1.9106	0.0560555	0.22072
ENSDARG00000099775	44.2089	-1.04949	0.636841	-1.64795	0.099362	0.321864
ENSDARG00000070040	23.0678	-0.447731	0.690111	-0.648781	0.51648	0.781535
ENSDARG00000037895	1240.76	0.712387	0.161741	4.40451	1.06025e-05	0.000207811
ENSDARG00000025754	357.816	0.226285	0.219152	1.03255	0.301815	0.606422
ENSDARG00000054911	8.66851	-1.10251	1.07142	-1.02902	0.303472	0.608177
ENSDARG00000090980	782.122	0.90477	0.202203	4.47457	7.65665e-06	0.000156065
ENSDARG00000003681	2996.77	0.398176	0.131379	3.03074	0.00243957	0.0214327
ENSDARG00000063161	146.773	-0.147537	0.282858	-0.521592	0.601954	0.833716
ENSDARG00000055357	465.669	-0.193123	0.197562	-0.977533	0.328305	0.632201
ENSDARG00000055225	183.651	-0.544126	0.258758	-2.10284	0.0354798	0.160511
ENSDARG00000099885	179.993	-0.212473	0.272574	-0.779503	0.435684	0.722962
ENSDARG00000027572	163.604	0.164982	0.293496	0.562127	0.574029	0.817128
ENSDARG00000023927	16.6441	-0.811546	0.79655	-1.01883	0.308285	0.613349
ENSDARG00000078688	6.47953	-0.641063	1.29747	-0.494086	0.621245	0.84458
ENSDARG00000099744	5.47105	2.18696	1.43699	1.5219	0.128034	0.375242
ENSDARG00000105653	45.4608	-0.275251	0.48186	-0.571226	0.567846	0.813534
ENSDARG00000077928	2.50814	3.19696	2.355	1.35752	0.174616	NA
ENSDARG00000005092	98.9123	0.592685	0.338659	1.75009	0.0801025	0.28128
ENSDARG00000059596	36.6132	-0.26418	0.621943	-0.424766	0.671007	0.869517
ENSDARG00000041619	21945.9	0.204209	0.121235	1.6844	0.0921048	0.306559
ENSDARG00000063056	53.1962	-0.656985	0.515351	-1.27483	0.202369	0.49157
ENSDARG00000101975	6.72408	0.134665	1.19164	0.113008	0.910024	0.968878
ENSDARG00000042159	18.6844	0.452406	0.743003	0.608888	0.542599	0.799057
ENSDARG00000096457	429.948	0.0928977	0.227235	0.408817	0.682674	0.875912
ENSDARG00000087910	54.6003	-2.1133	0.481723	-4.38697	1.1494e-05	0.000223197
ENSDARG00000092522	9477.73	-0.127728	0.122149	-1.04568	0.29571	0.599625
ENSDARG00000030980	19.6219	-0.452023	0.760581	-0.594313	0.552302	0.804713
ENSDARG00000058342	7.92514	-1.11168	1.32568	-0.838578	0.401706	0.697172
ENSDARG00000093562	5.21712	0.160779	1.36851	0.117484	0.906476	0.968306
ENSDARG00000101609	13.3856	-0.742838	0.863028	-0.860735	0.389384	0.688033
ENSDARG00000007867	1258.48	0.343314	0.157171	2.18433	0.028938	0.139239
ENSDARG00000036090	253.748	-0.401754	0.226952	-1.77021	0.0766918	0.272884
ENSDARG00000063332	11.4454	-0.0954364	1.16134	-0.0821777	0.934505	0.975883
ENSDARG00000018260	10.8791	-2.37534	1.03969	-2.28467	0.0223324	0.115672
ENSDARG00000014854	28.7685	-0.130223	0.651309	-0.199941	0.841527	0.942067
ENSDARG00000021239	415.974	0.339844	0.194226	1.74973	0.0801648	0.281392
ENSDARG00000014378	959.806	0.448471	0.154721	2.89858	0.00374861	0.0301242
ENSDARG00000025421	248.436	0.0283954	0.232368	0.1222	0.90274	0.967776
ENSDARG00000067751	83.4452	-1.36693	0.376147	-3.63402	0.00027904	0.00357849
ENSDARG00000104687	26.3236	0.0214204	0.673735	0.0317935	0.974637	0.994574
ENSDARG00000032866	865.749	0.425675	0.171341	2.48438	0.0129778	0.0777114
ENSDARG00000036546	64.663	0.224335	0.40658	0.551761	0.581112	0.821763
ENSDARG00000036383	3.24827	-0.183418	1.75758	-0.104359	0.916885	0.970515
ENSDARG00000103915	246.572	-0.853656	0.236961	-3.60252	0.000315143	0.0039617
ENSDARG00000103288	1443.09	-0.196601	0.148163	-1.32692	0.184534	0.466629
ENSDARG00000019951	592.854	0.708849	0.177303	3.99795	6.38946e-05	0.00101109
ENSDARG00000104436	5.96564	0.5071	1.26164	0.401936	0.687731	0.87817
ENSDARG00000001578	2093.06	0.110115	0.144415	0.762493	0.445766	0.730686
ENSDARG00000076473	91.5153	-0.0833668	0.352621	-0.236421	0.813106	0.930904
ENSDARG00000040249	8.52959	1.29744	1.13626	1.14185	0.253518	0.554034
ENSDARG00000076526	153.078	0.209719	0.287708	0.728931	0.466044	0.745325
ENSDARG00000007198	138.331	0.058591	0.301735	0.19418	0.846035	0.944053
ENSDARG00000030053	2566.74	-0.0555254	0.143481	-0.386987	0.698766	0.88327
ENSDARG00000098408	280.404	-0.081857	0.226932	-0.360711	0.718316	0.890818
ENSDARG00000068323	3.47448	1.33765	1.69083	0.791122	0.428873	0.717976
ENSDARG00000017246	1108.89	-0.806996	0.159082	-5.07282	3.91963e-07	1.05362e-05
ENSDARG00000041306	535.278	0.234329	0.177932	1.31696	0.187854	0.472243
ENSDARG00000101733	238.497	0.2565	0.245299	1.04567	0.295716	0.599625
ENSDARG00000079917	25.478	1.02811	0.649244	1.58355	0.113297	0.348709
ENSDARG00000004455	5.19136	-0.685873	1.39394	-0.492039	0.622692	0.845098
ENSDARG00000061095	89.8189	1.17215	0.359505	3.26046	0.00111234	0.0114183
ENSDARG00000087782	4.46	0.0180394	1.47667	0.0122163	0.990253	0.996458
ENSDARG00000054856	55.805	-0.456983	0.456182	-1.00176	0.31646	0.62224
ENSDARG00000093093	236.056	0.473439	0.236572	2.00125	0.0453658	0.191061
ENSDARG00000095921	2903.78	-0.267394	0.136427	-1.95998	0.0499977	0.205043
ENSDARG00000094646	952.391	-0.0567651	0.159894	-0.355017	0.722577	0.892803
ENSDARG00000089921	333.925	0.184951	0.214667	0.861568	0.388925	0.687638
ENSDARG00000092467	3188.62	0.331038	0.129608	2.55415	0.0106447	0.0671823
ENSDARG00000011262	4.46198	-0.975258	1.46033	-0.667834	0.504239	0.773854
ENSDARG00000019417	1562.45	-0.478028	0.214148	-2.23223	0.0255999	0.127434
ENSDARG00000034060	221.297	0.127988	0.259004	0.494156	0.621196	0.84458
ENSDARG00000103720	2798.06	-1.87613	0.165196	-11.357	6.84651e-30	2.94034e-27
ENSDARG00000093427	2.72611	2.18178	2.01731	1.08153	0.279462	NA
ENSDARG00000101316	139.66	-0.159846	0.288889	-0.553313	0.580049	0.821266
ENSDARG00000029500	8303.09	0.162483	0.116878	1.39019	0.164471	0.436454
ENSDARG00000008931	15.0496	-1.73673	0.97854	-1.77482	0.0759276	0.271262
ENSDARG00000100518	25.6899	2.68761	0.875586	3.0695	0.00214418	0.0193721
ENSDARG00000004280	300.944	-0.139647	0.219647	-0.635778	0.524921	0.787847
ENSDARG00000034988	63.3798	-0.166916	0.410885	-0.406235	0.68457	0.876635
ENSDARG00000069706	44.6283	-0.562294	0.509097	-1.10449	0.26938	0.570094
ENSDARG00000010031	108.344	0.128864	0.328396	0.392403	0.69476	0.880405
ENSDARG00000010169	110.259	-0.249768	0.319765	-0.781097	0.434746	0.722132
ENSDARG00000015930	416.921	-0.120271	0.198133	-0.607021	0.543837	0.79963
ENSDARG00000004094	621.254	0.44602	0.227884	1.95723	0.0503209	0.205742
ENSDARG00000029232	6.20494	-1.0579	1.26633	-0.835408	0.403488	0.697875
ENSDARG00000032614	370.032	0.0836161	0.219061	0.381702	0.702683	0.884629
ENSDARG00000058475	130.517	0.129441	0.334625	0.386824	0.698887	0.88327
ENSDARG00000096689	3.47681	-0.819528	1.64262	-0.498914	0.61784	0.842417
ENSDARG00000043905	332.239	0.496784	0.23874	2.08086	0.0374471	0.166435
ENSDARG00000068820	326.925	0.72502	0.21172	3.42444	0.000616077	0.00704464
ENSDARG00000055426	67.6655	0.343422	0.411886	0.83378	0.404405	0.699003
ENSDARG00000069829	248.627	-0.032631	0.255124	-0.127903	0.898226	0.966044
ENSDARG00000015611	851.944	1.03065	0.191105	5.39308	6.92592e-08	2.18261e-06
ENSDARG00000011000	369.16	-0.0118253	0.200775	-0.0588986	0.953033	0.986528
ENSDARG00000043912	4.208	-1.24266	1.57239	-0.790298	0.429354	0.71826
ENSDARG00000022944	95.285	-1.39231	0.353009	-3.94411	8.00964e-05	0.00122852
ENSDARG00000039352	15.4025	-0.538469	0.808564	-0.665958	0.505438	0.77457
ENSDARG00000003732	2.50932	0.0473006	2.18719	0.0216262	0.982746	NA
ENSDARG00000056530	1174.43	0.688088	0.148802	4.62418	3.76085e-06	8.19971e-05
ENSDARG00000079741	4.4501	0.0132356	1.55695	0.00850101	0.993217	0.997105
ENSDARG00000099767	61.3691	0.696952	0.468162	1.4887	0.136567	0.391246
ENSDARG00000027618	12.8965	0.130501	0.922222	0.141508	0.887469	0.961408
ENSDARG00000109460	4.70851	-0.755849	1.42294	-0.531189	0.595287	0.830329
ENSDARG00000098497	50.3076	0.170582	0.472822	0.360773	0.718269	0.890818
ENSDARG00000101145	204.398	0.151581	0.268187	0.565207	0.571933	0.816019
ENSDARG00000096118	152.318	0.70543	0.327269	2.15551	0.0311222	0.146317
ENSDARG00000044627	29.9479	-1.39193	0.600185	-2.31917	0.0203857	0.108311
ENSDARG00000076914	11.7057	-0.0319726	0.924507	-0.0345834	0.972412	0.994158
ENSDARG00000043446	935.155	0.545539	0.678919	0.80354	0.421663	0.712852
ENSDARG00000077643	3.46063	-3.67003	2.17405	-1.68811	0.091391	0.305138
ENSDARG00000060320	295.991	0.0122318	0.223792	0.0546569	0.956412	0.987954
ENSDARG00000021455	118.833	-1.60758	0.323177	-4.9743	6.54842e-07	1.68328e-05
ENSDARG00000117075	11.3981	-0.74971	0.963793	-0.777875	0.436643	0.723687
ENSDARG00000032049	1739	-0.56401	0.134725	-4.18637	2.83448e-05	0.000505742
ENSDARG00000022160	8.13121	-2.84821	1.37027	-2.07858	0.0376555	0.16716
ENSDARG00000004745	959.814	1.4685	0.243103	6.04064	1.53502e-09	6.63869e-08
ENSDARG00000113364	189.757	0.726905	0.255913	2.84044	0.00450511	0.0346217
ENSDARG00000018616	4.95835	-2.462	1.72404	-1.42804	0.153279	0.418496
ENSDARG00000035944	495.988	0.0916511	0.293561	0.312205	0.754885	0.9077
ENSDARG00000074791	37.1049	0.922686	0.532368	1.73317	0.0830646	0.287311
ENSDARG00000010873	1262.28	0.809028	0.153123	5.28351	1.26731e-07	3.74455e-06
ENSDARG00000077121	166.983	-0.501707	0.336396	-1.49142	0.135852	0.389804
ENSDARG00000040076	17.1011	-1.2662	0.781287	-1.62066	0.10509	0.333044
ENSDARG00000025106	14.4936	0.742239	0.911704	0.814122	0.415575	0.70832
ENSDARG00000103902	153.3	-0.176532	0.276817	-0.637721	0.523655	0.787038
ENSDARG00000095609	7.20499	-0.47313	1.32025	-0.358364	0.720071	0.891656
ENSDARG00000077205	35.0709	-0.116333	0.545116	-0.21341	0.831007	0.937792
ENSDARG00000020857	18.6194	0.0598247	0.734919	0.0814032	0.935121	0.975974
ENSDARG00000031359	53.4618	0.067761	1.27718	0.0530553	0.957688	0.988355
ENSDARG00000104235	15.7089	3.90157	1.07269	3.63719	0.000275629	0.00354202
ENSDARG00000095673	3.6981	-5.32534	2.21475	-2.40449	0.0161952	0.0912931
ENSDARG00000015989	75.7877	0.0334157	0.390378	0.0855985	0.931786	0.974917
ENSDARG00000075924	6.74205	1.2732	1.32982	0.957421	0.338355	0.642906
ENSDARG00000055190	134.862	0.175572	0.313324	0.560353	0.575238	0.817903
ENSDARG00000022303	3565.3	0.457505	0.204948	2.2323	0.025595	0.127434
ENSDARG00000096770	220.175	0.309277	0.243908	1.26801	0.204796	0.495021
ENSDARG00000102774	197.583	-0.487427	0.27244	-1.78911	0.0735964	0.265426
ENSDARG00000018002	1246.81	-0.262668	0.149375	-1.75845	0.0786714	0.277521
ENSDARG00000056181	18.423	-0.0498873	0.766957	-0.0650458	0.948138	0.983059
ENSDARG00000102634	348.084	-0.0766235	0.21675	-0.353511	0.723706	0.89342
ENSDARG00000098311	114.735	0.14712	0.387129	0.380028	0.703924	0.885154
ENSDARG00000034181	119.927	0.218204	0.329651	0.661923	0.508021	0.776667
ENSDARG00000101792	152.804	-0.335932	0.290104	-1.15797	0.246876	0.546979
ENSDARG00000055271	10.445	-0.110274	0.983876	-0.112082	0.910759	0.968878
ENSDARG00000017445	2602.12	0.13227	0.132482	0.998404	0.318083	0.623642
ENSDARG00000031336	118.993	3.24755	0.409673	7.92717	2.24192e-15	2.1341e-13
ENSDARG00000009142	1042.82	1.30525	0.154627	8.44131	3.13802e-17	3.78757e-15
ENSDARG00000022891	387.907	0.0992823	0.212535	0.467133	0.640405	0.853873
ENSDARG00000097650	14.4604	0.428544	0.83715	0.511909	0.608715	0.837692
ENSDARG00000007722	211.36	-0.476384	0.247417	-1.92543	0.0541758	0.216351
ENSDARG00000019300	105.152	-0.117902	0.333806	-0.353205	0.723935	0.893534
ENSDARG00000035891	1566.39	0.365565	0.181894	2.00977	0.0444553	0.187905
ENSDARG00000057419	199.021	-0.187967	0.250111	-0.751536	0.45233	0.73516
ENSDARG00000042551	83.2592	-0.607648	0.390955	-1.55426	0.120121	0.360872
ENSDARG00000044954	467.766	1.16619	0.187807	6.20955	5.31361e-10	2.48421e-08
ENSDARG00000079110	49.6259	-0.591519	0.517833	-1.1423	0.25333	0.554032
ENSDARG00000040621	61.7342	-0.554554	0.494379	-1.12172	0.261982	0.562823
ENSDARG00000016143	1193.13	0.911913	0.169254	5.38783	7.13128e-08	2.22788e-06
ENSDARG00000078119	14.8474	-1.56145	0.844354	-1.84929	0.0644161	0.242455
ENSDARG00000008723	57.9684	-0.0838594	0.441962	-0.189743	0.84951	0.945339
ENSDARG00000074985	438.689	-0.202096	0.230598	-0.876399	0.380813	0.681745
ENSDARG00000086805	10.906	-1.38741	0.98154	-1.4135	0.157508	0.425433
ENSDARG00000027903	37.9938	-0.221284	0.54992	-0.402392	0.687395	0.878113
ENSDARG00000052109	32.7655	-0.24067	0.582025	-0.413505	0.679237	0.874465
ENSDARG00000045066	533.427	1.0705	0.222928	4.80202	1.57071e-06	3.69978e-05
ENSDARG00000015863	169.009	0.209798	0.274446	0.76444	0.444605	0.729695
ENSDARG00000053395	59.013	0.0886858	0.445354	0.199135	0.842157	0.942495
ENSDARG00000061784	12.6921	-0.599061	0.928916	-0.644903	0.51899	0.783084
ENSDARG00000079781	5.76335	1.87919	1.56559	1.20031	0.230018	0.52767
ENSDARG00000092528	8.56307	6.56073	1.81559	3.61356	0.000302019	0.00382799
ENSDARG00000058348	159.951	-0.34452	0.290846	-1.18455	0.236197	0.535152
ENSDARG00000017422	1018.87	-0.79712	0.149142	-5.34471	9.05595e-08	2.76423e-06
ENSDARG00000070702	386.555	-0.295023	0.213451	-1.38216	0.166923	0.440241
ENSDARG00000011841	9116.36	0.0518439	0.118007	0.439329	0.660423	0.864012
ENSDARG00000042000	2.73685	0.828472	1.86456	0.444326	0.656807	NA
ENSDARG00000025089	22.4906	-1.15373	0.73167	-1.57684	0.114832	0.35139
ENSDARG00000018423	145.633	0.248958	0.294276	0.846	0.397553	0.693717
ENSDARG00000042881	62.8273	0.123325	0.488127	0.252649	0.800539	0.927077
ENSDARG00000061845	79.0798	0.043464	0.370573	0.117289	0.906631	0.968306
ENSDARG00000004785	766.632	0.0653956	0.162542	0.402331	0.68744	0.878113
ENSDARG00000058371	62.8726	-2.73711	1.22674	-2.2312	0.0256679	0.127559
ENSDARG00000104789	290.113	-0.0366847	0.21807	-0.168225	0.866407	0.954137
ENSDARG00000079227	2.95715	-2.31341	2.05478	-1.12587	0.260222	0.560344
ENSDARG00000098734	15.1124	-1.23174	0.828795	-1.48618	0.13723	0.392614
ENSDARG00000074121	168.041	-0.409946	0.277603	-1.47673	0.139748	0.396546
ENSDARG00000077791	4.4534	-1.78266	1.51914	-1.17347	0.240609	0.539757
ENSDARG00000079355	46.9015	-1.0757	0.525822	-2.04576	0.0407801	0.176243
ENSDARG00000063596	108.348	0.0499369	0.330102	0.151277	0.879757	0.959018
ENSDARG00000087452	1024.15	-0.0505439	0.156217	-0.323549	0.746279	0.903072
ENSDARG00000098674	133.686	-0.0294563	0.294444	-0.100041	0.920312	0.971227
ENSDARG00000058030	344.346	0.138765	0.205117	0.676513	0.498715	0.770047
ENSDARG00000055613	80.6513	-0.18236	0.386612	-0.471687	0.63715	0.852717
ENSDARG00000007745	12223.4	0.141454	0.124231	1.13864	0.254855	0.554935
ENSDARG00000102265	32.4783	0.127261	0.629719	0.202092	0.839845	0.941307
ENSDARG00000013704	80.5801	0.544772	0.374819	1.45343	0.146106	0.406529
ENSDARG00000101707	21.0827	-0.353421	0.697679	-0.506566	0.612459	0.839184
ENSDARG00000104664	3.49363	1.89619	1.8883	1.00418	0.315293	0.620936
ENSDARG00000103101	765.16	0.20705	0.166427	1.24409	0.213466	0.50689
ENSDARG00000030804	37.7298	0.210187	0.538986	0.389967	0.696561	0.881682
ENSDARG00000063040	15.9654	0.392279	0.804472	0.487623	0.625817	0.846912
ENSDARG00000003512	1173.67	0.0159371	0.148479	0.107336	0.914522	0.969526
ENSDARG00000090965	13.1869	0.981353	0.926198	1.05955	0.289349	0.592922
ENSDARG00000005098	5.93691	0.49759	1.34091	0.371083	0.710576	0.887655
ENSDARG00000056141	3590.87	0.879627	0.157455	5.58651	2.31674e-08	7.79293e-07
ENSDARG00000014003	775.199	0.743445	0.193815	3.83585	0.000125131	0.00180813
ENSDARG00000053668	870.091	0.453276	0.16884	2.68465	0.00726066	0.0499377
ENSDARG00000012972	49.5269	-0.300982	0.570859	-0.527244	0.598024	0.83198
ENSDARG00000071055	38.9461	-0.218241	0.522959	-0.41732	0.676445	0.872907
ENSDARG00000089513	3.21295	-3.55394	2.19158	-1.62164	0.104881	0.332574
ENSDARG00000061017	1483.76	0.717541	0.178914	4.01055	6.05784e-05	0.000966898
ENSDARG00000069662	3.22994	-0.197784	1.67571	-0.11803	0.906044	0.968306
ENSDARG00000020465	1625.21	0.523853	0.135895	3.85483	0.000115809	0.0016933
ENSDARG00000009941	9.94348	-0.262073	1.00802	-0.259987	0.794874	0.924593
ENSDARG00000031533	36.6164	-1.31441	0.554849	-2.36895	0.0178385	0.0980718
ENSDARG00000100229	7.50515	1.25417	1.45741	0.860544	0.389489	0.688033
ENSDARG00000012044	17.6895	-0.0100538	0.780232	-0.0128856	0.989719	0.996458
ENSDARG00000056623	427.839	-0.143444	0.196386	-0.730421	0.465133	0.744587
ENSDARG00000034982	156.634	-0.284339	0.278104	-1.02242	0.306582	0.611937
ENSDARG00000020610	58197.1	0.0963754	0.113903	0.846122	0.397485	0.693687
ENSDARG00000005842	1073.17	0.793761	0.154319	5.14364	2.69461e-07	7.55104e-06
ENSDARG00000070434	644.398	0.82144	0.216215	3.79918	0.000145174	0.00205436
ENSDARG00000095798	3.95105	-0.353859	1.68191	-0.210392	0.833362	0.938253
ENSDARG00000036840	13294.1	0.229725	0.142036	1.61737	0.105799	0.334325
ENSDARG00000015273	27.7311	-0.941161	0.630901	-1.49177	0.135759	0.389796
ENSDARG00000058574	96.3161	0.856442	0.373102	2.29546	0.0217068	0.113366
ENSDARG00000025325	13.6375	0.600295	0.929701	0.645686	0.518483	0.782899
ENSDARG00000056178	158.816	-0.973628	0.27998	-3.4775	0.000506118	0.00597601
ENSDARG00000073850	12.6167	2.2271	1.07787	2.0662	0.0388093	0.170405
ENSDARG00000040230	5.96613	0.506876	1.26943	0.399295	0.689676	0.878509
ENSDARG00000034178	588.98	-0.580275	0.172314	-3.36754	0.00075843	0.00838177
ENSDARG00000087788	9.17018	-1.0341	1.04002	-0.994312	0.320071	0.625638
ENSDARG00000027851	22.5302	-0.526676	0.736312	-0.71529	0.47443	0.751527
ENSDARG00000008034	569.745	-0.46117	0.17359	-2.65666	0.00789195	0.0535221
ENSDARG00000071680	3.51248	0.456933	1.75523	0.260326	0.794612	0.924586
ENSDARG00000070127	365.14	0.0924519	0.213538	0.432953	0.665049	0.86605
ENSDARG00000035506	22.2886	-1.43503	0.720489	-1.99174	0.0463991	0.194034
ENSDARG00000023217	666.118	0.592007	0.17699	3.34486	0.000823233	0.00895326
ENSDARG00000018765	235.023	0.0531766	0.239107	0.222397	0.824005	0.935084
ENSDARG00000015374	440.161	0.0292878	0.202159	0.144875	0.884809	0.960716
ENSDARG00000009978	3614.78	-0.45469	0.128128	-3.54873	0.000387094	0.00473722
ENSDARG00000039270	66.473	-0.816141	0.404285	-2.01873	0.0435156	0.184734
ENSDARG00000055288	35.7927	0.548174	0.545236	1.00539	0.314709	0.620317
ENSDARG00000109697	11.2118	0.478938	0.934617	0.512443	0.608341	0.8375
ENSDARG00000059294	327.206	-0.725688	0.619959	-1.17054	0.241783	0.541081
ENSDARG00000099669	17.9878	-7.60759	1.63226	-4.66077	3.15026e-06	7.00913e-05
ENSDARG00000099845	5.69945	0.921346	1.35455	0.680184	0.496388	0.768544
ENSDARG00000058089	285.479	-0.533018	0.224001	-2.37953	0.0173345	0.0959643
ENSDARG00000098660	57.1356	-0.352968	0.43447	-0.812411	0.416556	0.709055
ENSDARG00000059801	135.062	-0.0322723	0.315409	-0.102319	0.918504	0.971045
ENSDARG00000075759	392.361	0.305244	0.207661	1.46992	0.141584	0.39971
ENSDARG00000003641	591.186	0.341411	0.180134	1.89531	0.0580508	0.226213
ENSDARG00000092855	21.5891	0.120255	0.730226	0.164682	0.869195	0.955694
ENSDARG00000095185	4.43772	-5.58838	2.10792	-2.65113	0.00802223	0.0542065
ENSDARG00000098415	44.5781	0.431999	0.503297	0.858337	0.390706	0.688865
ENSDARG00000079632	154.764	-0.0914186	0.327942	-0.278765	0.780426	0.917385
ENSDARG00000025348	537.355	-0.614442	0.220123	-2.79136	0.00524873	0.0388334
ENSDARG00000073695	7.72744	-0.432845	1.20834	-0.358213	0.720184	0.891656
ENSDARG00000010252	90.5975	-0.843493	0.369227	-2.28448	0.0223432	0.115675
ENSDARG00000042872	16.8915	-0.664192	0.7893	-0.841495	0.40007	0.696268
ENSDARG00000087195	3.54003	2.625	2.02511	1.29623	0.194897	0.483803
ENSDARG00000021991	465.391	-0.158581	0.212849	-0.745039	0.456248	0.737422
ENSDARG00000043918	5.44385	0.277281	1.4349	0.193241	0.846771	0.944391
ENSDARG00000043285	11.6858	-0.279953	0.945147	-0.2962	0.767077	0.912321
ENSDARG00000095707	3.97022	-1.10935	1.57086	-0.706203	0.480062	0.755832
ENSDARG00000039100	28.267	0.0192012	0.642035	0.0299068	0.976141	0.994699
ENSDARG00000100505	85.1454	-0.47708	0.3914	-1.2189	0.22288	0.519426
ENSDARG00000056549	410.525	0.00312251	0.193909	0.016103	0.987152	0.996158
ENSDARG00000097794	45.7511	0.337759	0.488335	0.691653	0.489155	0.7632
ENSDARG00000078731	56.929	-7.82142	1.49772	-5.2222	1.76811e-07	5.09387e-06
ENSDARG00000020876	11650.5	1.23687	0.150802	8.20191	2.3659e-16	2.55504e-14
ENSDARG00000053829	3.93804	-0.000353178	4.49475	-7.85756e-05	0.999937	0.999959
ENSDARG00000027612	33.5119	-0.738151	0.569998	-1.29501	0.195318	0.484417
ENSDARG00000104647	213.421	-0.260807	0.249864	-1.04379	0.296581	0.600417
ENSDARG00000076011	671.545	-0.609534	0.179169	-3.402	0.00066894	0.00756017
ENSDARG00000037589	467.418	0.0400081	0.205169	0.195001	0.845392	0.9436
ENSDARG00000017037	341.636	-0.033242	0.209171	-0.158922	0.87373	0.957238
ENSDARG00000014428	437.375	-0.444565	0.190347	-2.33555	0.0195146	0.105127
ENSDARG00000052304	11601	0.0505368	0.116717	0.432985	0.665026	0.86605
ENSDARG00000058560	505.546	0.134084	0.179383	0.747471	0.45478	0.736638
ENSDARG00000037172	50.8713	-0.359068	0.455989	-0.787449	0.431019	0.719014
ENSDARG00000029729	501.321	0.0394189	0.224012	0.175968	0.860319	0.951006
ENSDARG00000039363	345.046	0.16476	0.23938	0.688276	0.491279	0.764382
ENSDARG00000012981	11.6336	0.966586	1.15263	0.838588	0.401701	0.697172
ENSDARG00000014246	26.8499	-0.0813088	0.61227	-0.132799	0.894352	0.963904
ENSDARG00000012306	164.907	1.71799	0.285434	6.01886	1.75651e-09	7.49318e-08
ENSDARG00000056859	2.97431	0.0173697	1.77026	0.00981194	0.992171	0.996813
ENSDARG00000103248	18.5709	2.70683	0.949322	2.85133	0.00435369	0.0337246
ENSDARG00000087742	357.329	1.37672	0.254169	5.41656	6.07564e-08	1.94371e-06
ENSDARG00000056836	21.2479	-0.461362	0.922839	-0.499937	0.617119	0.84198
ENSDARG00000039264	31.3655	-0.199188	0.609569	-0.326769	0.743843	0.901512
ENSDARG00000074212	13.2194	0.749	0.89234	0.839366	0.401264	0.697172
ENSDARG00000041182	28877	0.217394	0.122693	1.77185	0.0764194	0.272334
ENSDARG00000101024	100.065	-1.02038	0.345387	-2.95431	0.00313365	0.0263281
ENSDARG00000052279	387.912	0.522255	0.204641	2.55205	0.010709	0.0674959
ENSDARG00000041503	72.5477	-0.471963	0.39579	-1.19246	0.233082	0.531552
ENSDARG00000042091	372.052	-0.115811	0.204548	-0.566182	0.57127	0.815526
ENSDARG00000045398	137.626	-0.0598834	0.295481	-0.202664	0.839398	0.940962
ENSDARG00000075021	2640.33	-0.057432	0.128986	-0.445258	0.656133	0.861487
ENSDARG00000103271	237.285	0.655471	0.290693	2.25486	0.0241423	0.122214
ENSDARG00000030532	432.991	0.261559	0.190012	1.37654	0.168655	0.442723
ENSDARG00000000861	848.365	-0.0334779	0.157474	-0.212593	0.831644	0.937949
ENSDARG00000078026	601.771	-0.140187	0.176157	-0.795808	0.426144	0.7159
ENSDARG00000058325	162.827	-0.153714	0.291224	-0.527819	0.597625	0.831864
ENSDARG00000058257	71.6965	-0.491443	0.390533	-1.25839	0.20825	0.499351
ENSDARG00000097646	71.4921	-1.24417	0.449668	-2.76686	0.00565991	0.0410371
ENSDARG00000099555	652.807	0.230551	0.200304	1.15101	0.249729	0.550524
ENSDARG00000037060	467.266	-0.0732862	0.195738	-0.374409	0.7081	0.886601
ENSDARG00000021107	596.876	-0.345044	0.171281	-2.01449	0.043958	0.186272
ENSDARG00000103190	323.551	0.262001	0.210501	1.24465	0.213259	0.506462
ENSDARG00000042027	7.69261	-1.48949	1.20335	-1.23779	0.215794	0.510305
ENSDARG00000096948	6.95262	-0.183511	1.17627	-0.156012	0.876024	0.957817
ENSDARG00000101915	298.348	0.576379	0.245356	2.34915	0.0188163	0.10208
ENSDARG00000076807	53.2837	0.003879	0.49562	0.00782655	0.993755	0.99732
ENSDARG00000115108	3.20354	-3.56467	2.19341	-1.62517	0.104126	0.331247
ENSDARG00000060830	140.736	-0.662862	0.326908	-2.02767	0.0425939	0.181658
ENSDARG00000078571	99.9996	-0.187	0.379056	-0.49333	0.621779	0.844895
ENSDARG00000056649	300.72	0.0666645	0.21391	0.311648	0.755308	0.90785
ENSDARG00000077004	427.034	-0.132055	0.20996	-0.628953	0.52938	0.790176
ENSDARG00000088238	877.498	-0.0384463	0.162181	-0.237057	0.812612	0.930904
ENSDARG00000098257	201.507	1.20871	0.363604	3.32426	0.000886547	0.00949644
ENSDARG00000076960	16.8563	-0.40588	0.823399	-0.492932	0.62206	0.844895
ENSDARG00000020235	1356.7	0.253877	0.147046	1.72651	0.0842552	0.289963
ENSDARG00000063095	892.2	-0.0921947	0.159816	-0.57688	0.564021	0.812336
ENSDARG00000097856	20.2862	-1.25324	0.738223	-1.69765	0.0895741	0.300994
ENSDARG00000012519	635.199	-0.278968	0.176224	-1.58303	0.113414	0.348813
ENSDARG00000109597	33.0238	1.98476	2.56927	0.7725	0.439818	0.726282
ENSDARG00000090033	3.45767	-1.30613	1.70714	-0.7651	0.444212	0.729243
ENSDARG00000005335	2.98274	0.0251469	1.75182	0.0143547	0.988547	0.996158
ENSDARG00000045487	9487.7	0.0623199	0.119761	0.520369	0.602806	0.833797
ENSDARG00000096971	290.958	0.0449473	0.230051	0.19538	0.845096	0.943383
ENSDARG00000079532	11.1184	-3.32729	1.16176	-2.86401	0.00418308	0.0327188
ENSDARG00000117616	2.9923	1.0243	1.7984	0.56956	0.568976	0.813965
ENSDARG00000069339	52.4841	-1.488	0.473979	-3.13937	0.00169309	0.0160422
ENSDARG00000012222	109.717	-0.162015	0.343084	-0.472231	0.636762	0.852717
ENSDARG00000096859	552.105	0.505094	0.1751	2.88461	0.00391902	0.0310879
ENSDARG00000044135	14.9097	-0.264192	0.826069	-0.319818	0.749106	0.904905
ENSDARG00000069356	17.1564	-0.873662	0.822049	-1.06279	0.287879	0.591748
ENSDARG00000077862	27.4142	-0.818702	0.832076	-0.983928	0.325151	0.629796
ENSDARG00000039699	139.519	-0.203311	0.292241	-0.695697	0.486619	0.761236
ENSDARG00000040615	40.1477	-0.159881	0.541541	-0.295234	0.767815	0.912501
ENSDARG00000100851	5.83779	6.00722	2.04902	2.93176	0.0033705	0.0278867
ENSDARG00000045565	82.3139	-0.47077	0.413897	-1.13741	0.255367	0.555421
ENSDARG00000061890	153.811	-0.736711	0.27925	-2.63818	0.0083353	0.0557743
ENSDARG00000076144	617.465	-0.303663	0.169816	-1.78818	0.0737466	0.265733
ENSDARG00000090194	159.301	0.234001	0.27965	0.836762	0.402727	0.697602
ENSDARG00000097839	17.1139	-0.188558	0.769693	-0.244979	0.806473	0.928731
ENSDARG00000079977	4.4448	-1.36553	1.56884	-0.870406	0.384078	0.683751
ENSDARG00000102153	558.142	-0.208746	0.187788	-1.1116	0.26631	0.56683
ENSDARG00000062727	214.553	0.180978	0.24663	0.733802	0.463069	0.742833
ENSDARG00000101613	1035.77	-0.512819	0.151798	-3.37829	0.000729368	0.00810911
ENSDARG00000030632	58.1431	-1.42688	0.446552	-3.19533	0.00139671	0.0137163
ENSDARG00000094343	3.21244	-1.155	1.76742	-0.653498	0.513435	0.780251
ENSDARG00000061161	78.8057	-0.201874	0.385373	-0.52384	0.60039	0.833403
ENSDARG00000035005	481.576	0.599222	0.188837	3.17323	0.00150753	0.0145833
ENSDARG00000061039	50.939	-0.41271	0.460561	-0.896103	0.370198	0.673674
ENSDARG00000097284	319.739	-0.0235153	0.209927	-0.112017	0.91081	0.968878
ENSDARG00000060392	548.216	0.130314	0.174003	0.748919	0.453906	0.735998
ENSDARG00000045776	614.326	-0.11295	0.1821	-0.620266	0.535082	0.793302
ENSDARG00000056112	433.73	-0.161163	0.189347	-0.85115	0.394686	0.691715
ENSDARG00000012450	163.054	-0.522993	0.30707	-1.70317	0.0885361	0.299066
ENSDARG00000045636	487.119	0.0971135	0.1834	0.529517	0.596447	0.830537
ENSDARG00000086091	55.7632	0.984011	0.455757	2.15907	0.0308448	0.145494
ENSDARG00000069996	97.3661	-0.330209	0.351999	-0.938095	0.348196	0.652153
ENSDARG00000007217	25.8129	-0.256067	0.647819	-0.395276	0.692639	0.879652
ENSDARG00000106158	15.7444	1.02919	0.816967	1.25977	0.207754	0.498877
ENSDARG00000043795	2359.19	0.492746	0.14205	3.46883	0.000522726	0.0061329
ENSDARG00000097546	44.1254	-0.844392	0.488361	-1.72903	0.0838031	0.288891
ENSDARG00000075765	49.1232	-0.567038	0.461524	-1.22862	0.219214	0.514844
ENSDARG00000070100	4.01282	1.17422	1.83211	0.64091	0.521581	0.785391
ENSDARG00000008816	1342.81	-0.301801	0.147437	-2.04699	0.0406593	0.175844
ENSDARG00000003344	6.48794	0.0327978	1.25129	0.0262111	0.979089	0.995228
ENSDARG00000099294	182.824	0.525889	0.264012	1.99191	0.0463806	0.194
ENSDARG00000058660	385.476	-0.641091	0.19575	-3.27504	0.00105646	0.0109666
ENSDARG00000070358	368.639	0.332438	0.210198	1.58155	0.113752	0.349644
ENSDARG00000099801	2.51821	2.03571	2.21829	0.917692	0.35878	NA
ENSDARG00000099080	370.414	0.302616	0.208532	1.45117	0.146733	0.407545
ENSDARG00000026448	61.0735	-0.376962	0.415937	-0.906296	0.364779	0.668254
ENSDARG00000052855	93.4792	-0.264158	0.375026	-0.704373	0.4812	0.75667
ENSDARG00000103609	96.2928	-0.141989	0.348169	-0.407817	0.683408	0.876302
ENSDARG00000104034	32.7613	-0.153094	0.561721	-0.272545	0.785203	0.920189
ENSDARG00000090882	269.722	0.238719	0.223359	1.06877	0.285175	0.588022
ENSDARG00000077115	6.16562	-6.06278	2.03184	-2.98388	0.00284618	0.0243335
ENSDARG00000068892	280.752	-0.673185	0.229954	-2.92748	0.00341723	0.0281385
ENSDARG00000070874	45.8985	-0.369571	0.480675	-0.768859	0.441977	0.727934
ENSDARG00000102435	13.842	-1.30432	0.891786	-1.46259	0.143579	0.402653
ENSDARG00000005652	163.667	-0.455698	0.274618	-1.65939	0.0970373	0.316681
ENSDARG00000055798	13.7242	0.612516	1.01694	0.602314	0.546965	0.801154
ENSDARG00000037747	3.23143	-1.69417	1.95212	-0.867861	0.38547	0.684667
ENSDARG00000006010	144.582	-0.858048	0.306357	-2.80081	0.00509741	0.0380493
ENSDARG00000089720	24.356	0.997949	0.803482	1.24203	0.214225	0.507778
ENSDARG00000074868	50.2889	-0.810741	0.473722	-1.71143	0.0870019	0.295723
ENSDARG00000012777	820.489	-0.251086	0.160197	-1.56736	0.117032	0.355933
ENSDARG00000031709	90.2158	0.0951465	0.348728	0.272838	0.784977	0.920056
ENSDARG00000027738	440.478	0.848725	0.205922	4.12158	3.76278e-05	0.00065185
ENSDARG00000016474	94.6435	0.0608284	0.352204	0.172708	0.862881	0.95247
ENSDARG00000077583	57.9148	-1.17785	0.446968	-2.6352	0.00840888	0.0561819
ENSDARG00000098574	2209.58	0.394114	0.133761	2.9464	0.00321492	0.0268886
ENSDARG00000057403	52.2884	-0.323956	0.490082	-0.661025	0.508596	0.776734
ENSDARG00000097001	10.1794	-0.0473696	1.00334	-0.0472119	0.962344	0.98947
ENSDARG00000086881	655.716	-2.33195	0.267428	-8.71991	2.78417e-18	3.69894e-16
ENSDARG00000096297	5.42061	-5.8771	1.99843	-2.94086	0.00327303	0.0272634
ENSDARG00000052690	4562.81	1.2658	0.125166	10.113	4.83837e-24	1.05118e-21
ENSDARG00000017312	107.623	-0.584769	0.339582	-1.72203	0.0850648	0.291879
ENSDARG00000102808	405.922	-0.0118024	0.20933	-0.0563819	0.955038	0.987437
ENSDARG00000102087	20.1832	-0.288667	0.758279	-0.380687	0.703436	0.884834
ENSDARG00000015731	270.674	0.483706	0.241863	1.99991	0.0455096	0.191553
ENSDARG00000040474	6.68082	-0.982408	1.2728	-0.771849	0.440204	0.726669
ENSDARG00000100006	19.242	2.46115	0.791212	3.1106	0.00186707	0.0173383
ENSDARG00000095915	33.1144	0.352859	0.557379	0.633067	0.52669	0.788766
ENSDARG00000105134	53.4958	-0.307445	0.473359	-0.649496	0.516018	0.781411
ENSDARG00000094840	3.95818	-0.718257	1.62316	-0.442505	0.658124	0.862709
ENSDARG00000073737	240.784	0.139259	0.240626	0.578734	0.562768	0.811798
ENSDARG00000095288	1148.78	-0.195178	0.148391	-1.3153	0.18841	0.473383
ENSDARG00000043972	182.886	0.101517	0.2614	0.388357	0.697752	0.882609
ENSDARG00000078582	7.97233	-0.147883	1.1902	-0.124251	0.901117	0.967327
ENSDARG00000099890	8.4462	0.892946	1.09828	0.813039	0.416196	0.708769
ENSDARG00000096141	9.69543	0.545742	1.01735	0.536433	0.591659	0.828055
ENSDARG00000056105	18.1079	0.216363	0.766984	0.282096	0.77787	0.916303
ENSDARG00000098899	159.511	-2.05731	0.4222	-4.87282	1.10014e-06	2.69804e-05
ENSDARG00000101242	150.199	-0.0972697	0.296802	-0.327725	0.743119	0.901181
ENSDARG00000016016	523.264	0.137256	0.190931	0.718877	0.472217	0.750209
ENSDARG00000068082	45.4622	0.29064	0.493327	0.589142	0.555766	0.807119
ENSDARG00000024681	17.9274	0.347618	0.755527	0.460101	0.645444	0.855263
ENSDARG00000034105	641.742	0.358552	0.176867	2.02724	0.0426379	0.18172
ENSDARG00000100149	138.303	-0.189963	0.321574	-0.590728	0.554703	0.806157
ENSDARG00000036650	250.933	-0.0673554	0.231432	-0.291038	0.771022	0.91334
ENSDARG00000060889	41.6542	1.13041	0.523449	2.15955	0.0308075	0.145356
ENSDARG00000078525	68.4609	-0.230609	0.410344	-0.561989	0.574123	0.817198
ENSDARG00000030781	1344.28	-0.258387	0.150932	-1.71195	0.0869064	0.295606
ENSDARG00000075008	6.91002	1.0845	1.48575	0.729935	0.46543	0.744744
ENSDARG00000075887	160.255	0.143523	0.277319	0.517539	0.60478	0.834963
ENSDARG00000058734	25.2866	-0.788228	0.696981	-1.13092	0.25809	0.55785
ENSDARG00000026482	675.96	0.137746	0.177186	0.777409	0.436917	0.723767
ENSDARG00000038855	5.2559	0.733369	1.42233	0.51561	0.606127	0.83612
ENSDARG00000099056	1349.55	0.0956934	0.143199	0.668255	0.503971	0.773635
ENSDARG00000091996	6.17074	-1.98611	1.40339	-1.41522	0.157004	0.424632
ENSDARG00000013000	37.5417	0.0817823	0.522446	0.156537	0.875609	0.95777
ENSDARG00000013881	128.922	0.0275171	0.313846	0.087677	0.930133	0.974535
ENSDARG00000098030	109.322	-4.68761	2.28487	-2.05159	0.0402095	0.174594
ENSDARG00000067950	110.25	0.503646	0.372135	1.35339	0.175929	0.453431
ENSDARG00000099039	4530.77	0.371538	0.126633	2.93398	0.00334651	0.0277628
ENSDARG00000079062	35.2509	-0.0593402	0.542687	-0.109345	0.912929	0.968992
ENSDARG00000096710	2.97331	1.59551	2.06374	0.773117	0.439453	0.726144
ENSDARG00000035606	2.47167	0.0122673	1.95513	0.00627443	0.994994	NA
ENSDARG00000103145	112.668	-0.068686	0.333883	-0.205719	0.83701	0.940196
ENSDARG00000060716	57.7227	-0.17144	0.463807	-0.369636	0.711654	0.888216
ENSDARG00000090871	57.542	-0.713065	0.44099	-1.61696	0.105886	0.334485
ENSDARG00000078179	527.161	0.606694	0.202749	2.99234	0.0027685	0.023846
ENSDARG00000094550	6.90306	-1.58804	4.60591	-0.344784	0.730257	0.896124
ENSDARG00000021120	243.9	0.00995779	0.252859	0.0393808	0.968587	0.992927
ENSDARG00000062272	1049.82	0.222254	0.172147	1.29107	0.196679	0.48596
ENSDARG00000061968	65.5298	-2.59296	0.487011	-5.32423	1.01383e-07	3.05922e-06
ENSDARG00000098348	79.389	-3.26606	0.599848	-5.44481	5.18612e-08	1.69209e-06
ENSDARG00000067832	58.7636	0.721778	0.428247	1.68543	0.0919063	0.306084
ENSDARG00000053568	23.0832	-0.636964	0.665761	-0.956746	0.338696	0.643205
ENSDARG00000022768	113.07	0.0427312	0.315913	0.135262	0.892404	0.963347
ENSDARG00000002255	70.1874	0.251667	0.400274	0.628738	0.529521	0.790241
ENSDARG00000033999	3.74925	1.48584	1.6541	0.898279	0.369037	0.67244
ENSDARG00000079369	159.15	0.0881442	0.272728	0.323194	0.746548	0.903118
ENSDARG00000036329	1782.11	0.168309	0.141867	1.18638	0.235471	0.534797
ENSDARG00000010407	129.767	0.111979	0.330435	0.338883	0.734698	0.89751
ENSDARG00000068833	125.202	0.0684713	0.306931	0.223084	0.82347	0.934724
ENSDARG00000079291	389.682	0.0895617	0.214775	0.417002	0.676677	0.872963
ENSDARG00000104132	3.70055	-5.32621	4.7992	-1.10981	0.26708	0.567373
ENSDARG00000061294	545.357	0.212519	0.180627	1.17657	0.239369	0.538747
ENSDARG00000105562	2.72959	-1.38491	1.92726	-0.718588	0.472395	NA
ENSDARG00000089271	86.7337	0.463263	0.383473	1.20807	0.22702	0.525031
ENSDARG00000104266	6.44983	-0.653018	1.23073	-0.530592	0.595701	0.830329
ENSDARG00000029783	358.109	-0.045897	0.213767	-0.214706	0.829997	0.937595
ENSDARG00000043084	83.593	0.335077	0.374618	0.894449	0.371082	0.674684
ENSDARG00000018516	89.6742	0.610077	0.359789	1.69565	0.0899523	0.302027
ENSDARG00000076389	36.8002	-2.43492	0.671927	-3.62379	0.000290315	0.00369486
ENSDARG00000110878	41.0643	-0.234104	0.563033	-0.415792	0.677562	0.873537
ENSDARG00000077901	2896.15	0.479611	0.13946	3.43905	0.000583759	0.00672506
ENSDARG00000036045	6.26617	1.39549	1.32158	1.05592	0.291003	0.594692
ENSDARG00000074583	10.4776	2.34352	1.05697	2.2172	0.0266091	0.131021
ENSDARG00000095509	59.7311	-0.958949	0.473146	-2.02675	0.0426879	0.181821
ENSDARG00000074346	194.812	-0.846461	0.255844	-3.3085	0.000937967	0.00995485
ENSDARG00000023900	129.15	-0.730383	0.303927	-2.40315	0.0162544	0.0914873
ENSDARG00000078542	4.21531	-2.17999	1.79869	-1.21199	0.225516	0.522582
ENSDARG00000089190	475.254	-0.0420852	0.267989	-0.15704	0.875213	0.957611
ENSDARG00000062108	14.8394	-1.20455	0.882039	-1.36564	0.172051	0.447629
ENSDARG00000075015	221.075	-1.51075	0.249724	-6.04966	1.45149e-09	6.29216e-08
ENSDARG00000033533	116.578	-0.237394	0.335507	-0.707566	0.479215	0.755155
ENSDARG00000062350	2522.63	-0.278492	0.132695	-2.09874	0.0358395	0.161466
ENSDARG00000102047	4.46196	0.0169298	1.51726	0.0111582	0.991097	0.996723
ENSDARG00000038467	26.3818	0.135926	0.633369	0.214608	0.830073	0.937595
ENSDARG00000110841	2.4989	2.0248	2.02274	1.00102	0.316817	NA
ENSDARG00000076082	130.802	-0.10457	0.318396	-0.328426	0.742589	0.901181
ENSDARG00000101282	126.056	0.165722	0.330225	0.501846	0.615776	0.84138
ENSDARG00000097877	372	-0.0132171	0.232466	-0.0568558	0.95466	0.987216
ENSDARG00000051955	169.143	-0.361258	0.299327	-1.2069	0.22747	0.525153
ENSDARG00000069038	6.77573	3.67152	1.51867	2.4176	0.0156234	0.0889139
ENSDARG00000063555	69.1579	-0.198454	0.428667	-0.462955	0.643396	0.855178
ENSDARG00000079396	6.92887	-2.5533	1.35107	-1.88984	0.0587798	0.227804
ENSDARG00000056630	3.96659	0.380724	1.64203	0.231862	0.816645	0.932188
ENSDARG00000075557	555.255	0.472198	0.241856	1.9524	0.0508911	0.207188
ENSDARG00000102070	439.052	-0.438449	0.194918	-2.24941	0.0244865	0.123334
ENSDARG00000030110	56.13	-0.25834	0.516252	-0.500415	0.616783	0.841842
ENSDARG00000060849	158.768	-0.0166326	0.284464	-0.0584699	0.953374	0.986635
ENSDARG00000087180	54.6892	-0.132054	0.447482	-0.295105	0.767913	0.912501
ENSDARG00000069377	68.6422	-1.4823	0.491682	-3.01475	0.00257189	0.022414
ENSDARG00000070721	95.1719	0.241347	0.346808	0.695911	0.486484	0.761155
ENSDARG00000038585	192.3	-0.653582	0.254339	-2.56973	0.0101778	0.0650582
ENSDARG00000060410	140.247	-0.507436	0.309157	-1.64135	0.100724	0.324296
ENSDARG00000088232	16.1543	-0.0192132	0.815365	-0.0235639	0.9812	0.995958
ENSDARG00000111934	18.2757	-1.72802	0.815137	-2.11991	0.0340137	0.15598
ENSDARG00000095908	994.02	0.927365	0.187515	4.94556	7.59252e-07	1.93395e-05
ENSDARG00000013841	286.555	0.590443	0.219595	2.68878	0.0071714	0.0494342
ENSDARG00000020730	129.27	0.31209	0.314068	0.993701	0.320369	0.625638
ENSDARG00000060559	101.666	-0.247942	0.355726	-0.697004	0.4858	0.760503
ENSDARG00000061338	505.234	0.339319	0.183985	1.84428	0.0651428	0.244411
ENSDARG00000003189	1280.74	0.339419	0.144753	2.34481	0.0190367	0.103091
ENSDARG00000031698	6017.11	0.436339	0.12136	3.59542	0.000323866	0.00405206
ENSDARG00000079939	1544.14	0.137992	0.136972	1.00745	0.313718	0.619352
ENSDARG00000038754	236.399	-0.26193	0.263558	-0.993824	0.320308	0.625638
ENSDARG00000090366	3.69545	-1.45433	1.83902	-0.790815	0.429052	0.718106
ENSDARG00000058835	38.8851	0.107404	0.58681	0.183031	0.854774	0.948339
ENSDARG00000114870	125.547	0.18992	0.318103	0.59704	0.550481	0.803488
ENSDARG00000052113	170.06	-0.124996	0.272242	-0.459138	0.646135	0.855554
ENSDARG00000020647	204.569	-0.0689184	0.256949	-0.268219	0.788531	0.921707
ENSDARG00000075870	13.5964	-2.14505	0.921002	-2.32903	0.0198572	0.106414
ENSDARG00000070059	12.1427	-0.515267	0.908868	-0.566933	0.57076	0.815113
ENSDARG00000034326	516.706	0.284941	0.183461	1.55314	0.12039	0.361326
ENSDARG00000086551	71.4323	-0.462618	0.405183	-1.14175	0.253558	0.554034
ENSDARG00000079705	18.364	-0.941479	0.811016	-1.16086	0.245697	0.545648
ENSDARG00000074727	180.387	0.142322	0.282653	0.503523	0.614596	0.84066
ENSDARG00000109289	395.576	-0.236326	0.203876	-1.15916	0.24639	0.546426
ENSDARG00000015314	85.4752	-0.829977	0.368622	-2.25157	0.0243495	0.122892
ENSDARG00000009285	13853.6	0.0738478	0.120526	0.61271	0.540068	0.797046
ENSDARG00000076833	161.498	1.47924	0.344717	4.29117	1.77736e-05	0.000329543
ENSDARG00000089861	206.586	0.0763285	0.250803	0.304336	0.760872	0.909776
ENSDARG00000037476	540.115	0.00702706	0.180398	0.0389531	0.968928	0.993073
ENSDARG00000061040	127.784	-0.108699	0.312853	-0.347445	0.728257	0.895567
ENSDARG00000007654	2.48059	0.0212155	1.954	0.0108574	0.991337	NA
ENSDARG00000076025	25.4696	0.488009	0.682569	0.714958	0.474635	0.751593
ENSDARG00000060398	43.4415	-0.258597	0.517165	-0.500027	0.617056	0.841966
ENSDARG00000089908	12.5401	2.64768	1.00193	2.64259	0.00822743	0.0552293
ENSDARG00000044691	8.19177	-0.239395	1.09182	-0.219263	0.826445	0.936087
ENSDARG00000036479	18.2108	0.307767	0.764527	0.402559	0.687273	0.878113
ENSDARG00000019746	80.9615	-0.474828	0.375313	-1.26515	0.205817	0.496088
ENSDARG00000093662	3.97088	-1.55175	1.63928	-0.946607	0.343839	0.649113
ENSDARG00000056764	484.49	1.879	0.716207	2.62355	0.00870197	0.0575591
ENSDARG00000095997	14.5581	1.68558	0.908905	1.85452	0.0636644	0.240624
ENSDARG00000039535	4.94483	-0.876639	1.4175	-0.618441	0.536285	0.7939
ENSDARG00000075616	40.7047	-0.329809	0.522564	-0.631136	0.527952	0.78932
ENSDARG00000024229	80.5009	0.325614	0.378377	0.860553	0.389484	0.688033
ENSDARG00000074004	15.3906	-0.539782	0.81391	-0.663196	0.507205	0.775891
ENSDARG00000096988	97.9205	-0.341398	0.347182	-0.98334	0.32544	0.629796
ENSDARG00000100384	16.8886	1.08222	0.840296	1.28791	0.197777	0.486837
ENSDARG00000104587	4722.17	0.546921	0.126602	4.32	1.56026e-05	0.000293116
ENSDARG00000035018	165.338	-1.25819	0.292439	-4.30239	1.68965e-05	0.000315179
ENSDARG00000037865	76.4098	-0.223075	0.395732	-0.563704	0.572956	0.81667
ENSDARG00000112675	10.6389	-1.18599	0.984175	-1.20506	0.228179	0.525475
ENSDARG00000097904	3.95853	-1.55941	1.68124	-0.927537	0.353648	0.657685
ENSDARG00000086159	3.7392	0.612964	1.65497	0.370378	0.711101	0.888029
ENSDARG00000115862	825.016	0.549081	0.165703	3.31365	0.000920875	0.00982325
ENSDARG00000090552	2720.28	-0.102251	0.132958	-0.769049	0.441864	0.727934
ENSDARG00000098475	20.1302	-0.512841	0.723938	-0.708404	0.478694	0.755043
ENSDARG00000102064	2.46458	-4.73994	2.48719	-1.90574	0.0566838	NA
ENSDARG00000009637	4.69562	1.12452	1.55649	0.722473	0.470004	0.748426
ENSDARG00000117423	21.9712	1.98253	0.740906	2.67582	0.00745464	0.0511195
ENSDARG00000079712	17.155	-0.435752	0.778291	-0.559883	0.575559	0.818044
ENSDARG00000011027	99.1678	0.0600313	0.335273	0.179052	0.857897	0.949921
ENSDARG00000043182	886.564	-1.01469	0.17973	-5.64561	1.646e-08	5.72442e-07
ENSDARG00000011493	110.384	0.453413	0.329617	1.37558	0.168953	0.443032
ENSDARG00000096172	7.7279	0.12319	1.12667	0.10934	0.912933	0.968992
ENSDARG00000101271	50.7801	0.745091	0.457309	1.62929	0.103251	0.329372
ENSDARG00000055792	1541.63	0.253066	0.153105	1.65289	0.0983529	0.319937
ENSDARG00000112909	93.6861	-0.808408	0.348981	-2.31648	0.0205319	0.108892
ENSDARG00000062868	195.906	-0.383924	0.250794	-1.53083	0.12581	0.371343
ENSDARG00000010155	566.856	0.74661	0.185322	4.02871	5.60842e-05	0.000910911
ENSDARG00000088293	101.064	-1.69048	0.386492	-4.3739	1.22047e-05	0.000235757
ENSDARG00000009740	584.376	-0.0475195	0.185521	-0.256141	0.797842	0.925904
ENSDARG00000095282	6.43169	-1.71176	1.30822	-1.30847	0.190715	0.476485
ENSDARG00000002750	66.2654	-1.11483	0.480137	-2.32189	0.0202386	0.107731
ENSDARG00000044600	8.01802	1.38553	1.15158	1.20315	0.228916	0.526385
ENSDARG00000014796	560.317	0.159261	0.195607	0.814192	0.415535	0.70832
ENSDARG00000017126	189.154	-0.25797	0.256979	-1.00386	0.315447	0.620975
ENSDARG00000102802	699.756	-0.284107	0.163429	-1.73841	0.0821381	0.28582
ENSDARG00000076330	29.2488	-0.833166	0.63323	-1.31574	0.188261	0.473073
ENSDARG00000038113	173.543	-0.237338	0.264714	-0.896584	0.369941	0.673385
ENSDARG00000052522	159.901	0.516454	0.284608	1.81461	0.0695836	0.255679
ENSDARG00000098342	9.19474	0.57325	1.03348	0.554681	0.579113	0.820569
ENSDARG00000006760	24.8519	-0.496497	0.663366	-0.748451	0.454188	0.736261
ENSDARG00000067838	93.6161	-0.275407	0.342305	-0.804567	0.421069	0.712534
ENSDARG00000097244	147.327	0.26025	0.322831	0.806149	0.420157	0.711938
ENSDARG00000069843	27.5143	-0.976009	0.629012	-1.55165	0.120745	0.361981
ENSDARG00000029600	144.793	-0.52954	0.293659	-1.80325	0.0713492	0.259831
ENSDARG00000054794	128.853	-0.634287	0.363007	-1.74732	0.0805827	0.282162
ENSDARG00000007496	271.598	-0.272813	0.224555	-1.2149	0.224402	0.521132
ENSDARG00000041450	1323.92	0.319086	0.143199	2.22826	0.0258631	0.128253
ENSDARG00000075864	203.068	2.85596	0.299193	9.54555	1.35381e-21	2.38103e-19
ENSDARG00000104138	713.329	-1.28993	0.183844	-7.01646	2.27562e-12	1.49021e-10
ENSDARG00000101908	349.773	0.49074	0.212015	2.31464	0.0206324	0.109194
ENSDARG00000105568	35.1767	-1.08464	0.548354	-1.97799	0.0479293	0.198946
ENSDARG00000071719	28.4917	-0.410545	0.619641	-0.662553	0.507617	0.776263
ENSDARG00000089225	100.336	0.0647883	0.348465	0.185925	0.852504	0.947243
ENSDARG00000094284	15.3944	-0.164432	0.868002	-0.189438	0.84975	0.945435
ENSDARG00000089357	28.4935	-0.669254	0.608123	-1.10052	0.271104	0.571973
ENSDARG00000008235	246.988	-0.0225262	0.228755	-0.0984729	0.921557	0.971487
ENSDARG00000034457	2.72052	-3.29032	2.3004	-1.43033	0.152624	NA
ENSDARG00000078989	1064.94	0.435175	0.152538	2.8529	0.00433226	0.0335869
ENSDARG00000012603	457.468	0.515515	0.229003	2.25112	0.0243777	0.123001
ENSDARG00000069251	3.99713	-0.322864	1.62519	-0.198662	0.842527	0.942699
ENSDARG00000116941	7.40183	-3.7827	1.48311	-2.55052	0.0107562	0.0677082
ENSDARG00000040608	5.94833	-0.974956	1.28889	-0.756431	0.449391	0.733702
ENSDARG00000039666	120.91	0.297792	0.342802	0.868701	0.385011	0.684443
ENSDARG00000057437	2.47135	-0.569647	2.01891	-0.282155	0.777824	NA
ENSDARG00000113433	11.1532	-0.977058	0.993444	-0.983506	0.325359	0.629796
ENSDARG00000079068	95.7205	0.794548	0.356964	2.22585	0.0260241	0.128879
ENSDARG00000036028	1622.28	-0.331454	0.161625	-2.05076	0.04029	0.174862
ENSDARG00000071353	1009.96	0.627646	0.161233	3.89278	9.91027e-05	0.0014783
ENSDARG00000103211	176.394	-0.656998	0.27847	-2.35931	0.0183088	0.100041
ENSDARG00000099596	53.3723	-0.286408	0.443344	-0.646018	0.518267	0.782827
ENSDARG00000093317	50.4781	-1.38	0.47465	-2.90741	0.00364434	0.0294529
ENSDARG00000005593	51.0447	-0.90439	0.46369	-1.95042	0.0511261	0.207824
ENSDARG00000077011	132.598	0.15139	0.346452	0.436973	0.662131	0.864617
ENSDARG00000022101	1628.74	0.0771762	0.136229	0.566518	0.571042	0.815389
ENSDARG00000052866	384.681	-0.287873	0.195903	-1.46946	0.141707	0.39971
ENSDARG00000019564	112.529	-0.429362	0.331489	-1.29525	0.195233	0.484332
ENSDARG00000039338	541.046	-0.0745554	0.179491	-0.415372	0.67787	0.873673
ENSDARG00000071487	26.5553	-0.548078	0.659296	-0.831308	0.405799	0.699965
ENSDARG00000070885	7.18153	-1.62477	1.20524	-1.34809	0.17763	0.455787
ENSDARG00000056090	1728.7	0.266414	0.147452	1.80679	0.0707955	0.258427
ENSDARG00000075905	9.42728	-1.08774	1.04124	-1.04466	0.296182	0.60014
ENSDARG00000038106	15.8736	-0.340649	0.795883	-0.428014	0.668641	0.86832
ENSDARG00000002587	507.753	0.171185	0.181623	0.942529	0.345922	0.650457
ENSDARG00000078751	493.891	0.361549	0.196064	1.84403	0.0651782	0.244445
ENSDARG00000088492	310.647	-1.32622	0.218704	-6.06398	1.32792e-09	5.78469e-08
ENSDARG00000037244	78.9255	0.129686	0.432203	0.300058	0.764133	0.910636
ENSDARG00000012274	231.983	0.59447	0.286529	2.07473	0.0380119	0.168176
ENSDARG00000040854	291.594	0.26194	0.216147	1.21186	0.225565	0.522582
ENSDARG00000068406	45.4332	-0.697607	0.490926	-1.421	0.155316	0.422291
ENSDARG00000098113	3.45816	-1.30634	1.70011	-0.768386	0.442258	0.727948
ENSDARG00000041576	49.8616	-0.223824	0.482807	-0.46359	0.642942	0.854987
ENSDARG00000052388	135.714	-0.216383	0.305592	-0.708079	0.478896	0.755155
ENSDARG00000062820	3.44796	-5.22443	2.35188	-2.22138	0.026325	0.129985
ENSDARG00000017834	25.5562	-0.689241	0.632393	-1.08989	0.27576	0.577574
ENSDARG00000028379	161.521	-0.161969	0.316515	-0.511726	0.608842	0.837692
ENSDARG00000045846	80.8853	0.701476	0.390192	1.79777	0.0722134	0.261946
ENSDARG00000079652	307.116	-0.175695	0.216401	-0.811896	0.416851	0.709368
ENSDARG00000029370	160.006	-0.0647999	0.3057	-0.211972	0.832129	0.938045
ENSDARG00000020594	2162.76	-0.0805819	0.134194	-0.600486	0.548182	0.80182
ENSDARG00000073716	120.073	1.56646	0.365376	4.28725	1.80898e-05	0.000334735
ENSDARG00000100482	68.4599	0.652659	0.396628	1.64552	0.0998625	0.322575
ENSDARG00000035357	296.378	0.126076	0.21481	0.586918	0.557259	0.808334
ENSDARG00000117519	4.70273	-2.38593	1.64838	-1.44744	0.147774	0.409259
ENSDARG00000094457	4.67631	1.11639	1.898	0.588191	0.556404	0.807802
ENSDARG00000103984	52.0632	-0.765056	0.451831	-1.69323	0.0904108	0.302851
ENSDARG00000075245	244.717	-0.496238	0.231187	-2.14648	0.031835	0.148609
ENSDARG00000044169	9.19641	-0.0532814	1.02127	-0.0521715	0.958392	0.988579
ENSDARG00000019299	279.558	-0.387885	0.233492	-1.66124	0.0966658	0.31584
ENSDARG00000036060	70.6839	0.270052	0.391317	0.690111	0.490124	0.764028
ENSDARG00000079020	81.3865	-0.528088	0.366223	-1.44198	0.149307	0.411589
ENSDARG00000026149	29.2487	-0.938394	0.62453	-1.50256	0.132953	0.384834
ENSDARG00000038475	339.169	0.418895	0.230041	1.82096	0.068613	0.253466
ENSDARG00000070822	668.276	-0.735411	0.18363	-4.00485	6.20579e-05	0.000984556
ENSDARG00000068175	19.4137	0.10101	0.719432	0.140403	0.888342	0.961621
ENSDARG00000058237	113.386	-0.18848	0.32713	-0.576161	0.564506	0.812373
ENSDARG00000032896	4.51645	1.0358	1.52672	0.678447	0.497489	0.769354
ENSDARG00000093058	765.146	1.44278	0.195001	7.39883	1.37394e-13	1.05719e-11
ENSDARG00000036215	4.20734	-0.856849	1.5529	-0.551775	0.581103	0.821763
ENSDARG00000012002	51.4952	-0.866989	0.47711	-1.81717	0.0691914	0.254838
ENSDARG00000006094	342.403	-0.415046	0.216604	-1.91615	0.0553461	0.21886
ENSDARG00000045556	46.7276	1.99666	0.558247	3.57666	0.000348013	0.00432487
ENSDARG00000054060	414.024	-0.0896178	0.190578	-0.470241	0.638183	0.852879
ENSDARG00000014973	4.4562	-2.96204	1.83614	-1.61319	0.106704	0.336205
ENSDARG00000033662	122.481	-6.919	0.814433	-8.49548	1.97117e-17	2.41567e-15
ENSDARG00000059933	762.587	0.0783147	0.165547	0.473066	0.636166	0.852632
ENSDARG00000061797	12.2108	1.98411	0.957097	2.07305	0.0381676	0.168718
ENSDARG00000054172	359.591	0.299568	0.202319	1.48067	0.138694	0.394587
ENSDARG00000078322	305.129	0.106441	0.322709	0.329835	0.741524	0.900841
ENSDARG00000027009	3235.14	-0.276777	0.124165	-2.22911	0.0258068	0.128008
ENSDARG00000035282	226.123	0.441979	0.245052	1.80361	0.071292	0.259674
ENSDARG00000077224	36.8866	-0.511463	0.576442	-0.887275	0.374931	0.678011
ENSDARG00000074526	316.173	1.02294	0.248771	4.11199	3.92257e-05	0.000673843
ENSDARG00000063191	45.6567	-0.355993	0.486883	-0.731167	0.464677	0.744378
ENSDARG00000015176	23.8785	0.264406	0.725032	0.364681	0.71535	0.889501
ENSDARG00000063270	219.859	0.0522628	0.243499	0.214633	0.830054	0.937595
ENSDARG00000025983	26.3265	0.0769573	0.625515	0.12303	0.902083	0.967521
ENSDARG00000071636	96.8167	0.805139	0.347614	2.31619	0.0205479	0.108915
ENSDARG00000112644	228.475	0.570566	0.279936	2.0382	0.04153	0.178319
ENSDARG00000099814	360.586	0.144354	0.205552	0.702274	0.482508	0.757952
ENSDARG00000040286	270.763	0.4461	0.241048	1.85067	0.0642169	0.241873
ENSDARG00000056856	3798.07	0.198125	0.123363	1.60604	0.108266	0.33863
ENSDARG00000098444	12.7288	0.314616	0.927528	0.339198	0.734461	0.897447
ENSDARG00000114245	427.186	0.28285	0.190335	1.48607	0.137262	0.392614
ENSDARG00000077323	43.1516	-0.722136	0.50012	-1.44392	0.14876	0.41082
ENSDARG00000053773	30.8714	1.6673	0.625973	2.66354	0.00773239	0.0526526
ENSDARG00000098754	12.5968	2.9089	1.08052	2.69212	0.00709984	0.0489958
ENSDARG00000074914	163.833	-0.0135046	0.28504	-0.0473777	0.962212	0.98947
ENSDARG00000028800	21.5506	0.050151	0.789672	0.0635087	0.949361	0.983849
ENSDARG00000011233	354.716	0.740278	0.20676	3.58038	0.000343095	0.0042695
ENSDARG00000007808	99.1646	-0.980606	0.345815	-2.83564	0.00457343	0.0350156
ENSDARG00000076791	507.211	0.213558	0.184212	1.15931	0.24633	0.546423
ENSDARG00000086452	2.98191	1.0197	1.80956	0.563505	0.573091	0.816736
ENSDARG00000104786	28.0209	-0.626268	0.606602	-1.03242	0.301875	0.606476
ENSDARG00000011334	158.817	0.434098	0.308925	1.40519	0.159965	0.429558
ENSDARG00000103337	129.564	-0.387978	0.297799	-1.30282	0.192638	0.479698
ENSDARG00000058050	33.5938	0.34605	0.598402	0.57829	0.563068	0.811798
ENSDARG00000117637	3.46576	-0.396575	1.68377	-0.235527	0.8138	0.931072
ENSDARG00000029263	49.9468	-0.133767	0.48456	-0.276059	0.782502	0.918933
ENSDARG00000059059	362.821	-0.191518	0.219998	-0.870546	0.384002	0.683751
ENSDARG00000038866	242.578	0.330449	0.230764	1.43198	0.15215	0.416753
ENSDARG00000020158	28.3997	0.180551	0.611838	0.295097	0.76792	0.912501
ENSDARG00000054530	383.828	0.408916	0.203357	2.01083	0.0443433	0.187646
ENSDARG00000097523	12.6538	2.23246	1.18529	1.88348	0.0596356	0.230155
ENSDARG00000015206	586.955	0.891665	0.183714	4.85355	1.21272e-06	2.95064e-05
ENSDARG00000063100	520.182	0.140236	0.181565	0.772374	0.439893	0.726282
ENSDARG00000063358	792.825	0.319591	0.160256	1.99425	0.046125	0.193398
ENSDARG00000044561	3.2042	-5.11856	2.28987	-2.23531	0.025397	0.126724
ENSDARG00000117740	6.98694	1.60827	1.24234	1.29455	0.195475	0.484454
ENSDARG00000101762	11.8804	-0.719258	0.947093	-0.759437	0.447591	0.731949
ENSDARG00000045131	44.7419	0.0559661	0.491131	0.113953	0.909275	0.968878
ENSDARG00000090778	57.4591	-0.135105	0.439378	-0.30749	0.75847	0.908934
ENSDARG00000035573	186.304	-0.276343	0.265112	-1.04236	0.297244	0.601042
ENSDARG00000094118	4.43821	-5.58853	2.12552	-2.62925	0.00855745	0.0569069
ENSDARG00000090638	540.528	0.348429	0.226452	1.53864	0.123892	0.367891
ENSDARG00000006192	429.582	0.4692	0.190886	2.45801	0.0139711	0.0817503
ENSDARG00000104440	4.30507	5.56798	2.16405	2.57294	0.0100839	0.0646596
ENSDARG00000034001	105.633	0.0984654	0.324884	0.303079	0.76183	0.909831
ENSDARG00000075446	228.533	-0.0898143	0.244214	-0.367769	0.713045	0.888673
ENSDARG00000102701	142.294	1.17687	0.335528	3.50751	0.000452327	0.00541827
ENSDARG00000062323	24.5827	-0.240092	0.683791	-0.351119	0.725499	0.89454
ENSDARG00000026979	12.5536	1.39754	0.990124	1.41148	0.158102	0.426216
ENSDARG00000087704	1111.32	0.490281	0.155238	3.15826	0.00158715	0.015233
ENSDARG00000096045	3.95108	-1.56904	1.61867	-0.969339	0.332376	0.636959
ENSDARG00000096403	13612.3	1.18086	0.792818	1.48944	0.136371	0.390929
ENSDARG00000056001	1424.42	0.511224	0.157929	3.23706	0.00120769	0.0121871
ENSDARG00000063264	6.92406	-0.400765	1.22269	-0.327772	0.743084	0.901181
ENSDARG00000101018	189.809	0.88083	0.264092	3.33531	0.000852037	0.00921227
ENSDARG00000017230	478.954	0.660548	0.184056	3.58885	0.000332145	0.00414441
ENSDARG00000022271	6.66081	-0.102736	1.49748	-0.0686057	0.945303	0.981222
ENSDARG00000078441	203.146	-0.632161	0.253161	-2.49707	0.0125224	0.0757456
ENSDARG00000041887	731.613	-0.00165448	0.167769	-0.00986166	0.992132	0.996813
ENSDARG00000059287	244.445	0.262183	0.230163	1.13912	0.254653	0.554845
ENSDARG00000117486	13.9304	-0.075739	0.850422	-0.0890605	0.929034	0.974503
ENSDARG00000054942	1609.09	0.4504	0.136076	3.30991	0.000933265	0.00991064
ENSDARG00000079811	96.4925	0.893209	0.349132	2.55837	0.0105164	0.0665772
ENSDARG00000036074	421.817	-0.302678	0.236222	-1.28133	0.200079	0.489579
ENSDARG00000036942	93.1076	-0.230799	0.352669	-0.654435	0.512831	0.780174
ENSDARG00000032237	109.772	-0.18543	0.319339	-0.580667	0.561465	0.810678
ENSDARG00000044809	100.895	0.684838	0.337152	2.03124	0.0422303	0.180608
ENSDARG00000070454	34.4581	-0.720475	0.584871	-1.23185	0.218004	0.513177
ENSDARG00000071823	9.14902	-2.65105	1.22831	-2.15829	0.0309052	0.145742
ENSDARG00000045580	113.747	-0.650321	0.343652	-1.89238	0.0584398	0.226981
ENSDARG00000022509	191.339	-0.319342	0.258336	-1.23615	0.216403	0.510712
ENSDARG00000053709	8.19937	0.111542	1.13997	0.0978459	0.922055	0.971487
ENSDARG00000112667	112.068	0.245311	0.363289	0.67525	0.499517	0.770641
ENSDARG00000109769	161.395	2.38925	0.373262	6.40099	1.54369e-10	7.96295e-09
ENSDARG00000015946	104.023	0.109402	0.334527	0.327034	0.743642	0.901362
ENSDARG00000057141	15.1627	0.35448	0.827997	0.428118	0.668565	0.86832
ENSDARG00000073952	758.965	0.572984	0.226476	2.53	0.0114062	0.0708503
ENSDARG00000040485	422.324	0.127812	0.21922	0.583028	0.559875	0.810041
ENSDARG00000045850	87.2422	0.0325391	0.352977	0.0921848	0.926551	0.973411
ENSDARG00000068683	3.95188	-1.12498	1.6492	-0.682136	0.495153	0.767306
ENSDARG00000069461	197.932	0.147922	0.283917	0.521003	0.602364	0.833716
ENSDARG00000101443	228.006	0.00332879	0.237545	0.0140133	0.988819	0.996158
ENSDARG00000076121	221.029	-0.00380766	0.244227	-0.0155907	0.987561	0.996158
ENSDARG00000030563	25.3353	0.304215	0.674587	0.450965	0.652015	0.859379
ENSDARG00000038030	454.962	0.294944	0.185289	1.59181	0.111428	0.345028
ENSDARG00000010238	295.868	0.35393	0.224185	1.57875	0.114394	0.350838
ENSDARG00000098855	105.723	-0.0466066	0.340505	-0.136875	0.89113	0.962884
ENSDARG00000020054	329.053	-0.0837107	0.211531	-0.395738	0.692299	0.879652
ENSDARG00000092660	75.48	-0.91279	0.456039	-2.00156	0.045332	0.191042
ENSDARG00000002564	39.1477	-0.572043	0.531833	-1.07561	0.282103	0.584888
ENSDARG00000018619	4.4422	-2.30176	1.66761	-1.38027	0.167503	0.441015
ENSDARG00000056267	92.7955	-1.87997	0.38407	-4.89485	9.83816e-07	2.43215e-05
ENSDARG00000052089	136.024	-1.86425	0.306849	-6.07545	1.23642e-09	5.47554e-08
ENSDARG00000063635	4.47091	-0.96867	1.48342	-0.652997	0.513758	0.780292
ENSDARG00000011298	254.372	-0.252026	0.226697	-1.11173	0.266254	0.56683
ENSDARG00000056550	282.75	0.516754	0.234545	2.20322	0.0275795	0.134436
ENSDARG00000103800	10.9177	-1.73004	1.08489	-1.59467	0.110786	0.343729
ENSDARG00000091633	6.19682	-0.807971	1.2784	-0.632017	0.527376	0.788766
ENSDARG00000058869	7.40774	-0.776818	1.22895	-0.632099	0.527323	0.788766
ENSDARG00000013771	232.455	-0.561073	0.278295	-2.01611	0.0437887	0.185725
ENSDARG00000058203	1050.03	0.148087	0.156684	0.945131	0.344592	0.649439
ENSDARG00000105692	35.4864	-0.119634	0.54688	-0.218756	0.82684	0.936362
ENSDARG00000094523	5.48012	3.33885	1.68946	1.97628	0.0481228	0.199525
ENSDARG00000093999	41.0117	-0.412704	0.514641	-0.801925	0.422596	0.713037
ENSDARG00000102927	3.20006	0.224557	2.08343	0.107782	0.914168	0.969464
ENSDARG00000055429	1383.2	0.911646	0.147638	6.17488	6.6213e-10	3.03413e-08
ENSDARG00000038348	114.974	-0.471554	0.317653	-1.4845	0.137677	0.39339
ENSDARG00000074820	14.9804	0.714727	0.841195	0.849656	0.395516	0.692256
ENSDARG00000069692	6.19449	0.362633	1.31435	0.275904	0.782622	0.918933
ENSDARG00000030871	494.046	-1.27014	0.192606	-6.5945	4.26695e-11	2.37342e-09
ENSDARG00000078328	127.484	-0.262404	0.357211	-0.734591	0.462589	0.742644
ENSDARG00000024831	62.2758	3.88655	0.556218	6.98747	2.79889e-12	1.80094e-10
ENSDARG00000005980	644.247	0.265549	0.169664	1.56515	0.117547	0.356563
ENSDARG00000014230	5497.2	0.170732	0.121184	1.40886	0.158876	0.427503
ENSDARG00000060639	6.96088	0.024781	1.16509	0.0212697	0.983031	0.995973
ENSDARG00000041870	158.327	-0.0342943	0.275504	-0.124478	0.900936	0.967327
ENSDARG00000100752	442.104	0.323036	0.193691	1.66779	0.0953575	0.313061
ENSDARG00000093336	6.25906	0.862991	1.29526	0.666269	0.505239	0.77457
ENSDARG00000017143	217.16	-0.147088	0.241088	-0.610102	0.541795	0.798313
ENSDARG00000100013	311.068	0.349772	0.232861	1.50207	0.13308	0.384843
ENSDARG00000104480	8.49047	1.29041	1.16416	1.10844	0.267671	0.568234
ENSDARG00000076945	122.955	0.628937	0.362598	1.73453	0.082824	0.287005
ENSDARG00000093359	8.92063	0.337873	1.07541	0.314182	0.753383	0.907253
ENSDARG00000038574	13.8618	0.972897	0.953755	1.02007	0.307695	0.612933
ENSDARG00000060656	19.3954	-0.569019	0.783809	-0.725966	0.46786	0.746801
ENSDARG00000004714	840.368	0.221991	0.157557	1.40896	0.158848	0.427492
ENSDARG00000102295	163.722	-0.137939	0.272347	-0.506483	0.612517	0.839184
ENSDARG00000056840	246.134	-0.119275	0.230394	-0.517702	0.604666	0.834869
ENSDARG00000002299	49.7276	0.254851	0.458705	0.555588	0.578493	0.820151
ENSDARG00000033955	131.089	1.07722	0.377905	2.8505	0.00436508	0.0337845
ENSDARG00000058943	10.4273	-0.251806	0.966811	-0.26045	0.794517	0.924585
ENSDARG00000013117	227.526	0.489625	0.236457	2.07067	0.0383895	0.169373
ENSDARG00000094105	2.71785	1.42081	2.19832	0.646317	0.518074	NA
ENSDARG00000070828	224.039	0.28959	0.243804	1.1878	0.234913	0.53432
ENSDARG00000104255	41.5773	-1.42692	0.539123	-2.64675	0.00812692	0.0546739
ENSDARG00000057074	96.2604	0.331249	0.367096	0.902349	0.366871	0.67046
ENSDARG00000075111	141.32	0.138664	0.302102	0.458997	0.646236	0.855554
ENSDARG00000086631	9.67746	-0.199489	1.04787	-0.190375	0.849015	0.944959
ENSDARG00000078481	11.3859	-0.886922	0.950621	-0.932992	0.350824	0.654769
ENSDARG00000117446	3.72268	-0.171115	1.57863	-0.108395	0.913682	0.969321
ENSDARG00000009864	60.2813	-0.276679	0.440158	-0.62859	0.529617	0.790241
ENSDARG00000059247	208.078	0.103436	0.246088	0.420321	0.674251	0.871764
ENSDARG00000053365	18851.9	-0.623383	0.116384	-5.35626	8.49641e-08	2.6107e-06
ENSDARG00000061699	96.6995	-0.0854815	0.358207	-0.238637	0.811387	0.930782
ENSDARG00000056877	16.7829	1.58698	0.826027	1.92122	0.0547041	0.217256
ENSDARG00000097770	77.8795	1.46444	0.490074	2.9882	0.00280624	0.0240813
ENSDARG00000057942	31.8629	-2.51125	0.632357	-3.97125	7.14975e-05	0.00111234
ENSDARG00000007534	16.7791	-2.35586	0.895037	-2.63213	0.00848511	0.056548
ENSDARG00000040445	160.485	0.272612	0.304183	0.896211	0.37014	0.673636
ENSDARG00000030092	64.7912	0.228433	0.462139	0.494295	0.621098	0.84458
ENSDARG00000097630	84.4484	0.308848	0.393633	0.78461	0.432682	0.72011
ENSDARG00000100524	1379.88	2.1526	0.144718	14.8745	4.82564e-50	6.36537e-47
ENSDARG00000093052	373.658	-0.217627	0.283892	-0.766586	0.443328	0.728634
ENSDARG00000012887	107.354	-0.876424	0.329678	-2.65842	0.00785075	0.0533406
ENSDARG00000033706	337.68	-1.38653	0.23018	-6.02366	1.70521e-09	7.32327e-08
ENSDARG00000045540	687.621	0.184707	0.181588	1.01718	0.309069	0.614312
ENSDARG00000003375	137.678	0.808773	0.312929	2.58453	0.00975124	0.0630709
ENSDARG00000010729	65.8568	-1.16882	0.425506	-2.7469	0.00601619	0.0430958
ENSDARG00000077409	45.5346	-0.0826004	0.489685	-0.168681	0.866048	0.954041
ENSDARG00000063352	232.515	-1.29299	0.242891	-5.32332	1.0189e-07	3.06949e-06
ENSDARG00000076406	69.3297	0.302095	0.400168	0.75492	0.450297	0.734365
ENSDARG00000006900	2413.09	0.731081	0.12833	5.69689	1.22016e-08	4.35836e-07
ENSDARG00000017675	206.407	-0.334041	0.284704	-1.17329	0.240678	0.539757
ENSDARG00000036549	1448.17	0.162668	0.188842	0.861396	0.38902	0.687731
ENSDARG00000117679	2.50848	1.25713	1.97588	0.63624	0.52462	NA
ENSDARG00000100916	90.0779	0.312765	0.350026	0.893549	0.371564	0.675092
ENSDARG00000101606	7.97873	1.60857	1.24877	1.28812	0.197703	0.486837
ENSDARG00000094112	21.4741	0.783879	0.702189	1.11634	0.264278	0.564725
ENSDARG00000095005	3.47534	-0.818631	1.70028	-0.481469	0.630183	0.849273
ENSDARG00000037284	1137.63	1.30033	0.157091	8.27753	1.25754e-16	1.3906e-14
ENSDARG00000075222	28.0544	-0.412539	0.60251	-0.684702	0.493532	0.765696
ENSDARG00000052348	418.363	0.00985136	0.288626	0.034132	0.972772	0.994158
ENSDARG00000054208	93.2673	-0.457846	0.357819	-1.27954	0.200706	0.490269
ENSDARG00000009557	63.7867	-0.486156	0.409648	-1.18677	0.23532	0.534797
ENSDARG00000070669	65.7814	-0.404214	0.438614	-0.921572	0.356752	0.660465
ENSDARG00000070845	12.5973	-3.96567	1.23542	-3.20997	0.00132751	0.0131801
ENSDARG00000056244	5.49468	-0.225845	1.43643	-0.157227	0.875066	0.957611
ENSDARG00000091692	6.22523	-1.04788	1.39072	-0.753484	0.451159	0.734705
ENSDARG00000112126	3.76695	0.629425	1.99207	0.315966	0.752028	0.906471
ENSDARG00000088813	14.0251	3.08489	0.994528	3.10187	0.00192304	0.0177831
ENSDARG00000001976	2.71753	0.816051	1.92758	0.423355	0.672036	NA
ENSDARG00000052030	146.778	-0.313805	0.289087	-1.0855	0.277699	0.579989
ENSDARG00000041616	4.9298	-3.15863	1.75068	-1.80423	0.0711954	0.259425
ENSDARG00000076928	234.108	-0.0801541	0.270747	-0.296048	0.767194	0.912342
ENSDARG00000063059	11.2226	5.47772	1.72072	3.1834	0.00145557	0.0141773
ENSDARG00000027397	373.931	0.838718	0.223451	3.75348	0.000174395	0.00239803
ENSDARG00000045886	3958.93	0.923005	0.135058	6.83414	8.25002e-12	5.06156e-10
ENSDARG00000031562	84.9886	0.157946	0.363526	0.434482	0.663938	0.865548
ENSDARG00000069773	147.425	4.05178	0.473891	8.55002	1.23067e-17	1.52528e-15
ENSDARG00000078604	396.492	0.0514663	0.203043	0.253475	0.799901	0.926888
ENSDARG00000043021	48.1868	0.0227639	0.466334	0.0488146	0.961067	0.989443
ENSDARG00000063036	190.465	0.508377	0.25493	1.99418	0.046132	0.193398
ENSDARG00000042139	35.3529	0.433922	0.564649	0.768481	0.442202	0.727948
ENSDARG00000008803	11.9237	-0.0963858	0.902052	-0.106852	0.914907	0.969729
ENSDARG00000052371	493.882	0.172607	0.198315	0.870365	0.384101	0.683751
ENSDARG00000055078	47.1923	-0.495666	0.47875	-1.03533	0.300514	0.605043
ENSDARG00000086458	126.739	0.735442	0.321479	2.28768	0.0221559	0.115057
ENSDARG00000100442	15.3521	-1.62207	0.853398	-1.90072	0.0573391	0.224292
ENSDARG00000098929	6.97953	0.235464	1.17653	0.200134	0.841376	0.942039
ENSDARG00000057060	128.051	0.0863301	0.298837	0.288886	0.772668	0.914126
ENSDARG00000045254	22.5448	-0.268659	0.712506	-0.377062	0.706128	0.886295
ENSDARG00000009870	185.932	0.0396752	0.260492	0.152309	0.878943	0.958904
ENSDARG00000075285	57.2425	0.10181	0.445917	0.228315	0.819401	0.933038
ENSDARG00000043313	3104.38	0.500512	0.13527	3.70009	0.000215521	0.00286539
ENSDARG00000029252	355.261	-0.101203	0.201508	-0.502228	0.615507	0.84121
ENSDARG00000044420	188.666	-1.11828	0.268391	-4.16662	3.09154e-05	0.000546858
ENSDARG00000006240	961.35	0.0936962	0.155806	0.601365	0.547597	0.801617
ENSDARG00000010051	531.386	-0.22245	0.19921	-1.11666	0.264139	0.564672
ENSDARG00000101319	40.0669	-1.14528	0.553251	-2.07009	0.0384437	0.169406
ENSDARG00000086463	282.218	0.0737927	0.232053	0.317999	0.750486	0.905773
ENSDARG00000021808	140.976	-0.625197	0.291562	-2.14431	0.0320085	0.149305
ENSDARG00000117245	32.411	0.704563	0.566736	1.24319	0.213796	0.50721
ENSDARG00000100375	19.842	-0.340659	0.717032	-0.475096	0.634718	0.851933
ENSDARG00000092402	24.2191	-1.37825	0.712801	-1.93356	0.0531668	0.213475
ENSDARG00000070555	975.078	0.540465	0.154567	3.49665	0.000471145	0.00561332
ENSDARG00000060494	709.539	-0.31516	0.164873	-1.91153	0.0559369	0.22048
ENSDARG00000040584	46.9789	-0.0517363	0.482157	-0.107302	0.91455	0.969526
ENSDARG00000075450	6.73087	0.352003	1.30047	0.270673	0.786643	0.920773
ENSDARG00000044387	7.50017	0.616864	1.18395	0.52102	0.602353	0.833716
ENSDARG00000031427	509.893	0.430981	0.192163	2.24279	0.0249104	0.12487
ENSDARG00000002193	3.46512	-1.29587	2.03256	-0.637557	0.523762	0.787135
ENSDARG00000077473	517.196	-0.173677	0.274748	-0.632132	0.527301	0.788766
ENSDARG00000060680	5.20226	-1.65008	1.40985	-1.17039	0.241843	0.541081
ENSDARG00000077526	133.414	-0.313098	0.316068	-0.990601	0.321881	0.627088
ENSDARG00000087165	4.68065	-3.07562	1.77331	-1.73439	0.0828486	0.287005
ENSDARG00000025943	3.20403	-3.5649	2.19782	-1.62202	0.104799	0.332574
ENSDARG00000080021	8.94112	-0.297155	1.03582	-0.28688	0.774204	0.914678
ENSDARG00000016584	7.47064	0.413354	1.14224	0.361879	0.717443	0.890489
ENSDARG00000045695	72.5018	-0.554847	0.389705	-1.42376	0.154515	0.420737
ENSDARG00000076529	364.334	1.82706	0.23619	7.73554	1.02965e-14	9.05456e-13
ENSDARG00000059363	92.269	-0.754451	0.385643	-1.95635	0.0504244	0.206015
ENSDARG00000104439	65.8394	-0.0738411	0.403709	-0.182907	0.854871	0.948364
ENSDARG00000101753	38.9559	0.00172031	0.538411	0.00319517	0.997451	0.999128
ENSDARG00000073665	264.748	0.130087	0.239555	0.543038	0.587104	0.825557
ENSDARG00000069027	30.0731	-0.284943	0.585662	-0.486531	0.626591	0.847223
ENSDARG00000092228	14.2862	-7.27523	1.74418	-4.17114	3.03076e-05	0.000537647
ENSDARG00000056621	608.77	-0.0979742	0.171866	-0.570063	0.568635	0.813965
ENSDARG00000041173	14.9025	-0.969419	0.851586	-1.13837	0.254967	0.555113
ENSDARG00000052148	312.507	-0.274161	0.237349	-1.1551	0.24805	0.548394
ENSDARG00000094312	19.8984	0.312984	0.732859	0.427073	0.669326	0.868558
ENSDARG00000008247	14.3891	-0.47958	0.832397	-0.576143	0.564518	0.812373
ENSDARG00000054250	183.157	-0.290863	0.308964	-0.941414	0.346493	0.650494
ENSDARG00000038941	25.2136	0.289274	0.754484	0.383406	0.701419	0.884314
ENSDARG00000102320	487.953	0.22743	0.184658	1.23163	0.218088	0.513179
ENSDARG00000000103	5064.21	0.347329	0.158026	2.19793	0.0279539	0.135639
ENSDARG00000070670	1030.47	0.691194	0.156961	4.4036	1.06471e-05	0.000208284
ENSDARG00000115505	69.7913	1.07885	0.415177	2.59854	0.0093621	0.0612216
ENSDARG00000025847	35.1525	0.801702	0.574477	1.39553	0.162855	0.43418
ENSDARG00000070730	2.75484	2.1965	2.10419	1.04387	0.296545	0.600417
ENSDARG00000061746	91.4409	0.414885	0.426303	0.973215	0.330446	0.634802
ENSDARG00000030954	50.8154	0.542366	0.568352	0.954279	0.339943	0.644662
ENSDARG00000103179	18.1189	-0.254662	0.7399	-0.344184	0.730708	0.896124
ENSDARG00000076442	26.2934	-0.932019	0.659514	-1.41319	0.1576	0.425433
ENSDARG00000003175	188.274	-0.0763794	0.264931	-0.288299	0.773118	0.914126
ENSDARG00000038978	737.944	-0.91381	0.169277	-5.39832	6.72665e-08	2.12707e-06
ENSDARG00000011553	14314.3	0.0521322	0.115246	0.452358	0.651011	0.858547
ENSDARG00000071469	83.3599	-0.621811	0.363652	-1.70991	0.0872833	0.296298
ENSDARG00000071790	14.2137	0.182763	0.857423	0.213153	0.831207	0.937792
ENSDARG00000078145	308.126	0.00986303	0.211246	0.0466898	0.96276	0.989648
ENSDARG00000055989	156.137	-0.194375	0.286762	-0.677827	0.497881	0.769533
ENSDARG00000092780	6.90458	-0.200664	1.3651	-0.146996	0.883135	0.960192
ENSDARG00000016181	340.659	0.280689	0.219288	1.28	0.200544	0.490197
ENSDARG00000039034	716.212	-0.229368	0.202594	-1.13215	0.25757	0.557363
ENSDARG00000016074	256.73	0.182306	0.243501	0.748685	0.454047	0.736098
ENSDARG00000030591	27.7566	-0.825267	0.610363	-1.35209	0.176346	0.453957
ENSDARG00000095688	518.254	-0.751944	0.251765	-2.98669	0.00282019	0.024156
ENSDARG00000102565	232.13	0.666531	0.252289	2.64193	0.00824355	0.0553175
ENSDARG00000106669	230.699	-0.0870338	0.354183	-0.245731	0.80589	0.92835
ENSDARG00000052290	38.9484	-1.11188	0.540655	-2.05654	0.0397307	0.173371
ENSDARG00000006849	5.4673	-1.72182	1.58881	-1.08371	0.278492	0.581086
ENSDARG00000103525	46.36	-0.0891462	0.504509	-0.176699	0.859745	0.95077
ENSDARG00000008191	7.21202	1.95681	1.30869	1.49525	0.134849	0.388018
ENSDARG00000068763	114.738	-0.2389	0.313827	-0.761247	0.44651	0.731066
ENSDARG00000053805	15.8467	-0.529057	0.815629	-0.648649	0.516565	0.781535
ENSDARG00000062672	6.26021	0.619742	1.36012	0.455653	0.648639	0.85693
ENSDARG00000089213	137.045	0.197932	0.296927	0.666599	0.505028	0.77457
ENSDARG00000028542	1150.79	0.277367	0.150455	1.84352	0.0652533	0.244547
ENSDARG00000045153	69.3172	3.87069	0.519838	7.44595	9.62501e-14	7.46828e-12
ENSDARG00000073900	3.45137	-1.87	2.06335	-0.906292	0.364781	0.668254
ENSDARG00000046007	175.277	-1.3206	0.344089	-3.83796	0.000124059	0.00179686
ENSDARG00000089314	12.7166	0.899726	0.897554	1.00242	0.316141	0.62185
ENSDARG00000079783	126.59	0.601669	0.306688	1.96183	0.0497825	0.204387
ENSDARG00000100529	168.506	-0.00104504	0.270469	-0.00386381	0.996917	0.998988
ENSDARG00000019962	272.041	-0.384162	0.224602	-1.71041	0.0871892	0.296251
ENSDARG00000034076	4.53312	3.03365	1.71399	1.76994	0.0767374	0.272994
ENSDARG00000073867	185.903	-0.406858	0.256372	-1.58698	0.112517	0.3477
ENSDARG00000098430	7.26153	1.96561	1.43353	1.37116	0.170324	0.444821
ENSDARG00000059163	3.5128	0.885018	1.69673	0.521602	0.601948	0.833716
ENSDARG00000099439	68.3206	-0.154489	0.409377	-0.377376	0.705894	0.886239
ENSDARG00000093253	39.3953	0.212983	0.54259	0.392531	0.694666	0.880405
ENSDARG00000103103	3.22168	-0.657894	1.73644	-0.378875	0.704781	0.885628
ENSDARG00000061255	20.8477	-0.894904	0.724599	-1.23503	0.216818	0.511233
ENSDARG00000079462	660.124	-0.0274509	0.167116	-0.164263	0.869524	0.955804
ENSDARG00000055588	116.496	-0.426726	0.316933	-1.34642	0.178166	0.456654
ENSDARG00000056414	289.707	-0.158674	0.216605	-0.73255	0.463833	0.74356
ENSDARG00000006963	441.918	0.0656826	0.20999	0.31279	0.754441	0.907461
ENSDARG00000093354	3.75009	0.616729	1.60871	0.38337	0.701445	0.884314
ENSDARG00000104715	118.338	-0.708662	0.363279	-1.95074	0.0510884	0.207717
ENSDARG00000030394	4.4501	0.0132356	1.55695	0.00850101	0.993217	0.997105
ENSDARG00000052978	790.264	0.869808	0.168554	5.1604	2.46419e-07	6.97948e-06
ENSDARG00000099746	345.793	-0.204105	0.213472	-0.956123	0.33901	0.643488
ENSDARG00000015997	123.654	-0.151558	0.343971	-0.440612	0.659494	0.863602
ENSDARG00000010098	243.625	-0.0103434	0.230385	-0.0448961	0.96419	0.990471
ENSDARG00000007362	240.036	0.136163	0.236242	0.576373	0.564363	0.812373
ENSDARG00000062919	28.3261	-0.329389	0.621001	-0.530416	0.595823	0.830329
ENSDARG00000104702	943.945	-0.324927	0.174764	-1.85923	0.0629946	0.239028
ENSDARG00000012896	9.39416	-1.66454	1.21966	-1.36475	0.17233	0.448103
ENSDARG00000063054	940.058	0.534145	0.154195	3.46409	0.000532021	0.00622218
ENSDARG00000096575	20.3917	-0.114522	0.702033	-0.16313	0.870416	0.956272
ENSDARG00000103949	14.5451	-5.83088	1.67132	-3.48878	0.000485239	0.00576635
ENSDARG00000022176	3.03755	2.36693	2.18621	1.08267	0.278957	0.581547
ENSDARG00000076321	9.71771	0.102824	1.02384	0.10043	0.920003	0.971227
ENSDARG00000088741	400.054	0.363143	0.192388	1.88756	0.0590851	0.228547
ENSDARG00000055930	536.387	0.19446	0.177311	1.09672	0.272765	0.573845
ENSDARG00000046098	22.3914	0.675109	0.694899	0.971521	0.331289	0.635634
ENSDARG00000040988	10446.9	-0.13592	0.153933	-0.882984	0.377245	0.679606
ENSDARG00000038290	351.589	-0.401674	0.2073	-1.93765	0.0526663	0.212031
ENSDARG00000025309	15.407	-0.253368	0.841051	-0.301252	0.763223	0.910469
ENSDARG00000045808	26.9044	-2.418	0.703388	-3.43765	0.00058679	0.00674735
ENSDARG00000008363	1668.3	-0.150136	0.177203	-0.847252	0.396855	0.693416
ENSDARG00000039299	131.753	-0.781444	0.347299	-2.25006	0.0244452	0.123173
ENSDARG00000091027	2.71736	1.4221	1.99921	0.711333	0.476878	NA
ENSDARG00000086317	143.411	-0.249389	0.294752	-0.846098	0.397498	0.693687
ENSDARG00000023703	109.071	0.238536	0.389536	0.61236	0.5403	0.79726
ENSDARG00000077404	831.923	0.0558849	0.162845	0.343178	0.731465	0.896328
ENSDARG00000107065	8.7167	-0.723411	1.15909	-0.624122	0.532548	0.792322
ENSDARG00000100121	6.72457	0.134508	1.20186	0.111917	0.91089	0.968878
ENSDARG00000052182	374.013	0.377553	0.205124	1.84061	0.065679	0.245774
ENSDARG00000055852	24.0679	-1.73216	0.795362	-2.17783	0.0294185	0.140599
ENSDARG00000004932	29.3078	0.0216576	0.654265	0.0331021	0.973593	0.994378
ENSDARG00000006307	139.073	-0.100612	0.291108	-0.345619	0.729629	0.896124
ENSDARG00000043467	2540.53	0.11086	0.130755	0.847846	0.396524	0.693363
ENSDARG00000069432	1129.34	0.0188758	0.158661	0.11897	0.905299	0.967934
ENSDARG00000026892	119.319	0.0369374	0.329258	0.112183	0.910678	0.968878
ENSDARG00000103858	4.75242	1.5133	1.45933	1.03698	0.299746	0.604104
ENSDARG00000041304	2283.53	0.580106	0.151832	3.82071	0.000133069	0.00190643
ENSDARG00000059391	8.47046	-0.140415	1.25261	-0.112098	0.910746	0.968878
ENSDARG00000003205	148.66	-0.291669	0.287624	-1.01407	0.310551	0.616065
ENSDARG00000017244	249.997	-0.313611	0.238948	-1.31247	0.189362	0.474549
ENSDARG00000099694	607.525	-0.584857	0.187978	-3.11131	0.0018626	0.0173196
ENSDARG00000018106	205.485	-0.0497452	0.260468	-0.190984	0.848538	0.944856
ENSDARG00000037057	2196.5	-0.318448	0.130628	-2.43784	0.0147755	0.0853219
ENSDARG00000102035	62.8163	-0.400926	0.447457	-0.896009	0.370248	0.673699
ENSDARG00000044980	153.576	0.453635	0.287809	1.57617	0.114987	0.351741
ENSDARG00000041869	111.394	1.77873	0.333143	5.33923	9.33415e-08	2.8351e-06
ENSDARG00000058260	12.8804	-1.01771	0.941929	-1.08046	0.279939	0.582559
ENSDARG00000041203	715.64	0.507632	0.162552	3.12289	0.00179084	0.0167705
ENSDARG00000032373	850.859	0.00854787	0.162874	0.0524816	0.958145	0.988574
ENSDARG00000074229	1223.95	-0.169578	0.148507	-1.14188	0.253504	0.554034
ENSDARG00000019338	138.822	-0.302842	0.329704	-0.918528	0.358342	0.662026
ENSDARG00000062518	1300.83	0.649117	0.154927	4.18983	2.79165e-05	0.000499756
ENSDARG00000026048	1718.64	-0.250957	0.144488	-1.73687	0.0824096	0.286225
ENSDARG00000104434	7.67966	-1.49997	1.4456	-1.03761	0.299453	0.603909
ENSDARG00000102823	4.94862	-3.13275	1.74836	-1.79182	0.0731619	0.264555
ENSDARG00000009046	11.6151	-1.22052	0.972719	-1.25475	0.209568	0.501085
ENSDARG00000098924	423.2	-0.0926315	0.215002	-0.43084	0.666585	0.866644
ENSDARG00000078733	6.96978	0.651236	1.18736	0.548473	0.583367	0.822998
ENSDARG00000002332	129.295	-0.542276	0.30869	-1.7567	0.078969	0.278359
ENSDARG00000076752	33.7425	-0.318099	0.584015	-0.544676	0.585976	0.825058
ENSDARG00000033742	117.415	0.732354	0.322503	2.27084	0.0231564	0.118523
ENSDARG00000018049	703.72	0.0701113	0.162281	0.432036	0.665715	0.866429
ENSDARG00000053165	14.8785	-0.268459	0.826901	-0.324657	0.745441	0.902574
ENSDARG00000077732	984.854	0.287197	0.166982	1.71992	0.0854465	0.292619
ENSDARG00000097490	7.26173	0.959124	1.19489	0.802689	0.422154	0.713037
ENSDARG00000019596	723.741	-0.0546493	0.166258	-0.328703	0.74238	0.901181
ENSDARG00000035043	403.466	-0.598844	0.19252	-3.11054	0.00186743	0.0173383
ENSDARG00000008100	714.983	0.235875	0.19631	1.20154	0.229541	0.527168
ENSDARG00000052894	37.9082	0.220729	0.556524	0.396621	0.691647	0.879538
ENSDARG00000099327	13.7074	0.947326	0.913453	1.03708	0.299698	0.604073
ENSDARG00000013317	11485.5	0.290672	0.153729	1.8908	0.0586504	0.227494
ENSDARG00000061439	205.145	-6.87653e-05	0.408992	-0.000168134	0.999866	0.999959
ENSDARG00000022832	84.8852	-3.84826	0.496616	-7.74896	9.26457e-15	8.26516e-13
ENSDARG00000058008	3.96757	0.38028	1.54356	0.246366	0.805399	0.928305
ENSDARG00000044532	113.756	-2.83226	1.01423	-2.79252	0.00522993	0.038741
ENSDARG00000078211	35.8905	7.1759	1.5362	4.6712	2.99444e-06	6.68663e-05
ENSDARG00000099786	1525.52	0.282333	0.137435	2.05429	0.0399473	0.173875
ENSDARG00000067606	4.68908	-3.06216	1.7243	-1.77589	0.075751	0.270967
ENSDARG00000103137	10.9392	0.285665	0.96515	0.29598	0.767245	0.912345
ENSDARG00000053493	1130.59	0.592297	0.202264	2.92834	0.00340777	0.0280943
ENSDARG00000041896	354.09	0.343943	0.232209	1.48118	0.138558	0.394481
ENSDARG00000018325	125.16	-0.297215	0.309122	-0.96148	0.336311	0.640707
ENSDARG00000018257	183.928	-0.37098	0.307648	-1.20586	0.227872	0.525358
ENSDARG00000022418	495.431	0.0405763	0.184367	0.220085	0.825805	0.935977
ENSDARG00000030166	101.724	0.315353	0.412676	0.764167	0.444768	0.729744
ENSDARG00000052142	65.8306	0.294702	0.422178	0.698051	0.485145	0.76009
ENSDARG00000021556	541.53	-0.00338675	0.180275	-0.0187866	0.985011	0.996123
ENSDARG00000094318	3.23011	-0.6494	1.69023	-0.384209	0.700823	0.884104
ENSDARG00000036584	7.75217	1.3191	1.20655	1.09328	0.274271	0.575498
ENSDARG00000079453	2.50154	-0.539406	2.2446	-0.240312	0.810088	NA
ENSDARG00000045331	155.959	-0.187863	0.276919	-0.678404	0.497516	0.769354
ENSDARG00000102464	90.0048	0.635118	0.368655	1.7228	0.0849249	0.29161
ENSDARG00000098075	468.22	-0.478726	0.185716	-2.57773	0.00994504	0.0641253
ENSDARG00000000588	354.557	0.392658	0.236922	1.65733	0.0974529	0.317681
ENSDARG00000104210	87.7234	-0.195696	0.354243	-0.552435	0.58065	0.821613
ENSDARG00000100791	17.5515	-0.863837	0.826134	-1.04564	0.295728	0.599625
ENSDARG00000039931	1156.37	0.988609	0.176586	5.59846	2.16258e-08	7.31437e-07
ENSDARG00000055360	119.376	0.0492319	0.330082	0.14915	0.881435	0.959836
ENSDARG00000063300	22.823	-0.547233	0.721371	-0.758601	0.448091	0.732396
ENSDARG00000028949	38.1318	-0.909815	0.54093	-1.68195	0.0925791	0.307427
ENSDARG00000087461	69.3741	0.904184	0.409381	2.20866	0.0271982	0.133051
ENSDARG00000005561	211.917	0.296273	0.259895	1.13997	0.254298	0.554405
ENSDARG00000054584	12.0135	0.900007	0.971216	0.926681	0.354092	0.658159
ENSDARG00000032765	334.855	0.364548	0.209856	1.73713	0.0823641	0.286144
ENSDARG00000057286	324.837	0.0523643	0.211812	0.24722	0.804738	0.928238
ENSDARG00000021539	41.0219	0.146959	0.51303	0.286454	0.77453	0.914678
ENSDARG00000010194	682.843	0.0467119	0.174086	0.268326	0.788448	0.921707
ENSDARG00000045070	241.068	0.580319	0.233306	2.48737	0.0128691	0.0772354
ENSDARG00000088227	79.8058	-0.0551358	0.378663	-0.145606	0.884232	0.960593
ENSDARG00000004131	62.2606	-0.383044	0.422057	-0.907565	0.364108	0.668056
ENSDARG00000104065	37.8133	-0.624015	0.582284	-1.07167	0.283869	0.586442
ENSDARG00000040971	747.769	0.411969	0.168325	2.44747	0.0143865	0.0835984
ENSDARG00000039266	363.1	-0.165925	0.201012	-0.825452	0.409115	0.7026
ENSDARG00000093872	14.9305	0.608885	0.845618	0.720047	0.471496	0.74987
ENSDARG00000036428	88.6432	-0.357882	0.365696	-0.978631	0.327762	0.631697
ENSDARG00000036755	45.9069	-0.0881561	0.486766	-0.181106	0.856285	0.949103
ENSDARG00000045815	4.00488	1.16823	1.56744	0.745313	0.456082	0.737374
ENSDARG00000105651	226.551	-0.115571	0.26335	-0.438849	0.660771	0.864136
ENSDARG00000057378	479.349	0.164765	0.182969	0.900506	0.367851	0.671189
ENSDARG00000018382	18.5206	-2.23248	0.846128	-2.63846	0.00832828	0.0557743
ENSDARG00000077229	18.4232	0.577888	0.805158	0.717732	0.472923	0.750556
ENSDARG00000062123	665.613	0.340079	0.168067	2.02347	0.0430249	0.182911
ENSDARG00000037675	101.872	-0.228595	0.331884	-0.688782	0.490961	0.764301
ENSDARG00000099819	6.49454	1.19723	1.23544	0.969074	0.332508	0.636959
ENSDARG00000057854	348.758	-0.022857	0.227758	-0.100357	0.920061	0.971227
ENSDARG00000054755	6.69768	-0.97313	1.20814	-0.805478	0.420544	0.712037
ENSDARG00000020363	68.2788	-1.24738	0.427642	-2.91688	0.00353556	0.028712
ENSDARG00000021846	74.4063	0.0379571	0.426401	0.0890172	0.929068	0.974503
ENSDARG00000006392	52.0014	0.0678999	0.452612	0.150018	0.88075	0.95952
ENSDARG00000014244	459.15	-0.0726804	0.185758	-0.391265	0.695602	0.881172
ENSDARG00000038537	460.983	0.111609	0.190109	0.587079	0.557151	0.808332
ENSDARG00000035390	513.876	0.270591	0.182524	1.48249	0.138209	0.394187
ENSDARG00000025576	726.179	0.332855	0.163026	2.04173	0.0411784	0.177424
ENSDARG00000056515	135.881	0.248635	0.312048	0.796786	0.425576	0.715283
ENSDARG00000021938	525.888	0.488736	0.192029	2.54511	0.0109242	0.068547
ENSDARG00000037909	145.243	-0.387671	0.284509	-1.3626	0.17301	0.449487
ENSDARG00000001241	663.173	-0.0187138	0.174682	-0.107131	0.914685	0.96955
ENSDARG00000096913	6.53233	1.77059	1.37603	1.28674	0.198185	0.487204
ENSDARG00000015902	299.822	0.253247	0.215833	1.17335	0.240656	0.539757
ENSDARG00000074732	8.15412	-3.29384	1.37772	-2.39078	0.0168124	0.0939532
ENSDARG00000109770	3.94791	1.14335	1.72133	0.664226	0.506546	0.775563
ENSDARG00000109630	7.20942	-1.11644	1.23323	-0.905298	0.365308	0.668795
ENSDARG00000092918	50.8159	-5.03035	0.74672	-6.7366	1.62136e-11	9.53558e-10
ENSDARG00000054906	100.009	-0.623139	0.350044	-1.78018	0.0750473	0.269107
ENSDARG00000100985	13.7449	1.06921	0.919707	1.16255	0.245011	0.544746
ENSDARG00000078707	99.153	0.175694	0.405544	0.43323	0.664848	0.866025
ENSDARG00000102470	53.8577	0.190777	0.48275	0.395189	0.692704	0.879652
ENSDARG00000098313	12.9036	-1.01376	0.893384	-1.13474	0.256486	0.556322
ENSDARG00000008287	134.229	-1.11912	0.303824	-3.68345	0.000230102	0.00303304
ENSDARG00000018574	147.842	-0.368638	0.290265	-1.27	0.204083	0.494204
ENSDARG00000038306	386.339	0.176165	0.195954	0.89901	0.368647	0.672254
ENSDARG00000060010	333.596	-0.0437971	0.207928	-0.210636	0.833172	0.938212
ENSDARG00000101682	5.46348	0.550363	1.32438	0.415563	0.67773	0.873631
ENSDARG00000000542	181.916	0.180334	0.26665	0.676293	0.498855	0.770199
ENSDARG00000042969	595.277	-0.0296876	0.176076	-0.168607	0.866106	0.954041
ENSDARG00000056502	15.2569	2.37594	0.884878	2.68505	0.00725187	0.0498958
ENSDARG00000098214	32.6555	-1.68125	0.59757	-2.81347	0.00490094	0.0369109
ENSDARG00000061786	72.25	-1.48579	0.457029	-3.25098	0.00115008	0.011736
ENSDARG00000038067	257.22	0.21511	0.228036	0.943317	0.345519	0.65023
ENSDARG00000105438	5.71151	-0.102847	1.28664	-0.0799345	0.936289	0.976365
ENSDARG00000045064	5467.57	0.405571	0.129068	3.14229	0.00167631	0.0158995
ENSDARG00000040178	54.8101	-0.521851	0.571806	-0.912637	0.361434	0.665132
ENSDARG00000015915	250.321	0.521772	0.230819	2.26052	0.0237887	0.120954
ENSDARG00000055374	3.46576	-0.396575	1.68377	-0.235527	0.8138	0.931072
ENSDARG00000044718	161.381	0.403378	0.31209	1.2925	0.196182	0.485292
ENSDARG00000069438	10.4714	0.168984	1.04811	0.161227	0.871915	0.956666
ENSDARG00000040623	149.208	0.264581	0.459263	0.5761	0.564548	0.812373
ENSDARG00000016141	46.0927	-0.481378	0.496026	-0.970469	0.331813	0.636434
ENSDARG00000068916	9.22151	0.579729	1.05291	0.550594	0.581912	0.822304
ENSDARG00000074919	5.45211	0.547347	1.66147	0.329435	0.741827	0.900854
ENSDARG00000029291	118.957	0.0274144	0.323875	0.0846451	0.932544	0.975458
ENSDARG00000104708	366.97	-0.274373	0.221717	-1.23749	0.215904	0.510382
ENSDARG00000099750	4.44171	-2.30175	1.71602	-1.34133	0.179813	0.459108
ENSDARG00000110653	8.20957	0.82879	1.09819	0.754689	0.450436	0.734369
ENSDARG00000078185	99.7066	0.825118	0.422003	1.95524	0.0505543	0.206363
ENSDARG00000076763	241.707	-0.263085	0.241532	-1.08923	0.27605	0.57805
ENSDARG00000113848	58.2415	0.832199	0.436244	1.90765	0.0564367	0.221756
ENSDARG00000035986	212.065	0.250088	0.24994	1.00059	0.317025	0.622753
ENSDARG00000102447	3.9864	0.389903	1.52491	0.255689	0.798191	0.925904
ENSDARG00000112476	74.2723	-0.490289	0.389567	-1.25855	0.208194	0.499351
ENSDARG00000040982	152.147	-0.0868933	0.29589	-0.293668	0.769012	0.912999
ENSDARG00000045802	275.563	-0.678958	0.295046	-2.30119	0.0213808	0.112075
ENSDARG00000041237	42.7892	0.259695	0.513333	0.5059	0.612927	0.839528
ENSDARG00000006889	133.06	-0.39856	0.293925	-1.35599	0.175102	0.452399
ENSDARG00000024278	221.065	0.590208	0.240112	2.45805	0.0139692	0.0817503
ENSDARG00000016623	327.62	0.348139	0.281507	1.2367	0.2162	0.510688
ENSDARG00000063417	321.8	-0.137765	0.21065	-0.654	0.513112	0.780226
ENSDARG00000043484	896.065	1.37439	0.170588	8.05676	7.83459e-16	7.99344e-14
ENSDARG00000029170	2652.39	0.425078	0.126785	3.35275	0.000800142	0.00875888
ENSDARG00000063594	29.0186	2.37767	0.650568	3.65477	0.000257417	0.00335005
ENSDARG00000097019	201.006	0.919772	0.254835	3.60928	0.000307043	0.00388367
ENSDARG00000042553	64.8422	-0.0978951	0.41308	-0.236988	0.812666	0.930904
ENSDARG00000059054	2479.78	-0.0587602	1.16722	-0.0503419	0.95985	0.989094
ENSDARG00000036445	142.291	-0.093483	0.31504	-0.296734	0.76667	0.912321
ENSDARG00000007886	151.141	-0.116886	0.282668	-0.41351	0.679233	0.874465
ENSDARG00000052537	112.505	1.28235	0.325392	3.94094	8.11644e-05	0.00124078
ENSDARG00000009685	91.3779	-0.354095	0.352226	-1.00531	0.31475	0.620329
ENSDARG00000076425	90.1695	-0.0638425	0.35125	-0.181758	0.855773	0.948935
ENSDARG00000013653	458.95	0.619824	0.199046	3.11397	0.00184586	0.0171877
ENSDARG00000004539	107.508	-2.38224	0.350913	-6.78867	1.13168e-11	6.85205e-10
ENSDARG00000061819	588.503	-0.0319237	0.181829	-0.17557	0.860632	0.951238
ENSDARG00000093000	27.3514	0.129274	0.609361	0.212147	0.831992	0.938045
ENSDARG00000010563	194.884	0.0678344	0.267826	0.253278	0.800054	0.926888
ENSDARG00000041086	19.6288	0.425929	0.72854	0.584633	0.558794	0.80948
ENSDARG00000096602	80.8714	0.426217	0.369456	1.15364	0.24865	0.549358
ENSDARG00000002077	41.2661	-0.0790899	0.501805	-0.157611	0.874764	0.957585
ENSDARG00000016710	110.092	0.173287	0.343362	0.504678	0.613785	0.84011
ENSDARG00000014550	19.8143	-0.565204	0.737546	-0.766331	0.443479	0.728818
ENSDARG00000103542	294.243	-0.335578	0.226581	-1.48105	0.138593	0.394481
ENSDARG00000029718	29.0795	-0.395024	0.599794	-0.658599	0.510153	0.778002
ENSDARG00000033771	28.4839	-0.462652	0.627868	-0.736862	0.461207	0.741198
ENSDARG00000089026	18.1875	1.63178	0.851904	1.91545	0.0554347	0.219117
ENSDARG00000087709	5.17685	-5.81065	2.01727	-2.88045	0.00397102	0.0314059
ENSDARG00000100700	55.8774	-0.246373	0.454138	-0.542508	0.587469	0.825631
ENSDARG00000077641	3854.59	0.273183	0.126213	2.16446	0.030429	0.144166
ENSDARG00000060875	823.621	-0.0348177	0.180773	-0.192605	0.847269	0.944532
ENSDARG00000044062	172.289	0.20298	0.264321	0.767928	0.44253	0.727979
ENSDARG00000010936	387.709	-0.016378	0.206415	-0.0793449	0.936758	0.976527
ENSDARG00000055548	145.474	-0.906879	0.291695	-3.109	0.00187723	0.0174205
ENSDARG00000098021	24.2885	-0.576276	0.656433	-0.87789	0.380003	0.681227
ENSDARG00000020191	9.13814	-2.65666	1.1861	-2.23983	0.0251019	0.125659
ENSDARG00000086706	5.46152	0.551042	1.64281	0.335426	0.737304	0.898923
ENSDARG00000071496	5.00044	0.616663	1.44194	0.427662	0.668897	0.868525
ENSDARG00000019332	2571.74	-0.00947128	0.150397	-0.0629752	0.949786	0.98416
ENSDARG00000068851	22.3229	-0.235884	0.680198	-0.346788	0.728751	0.895742
ENSDARG00000004470	620.347	-0.0814628	0.169154	-0.48159	0.630097	0.849273
ENSDARG00000045790	142.172	-0.156529	0.306692	-0.510377	0.609787	0.83793
ENSDARG00000060785	195.883	-0.280495	0.283679	-0.988774	0.322774	0.628293
ENSDARG00000071168	4.72455	-0.124144	1.47865	-0.0839576	0.93309	0.975508
ENSDARG00000058285	2365.5	0.966766	0.154422	6.26056	3.83598e-10	1.84477e-08
ENSDARG00000007320	17977.1	-0.000816152	0.119425	-0.00683402	0.994547	0.997779
ENSDARG00000008767	68.0002	0.419862	0.401544	1.04562	0.295738	0.599625
ENSDARG00000042698	7.4396	-1.68423	1.23758	-1.36091	0.173542	0.450175
ENSDARG00000019702	6150.17	0.67746	0.136004	4.98117	6.31998e-07	1.63232e-05
ENSDARG00000099465	879.25	0.446949	0.218187	2.04846	0.0405146	0.175424
ENSDARG00000086336	62.4071	0.380825	0.42011	0.906489	0.364677	0.668254
ENSDARG00000103441	3.94926	-0.725384	1.64265	-0.441593	0.658784	0.863187
ENSDARG00000093748	47.5302	-1.68307	0.554266	-3.03658	0.0023928	0.0211223
ENSDARG00000091298	8.43108	-1.44285	1.13252	-1.27402	0.202657	0.491968
ENSDARG00000055472	215.929	-0.183689	0.253784	-0.7238	0.469188	0.747842
ENSDARG00000086052	18.6013	-0.482255	0.744646	-0.64763	0.517224	0.782019
ENSDARG00000009023	481.155	-0.147398	0.182157	-0.809183	0.41841	0.710463
ENSDARG00000102846	83.5671	-0.488664	0.37507	-1.30286	0.192623	0.479698
ENSDARG00000004447	10.4186	-0.821602	0.992372	-0.827918	0.407717	0.701569
ENSDARG00000002666	3.73158	1.019	1.84833	0.551306	0.581424	0.821952
ENSDARG00000097414	173.962	0.993424	0.265398	3.74314	0.000181732	0.00248412
ENSDARG00000075173	382.46	0.283528	0.210396	1.34759	0.17779	0.456006
ENSDARG00000059459	10.8667	-1.23949	1.02695	-1.20696	0.227447	0.525153
ENSDARG00000023151	3.72271	-1.42535	1.67027	-0.853368	0.393455	0.690698
ENSDARG00000068344	77.8214	-0.350149	0.404406	-0.865836	0.38658	0.686003
ENSDARG00000087032	47.3439	-0.703473	0.525082	-1.33974	0.18033	0.459839
ENSDARG00000103478	12.6567	-1.23187	0.926086	-1.33019	0.183456	0.465114
ENSDARG00000088825	29.3176	0.665905	0.619902	1.07421	0.282729	0.585381
ENSDARG00000077308	23.2956	-1.21087	0.672775	-1.79981	0.07189	0.261112
ENSDARG00000029663	826.393	0.897771	0.166598	5.38885	7.09112e-08	2.21952e-06
ENSDARG00000076283	111.821	0.342616	0.328116	1.04419	0.296397	0.600318
ENSDARG00000060991	404.28	-0.0520948	0.19154	-0.271979	0.785638	0.92031
ENSDARG00000100892	2.47924	4.77459	2.5497	1.87261	0.0611229	NA
ENSDARG00000062397	41.2502	-1.9482	0.576723	-3.37805	0.000730016	0.00811144
ENSDARG00000099138	10.3849	-1.85159	1.02043	-1.81452	0.0695974	0.255679
ENSDARG00000006639	182.221	-0.418367	0.282448	-1.48122	0.138548	0.394481
ENSDARG00000040085	112.755	0.339701	0.338431	1.00375	0.315497	0.621007
ENSDARG00000058222	5.23643	0.168361	1.35798	0.123979	0.901332	0.967333
ENSDARG00000043257	8268.77	-0.109344	0.118257	-0.924635	0.355156	0.658642
ENSDARG00000078041	530.248	0.592155	0.20938	2.82814	0.00468196	0.0355956
ENSDARG00000089893	240.051	-0.675538	0.235482	-2.86875	0.00412103	0.0323705
ENSDARG00000102556	427.632	-0.0121039	0.228736	-0.0529164	0.957799	0.988359
ENSDARG00000059510	217.969	0.112246	0.249929	0.449111	0.653352	0.859852
ENSDARG00000022648	144.895	0.0688578	0.324001	0.212523	0.831699	0.937953
ENSDARG00000016085	1383.87	0.237526	0.151111	1.57187	0.115982	0.353788
ENSDARG00000104077	86.1493	-1.18941	0.401395	-2.9632	0.00304457	0.0257201
ENSDARG00000111939	3068.38	0.329341	0.158231	2.08139	0.0373986	0.166299
ENSDARG00000035648	5.19913	-0.396789	1.38238	-0.287034	0.774087	0.914678
ENSDARG00000093117	6.50691	0.482172	1.34896	0.35744	0.720763	0.891918
ENSDARG00000104596	319.875	0.124528	0.210197	0.592436	0.553559	0.805361
ENSDARG00000096003	3196.01	0.111421	0.133877	0.832266	0.405259	0.699514
ENSDARG00000013598	17.0904	-1.69845	0.825227	-2.05816	0.0395744	0.172956
ENSDARG00000095893	15.7537	1.13393	0.821953	1.37955	0.167725	0.441352
ENSDARG00000060554	2917.43	0.312576	0.126129	2.47822	0.0132039	0.0785305
ENSDARG00000042520	128.709	-0.0658978	0.331842	-0.198582	0.84259	0.942699
ENSDARG00000008454	88.747	1.22355	0.419791	2.91466	0.00356074	0.0288911
ENSDARG00000088882	8.14287	0.627652	1.28583	0.488131	0.625457	0.846611
ENSDARG00000040650	558.719	0.146626	0.178949	0.819372	0.412574	0.70564
ENSDARG00000076618	230.058	0.283794	0.281623	1.00771	0.313594	0.619241
ENSDARG00000104040	6.21893	1.682	1.31672	1.27741	0.201457	0.49077
ENSDARG00000079934	181.737	-0.0339486	0.260657	-0.130243	0.896375	0.964928
ENSDARG00000039750	22.8335	-0.228593	0.67267	-0.339829	0.733985	0.897166
ENSDARG00000095157	254.635	0.396511	0.249733	1.58774	0.112346	0.347337
ENSDARG00000093463	11.4634	1.69145	0.966939	1.74928	0.0802418	0.281458
ENSDARG00000089390	239.373	-0.00250621	0.241868	-0.0103619	0.991733	0.996813
ENSDARG00000100082	272.975	0.0828505	0.236896	0.349734	0.726538	0.895421
ENSDARG00000061610	20.1029	-0.300005	0.758627	-0.395458	0.692505	0.879652
ENSDARG00000060900	100.6	-0.810275	0.34403	-2.35524	0.0185105	0.100866
ENSDARG00000074302	3.70386	-0.183508	1.67869	-0.109316	0.912952	0.968992
ENSDARG00000023958	37.0747	0.316211	0.525874	0.601306	0.547636	0.801617
ENSDARG00000094057	10.5942	-4.34094	1.4202	-3.05657	0.00223888	0.020085
ENSDARG00000079252	28.1425	1.55549	0.646549	2.40583	0.0161359	0.091098
ENSDARG00000068149	39.8959	-0.76846	0.542975	-1.41528	0.156987	0.424632
ENSDARG00000074146	32.9308	-0.575037	0.613827	-0.936807	0.348858	0.65292
ENSDARG00000043371	40240.1	-0.086472	0.122592	-0.705366	0.480583	0.756084
ENSDARG00000076189	140.776	-0.544793	0.32037	-1.70051	0.0890349	0.299983
ENSDARG00000102362	3809.97	0.138412	0.122327	1.13149	0.257848	0.557643
ENSDARG00000061587	369.253	-0.0111415	0.201582	-0.0552702	0.955923	0.987799
ENSDARG00000025285	63.178	-0.754497	0.436644	-1.72795	0.0839979	0.289293
ENSDARG00000099266	77.2563	-0.282565	0.392371	-0.720149	0.471434	0.74987
ENSDARG00000035625	403.33	0.230639	0.203545	1.13311	0.257168	0.557016
ENSDARG00000096428	93.5417	-0.783142	0.357739	-2.18914	0.0285867	0.138016
ENSDARG00000056490	234.907	0.662772	0.242348	2.73479	0.00624193	0.0443687
ENSDARG00000075943	4.97931	1.24429	1.41971	0.87644	0.380791	0.681745
ENSDARG00000075501	104.095	0.20827	0.33491	0.621868	0.534028	0.792895
ENSDARG00000111712	10.2149	-1.05418	4.58739	-0.229799	0.818248	0.932736
ENSDARG00000002210	28.1127	0.255776	0.627957	0.407315	0.683776	0.87632
ENSDARG00000105177	1388.84	0.0559669	0.140074	0.399554	0.689485	0.878509
ENSDARG00000074009	20.6741	-0.351165	0.762933	-0.460282	0.645314	0.855263
ENSDARG00000039477	4.94647	-1.20426	1.43524	-0.839062	0.401435	0.697172
ENSDARG00000068006	5.9587	-0.218584	1.28864	-0.169624	0.865306	0.953635
ENSDARG00000055481	344.421	-0.241388	0.223234	-1.08132	0.279553	0.582051
ENSDARG00000032285	19.4808	0.403684	0.782346	0.515991	0.605861	0.835893
ENSDARG00000012674	335.112	-0.124123	0.23532	-0.527464	0.597872	0.83198
ENSDARG00000097909	5.24979	-0.653967	1.75768	-0.372062	0.709846	0.887284
ENSDARG00000091947	22.5637	-0.655042	0.669782	-0.977993	0.328078	0.631993
ENSDARG00000068367	120.336	0.179191	0.306879	0.583915	0.559277	0.809862
ENSDARG00000096906	8.16638	-1.8657	1.16166	-1.60606	0.108261	0.33863
ENSDARG00000095390	14.3188	2.86714	0.972476	2.94829	0.00319538	0.0267858
ENSDARG00000069298	385.065	-0.139705	0.194623	-0.717826	0.472864	0.750527
ENSDARG00000059235	58.4393	-5.8379	0.834336	-6.99706	2.61387e-12	1.68861e-10
ENSDARG00000071087	92.7019	-0.353845	0.367886	-0.961831	0.336134	0.640707
ENSDARG00000087093	2.47103	-1.20319	2.29802	-0.523575	0.600574	NA
ENSDARG00000041835	2.46507	-4.7402	2.49373	-1.90085	0.0573216	NA
ENSDARG00000098537	17.9459	-0.612387	0.923353	-0.663221	0.507189	0.775891
ENSDARG00000023536	13419.4	0.387149	0.127895	3.02708	0.00246929	0.0216495
ENSDARG00000089418	8018.95	0.194545	0.135964	1.43085	0.152473	0.417268
ENSDARG00000035682	2413.2	0.0481995	0.128472	0.375175	0.70753	0.886429
ENSDARG00000007823	749.739	0.457893	0.494411	0.926138	0.354374	0.658307
ENSDARG00000097973	5.6841	-0.624258	1.35319	-0.461325	0.644566	0.855247
ENSDARG00000020845	1534.46	-0.0957457	0.217384	-0.440445	0.659615	0.863602
ENSDARG00000071259	878.271	-0.227454	0.155506	-1.46267	0.143557	0.402653
ENSDARG00000057575	8.51326	0.209738	1.18617	0.176819	0.85965	0.950743
ENSDARG00000098044	3.4509	-5.22556	2.24232	-2.33043	0.0197836	0.106081
ENSDARG00000005462	17.8038	-0.227446	0.852043	-0.266941	0.789514	0.922199
ENSDARG00000061138	146.264	0.290657	0.308649	0.941708	0.346342	0.650494
ENSDARG00000004757	38382.8	0.260457	0.125301	2.07864	0.0376506	0.16716
ENSDARG00000058740	214.443	0.000257133	0.247868	0.00103738	0.999172	0.999959
ENSDARG00000098972	144.909	-0.275477	0.295734	-0.931502	0.351594	0.655472
ENSDARG00000100025	130.059	0.782435	0.299154	2.61549	0.00891005	0.058744
ENSDARG00000063670	33.5748	0.131519	0.562597	0.23377	0.815163	0.931645
ENSDARG00000051824	10.4027	-2.54932	1.32796	-1.91972	0.054893	0.217571
ENSDARG00000063730	5.97407	0.510659	1.28941	0.396042	0.692074	0.879652
ENSDARG00000067613	36.3416	0.0273067	0.553468	0.0493375	0.96065	0.989311
ENSDARG00000079387	33.4715	-0.974914	0.562766	-1.73236	0.0832091	0.287703
ENSDARG00000101986	9.16569	0.407788	1.0839	0.376224	0.706751	0.886299
ENSDARG00000019715	70.9059	0.319409	0.395573	0.807458	0.419403	0.711278
ENSDARG00000056318	317.858	0.277466	0.21713	1.27788	0.201292	0.49077
ENSDARG00000088959	60.8407	1.30815	0.467801	2.79639	0.00516768	0.0384031
ENSDARG00000092765	4.68163	-3.07572	1.7564	-1.75115	0.0799204	0.280961
ENSDARG00000006494	102.94	-0.306795	0.343572	-0.892958	0.37188	0.675271
ENSDARG00000103751	95.4991	-0.655493	0.350444	-1.87047	0.0614192	0.235038
ENSDARG00000054799	236.254	-0.02203	0.234966	-0.0937582	0.925301	0.972836
ENSDARG00000023963	116570	0.277729	0.111649	2.48753	0.0128635	0.0772272
ENSDARG00000043899	59.4419	0.302492	0.420894	0.718688	0.472333	0.750265
ENSDARG00000102617	10.6473	-1.18292	0.985211	-1.20068	0.229875	0.527473
ENSDARG00000099931	11.8694	-0.595256	0.96412	-0.617408	0.536965	0.79399
ENSDARG00000061723	14.917	-0.166361	0.812348	-0.20479	0.837736	0.940261
ENSDARG00000044431	213.576	-0.0111614	0.269086	-0.0414789	0.966914	0.99211
ENSDARG00000078429	73.6204	-1.17572	0.410881	-2.86146	0.00421689	0.0329135
ENSDARG00000071714	18.5654	-0.893925	0.763436	-1.17092	0.241629	0.541081
ENSDARG00000099876	2.47299	-1.20389	1.95517	-0.615749	0.53806	NA
ENSDARG00000038075	9940.89	-0.0115922	0.119303	-0.0971663	0.922594	0.971631
ENSDARG00000079420	40.0156	-0.171808	0.507401	-0.338604	0.734908	0.897589
ENSDARG00000059816	315.509	0.395639	0.25562	1.54776	0.12168	0.363602
ENSDARG00000016794	171.784	-0.0450344	0.277564	-0.162249	0.87111	0.956411
ENSDARG00000092373	79.4503	0.362734	0.375813	0.965198	0.334446	0.638698
ENSDARG00000071331	1836.73	0.63362	0.13634	4.64736	3.36214e-06	7.42687e-05
ENSDARG00000069334	311.835	-0.327155	0.227586	-1.4375	0.150576	0.413731
ENSDARG00000102850	23.9138	0.572154	0.735154	0.778277	0.436406	0.723503
ENSDARG00000038489	85.1898	-2.94679	0.42389	-6.95177	3.60727e-12	2.31304e-10
ENSDARG00000020822	12.2204	-0.143956	0.997924	-0.144255	0.885299	0.960922
ENSDARG00000097057	177.572	-0.344374	0.265981	-1.29473	0.195413	0.484417
ENSDARG00000089043	80.0884	-1.36568	0.430794	-3.17015	0.00152361	0.0146937
ENSDARG00000092274	5.95936	-0.461157	1.30002	-0.354731	0.722791	0.892888
ENSDARG00000103472	117.705	0.373786	0.32869	1.1372	0.255456	0.555421
ENSDARG00000008784	229.172	-0.242915	0.236905	-1.02537	0.30519	0.610082
ENSDARG00000078891	55.2115	-0.0256821	0.44425	-0.05781	0.9539	0.986651
ENSDARG00000100349	313.9	0.0580008	0.21849	0.265462	0.790653	0.922887
ENSDARG00000043388	65.2463	-0.364297	0.420486	-0.86637	0.386287	0.685755
ENSDARG00000091061	1921.4	0.0504416	0.133749	0.377136	0.706072	0.886286
ENSDARG00000041734	16.1548	-0.0192888	0.803314	-0.0240115	0.980843	0.995958
ENSDARG00000062976	4.69055	-3.06262	1.67401	-1.82951	0.0673233	0.24965
ENSDARG00000039255	1367.97	-0.0183191	0.145192	-0.126171	0.899596	0.96687
ENSDARG00000013063	9.93323	0.022976	1.00849	0.0227826	0.981824	0.995958
ENSDARG00000077009	25.9745	-0.981467	0.665078	-1.47572	0.14002	0.397075
ENSDARG00000057913	55.8894	-0.400008	0.445135	-0.898623	0.368853	0.672401
ENSDARG00000028322	329.14	0.128662	0.205767	0.625281	0.531787	0.792009
ENSDARG00000042826	9.23303	0.910669	1.10056	0.827459	0.407977	0.701607
ENSDARG00000062831	151.692	0.100497	0.282837	0.355318	0.722351	0.892643
ENSDARG00000045927	67.4485	0.356246	0.421959	0.844267	0.39852	0.694749
ENSDARG00000070391	1392.66	-0.251763	0.154629	-1.62817	0.103488	0.329951
ENSDARG00000032603	93.2945	-0.116935	0.365673	-0.319779	0.749136	0.904905
ENSDARG00000104890	72.5563	3.30718	0.544918	6.06914	1.286e-09	5.62763e-08
ENSDARG00000101206	377.03	0.771503	0.227136	3.39666	0.000682148	0.00769532
ENSDARG00000090232	118.265	0.723493	0.313314	2.30916	0.0209346	0.11035
ENSDARG00000109267	15.5194	-3.52443	1.13429	-3.10717	0.00188889	0.0175199
ENSDARG00000077073	146.993	-0.605661	0.306135	-1.97841	0.0478824	0.198841
ENSDARG00000104039	1400.74	-0.348099	0.226177	-1.53905	0.123791	0.36771
ENSDARG00000036575	72.6999	-0.423094	0.402779	-1.05044	0.293518	0.597501
ENSDARG00000012311	433.477	0.214223	0.290275	0.738001	0.460514	0.740503
ENSDARG00000013058	145.654	-0.111449	0.316046	-0.352635	0.724362	0.893692
ENSDARG00000079347	328.248	0.539511	0.260601	2.07025	0.0384286	0.169406
ENSDARG00000060094	7.17111	-0.909062	1.19378	-0.761501	0.446358	0.731066
ENSDARG00000094973	43.7929	-0.00578529	0.492874	-0.0117379	0.990635	0.996517
ENSDARG00000062315	1337.66	1.09496	0.203761	5.37376	7.71134e-08	2.38326e-06
ENSDARG00000098171	218.669	0.537036	0.251742	2.13328	0.0329015	0.152241
ENSDARG00000070951	367.088	0.653085	0.202163	3.23049	0.00123577	0.0124162
ENSDARG00000059789	75.6692	-1.00809	0.402117	-2.50696	0.0121773	0.0741683
ENSDARG00000088366	25.7639	-0.428459	0.649297	-0.659881	0.50933	0.777293
ENSDARG00000060280	86.7439	-0.64946	0.375559	-1.72932	0.0837527	0.288879
ENSDARG00000074624	1078.17	0.502908	0.152501	3.29773	0.000974709	0.0102739
ENSDARG00000006677	93.8404	-0.546616	0.345543	-1.58191	0.113671	0.349453
ENSDARG00000037318	567.355	-0.0903673	0.174491	-0.517891	0.604534	0.834811
ENSDARG00000075685	5.68126	1.50815	1.55197	0.971766	0.331167	0.635622
ENSDARG00000102096	151.794	-1.08939	0.313034	-3.48009	0.000501247	0.00593368
ENSDARG00000104332	2.46424	-1.99263	2.19647	-0.907196	0.364303	NA
ENSDARG00000079031	6.22634	6.10251	1.9459	3.13609	0.00171216	0.0161731
ENSDARG00000097289	58.2935	-0.361184	0.442909	-0.815481	0.414797	0.707431
ENSDARG00000030155	360.336	-0.384805	0.202633	-1.89903	0.057561	0.224921
ENSDARG00000102540	33.7868	-0.356903	0.636658	-0.560589	0.575078	0.81785
ENSDARG00000006640	9.97993	0.764368	0.996262	0.767235	0.442942	0.728324
ENSDARG00000093824	62.8151	-0.447936	0.523141	-0.856243	0.391863	0.689589
ENSDARG00000025679	47.0699	-1.38194	0.486285	-2.84183	0.00448557	0.034503
ENSDARG00000003974	384.887	-0.15988	0.210865	-0.75821	0.448326	0.73261
ENSDARG00000041402	394.483	-0.15379	0.201899	-0.761721	0.446226	0.730991
ENSDARG00000068572	1145.06	-0.394027	0.170753	-2.30758	0.0210224	0.110667
ENSDARG00000003167	225.16	-0.0837077	0.242369	-0.345374	0.729813	0.896124
ENSDARG00000002127	427.281	0.0864779	0.204544	0.422784	0.672453	0.870363
ENSDARG00000094249	57.6767	-0.0986342	0.429531	-0.229632	0.818378	0.932736
ENSDARG00000000472	37.9816	0.975149	0.617209	1.57993	0.114122	0.350432
ENSDARG00000005453	156.953	1.84081	0.290311	6.34081	2.28559e-10	1.1393e-08
ENSDARG00000098201	433.781	-0.206762	0.19281	-1.07236	0.283557	0.58606
ENSDARG00000060745	37.781	0.289679	0.543754	0.53274	0.594214	0.829554
ENSDARG00000099547	356.572	0.386955	0.209595	1.84621	0.0648624	0.243709
ENSDARG00000062009	4.73658	-0.424626	1.46639	-0.289573	0.772143	0.913905
ENSDARG00000091233	18.0769	-0.834288	0.772886	-1.07944	0.28039	0.583037
ENSDARG00000026985	658.902	-0.0586816	0.168442	-0.348379	0.727555	0.895567
ENSDARG00000104953	2573.5	-0.376612	0.151852	-2.48012	0.0131337	0.0782389
ENSDARG00000028478	137.883	2.16515	0.345684	6.26339	3.76696e-10	1.82077e-08
ENSDARG00000022213	272.02	0.94623	0.267465	3.53777	0.000403521	0.0049187
ENSDARG00000105292	12.4415	0.373024	0.905028	0.412169	0.680216	0.875045
ENSDARG00000058603	807.226	0.192005	0.195375	0.98275	0.325731	0.629848
ENSDARG00000017014	852.685	-0.0287682	0.163328	-0.176138	0.860186	0.950938
ENSDARG00000023952	130.636	1.26188	0.30376	4.1542	3.26434e-05	0.000572484
ENSDARG00000106998	6.53826	6.17171	1.90753	3.23545	0.00121452	0.0122359
ENSDARG00000039456	149.645	0.54396	0.286948	1.89567	0.0580031	0.226171
ENSDARG00000105156	28.578	-1.04125	0.694861	-1.49849	0.134005	0.386585
ENSDARG00000062146	285.828	0.188431	0.238308	0.790705	0.429116	0.718123
ENSDARG00000074150	3.73989	-0.952562	1.99785	-0.476794	0.633509	0.851394
ENSDARG00000020454	551.176	0.274797	0.177623	1.54708	0.121843	0.363913
ENSDARG00000114237	337.422	0.912634	0.215368	4.23756	2.25966e-05	0.000409913
ENSDARG00000100088	42.3094	0.67997	0.565991	1.20138	0.229604	0.52722
ENSDARG00000034667	47.4322	-0.601596	0.498465	-1.2069	0.227471	0.525153
ENSDARG00000062302	111.946	-0.725496	0.328986	-2.20525	0.0274364	0.133898
ENSDARG00000100807	6.48676	0.9431	1.28408	0.734458	0.462669	0.742644
ENSDARG00000069139	13.7038	-0.230362	0.890669	-0.258639	0.795913	0.925167
ENSDARG00000101043	309.896	-0.309831	0.219401	-1.41217	0.157901	0.425874
ENSDARG00000051748	167.758	-1.19797	0.274058	-4.37123	1.23548e-05	0.000237415
ENSDARG00000096422	48.8784	1.49253	0.486525	3.06774	0.00215686	0.0194581
ENSDARG00000025912	24.6494	-4.98693	1.14172	-4.36791	1.25439e-05	0.000239802
ENSDARG00000104569	12.8928	-0.426705	0.890121	-0.479379	0.631669	0.850231
ENSDARG00000094597	3.02054	1.04142	1.91392	0.544128	0.586353	0.825279
ENSDARG00000013533	5.69271	-0.886775	1.31622	-0.67373	0.500483	0.771055
ENSDARG00000079263	5.46647	-1.06668	1.366	-0.780877	0.434875	0.722132
ENSDARG00000044811	585.322	0.0766261	0.173056	0.442781	0.657924	0.862702
ENSDARG00000114086	662.717	0.166127	0.194218	0.855366	0.392349	0.689851
ENSDARG00000093452	33.4958	0.0842345	0.571654	0.147352	0.882854	0.960088
ENSDARG00000102254	71.4365	-1.59961	0.441296	-3.6248	0.00028918	0.0036855
ENSDARG00000096250	4.26842	2.25412	1.63047	1.38249	0.16682	0.440158
ENSDARG00000060192	18.5978	-0.974611	0.745644	-1.30707	0.191188	0.477376
ENSDARG00000054324	2.73687	-0.772263	1.89358	-0.407832	0.683397	NA
ENSDARG00000043475	121.058	-0.0981721	0.376034	-0.261072	0.794037	0.924445
ENSDARG00000111170	16.2329	0.34393	0.848304	0.405433	0.685159	0.876695
ENSDARG00000098941	95.9618	1.18405	0.345696	3.42513	0.000614503	0.00703099
ENSDARG00000095412	69.2637	1.03929	0.404757	2.56769	0.0102379	0.0653741
ENSDARG00000092870	431.097	-0.930354	0.269847	-3.44771	0.000565371	0.00656131
ENSDARG00000078800	8.63074	-2.259	1.23247	-1.8329	0.0668179	0.248375
ENSDARG00000004636	260.716	0.36195	0.258513	1.40012	0.161476	0.432046
ENSDARG00000102353	130.63	-0.317206	0.3058	-1.0373	0.299596	0.603989
ENSDARG00000055751	158.706	0.916124	0.333563	2.74648	0.00602392	0.0431344
ENSDARG00000005468	913.899	0.262257	0.155842	1.68284	0.0924068	0.307138
ENSDARG00000076903	131.903	-0.0581512	0.297574	-0.195418	0.845066	0.943383
ENSDARG00000033551	166.77	0.250606	0.275781	0.908714	0.363501	0.667671
ENSDARG00000088842	2.98274	0.0251469	1.75182	0.0143547	0.988547	0.996158
ENSDARG00000057016	711.954	1.21666	0.169197	7.19079	6.44167e-13	4.48899e-11
ENSDARG00000104968	5.18557	-2.07183	1.53268	-1.35177	0.176448	0.454016
ENSDARG00000014770	1113.77	0.246525	0.146087	1.68753	0.0915019	0.305342
ENSDARG00000104393	188.512	0.206627	0.288599	0.715967	0.474012	0.751268
ENSDARG00000013966	307.357	0.229377	0.222216	1.03223	0.301966	0.606518
ENSDARG00000058679	38.4079	-1.4473	0.547345	-2.64423	0.00818777	0.0550432
ENSDARG00000060256	30.5476	-0.423781	0.578258	-0.732859	0.463644	0.743433
ENSDARG00000087843	11.6597	-0.410203	0.915612	-0.448009	0.654146	0.860261
ENSDARG00000089838	43.9778	0.234602	0.490117	0.478665	0.632177	0.850504
ENSDARG00000099034	6.40791	-6.11847	1.90953	-3.20417	0.00135454	0.0133766
ENSDARG00000095946	46.1074	-0.167516	0.505777	-0.331205	0.74049	0.900475
ENSDARG00000009402	14.7256	0.573339	0.851445	0.673371	0.500711	0.771195
ENSDARG00000019797	278.757	-0.258119	0.233911	-1.10349	0.269814	0.570555
ENSDARG00000032780	125.225	0.423581	0.303558	1.39539	0.162899	0.43418
ENSDARG00000017105	493.289	0.31757	0.183205	1.73341	0.0830234	0.287269
ENSDARG00000003144	63.879	0.237103	0.430765	0.550423	0.58203	0.822304
ENSDARG00000104801	795.476	-0.219186	0.172994	-1.26701	0.20515	0.495484
ENSDARG00000078762	9.91703	-0.125373	1.0052	-0.124725	0.900742	0.967307
ENSDARG00000098739	90.2476	1.4126	0.360054	3.92332	8.73388e-05	0.00132204
ENSDARG00000014181	202.824	-0.585951	0.260195	-2.25197	0.0243242	0.122892
ENSDARG00000099670	8.40051	-3.96599	1.51643	-2.61534	0.00891386	0.0587481
ENSDARG00000098679	59.3507	-0.181569	0.438978	-0.413618	0.679154	0.874465
ENSDARG00000099730	16631.5	0.200286	0.115659	1.73169	0.0833282	0.288007
ENSDARG00000068919	14.8443	-1.43673	0.858436	-1.67366	0.0941971	0.31067
ENSDARG00000022424	1337.19	0.85828	0.158812	5.40438	6.5034e-08	2.06354e-06
ENSDARG00000095385	4.69976	-1.09733	1.45748	-0.752899	0.451511	0.734854
ENSDARG00000018896	2.48257	-1.95838	2.18168	-0.89765	0.369372	NA
ENSDARG00000002264	327.696	0.489656	0.22443	2.18178	0.0291258	0.139778
ENSDARG00000030364	1094.95	0.215045	0.152279	1.41218	0.157897	0.425874
ENSDARG00000069910	286.907	0.0848866	0.236187	0.359405	0.719292	0.891428
ENSDARG00000042533	3345.71	0.231712	0.137739	1.68226	0.0925181	0.307345
ENSDARG00000104845	50.4576	0.49426	0.496094	0.996304	0.319102	0.62461
ENSDARG00000104669	39.2871	0.133609	0.537382	0.248629	0.803648	0.928054
ENSDARG00000017141	123.555	-0.647935	0.307854	-2.10468	0.0353189	0.159979
ENSDARG00000041257	329.014	1.04444	0.270935	3.85494	0.000115757	0.0016933
ENSDARG00000006368	10.3994	-0.977642	1.01699	-0.961313	0.336395	0.640707
ENSDARG00000017982	2.46409	-4.73968	2.49393	-1.90049	0.0573694	NA
ENSDARG00000100011	341.29	0.493847	0.227054	2.17502	0.0296287	0.141493
ENSDARG00000058978	43.6521	-0.474745	0.510634	-0.929716	0.352518	0.656444
ENSDARG00000059857	125.534	-0.0724817	0.357014	-0.203022	0.839118	0.940833
ENSDARG00000052104	128.79	1.02747	0.303812	3.38193	0.000719795	0.00803169
ENSDARG00000008890	65.2296	0.468738	0.425394	1.10189	0.270509	0.57124
ENSDARG00000040001	2287.45	0.419495	0.143039	2.93273	0.00335998	0.0278495
ENSDARG00000045900	149.014	-0.399492	0.306173	-1.30479	0.191964	0.478731
ENSDARG00000041560	64.9935	-0.133269	0.443382	-0.300574	0.763739	0.910469
ENSDARG00000061789	243.791	-0.089513	0.240237	-0.372603	0.709444	0.887082
ENSDARG00000009899	39.6425	0.268536	0.581879	0.461498	0.644441	0.855195
ENSDARG00000096312	2.72678	1.42811	1.92547	0.741695	0.458272	NA
ENSDARG00000053452	101.618	0.368695	0.345074	1.06845	0.285318	0.58812
ENSDARG00000056250	50.5745	-0.34984	0.488971	-0.715461	0.474325	0.751494
ENSDARG00000055838	74.5461	0.684421	0.388645	1.76104	0.078231	0.276602
ENSDARG00000094324	893.194	0.311862	0.153331	2.03392	0.0419599	0.179743
ENSDARG00000026281	59.0284	-0.491872	0.428969	-1.14664	0.251532	0.55252
ENSDARG00000055412	1650.58	0.969671	0.163639	5.92566	3.11045e-09	1.26243e-07
ENSDARG00000015891	79.3685	-0.67505	0.386019	-1.74875	0.0803349	0.281721
ENSDARG00000061664	71.7185	0.328493	0.406202	0.808694	0.418691	0.710463
ENSDARG00000058503	12.8868	-1.41341	0.909959	-1.55327	0.120358	0.361313
ENSDARG00000038309	447.529	0.200564	0.196956	1.01832	0.308527	0.613565
ENSDARG00000087706	19.7797	-2.6206	0.810314	-3.23405	0.00122047	0.0122892
ENSDARG00000062226	515.868	0.244532	0.190373	1.28449	0.19897	0.488226
ENSDARG00000036414	132.028	0.910736	0.30552	2.98094	0.00287368	0.0245006
ENSDARG00000055206	7.93897	-1.10898	1.12554	-0.985289	0.324482	0.629236
ENSDARG00000071499	10.8466	-6.87775	1.74287	-3.94623	7.93924e-05	0.00121874
ENSDARG00000095322	21.6179	-1.1173	0.768273	-1.4543	0.145862	0.406267
ENSDARG00000090783	97.473	-1.33405	0.490329	-2.72072	0.00651389	0.0457037
ENSDARG00000092489	16.8385	-0.153133	0.814576	-0.187991	0.850884	0.94607
ENSDARG00000010956	457.216	0.597635	0.224606	2.66082	0.00779513	0.0530017
ENSDARG00000069463	39.7475	-2.16817	0.594272	-3.64845	0.000263824	0.00342618
ENSDARG00000068681	61.0435	-0.692849	0.420865	-1.64625	0.099712	0.322363
ENSDARG00000096667	1838.62	0.729439	0.157127	4.64236	3.44456e-06	7.58172e-05
ENSDARG00000102595	2.70864	-0.803188	2.1129	-0.380135	0.703845	NA
ENSDARG00000101441	257.711	0.603532	0.273742	2.20474	0.027472	0.134001
ENSDARG00000105463	7.89568	-1.5756	1.31119	-1.20165	0.229499	0.527168
ENSDARG00000006719	472.008	0.582271	0.199412	2.91994	0.00350102	0.0284819
ENSDARG00000075444	45.5557	0.232189	0.501485	0.463002	0.643363	0.855178
ENSDARG00000045277	34.2864	-0.741461	0.593092	-1.25016	0.21124	0.503546
ENSDARG00000054597	2942.04	-0.353184	0.148011	-2.38619	0.0170238	0.0948067
ENSDARG00000114444	2.73636	0.829015	1.82718	0.453711	0.650037	NA
ENSDARG00000103390	15.0868	-0.707443	0.894208	-0.791139	0.428863	0.717976
ENSDARG00000017710	35.1816	-1.3235	0.584297	-2.26512	0.0235055	0.119778
ENSDARG00000021151	54.8254	-0.385199	0.446311	-0.863073	0.388097	0.687283
ENSDARG00000104555	325.181	0.965064	0.220187	4.38293	1.17095e-05	0.000227142
ENSDARG00000054076	33.1026	-0.166654	0.575238	-0.289713	0.772036	0.913905
ENSDARG00000105782	196.544	0.480238	0.251746	1.90763	0.0564387	0.221756
ENSDARG00000078018	36.4836	-1.15003	0.574412	-2.00209	0.0452748	0.190844
ENSDARG00000090462	367.655	-0.253025	0.213722	-1.1839	0.236454	0.535515
ENSDARG00000110709	44.7028	0.0541199	0.488721	0.110738	0.911824	0.968878
ENSDARG00000112403	7.23778	-0.0659708	1.27514	-0.0517361	0.958739	0.988724
ENSDARG00000015072	11.4829	1.07467	0.963075	1.11588	0.264475	0.564749
ENSDARG00000112045	60.4067	-0.224076	0.461275	-0.485776	0.627126	0.847627
ENSDARG00000100224	17.0972	-0.275266	0.786653	-0.349921	0.726398	0.895308
ENSDARG00000037079	122.787	0.234034	0.336626	0.695236	0.486908	0.761442
ENSDARG00000006353	2424.35	0.592401	0.166233	3.56367	0.000365703	0.00452037
ENSDARG00000091771	218.023	-0.0174006	0.253306	-0.068694	0.945233	0.981204
ENSDARG00000093964	4.93691	-1.98348	1.49565	-1.32617	0.184784	0.466941
ENSDARG00000101478	5.26234	1.70927	1.46368	1.16779	0.242892	0.542316
ENSDARG00000011999	7.92509	0.0170928	1.18561	0.0144169	0.988497	0.996158
ENSDARG00000036076	186.554	-0.365565	0.326022	-1.12129	0.262166	0.563021
ENSDARG00000091631	314.718	0.319782	0.209011	1.52997	0.126023	0.371531
ENSDARG00000045351	74.9237	-0.342889	0.387866	-0.88404	0.376675	0.679235
ENSDARG00000101385	32914.7	0.440558	0.119989	3.67166	0.000240978	0.00315836
ENSDARG00000116835	1282.08	-0.178777	0.145587	-1.22798	0.219455	0.51515
ENSDARG00000067975	1213.31	-0.418206	0.152479	-2.74271	0.00609344	0.0435478
ENSDARG00000020077	179.485	-0.325031	0.260576	-1.24736	0.212266	0.50534
ENSDARG00000068404	539.249	0.110846	0.17489	0.633806	0.526207	0.788436
ENSDARG00000090600	516.445	1.79829	0.213382	8.42758	3.52899e-17	4.20451e-15
ENSDARG00000004307	41.2173	-0.324676	0.509514	-0.637227	0.523977	0.78733
ENSDARG00000097799	13.3359	-2.30285	0.967332	-2.38062	0.0172835	0.095762
ENSDARG00000058148	965.238	-0.248019	0.161029	-1.54022	0.123507	0.366984
ENSDARG00000004151	83.1077	0.130026	0.370009	0.351414	0.725278	0.894404
ENSDARG00000008953	100.738	-0.655277	0.335507	-1.9531	0.0508082	0.206942
ENSDARG00000038870	369.99	-0.186164	0.201349	-0.924587	0.355181	0.658642
ENSDARG00000046053	34.7895	-0.0572205	0.599972	-0.0953719	0.924019	0.972355
ENSDARG00000098228	610.081	-0.185066	0.169522	-1.09169	0.274968	0.576509
ENSDARG00000039951	66.0634	-0.748979	0.426283	-1.757	0.0789181	0.278232
ENSDARG00000097615	53.861	7.76566	1.52288	5.09932	3.40884e-07	9.29854e-06
ENSDARG00000016856	55.5809	-0.262372	0.444081	-0.590821	0.55464	0.806157
ENSDARG00000074488	277.345	0.126619	0.224915	0.562965	0.573458	0.816882
ENSDARG00000060469	555.272	0.00151344	0.187508	0.0080713	0.99356	0.997232
ENSDARG00000099664	939.363	0.456133	0.181315	2.51569	0.0118798	0.0729147
ENSDARG00000077471	47.3221	0.122065	0.536875	0.227362	0.820142	0.933241
ENSDARG00000021398	123.162	0.0102226	0.320195	0.0319262	0.974531	0.994574
ENSDARG00000075754	77.1681	0.159033	0.415673	0.382593	0.702021	0.884512
ENSDARG00000014215	779.642	-0.456959	0.167325	-2.73096	0.00631493	0.0446534
ENSDARG00000045785	48.7955	-1.06549	0.476536	-2.23592	0.0253573	0.126629
ENSDARG00000103893	245.24	0.675926	0.314238	2.151	0.0314765	0.14757
ENSDARG00000038847	11.6321	-0.5423	0.94823	-0.571908	0.567384	0.813534
ENSDARG00000074321	136.564	-0.3769	0.303848	-1.24042	0.214819	0.508924
ENSDARG00000044098	15.4027	-0.634879	0.812849	-0.781055	0.43477	0.722132
ENSDARG00000054973	938.705	-0.00548554	0.15609	-0.0351434	0.971965	0.994035
ENSDARG00000098780	26.7641	-1.03643	0.624246	-1.66029	0.096856	0.316294
ENSDARG00000105117	314.505	-0.539991	0.259051	-2.0845	0.0371151	0.165477
ENSDARG00000109022	83.301	0.412926	0.366743	1.12593	0.260196	0.560344
ENSDARG00000086826	99.616	0.345418	0.410965	0.840503	0.400626	0.69671
ENSDARG00000061647	12.8759	-1.86861	0.93944	-1.98907	0.0466932	0.194955
ENSDARG00000020596	465.878	-0.476938	0.194137	-2.45671	0.0140215	0.0819415
ENSDARG00000062425	65.7454	-0.229864	0.423239	-0.543108	0.587055	0.825557
ENSDARG00000098912	10.0154	0.92724	1.07807	0.860092	0.389738	0.688175
ENSDARG00000055043	6.69768	-0.97313	1.20814	-0.805478	0.420544	0.712037
ENSDARG00000105748	39.8769	-0.846981	0.540623	-1.56668	0.117191	0.356064
ENSDARG00000074752	976.291	0.470069	0.185639	2.53216	0.0113361	0.0706049
ENSDARG00000067673	159.726	-0.275752	0.293108	-0.940786	0.346814	0.650612
ENSDARG00000038557	87.1236	-0.43169	0.354189	-1.21881	0.222916	0.519443
ENSDARG00000045554	10.1426	-1.80798	1.10244	-1.63999	0.101008	0.324854
ENSDARG00000070480	7.45032	1.01837	1.19674	0.850955	0.394794	0.691715
ENSDARG00000069748	7.2883	1.97254	1.25639	1.57	0.116414	0.354697
ENSDARG00000007099	68.5206	-0.0633012	0.446815	-0.141672	0.887339	0.961408
ENSDARG00000024184	308.244	0.419543	0.216038	1.94198	0.0521392	0.210736
ENSDARG00000013461	46.5611	-0.932553	0.485651	-1.92021	0.0548312	0.217476
ENSDARG00000003820	5288.86	1.66035	0.467417	3.55219	0.000382043	0.00468471
ENSDARG00000102640	1616.97	0.143749	0.138961	1.03446	0.300921	0.605284
ENSDARG00000026862	463.92	0.0187064	0.18863	0.0991697	0.921004	0.971487
ENSDARG00000075467	32.9828	-0.707156	0.560044	-1.26268	0.206704	0.497421
ENSDARG00000068732	1575.21	-0.94709	0.19441	-4.87162	1.10687e-06	2.70784e-05
ENSDARG00000094608	31.2722	-0.578085	0.610914	-0.946262	0.344015	0.649123
ENSDARG00000037906	109.794	0.601475	0.345301	1.74189	0.0815286	0.284124
ENSDARG00000043497	423.804	0.432037	0.188861	2.28759	0.0221615	0.115057
ENSDARG00000101322	1929.61	-0.0187132	0.132805	-0.140908	0.887943	0.961573
ENSDARG00000071774	68.3677	0.0977584	0.394636	0.247718	0.804353	0.928084
ENSDARG00000029724	77.8391	-0.0932944	0.38015	-0.245415	0.806135	0.928516
ENSDARG00000040284	86.3031	0.416182	0.433679	0.959655	0.337229	0.641691
ENSDARG00000012866	400.85	0.0471327	0.196515	0.239843	0.810452	0.930375
ENSDARG00000042063	2.72861	-1.38444	1.88367	-0.734968	0.462359	NA
ENSDARG00000041348	3.93956	-2.7976	2.05631	-1.3605	0.173672	0.450387
ENSDARG00000027088	120.054	0.0428429	0.351219	0.121984	0.902912	0.967889
ENSDARG00000036675	1524.17	-0.00736414	0.138273	-0.0532581	0.957526	0.988243
ENSDARG00000021849	91.3757	-0.465312	0.348623	-1.33471	0.18197	0.462617
ENSDARG00000117545	15.3494	-1.38082	0.825041	-1.67364	0.0942019	0.31067
ENSDARG00000027807	7.55184	2.73481	1.339	2.04243	0.041109	0.177291
ENSDARG00000115013	18.7277	0.615523	0.767001	0.802507	0.42226	0.713037
ENSDARG00000056378	241.435	-0.332144	0.238556	-1.39231	0.163829	0.435621
ENSDARG00000039269	2874.84	1.08223	0.169085	6.40052	1.54844e-10	7.96519e-09
ENSDARG00000043835	79.1274	-0.187931	0.395105	-0.475649	0.634325	0.851813
ENSDARG00000076229	380.227	-0.0431076	0.204084	-0.211224	0.832712	0.938108
ENSDARG00000101029	144.25	-0.634061	0.30005	-2.11319	0.0345846	0.157309
ENSDARG00000077226	587.223	0.479963	0.206588	2.32329	0.0201636	0.107464
ENSDARG00000089441	567.034	0.338685	0.174536	1.94048	0.052321	0.21124
ENSDARG00000074524	7.72727	-0.245838	1.17531	-0.209168	0.834317	0.938556
ENSDARG00000006577	5.96765	-0.965301	1.32522	-0.728408	0.466364	0.745704
ENSDARG00000102737	11.2213	1.17013	1.07571	1.08778	0.276694	0.578873
ENSDARG00000012388	11052.4	-0.637882	0.117983	-5.40655	6.42516e-08	2.04223e-06
ENSDARG00000022525	6.72342	0.348159	1.18818	0.293017	0.769509	0.913135
ENSDARG00000026629	116.132	0.167161	0.33686	0.496234	0.619729	0.843609
ENSDARG00000094615	2.95505	-5.00187	2.52178	-1.98347	0.047315	0.197016
ENSDARG00000077488	3.20999	-1.15409	1.88231	-0.613121	0.539796	0.796725
ENSDARG00000013607	623.84	1.08493	0.20169	5.37921	7.48117e-08	2.32193e-06
ENSDARG00000057249	771.2	-0.0303933	0.167813	-0.181114	0.856278	0.949103
ENSDARG00000044194	214.575	0.301445	0.256614	1.1747	0.240114	0.53944
ENSDARG00000094799	3.69217	-0.582465	2.2631	-0.257375	0.796889	0.925692
ENSDARG00000094460	3.96757	0.38028	1.54356	0.246366	0.805399	0.928305
ENSDARG00000007151	16.5312	3.97958	1.09229	3.64334	0.000269121	0.00347542
ENSDARG00000059931	444.652	2.22435	0.248355	8.9563	3.35751e-19	4.96025e-17
ENSDARG00000035360	1354.43	0.205767	0.155203	1.32579	0.184909	0.46713
ENSDARG00000071010	6.44073	-0.428205	1.22652	-0.349121	0.726998	0.895509
ENSDARG00000070786	228.094	-0.0706187	0.249422	-0.283129	0.777078	0.916249
ENSDARG00000105452	156.79	0.255271	0.278509	0.916566	0.35937	0.663052
ENSDARG00000062442	16.1914	3.31611	1.09	3.0423	0.00234779	0.0207846
ENSDARG00000012574	207.893	-0.17259	0.251084	-0.687381	0.491843	0.764606
ENSDARG00000004952	242.043	0.469583	1.03934	0.45181	0.651406	0.858877
ENSDARG00000019998	148.802	0.334654	0.28507	1.17393	0.240422	0.539755
ENSDARG00000076404	4.4686	-0.296182	1.59377	-0.185837	0.852572	0.947263
ENSDARG00000005394	99.5778	-0.897953	0.350769	-2.55995	0.0104686	0.066503
ENSDARG00000020655	12.4428	0.85169	0.924033	0.92171	0.35668	0.660397
ENSDARG00000098777	6.4084	-6.11857	1.91069	-3.20227	0.00136347	0.0134218
ENSDARG00000004830	474.707	0.00328129	0.189542	0.0173117	0.986188	0.996123
ENSDARG00000057973	49.2322	0.0248213	0.475428	0.0522082	0.958363	0.988579
ENSDARG00000078606	11.1496	-0.433393	0.955566	-0.453546	0.650156	0.857976
ENSDARG00000058044	1004.9	0.254888	0.150909	1.68902	0.091215	0.304936
ENSDARG00000078768	14.3551	-1.62742	0.861282	-1.88953	0.058821	0.22782
ENSDARG00000016904	2394.72	-0.459624	0.146855	-3.12978	0.00174935	0.0164403
ENSDARG00000026990	21.313	-0.804228	0.694265	-1.15839	0.246706	0.54682
ENSDARG00000075855	7.47115	-0.161322	1.18035	-0.136673	0.891289	0.962884
ENSDARG00000043402	314.292	0.334107	0.233126	1.43316	0.151811	0.416121
ENSDARG00000017988	221.577	0.71713	0.245824	2.91725	0.00353131	0.0287028
ENSDARG00000099749	482.967	0.0549954	0.200288	0.274582	0.783638	0.919464
ENSDARG00000061687	169.894	-0.297024	0.266766	-1.11342	0.265527	0.565896
ENSDARG00000060120	398.293	0.164996	0.209724	0.786732	0.431439	0.719233
ENSDARG00000062916	710.301	-0.126677	0.191812	-0.660423	0.508982	0.776953
ENSDARG00000112895	7.1916	-1.90228	1.29256	-1.47171	0.141099	0.399012
ENSDARG00000074471	437.952	0.59063	0.229323	2.57554	0.0100083	0.0642416
ENSDARG00000012899	74.5197	-0.459207	0.390492	-1.17597	0.239606	0.538887
ENSDARG00000092759	2.71805	-0.791952	1.89548	-0.417811	0.676085	NA
ENSDARG00000116216	8.23038	0.292333	1.11694	0.261727	0.793532	0.924445
ENSDARG00000113977	4.92201	2.00029	1.90515	1.04994	0.293747	0.597606
ENSDARG00000116402	3.96757	0.38028	1.54356	0.246366	0.805399	0.928305
ENSDARG00000031136	28.2897	-1.26552	0.735632	-1.72032	0.0853741	0.292619
ENSDARG00000009342	772.571	0.30168	0.164025	1.83923	0.0658816	0.246143
ENSDARG00000001898	115.263	0.244791	0.325707	0.751568	0.452311	0.73516
ENSDARG00000009106	2204.42	0.410017	0.134973	3.03778	0.0023833	0.0210586
ENSDARG00000006617	143.808	0.619905	0.299263	2.07144	0.0383177	0.169124
ENSDARG00000102517	3.24712	0.257325	1.78475	0.14418	0.885358	0.960922
ENSDARG00000061436	1571.96	0.110412	0.14182	0.778541	0.43625	0.723498
ENSDARG00000041421	271.571	-0.722049	0.223569	-3.22965	0.00123943	0.0124394
ENSDARG00000026350	76.45	-0.221281	0.3813	-0.580334	0.561689	0.810812
[truncated: 16,834 more rows]
