# Supplementary material for: Knockout of thyroid hormone receptor alpha a (thraa) enhances cardiac regeneration in zebrafish through metabolic and hypoxic regulation
Source: Cell Commun Signal. 2025 Jul 16;23:340. doi: 10.1186/s12964-025-02350-5 (PMC12265366; doi:10.1186/s12964-025-02350-5)
Supplement: Supplementary file 2 — Supplementary Material 2 [file 12964_2025_2350_MOESM2_ESM.xlsx]

## Sheet: go_enrich_up_fc0.585
	ONTOLOGY	ID	Description	GeneRatio	BgRatio	pvalue	p.adjust	qvalue	geneID	Count
GO:0009628	BP	GO:0009628	response to abiotic stimulus	28/552	447/20810	2.66482e-05	0.00708175	0.00662347	pcdh15a/cpeb1b/foxo3b/hspb6/cdkn1a/aanat2/ano1a/alas2/loxl2a/dagla/per1b/crip1/cry2/hif1al/irs1/npas2/cry1b/gnb5a/cry5/pparab/hbba1/pgfb/ucp2/si:ch1073-390k14.1/per2/prkn/cahz/slc26a4	28
GO:0043269	BP	GO:0043269	regulation of ion transport	22/552	338/20810	0.000110412	0.0180566	0.0168881	syt13/si:ch73-334d15.4/cacna1ha/fgf13a/wwp2/syt1a/scn4ab/cacna1g/kcnj5/kcnj19a/cnih3/clic2/wnk4b/kcnab2b/bcl2l10/kcnj13/syt4/kcnh6a/syt6a/cacna1ab/selenon/syt5a	22
GO:0009725	BP	GO:0009725	response to hormone	20/552	294/20810	0.000124204	0.0188613	0.0176407	pkmb/crhbp/cpeb1b/gsk3bb/rarga/stat2/pik3r1/nr4a3/keap1a/pik3r3a/nr1d1/lifra/irs1/abhd2a/pparab/ghrb/adipor2/ptger4a/porb/lpin1a	20
GO:0015291	MF	GO:0015291	secondary active transmembrane transporter activity	20/538	272/20237	4.36547e-05	0.00887646	0.00828674	slc16a8/slc16a12b/slc24a2/slc20a1a/mfsd2ab/slc9a7/slc5a5/slc10a3/slc20a1b/slc35e1/slc20a2/slc37a4b/slc16a1a/slc6a22.2/slc18a2/slc35e4/slc8a2a/slc6a8/si:ch211-117c9.5/slc26a4	20
GO:0048511	BP	GO:0048511	rhythmic process	18/552	154/20810	1.49992e-07	0.000106295	9.9416e-05	nr1d2a/gsk3bb/cipcb/aanat2/per1b/dbpa/ciarta/nocta/nr1d1/roraa/cry2/npas2/cry1b/nampt2/cry5/nfil3-5/si:ch1073-390k14.1/per2	18
GO:0032870	BP	GO:0032870	cellular response to hormone stimulus	18/552	241/20810	8.31153e-05	0.0160639	0.0150244	pkmb/crhbp/cpeb1b/gsk3bb/rarga/pik3r1/nr4a3/keap1a/pik3r3a/nr1d1/lifra/irs1/abhd2a/pparab/ghrb/adipor2/ptger4a/lpin1a	18
GO:0007623	BP	GO:0007623	circadian rhythm	16/552	114/20810	5.66973e-08	6.02692e-05	5.63691e-05	nr1d2a/cipcb/aanat2/per1b/dbpa/ciarta/nocta/nr1d1/cry2/npas2/cry1b/nampt2/cry5/nfil3-5/si:ch1073-390k14.1/per2	16
GO:0046943	MF	GO:0046943	carboxylic acid transmembrane transporter activity	16/538	181/20237	2.81892e-05	0.00887646	0.00828674	slc16a8/slc16a12b/slc25a38a/slc38a5a/slc38a4/slc66a1/slc10a3/slc16a4/slc16a6b/slc16a1a/slc6a22.2/slc7a14a/si:dkeyp-120h9.1/slc7a2/slc25a15b/slc26a4	16
GO:0005342	MF	GO:0005342	organic acid transmembrane transporter activity	16/538	184/20237	3.44813e-05	0.00887646	0.00828674	slc16a8/slc16a12b/slc25a38a/slc38a5a/slc38a4/slc66a1/slc10a3/slc16a4/slc16a6b/slc16a1a/slc6a22.2/slc7a14a/si:dkeyp-120h9.1/slc7a2/slc25a15b/slc26a4	16
GO:0015293	MF	GO:0015293	symporter activity	14/538	165/20237	0.000136616	0.0208339	0.0194497	slc16a8/slc16a12b/slc20a1a/mfsd2ab/slc5a5/slc10a3/slc20a1b/slc20a2/slc37a4b/slc16a1a/slc6a22.2/slc18a2/slc6a8/si:ch211-117c9.5	14
GO:0032922	BP	GO:0032922	circadian regulation of gene expression	13/552	54/20810	1.14571e-09	2.43577e-06	2.27815e-06	nr1d2a/per1b/ciarta/nocta/nr1d1/cry2/npas2/cry1b/nampt2/cry5/nfil3-5/si:ch1073-390k14.1/per2	13
GO:0010035	BP	GO:0010035	response to inorganic substance	13/552	129/20810	3.97298e-05	0.00844656	0.00789996	entpd1/syt13/syt1a/cox17/gpx1a/crip1/syt4/rasa4/syt6a/syt5a/mt2/per2/nt5e	13
GO:0010038	BP	GO:0010038	response to metal ion	11/552	103/20810	9.12095e-05	0.0161593	0.0151136	entpd1/syt13/syt1a/cox17/crip1/syt4/rasa4/syt6a/syt5a/mt2/nt5e	11
GO:0042752	BP	GO:0042752	regulation of circadian rhythm	9/552	39/20810	6.34804e-07	0.000269919	0.000252451	cipcb/aanat2/per1b/nr1d1/cry2/cry1b/cry5/si:ch1073-390k14.1/per2	9
GO:0009648	BP	GO:0009648	photoperiodism	8/552	29/20810	6.11683e-07	0.000269919	0.000252451	aanat2/per1b/cry2/npas2/cry1b/cry5/si:ch1073-390k14.1/per2	8
GO:0009266	BP	GO:0009266	response to temperature stimulus	8/552	66/20810	0.000346156	0.0432899	0.0404885	hspb6/ano1a/per1b/cry2/pparab/ucp2/per2/prkn	8
GO:0017158	BP	GO:0017158	regulation of calcium ion-dependent exocytosis	7/552	36/20810	3.80575e-05	0.00844656	0.00789996	syt13/cacna1ha/syt1a/cacna1g/syt4/syt6a/syt5a	7
GO:0071248	BP	GO:0071248	cellular response to metal ion	7/552	50/20810	0.000330514	0.0432899	0.0404885	syt13/syt1a/cox17/syt4/rasa4/syt6a/syt5a	7
GO:1903305	BP	GO:1903305	regulation of regulated secretory pathway	7/552	50/20810	0.000330514	0.0432899	0.0404885	syt13/cacna1ha/syt1a/cacna1g/syt4/syt6a/syt5a	7
GO:0071241	BP	GO:0071241	cellular response to inorganic substance	7/552	51/20810	0.000374451	0.0442269	0.0413648	syt13/syt1a/cox17/syt4/rasa4/syt6a/syt5a	7
GO:0043153	BP	GO:0043153	entrainment of circadian clock by photoperiod	6/552	16/20810	2.16463e-06	0.000767002	0.000717367	per1b/cry2/cry1b/cry5/si:ch1073-390k14.1/per2	6
GO:0009649	BP	GO:0009649	entrainment of circadian clock	6/552	17/20810	3.27042e-06	0.000993275	0.000928997	per1b/cry2/cry1b/cry5/si:ch1073-390k14.1/per2	6
GO:0008253	MF	GO:0008253	5'-nucleotidase activity	4/538	13/20237	0.000291747	0.0355932	0.0332285	nt5c2l1/nt5dc2/nt5c1aa/nt5e	4

## Sheet: go_enrich_dn_fc0.585
	ONTOLOGY	ID	Description	GeneRatio	BgRatio	pvalue	p.adjust	qvalue	geneID	Count
GO:0098609	BP	GO:0098609	cell-cell adhesion	51/1169	457/20810	2.37e-06	0.00234974	0.00209329	zmp:0000001082/hhla2a.1/itga5/si:dkey-22i16.9/b2m/nrarpa/robo4/itga10/ncam3/igf2a/plekha7a/ctnnd2a/lama5/pcdh2ab9/dchs1b/sele/itga6a/boc/pcdh1g3/jam3b/rab5c/cfl1/si:dkey-15j16.3/pecam1b/itga2b/adam8a/lims2/igf2b/cntn3a.1/sdk1b/si:busm1-266f07.2/b2ml/tenm1/sdk2b/itga3b/tenm3/mhc2dab/pcdh12/sc:d189/itgav/pcdh1g11/gpr183a/si:dkeyp-97a10.3/pcdh7b/cdh6/pcdh1g9/cdh5/pcdh17/itga11a/cdh1/pdgfra	51
GO:0061061	BP	GO:0061061	muscle structure development	51/1169	468/20810	4.69731e-06	0.00268968	0.00239612	vangl2/ryr3/spry4/septin15/smyd1b/pdlim1/lmod2a/mapk14b/mrtfbb/lrrc10/tmod2/rbfox1l/tcap/fhl1a/cert1a/igf2a/plekha7a/tpm3/myh7ba/dysf/mylk3/tbx5a/cxcl12a/itga6a/boc/jam3b/ppargc1a/atoh8/synpo2la/rbpms2b/lmod2b/bag3/actn2b/dab2/igf2b/homer1b/pomk/cemip2/sox6/meox1/thraa/mef2ca/cavin4b/popdc3/rbm24b/spega/tfpi2/nr2f2/lamc1/cited4b/acta1a	51
GO:0006935	BP	GO:0006935	chemotaxis	49/1169	492/20810	7.50357e-05	0.0134267	0.0119613	sema3aa/vangl2/unc5a/cxcl32b.1/inpp5d/nrp2b/s1pr4/lrrc15/cxcl12b/cxcr4b/slit3/tdgf1/ddx3xa/chad/robo4/ntn1a/lama5/p2rx7/sema6d/cxcl12a/dpysl4/boc/ntn1b/ccl39.7/rbpms2b/sema3bl/coro1a/pik3cg/efnb3a/plod3/inppl1a/rtn4b/cntn3a.1/lrrc17/sema3fb/si:ch1073-406l10.2/ppp1r12a/sema4ab/tenm3/ccl35.1/lgals3b/zgc:195173/enpp2/gpr183a/si:dkeyp-97a10.3/fzd3a/lamc1/pcdh17/pdgfra	49
GO:0042330	BP	GO:0042330	taxis	49/1169	492/20810	7.50357e-05	0.0134267	0.0119613	sema3aa/vangl2/unc5a/cxcl32b.1/inpp5d/nrp2b/s1pr4/lrrc15/cxcl12b/cxcr4b/slit3/tdgf1/ddx3xa/chad/robo4/ntn1a/lama5/p2rx7/sema6d/cxcl12a/dpysl4/boc/ntn1b/ccl39.7/rbpms2b/sema3bl/coro1a/pik3cg/efnb3a/plod3/inppl1a/rtn4b/cntn3a.1/lrrc17/sema3fb/si:ch1073-406l10.2/ppp1r12a/sema4ab/tenm3/ccl35.1/lgals3b/zgc:195173/enpp2/gpr183a/si:dkeyp-97a10.3/fzd3a/lamc1/pcdh17/pdgfra	49
GO:0003779	MF	GO:0003779	actin binding	49/1111	471/20237	1.35515e-05	0.00432548	0.00406754	myo1ha/add2/pdlim1/lmod2a/myh7bb/cnn1b/pstpip2/lrrc10/hcls1/waslb/mical2b/pxk/zgc:101810/tpm3/myh7ba/ablim3/gsna/tulp1a/lcp1/myhc4/lmod1b/coro1a/parvg/scinla/myoz2b/cfl1/myo1cb/cobl/arpc1b/mbd3b/smtnl/cotl1/tnnc1b/inppl1a/actn2b/phactr4a/ppp1r9bb/diaph2/coro2aa/myo1f/msna/myo6a/myripa/aif1l/cfl2/fscn1a/phactr4b/pfn1/myhz1.1	49
GO:0001525	BP	GO:0001525	angiogenesis	47/1169	408/20810	2.46218e-06	0.00234974	0.00209329	ramp2/spns2/igfbp7/fbxw11b/itga5/dyrk1aa/nrp2b/twist1b/cxcl12b/rspo3/tal1/twist1a/nrarpa/robo4/ntn1a/amotl2a/igf2a/hapln1b/thbs1b/lpar6a/igfbp2a/rab5c/aplnra/cpn1/flt1/nfkb2/hif1aa/itga2b/dab2/ldb2a/serpinf1/igf2b/kdr/slc2a1a/gng2/cemip2/abca1a/itgb1a/apln/dll4/pdgfbb/enpp2/itgav/pld1a/spry2/cdh5/ppp1cab	47
GO:0007015	BP	GO:0007015	actin filament organization	43/1169	400/20810	3.55194e-05	0.00924472	0.00823573	myo1ha/abi1a/vangl2/bcl2l16/smyd1b/add2/lmod2a/tmod2/cdc42ep3/tcap/hcls1/waslb/mical2b/zgc:101810/tpm3/gsna/rhoca/lcp1/lmod1b/nedd9/coro1a/scinla/lmod2b/rflna/cfl1/myo1cb/arpc1b/cotl1/ppp1r9bb/diaph2/rhobtb3/myo1f/ppp1r12a/myo6a/cdc42ep1a/pdgfbb/aif1l/si:ch211-1f22.1/cfl2/cdc42ep4b/cdc42ep5/fscn1a/pfn1	43
GO:0002682	BP	GO:0002682	regulation of immune system process	42/1169	407/20810	0.000110084	0.0185394	0.016516	hhla2a.1/mfap4.1/ly97.3/inpp5d/si:dkey-22i16.9/b2m/cxcr4b/cav1/igf2a/grna/cxcl12a/cd74a/c1qb/mapkapk3/si:dkey-117a8.1/si:dkey-15j16.3/cfd/inppl1a/c3a.1/tlr8a/adam8a/nlrc5/gnb1a/c4b/tlr5b/igf2b/si:busm1-266f07.2/tlr1/b2ml/c3a.4/cfbl/si:dkey-222p3.1/tmem178a/mhc2dab/cish/gramd4a/cd28l/irf8/si:dkeyp-68b7.7/tfpi2/cd74b/il10rb	42
GO:0015629	CC	GO:0015629	actin cytoskeleton	42/1179	381/21186	1.94916e-05	0.00871273	0.00853525	actc2/myo1ha/tnni2b.2/pdlim1/lmod2a/myh7bb/tmod2/hcls1/waslb/mylz3/zgc:101810/tpm3/myh7ba/tbx5a/ablim3/gsna/lcp1/myhc4/parvg/scinla/lmod2b/myoz2b/rflna/cfl1/myo1cb/arpc1b/mbd3b/cotl1/tnnc1b/tnni2a.3/actn2b/ppp1r9bb/diaph2/specc1/myo1f/myo6a/myripa/aif1l/cfl2/fscn1a/myhz1.1/acta1a	42
GO:0042692	BP	GO:0042692	muscle cell differentiation	37/1169	315/20810	1.83432e-05	0.00583518	0.00519831	vangl2/ryr3/spry4/septin15/smyd1b/lmod2a/mapk14b/mrtfbb/lrrc10/tmod2/rbfox1l/tcap/igf2a/plekha7a/tpm3/myh7ba/dysf/mylk3/tbx5a/cxcl12a/jam3b/rbpms2b/lmod2b/actn2b/dab2/igf2b/sox6/meox1/thraa/mef2ca/cavin4b/popdc3/rbm24b/tfpi2/nr2f2/cited4b/acta1a	37
GO:0003013	BP	GO:0003013	circulatory system process	36/1169	339/20810	0.000189805	0.0247005	0.0220046	adora2aa/crip2/ptgs2a/tafazzin/tnni2b.2/septin15/smyd1b/ptgs2b/kcnq1.1/lrrc10/rbfox1l/tcap/chrm2a/prdm16/plekha7a/kcne4/casq2/ednrab/myzap/flt1/bag3/adma/tnnc1b/tnni2a.3/bnip3lb/lims2/ccdc80/junba/apln/fbxl22/edn2/agtr1b/lmna/notch3/adm2a/adra1d	36
GO:0008015	BP	GO:0008015	blood circulation	35/1169	331/20810	0.000251264	0.0283208	0.0252298	adora2aa/crip2/ptgs2a/tafazzin/tnni2b.2/septin15/smyd1b/ptgs2b/kcnq1.1/lrrc10/tcap/chrm2a/prdm16/plekha7a/kcne4/casq2/ednrab/myzap/flt1/bag3/adma/tnnc1b/tnni2a.3/bnip3lb/lims2/ccdc80/junba/apln/fbxl22/edn2/agtr1b/lmna/notch3/adm2a/adra1d	35
GO:0060537	BP	GO:0060537	muscle tissue development	32/1169	282/20810	0.000126558	0.0201298	0.0179328	ryr3/spry4/septin15/smyd1b/lrrc10/rbfox1l/tcap/cav1/fhl1a/chrm2a/prdm16/plekha7a/mylk3/tbx5a/itga6a/ppargc1a/atoh8/synpo2la/aplnra/bag3/actn2b/dab2/eya2/cemip2/sox6/mef2ca/cavin4b/popdc3/rbm24b/nr2f2/lamc1/acta1a	32
GO:0044092	BP	GO:0044092	negative regulation of molecular function	30/1169	268/20810	0.000257192	0.0283208	0.0252298	cpamd8/spry4/smcr8b/serpinh1b/serpina10a/agrn/wfikkn2a/cav1/cdkn1bb/wfikkn2b/pxk/drd4-rs/kcne4/rrad/rem1/cst3/ppp1r37/ank3a/serpini1/spink2.1/ptprc/nfkbiaa/serpinf1/gchfr/zgc:163030/gmip/spink2.7/tfpia/spry2/tfpi2	30
GO:0050839	MF	GO:0050839	cell adhesion molecule binding	30/1111	204/20237	8.07066e-07	0.000643232	0.000604875	zmp:0000001082/thy1/bcam/itga5/postna/robo4/ccn1/itga10/numb/ctnnd2a/lama5/dchs1b/itga6a/jam3b/itga2b/adam8a/cntn3a.1/msna/tenm1/itga3b/itgb1a/tenm3/sc:d189/itgav/si:dkeyp-97a10.3/cdh6/cdh5/itga11a/ccn2a/cdh1	30
GO:0004857	MF	GO:0004857	enzyme inhibitor activity	30/1111	267/20237	0.000162032	0.0159336	0.0149835	cpamd8/xiap/cntrl/spint1b/smcr8b/serpinh1b/serpina10a/agrn/wfikkn2a/cdkn1bb/wfikkn2b/ntd5/cst3/ppp1r37/serpini1/c3a.1/spink2.1/phactr4a/serpinf1/c4b/zgc:163030/ppp1r12a/c3a.4/spink2.7/tfpia/ppp1r10/tfpi2/crim1/cst14a.2/ambp	30
GO:0003015	BP	GO:0003015	heart process	29/1169	204/20810	3.88161e-06	0.00268968	0.00239612	adora2aa/crip2/tafazzin/tnni2b.2/septin15/smyd1b/kcnq1.1/lrrc10/rbfox1l/tcap/chrm2a/prdm16/plekha7a/kcne4/casq2/myzap/flt1/bag3/adma/tnnc1b/tnni2a.3/bnip3lb/lims2/junba/apln/fbxl22/lmna/adm2a/adra1d	29
GO:0032535	BP	GO:0032535	regulation of cellular component size	29/1169	261/20810	0.000365961	0.034171	0.0304415	sema3aa/slc12a8/add2/lmod2a/tmod2/cxcr4b/slit3/cdc42ep3/hcls1/ntn1a/sema6d/cxcl12a/gsna/ntn1b/lmod1b/slc12a7a/sema3bl/scinla/lmod2b/arpc1b/cotl1/pik3ca/slc12a7b/sema3fb/cdc42ep1a/sema4ab/cdc42ep4b/cdc42ep5/pfn1	29
GO:0051015	MF	GO:0051015	actin filament binding	29/1111	254/20237	0.000156807	0.0159336	0.0149835	myo1ha/add2/myh7bb/hcls1/zgc:101810/tpm3/myh7ba/ablim3/gsna/tulp1a/lcp1/myhc4/coro1a/scinla/cfl1/myo1cb/arpc1b/mbd3b/cotl1/tnnc1b/actn2b/ppp1r9bb/coro2aa/myo1f/myo6a/aif1l/cfl2/fscn1a/myhz1.1	29
GO:0060047	BP	GO:0060047	heart contraction	28/1169	199/20810	6.91638e-06	0.00330027	0.00294007	adora2aa/crip2/tafazzin/tnni2b.2/septin15/smyd1b/kcnq1.1/lrrc10/tcap/chrm2a/prdm16/plekha7a/kcne4/casq2/myzap/flt1/bag3/adma/tnnc1b/tnni2a.3/bnip3lb/lims2/junba/apln/fbxl22/lmna/adm2a/adra1d	28
GO:0051146	BP	GO:0051146	striated muscle cell differentiation	28/1169	250/20810	0.000402806	0.0349465	0.0311324	vangl2/ryr3/spry4/septin15/smyd1b/lmod2a/mapk14b/lrrc10/tmod2/rbfox1l/tcap/plekha7a/tpm3/mylk3/tbx5a/cxcl12a/jam3b/lmod2b/actn2b/dab2/thraa/mef2ca/cavin4b/popdc3/rbm24b/tfpi2/nr2f2/acta1a	28
GO:0002684	BP	GO:0002684	positive regulation of immune system process	27/1169	237/20810	0.000387312	0.0346524	0.0308703	hhla2a.1/mfap4.1/ly97.3/inpp5d/si:dkey-22i16.9/b2m/igf2a/cd74a/c1qb/si:dkey-117a8.1/si:dkey-15j16.3/cfd/c3a.1/adam8a/gnb1a/c4b/tlr5b/igf2b/si:busm1-266f07.2/b2ml/c3a.4/cfbl/si:dkey-222p3.1/mhc2dab/cd28l/cd74b/il10rb	27
GO:0061134	MF	GO:0061134	peptidase regulator activity	25/1111	179/20237	1.62816e-05	0.00432548	0.00406754	cpamd8/xiap/pcolcea/spint1b/serpinh1b/serpina10a/agrn/wfikkn2a/wfikkn2b/ntd5/cst3/serpini1/c3a.1/psme2/spink2.1/serpinf1/c4b/zgc:163030/c3a.4/spink2.7/tfpia/tfpi2/crim1/cst14a.2/ambp	25
GO:0061135	MF	GO:0061135	endopeptidase regulator activity	23/1111	160/20237	2.19312e-05	0.00434169	0.00408279	cpamd8/xiap/spint1b/serpinh1b/serpina10a/agrn/wfikkn2a/wfikkn2b/cst3/serpini1/c3a.1/psme2/spink2.1/serpinf1/c4b/zgc:163030/c3a.4/spink2.7/tfpia/tfpi2/crim1/cst14a.2/ambp	23
GO:0030414	MF	GO:0030414	peptidase inhibitor activity	23/1111	163/20237	2.96747e-05	0.00434169	0.00408279	cpamd8/xiap/spint1b/serpinh1b/serpina10a/agrn/wfikkn2a/wfikkn2b/ntd5/cst3/serpini1/c3a.1/spink2.1/serpinf1/c4b/zgc:163030/c3a.4/spink2.7/tfpia/tfpi2/crim1/cst14a.2/ambp	23
GO:0002040	BP	GO:0002040	sprouting angiogenesis	22/1169	157/20810	6.86846e-05	0.0134267	0.0119613	igfbp7/fbxw11b/itga5/twist1b/cxcl12b/rspo3/twist1a/nrarpa/igf2a/hapln1b/aplnra/cpn1/flt1/ldb2a/igf2b/slc2a1a/gng2/cemip2/abca1a/itgb1a/dll4/cdh5	22
GO:0004866	MF	GO:0004866	endopeptidase inhibitor activity	22/1111	153/20237	3.26852e-05	0.00434169	0.00408279	cpamd8/xiap/spint1b/serpinh1b/serpina10a/agrn/wfikkn2a/wfikkn2b/cst3/serpini1/c3a.1/spink2.1/serpinf1/c4b/zgc:163030/c3a.4/spink2.7/tfpia/tfpi2/crim1/cst14a.2/ambp	22
GO:0052547	BP	GO:0052547	regulation of peptidase activity	21/1169	160/20810	0.000252729	0.0283208	0.0252298	cpamd8/bcl2l16/serpinh1b/serpina10a/agrn/wfikkn2a/tnfrsf1b/wfikkn2b/cst3/baxa/serpini1/psme2/spink2.1/serpinf1/zgc:163030/spink2.7/tfpia/bida/gramd4a/pmaip1/tfpi2	21
GO:0014706	BP	GO:0014706	striated muscle tissue development	20/1169	122/20810	1.46914e-05	0.0052577	0.00468386	septin15/smyd1b/lrrc10/rbfox1l/tcap/cav1/fhl1a/chrm2a/prdm16/plekha7a/mylk3/tbx5a/synpo2la/aplnra/dab2/eya2/cemip2/mef2ca/rbm24b/nr2f2	20
GO:0043292	CC	GO:0043292	contractile fiber	20/1179	156/21186	0.000424809	0.0379779	0.0372043	ryr3/tnni2b.2/smyd1b/pdlim1/lmod2a/lrrc10/tmod2/tcap/mylz3/fhl1a/fhl2a/casq2/lmod2b/myoz2b/bag3/tnnc1b/tnni2a.3/actn2b/ppp1r12a/spega	20
GO:0048738	BP	GO:0048738	cardiac muscle tissue development	19/1169	118/20810	3.08894e-05	0.00884364	0.00787842	septin15/smyd1b/lrrc10/rbfox1l/tcap/cav1/fhl1a/chrm2a/prdm16/plekha7a/mylk3/tbx5a/synpo2la/aplnra/dab2/cemip2/mef2ca/rbm24b/nr2f2	19
GO:0030017	CC	GO:0030017	sarcomere	19/1179	141/21186	0.000310534	0.0347022	0.0339953	ryr3/tnni2b.2/smyd1b/pdlim1/lmod2a/lrrc10/tmod2/tcap/fhl1a/fhl2a/casq2/lmod2b/myoz2b/bag3/tnnc1b/tnni2a.3/actn2b/ppp1r12a/spega	19
GO:0032102	BP	GO:0032102	negative regulation of response to external stimulus	17/1169	112/20810	0.000167614	0.0239939	0.0213752	sema3aa/inpp5d/b2m/cxcr4b/grna/sema6d/cxcl12a/sema3bl/inppl1a/nlrc5/rgma/sema3fb/sema4ab/egln3/sc:d189/metrnla/socs3a	17
GO:0004867	MF	GO:0004867	serine-type endopeptidase inhibitor activity	15/1111	98/20237	0.000283497	0.0225947	0.0212474	cpamd8/spint1b/serpinh1b/serpina10a/agrn/wfikkn2a/wfikkn2b/serpini1/spink2.1/serpinf1/spink2.7/tfpia/tfpi2/crim1/ambp	15
GO:0007229	BP	GO:0007229	integrin-mediated signaling pathway	14/1169	66/20810	1.43033e-05	0.0052577	0.00468386	zmp:0000001082/itga5/itga10/lama5/itga6a/itga2b/phactr4a/adam8a/lims2/itga3b/itgb1a/itgav/itga11a/phactr4b	14
GO:0005178	MF	GO:0005178	integrin binding	14/1111	84/20237	0.000179928	0.0159336	0.0149835	zmp:0000001082/thy1/itga5/ccn1/itga10/lama5/itga6a/jam3b/itga2b/itga3b/itgb1a/itgav/itga11a/ccn2a	14
GO:0002683	BP	GO:0002683	negative regulation of immune system process	13/1169	64/20810	4.67053e-05	0.0111431	0.00992693	hhla2a.1/ly97.3/inpp5d/si:dkey-22i16.9/b2m/cxcr4b/grna/cxcl12a/si:dkey-15j16.3/inppl1a/nlrc5/tmem178a/cish	13
GO:0009266	BP	GO:0009266	response to temperature stimulus	13/1169	66/20810	6.54956e-05	0.0134267	0.0119613	dnaja1/hspb9l/hsp70l/bhlhe41/trpv1/hsp70.1/grinaa/hsp70.1/trpm1a/cirbpb/hmgb1a/hsp90aa1.2/metrnla	13
GO:0045785	BP	GO:0045785	positive regulation of cell adhesion	12/1169	65/20810	0.000236207	0.0283208	0.0252298	hhla2a.1/si:dkey-22i16.9/b2m/robo4/igf2a/si:dkey-15j16.3/lims2/igf2b/ccdc80/si:busm1-266f07.2/b2ml/mhc2dab	12
GO:0055007	BP	GO:0055007	cardiac muscle cell differentiation	11/1169	58/20810	0.000333588	0.0341094	0.0303866	septin15/smyd1b/lrrc10/rbfox1l/tcap/plekha7a/mylk3/tbx5a/dab2/mef2ca/nr2f2	11
GO:0098636	CC	GO:0098636	protein complex involved in cell adhesion	10/1179	43/21186	9.74952e-05	0.0217902	0.0213463	zmp:0000001082/itga5/itga10/itga6a/jam3b/itga2b/itga3b/itgb1a/itgav/itga11a	10
GO:0046686	BP	GO:0046686	response to cadmium ion	9/1169	18/20810	1.65648e-07	0.00047425	0.000422489	tap2a/hsp70l/hsp70.1/baxa/COX1/hsp70.1/cygb1/jun/gadd45ba	9
GO:0001935	BP	GO:0001935	endothelial cell proliferation	9/1169	40/20810	0.000303758	0.0322096	0.0286942	nrarpa/amotl2a/cav1/igf2a/aplnra/itga2b/igf2b/dll4/itgav	9
GO:0050870	BP	GO:0050870	positive regulation of T cell activation	9/1169	41/20810	0.000369996	0.034171	0.0304415	hhla2a.1/si:dkey-22i16.9/b2m/igf2a/si:dkey-15j16.3/igf2b/si:busm1-266f07.2/b2ml/mhc2dab	9
GO:1903039	BP	GO:1903039	positive regulation of leukocyte cell-cell adhesion	9/1169	41/20810	0.000369996	0.034171	0.0304415	hhla2a.1/si:dkey-22i16.9/b2m/igf2a/si:dkey-15j16.3/igf2b/si:busm1-266f07.2/b2ml/mhc2dab	9
GO:0008305	CC	GO:0008305	integrin complex	9/1179	39/21186	0.00023094	0.0344101	0.0337092	zmp:0000001082/itga5/itga10/itga6a/itga2b/itga3b/itgb1a/itgav/itga11a	9
GO:0008637	BP	GO:0008637	apoptotic mitochondrial changes	8/1169	29/20810	0.00014394	0.0216895	0.0193223	bnip4/zgc:73226/slc25a4/grinaa/baxa/bnip3lb/bida/pmaip1	8
GO:0003171	BP	GO:0003171	atrioventricular valve development	8/1169	30/20810	0.000186681	0.0247005	0.0220046	twist1b/hace1/tbx5a/nfatc1/cemip2/itgb1a/pdcd4b/adap2	8
GO:0009409	BP	GO:0009409	response to cold	6/1169	19/20810	0.000446706	0.0376153	0.0335099	bhlhe41/grinaa/cirbpb/hmgb1a/hsp90aa1.2/metrnla	6
GO:0003181	BP	GO:0003181	atrioventricular valve morphogenesis	6/1169	20/20810	0.000607999	0.0497343	0.0443062	twist1b/hace1/tbx5a/nfatc1/cemip2/itgb1a	6
