# Supplementary material for: Knockout of thyroid hormone receptor alpha a (thraa) enhances cardiac regeneration in zebrafish through metabolic and hypoxic regulation
Source: Cell Commun Signal. 2025 Jul 16;23:340. doi: 10.1186/s12964-025-02350-5 (PMC12265366; doi:10.1186/s12964-025-02350-5)
Supplement: Supplementary file 3 — Supplementary Material 3 [file 12964_2025_2350_MOESM3_ESM.xlsx]

## Sheet: WT_8h_uninj
	baseMean	log2FoldChange	lfcSE	stat	pvalue	padj
ENSDARG00000018698	532.315	0.749653	0.116018	6.46154	1.03642e-10	8.03399e-10
ENSDARG00000006253	142.504	-0.016237	0.222098	-0.0731073	0.941721	0.962939
ENSDARG00000055344	228.746	-0.291601	0.156087	-1.8682	0.0617346	0.117745
ENSDARG00000077677	48.0514	0.527105	0.362655	1.45346	0.146096	0.240292
ENSDARG00000077372	1739.92	-0.247059	0.123019	-2.00831	0.0446109	0.0896001
ENSDARG00000005612	473.358	0.459489	0.131253	3.50078	0.00046389	0.00155745
ENSDARG00000036587	268.817	-0.0892176	0.172042	-0.518579	0.604054	0.718457
ENSDARG00000075963	897.845	12.6532	1.4373	8.80348	1.32643e-18	1.74621e-17
ENSDARG00000035352	12.0793	-0.179442	0.771283	-0.232654	0.81603	0.87801
ENSDARG00000069251	3.87467	2.22512	1.5159	1.46786	0.142143	0.234965
ENSDARG00000094323	3.40379	-3.17531	1.65424	-1.9195	0.0549214	0.106668
ENSDARG00000015068	4.92929	-0.121408	1.27195	-0.0954505	0.923957	0.951394
ENSDARG00000063663	124.175	0.247426	0.246585	1.00341	0.315664	0.441675
ENSDARG00000090904	0.709881	1.84492	3.04207	0.606469	0.544203	NA
ENSDARG00000079290	3.73742	-1.61691	1.73002	-0.934618	0.349985	0.477516
ENSDARG00000105014	100.71	0.49102	0.283338	1.73298	0.0830985	0.151016
ENSDARG00000099240	4.26873	2.47798	1.47678	1.67796	0.0933551	0.166508
ENSDARG00000098772	108.101	-0.134856	0.364309	-0.37017	0.711256	0.808374
ENSDARG00000092352	691.524	12.4015	1.44801	8.56447	1.08571e-17	1.34797e-16
ENSDARG00000020178	3.30305	1.42133	1.57489	0.902494	0.366795	0.494887
ENSDARG00000070526	4.86039	0.782952	1.20003	0.652445	0.514114	0.636675
ENSDARG00000041952	0.566849	-0.589302	3.99447	-0.14753	0.882714	NA
ENSDARG00000094605	5.59083	1.39087	1.40786	0.987931	0.323187	0.449448
ENSDARG00000042908	11.5765	-0.720302	0.893087	-0.80653	0.419937	0.547996
ENSDARG00000036548	227.044	0.15117	0.249134	0.606783	0.543995	0.663941
ENSDARG00000040159	2.62968	-1.17637	1.78589	-0.658702	0.510087	0.63298
ENSDARG00000000212	359.154	12.2683	1.44755	8.47521	2.34651e-17	2.8603e-16
ENSDARG00000105358	604.591	12.1625	1.44747	8.4026	4.36708e-17	5.23133e-16
ENSDARG00000076557	0.499413	-2.02923	5.14051	-0.394753	0.693025	NA
ENSDARG00000058371	11856.1	11.5235	0.513527	22.4399	1.60628e-111	2.13636e-109
ENSDARG00000000002	507.635	-0.119973	0.140548	-0.853607	0.393323	0.521623
ENSDARG00000104905	0.796091	-2.05679	3.26312	-0.630313	0.52849	NA
ENSDARG00000007320	19731.4	-0.341845	0.0771773	-4.42934	9.45204e-06	4.21736e-05
ENSDARG00000058556	225.76	11.3192	1.45331	7.78861	6.77493e-15	7.04259e-14
ENSDARG00000074554	449.827	-0.515733	0.128665	-4.00832	6.11513e-05	0.000240615
ENSDARG00000075687	105.016	0.618035	0.264517	2.33647	0.0194668	0.0441339
ENSDARG00000075382	101.798	-0.479674	0.253939	-1.88894	0.0589004	0.113084
ENSDARG00000009544	322.33	10.9984	1.4491	7.5898	3.20398e-14	3.19542e-13
ENSDARG00000063036	155.523	-0.910896	0.221251	-4.11702	3.838e-05	0.000156305
ENSDARG00000096259	0.671482	0	5.28218	0	1	NA
ENSDARG00000010149	46916.5	-0.896229	0.0746853	-12.0001	3.54977e-33	8.74738e-32
ENSDARG00000075648	0.652697	0	4.24871	0	1	NA
ENSDARG00000100604	0.728533	-3.00921	3.80502	-0.790851	0.429031	NA
ENSDARG00000020191	1.94837	1.72808	2.38955	0.723181	0.469569	0.594167
ENSDARG00000037739	158.806	0.0401556	0.209598	0.191584	0.848068	0.898357
ENSDARG00000098766	200.388	-0.388288	0.223577	-1.73671	0.0824385	0.150069
ENSDARG00000103057	531.424	-0.380487	0.128613	-2.95839	0.00309248	0.00868775
ENSDARG00000042689	1.04338	1.84073	2.95337	0.623266	0.53311	NA
ENSDARG00000099609	0.626174	0.407429	3.97932	0.102387	0.91845	NA
ENSDARG00000014623	31.6191	0.74311	0.609175	1.21986	0.222517	0.336147
ENSDARG00000016733	152.363	0.130177	0.257129	0.50627	0.612667	0.726403
ENSDARG00000073705	79.0483	0.0680467	0.300844	0.226186	0.821056	0.880855
ENSDARG00000116774	38.818	-0.597975	2.05611	-0.290828	0.771183	0.851084
ENSDARG00000091609	0.375185	-0.597547	5.14628	-0.116112	0.907563	NA
ENSDARG00000068175	57.1383	0.0626536	0.499667	0.125391	0.900214	0.935729
ENSDARG00000087863	410.244	10.8421	1.44757	7.48983	6.8963e-14	6.72588e-13
ENSDARG00000088908	27.0394	0.108529	0.528658	0.205291	0.837345	0.891081
ENSDARG00000040310	370.279	0.554389	0.141994	3.90432	9.44901e-05	0.000360623
ENSDARG00000105629	160.553	-0.6948	0.206015	-3.37257	0.000744703	0.00239534
ENSDARG00000074084	444.563	-0.0198907	0.123901	-0.160538	0.872457	0.915354
ENSDARG00000098398	211.528	0.616448	0.211942	2.90857	0.00363085	0.010049
ENSDARG00000097493	7.24696	-3.0402	1.9778	-1.53716	0.124254	0.210865
ENSDARG00000078387	4.45159	4.0162	1.85201	2.16856	0.0301161	0.064101
ENSDARG00000054842	70.3663	0.43548	0.386879	1.12562	0.260325	0.380447
ENSDARG00000078348	570.477	-0.0833396	0.127359	-0.654369	0.512874	0.635409
ENSDARG00000101688	2.26145	-4.59618	2.24411	-2.04811	0.0405497	0.0825793
ENSDARG00000040534	308.63	10.4653	1.45053	7.2148	5.40143e-13	4.97556e-12
ENSDARG00000058226	465.751	-0.540886	0.131903	-4.10063	4.12029e-05	0.000166683
ENSDARG00000006812	392.255	0.418353	0.144696	2.89126	0.00383697	0.0105503
ENSDARG00000097046	0.445166	0	5.28725	0	1	NA
ENSDARG00000045316	22.3021	-0.348277	0.635966	-0.547635	0.583943	0.70076
ENSDARG00000045567	70.1017	0.170532	0.281513	0.605769	0.544668	0.664554
ENSDARG00000090847	252.699	10.4355	1.4515	7.18946	6.50489e-13	5.9525e-12
ENSDARG00000051861	376.347	10.3476	1.43952	7.18826	6.56223e-13	5.99931e-12
ENSDARG00000036057	184.821	0.210849	0.226714	0.930022	0.35236	0.479947
ENSDARG00000091988	7.88056	1.84485	1.93383	0.953984	0.340092	0.467202
ENSDARG00000069046	34.1622	10.2945	1.50161	6.85563	7.09979e-12	6.03871e-11
ENSDARG00000013222	65.7291	0.0536961	0.317875	0.168922	0.865858	0.910546
ENSDARG00000062401	6.4664	3.10444	1.7068	1.81886	0.0689322	0.129214
ENSDARG00000006588	284.11	10.0887	1.44524	6.98061	2.93903e-12	2.56494e-11
ENSDARG00000102414	84.5185	0.844895	2.05554	0.411033	0.681048	0.785728
ENSDARG00000059812	315.084	0.387054	0.152468	2.53859	0.01113	0.0272779
ENSDARG00000058644	292.934	-0.552345	0.141694	-3.89814	9.69326e-05	0.000368849
ENSDARG00000037017	669.076	-0.215847	0.101644	-2.12356	0.0337066	0.0705675
ENSDARG00000112175	0.506636	0.84903	5.43706	0.156156	0.87591	NA
ENSDARG00000088689	14.6472	1.28568	0.723226	1.7777	0.0754534	0.139379
ENSDARG00000086753	50.4188	0.535377	0.393812	1.35947	0.173996	0.27669
ENSDARG00000025212	207.083	-0.089471	0.177905	-0.502915	0.615024	0.728575
ENSDARG00000059369	65.6993	9.96892	1.46872	6.78748	1.1411e-11	9.57142e-11
ENSDARG00000063555	7.26828	0.787293	1.06811	0.737087	0.46107	0.58638
ENSDARG00000097959	130.749	9.88656	1.45817	6.78012	1.20075e-11	1.00458e-10
ENSDARG00000086416	154.869	-0.398234	0.223045	-1.78544	0.07419	0.13732
ENSDARG00000095777	1.01718	-3.58846	7.26098	-0.494211	0.621157	NA
ENSDARG00000104312	23.0346	1.40866	0.799468	1.762	0.0780693	0.143271
ENSDARG00000079011	112.797	9.86992	1.46354	6.74389	1.54206e-11	1.28074e-10
ENSDARG00000091947	22.5906	1.09236	0.525911	2.07709	0.0377934	0.0777654
ENSDARG00000090900	123.579	9.85941	1.45688	6.76747	1.31052e-11	1.09264e-10
ENSDARG00000035751	2056.99	0.624768	0.0711498	8.78103	1.61989e-18	2.11818e-17
ENSDARG00000033029	1.05157	-0.588715	2.82468	-0.208419	0.834902	NA
ENSDARG00000098687	0.997025	3.16384	2.82506	1.11992	0.262748	NA
ENSDARG00000009094	0.769371	3.65304	3.12405	1.16933	0.242272	NA
ENSDARG00000044544	72.6117	0.68817	0.313486	2.19522	0.028148	0.0605157
ENSDARG00000097513	229.065	9.77261	1.454	6.72118	1.80256e-11	1.48692e-10
ENSDARG00000055192	2.33573	0.0172224	1.79	0.00962146	0.992323	0.998707
ENSDARG00000103459	43.0947	9.76731	1.48018	6.59872	4.14734e-11	3.32095e-10
ENSDARG00000116187	1.35477	-0.597645	3.33807	-0.179039	0.857907	NA
ENSDARG00000025679	119.78	-0.557573	0.255825	-2.17951	0.029294	0.0625915
ENSDARG00000056167	1763.12	-0.806688	0.106961	-7.54187	4.63278e-14	4.57575e-13
ENSDARG00000111964	3.97186	-0.938598	1.24199	-0.75572	0.449817	0.57593
ENSDARG00000069888	123.615	9.68691	1.45876	6.64051	3.12609e-11	2.53455e-10
ENSDARG00000077782	10.3109	-0.779799	0.766948	-1.01676	0.309269	0.434701
ENSDARG00000054164	215.669	-0.608451	0.179387	-3.39184	0.000694257	0.00225248
ENSDARG00000114184	1.67642	1.23494	2.34204	0.527293	0.59799	0.712816
ENSDARG00000075766	8.1891	-1.25074	1.054	-1.18666	0.235361	0.351206
ENSDARG00000017366	70.7509	0.797118	0.322423	2.47227	0.0134258	0.0320439
ENSDARG00000022615	879.481	9.63513	0.652266	14.7718	2.22801e-49	8.86546e-48
ENSDARG00000089302	1969.69	0.166572	0.0735764	2.26393	0.0235783	0.0520453
ENSDARG00000087093	53.6933	9.63008	1.47622	6.52349	6.86884e-11	5.40434e-10
ENSDARG00000014554	2444.32	-0.578353	0.0696524	-8.30341	1.01162e-16	1.18908e-15
ENSDARG00000003977	71.0835	0.178885	0.35549	0.503207	0.614819	0.728493
ENSDARG00000100363	467.442	-0.256381	0.134864	-1.90104	0.0572974	0.110487
ENSDARG00000068409	84.5471	9.54502	1.46083	6.53398	6.40435e-11	5.04707e-10
ENSDARG00000004754	1802.88	-0.706119	0.066215	-10.664	1.49965e-26	2.89754e-25
ENSDARG00000108987	1.02006	0.843649	2.99235	0.281935	0.777993	NA
ENSDARG00000062221	3.63234	3.3131	1.89444	1.74885	0.0803162	0.146872
ENSDARG00000087910	12.4169	2.03586	0.936552	2.17378	0.0297219	0.0633801
ENSDARG00000096232	1.67163	-0.574486	2.13799	-0.268704	0.788158	0.861347
ENSDARG00000058394	249.845	-0.782109	0.185753	-4.21048	2.54827e-05	0.000106735
ENSDARG00000006757	10.958	3.4285	1.67999	2.04079	0.041272	0.0838655
ENSDARG00000004948	888.565	-0.146736	0.112519	-1.3041	0.192199	0.29924
ENSDARG00000056836	37.9293	9.4293	1.48276	6.35928	2.02706e-10	1.5221e-09
ENSDARG00000027689	147.503	0.483637	0.245258	1.97196	0.0486147	0.0963856
ENSDARG00000086950	133.699	-0.298002	0.225156	-1.32354	0.185657	0.291367
ENSDARG00000044935	13.3348	-0.591062	0.86728	-0.681512	0.495548	0.619316
ENSDARG00000092638	69.2909	0.768877	0.402038	1.91245	0.0558182	0.108161
ENSDARG00000109867	0.865616	-1.05082	3.19944	-0.328437	0.742581	NA
ENSDARG00000100223	79.8719	9.21102	1.46584	6.28377	3.30463e-10	2.42789e-09
ENSDARG00000037455	11.9572	1.14517	0.840533	1.36243	0.173061	0.275542
ENSDARG00000014717	23.1031	9.16951	1.57734	5.81327	6.12626e-09	3.99596e-08
ENSDARG00000100093	25.0125	0.897005	0.584333	1.53509	0.124761	0.211514
ENSDARG00000003270	316.155	-0.632513	0.139247	-4.54239	5.56206e-06	2.56177e-05
ENSDARG00000041433	159.425	9.15824	1.03684	8.83288	1.02019e-18	1.34946e-17
ENSDARG00000076733	5.39859	0.845482	2.2422	0.377078	0.706116	0.804563
ENSDARG00000074623	44.8983	0.486519	0.478256	1.01728	0.309021	0.434446
ENSDARG00000036415	172.046	0.347368	0.251475	1.38132	0.16718	0.268036
ENSDARG00000095273	3155.81	-0.647362	0.106238	-6.09348	1.1048e-09	7.73635e-09
ENSDARG00000004830	575.58	0.603632	0.129623	4.65682	3.21137e-06	1.52839e-05
ENSDARG00000062884	1.62085	-0.250958	1.82008	-0.137883	0.890333	NA
ENSDARG00000004280	405.665	0.152628	0.148517	1.02768	0.304099	0.42908
ENSDARG00000068288	837.365	8.97205	0.465599	19.2699	9.60545e-83	8.0744e-81
ENSDARG00000078929	452.833	0.0701304	0.126794	0.553104	0.580192	0.697423
ENSDARG00000096712	80.9136	8.89554	1.46767	6.061	1.35274e-09	9.39131e-09
ENSDARG00000060320	311.192	0.544794	0.157669	3.45529	0.000549699	0.00181717
ENSDARG00000017798	522.231	0.746762	0.144167	5.17983	2.22088e-07	1.22933e-06
ENSDARG00000016048	482.577	-0.248859	0.129931	-1.91532	0.0554517	0.107559
ENSDARG00000089701	2.48097	0	2.60568	0	1	1
ENSDARG00000007289	6.01514	0.968822	0.960217	1.00896	0.312993	0.438792
ENSDARG00000020744	0.418647	0	5.35165	0	1	NA
ENSDARG00000088202	42.6467	8.86761	1.48931	5.95418	2.61385e-09	1.76052e-08
ENSDARG00000010673	55.3577	8.86759	1.4723	6.02296	1.71255e-09	1.17507e-08
ENSDARG00000040727	79.4116	-0.348907	0.292216	-1.194	0.232477	0.347703
ENSDARG00000002355	2.27697	2.84494	1.9993	1.42297	0.154745	0.25164
ENSDARG00000061173	60.3466	8.83342	1.47042	6.00743	1.88484e-09	1.28827e-08
ENSDARG00000074305	45.2594	0.537089	0.448288	1.19809	0.230882	0.345905
ENSDARG00000006546	403.458	-0.177199	0.13787	-1.28526	0.198703	0.307271
ENSDARG00000067560	114.82	-0.0856774	0.241647	-0.354555	0.722923	0.816135
ENSDARG00000095682	0.549165	-3.07521	7.28186	-0.422311	0.672798	NA
ENSDARG00000097666	4.28839	-0.138004	1.10213	-0.125216	0.900353	0.935773
ENSDARG00000011245	44.3591	8.75181	1.48103	5.90929	3.43594e-09	2.28961e-08
ENSDARG00000117407	145.241	0.861092	0.239792	3.59099	0.000329423	0.00113922
ENSDARG00000103712	458.094	0.453381	0.135749	3.33984	0.000838268	0.00267019
ENSDARG00000100287	50.9649	8.72755	1.47565	5.91439	3.33111e-09	2.22433e-08
ENSDARG00000101067	1.41079	-0.590611	2.56204	-0.230524	0.817685	NA
ENSDARG00000077419	38.4969	8.66446	1.48246	5.84466	5.07589e-09	3.32985e-08
ENSDARG00000026531	2532.9	-0.167039	0.0667636	-2.50195	0.0123512	0.0298527
ENSDARG00000053263	47.278	0.856571	0.423906	2.02066	0.0433148	0.0873946
ENSDARG00000028379	241.594	-0.0712872	0.186375	-0.382493	0.702096	0.801888
ENSDARG00000055514	47.6031	8.55944	1.47814	5.79067	7.01066e-09	4.55142e-08
ENSDARG00000032575	2694.02	0.802375	0.0817169	9.81895	9.3309e-23	1.51368e-21
ENSDARG00000062084	0.353507	-0.59781	6.16254	-0.097007	0.922721	NA
ENSDARG00000043976	2699.29	0.564356	0.0676085	8.34741	6.97749e-17	8.29693e-16
ENSDARG00000113666	15.3511	1.3666	0.7111	1.92182	0.0546288	0.106211
ENSDARG00000044976	64.4573	8.48763	1.4603	5.81224	6.16432e-09	4.01865e-08
ENSDARG00000043795	3748.82	-0.488804	0.0625943	-7.80909	5.76006e-15	6.00692e-14
ENSDARG00000030129	4.41347	0.152833	1.15061	0.132828	0.89433	0.931757
ENSDARG00000030012	2313.87	-0.620107	0.0669398	-9.26366	1.97536e-20	2.86893e-19
ENSDARG00000058212	154.39	0.0651785	0.226065	0.288318	0.773103	0.852041
ENSDARG00000068279	1.29004	0	3.04021	0	1	NA
ENSDARG00000012982	227.239	0.250712	0.180831	1.38645	0.16561	0.266012
ENSDARG00000042141	23.5485	0.667201	0.625436	1.06678	0.286072	0.409778
ENSDARG00000055595	0.474739	0	4.46516	0	1	NA
ENSDARG00000004763	19.4496	1.36351	0.62961	2.16564	0.0303385	0.0645109
ENSDARG00000040535	38.8443	0.987126	0.52859	1.86747	0.0618361	0.117846
ENSDARG00000096454	22.7847	8.36795	1.50137	5.57353	2.49623e-08	1.53683e-07
ENSDARG00000010681	138.817	0.353703	0.262674	1.34655	0.178126	0.281785
ENSDARG00000094140	5.03022	3.85719	1.72957	2.23014	0.0257378	0.056054
ENSDARG00000099476	1109.52	-0.562471	0.0919056	-6.1201	9.35174e-10	6.59136e-09
ENSDARG00000029596	315.901	0.399512	0.166505	2.3994	0.0164222	0.0380805
ENSDARG00000033126	67.5905	0.0416812	0.336114	0.124009	0.901308	0.936415
ENSDARG00000062003	27.6604	8.36002	1.49608	5.58796	2.29749e-08	1.42006e-07
ENSDARG00000022334	1.29139	-4.04065	2.77008	-1.45867	0.144655	NA
ENSDARG00000000857	461.406	0.903869	0.13129	6.88453	5.7977e-12	4.96383e-11
ENSDARG00000006225	1026.43	0.78784	0.105526	7.46582	8.27844e-14	8.03561e-13
ENSDARG00000076060	316.741	-0.584197	0.156545	-3.73181	0.000190112	0.000686936
ENSDARG00000094451	1352.5	-0.557782	0.120051	-4.64622	3.38072e-06	1.60153e-05
ENSDARG00000044619	2427.77	-0.782647	0.0787478	-9.93865	2.82635e-23	4.68277e-22
ENSDARG00000017799	17.0447	8.27088	1.53104	5.40213	6.58532e-08	3.86442e-07
ENSDARG00000059826	58.2164	-0.738403	0.454294	-1.62539	0.10408	0.182338
ENSDARG00000034207	68.379	8.25426	1.46711	5.6262	1.84224e-08	1.14877e-07
ENSDARG00000054153	6.53065	-2.04327	2.20691	-0.925855	0.354522	0.481945
ENSDARG00000070174	588.212	0.575532	0.123309	4.66738	3.05058e-06	1.45794e-05
ENSDARG00000103802	68.3108	-0.424631	0.323489	-1.31266	0.189297	0.295861
ENSDARG00000043271	1.50703	0.408079	2.35104	0.173574	0.8622	NA
ENSDARG00000079632	261.643	-0.871824	0.212573	-4.10129	4.1086e-05	0.00016627
ENSDARG00000057927	29.7134	0.924374	0.582752	1.58622	0.112689	0.194731
ENSDARG00000044281	606.686	0.867107	0.117286	7.39308	1.43468e-13	1.3683e-12
ENSDARG00000039613	127.29	0.0511333	0.231824	0.220569	0.825428	0.883256
ENSDARG00000100157	136.508	-0.776553	0.220751	-3.51778	0.000435167	0.00147188
ENSDARG00000092948	4.98193	-1.81784	1.33464	-1.36204	0.173184	0.275669
ENSDARG00000102267	26.661	8.237	1.49694	5.50257	3.74289e-08	2.25643e-07
ENSDARG00000040255	531.686	-0.108004	0.155443	-0.694817	0.48717	0.611221
ENSDARG00000024847	1.27212	1.84086	2.83852	0.648528	0.516644	NA
ENSDARG00000105338	1.45903	-4.02464	2.98412	-1.34868	0.177438	NA
ENSDARG00000005626	1.84876	-2.60873	2.12331	-1.22861	0.219216	0.332096
ENSDARG00000090381	1.32983	3.16962	2.49747	1.26913	0.204394	NA
ENSDARG00000038302	86.3371	0.693705	0.289508	2.39615	0.0165683	0.038369
ENSDARG00000070512	161.429	-0.225441	0.213587	-1.0555	0.291195	0.415339
ENSDARG00000023878	345.484	0.372395	0.15551	2.39467	0.0166351	0.0385099
ENSDARG00000089936	29.4176	8.23699	1.49172	5.52182	3.35513e-08	2.03276e-07
ENSDARG00000062655	45.7596	0.652578	0.387803	1.68276	0.0924224	0.165269
ENSDARG00000060682	24.2057	8.16739	1.51142	5.40378	6.52496e-08	3.83016e-07
ENSDARG00000070833	125.981	-0.0254769	0.28312	-0.0899862	0.928298	0.95398
ENSDARG00000041575	131.212	0.354902	0.231045	1.53607	0.12452	0.211247
ENSDARG00000041252	16.5587	8.12015	2.20442	3.68357	0.000229987	0.000818978
ENSDARG00000045850	135.64	-0.19112	0.22804	-0.8381	0.401975	0.530196
ENSDARG00000102687	5.53063	1.20021	1.39415	0.860893	0.389297	0.517848
ENSDARG00000027916	409.361	-0.0235751	0.148826	-0.158407	0.874136	0.916647
ENSDARG00000098837	310.196	8.0554	0.845213	9.53061	1.56365e-21	2.40977e-20
ENSDARG00000093494	20.8185	8.0064	1.53985	5.19948	1.99851e-07	1.11291e-06
ENSDARG00000061664	95.9461	-0.810973	0.300985	-2.6944	0.00705165	0.0182208
ENSDARG00000018923	77.2392	8.00636	1.45413	5.50593	3.67225e-08	2.21522e-07
ENSDARG00000094886	90.1879	7.92151	1.46172	5.41931	5.98307e-08	3.52592e-07
ENSDARG00000091359	0.792396	-3.07512	7.28187	-0.422299	0.672807	NA
ENSDARG00000078890	20.8654	0.564615	0.66057	0.854739	0.392696	0.521036
ENSDARG00000001906	0.483472	0.849011	4.7662	0.178132	0.85862	NA
ENSDARG00000014047	94.7409	7.89534	1.45656	5.42055	5.94153e-08	3.50251e-07
ENSDARG00000099359	6.86361	-0.00221224	0.873698	-0.00253204	0.99798	1
ENSDARG00000043492	2.23503	-3.64703	2.17511	-1.67671	0.0935994	0.166836
ENSDARG00000068851	39.545	0.678182	0.402518	1.68485	0.0920173	0.164636
ENSDARG00000058053	1.07323	-0.597787	2.93093	-0.203958	0.838386	NA
ENSDARG00000116593	2.7636	2.84139	2.05797	1.38068	0.167378	0.268275
ENSDARG00000102475	22.2264	-0.0570575	0.521386	-0.109434	0.912858	0.94435
ENSDARG00000100729	2694.84	0.236886	0.0648813	3.65107	0.000261153	0.000922179
ENSDARG00000112923	0.691715	-3.65854	3.93255	-0.930322	0.352204	NA
ENSDARG00000043128	84.9862	7.87121	1.04714	7.51687	5.61026e-14	5.51316e-13
ENSDARG00000099731	5.05263	2.29668	1.39858	1.64215	0.100559	0.177096
ENSDARG00000094041	421.077	7.82444	1.44193	5.42637	5.75128e-08	3.39861e-07
ENSDARG00000098414	34.5361	-0.209113	0.473787	-0.441364	0.658949	0.767253
ENSDARG00000102371	6.51923	1.41536	1.11818	1.26578	0.205594	0.31584
ENSDARG00000027141	1874.43	0.38227	0.0701992	5.44551	5.16581e-08	3.0657e-07
ENSDARG00000090366	6.28997	2.56806	1.74156	1.47457	0.140329	0.232818
ENSDARG00000028096	20.4041	7.81072	1.52383	5.12572	2.964e-07	1.61899e-06
ENSDARG00000044491	80.6151	-0.595119	0.628548	-0.946816	0.343733	0.47127
ENSDARG00000002168	239.38	-0.850111	0.176252	-4.82326	1.41233e-06	7.05363e-06
ENSDARG00000016429	242.01	-0.604898	0.184363	-3.28101	0.00103437	0.00323331
ENSDARG00000052856	5694.49	0.66794	0.0496137	13.4628	2.58897e-41	8.13474e-40
ENSDARG00000070681	32.3291	-0.419746	0.415511	-1.01019	0.312403	0.438122
ENSDARG00000089357	8.80595	0.618361	0.870645	0.710233	0.47756	0.601769
ENSDARG00000041869	36.7103	0.662274	0.439122	1.50818	0.131509	0.220582
ENSDARG00000101080	285.817	0.20461	0.156353	1.30865	0.190654	0.297479
ENSDARG00000068114	2.67864	0.846061	2.48341	0.340685	0.733341	0.824026
ENSDARG00000096975	3.15811	-0.0179882	3.53648	-0.00508648	0.995942	1
ENSDARG00000102398	48.1573	-0.609622	0.366604	-1.66289	0.0963344	0.170895
ENSDARG00000117485	14.4289	7.80967	1.58204	4.93645	7.95587e-07	4.10761e-06
ENSDARG00000088794	4.01713	-2.61668	1.75015	-1.49512	0.134883	0.225168
ENSDARG00000043447	2.14505	-1.16191	1.87576	-0.619436	0.535629	0.656288
ENSDARG00000024092	6.14412	2.45094	1.16359	2.10637	0.0351722	0.0731235
ENSDARG00000097526	1.56982	-2.03487	2.51464	-0.809209	0.418395	NA
ENSDARG00000101230	4.32271	-2.40099	1.4339	-1.67445	0.0940417	0.167517
ENSDARG00000103199	74.3407	7.76447	1.47735	5.25567	1.47487e-07	8.35934e-07
ENSDARG00000045308	92.7979	0.188847	0.350848	0.538258	0.590399	0.706264
ENSDARG00000052255	2.92073	1.84242	2.17288	0.847917	0.396484	0.524664
ENSDARG00000117755	1.72796	-0.59092	2.52651	-0.233888	0.815072	0.877673
ENSDARG00000062190	1003.29	-0.800213	0.0963981	-8.30112	1.03131e-16	1.21076e-15
ENSDARG00000101645	21.1786	7.76312	1.52018	5.10672	3.27802e-07	1.77999e-06
ENSDARG00000002917	1015.07	0.386082	0.0855478	4.51306	6.39001e-06	2.91544e-05
ENSDARG00000103193	0.846026	0.843638	3.32751	0.253534	0.799855	NA
ENSDARG00000007136	52.6132	0.968888	0.38603	2.50988	0.0120772	0.0292925
ENSDARG00000052758	5.48838	-1.05237	1.12874	-0.932341	0.35116	0.478716
ENSDARG00000053370	591.438	-0.0518728	0.104637	-0.495738	0.620079	0.733071
ENSDARG00000102059	101.204	7.76282	0.757978	10.2415	1.29241e-24	2.28146e-23
ENSDARG00000105468	0.459082	-2.06862	5.64642	-0.366359	0.714097	NA
ENSDARG00000084661	0.821662	-3.04058	3.79561	-0.801079	0.423086	NA
ENSDARG00000026664	425.134	0.00868655	0.128086	0.0678182	0.94593	0.966131
ENSDARG00000002494	42.5831	7.75227	1.48303	5.22731	1.71997e-07	9.63603e-07
ENSDARG00000086764	117.735	0.199181	0.288065	0.691444	0.489287	0.613163
ENSDARG00000034685	106.323	0.0214443	0.262194	0.0817878	0.934815	0.958638
ENSDARG00000058206	378.085	7.75036	0.559088	13.8625	1.06872e-43	3.64076e-42
ENSDARG00000071553	76.8716	7.72785	1.4706	5.2549	1.48108e-07	8.38471e-07
ENSDARG00000071467	117.618	0.746112	0.262941	2.83757	0.00454589	0.0123027
ENSDARG00000096874	33.5825	7.67801	1.48979	5.15375	2.55329e-07	1.40413e-06
ENSDARG00000079467	7.04062	1.13548	1.14859	0.988585	0.322866	0.449088
ENSDARG00000014626	26.4617	7.67742	1.5073	5.09348	3.51542e-07	1.90464e-06
ENSDARG00000054616	465.413	7.67221	0.887123	8.64841	5.22221e-18	6.62345e-17
ENSDARG00000069956	93.7963	0.254984	0.289911	0.879526	0.379116	0.507632
ENSDARG00000078430	351.799	-0.0623937	0.127272	-0.49024	0.623964	0.736701
ENSDARG00000094504	25.834	-0.182966	0.540908	-0.338258	0.735169	0.825377
ENSDARG00000070846	396.061	-0.109506	0.13676	-0.800717	0.423296	0.551251
ENSDARG00000102766	353.865	0.0998794	0.148647	0.671922	0.501634	0.624565
ENSDARG00000104801	2244.92	0.600919	0.08642	6.95347	3.5641e-12	3.09377e-11
ENSDARG00000002210	29.2961	-0.304962	0.559017	-0.545533	0.585387	0.702102
ENSDARG00000095890	89.6309	0.131685	0.276681	0.475944	0.634114	0.745669
ENSDARG00000077982	23.1418	7.66588	1.51385	5.06385	4.10881e-07	2.21011e-06
ENSDARG00000070787	2017.9	0.461616	0.0734502	6.28475	3.28389e-10	2.41631e-09
ENSDARG00000070046	180.197	0.10017	0.211352	0.473951	0.635535	0.747023
ENSDARG00000021455	160.32	0.400345	0.22951	1.74435	0.0810988	0.148089
ENSDARG00000097963	9.20552	-1.05522	1.024	-1.03048	0.302783	0.427658
ENSDARG00000088885	41.8906	7.66559	1.48924	5.14732	2.64228e-07	1.45183e-06
ENSDARG00000098660	79.5197	0.397483	0.254616	1.56111	0.118499	0.202893
ENSDARG00000021866	41.1195	7.66512	1.4977	5.11794	3.08894e-07	1.68297e-06
ENSDARG00000115504	0.87333	-0.587271	3.10366	-0.189219	0.849921	NA
ENSDARG00000058679	45.6406	-0.251539	0.388838	-0.646899	0.517697	0.639996
ENSDARG00000061844	114.719	0.288061	0.277415	1.03838	0.299095	0.423706
ENSDARG00000095090	178.691	0.488193	0.235016	2.07728	0.0377761	0.0777462
ENSDARG00000093899	7.12062	0.844502	2.19518	0.384708	0.700454	0.800601
ENSDARG00000037423	183.288	-0.0985554	0.217577	-0.452968	0.650572	0.759913
ENSDARG00000100270	4.68772	-1.07237	1.3403	-0.800098	0.423654	0.55156
ENSDARG00000021351	0.479893	3.65138	4.89857	0.745396	0.456033	NA
ENSDARG00000028192	11.5638	-0.328498	0.806248	-0.407441	0.683684	0.787646
ENSDARG00000054973	611.526	0.0857988	0.122542	0.700161	0.483827	0.608031
ENSDARG00000105075	21.2845	0.358453	0.652661	0.549218	0.582856	0.699715
ENSDARG00000018890	563.24	0.272451	0.123754	2.20156	0.0276966	0.0596709
ENSDARG00000006301	132.16	0.780185	0.279635	2.79001	0.00527064	0.014043
ENSDARG00000043673	5.65252	-2.44843	1.0751	-2.27741	0.0227618	0.0504841
ENSDARG00000099724	98.9084	0.38058	0.278692	1.36559	0.172067	0.274319
ENSDARG00000111173	2.02066	3.1715	2.52881	1.25415	0.209789	0.320921
ENSDARG00000093538	0.623981	-0.597903	3.99722	-0.14958	0.881096	NA
ENSDARG00000102772	142.194	-0.767529	0.198934	-3.85822	0.000114217	0.000428572
ENSDARG00000114141	6.25785	7.66274	1.77731	4.31143	1.62205e-05	6.99003e-05
ENSDARG00000014103	8.16022	7.63854	1.61679	4.72451	2.30674e-06	1.12065e-05
ENSDARG00000105276	30.5536	0.546871	0.52917	1.03345	0.301394	0.426084
ENSDARG00000055395	11.9475	7.62668	1.57525	4.84157	1.28816e-06	6.47177e-06
ENSDARG00000117593	20.356	7.57305	1.52053	4.98053	6.34087e-07	3.32453e-06
ENSDARG00000099332	0.679103	0	4.53138	0	1	NA
ENSDARG00000052535	2.35443	0.844136	2.48176	0.340136	0.733754	0.824301
ENSDARG00000061303	0.821626	-2.06301	4.12658	-0.499932	0.617123	NA
ENSDARG00000102599	1259.43	0.426866	0.0975781	4.37461	1.21648e-05	5.33703e-05
ENSDARG00000019897	237.03	0.352018	0.182194	1.9321	0.0533468	0.10413
ENSDARG00000011897	403.641	0.259211	0.137434	1.88607	0.0592853	0.113677
ENSDARG00000016754	776.539	-0.274947	0.139949	-1.96462	0.0494585	0.0977889
ENSDARG00000100095	48.4181	7.52758	1.46602	5.1347	2.82598e-07	1.54708e-06
ENSDARG00000055591	5.44073	0.403332	1.92723	0.209281	0.834229	0.889261
ENSDARG00000042145	0.985569	-2.03148	3.36273	-0.604116	0.545766	NA
ENSDARG00000054290	1592.4	0.28371	0.0840726	3.37458	0.000739278	0.00238065
ENSDARG00000058964	30.4223	1.13499	0.646536	1.7555	0.0791738	0.145037
ENSDARG00000101118	7.10197	0.997878	0.973611	1.02492	0.305399	0.43032
ENSDARG00000045422	99.9991	0.581013	0.289365	2.00789	0.0446547	0.0896788
ENSDARG00000052705	921.922	7.52034	0.350217	21.4734	2.76286e-102	3.27129e-100
ENSDARG00000057299	775.708	-0.357932	0.119649	-2.99151	0.00277601	0.00787962
ENSDARG00000099362	12.2727	0.371617	0.647103	0.574277	0.56578	0.683739
ENSDARG00000099667	504.195	0.0843855	0.164613	0.512628	0.608211	0.722295
ENSDARG00000052565	29.0583	2.21217	1.15632	1.91312	0.0557329	0.108039
ENSDARG00000091667	0.534165	-0.618435	4.56965	-0.135335	0.892347	NA
ENSDARG00000053709	4.51813	0.415485	1.14935	0.361496	0.717729	0.812645
ENSDARG00000079125	8.52241	0.634652	1.23362	0.514464	0.606927	0.7213
ENSDARG00000033273	42.4772	0.0551767	0.778914	0.070838	0.943527	0.964305
ENSDARG00000089216	0.475223	0	7.35454	0	1	NA
ENSDARG00000012341	42.9635	7.47886	1.46747	5.09644	3.46094e-07	1.8767e-06
ENSDARG00000004930	6069.23	-0.721887	0.058832	-12.2703	1.30738e-34	3.38489e-33
ENSDARG00000026634	219.753	0.589371	0.183411	3.21339	0.00131178	0.00402275
ENSDARG00000088022	2.44806	1.98143	1.90278	1.04134	0.297718	0.422199
ENSDARG00000101967	0.475336	3.16114	5.02479	0.62911	0.529277	NA
ENSDARG00000009196	50.2758	7.47406	1.47867	5.05457	4.31369e-07	2.31262e-06
ENSDARG00000027183	101.68	-0.299751	0.257949	-1.16205	0.245213	0.363117
ENSDARG00000110328	0.436617	-3.58985	5.1967	-0.690795	0.489694	NA
ENSDARG00000061223	47.8684	0.628194	0.444926	1.4119	0.157978	0.255805
ENSDARG00000042544	10.9305	7.47386	1.59085	4.69804	2.62674e-06	1.26692e-05
ENSDARG00000075314	98.1886	0.515343	0.280778	1.83541	0.0664454	0.125327
ENSDARG00000078829	10.8602	0.410267	0.811385	0.505638	0.613111	0.726736
ENSDARG00000099376	68.3734	-0.689653	0.356038	-1.93702	0.0527429	0.103284
ENSDARG00000038074	273.862	0.288793	0.160959	1.7942	0.0727818	0.135138
ENSDARG00000098602	88.79	7.43088	1.47624	5.03364	4.81252e-07	2.56448e-06
ENSDARG00000003091	16.7506	7.42972	1.53684	4.8344	1.33548e-06	6.69741e-06
ENSDARG00000102736	117.852	-0.890466	0.224148	-3.97266	7.10736e-05	0.000276519
ENSDARG00000062651	169.785	0.453353	0.222653	2.03614	0.0417361	0.0846928
ENSDARG00000025034	3.40989	2.84326	1.9814	1.43498	0.151294	0.24698
ENSDARG00000101260	186.264	0.969338	0.19612	4.94257	7.70996e-07	3.99019e-06
ENSDARG00000044556	89.2916	0.148577	0.318771	0.466094	0.641149	0.751665
ENSDARG00000074129	202.661	0.648804	0.184235	3.52162	0.000428923	0.00145279
ENSDARG00000062788	8.70862	7.39999	1.63696	4.52055	6.16784e-06	2.8207e-05
ENSDARG00000090481	0.537693	0.843433	3.85118	0.219006	0.826645	NA
ENSDARG00000026403	0.594086	-2.03011	4.26748	-0.475717	0.634276	NA
ENSDARG00000061159	221.945	0.922987	0.199044	4.6371	3.53328e-06	1.66892e-05
ENSDARG00000003877	76.4486	-0.243276	0.360202	-0.675388	0.499429	0.622634
ENSDARG00000099892	1.13912	0.843773	2.8048	0.300832	0.763543	NA
ENSDARG00000088145	3.54815	0.738303	1.62265	0.455	0.64911	0.758936
ENSDARG00000009018	3.09855	0.846362	2.59509	0.32614	0.744319	0.83112
ENSDARG00000093546	37.069	7.39937	1.48742	4.97463	6.53733e-07	3.4174e-06
ENSDARG00000068256	197.289	-0.148021	0.172585	-0.857672	0.391074	0.519416
ENSDARG00000104359	63.4111	7.35405	1.57145	4.6798	2.8716e-06	1.37681e-05
ENSDARG00000023082	28.7334	7.35187	1.49207	4.92728	8.33807e-07	4.29352e-06
ENSDARG00000019516	3.30435	-2.03644	2.32126	-0.877301	0.380323	0.508757
ENSDARG00000011662	590.437	-0.0817953	0.113825	-0.718605	0.472384	0.596913
ENSDARG00000053563	32.5277	7.32066	1.49448	4.89847	9.65875e-07	4.93952e-06
ENSDARG00000096982	3.23923	-2.17741	2.00227	-1.08747	0.276829	0.39898
ENSDARG00000103117	12.3334	7.18539	1.58751	4.52622	6.00494e-06	2.75074e-05
ENSDARG00000076490	264.717	0.125583	0.172103	0.729698	0.465575	0.590661
ENSDARG00000074812	0.966027	2.42834	2.86564	0.8474	0.396772	NA
ENSDARG00000045228	280.349	-0.731883	0.15801	-4.63188	3.62358e-06	1.70991e-05
ENSDARG00000071042	1.23727	3.65006	2.94184	1.24074	0.214701	NA
ENSDARG00000092528	0.783326	-0.597747	3.47409	-0.172059	0.863391	NA
ENSDARG00000038133	150.065	0.0587945	0.316125	0.185985	0.852457	0.901482
ENSDARG00000099761	0.829093	0.843339	3.46325	0.24351	0.80761	NA
ENSDARG00000001818	0.593828	-0.598261	7.35454	-0.0813459	0.935167	NA
ENSDARG00000058318	0.967921	-1.62473	2.8073	-0.578752	0.562756	NA
ENSDARG00000057058	179.026	-0.644021	0.212504	-3.03064	0.0024404	0.00701416
ENSDARG00000079324	18.6571	7.16687	1.54337	4.64365	3.42309e-06	1.61963e-05
ENSDARG00000074533	305.721	-0.377286	0.141973	-2.65744	0.00787369	0.0201014
ENSDARG00000113111	1.15249	2.21494	2.56173	0.864629	0.387242	NA
ENSDARG00000056018	1.81212	-1.61482	2.11634	-0.763025	0.445449	0.57192
ENSDARG00000040628	18.744	7.14893	1.53871	4.64604	3.38359e-06	1.6025e-05
ENSDARG00000056453	517.463	-0.284052	0.121761	-2.33286	0.0196555	0.044515
ENSDARG00000034174	199.7	-0.925008	0.173191	-5.34098	9.24454e-08	5.35852e-07
ENSDARG00000041839	344.013	0.211355	0.156326	1.35202	0.17637	0.279641
ENSDARG00000033184	2079.6	-0.987661	0.0768266	-12.8557	7.98902e-38	2.26799e-36
ENSDARG00000091092	85.0919	0.521264	0.308714	1.6885	0.0913153	0.163545
ENSDARG00000115752	0.475138	-1.55933	5.08154	-0.306861	0.758949	NA
ENSDARG00000099092	1.37365	3.16409	2.47397	1.27895	0.200914	NA
ENSDARG00000078574	132.754	0.752009	0.238562	3.15226	0.00162011	0.00487589
ENSDARG00000097111	0.979238	-0.597784	3.60719	-0.16572	0.868377	NA
ENSDARG00000059234	359.388	-0.635551	0.147136	-4.31948	1.56399e-05	6.75328e-05
ENSDARG00000068148	17.8043	7.14845	1.53269	4.664	3.10122e-06	1.47851e-05
ENSDARG00000016830	441.852	-0.159865	0.140294	-1.1395	0.254495	0.373862
ENSDARG00000008384	145.801	0.69832	0.231483	3.01672	0.00255527	0.00731293
ENSDARG00000016280	230.429	0.515218	0.181215	2.84314	0.00446721	0.012105
ENSDARG00000007172	12.2443	0.411651	1.04791	0.39283	0.694445	0.795891
ENSDARG00000097946	38.4935	-0.635629	0.402815	-1.57797	0.114573	0.197425
ENSDARG00000002707	0.863351	-0.950741	3.12062	-0.304664	0.760622	NA
ENSDARG00000063169	0.65771	-2.03	4.39757	-0.461618	0.644355	NA
ENSDARG00000092390	1.23281	0.413376	5.77663	0.0715602	0.942952	NA
ENSDARG00000074757	100.536	-0.0939308	0.251912	-0.372871	0.709244	0.806944
ENSDARG00000061634	5.03499	2.43213	1.9089	1.2741	0.202628	0.312255
ENSDARG00000091888	2.36766	-4.34682	2.11306	-2.05712	0.0396743	0.0811114
ENSDARG00000035852	22.5412	7.13153	1.52501	4.67637	2.91995e-06	1.39861e-05
ENSDARG00000088274	1.48185	4.17003	4.54032	0.918443	0.358387	NA
ENSDARG00000099888	16.2242	-0.0453951	0.768786	-0.0590477	0.952914	0.970696
ENSDARG00000099238	0.812819	1.84493	2.89908	0.636384	0.524526	NA
ENSDARG00000051912	6.66483	-1.51534	1.00598	-1.50634	0.131979	0.221234
ENSDARG00000011125	2130.55	0.199912	0.098064	2.03858	0.0414917	0.0842592
ENSDARG00000097054	14.6364	0.578957	1.00137	0.578166	0.563152	0.681326
ENSDARG00000078552	13.9972	7.13012	1.55039	4.59891	4.24699e-06	1.98288e-05
ENSDARG00000104919	5.62809	7.1111	1.7458	4.07326	4.63602e-05	0.000186073
ENSDARG00000104016	9.70606	7.09901	1.72138	4.12402	3.72318e-05	0.000152012
ENSDARG00000055479	0.465645	-0.59823	7.35454	-0.0813416	0.93517	NA
ENSDARG00000102471	10.7168	1.82487	1.16661	1.56425	0.117759	0.201964
ENSDARG00000007181	225.359	-0.848931	0.168867	-5.02721	4.97679e-07	2.6462e-06
ENSDARG00000076140	12.4264	7.05439	1.54355	4.57022	4.87205e-06	2.26167e-05
ENSDARG00000097651	45.4788	7.03609	0.808054	8.70745	3.10798e-18	4.00781e-17
ENSDARG00000102375	0.808656	-0.212982	3.58913	-0.0593408	0.952681	NA
ENSDARG00000099902	11.1599	7.03528	1.63415	4.30516	1.66866e-05	7.17972e-05
ENSDARG00000005023	1021.53	-0.588836	0.11911	-4.94364	7.66755e-07	3.9693e-06
ENSDARG00000095829	0.584484	-0.597883	5.22754	-0.114372	0.908943	NA
ENSDARG00000039215	94.8725	0.224117	0.291683	0.768356	0.442276	0.569164
ENSDARG00000090472	0.553478	2.85022	4.44706	0.640923	0.521573	NA
ENSDARG00000004105	802.659	0.601961	0.101814	5.91237	3.3721e-09	2.25015e-08
ENSDARG00000105368	0.595164	-0.597804	4.21101	-0.141962	0.88711	NA
ENSDARG00000043388	114.171	-0.418625	0.278009	-1.50579	0.13212	0.221413
ENSDARG00000101009	452.913	0.57932	0.13471	4.30048	1.70428e-05	7.32325e-05
ENSDARG00000099786	1494.18	0.413372	0.10856	3.80776	0.000140231	0.000517484
ENSDARG00000093469	21.2937	-0.0904536	0.67291	-0.134422	0.893069	0.930844
ENSDARG00000058656	22476.6	0.763135	0.0578432	13.1932	9.60596e-40	2.82192e-38
ENSDARG00000022918	212.341	-0.140249	0.18078	-0.775798	0.437868	0.56529
ENSDARG00000115017	0.792993	0	3.63115	0	1	NA
ENSDARG00000036784	227.491	-0.549505	0.200728	-2.73756	0.00618965	0.0162288
ENSDARG00000018814	56.3282	7.03199	1.46235	4.80869	1.51921e-06	7.54285e-06
ENSDARG00000052652	9.17376	7.01416	1.63246	4.29669	1.73366e-05	7.44288e-05
ENSDARG00000018460	614.648	-0.0553772	0.119455	-0.463581	0.642948	0.753228
ENSDARG00000096971	103.549	-0.72568	0.229095	-3.16759	0.00153709	0.00463969
ENSDARG00000012395	306.111	6.99113	0.737875	9.47468	2.67574e-21	4.08471e-20
ENSDARG00000087444	1.28535	3.16971	2.52194	1.25685	0.208807	NA
ENSDARG00000034493	2.10339	0.846217	2.57099	0.329141	0.742049	0.829462
ENSDARG00000110949	0.922497	2.43149	3.32144	0.732058	0.464133	NA
ENSDARG00000095112	10.0819	-2.03825	2.1581	-0.944465	0.344932	0.472482
ENSDARG00000054942	3120.94	-0.621236	0.0966611	-6.42695	1.30189e-10	9.9685e-10
ENSDARG00000079097	110.827	0.431004	0.279413	1.54254	0.122943	0.209065
ENSDARG00000078108	20.5727	6.95304	1.52947	4.54605	5.46629e-06	2.52065e-05
ENSDARG00000071097	98.4591	-0.4786	0.257328	-1.85988	0.0629021	0.119584
ENSDARG00000021140	5915.57	-0.766712	0.0553642	-13.8485	1.29878e-43	4.40903e-42
ENSDARG00000000349	2.15401	-0.603749	2.48108	-0.243341	0.807741	0.873618
ENSDARG00000105123	114.666	0.688599	0.25201	2.73243	0.00628698	0.0164529
ENSDARG00000087469	8.55351	6.95207	1.65458	4.20172	2.64893e-05	0.000110665
ENSDARG00000030563	34.0722	-0.622095	0.488827	-1.27263	0.20315	0.312828
ENSDARG00000105098	200.618	0.713781	0.192482	3.7083	0.000208653	0.00074919
ENSDARG00000021720	55.0194	6.93204	1.47834	4.68906	2.74457e-06	1.31883e-05
ENSDARG00000092204	33.6625	6.91098	1.50491	4.59228	4.38436e-06	2.04603e-05
ENSDARG00000015968	15.9839	1.19177	0.713931	1.66931	0.0950564	0.16903
ENSDARG00000062812	5.5311	1.10313	1.13992	0.96773	0.333179	0.46018
ENSDARG00000016490	3.22515	1.88637	1.49246	1.26393	0.206254	0.31663
ENSDARG00000099558	1.05012	-0.587753	2.98842	-0.196677	0.84408	NA
ENSDARG00000091558	0.362274	0	5.66184	0	1	NA
ENSDARG00000103530	10.2221	0.808617	0.856165	0.944463	0.344933	0.472482
ENSDARG00000059305	69.907	-0.887712	0.317457	-2.79633	0.00516872	0.0138074
ENSDARG00000099374	6.80253	6.88855	1.69276	4.06942	4.71305e-05	0.000188931
ENSDARG00000019842	190.852	0.307906	0.190783	1.6139	0.106548	0.185873
ENSDARG00000025953	164.006	-0.581695	0.199106	-2.92153	0.00348318	0.00967062
ENSDARG00000044061	4.21144	-1.05782	1.38343	-0.764632	0.444491	0.571182
ENSDARG00000114574	10.7721	-0.88778	0.848958	-1.04573	0.295686	0.419987
ENSDARG00000105071	3.67489	1.7219	1.50609	1.14329	0.252916	0.371999
ENSDARG00000074546	223.742	0.0676814	0.183376	0.369086	0.712064	0.80899
ENSDARG00000090804	169.696	0.0853946	0.228561	0.373619	0.708688	0.806547
ENSDARG00000070331	6.40509	6.88775	1.67599	4.10965	3.96253e-05	0.000160837
ENSDARG00000099432	3.80978	1.84699	2.08097	0.887565	0.374775	0.50345
ENSDARG00000100501	4.08106	0.419308	1.40273	0.298922	0.765	0.846377
ENSDARG00000070393	67.6337	-0.711312	0.301096	-2.36241	0.0181564	0.0414974
ENSDARG00000011042	0.864619	1.84958	3.49089	0.52983	0.59623	NA
ENSDARG00000010477	28.1794	-0.873725	1.46031	-0.598314	0.54963	0.669598
ENSDARG00000076158	7.20647	6.86834	1.67798	4.09322	4.25427e-05	0.000171709
ENSDARG00000068760	14.071	6.86706	1.53706	4.46766	7.90792e-06	3.56941e-05
ENSDARG00000052288	10.5286	6.84506	1.61007	4.25141	2.12431e-05	8.99082e-05
ENSDARG00000095614	1.64183	-2.62487	2.51217	-1.04486	0.296088	NA
ENSDARG00000058605	14.7924	6.82339	1.57308	4.3376	1.44049e-05	6.26041e-05
ENSDARG00000068417	2.56644	-1.02623	1.79345	-0.572208	0.567181	0.685133
ENSDARG00000069279	14.1734	6.82308	1.56701	4.3542	1.33554e-05	5.82646e-05
ENSDARG00000076280	15.6674	-0.0129241	0.636753	-0.0202969	0.983807	0.993993
ENSDARG00000094104	5.95082	6.80086	1.69024	4.02359	5.73166e-05	0.000226519
ENSDARG00000002601	1.39044	0.396927	2.36754	0.167654	0.866855	NA
ENSDARG00000043089	21.4959	6.79989	1.51334	4.49331	7.01246e-06	3.18521e-05
ENSDARG00000104005	0.551681	0.847877	3.62403	0.23396	0.815016	NA
ENSDARG00000055903	807.674	0.00874872	0.114696	0.0762777	0.939198	0.96124
ENSDARG00000074771	10.7006	6.79987	1.59126	4.27326	1.92633e-05	8.20655e-05
ENSDARG00000093999	69.9561	0.718056	0.331885	2.16357	0.0304971	0.0647891
ENSDARG00000108060	88.5169	-0.352999	0.337863	-1.0448	0.296116	0.420413
ENSDARG00000069944	160.324	0.743704	0.250647	2.96714	0.00300586	0.0084677
ENSDARG00000088615	14.1704	6.79986	1.54289	4.40722	1.04707e-05	4.6399e-05
ENSDARG00000038669	159.701	0.728567	0.239267	3.045	0.00232682	0.00672453
ENSDARG00000074728	1.63583	1.84175	2.39597	0.768684	0.442081	NA
ENSDARG00000076638	2.50832	0.00777177	2.00463	0.00387691	0.996907	1
ENSDARG00000097636	9.58629	-0.0858523	0.801696	-0.107088	0.914719	0.945017
ENSDARG00000089428	94.5393	-0.606103	0.25797	-2.34951	0.0187982	0.0428079
ENSDARG00000069758	0.362762	0	5.26009	0	1	NA
ENSDARG00000012914	1687.55	-0.446399	0.0689703	-6.47233	9.6501e-11	7.50142e-10
ENSDARG00000061758	66.9738	-0.894449	0.493221	-1.81349	0.0697569	0.130418
ENSDARG00000090486	14.8935	6.79839	1.5465	4.39599	1.1027e-05	4.86752e-05
ENSDARG00000062702	2.19087	2.40538	2.09961	1.14563	0.251947	0.370796
ENSDARG00000105690	0.704623	-0.597803	3.2071	-0.1864	0.852131	NA
ENSDARG00000077836	9.66511	6.75198	1.60342	4.21099	2.54253e-05	0.000106517
ENSDARG00000103322	10.6522	6.75171	1.58342	4.264	2.00799e-05	8.53759e-05
ENSDARG00000035452	8.41153	2.108	1.25836	1.67519	0.093896	0.167319
ENSDARG00000012871	1059.63	0.0747589	0.0938508	0.796572	0.4257	0.553704
ENSDARG00000074225	75.814	0.264535	0.366198	0.722381	0.47006	0.594712
ENSDARG00000012796	27.2617	-0.823865	0.512148	-1.60864	0.107694	0.187535
ENSDARG00000077169	60.2563	6.74686	1.05051	6.42249	1.34066e-10	1.02573e-09
ENSDARG00000069056	390.943	0.521298	0.130516	3.99412	6.4934e-05	0.000254263
ENSDARG00000015292	379.896	0.0553856	0.14535	0.381049	0.703167	0.802616
ENSDARG00000104715	48.6225	0.504097	0.388158	1.29869	0.19405	0.301518
ENSDARG00000094423	3.0471	1.57173	1.71598	0.915934	0.359702	0.487369
ENSDARG00000099291	66.4169	6.74412	1.06881	6.30996	2.79109e-10	2.07388e-09
ENSDARG00000060200	72.1235	0.38311	0.359338	1.06616	0.286353	0.410059
ENSDARG00000101037	45.5373	1.27736	0.614882	2.07741	0.0377641	0.0777431
ENSDARG00000061255	1.96389	-2.57339	2.19873	-1.17039	0.241842	0.359221
ENSDARG00000076763	181.267	0.52484	0.21098	2.48762	0.01286	0.0308939
ENSDARG00000004502	1.77236	2.57579	2.28019	1.12964	0.258628	0.378593
ENSDARG00000079508	219.723	0.107854	0.175796	0.613517	0.539535	0.659741
ENSDARG00000067784	4.73398	4.01269	1.80943	2.21765	0.0265786	0.0576284
ENSDARG00000076830	157.77	6.71675	0.616596	10.8933	1.24099e-27	2.48684e-26
ENSDARG00000114675	1.0436	-0.0361896	2.4365	-0.0148531	0.988149	NA
ENSDARG00000035538	4.15518	0.844414	2.27202	0.371657	0.710148	0.807593
ENSDARG00000104901	626.909	-0.312403	0.124862	-2.50198	0.0123499	0.0298527
ENSDARG00000056334	22.9063	0.696414	0.531602	1.31003	0.190186	0.296867
ENSDARG00000075482	3.82734	-0.273857	1.41258	-0.19387	0.846277	0.896956
ENSDARG00000095515	111.894	-0.474729	0.246019	-1.92965	0.0536508	0.104608
ENSDARG00000097063	0.466457	-3.07508	7.28187	-0.422292	0.672812	NA
ENSDARG00000043932	7.98304	-0.601535	1.00836	-0.596546	0.550811	0.670573
ENSDARG00000103699	393.238	-0.479286	0.142474	-3.36401	0.000768175	0.0024643
ENSDARG00000097685	12.8206	0.704319	0.711597	0.989772	0.322286	0.448709
ENSDARG00000090714	50.6634	-0.533001	0.34716	-1.53532	0.124705	0.211468
ENSDARG00000035899	0.814584	-0.597778	3.09239	-0.193306	0.846719	NA
ENSDARG00000056722	577.915	0.112168	0.131333	0.854071	0.393065	0.521457
ENSDARG00000079296	303.384	6.70396	0.412059	16.2694	1.62711e-59	8.24939e-58
ENSDARG00000054632	1512.44	-0.165806	0.0799426	-2.07407	0.0380732	0.0782831
ENSDARG00000007869	1.17593	-3.59595	2.85557	-1.25928	0.207931	NA
ENSDARG00000101980	19.12	-1.46262	0.708466	-2.06449	0.0389714	0.0798788
ENSDARG00000090072	9.69827	6.70326	1.57313	4.26111	2.03415e-05	8.63748e-05
ENSDARG00000113393	100.711	-0.457016	0.29172	-1.56663	0.117202	0.201169
ENSDARG00000075599	0.624116	-2.03015	4.22598	-0.480398	0.630944	NA
ENSDARG00000070584	7.90295	-1.63876	0.814685	-2.01153	0.0442695	0.0890065
ENSDARG00000040513	21.7819	6.70317	1.53679	4.36179	1.29002e-05	5.64182e-05
ENSDARG00000117628	0.582977	0	4.29166	0	1	NA
ENSDARG00000079229	177.995	-0.444189	0.193748	-2.29261	0.0218705	0.0487916
ENSDARG00000078448	118.118	-0.0934763	0.266898	-0.350232	0.726164	0.818446
ENSDARG00000075785	20.1915	0.717074	0.976059	0.734663	0.462545	0.58773
ENSDARG00000042249	2.5401	3.42989	1.94625	1.76231	0.0780176	0.143217
ENSDARG00000105507	5.53514	-0.485499	0.975043	-0.497926	0.618537	0.731738
ENSDARG00000063224	1.22617	4.01533	2.49694	1.6081	0.107813	NA
ENSDARG00000088816	56.2188	-0.591531	0.384534	-1.53831	0.123974	0.210485
ENSDARG00000015471	147.594	0.28581	0.218421	1.30853	0.190694	0.297493
ENSDARG00000075288	1.50362	-3.19332	2.19082	-1.45759	0.144954	NA
ENSDARG00000092726	66.7824	6.67706	1.48136	4.50739	6.56292e-06	2.99012e-05
ENSDARG00000058342	31.9286	6.6599	1.48061	4.49808	6.85708e-06	3.11755e-05
ENSDARG00000077291	44773.3	-0.100131	0.096556	-1.03702	0.299726	0.424266
ENSDARG00000045753	191.246	-0.277105	0.182294	-1.5201	0.128485	0.216423
ENSDARG00000052625	1189.65	-0.819316	0.101002	-8.11185	4.98566e-16	5.56708e-15
ENSDARG00000099527	136.806	-0.248269	0.236435	-1.05005	0.293695	0.417892
ENSDARG00000070730	0.940722	-1.19252	2.57829	-0.462522	0.643707	NA
ENSDARG00000061231	20.7025	6.65147	1.50155	4.42974	9.43466e-06	4.21058e-05
ENSDARG00000039008	129.644	-0.0991862	0.232885	-0.425903	0.670179	0.776232
ENSDARG00000012368	42.6692	0.85668	0.404147	2.11972	0.0340293	0.0711359
ENSDARG00000063646	113.1	0.424843	0.252788	1.68063	0.0928352	0.165778
ENSDARG00000077004	521.588	0.117047	0.124434	0.940636	0.346891	0.474395
ENSDARG00000114549	453.639	-0.345411	0.149467	-2.31095	0.0208356	0.0467298
ENSDARG00000063539	50.8002	6.64086	1.46438	4.53492	5.76256e-06	2.64783e-05
ENSDARG00000040162	0.617322	0	4.67859	0	1	NA
ENSDARG00000073915	18.1854	1.35265	0.664531	2.0355	0.0418011	0.0847544
ENSDARG00000096276	0.607361	-0.597801	3.65113	-0.16373	0.869943	NA
ENSDARG00000017385	36.3319	0.771169	0.499007	1.54541	0.122247	0.208092
ENSDARG00000098375	352.167	0.481206	0.140829	3.41696	0.000633251	0.0020729
ENSDARG00000117540	6.33699	-1.11312	1.00966	-1.10247	0.270259	0.391721
ENSDARG00000058821	302.082	-0.590036	0.1677	-3.5184	0.000434158	0.00146898
ENSDARG00000028618	4754.01	-0.270646	0.0691253	-3.9153	9.0293e-05	0.000345888
ENSDARG00000099680	6.06949	-0.751159	0.991435	-0.757648	0.448662	0.575062
ENSDARG00000043179	173.995	0.544685	0.204149	2.66807	0.00762878	0.0195455
ENSDARG00000019973	42.3996	0.885763	0.439062	2.0174	0.043654	0.088006
ENSDARG00000111934	17.6804	-0.349236	0.63755	-0.547778	0.583844	0.700685
ENSDARG00000002986	285.067	6.62646	1.46143	4.53424	5.78105e-06	2.6557e-05
ENSDARG00000092746	154.396	-0.392782	0.218413	-1.79835	0.0721218	0.134054
ENSDARG00000094138	7.08474	-0.597775	2.69641	-0.221693	0.824553	0.882693
ENSDARG00000044655	13.7793	6.6044	1.55608	4.24426	2.19312e-05	9.26386e-05
ENSDARG00000097643	0.98978	-1.59901	2.68334	-0.595903	0.55124	NA
ENSDARG00000098940	0.476674	0	5.99833	0	1	NA
ENSDARG00000096569	31.9685	-0.206615	0.47383	-0.436052	0.662799	0.770396
ENSDARG00000103315	83.7819	-0.108177	0.294013	-0.367934	0.712922	0.809468
ENSDARG00000058306	267.004	-0.999305	0.170213	-5.87089	4.33449e-09	2.86868e-08
ENSDARG00000009806	148.847	0.628868	0.207298	3.03365	0.00241617	0.00694967
ENSDARG00000009610	135.591	0.918622	0.238762	3.84744	0.000119358	0.000446398
ENSDARG00000039350	272.678	0.148641	0.182981	0.812334	0.4166	0.544603
ENSDARG00000113643	97.7573	-0.0223625	0.278133	-0.0804023	0.935917	0.959031
ENSDARG00000071409	230.893	-0.6588	0.164714	-3.99965	6.34349e-05	0.000248844
ENSDARG00000117599	31.442	6.58178	1.49143	4.41307	1.01913e-05	4.52952e-05
ENSDARG00000058494	553.703	-0.592753	0.113748	-5.21112	1.87702e-07	1.04796e-06
ENSDARG00000039145	13.1553	0.980126	0.953888	1.02751	0.304182	0.429166
ENSDARG00000036337	6.12389	6.57297	1.66528	3.94707	7.91135e-05	0.000305595
ENSDARG00000105674	24.5242	6.57266	1.51708	4.33245	1.47461e-05	6.40037e-05
ENSDARG00000090623	5.80748	6.57032	1.86855	3.51628	0.000437644	0.00147846
ENSDARG00000040303	88.7555	-0.145481	0.294923	-0.493285	0.621811	0.734702
ENSDARG00000016763	130.303	0.685099	0.252465	2.71364	0.00665486	0.0173037
ENSDARG00000011770	224.584	-0.0465439	0.167322	-0.278169	0.780882	0.857016
ENSDARG00000053624	6.20282	0.844585	2.20264	0.383442	0.701392	0.801296
ENSDARG00000056806	1.02157	-0.597725	3.35715	-0.178045	0.858688	NA
ENSDARG00000078675	370.592	0.0723628	0.147616	0.490212	0.623984	0.736701
ENSDARG00000110357	284.694	-0.877767	0.191123	-4.59267	4.376e-06	2.04263e-05
ENSDARG00000008170	13.8496	6.51658	1.57815	4.12926	3.63935e-05	0.000148746
ENSDARG00000029168	560.221	0.0326409	0.128327	0.254357	0.79922	0.86855
ENSDARG00000027016	201.39	0.251259	0.178188	1.41008	0.158516	0.25642
ENSDARG00000074702	307.751	0.800325	0.16658	4.80445	1.55177e-06	7.70053e-06
ENSDARG00000052176	29.1483	0.935071	0.63002	1.48419	0.137758	0.229298
ENSDARG00000017466	0.907544	-0.597649	3.27805	-0.182319	0.855333	NA
ENSDARG00000089402	11.8775	2.43031	1.79218	1.35606	0.175079	0.278092
ENSDARG00000068182	6.2884	3.49361	1.69873	2.05661	0.039724	0.0811788
ENSDARG00000089529	167.956	-0.882324	0.212064	-4.16064	3.17352e-05	0.000130919
ENSDARG00000015482	69.6444	0.873233	0.329326	2.65158	0.00801163	0.0204267
ENSDARG00000089705	156.363	-0.182304	0.217883	-0.836707	0.402757	0.530904
ENSDARG00000096338	10.2398	0.392791	0.917247	0.428229	0.668485	0.774778
ENSDARG00000051926	82.7542	0.699495	0.31234	2.23953	0.0251212	0.0549328
ENSDARG00000056464	35.4679	-0.64035	0.463446	-1.38171	0.16706	0.267942
ENSDARG00000031119	6.97265	2.98505	1.67153	1.78582	0.0741291	0.137233
ENSDARG00000098038	4.50584	0.403824	2.02773	0.199151	0.842145	0.894404
ENSDARG00000018757	15.3059	6.48899	1.5569	4.16789	3.07428e-05	0.00012723
ENSDARG00000074301	271.181	0.43478	0.170442	2.55089	0.0107447	0.026484
ENSDARG00000027249	5409.58	-0.935389	0.0711278	-13.1508	1.68335e-39	4.90063e-38
ENSDARG00000019808	44.9339	6.48631	1.06558	6.08711	1.14964e-09	8.02721e-09
ENSDARG00000039022	637.813	-0.546301	0.12283	-4.44764	8.68203e-06	3.89258e-05
ENSDARG00000103902	199.523	-0.132747	0.191527	-0.693097	0.488248	0.612258
ENSDARG00000008593	39.8797	0.82902	0.488032	1.6987	0.0893761	0.16065
ENSDARG00000114793	1.40167	0.0134211	2.44735	0.00548394	0.995624	NA
ENSDARG00000090120	8.11112	-1.36375	0.840984	-1.62162	0.104885	0.18355
ENSDARG00000057027	2.60698	0.846519	2.73106	0.30996	0.756592	0.8398
ENSDARG00000031929	12.7213	6.46005	1.54927	4.16973	3.0496e-05	0.000126235
ENSDARG00000037140	10.8628	-1.36904	0.810535	-1.68906	0.0912077	0.163383
ENSDARG00000098247	43.6628	0.828548	0.380525	2.17738	0.0294522	0.0628878
ENSDARG00000032039	0.701474	1.84967	3.76521	0.491253	0.623247	NA
ENSDARG00000093602	2.82847	-0.267696	1.48976	-0.17969	0.857396	0.90493
ENSDARG00000017004	115.52	0.913667	0.303682	3.00863	0.00262425	0.00748826
ENSDARG00000092557	1.15453	-1.02906	2.28978	-0.449416	0.653132	NA
ENSDARG00000045257	78.4326	0.203733	0.385003	0.529173	0.596686	0.711786
ENSDARG00000095448	1.6021	2.8409	2.25243	1.26126	0.207216	NA
ENSDARG00000098785	710.985	-0.341543	0.0994937	-3.43281	0.000597352	0.001963
ENSDARG00000112569	4.40609	6.39942	1.85854	3.44325	0.000574765	0.00189391
ENSDARG00000032571	6.59202	1.38674	1.07317	1.29219	0.19629	0.304364
ENSDARG00000009133	56.4663	6.39844	1.05574	6.06062	1.35601e-09	9.41067e-09
ENSDARG00000005536	433.565	0.0422375	0.139406	0.302982	0.761903	0.844058
ENSDARG00000095126	29.785	-0.43769	0.487622	-0.897602	0.369398	0.497642
ENSDARG00000080021	0.731227	2.83966	3.54682	0.800621	0.423351	NA
ENSDARG00000076960	1.08215	1.18558	2.20885	0.53674	0.591447	NA
ENSDARG00000077481	27.6093	-0.590705	0.581895	-1.01514	0.310039	0.435528
ENSDARG00000053019	17.4385	1.01641	0.635381	1.59968	0.109669	0.190428
ENSDARG00000079973	96.8153	-0.527255	0.261425	-2.01685	0.0437107	0.0881019
ENSDARG00000117602	23.6003	-0.162094	0.568709	-0.285021	0.775628	0.853516
ENSDARG00000077385	3.39676	3.31019	1.84008	1.79894	0.0720289	0.133899
ENSDARG00000075743	638.369	-0.778843	0.120576	-6.45933	1.05165e-10	8.13587e-10
ENSDARG00000041007	2.81511	-3.18388	2.27629	-1.39872	0.161897	0.260934
ENSDARG00000060069	54.2064	-0.463445	0.355417	-1.30395	0.192252	0.299292
ENSDARG00000078297	0.441154	-0.597767	5.26592	-0.113516	0.909621	NA
ENSDARG00000098288	399.697	-0.439371	0.144129	-3.04846	0.00230017	0.00665743
ENSDARG00000098838	21.9043	1.30981	0.663553	1.97393	0.0483898	0.0960182
ENSDARG00000101106	43.71	0.510038	0.425813	1.1978	0.230996	0.346021
ENSDARG00000077523	33.8601	-0.559487	0.467178	-1.19759	0.231077	0.346063
ENSDARG00000077540	5.66517	6.36875	1.69553	3.7562	0.00017251	0.000627304
ENSDARG00000056541	39.1685	0.315695	0.38643	0.816953	0.413955	0.541948
ENSDARG00000103146	14.731	0.357156	0.659298	0.541722	0.58801	0.704162
ENSDARG00000040045	25.6542	6.36761	1.53924	4.13684	3.52114e-05	0.000144126
ENSDARG00000024492	2.14767	0.405092	2.42253	0.167218	0.867198	0.911363
ENSDARG00000026236	44.6879	6.34467	1.46671	4.32577	1.52e-05	6.58384e-05
ENSDARG00000044204	0.844838	-0.597665	3.60341	-0.165861	0.868266	NA
ENSDARG00000011473	3.01321	0.740077	1.70245	0.434714	0.66377	0.770991
ENSDARG00000016460	0.494695	3.16571	4.52635	0.699396	0.484305	NA
ENSDARG00000102262	0.929586	0.847341	3.21647	0.263438	0.792213	NA
ENSDARG00000008912	18.8294	-0.460788	0.617418	-0.746314	0.455477	0.581184
ENSDARG00000110802	2.01954	2.43103	2.16982	1.12039	0.26255	0.383207
ENSDARG00000021572	15.041	6.33663	1.54802	4.09338	4.25131e-05	0.000171626
ENSDARG00000109626	6.02246	6.33645	1.80446	3.51156	0.000445486	0.00150279
ENSDARG00000099642	224.446	0.0252525	0.181292	0.139292	0.889219	0.927954
ENSDARG00000038784	12.4018	-0.206933	0.844895	-0.244921	0.806517	0.872724
ENSDARG00000103428	302.402	-0.234151	0.149704	-1.56409	0.117797	0.202012
ENSDARG00000101309	87.9247	0.81352	0.313271	2.59686	0.00940807	0.0235158
ENSDARG00000056656	198.65	-0.876085	0.201878	-4.33968	1.42692e-05	6.20419e-05
ENSDARG00000117213	0.471537	0	5.13865	0	1	NA
ENSDARG00000052713	1.17641	-3.59744	2.66606	-1.34934	0.177227	NA
ENSDARG00000057562	76.3499	0.56451	0.306516	1.8417	0.065519	0.123895
ENSDARG00000086808	82.7089	-0.712721	0.258369	-2.75854	0.00580609	0.0153141
ENSDARG00000114329	69.416	0.439005	0.320413	1.37012	0.170649	0.272551
ENSDARG00000088308	211.5	-0.740702	0.202669	-3.65473	0.000257456	0.000910449
ENSDARG00000087403	1.88346	4.65081	2.14885	2.16433	0.0304394	0.0647083
ENSDARG00000062711	2.41435	0.742125	2.17843	0.340669	0.733352	0.824026
ENSDARG00000015971	41.2474	-0.0991507	0.402781	-0.246166	0.805554	0.872115
ENSDARG00000043238	0.705276	-0.597901	3.30209	-0.181067	0.856315	NA
ENSDARG00000003681	3798.26	0.869002	0.0879585	9.87968	5.09971e-23	8.32852e-22
ENSDARG00000098011	7.44764	6.33627	1.64944	3.84146	0.000122307	0.000456811
ENSDARG00000102704	75.1509	1.03934	0.599358	1.73409	0.0829028	0.150737
ENSDARG00000013057	19.8625	-0.951885	0.626136	-1.52025	0.128447	0.216397
ENSDARG00000094612	14.825	-0.437512	0.678399	-0.644919	0.51898	0.641163
ENSDARG00000092551	8.018	6.30579	1.67831	3.75722	0.000171808	0.00062522
ENSDARG00000101942	479.591	0.839915	0.123415	6.80563	1.00606e-11	8.48641e-11
ENSDARG00000001656	268.766	-0.18487	0.166331	-1.11146	0.26637	0.387473
ENSDARG00000100614	17.671	6.30356	1.54344	4.0841	4.42474e-05	0.000178219
ENSDARG00000057000	11.9394	-0.0355318	0.71085	-0.0499849	0.960134	0.976376
ENSDARG00000090107	2.07776	4.74865	2.37931	1.99581	0.0459548	0.0918813
ENSDARG00000102075	8.71621	1.14727	1.16235	0.987027	0.323629	0.449774
ENSDARG00000100149	119.699	0.422431	0.256724	1.64547	0.0998737	0.176128
ENSDARG00000067669	1.0535	-0.158397	2.50682	-0.0631866	0.949618	NA
ENSDARG00000018329	2.13865	1.84787	2.3085	0.80046	0.423444	0.551361
ENSDARG00000086706	3.85016	0.552544	1.29	0.42833	0.668411	0.774755
ENSDARG00000003219	1.48802	0.997933	2.44548	0.408073	0.68322	NA
ENSDARG00000045262	210.419	6.26849	0.850204	7.37292	1.66925e-13	1.58656e-12
ENSDARG00000078754	12.9818	-0.403633	0.93503	-0.431679	0.665975	0.772653
ENSDARG00000044091	2.45362	1.18448	1.97362	0.600157	0.548402	0.668395
ENSDARG00000117320	1.1734	1.85011	7.28321	0.254025	0.799476	NA
ENSDARG00000104401	572.33	-0.302248	0.111878	-2.70158	0.00690101	0.0178672
ENSDARG00000027734	1716.12	0.140895	0.0706543	1.99415	0.0461353	0.0921947
ENSDARG00000014577	742.159	-0.200942	0.114656	-1.75256	0.0796772	0.145905
ENSDARG00000091730	23.6172	6.23889	1.5475	4.0316	5.53996e-05	0.00021963
ENSDARG00000055856	28.6057	0.0317963	0.538898	0.0590025	0.95295	0.970696
ENSDARG00000027322	410.69	0.650941	0.134812	4.82852	1.37553e-06	6.88228e-06
ENSDARG00000087979	3.00119	1.72732	1.91883	0.900196	0.368016	0.49626
ENSDARG00000020000	228.447	0.377821	0.185863	2.0328	0.042073	0.0852435
ENSDARG00000078280	3.94102	3.86364	1.7494	2.20855	0.027206	0.0588226
ENSDARG00000036428	30.1362	-0.553829	0.484131	-1.14397	0.252638	0.371702
ENSDARG00000008623	238.142	-0.518967	0.161547	-3.21247	0.00131597	0.00403435
ENSDARG00000035181	241.51	-0.523509	0.172327	-3.03789	0.00238243	0.0068689
ENSDARG00000074150	3.9406	6.23728	1.83852	3.39256	0.000692422	0.00224727
ENSDARG00000052379	368.055	0.0990961	0.146666	0.675656	0.499259	0.622527
ENSDARG00000091144	1.06726	0	5.48671	0	1	NA
ENSDARG00000028159	6.71378	1.31749	1.06044	1.2424	0.214089	0.326054
ENSDARG00000099200	45.4088	6.23686	1.49816	4.16301	3.14079e-05	0.000129679
ENSDARG00000035178	8.33493	6.16763	1.63342	3.77589	0.000159438	0.000582826
ENSDARG00000092360	90.4832	0.0283627	0.259946	0.10911	0.913115	0.944358
ENSDARG00000102554	11.6326	6.16689	1.57448	3.91678	8.97405e-05	0.000343976
ENSDARG00000019342	2.35996	-3.02017	2.37406	-1.27215	0.20332	0.313015
ENSDARG00000008305	1786.99	0.346628	0.110544	3.13565	0.00171475	0.00513209
ENSDARG00000051805	6.03325	2.25885	1.11448	2.02681	0.042682	0.0862703
ENSDARG00000080018	1.43326	-1.57488	2.63716	-0.597189	0.550381	NA
ENSDARG00000035952	0.560391	0.843174	5.14473	0.163891	0.869817	NA
ENSDARG00000098256	29.5614	6.12997	1.51024	4.05893	4.92977e-05	0.000196927
ENSDARG00000059774	865.458	-0.933158	0.1383	-6.74733	1.50589e-11	1.25123e-10
ENSDARG00000090304	4.84474	-1.19017	1.26214	-0.942975	0.345694	0.473258
ENSDARG00000016364	4.23319	6.12916	1.75432	3.49376	0.000476266	0.00159561
ENSDARG00000011909	37.4242	0.992428	0.484734	2.04737	0.0406221	0.082718
ENSDARG00000003846	268.222	-0.890436	0.180189	-4.94167	7.74557e-07	4.00756e-06
ENSDARG00000102058	12.293	6.09337	1.59625	3.81729	0.000134924	0.000499468
ENSDARG00000077573	5.85666	6.05512	1.71655	3.52749	0.000419525	0.00142344
ENSDARG00000060723	368.155	0.840797	0.150948	5.57011	2.54579e-08	1.56437e-07
ENSDARG00000056639	9.28719	6.05472	1.63959	3.69281	0.000221787	0.000792393
ENSDARG00000055255	4.42794	1.40277	1.87051	0.749939	0.453291	0.579193
ENSDARG00000100717	14.3672	6.05298	1.61028	3.75896	0.000170623	0.000621255
ENSDARG00000010770	13.4662	6.01695	1.60935	3.73874	0.000184947	0.000669893
ENSDARG00000042308	12.1142	1.06819	0.932415	1.14562	0.251953	0.370796
ENSDARG00000023031	1.61845	-1.15724	2.19085	-0.528214	0.597351	NA
ENSDARG00000021855	4.27952	2.19516	1.50443	1.45913	0.144528	0.238259
ENSDARG00000062577	592.929	-0.448082	0.118454	-3.78276	0.000155096	0.000567916
ENSDARG00000058800	13.9654	6.01512	1.56938	3.8328	0.000126691	0.000471371
ENSDARG00000060196	122.893	-0.761155	0.223649	-3.40334	0.000665664	0.0021684
ENSDARG00000075014	1361.3	-0.786681	0.0836962	-9.39925	5.4953e-21	8.25273e-20
ENSDARG00000043798	14.5354	6.01489	1.57444	3.82034	0.00013327	0.00049405
ENSDARG00000004184	15.6983	0.069871	0.628346	0.111198	0.911459	0.943277
ENSDARG00000036074	1462.36	-0.83351	0.0800872	-10.4075	2.29078e-25	4.20042e-24
ENSDARG00000079473	14.0682	1.08579	0.756282	1.4357	0.151088	0.246727
ENSDARG00000076829	292.14	-0.226351	0.215484	-1.05043	0.293521	0.417767
ENSDARG00000102138	8.52506	6.01411	1.60991	3.73569	0.000187202	0.000677302
ENSDARG00000007196	298.822	0.156993	0.166127	0.945016	0.344651	0.472262
ENSDARG00000097527	10.9064	5.97414	1.5959	3.74343	0.000181525	0.000658603
ENSDARG00000102338	26.775	0.307035	0.493839	0.621731	0.534119	0.655016
ENSDARG00000012840	152.516	0.101477	0.219784	0.461713	0.644287	0.754434
ENSDARG00000095754	71.0414	0.623688	0.361371	1.72589	0.0843668	0.152963
ENSDARG00000099500	4.36321	0.00355039	1.71609	0.00206888	0.998349	1
ENSDARG00000087375	19.9058	5.97394	1.53865	3.88259	0.00010335	0.000391276
ENSDARG00000007723	14.4709	0.851431	0.839911	1.01372	0.310718	0.436138
ENSDARG00000061810	62.4596	-0.493526	0.379141	-1.3017	0.19302	0.300234
ENSDARG00000073857	4.51064	-1.00751	1.07448	-0.937671	0.348413	0.47584
ENSDARG00000006220	16.321	5.97363	1.54021	3.87846	0.00010512	0.000397277
ENSDARG00000071741	9.60383	-1.05873	0.891807	-1.18717	0.235161	0.350934
ENSDARG00000091062	1.38467	3.16777	2.4456	1.2953	0.195218	NA
ENSDARG00000070604	1123.52	-0.992287	0.0941852	-10.5355	5.92757e-26	1.11532e-24
ENSDARG00000105648	150.643	0.609596	0.255308	2.38769	0.0169547	0.0391378
ENSDARG00000114948	1.23874	2.84495	2.74363	1.03693	0.299769	NA
ENSDARG00000023272	0.393848	-2.0292	5.47626	-0.370545	0.710976	NA
ENSDARG00000069988	3.96771	5.97321	1.87272	3.18959	0.00142476	0.00433704
ENSDARG00000012040	460.047	0.194848	0.125458	1.5531	0.1204	0.205586
ENSDARG00000103529	34.0006	0.560341	0.463996	1.20764	0.227186	0.341658
ENSDARG00000036911	92.4595	0.809953	0.274382	2.95191	0.00315812	0.00885423
ENSDARG00000117717	1.29887	-3.59703	2.71067	-1.32699	0.184512	NA
ENSDARG00000074905	2.44952	-0.597731	2.49794	-0.239289	0.810881	0.87541
ENSDARG00000056964	1128.85	-0.0396725	0.0806931	-0.491647	0.622969	0.735636
ENSDARG00000076501	11.1151	5.97321	1.62755	3.67006	0.000242491	0.000860822
ENSDARG00000113977	31.4514	-1.76396	0.9878	-1.78575	0.0741397	0.13724
ENSDARG00000105687	0.382411	-0.597765	4.79991	-0.124537	0.90089	NA
ENSDARG00000105382	15.1036	-0.48599	0.655074	-0.741885	0.458157	0.583721
ENSDARG00000099791	1.2866	3.6516	2.36534	1.5438	0.122637	NA
ENSDARG00000042055	7.382	5.93374	1.64027	3.61754	0.000297421	0.00103854
ENSDARG00000042850	1.33023	-3.59961	2.43967	-1.47545	0.140092	NA
ENSDARG00000003193	10.1017	5.93243	1.64928	3.59698	0.000321936	0.00111716
ENSDARG00000070433	332.841	0.0664264	0.146345	0.453903	0.649898	0.759382
ENSDARG00000052910	2.07027	1.84149	2.48938	0.739739	0.459459	0.585111
ENSDARG00000103208	1.46876	0.990477	2.66484	0.371684	0.710128	NA
ENSDARG00000076574	48.2507	0.161141	0.578851	0.278381	0.78072	0.856991
ENSDARG00000037267	6.95141	5.93213	1.65	3.59523	0.000324108	0.00112344
ENSDARG00000058716	5.92367	1.21956	1.08984	1.11903	0.263128	0.38385
ENSDARG00000042322	524.928	-0.445079	0.117735	-3.78035	0.000156609	0.000573024
ENSDARG00000052789	147.897	0.818423	0.232327	3.52272	0.000427143	0.00144726
ENSDARG00000113315	2.86678	5.93148	2.09202	2.83529	0.00457846	0.0123788
ENSDARG00000092233	4.84029	5.93074	1.82386	3.25175	0.00114697	0.00355894
ENSDARG00000079688	991.025	0.210692	0.0943026	2.23421	0.0254691	0.0555684
ENSDARG00000075891	61.8964	5.90404	1.06235	5.55755	2.73587e-08	1.67587e-07
ENSDARG00000105781	6.16777	-0.597821	2.24791	-0.265945	0.790282	0.862747
ENSDARG00000058994	0.408622	0.84309	5.42517	0.155403	0.876503	NA
ENSDARG00000068140	231.127	0.114986	0.188125	0.611219	0.541055	0.661047
ENSDARG00000113270	0.58698	2.83928	4.7041	0.603574	0.546127	NA
ENSDARG00000097505	7.07997	-1.10967	0.977986	-1.13465	0.256522	0.376163
ENSDARG00000095030	38.4296	0.0133656	0.39795	0.0335861	0.973207	0.986268
ENSDARG00000099619	13.8639	5.89553	1.5876	3.71349	0.00020442	0.000734806
ENSDARG00000093289	10.0665	0.0580572	0.748665	0.0775476	0.938188	0.9608
ENSDARG00000117611	3.73069	-2.40378	1.58909	-1.51268	0.130361	0.218976
ENSDARG00000056318	353.903	-0.215701	0.152031	-1.4188	0.155958	0.253125
ENSDARG00000094279	2.30447	1.84172	2.36221	0.779661	0.43559	0.563183
ENSDARG00000026444	65.2814	0.967967	0.44096	2.19514	0.0281538	0.0605212
ENSDARG00000055561	127.623	0.796983	0.258761	3.07999	0.00207004	0.00606002
ENSDARG00000101190	27.9734	5.89364	1.48505	3.96865	7.22822e-05	0.000280956
ENSDARG00000077654	2.48268	2.84826	2.03638	1.39869	0.161907	0.260934
ENSDARG00000003512	587.749	0.270541	0.128074	2.11238	0.034654	0.0722396
ENSDARG00000058818	133.027	-0.752384	0.234972	-3.20201	0.0013647	0.00417384
ENSDARG00000114030	23.5868	0.297281	0.464401	0.640139	0.522082	0.643833
ENSDARG00000074626	10.7274	5.89018	1.58165	3.72408	0.00019603	0.000707134
ENSDARG00000092872	5.19643	5.88701	1.76629	3.33299	0.000859186	0.00272966
ENSDARG00000095830	379.455	-0.596673	0.182209	-3.27466	0.00105789	0.00330206
ENSDARG00000095280	15.1423	0.694791	0.791808	0.877475	0.380229	0.508745
ENSDARG00000007407	1.31807	-0.601309	2.32526	-0.258599	0.795945	NA
ENSDARG00000040713	369.787	-0.34703	0.145578	-2.38381	0.0171346	0.0395107
ENSDARG00000101997	0.588395	-0.597808	4.79036	-0.124794	0.900687	NA
ENSDARG00000074466	71.2665	5.88396	0.875039	6.72422	1.76533e-11	1.45931e-10
ENSDARG00000090836	82.1933	0.679985	0.323645	2.10102	0.0356394	0.0739761
ENSDARG00000035732	57.8874	5.86161	1.08777	5.38864	7.09931e-08	4.15474e-07
ENSDARG00000090286	1.66438	-0.597878	3.0944	-0.193213	0.846792	0.897348
ENSDARG00000027316	1692.14	-0.241747	0.0779981	-3.09939	0.0019392	0.00572182
ENSDARG00000102591	1.77837	5.80042	2.53759	2.2858	0.0222661	0.0495261
ENSDARG00000020131	214.651	-0.0931891	0.190397	-0.489447	0.624525	0.737161
ENSDARG00000005355	577.669	0.0397798	0.125405	0.31721	0.751084	0.835887
ENSDARG00000079080	61.8511	-0.0656379	0.308139	-0.213014	0.831316	0.887536
ENSDARG00000005451	4165.24	-0.688905	0.056511	-12.1906	3.48734e-34	8.93366e-33
ENSDARG00000003313	10.222	5.79959	1.60678	3.60944	0.000306861	0.00106805
ENSDARG00000017261	149.905	0.415315	0.241238	1.7216	0.0851421	0.154095
ENSDARG00000100219	33.1191	-0.784214	0.486584	-1.61167	0.107034	0.186505
ENSDARG00000058806	247.345	-0.939047	0.173342	-5.41729	6.05082e-08	3.56261e-07
ENSDARG00000099959	3.90829	-4.01808	2.04882	-1.96117	0.0498592	0.0984909
ENSDARG00000102440	3.29277	2.84491	1.93124	1.4731	0.140723	0.233254
ENSDARG00000057913	78.764	-0.881543	0.303142	-2.90802	0.00363725	0.0100595
ENSDARG00000071025	8.1962	5.79953	1.64875	3.51754	0.000435571	0.00147282
ENSDARG00000104563	1.33404	0.843582	3.15754	0.267164	0.789343	NA
ENSDARG00000039850	419.328	-0.231439	0.136006	-1.70169	0.0888142	0.159744
ENSDARG00000017107	0.745283	2.42482	3.50432	0.691952	0.488967	NA
ENSDARG00000004405	23.2248	5.79941	1.53597	3.77573	0.000159538	0.000583081
ENSDARG00000062326	2557.2	-0.708471	0.0944399	-7.50182	6.29355e-14	6.15349e-13
ENSDARG00000095638	4.28202	0.150525	1.06205	0.14173	0.887293	0.926764
ENSDARG00000009953	244.254	0.675208	0.171154	3.94502	7.97928e-05	0.000308096
ENSDARG00000009494	185.187	0.368011	0.198482	1.85413	0.0637207	0.120927
ENSDARG00000001953	618.882	-0.410311	0.112901	-3.63424	0.000278796	0.000978433
ENSDARG00000078267	19.3482	1.27062	0.802625	1.58308	0.113404	0.195827
ENSDARG00000077673	6.54124	5.79932	1.80287	3.21671	0.00129671	0.00398542
ENSDARG00000053345	0.502509	0	5.03519	0	1	NA
ENSDARG00000075468	638.203	0.934003	0.126164	7.40308	1.33062e-13	1.27281e-12
ENSDARG00000013802	182.727	-0.0932987	0.208441	-0.447602	0.65444	0.763238
ENSDARG00000040803	173.313	0.0361278	0.227665	0.158688	0.873915	0.916554
ENSDARG00000092348	1.18488	1.84493	2.59672	0.710483	0.477405	NA
ENSDARG00000073726	4.47596	0.986274	1.54226	0.639501	0.522497	0.64414
ENSDARG00000078101	26.6933	3.42948	1.61121	2.12851	0.0332952	0.0698721
ENSDARG00000098569	5.86937	-1.18028	1.13996	-1.03537	0.300496	0.425016
ENSDARG00000096940	0.513319	-0.597618	4.64042	-0.128785	0.897527	NA
ENSDARG00000045936	9.99243	5.79899	1.61205	3.59728	0.000321561	0.00111621
ENSDARG00000089177	5.30762	0.145679	1.07467	0.135557	0.892172	0.93034
ENSDARG00000092809	4.79606	5.79869	1.76389	3.28744	0.00101102	0.00316951
ENSDARG00000090981	1.31553	0.405916	2.73474	0.14843	0.882004	NA
ENSDARG00000093143	18.3417	1.29156	0.733213	1.76151	0.0781529	0.143397
ENSDARG00000095763	1.21181	1.69142	5.04752	0.335099	0.73755	NA
ENSDARG00000079880	2.43855	-1.41788	1.76421	-0.80369	0.421576	0.549591
ENSDARG00000060452	321.891	0.0351859	0.200629	0.175378	0.860783	0.907272
ENSDARG00000039512	6.22423	5.79865	1.71186	3.38733	0.000705754	0.00228444
ENSDARG00000063372	19.5169	0.0822277	0.658784	0.124817	0.900668	0.936031
ENSDARG00000063677	31.3474	0.466259	0.515945	0.903701	0.366154	0.494195
ENSDARG00000096288	2.92152	2.43097	2.20998	1.1	0.271333	0.392809
ENSDARG00000096838	1.66217	1.73117	2.26613	0.763932	0.444908	0.571532
ENSDARG00000076297	263.475	-0.0192547	0.165368	-0.116435	0.907307	0.940024
ENSDARG00000017843	581.767	-0.226632	0.103156	-2.19698	0.0280216	0.060284
ENSDARG00000041602	317.602	-0.745714	0.152829	-4.87939	1.06415e-06	5.40804e-06
ENSDARG00000017007	7.1932	5.79626	1.64754	3.51813	0.000434594	0.0014702
ENSDARG00000077085	35.182	0.135058	0.492134	0.274432	0.783752	0.858709
ENSDARG00000058538	14.6052	5.79478	1.57822	3.67172	0.000240926	0.000855891
ENSDARG00000070480	162.252	5.78906	0.582821	9.93282	2.99669e-23	4.96076e-22
ENSDARG00000093007	154.052	0.819551	0.228393	3.58834	0.000332788	0.00114984
ENSDARG00000096599	3.31261	1.71377	1.5424	1.11111	0.266522	0.387578
ENSDARG00000103049	2.33196	0.981191	2.18921	0.448194	0.654013	0.763016
ENSDARG00000046013	167.93	0.328409	0.216657	1.5158	0.129569	0.21789
ENSDARG00000110186	19.5049	5.77905	1.50606	3.8372	0.000124446	0.000463817
ENSDARG00000055223	86.8094	0.350231	0.345022	1.0151	0.31006	0.435528
ENSDARG00000011190	15.0638	5.77798	1.58418	3.64731	0.000265	0.000934746
ENSDARG00000002909	48.4637	5.77253	0.889448	6.49001	8.58312e-11	6.71503e-10
ENSDARG00000090654	391.982	0.796986	0.125885	6.33107	2.43467e-10	1.81903e-09
ENSDARG00000005108	86.5234	5.75906	1.05617	5.45276	4.95936e-08	2.94949e-07
ENSDARG00000035649	9.19858	1.48163	1.00525	1.47389	0.140512	0.233062
ENSDARG00000087732	140.66	5.75775	1.16725	4.93277	8.10735e-07	4.17804e-06
ENSDARG00000105040	189.426	0.207263	0.216636	0.956734	0.338702	0.46582
ENSDARG00000100954	79.6373	0.343679	0.253318	1.35671	0.174874	0.277835
ENSDARG00000037256	2.91006	-0.592652	2.35892	-0.251239	0.801629	0.870048
ENSDARG00000028586	1.1894	0.0106428	2.44481	0.00435324	0.996527	NA
ENSDARG00000058570	5.76891	5.75221	1.76268	3.26332	0.00110114	0.0034266
ENSDARG00000113433	1.62665	1.37889	2.0923	0.65903	0.509876	NA
ENSDARG00000070427	12.9191	5.7521	1.56577	3.67365	0.00023911	0.000850062
ENSDARG00000003902	34.0411	5.75202	1.51896	3.7868	0.000152597	0.000559186
ENSDARG00000016793	4.80907	1.8467	2.01536	0.916313	0.359503	0.487154
ENSDARG00000058464	0.975412	1.73421	3.17453	0.546287	0.584869	NA
ENSDARG00000016448	7.60214	0.548527	1.02676	0.534231	0.593182	0.708694
ENSDARG00000097433	3.92872	-4.3578	1.97211	-2.20971	0.0271251	0.0586608
ENSDARG00000075436	3.75723	5.75152	1.91134	3.00916	0.00261974	0.00747981
ENSDARG00000056034	15.0691	1.40629	0.888868	1.58211	0.113623	0.196111
ENSDARG00000077120	14.0397	5.75041	1.59159	3.61299	0.000302688	0.00105503
ENSDARG00000094175	0.541231	0.848751	4.62186	0.183638	0.854297	NA
ENSDARG00000101873	30.687	0.0730357	0.540718	0.135072	0.892555	0.93042
ENSDARG00000020656	9.98313	5.74368	1.56895	3.66084	0.000251392	0.000890304
ENSDARG00000052188	0.567721	1.83974	4.51298	0.407654	0.683527	NA
ENSDARG00000000529	48.4521	-0.401203	0.382773	-1.04815	0.29457	0.418892
ENSDARG00000093185	1.14488	1.84498	2.87036	0.642767	0.520375	NA
ENSDARG00000075569	1115.8	0.0896882	0.0901935	0.994398	0.320029	0.446207
ENSDARG00000077107	1.76767	-0.607592	2.81501	-0.21584	0.829112	0.885913
ENSDARG00000103457	183.59	-0.0302174	0.201797	-0.149741	0.880969	0.922042
ENSDARG00000080006	47.5997	0.0752031	0.371984	0.202168	0.839786	0.892603
ENSDARG00000099932	4.409	-0.597813	2.27424	-0.262863	0.792656	0.864368
ENSDARG00000013828	5.16111	1.65837	1.18244	1.40249	0.160768	0.25935
ENSDARG00000091932	344.014	0.00981441	0.139717	0.070245	0.943999	0.964559
ENSDARG00000054373	2.81907	-0.602135	2.35436	-0.255753	0.798141	0.867832
ENSDARG00000010729	145.499	-0.397206	0.281263	-1.41222	0.157884	0.255696
ENSDARG00000007080	20.784	5.73057	0.999392	5.73406	9.80566e-09	6.27575e-08
ENSDARG00000078763	2.36441	-3.02161	2.30018	-1.31364	0.188966	0.295391
ENSDARG00000113363	0.650643	0.847923	3.6812	0.230339	0.817828	NA
ENSDARG00000010977	7.4767	1.49681	1.1112	1.34702	0.177973	0.281629
ENSDARG00000032820	10.7029	-1.91506	0.857731	-2.2327	0.0255687	0.0557481
ENSDARG00000055132	1.86059	-0.608728	2.68148	-0.227012	0.820415	0.880545
ENSDARG00000073802	1.14642	-3.06857	3.11173	-0.986129	0.32407	NA
ENSDARG00000032469	2453.71	-0.592707	0.0714286	-8.2979	1.05967e-16	1.2433e-15
ENSDARG00000068168	0.614737	-0.619641	4.79249	-0.129294	0.897125	NA
ENSDARG00000069356	25.5979	-0.880682	0.776814	-1.13371	0.256916	0.376619
ENSDARG00000074326	12.2552	0.631471	1.14308	0.552431	0.580653	0.697848
ENSDARG00000040192	182.328	-0.0946347	0.231511	-0.408769	0.682709	0.787055
ENSDARG00000003526	1123.67	-0.00930681	0.111459	-0.0834999	0.933454	0.95767
ENSDARG00000109337	133.019	0.82015	0.277748	2.95286	0.00314847	0.00882972
ENSDARG00000007755	172.438	-0.708955	0.209712	-3.38061	0.000723256	0.00233486
ENSDARG00000056284	0.465314	0	5.58846	0	1	NA
ENSDARG00000115175	0.567481	-2.02949	4.92108	-0.412407	0.680041	NA
ENSDARG00000019230	29577.8	-0.474918	0.0805519	-5.8958	3.72868e-09	2.47788e-08
ENSDARG00000013726	93.1277	-0.422978	0.29061	-1.45549	0.145535	0.239512
ENSDARG00000101073	17.2385	1.33704	0.709181	1.88533	0.0593852	0.113846
ENSDARG00000035399	297.428	-0.849225	0.143231	-5.92906	3.04673e-09	2.04569e-08
ENSDARG00000007369	138.935	-0.232442	0.221878	-1.04761	0.294817	0.419058
ENSDARG00000054837	97.9987	0.135486	0.373528	0.36272	0.716814	0.811799
ENSDARG00000009021	16.6866	-0.147365	0.640211	-0.230182	0.817951	0.879163
ENSDARG00000098075	1001.7	0.132429	0.0967495	1.36878	0.171067	0.27306
ENSDARG00000068323	2.94825	-4.01693	2.10058	-1.91229	0.0558384	0.108189
ENSDARG00000100666	410.265	0.432744	0.140767	3.07418	0.00211085	0.00615998
ENSDARG00000113893	1.99691	-0.597801	2.55953	-0.233559	0.815328	0.877788
ENSDARG00000102998	206.918	-0.270141	0.20755	-1.30157	0.193063	0.300272
ENSDARG00000054442	57.5243	0.146235	0.414608	0.352706	0.724309	0.817141
ENSDARG00000096375	3.27528	-2.67993	3.39072	-0.790372	0.429311	0.556883
ENSDARG00000041540	7.01692	-0.0135239	1.21081	-0.0111693	0.991088	0.998422
ENSDARG00000100833	1.11045	-0.597831	3.74828	-0.159495	0.873279	NA
ENSDARG00000036457	3.57881	1.60635	1.51589	1.05968	0.289292	0.413402
ENSDARG00000012789	20.6868	5.72407	1.52082	3.76379	0.000167358	0.000610167
ENSDARG00000086254	2.82098	5.70388	2.0056	2.84397	0.00445553	0.0120782
ENSDARG00000063037	7.45626	5.70301	1.68758	3.37941	0.000726423	0.0023443
ENSDARG00000076472	5.00762	5.70278	1.78146	3.20118	0.00136866	0.00418464
ENSDARG00000070157	2.73569	-3.05816	2.24371	-1.36299	0.172885	0.275396
ENSDARG00000043680	414.027	-0.175551	0.121858	-1.44062	0.149693	0.244922
ENSDARG00000004658	36.7049	5.70224	1.51447	3.76518	0.000166432	0.000606905
ENSDARG00000077304	176.734	-0.358213	0.186343	-1.92234	0.0545634	0.1061
ENSDARG00000103164	5.20033	5.70141	1.77388	3.21409	0.00130859	0.00401487
ENSDARG00000092671	1.13442	-0.597867	3.33218	-0.179422	0.857606	NA
ENSDARG00000022418	435.357	-0.320192	0.146489	-2.18577	0.0288325	0.0617466
ENSDARG00000097093	7.20984	1.71502	1.37326	1.24887	0.211714	0.323245
ENSDARG00000101134	45.5579	-0.0654094	0.396745	-0.164865	0.86905	0.912667
ENSDARG00000035420	135.319	0.975691	0.313374	3.1135	0.00184883	0.00548686
ENSDARG00000035869	1770.12	-0.4749	0.0737123	-6.44261	1.17433e-10	9.02736e-10
ENSDARG00000059581	47.4797	5.6908	0.849182	6.7015	2.06285e-11	1.69587e-10
ENSDARG00000003963	159.942	0.125528	0.210006	0.597737	0.550016	0.669857
ENSDARG00000014024	58.2945	5.6881	1.47002	3.86939	0.000109107	0.000411145
ENSDARG00000022853	18.2301	0.593537	0.702431	0.844976	0.398124	0.526261
ENSDARG00000051749	51.3046	-0.969031	0.368534	-2.62942	0.00855307	0.0216395
ENSDARG00000043527	16.8331	0.226419	0.617951	0.366403	0.714064	0.810102
ENSDARG00000017235	15641.2	-0.46068	0.0518542	-8.88414	6.44196e-19	8.60317e-18
ENSDARG00000097446	0.695684	-2.05991	3.64822	-0.564635	0.572322	NA
ENSDARG00000053695	45.4509	-0.139932	0.400597	-0.349308	0.726858	0.819083
ENSDARG00000062801	168.088	0.69658	0.196814	3.53927	0.00040123	0.00136518
ENSDARG00000058425	143.031	0.478634	0.224288	2.13401	0.0328419	0.0690326
ENSDARG00000044776	52.3479	5.67816	0.891786	6.36717	1.92544e-10	1.44859e-09
ENSDARG00000061479	1.55821	-2.05075	2.71541	-0.755228	0.450112	NA
ENSDARG00000056021	1.16001	1.84879	2.72688	0.677988	0.497779	NA
ENSDARG00000059412	0.519171	-0.597855	4.67728	-0.127821	0.898291	NA
ENSDARG00000088950	1.28984	0.992731	2.50628	0.396097	0.692033	NA
ENSDARG00000095930	73.3924	0.844857	2.05725	0.410673	0.681312	0.78594
ENSDARG00000008757	264.84	-0.576527	0.163084	-3.53515	0.00040755	0.00138474
ENSDARG00000062187	31.1856	0.205318	0.985911	0.208252	0.835032	0.889644
ENSDARG00000056394	430.32	-0.644105	0.141052	-4.56643	4.96096e-06	2.30019e-05
ENSDARG00000086613	4.86267	-0.597717	2.3084	-0.258931	0.795688	0.866162
ENSDARG00000010454	1.49456	0.846625	2.76232	0.30649	0.759231	NA
ENSDARG00000109164	1.35275	3.16781	2.42595	1.3058	0.191621	NA
ENSDARG00000102340	10.2783	-1.6704	0.808935	-2.06493	0.0389292	0.0798427
ENSDARG00000043133	6.91132	5.672	1.67468	3.3869	0.000706861	0.00228688
ENSDARG00000088539	4.69754	5.65376	1.80919	3.12503	0.00177789	0.0053047
ENSDARG00000067701	8.49581	1.72307	1.6893	1.01999	0.307732	0.433167
ENSDARG00000090526	5.10826	5.65292	1.67678	3.3713	0.000748143	0.00240481
ENSDARG00000043664	8.3078	5.65229	1.62709	3.47385	0.000513041	0.00170644
ENSDARG00000103811	1958.32	-0.593305	0.0749128	-7.91994	2.37621e-15	2.54222e-14
ENSDARG00000051874	22.3566	5.65152	1.54832	3.6501	0.000262136	0.000925315
ENSDARG00000035598	1167.46	0.0476433	0.0809558	0.58851	0.55619	0.675298
ENSDARG00000062148	571.731	0.264516	0.125444	2.10864	0.0349759	0.0727699
ENSDARG00000052010	528.157	-0.616389	0.117707	-5.23663	1.63538e-07	9.19209e-07
ENSDARG00000116221	3.04424	-3.02334	2.21403	-1.36553	0.172085	0.274324
ENSDARG00000014148	166.794	-0.232174	0.213065	-1.08969	0.27585	0.397983
ENSDARG00000078105	305.154	-0.67346	0.180362	-3.73393	0.000188514	0.000681542
ENSDARG00000114424	9.06023	5.65104	1.59528	3.54235	0.000396575	0.00135147
ENSDARG00000052606	748.041	-0.0354166	0.110749	-0.319791	0.749127	0.834617
ENSDARG00000100636	272.074	0.635661	0.158799	4.00293	6.25636e-05	0.000245625
ENSDARG00000092126	2.28349	-1.16342	1.80313	-0.64522	0.518784	0.64111
ENSDARG00000103011	114.366	0.59539	0.243182	2.44833	0.014352	0.0339201
ENSDARG00000053293	71.5132	-0.148959	0.339635	-0.438584	0.660963	0.768906
ENSDARG00000079009	395.965	-0.474252	0.143607	-3.30242	0.000958539	0.00301815
ENSDARG00000002536	519.714	0.355546	0.124474	2.85638	0.00428501	0.0116568
ENSDARG00000088137	3.37087	5.65043	1.95028	2.89725	0.00376456	0.0103763
ENSDARG00000071009	41.893	1.19032	0.574991	2.07015	0.038438	0.0789746
ENSDARG00000075368	15.6242	1.71647	0.777706	2.20709	0.0273078	0.0590185
ENSDARG00000092448	19.3599	-0.869866	0.574748	-1.51347	0.130159	0.218693
ENSDARG00000097696	268.395	-0.792102	0.160627	-4.93132	8.16777e-07	4.20694e-06
ENSDARG00000096382	14.9685	1.97031	1.00223	1.96593	0.0493073	0.0975595
ENSDARG00000041723	35.5851	-0.169829	0.422073	-0.40237	0.687412	0.790424
ENSDARG00000034270	4539.76	-0.281203	0.0830577	-3.38564	0.000710132	0.00229669
ENSDARG00000058557	27.2568	5.63703	1.12428	5.0139	5.33364e-07	2.8228e-06
ENSDARG00000036811	559.673	0.825876	0.133131	6.20348	5.52278e-10	3.96603e-09
ENSDARG00000097877	152.678	0.0918091	0.219902	0.4175	0.676313	0.781705
ENSDARG00000095048	1.09069	3.42651	2.9128	1.17636	0.239449	NA
ENSDARG00000033754	131.672	0.363807	0.259427	1.40235	0.160811	0.259355
ENSDARG00000103917	71.0102	5.62493	0.607548	9.25842	2.07479e-20	3.01107e-19
ENSDARG00000055162	427.118	-0.012541	0.131583	-0.0953087	0.92407	0.95141
ENSDARG00000090740	2.37239	1.5738	1.77485	0.88672	0.37523	0.503992
ENSDARG00000113877	0.810784	-0.598168	7.35454	-0.0813332	0.935177	NA
ENSDARG00000060469	466.759	-0.045928	0.125503	-0.365952	0.714401	0.810341
ENSDARG00000041407	118.437	0.15359	0.240426	0.638825	0.522937	0.6446
ENSDARG00000060751	253.289	0.933526	0.205533	4.54198	5.57273e-06	2.56607e-05
ENSDARG00000033987	51.9963	0.516483	0.367718	1.40456	0.160152	0.258549
ENSDARG00000075123	401.622	-0.0102625	0.140204	-0.0731968	0.94165	0.962939
ENSDARG00000111716	1.44858	0.843933	2.63438	0.320354	0.7487	NA
ENSDARG00000051814	8.10312	5.60202	1.65982	3.37508	0.000737945	0.00237675
ENSDARG00000114237	302.577	-0.64646	0.152865	-4.22895	2.34783e-05	9.87657e-05
ENSDARG00000045542	383.441	-0.266525	0.148449	-1.79539	0.0725915	0.134824
ENSDARG00000077081	298.94	0.664905	0.168691	3.94156	8.09543e-05	0.000312271
ENSDARG00000096299	2.0034	5.60124	2.33648	2.3973	0.0165165	0.0382762
ENSDARG00000096888	75.2575	5.60098	0.873008	6.41573	1.40153e-10	1.07061e-09
ENSDARG00000075914	13.8759	-0.955724	0.76397	-1.251	0.210936	0.322339
ENSDARG00000095746	2.17999	0.84414	2.50136	0.337472	0.735761	0.825588
ENSDARG00000104651	0.653337	1.84996	4.14969	0.445807	0.655737	NA
ENSDARG00000073784	0.697616	3.42621	3.56372	0.961412	0.336345	NA
ENSDARG00000001909	2.71613	5.60047	2.07962	2.69303	0.00708063	0.0182818
ENSDARG00000016348	2.38514	1.84495	2.24047	0.823466	0.410243	0.53825
ENSDARG00000098438	164.936	0.626272	0.243608	2.57082	0.0101458	0.0251642
ENSDARG00000097333	7.63846	-1.57396	1.04372	-1.50803	0.131546	0.220609
ENSDARG00000115610	3.34253	5.60002	1.93119	2.89978	0.00373426	0.0103068
ENSDARG00000075898	19.9956	0.341722	0.547736	0.623881	0.532706	0.653779
ENSDARG00000069559	3.04	5.59967	2.0568	2.72251	0.00647873	0.0168967
ENSDARG00000097024	2.09052	5.59965	2.26847	2.46847	0.0135692	0.0323217
ENSDARG00000077231	1865.13	-0.64048	0.0787696	-8.13106	4.25568e-16	4.77946e-15
ENSDARG00000094281	5.73648	5.59964	1.74022	3.21778	0.00129186	0.00397296
ENSDARG00000099844	11.7957	5.59871	1.61094	3.47544	0.000510025	0.00169787
ENSDARG00000069910	486.932	-0.712686	0.152752	-4.66565	3.07644e-06	1.46777e-05
ENSDARG00000093172	0.857223	-0.214304	3.0759	-0.0696719	0.944455	NA
ENSDARG00000095848	1.64921	-0.597751	2.83578	-0.210789	0.833052	0.888549
ENSDARG00000015552	1197.34	-0.190376	0.118387	-1.60809	0.107816	0.187714
ENSDARG00000063466	243.977	0.702749	0.169553	4.14472	3.40225e-05	0.000139525
ENSDARG00000031422	0.80601	0	3.77673	0	1	NA
ENSDARG00000078733	10.6944	-0.494694	0.846808	-0.584187	0.559094	0.67798
ENSDARG00000039422	38.0235	-0.051071	0.440405	-0.115964	0.907681	0.94027
ENSDARG00000075539	0.809784	0.843607	3.34805	0.251969	0.801065	NA
ENSDARG00000061789	154.46	0.907424	0.25508	3.55741	0.000374536	0.00128222
ENSDARG00000091962	29.0302	0.103672	0.596897	0.173685	0.862113	0.907903
ENSDARG00000069595	156.656	-0.104013	0.269665	-0.385712	0.69971	0.800128
ENSDARG00000070454	54.1641	0.305088	0.390236	0.781805	0.434329	0.56181
ENSDARG00000042753	0.679998	-0.597702	3.82908	-0.156095	0.875958	NA
ENSDARG00000054473	71.4596	-0.120315	0.343552	-0.350209	0.726182	0.818446
ENSDARG00000095105	2.27153	1.84485	2.32909	0.79209	0.428308	0.556128
ENSDARG00000053483	357.832	0.280934	0.145507	1.93073	0.0535162	0.104388
ENSDARG00000053918	10.0231	5.59834	1.61112	3.47482	0.000511199	0.00170119
ENSDARG00000095796	13.4438	5.57144	1.55146	3.59109	0.000329299	0.001139
ENSDARG00000045249	98.7923	0.25134	0.258091	0.973845	0.330134	0.456884
ENSDARG00000011809	2.38233	1.9744	2.202	0.89664	0.369911	0.498123
ENSDARG00000097123	3.08143	5.54582	1.88939	2.93524	0.00333294	0.00929604
ENSDARG00000043198	15.1911	5.5457	1.56508	3.5434	0.000395	0.00134658
ENSDARG00000029955	366.82	0.142885	0.197855	0.72217	0.47019	0.594784
ENSDARG00000013250	862.681	0.891585	0.0950766	9.37755	6.75222e-21	1.00702e-19
ENSDARG00000075027	11.6511	5.54544	1.59444	3.47798	0.000505203	0.00168355
ENSDARG00000099923	6.63234	5.5454	1.71762	3.22854	0.00124425	0.00383323
ENSDARG00000094171	1.95521	-0.0399267	2.2712	-0.0175796	0.985974	0.995312
ENSDARG00000003054	3.97934	3.49393	1.78434	1.95811	0.0502174	0.0991279
ENSDARG00000089828	166.863	0.0314921	0.19559	0.16101	0.872085	0.915063
ENSDARG00000077633	1.76107	2.7133	2.30197	1.17869	0.238522	0.355022
ENSDARG00000031202	169.971	0.372299	0.198885	1.87193	0.0612161	0.116917
ENSDARG00000043923	41.1173	5.54524	0.796471	6.96226	3.3485e-12	2.91053e-11
ENSDARG00000061713	87.9764	0.440492	0.329105	1.33845	0.180748	0.285185
ENSDARG00000096772	9.36764	-0.712112	0.910352	-0.782238	0.434075	0.561564
ENSDARG00000029112	14.6104	5.54508	1.54669	3.58513	0.000336912	0.00116284
ENSDARG00000009142	517.693	0.621958	0.145477	4.27531	1.90875e-05	8.13521e-05
ENSDARG00000069199	16.5671	5.49071	1.54776	3.54752	0.000388874	0.00132686
ENSDARG00000077072	12.6472	0.292303	0.866242	0.337438	0.735786	0.825588
ENSDARG00000101437	2.28368	-0.6001	1.91638	-0.313143	0.754172	0.837848
ENSDARG00000110315	0.575346	-4.02274	4.57722	-0.878861	0.379477	NA
ENSDARG00000005010	4.33536	5.49012	1.76389	3.11251	0.00185505	0.00550365
ENSDARG00000097006	6.88016	5.48977	1.72833	3.17635	0.00149141	0.00452222
ENSDARG00000079967	120.487	-0.0508752	0.305535	-0.166512	0.867754	0.91175
ENSDARG00000094023	11.9905	-0.590877	0.777006	-0.760454	0.446983	0.57355
ENSDARG00000004460	220.962	-0.0981553	0.191471	-0.512638	0.608205	0.722295
ENSDARG00000063385	95.9574	-1.22315	0.599186	-2.04135	0.0412165	0.0837678
ENSDARG00000101842	7.95824	1.38643	1.00912	1.3739	0.169473	0.270983
ENSDARG00000077404	449.894	0.268111	0.139409	1.9232	0.0544544	0.105942
ENSDARG00000068601	8.27244	0.329133	0.887207	0.370977	0.710655	0.808028
ENSDARG00000068263	5.64098	5.48895	1.77008	3.10096	0.00192894	0.00569763
ENSDARG00000098898	15.1361	0.413015	0.702628	0.587814	0.556657	0.6757
ENSDARG00000087251	1.68209	3.16425	2.27542	1.39063	0.164339	0.264211
ENSDARG00000078887	223.391	0.872195	0.207282	4.20777	2.57908e-05	0.000107956
ENSDARG00000026595	985.953	-0.48918	0.0929203	-5.26452	1.40557e-07	7.98754e-07
ENSDARG00000007657	67.4828	0.31844	0.339366	0.938338	0.348071	0.475544
ENSDARG00000014805	4.22688	-0.608236	1.39081	-0.437325	0.661875	0.769599
ENSDARG00000102690	7.70095	0.38874	1.00113	0.388301	0.697793	0.798594
ENSDARG00000104129	24.0089	-0.452369	0.507722	-0.890979	0.372941	0.501437
ENSDARG00000062206	146.644	0.273233	0.24067	1.1353	0.256249	0.375847
ENSDARG00000088753	0.588594	0	4.44969	0	1	NA
ENSDARG00000098071	3.52408	0.986236	1.5601	0.632162	0.527281	0.648473
ENSDARG00000006617	322.966	-0.861323	0.149651	-5.75556	8.63536e-09	5.55789e-08
ENSDARG00000015123	56.1596	0.00468682	0.309369	0.0151496	0.987913	0.996014
ENSDARG00000026500	11.1657	5.48892	1.61346	3.40195	0.000669066	0.00217839
ENSDARG00000009825	0.458083	1.84478	4.79014	0.385119	0.700149	NA
ENSDARG00000098871	3.1986	1.98188	1.87091	1.05931	0.289457	0.413539
ENSDARG00000058325	262.328	0.371149	0.176761	2.09972	0.0357531	0.0741974
ENSDARG00000001825	9.11187	-3.63455	1.80121	-2.01784	0.0436076	0.0879307
ENSDARG00000053691	305.561	0.541201	0.181833	2.97636	0.00291688	0.00823975
ENSDARG00000068127	2.01954	5.48855	2.38451	2.30175	0.0213491	0.0477876
ENSDARG00000061379	344.751	0.412431	0.133884	3.0805	0.00206652	0.00605153
ENSDARG00000110902	0.776493	2.84492	3.03761	0.936564	0.348983	NA
ENSDARG00000014005	63.8373	0.129517	0.343728	0.376801	0.706322	0.80475
ENSDARG00000069379	7.07351	0.985263	0.915141	1.07662	0.281648	0.404575
ENSDARG00000105117	572.107	0.783289	0.124999	6.26637	3.69556e-10	2.70794e-09
ENSDARG00000076348	5409.62	-0.937349	0.0534223	-17.546	6.37862e-69	3.83468e-67
ENSDARG00000013784	110.057	0.975226	0.263139	3.70612	0.000210458	0.000755255
ENSDARG00000099803	4.0833	5.48821	1.78878	3.06813	0.00215403	0.00627468
ENSDARG00000045016	9.32753	1.39237	0.847686	1.64255	0.100476	0.176994
ENSDARG00000116623	4.8952	-0.00244646	1.56609	-0.00156215	0.998754	1
ENSDARG00000058421	0.752899	-2.03028	4.22429	-0.480619	0.630787	NA
ENSDARG00000043963	7.76556	5.4876	1.58053	3.47199	0.000516609	0.00171744
ENSDARG00000098123	0.92195	-3.04052	2.87551	-1.05738	0.290336	NA
ENSDARG00000096398	0.372626	1.84486	5.55631	0.33203	0.739866	NA
ENSDARG00000095292	4.78745	5.48699	1.79447	3.05772	0.00223024	0.00647337
ENSDARG00000058603	42.2866	0.713215	0.381849	1.86779	0.0617913	0.117829
ENSDARG00000077396	31.7442	-0.251472	0.462295	-0.543964	0.586466	0.70279
ENSDARG00000006577	9.10608	0.712446	1.14088	0.62447	0.532319	0.653469
ENSDARG00000003584	441.827	0.121086	0.131432	0.921281	0.356903	0.48451
ENSDARG00000078087	3.9451	-0.434037	1.32108	-0.328547	0.742498	0.829805
ENSDARG00000113346	14.9675	0.555868	1.06948	0.519756	0.603234	0.717613
ENSDARG00000104435	2.70962	5.48603	2.11506	2.5938	0.00949219	0.0237006
ENSDARG00000004574	46.702	0.106009	0.365703	0.289877	0.771911	0.851538
ENSDARG00000079783	262.18	0.351743	0.160623	2.18986	0.028534	0.0611899
ENSDARG00000045706	711.801	0.388985	0.168372	2.31027	0.0208732	0.0468031
ENSDARG00000042277	9.88271	5.48528	1.63425	3.35645	0.000789495	0.00252791
ENSDARG00000053070	372.328	-0.695426	0.149429	-4.65389	3.25734e-06	1.54837e-05
ENSDARG00000112045	17.7625	5.44644	1.56174	3.48741	0.000487724	0.00163118
ENSDARG00000099447	163.629	0.0520398	0.270627	0.192293	0.847513	0.897916
ENSDARG00000101522	2.32435	-0.597783	2.43981	-0.245012	0.806447	0.872724
ENSDARG00000088937	5.45581	5.43068	1.687	3.21914	0.00128576	0.00395484
ENSDARG00000106267	3.51648	-0.575869	1.70663	-0.33743	0.735793	0.825588
ENSDARG00000102796	0.554264	0.849894	7.35402	0.115569	0.907994	NA
ENSDARG00000101910	3.45461	5.43036	1.85398	2.92903	0.00340016	0.00946315
ENSDARG00000071497	0.99436	1.99527	2.75027	0.725481	0.468157	NA
ENSDARG00000057138	4.31599	5.43034	1.75565	3.09306	0.00198106	0.00583028
ENSDARG00000045958	4.39497	5.43025	1.74033	3.12023	0.00180707	0.00537692
ENSDARG00000102098	0.959445	-0.598009	3.58028	-0.167029	0.867348	NA
ENSDARG00000040700	1.74992	2.84704	2.30327	1.23609	0.216427	0.328635
ENSDARG00000016360	1093.34	-0.461869	0.082896	-5.57167	2.52316e-08	1.55194e-07
ENSDARG00000052115	4.8733	5.42993	1.78256	3.04615	0.00231794	0.00670186
ENSDARG00000062515	6.5432	5.42944	1.75893	3.08679	0.0020233	0.0059375
ENSDARG00000057089	137.2	0.877141	0.266409	3.29246	0.000993167	0.00311959
ENSDARG00000044895	3.26241	-1.58262	2.10429	-0.75209	0.451997	0.577806
ENSDARG00000063435	7.12972	5.3809	1.64324	3.27456	0.00105828	0.00330274
ENSDARG00000017985	168.31	-0.835522	0.231926	-3.60253	0.000315134	0.00109488
ENSDARG00000102123	22.8923	1.36721	0.626738	2.18148	0.0291481	0.0623414
ENSDARG00000018060	291.38	-0.290442	0.161321	-1.8004	0.0717972	0.133553
ENSDARG00000111722	66.0231	0.690653	0.339915	2.03184	0.0421697	0.085377
ENSDARG00000014218	7.13804	0.617215	0.948614	0.65065	0.515273	0.637785
ENSDARG00000057239	19.993	-0.45938	0.517094	-0.888389	0.374332	0.50296
ENSDARG00000069147	47.9107	0.475479	0.368003	1.29205	0.196339	0.304392
ENSDARG00000061147	52.9975	0.910635	0.355599	2.56085	0.0104417	0.025806
ENSDARG00000056921	0.645233	3.42624	4.11148	0.833335	0.404656	NA
ENSDARG00000102898	6.76894	1.47928	1.02889	1.43775	0.150506	0.246004
ENSDARG00000052903	34.8747	-0.0810755	0.516337	-0.15702	0.875229	0.917357
ENSDARG00000079255	4.56724	5.36875	1.83313	2.92873	0.00340348	0.00947102
ENSDARG00000076710	8.86868	5.36872	1.63196	3.28974	0.0010028	0.0031473
ENSDARG00000108332	19.6198	5.36869	1.54293	3.47953	0.000502286	0.00167469
ENSDARG00000026925	2.13056	5.36774	2.24007	2.39624	0.0165644	0.0383644
ENSDARG00000045808	62.3717	-0.0230675	0.318722	-0.072375	0.942303	0.963237
ENSDARG00000057263	54.9063	5.30977	0.90906	5.84095	5.19047e-09	3.40387e-08
ENSDARG00000045982	4.27574	5.30519	1.81291	2.92634	0.00342981	0.00953745
ENSDARG00000034893	124.708	0.0473805	0.238199	0.198911	0.842332	0.894426
ENSDARG00000104702	1239.65	-0.499474	0.0887033	-5.63083	1.79341e-08	1.11868e-07
ENSDARG00000011837	95.2775	-0.827449	0.287395	-2.87914	0.00398763	0.0109336
ENSDARG00000068596	194.191	-0.0232673	0.196245	-0.118562	0.905622	0.939074
ENSDARG00000093420	46.6535	-0.704724	0.396734	-1.77631	0.0756815	0.139707
ENSDARG00000005423	6780.54	-0.590673	0.0836574	-7.06062	1.65761e-12	1.4748e-11
ENSDARG00000093304	3.10445	5.30488	1.97755	2.68256	0.00730616	0.0188133
ENSDARG00000088408	0.590511	1.69945	3.75019	0.453165	0.65043	NA
ENSDARG00000090872	227.317	-0.0388029	0.196956	-0.197013	0.843817	0.895319
ENSDARG00000090768	0.440385	-0.597751	4.59992	-0.129948	0.896607	NA
ENSDARG00000099156	16.0612	5.3046	1.55613	3.40884	0.000652392	0.00212731
ENSDARG00000097993	2.27606	-2.59684	2.04516	-1.26975	0.204175	0.314009
ENSDARG00000094417	1.33238	0.975952	2.4079	0.405313	0.685247	NA
ENSDARG00000059365	14.7711	5.30438	1.57983	3.35757	0.000786307	0.00251914
ENSDARG00000044365	14.7776	-2.39019	1.3037	-1.83339	0.0667441	0.125792
ENSDARG00000092460	0.412482	0	5.89701	0	1	NA
ENSDARG00000092829	2.44948	0.708698	1.759	0.402897	0.687024	0.790275
ENSDARG00000093633	2.40101	5.30429	2.12603	2.49493	0.0125982	0.0303702
ENSDARG00000058180	33.059	-0.412297	0.451136	-0.913908	0.360765	0.488381
ENSDARG00000105375	5.52773	-0.122022	1.24691	-0.0978597	0.922044	0.950029
ENSDARG00000019442	1.28994	-0.609522	2.74544	-0.222013	0.824304	NA
ENSDARG00000092625	8.81264	5.304	1.69095	3.13669	0.00170864	0.00511676
ENSDARG00000099032	1.20583	-4.35605	2.94089	-1.4812	0.138553	NA
ENSDARG00000059801	14.1806	-0.908791	0.812298	-1.11879	0.26323	0.383945
ENSDARG00000055524	775.308	-0.797702	0.126819	-6.29008	3.17299e-10	2.33915e-09
ENSDARG00000069003	131.388	-0.166751	0.287179	-0.580652	0.561475	0.679848
ENSDARG00000011273	4.62084	5.30308	1.70716	3.10637	0.00189396	0.00560625
ENSDARG00000090396	273.836	0.0379767	0.229943	0.165157	0.86882	0.912574
ENSDARG00000059294	1867.88	-0.704407	0.11729	-6.00569	1.9052e-09	1.30127e-08
ENSDARG00000043332	5.09043	2.56489	1.83582	1.39714	0.162373	0.261526
ENSDARG00000057273	10.0494	5.3026	1.60312	3.30768	0.000940717	0.00296588
ENSDARG00000054937	128.54	0.686734	0.258547	2.65613	0.0079044	0.0201666
ENSDARG00000059370	25.874	5.28914	0.9363	5.64898	1.61399e-08	1.01164e-07
ENSDARG00000045548	77.3997	5.28526	1.05248	5.02171	5.12141e-07	2.71938e-06
ENSDARG00000041538	270.971	-0.585131	0.176856	-3.30852	0.000937916	0.00295801
ENSDARG00000029051	2.05003	-0.600803	2.11964	-0.283446	0.776835	0.854215
ENSDARG00000069503	23.6615	5.27694	1.16204	4.54109	5.59637e-06	2.57635e-05
ENSDARG00000052948	857.121	5.27437	0.241987	21.7961	2.52887e-105	3.12774e-103
ENSDARG00000052387	3.96358	5.23939	1.83102	2.86146	0.00421694	0.0114958
ENSDARG00000095390	7.83832	-2.59108	1.1633	-2.22735	0.0259237	0.0563955
ENSDARG00000056934	0.494857	-2.02981	4.69984	-0.431889	0.665822	NA
ENSDARG00000062749	128.56	0.497775	0.238122	2.09042	0.0365799	0.0756595
ENSDARG00000104412	14.6869	5.23799	1.57844	3.31847	0.00090513	0.00286391
ENSDARG00000074781	5.62751	5.23786	1.69166	3.09629	0.0019596	0.00577326
ENSDARG00000023886	1.34704	-4.07054	2.6685	-1.52541	0.127158	NA
ENSDARG00000012314	831.319	-0.445203	0.102039	-4.36307	1.2825e-05	5.61143e-05
ENSDARG00000096623	2.98842	5.237	1.902	2.75342	0.00589761	0.0155281
ENSDARG00000092112	984.579	0.0109139	0.0906761	0.120361	0.904197	0.938312
ENSDARG00000104188	7.22702	5.23697	1.7237	3.03821	0.00237986	0.00686352
ENSDARG00000107385	78.5223	-0.0706288	0.256854	-0.274977	0.783334	0.85859
ENSDARG00000103163	1124.71	0.814179	0.10633	7.65713	1.90138e-14	1.91797e-13
ENSDARG00000056535	9.58308	5.23667	1.59509	3.28299	0.00102711	0.00321271
ENSDARG00000025094	357.226	0.624774	0.154683	4.03905	5.36673e-05	0.000213242
ENSDARG00000091513	180.115	-0.761753	0.20647	-3.68941	0.000224776	0.000801597
ENSDARG00000071560	3.17674	5.23658	1.99089	2.63027	0.00853159	0.0215908
ENSDARG00000056519	6.46553	-3.06076	1.37076	-2.23289	0.0255564	0.0557276
ENSDARG00000017740	701.374	0.553746	0.122077	4.53604	5.73205e-06	2.63506e-05
ENSDARG00000102368	0.358134	-0.59759	5.70779	-0.104697	0.916616	NA
ENSDARG00000115543	1.66647	3.43153	2.39625	1.43204	0.152132	0.248015
ENSDARG00000013928	472.549	-0.572107	0.132369	-4.32207	1.54572e-05	6.68769e-05
ENSDARG00000061398	4.81801	5.2356	1.79611	2.91496	0.00355729	0.00986088
ENSDARG00000091832	14.8511	-0.532591	0.661885	-0.804658	0.421017	0.54901
ENSDARG00000099832	0.468339	0	6.06712	0	1	NA
ENSDARG00000117231	6.1383	5.23268	1.70717	3.06512	0.00217579	0.00633426
ENSDARG00000099282	0.938813	0.84766	3.45181	0.24557	0.806015	NA
ENSDARG00000078244	36.1795	5.22643	0.740845	7.05468	1.72997e-12	1.53601e-11
ENSDARG00000046124	12.8502	-0.102394	0.724189	-0.141391	0.887561	0.926796
ENSDARG00000095640	0.847044	2.43489	3.37126	0.722251	0.47014	NA
ENSDARG00000099265	6.29857	5.18523	1.7213	3.01238	0.00259205	0.00740728
ENSDARG00000090551	6.1482	-0.492456	1.06648	-0.461759	0.644254	0.754434
ENSDARG00000059630	11.8773	5.18433	1.61554	3.20903	0.00133184	0.00408104
ENSDARG00000104026	11.0663	0.769511	0.990062	0.777236	0.43702	0.564556
ENSDARG00000011783	589.192	-0.0906458	0.121861	-0.743846	0.45697	0.582777
ENSDARG00000071037	320.984	0.0941231	0.161139	0.584111	0.559146	0.678
ENSDARG00000111806	0.560288	1.85008	4.55755	0.405938	0.684789	NA
ENSDARG00000012972	747.576	5.18295	0.316174	16.3927	2.15679e-60	1.12582e-58
ENSDARG00000103949	7.44354	0.734805	1.01303	0.725354	0.468235	0.592974
ENSDARG00000094055	1.45037	-5.62478	6.96324	-0.807782	0.419216	NA
ENSDARG00000025421	161.259	0.348969	0.213183	1.63695	0.101642	0.178727
ENSDARG00000009212	13657.1	-0.374354	0.0762261	-4.9111	9.05677e-07	4.6439e-06
ENSDARG00000091271	36.6302	0.508536	0.751786	0.676436	0.498764	0.622201
ENSDARG00000045822	11.0453	-0.376596	0.984579	-0.382494	0.702095	0.801888
ENSDARG00000078060	2.10252	0.844062	2.50589	0.336831	0.736244	0.825871
ENSDARG00000008026	436.116	0.397342	0.146441	2.71333	0.00666099	0.0173148
ENSDARG00000079373	24.9715	0.89027	0.619622	1.4368	0.150776	0.24635
ENSDARG00000025325	7.64893	0.81533	1.04738	0.778449	0.436304	0.563795
ENSDARG00000076360	309.345	-0.954913	0.156751	-6.09191	1.11571e-09	7.79873e-09
ENSDARG00000079248	9.06467	-0.717036	1.00748	-0.711709	0.476645	0.600913
ENSDARG00000035660	14.5601	5.16875	1.62202	3.18661	0.00143951	0.00437783
ENSDARG00000097483	4.41994	5.16838	1.84666	2.79877	0.00512979	0.0137166
ENSDARG00000014462	7.13539	5.16596	1.65176	3.12755	0.00176268	0.00526175
ENSDARG00000078502	210.315	-0.0659665	0.202685	-0.325464	0.74483	0.831596
ENSDARG00000099078	4.42699	5.16592	1.74379	2.96247	0.00305184	0.00858419
ENSDARG00000042725	3433.01	0.274288	0.0834727	3.28596	0.00101635	0.00318366
ENSDARG00000037244	91.4369	-0.0197232	0.287018	-0.0687176	0.945214	0.965603
ENSDARG00000055653	208.108	-0.130286	0.220909	-0.589772	0.555344	0.674527
ENSDARG00000073699	1.63976	0.846413	2.67456	0.316469	0.751647	NA
ENSDARG00000029114	8.99275	0.696141	0.853289	0.815832	0.414596	0.542568
ENSDARG00000109770	1.13844	-3.04044	2.55213	-1.19134	0.233522	NA
ENSDARG00000037955	138.973	-0.815434	0.234637	-3.4753	0.000510286	0.00169845
ENSDARG00000103607	4.48308	-0.216374	1.24345	-0.174011	0.861856	0.907813
ENSDARG00000079745	660.011	-0.114803	0.119412	-0.961409	0.336346	0.463339
ENSDARG00000099298	198.274	-0.494428	0.191435	-2.58274	0.00980185	0.0244141
ENSDARG00000075975	13.2583	1.57671	1.26322	1.24817	0.21197	0.323536
ENSDARG00000091298	11.8659	-0.234884	0.738052	-0.318248	0.750297	0.835346
ENSDARG00000036915	29.3064	0.335945	0.394045	0.852555	0.393906	0.522178
ENSDARG00000104826	0.799462	0	7.35454	0	1	NA
ENSDARG00000095528	11.3607	-0.597782	2.1436	-0.278869	0.780346	0.856814
ENSDARG00000095015	5.97241	5.16592	1.76193	2.93197	0.0033682	0.00938361
ENSDARG00000020252	387.892	0.35625	0.143277	2.48643	0.0129032	0.0309862
ENSDARG00000039406	10.8497	5.16576	1.58962	3.24968	0.00115534	0.00358263
ENSDARG00000057013	2.63476	3.49415	1.96987	1.7738	0.0760967	0.140362
ENSDARG00000055565	0.826784	-0.597715	3.45044	-0.173229	0.862472	NA
ENSDARG00000024642	337.74	0.0363858	0.147642	0.246446	0.805337	0.872074
ENSDARG00000076839	4.56076	5.16543	1.77601	2.90844	0.00363231	0.0100516
ENSDARG00000105288	224.433	-0.377445	0.209071	-1.80535	0.0710206	0.132362
ENSDARG00000087176	3.45774	1.84677	2.03135	0.909137	0.363278	0.491098
ENSDARG00000038802	20.4812	-0.00362339	0.890387	-0.00406945	0.996753	1
ENSDARG00000102082	11.1631	0.074622	0.844914	0.088319	0.929623	0.954968
ENSDARG00000043359	358.055	-0.346076	0.158267	-2.18665	0.0287678	0.0616434
ENSDARG00000099492	8.16175	1.2029	1.3603	0.884289	0.37654	0.505402
ENSDARG00000086603	2.4253	5.16529	2.1054	2.45336	0.0141529	0.0335229
ENSDARG00000101913	5.15458	5.16501	1.74621	2.95784	0.00309801	0.00869918
ENSDARG00000045145	0.647824	0	4.35675	0	1	NA
ENSDARG00000067639	178.556	0.62189	0.206285	3.01472	0.00257218	0.00735482
ENSDARG00000098155	4.57614	-7.42293	7.21531	-1.02877	0.303586	0.428605
ENSDARG00000071719	26.4397	-0.318108	0.541104	-0.587887	0.556608	0.675682
ENSDARG00000100584	14.4157	-0.217655	0.80932	-0.268936	0.787979	0.861299
ENSDARG00000093615	2.22128	3.65409	2.04982	1.78264	0.0746444	0.138082
ENSDARG00000079637	35.1259	5.15436	0.751169	6.86179	6.80024e-12	5.789e-11
ENSDARG00000117575	0.459329	-0.597658	4.90262	-0.121906	0.902974	NA
ENSDARG00000103915	267.707	-0.0118459	0.180632	-0.0655802	0.947712	0.966805
ENSDARG00000097790	0.814824	-3.00436	7.28537	-0.412383	0.680059	NA
ENSDARG00000103590	463.411	-0.017652	0.125698	-0.140433	0.888318	0.927335
ENSDARG00000074749	84.0721	0.767485	0.267597	2.86806	0.00412998	0.0112841
ENSDARG00000062593	24.2448	-0.558421	0.528132	-1.05735	0.290352	0.414349
ENSDARG00000023495	214.428	-0.433807	0.190048	-2.28262	0.0224527	0.0498725
ENSDARG00000019125	15.5824	5.15246	1.15687	4.45378	8.43724e-06	3.79158e-05
ENSDARG00000076090	12.3938	1.0783	0.810619	1.33021	0.183448	0.288623
ENSDARG00000052700	7.40008	1.8686	1.28972	1.44884	0.147381	0.241812
ENSDARG00000117200	0.402708	0	6.47646	0	1	NA
ENSDARG00000030905	151.512	-0.76208	0.200199	-3.80662	0.000140881	0.000519392
ENSDARG00000021566	0.937603	2.84741	3.10149	0.918079	0.358577	NA
ENSDARG00000099758	22.7033	5.1399	1.13227	4.53946	5.63981e-06	2.59512e-05
ENSDARG00000105038	1.38882	-0.578196	2.10283	-0.27496	0.783347	NA
ENSDARG00000029612	152.637	0.722046	0.222689	3.2424	0.00118528	0.00366317
ENSDARG00000086057	62.8956	5.13717	0.669852	7.66911	1.73198e-14	1.75256e-13
ENSDARG00000069192	11.1385	-0.602579	0.894083	-0.673963	0.500335	0.623377
ENSDARG00000009418	596.82	0.949167	0.133629	7.10298	1.22097e-12	1.09813e-11
ENSDARG00000030896	20.3671	5.10518	1.53382	3.32841	0.000873437	0.00277176
ENSDARG00000096946	0.399978	-0.59773	5.396	-0.110773	0.911797	NA
ENSDARG00000012968	15.4234	5.10316	1.54674	3.29931	0.000969241	0.00304888
ENSDARG00000028850	25.7138	-0.590144	0.59341	-0.994496	0.319981	0.446173
ENSDARG00000028721	443.27	-0.11865	0.152301	-0.779053	0.435949	0.563523
ENSDARG00000077948	869.497	0.0489112	0.104287	0.469004	0.639067	0.749858
ENSDARG00000105367	2.31719	5.09538	2.18767	2.32913	0.0198521	0.0448711
ENSDARG00000079035	8.08147	0.517649	0.949419	0.545228	0.585597	0.702138
ENSDARG00000079886	121.538	0.728507	0.256369	2.84163	0.00448838	0.0121573
ENSDARG00000079236	2.60344	4.3064	1.92933	2.23208	0.0256098	0.0558252
ENSDARG00000017329	2.86389	-1.59875	1.52962	-1.0452	0.295932	0.420266
ENSDARG00000094286	10.0483	5.09478	1.65799	3.07286	0.00212015	0.00618432
ENSDARG00000104227	211.396	0.678999	0.190401	3.56616	0.000362246	0.00124321
ENSDARG00000045803	384.389	-0.208658	0.129035	-1.61706	0.105864	0.184996
ENSDARG00000115857	1.02615	-0.597802	3.39098	-0.176292	0.860065	NA
ENSDARG00000036168	314.881	-0.0452307	0.155364	-0.291126	0.770955	0.851026
ENSDARG00000058000	397.275	-0.0525972	0.136485	-0.385371	0.699963	0.800323
ENSDARG00000071657	9.46944	5.09388	1.66135	3.0661	0.00216872	0.00631461
ENSDARG00000078139	8.90886	1.90764	1.10698	1.72329	0.0848361	0.15367
ENSDARG00000014320	1.16536	-0.19509	2.54595	-0.0766275	0.93892	NA
ENSDARG00000006181	271.995	0.742214	0.190022	3.90594	9.38583e-05	0.000358485
ENSDARG00000096278	4.53424	5.09315	1.912	2.66377	0.00772698	0.0197606
ENSDARG00000076996	142.013	0.419375	0.203936	2.0564	0.0397438	0.0812021
ENSDARG00000077987	75.881	0.378137	0.331034	1.14229	0.253333	0.372471
ENSDARG00000094057	4.85509	-3.61094	1.91211	-1.88846	0.0589647	0.113151
ENSDARG00000059279	28.6498	5.09269	0.923741	5.51311	3.52554e-08	2.13068e-07
ENSDARG00000095981	2.19169	-2.0488	2.56358	-0.799194	0.424178	0.552057
ENSDARG00000025131	25.9036	1.46249	0.763838	1.91466	0.0555357	0.107678
ENSDARG00000033231	1.50541	-1.31892	2.00208	-0.658772	0.510042	NA
ENSDARG00000095523	4.91859	5.09266	1.8255	2.78974	0.00527505	0.0140528
ENSDARG00000042727	47.3072	-0.221837	0.464812	-0.477263	0.633175	0.744925
ENSDARG00000052688	2.58749	5.09262	2.0072	2.53718	0.0111751	0.0273676
ENSDARG00000058562	63.7473	-0.217786	0.298485	-0.729637	0.465612	0.590661
ENSDARG00000043661	1.20219	2.42541	2.68654	0.9028	0.366632	NA
ENSDARG00000026296	1.94294	5.09251	2.13958	2.38015	0.0173056	0.0398388
ENSDARG00000079788	144.423	0.301486	0.248017	1.21559	0.224142	0.337997
ENSDARG00000034871	19.668	-0.302376	0.558955	-0.540967	0.58853	0.70461
ENSDARG00000032264	50.8275	0.136765	0.497531	0.274889	0.783402	0.858603
ENSDARG00000094857	5.94605	2.42928	1.84621	1.31582	0.188233	0.294482
ENSDARG00000075977	11.3169	1.91878	0.932015	2.05874	0.0395191	0.0808791
ENSDARG00000007912	2.33572	0	2.57825	0	1	1
ENSDARG00000014582	403.662	-0.0821441	0.132157	-0.621567	0.534227	0.655066
ENSDARG00000095152	5.37477	0.566057	1.19952	0.471903	0.636996	0.748152
ENSDARG00000079835	72.7721	0.184065	0.363787	0.505968	0.612879	0.726594
ENSDARG00000105219	1.14333	0.37714	2.22225	0.169711	0.865237	NA
ENSDARG00000099483	2.03986	0.59875	1.63872	0.365377	0.71483	0.810639
ENSDARG00000101728	5.85372	5.09127	1.65785	3.07101	0.00213333	0.00621997
ENSDARG00000044437	32.3323	-1.5031	0.753811	-1.994	0.0461523	0.0922074
ENSDARG00000101986	28.2619	5.07834	0.780706	6.50481	7.77941e-11	6.10346e-10
ENSDARG00000102128	156.418	-0.913116	0.189023	-4.83072	1.36042e-06	6.81018e-06
ENSDARG00000090638	463.077	0.104213	0.127655	0.816365	0.414292	0.542279
ENSDARG00000097901	17.7729	5.06811	1.19875	4.22781	2.35974e-05	9.92022e-05
ENSDARG00000078523	270.794	-0.478781	0.178491	-2.68238	0.00731008	0.0188209
ENSDARG00000026350	249.457	0.350869	0.217378	1.61409	0.106508	0.185819
ENSDARG00000105493	0.800793	1.00176	3.50261	0.286005	0.774874	NA
ENSDARG00000040606	59.4326	5.04988	0.666445	7.57734	3.52706e-14	3.50863e-13
ENSDARG00000086261	6.98962	5.04841	1.61111	3.13349	0.00172739	0.00516435
ENSDARG00000117312	154.683	-0.0466221	0.261703	-0.178149	0.858606	0.905962
ENSDARG00000076106	40.2198	5.0464	1.48881	3.38955	0.000700079	0.00226958
ENSDARG00000105748	45.1313	-0.857438	0.434403	-1.97383	0.0484011	0.0960308
ENSDARG00000070704	158.759	-0.203849	0.217257	-0.938283	0.348099	0.475544
ENSDARG00000014499	199.012	0.669758	0.205271	3.26279	0.00110321	0.00343248
ENSDARG00000058004	9.32309	5.01703	1.64012	3.05894	0.00222123	0.00644926
ENSDARG00000105046	55.0642	0.140342	0.593897	0.236308	0.813194	0.876521
ENSDARG00000034368	1325.68	-0.910749	0.10686	-8.52282	1.55717e-17	1.91982e-16
ENSDARG00000099518	413.058	0.449206	0.153571	2.92507	0.00344382	0.00957505
ENSDARG00000045147	393.971	0.000896229	0.141936	0.00631431	0.994962	1
ENSDARG00000069808	634.875	-0.993842	0.119657	-8.30576	9.91791e-17	1.16719e-15
ENSDARG00000096730	2.56666	-0.805592	1.38061	-0.583503	0.559555	0.678199
ENSDARG00000092199	478.686	-0.125579	0.134713	-0.9322	0.351233	0.478782
ENSDARG00000102363	6.90471	1.67893	1.07479	1.5621	0.118265	0.202653
ENSDARG00000003475	26.9307	-0.825691	0.465462	-1.77392	0.0760767	0.140344
ENSDARG00000004436	43.4313	0.987801	0.552235	1.78873	0.0736582	0.136557
ENSDARG00000070094	17.2595	5.01698	1.52158	3.29722	0.000976474	0.00307063
ENSDARG00000060554	1800.3	-0.738996	0.0716586	-10.3127	6.17158e-25	1.10248e-23
ENSDARG00000062052	104.875	0.800837	0.299593	2.67308	0.00751579	0.019284
ENSDARG00000117577	0.468328	1.00448	7.2582	0.138392	0.88993	NA
ENSDARG00000101164	3.48152	5.01548	1.91896	2.61364	0.00895833	0.022524
ENSDARG00000074289	26.139	0.570335	0.964544	0.5913	0.554319	0.673494
ENSDARG00000061274	26.3342	-0.495383	0.561673	-0.881978	0.377789	0.506541
ENSDARG00000041533	89.3145	-0.0376269	0.263878	-0.142592	0.886612	0.926301
ENSDARG00000002097	2.8731	5.01543	2.17754	2.30325	0.0212647	0.0476206
ENSDARG00000033551	189.785	-0.553888	0.201265	-2.75203	0.00592266	0.015592
ENSDARG00000094433	6.45424	5.01541	1.70873	2.93516	0.00333372	0.00929689
ENSDARG00000088727	0.45563	-0.597668	5.74923	-0.103956	0.917204	NA
ENSDARG00000077830	25.2374	0.949803	0.620837	1.52988	0.126047	0.21326
ENSDARG00000099873	5.59725	5.0154	1.72562	2.90643	0.00365577	0.0101065
ENSDARG00000028322	237.967	-0.242002	0.177873	-1.36054	0.17366	0.276268
ENSDARG00000093577	0.711484	0	3.73165	0	1	NA
ENSDARG00000095654	3.10995	2.84338	1.94601	1.46113	0.143979	0.237595
ENSDARG00000078767	5.65082	5.0153	1.75116	2.86398	0.00418357	0.0114176
ENSDARG00000003398	215.902	0.272305	0.177911	1.53057	0.125876	0.213081
ENSDARG00000091678	142.982	0.0837114	0.25316	0.330667	0.740896	0.828967
ENSDARG00000063097	16.8135	5.01517	1.57274	3.18882	0.00142857	0.00434796
ENSDARG00000094587	0.886738	2.43137	3.01159	0.807336	0.419473	NA
ENSDARG00000074611	351.397	-0.167448	0.161578	-1.03633	0.300048	0.424567
ENSDARG00000032405	526.476	0.516385	0.141687	3.64455	0.000267864	0.000943184
ENSDARG00000051939	1.29701	1.99111	2.48758	0.80042	0.423467	NA
ENSDARG00000011886	11.735	1.05827	0.737401	1.43513	0.151249	0.246927
ENSDARG00000099445	179.716	0.338526	0.204208	1.65775	0.0973676	0.172413
ENSDARG00000093130	0.799742	2.42467	3.66541	0.6615	0.508292	NA
ENSDARG00000105141	10.098	5.01516	1.6155	3.10439	0.00190669	0.00564172
ENSDARG00000059939	1.09692	2.84479	2.97753	0.955419	0.339366	NA
ENSDARG00000019236	639.93	0.106606	0.127338	0.837192	0.402484	0.530652
ENSDARG00000077329	62.9231	-0.903963	0.293886	-3.07589	0.00209874	0.00613292
ENSDARG00000068849	40.7666	0.00375853	0.414192	0.00907436	0.99276	0.998852
ENSDARG00000096933	7.12318	2.21052	1.68216	1.3141	0.188813	0.295209
ENSDARG00000117130	77.6871	0.913806	0.299634	3.04974	0.00229039	0.00663504
ENSDARG00000112049	2.82721	-0.612611	1.86537	-0.328413	0.742599	0.829847
ENSDARG00000102381	3.52752	5.01486	1.83191	2.7375	0.00619081	0.0162297
ENSDARG00000079391	340.658	-0.823534	0.156164	-5.27352	1.33831e-07	7.63656e-07
ENSDARG00000078152	109.187	-0.987336	0.284889	-3.46568	0.000528889	0.00175435
ENSDARG00000058939	6.03282	5.01485	1.75125	2.86358	0.00418882	0.0114304
ENSDARG00000078643	2.74323	5.01482	1.91144	2.62359	0.00870087	0.0219477
ENSDARG00000096876	3.45375	5.01482	2.0022	2.50466	0.012257	0.0296655
ENSDARG00000029928	299.372	-0.00965415	0.164486	-0.058693	0.953197	0.970897
ENSDARG00000003520	196.69	0.445223	0.209564	2.12452	0.0336269	0.0704159
ENSDARG00000097902	9.69898	5.01467	1.59109	3.15172	0.00162311	0.00488115
ENSDARG00000090267	535.734	-0.597644	2.03586	-0.293558	0.769096	0.849892
ENSDARG00000008723	11.444	2.03447	1.01788	1.99872	0.0456382	0.0913988
ENSDARG00000025608	7.32969	2.11111	1.32789	1.58983	0.111874	0.193563
ENSDARG00000061145	526.767	0.569204	0.124351	4.5774	4.70793e-06	2.18967e-05
ENSDARG00000108372	0.936225	-2.03182	3.22076	-0.630851	0.528138	NA
ENSDARG00000102433	342.844	-0.512496	0.139096	-3.68447	0.000229176	0.00081624
ENSDARG00000104179	3.2532	5.01369	1.87136	2.67917	0.00738051	0.0189846
ENSDARG00000026183	574.706	0.11339	0.128922	0.879529	0.379115	0.507632
ENSDARG00000074213	1.47447	-1.58356	2.45747	-0.644384	0.519326	NA
ENSDARG00000095139	7.39189	-0.00048832	1.17409	-0.000415914	0.999668	1
ENSDARG00000013051	7.74108	0.354986	0.839946	0.42263	0.672565	0.778153
ENSDARG00000073850	9.82344	5.01353	1.62392	3.0873	0.00201985	0.00592917
ENSDARG00000101642	16.7959	5.01347	1.58077	3.17154	0.00151631	0.00458768
ENSDARG00000003382	392.49	-0.449715	0.141223	-3.18444	0.00145036	0.00440805
ENSDARG00000078981	0.432991	-0.597777	4.85732	-0.123067	0.902054	NA
ENSDARG00000004372	334.806	-0.344661	0.138971	-2.48009	0.013135	0.0314728
ENSDARG00000007221	75.9722	-1.00813	0.607766	-1.65876	0.0971652	0.172149
ENSDARG00000075354	42.2369	0.119158	0.573	0.207954	0.835265	0.889794
ENSDARG00000059233	4.11486	5.01322	1.81278	2.76548	0.00568394	0.0150266
ENSDARG00000091906	31.0499	5.01313	1.54279	3.2494	0.00115651	0.00358395
ENSDARG00000045694	353.364	-0.392079	0.153851	-2.54843	0.0108208	0.0266445
ENSDARG00000089799	1.34762	-0.597745	2.77936	-0.215066	0.829716	NA
ENSDARG00000033768	186.523	-0.351768	0.198712	-1.77024	0.0766865	0.141208
ENSDARG00000035148	7.7985	1.81432	1.04963	1.72853	0.0838938	0.152307
ENSDARG00000010075	1.20879	1.84073	2.92516	0.629276	0.529168	NA
ENSDARG00000004771	150.053	0.264036	0.24441	1.0803	0.280009	0.402757
ENSDARG00000027403	189.508	-0.1329	0.207185	-0.641457	0.521226	0.642899
ENSDARG00000062598	2.21507	-0.863284	1.61077	-0.535944	0.591997	0.707606
ENSDARG00000105672	6.05053	0.42504	1.09151	0.389406	0.696976	0.797847
ENSDARG00000105377	0.510254	-0.588519	4.75313	-0.123817	0.90146	NA
ENSDARG00000008407	1136.16	-0.768474	0.0857316	-8.96372	3.13916e-19	4.27462e-18
ENSDARG00000019556	678.847	0.246334	0.105188	2.34184	0.0191887	0.0436001
ENSDARG00000098295	3.33173	5.01197	1.97417	2.53877	0.0111242	0.027267
ENSDARG00000045863	142.624	4.98617	0.590529	8.44356	3.0781e-17	3.72634e-16
ENSDARG00000073923	52.5916	0.76614	0.387624	1.9765	0.048098	0.0954976
ENSDARG00000014039	0.848258	-0.598118	7.15479	-0.083597	0.933377	NA
ENSDARG00000024277	46.1357	0.401047	0.359417	1.11583	0.264497	0.385354
ENSDARG00000053569	10.2498	4.98567	1.56723	3.18121	0.00146663	0.00445124
ENSDARG00000014571	6146.29	-0.482391	0.0562162	-8.58099	9.40596e-18	1.17381e-16
ENSDARG00000076614	14.1702	4.95741	1.55377	3.19057	0.00141994	0.00432507
ENSDARG00000103929	22.6821	4.9466	0.86804	5.69859	1.20803e-08	7.68344e-08
ENSDARG00000105033	23.7768	1.27347	0.758996	1.67783	0.0933799	0.166521
ENSDARG00000055439	211.619	4.9384	0.664971	7.42648	1.11525e-13	1.07261e-12
ENSDARG00000076120	349.763	0.922193	0.164209	5.61598	1.95451e-08	1.21448e-07
ENSDARG00000078654	185.882	-0.164308	0.306592	-0.535916	0.592016	0.707606
ENSDARG00000104407	12.9098	0.334455	0.667157	0.501314	0.61615	0.729626
ENSDARG00000105512	0.76005	-0.597827	3.19023	-0.187393	0.851353	NA
ENSDARG00000013279	108.818	0.0706682	0.261043	0.270715	0.786611	0.860646
ENSDARG00000042159	25.3206	-0.0650926	0.526987	-0.123518	0.901697	0.936668
ENSDARG00000070271	2.26843	4.93448	2.01463	2.44933	0.0143124	0.033844
ENSDARG00000105283	0.419235	-0.597713	5.04921	-0.118377	0.905769	NA
ENSDARG00000057983	3.56445	4.93373	1.81481	2.7186	0.00655595	0.017074
ENSDARG00000091419	1277.45	-0.282425	0.091273	-3.09429	0.00197287	0.00580884
ENSDARG00000059166	1.96531	0.70578	1.92779	0.366108	0.714285	0.810257
ENSDARG00000058358	28447.9	-0.398496	0.0493983	-8.067	7.20488e-16	7.95815e-15
ENSDARG00000100660	198.941	-0.680594	0.20152	-3.37731	0.000731984	0.00236068
ENSDARG00000115712	185.495	0.389406	0.248452	1.56733	0.117037	0.20094
ENSDARG00000018966	1734.86	-0.318538	0.0894836	-3.55973	0.00037123	0.00127225
ENSDARG00000112015	10.3577	1.41542	0.924811	1.53049	0.125895	0.213082
ENSDARG00000115540	4.45577	4.93372	1.76562	2.79433	0.0052008	0.013874
ENSDARG00000098270	4.98772	0.855609	1.22011	0.701258	0.483142	0.607541
ENSDARG00000089536	2.40903	2.7274	2.03144	1.34259	0.179404	0.283409
ENSDARG00000076146	3.29791	4.93328	1.90016	2.59625	0.00942482	0.0235505
ENSDARG00000041546	208.507	-0.768642	0.190439	-4.03616	5.43329e-05	0.000215621
ENSDARG00000045910	276.643	-0.364229	0.167085	-2.1799	0.0292647	0.0625425
ENSDARG00000039697	5.22564	4.93266	1.70604	2.89129	0.00383662	0.0105503
ENSDARG00000057708	293.687	0.212674	0.15811	1.34511	0.178591	0.282332
ENSDARG00000102505	53.2617	-0.450267	0.333642	-1.34955	0.177159	0.28064
ENSDARG00000099539	10.0815	4.9326	1.64467	2.99915	0.00270734	0.00770725
ENSDARG00000053298	0.778732	-4.02395	3.37163	-1.19347	0.232684	NA
ENSDARG00000004904	2.33977	-0.19319	1.71674	-0.112533	0.910401	0.942534
ENSDARG00000045789	6.10635	-1.18637	1.22437	-0.968959	0.332566	0.459627
ENSDARG00000103769	32.0173	1.84496	1.81638	1.01574	0.309755	0.435238
ENSDARG00000088906	14.8264	4.93249	1.56584	3.15006	0.00163235	0.00490664
ENSDARG00000045595	11.8744	1.24052	0.770909	1.60916	0.107581	0.187372
ENSDARG00000012672	398.304	0.0574689	0.147219	0.390362	0.696269	0.797319
ENSDARG00000117326	0.809197	-2.03055	3.89321	-0.521561	0.601976	NA
ENSDARG00000110572	1.94927	0.862057	1.6236	0.530954	0.595451	0.710836
ENSDARG00000094560	9.69742	1.0464	0.817681	1.27972	0.200643	0.309753
ENSDARG00000092443	2.96627	-1.73816	1.60928	-1.08008	0.280105	0.402835
ENSDARG00000039310	229.303	-0.485913	0.187949	-2.58534	0.00972838	0.0242467
ENSDARG00000054031	171.634	0.615875	0.236118	2.60834	0.0090982	0.0228254
ENSDARG00000057006	105.993	-0.281329	0.252287	-1.11512	0.264801	0.38571
ENSDARG00000092798	4507.36	-0.689188	0.106824	-6.45165	1.10642e-10	8.53238e-10
ENSDARG00000093326	2.8756	-0.287126	1.52245	-0.188595	0.85041	0.899857
ENSDARG00000042561	42.7168	-0.0360597	0.416935	-0.0864876	0.931079	0.955889
ENSDARG00000041728	365.534	-0.296328	0.145527	-2.03624	0.0417259	0.0846816
ENSDARG00000056650	377.365	-0.208963	0.12894	-1.62062	0.105099	0.183874
ENSDARG00000094002	25.6746	-0.333104	0.615914	-0.540828	0.588626	0.704682
ENSDARG00000098604	0.926049	1.40839	3.06168	0.460004	0.645513	NA
ENSDARG00000003938	656.993	-0.631072	0.115912	-5.44443	5.19711e-08	3.08333e-07
ENSDARG00000070780	248.699	4.93232	0.338968	14.551	5.75392e-48	2.1994e-46
ENSDARG00000112874	12.6836	0.773378	0.707542	1.09305	0.274372	0.396234
ENSDARG00000057610	31.4724	1.05817	0.589612	1.79469	0.0727024	0.135004
ENSDARG00000012833	13.7214	-0.398644	0.618838	-0.644182	0.519457	0.641356
ENSDARG00000044153	3030.27	-0.810099	0.0633855	-12.7805	2.10714e-37	5.87036e-36
ENSDARG00000059423	5.38759	4.93158	1.70212	2.89732	0.00376368	0.0103763
ENSDARG00000100766	236.821	0.00276463	0.177365	0.0155872	0.987564	0.995929
ENSDARG00000086618	1669.85	-0.258126	0.104314	-2.47451	0.0133417	0.0318855
ENSDARG00000054619	134.637	-0.605644	0.232031	-2.61018	0.00904934	0.0227234
ENSDARG00000011113	0.563896	0.843514	3.98715	0.211558	0.832452	NA
ENSDARG00000019113	365.541	0.326152	0.161377	2.02105	0.0432742	0.0873219
ENSDARG00000101331	2.81542	-2.90612	1.99909	-1.45372	0.146024	0.240194
ENSDARG00000097979	3.51757	4.93142	1.95832	2.51819	0.0117958	0.0286817
ENSDARG00000092896	0.402694	0.848822	4.70165	0.180537	0.856731	NA
ENSDARG00000063387	3.0169	2.40636	1.9153	1.25639	0.208976	0.319922
ENSDARG00000063682	2327.08	-0.531648	0.0861543	-6.17088	6.79092e-10	4.8409e-09
ENSDARG00000104593	2.2869	4.93139	2.05712	2.39723	0.0165194	0.0382785
ENSDARG00000094017	10.4852	4.93136	1.60401	3.0744	0.00210928	0.00615632
ENSDARG00000070346	2.75316	4.92979	1.92226	2.56459	0.0103299	0.0255622
ENSDARG00000097169	2.50603	4.92902	2.061	2.39157	0.0167763	0.0387766
ENSDARG00000019924	1297.93	-0.546671	0.0953571	-5.73289	9.87348e-09	6.31708e-08
ENSDARG00000095304	179.408	0.12654	0.229038	0.552486	0.580615	0.697845
ENSDARG00000076861	24.1205	4.91072	1.10922	4.42717	9.54761e-06	4.25707e-05
ENSDARG00000007358	47.3408	4.90349	0.52351	9.36655	7.4944e-21	1.11004e-19
ENSDARG00000059575	17.9852	0.0487383	0.736203	0.0662023	0.947217	0.966631
ENSDARG00000016343	5.58876	-3.1628	1.78685	-1.77005	0.0767195	0.141234
ENSDARG00000032651	564.299	0.247807	0.111227	2.22794	0.0258844	0.056329
ENSDARG00000020610	55641.8	-0.99873	0.0843686	-11.8377	2.49218e-32	5.97447e-31
ENSDARG00000101324	2.89893	3.42986	1.99874	1.71601	0.0861603	0.155576
ENSDARG00000070151	741.341	-0.270924	0.103316	-2.62229	0.00873419	0.0220232
ENSDARG00000005049	439.429	-0.435834	0.14063	-3.09916	0.00194067	0.0057253
ENSDARG00000095843	1.18674	0	3.69033	0	1	NA
ENSDARG00000093484	56.9727	-0.279411	0.369523	-0.756138	0.449567	0.575723
ENSDARG00000027586	116.686	0.732633	0.233289	3.14045	0.0016869	0.00505653
ENSDARG00000100398	1.551	0.750808	2.28897	0.328011	0.742903	NA
ENSDARG00000054645	78.441	-0.12107	0.328109	-0.368993	0.712133	0.808998
ENSDARG00000104439	34.833	0.571184	0.438252	1.30332	0.192465	0.299534
ENSDARG00000056027	0.515971	-0.597948	4.65185	-0.12854	0.897722	NA
ENSDARG00000038855	6.47824	-2.08845	1.10156	-1.8959	0.0579728	0.111567
ENSDARG00000105115	1.89152	1.73163	2.35365	0.735722	0.4619	0.587141
ENSDARG00000060980	5.47831	4.89693	1.70408	2.87365	0.00405762	0.0111067
ENSDARG00000075446	261.322	0.747164	0.160935	4.64263	3.43994e-06	1.62641e-05
ENSDARG00000058327	1.71324	-2.91231	2.40524	-1.21082	0.225966	0.340219
ENSDARG00000111013	0.870248	-3.07102	3.61647	-0.849177	0.395783	NA
ENSDARG00000111458	18.3853	-1.37933	1.36359	-1.01155	0.311755	0.437403
ENSDARG00000089951	21.0807	1.41546	0.677672	2.08871	0.0367342	0.0758997
ENSDARG00000092517	0.521968	0.848721	4.42293	0.191891	0.847828	NA
ENSDARG00000070903	6.17242	4.89556	1.70734	2.86736	0.00413908	0.0113074
ENSDARG00000017038	8.53145	4.89324	1.60525	3.04827	0.00230164	0.00666068
ENSDARG00000025576	486.113	-0.653202	0.115146	-5.67282	1.40468e-08	8.85872e-08
ENSDARG00000008439	36.2909	0.223122	0.424764	0.525286	0.599385	0.714084
ENSDARG00000088641	1354.85	4.86875	0.361632	13.4633	2.57265e-41	8.09655e-40
ENSDARG00000100371	38527	0.758087	0.049795	15.2242	2.4447e-52	1.03876e-50
ENSDARG00000110114	3.21749	-3.65835	3.79323	-0.96444	0.334825	0.462027
ENSDARG00000029250	104.757	0.441742	0.284677	1.55173	0.120727	0.206
ENSDARG00000102977	130.402	0.369646	0.254824	1.4506	0.146893	0.241158
ENSDARG00000100475	2.71917	1.74467	1.77489	0.982977	0.325619	0.452215
ENSDARG00000057121	234.898	4.84929	0.23169	20.9301	2.85115e-97	3.16363e-95
ENSDARG00000061718	2.68962	2.84493	1.99538	1.42576	0.153938	0.250433
ENSDARG00000038543	87.5664	0.98898	0.312372	3.16604	0.00154531	0.00466308
ENSDARG00000025269	1531.07	0.622673	0.110499	5.63512	1.74941e-08	1.09158e-07
ENSDARG00000100723	7.0233	4.84727	1.65579	2.92747	0.00341731	0.00950677
ENSDARG00000070971	244.089	0.52325	0.172823	3.02766	0.00246458	0.00707738
ENSDARG00000075515	22.6479	4.8459	1.56851	3.08949	0.00200501	0.00589274
ENSDARG00000060926	7.17687	0.0696044	1.03426	0.0672989	0.946344	0.966191
ENSDARG00000099870	24328.2	-0.864494	0.0646008	-13.3821	7.69373e-41	2.34164e-39
ENSDARG00000096863	32.4548	-1.28429	0.735456	-1.74625	0.0807675	0.147595
ENSDARG00000094193	2.21655	2.42643	2.18338	1.11132	0.266431	0.387521
ENSDARG00000014929	21.1048	4.84586	1.55939	3.10753	0.00188657	0.00558607
ENSDARG00000021374	834.653	0.231036	0.0995131	2.32166	0.0202512	0.0456192
ENSDARG00000092436	1.12448	2.43448	3.01949	0.806256	0.420095	NA
ENSDARG00000093186	5.18871	4.84551	1.77501	2.72985	0.00633636	0.0165554
ENSDARG00000101095	135.738	0.157581	0.235388	0.669453	0.503206	0.625962
ENSDARG00000053488	3.66111	-1.61793	1.19438	-1.35462	0.17554	0.278711
ENSDARG00000058165	3.63821	0.00847797	1.45037	0.00584538	0.995336	1
ENSDARG00000063180	2.3882	4.84495	2.03112	2.38535	0.0170627	0.0393682
ENSDARG00000004199	1.58721	-0.597771	2.55207	-0.23423	0.814806	NA
ENSDARG00000061600	381.794	-0.492493	0.139953	-3.51899	0.000433198	0.00146599
ENSDARG00000069600	6.15651	1.98303	1.78968	1.10804	0.267846	0.389153
ENSDARG00000103981	2.79267	4.84436	2.11577	2.28964	0.0220421	0.0491067
ENSDARG00000092381	3.96007	-2.01558	1.46558	-1.37528	0.169045	0.270322
ENSDARG00000075334	2.36167	4.84429	2.01877	2.39962	0.0164121	0.0380658
ENSDARG00000101296	2.5623	3.65158	2.229	1.63821	0.101377	0.178358
ENSDARG00000039325	5.19503	4.84383	1.77296	2.73206	0.00629399	0.0164646
ENSDARG00000098363	1.25045	2.84253	2.94757	0.964365	0.334863	NA
ENSDARG00000076466	229.007	0.119284	0.179693	0.663824	0.506803	0.629911
ENSDARG00000057334	372.045	-0.728021	0.145241	-5.01248	5.3732e-07	2.84219e-06
ENSDARG00000037928	409.11	0.547454	0.14879	3.67938	0.000233799	0.0008324
ENSDARG00000078261	14.7677	0.289463	0.701974	0.412355	0.680079	0.78489
ENSDARG00000053447	550.025	-0.603067	0.106405	-5.66766	1.4476e-08	9.09984e-08
ENSDARG00000071113	1140.11	-0.688449	0.0812787	-8.47022	2.44921e-17	2.98174e-16
ENSDARG00000099070	3.14874	-1.61345	2.13401	-0.756065	0.44961	0.57574
ENSDARG00000006420	371.675	0.278846	0.143629	1.94143	0.0522062	0.102481
ENSDARG00000052063	17.194	4.84378	1.5724	3.0805	0.0020665	0.00605153
ENSDARG00000006869	50.7	0.994904	0.449187	2.2149	0.0267669	0.0579788
ENSDARG00000101461	39.8371	0.332315	0.431277	0.770538	0.440981	0.567873
ENSDARG00000062199	4.37047	4.84366	1.8951	2.55588	0.0105919	0.0261371
ENSDARG00000057321	86.8516	0.871495	0.272525	3.19785	0.00138454	0.00422522
ENSDARG00000054272	4011.19	0.0400724	0.0519505	0.771357	0.440495	0.567583
ENSDARG00000090830	33.3272	0.405776	0.497174	0.816165	0.414406	0.542392
ENSDARG00000016336	91.4152	-0.409217	0.296327	-1.38096	0.16729	0.26817
ENSDARG00000114738	23.9047	-2.92241	1.59503	-1.8322	0.0669223	0.12596
ENSDARG00000116628	214.359	-0.679458	0.244851	-2.77499	0.00552035	0.014636
ENSDARG00000104899	97.048	-0.868237	0.238303	-3.64341	0.000269051	0.000946798
ENSDARG00000079931	69.8503	-0.010732	0.318382	-0.0337078	0.97311	0.986265
ENSDARG00000101365	16.2308	0.311552	0.644107	0.483696	0.628602	0.740667
ENSDARG00000076343	2.3327	-1.57943	2.31689	-0.681703	0.495426	0.619259
ENSDARG00000023967	599.563	0.201114	0.118413	1.69841	0.0894306	0.160724
ENSDARG00000074807	296.121	-0.0473967	0.159338	-0.29746	0.766115	0.847322
ENSDARG00000095663	0.868598	-0.597773	3.30658	-0.180783	0.856538	NA
ENSDARG00000086903	202.522	0.231866	0.2121	1.09319	0.27431	0.396173
ENSDARG00000020334	565.433	-0.0894006	0.118292	-0.755759	0.449794	0.57593
ENSDARG00000058608	5.58213	2.57229	1.77668	1.44781	0.147671	0.242227
ENSDARG00000056092	10.1706	4.84285	1.67461	2.89194	0.00382876	0.0105322
ENSDARG00000034975	73.8549	-0.124793	0.331485	-0.376466	0.70657	0.804903
ENSDARG00000018738	360.484	0.154665	0.147303	1.04997	0.29373	0.417911
ENSDARG00000076804	1.47132	-0.56568	2.30293	-0.245635	0.805965	NA
ENSDARG00000059399	1.56517	0.392845	2.44231	0.16085	0.872212	NA
ENSDARG00000104538	40.5641	0.842906	0.394749	2.13529	0.032737	0.0688793
ENSDARG00000029177	49.617	0.279536	0.38539	0.725332	0.468249	0.592974
ENSDARG00000114885	163.591	-0.846193	0.205841	-4.1109	3.94118e-05	0.000160071
ENSDARG00000097262	1.07788	-0.58822	2.9102	-0.202124	0.83982	NA
ENSDARG00000021177	209.562	0.212444	0.194886	1.0901	0.275671	0.397839
ENSDARG00000035715	2080.41	-0.357757	0.0889086	-4.02387	5.72501e-05	0.000226366
ENSDARG00000010347	3.31	4.83244	1.84149	2.62421	0.00868503	0.0219191
ENSDARG00000086056	20.3792	4.83066	1.52342	3.17094	0.00151946	0.00459434
ENSDARG00000037917	19.4949	4.82228	0.988531	4.87823	1.0704e-06	5.43824e-06
ENSDARG00000006399	2653.7	-0.331748	0.094503	-3.51045	0.000447351	0.00150836
ENSDARG00000075433	9293.24	-0.449301	0.0476933	-9.42064	4.48365e-21	6.78065e-20
ENSDARG00000040141	1.11696	0.843428	3.24015	0.260305	0.794628	NA
ENSDARG00000100781	1.24653	-0.597703	3.25337	-0.183718	0.854234	NA
ENSDARG00000076004	869.67	-0.694922	0.0910573	-7.6317	2.31673e-14	2.32487e-13
ENSDARG00000054683	5.16823	0.208283	1.15781	0.179893	0.857236	0.904908
ENSDARG00000067605	77.2488	0.397621	0.360622	1.1026	0.270202	0.391668
ENSDARG00000044973	3.91803	3.84584	1.84824	2.08081	0.0374514	0.0771925
ENSDARG00000117294	4.30756	-1.78646	1.35231	-1.32104	0.186488	0.292459
ENSDARG00000063511	104.364	-0.156731	0.277182	-0.565445	0.571771	0.689416
ENSDARG00000097704	2.35135	3.42844	2.19271	1.56356	0.11792	0.202205
ENSDARG00000012219	154.811	-0.00461546	0.219533	-0.021024	0.983227	0.993769
ENSDARG00000006202	9.14267	4.79229	1.61262	2.97174	0.00296113	0.00835381
ENSDARG00000032129	390.952	0.294161	0.134606	2.18534	0.0288636	0.0617943
ENSDARG00000015128	11258.8	-0.348955	0.131679	-2.65005	0.00804805	0.0205007
ENSDARG00000058710	20.9678	-0.594331	0.695316	-0.854765	0.392681	0.521036
ENSDARG00000016481	149.221	0.513333	0.229668	2.23511	0.02541	0.0554456
ENSDARG00000069249	262.017	0.305187	0.177588	1.71851	0.0857039	0.15486
ENSDARG00000017960	64.1227	-0.188636	0.354793	-0.531679	0.594948	0.710383
ENSDARG00000061249	172.343	-0.492373	0.215814	-2.28147	0.0225207	0.0500122
ENSDARG00000097082	58.5186	-0.92065	0.322325	-2.85628	0.00428639	0.0116589
ENSDARG00000094177	1.84203	-0.575979	2.14399	-0.268648	0.788201	0.861347
ENSDARG00000078551	27.4405	-0.0418293	0.458044	-0.0913217	0.927237	0.953385
ENSDARG00000116723	1.49711	2.42577	2.50396	0.968774	0.332658	NA
ENSDARG00000112168	4.19455	4.7887	1.90468	2.51417	0.0119311	0.0289562
ENSDARG00000014674	283.924	0.290311	0.165721	1.7518	0.0798078	0.146075
ENSDARG00000068590	21.6378	0.270834	0.626998	0.431954	0.665775	0.772533
ENSDARG00000043442	117.591	4.78297	0.38868	12.3057	8.44168e-35	2.20323e-33
ENSDARG00000053876	164.085	0.037959	0.190994	0.198744	0.842463	0.894426
ENSDARG00000098696	12.6362	0.521878	0.783594	0.666005	0.505408	0.628338
ENSDARG00000031246	522.071	4.77341	0.248263	19.2272	2.19013e-82	1.80203e-80
ENSDARG00000056767	17.0093	4.76025	1.52471	3.12206	0.00179592	0.0053511
ENSDARG00000000423	111.268	-0.0541691	0.256738	-0.21099	0.832895	0.888537
ENSDARG00000006797	10.4751	4.75926	1.54557	3.07929	0.00207496	0.0060735
ENSDARG00000102501	0.554393	-0.597867	4.51979	-0.132278	0.894765	NA
ENSDARG00000097170	28.3396	4.7549	1.59607	2.97913	0.00289071	0.00817295
ENSDARG00000057167	2179.19	-0.454645	0.0669561	-6.7902	1.11977e-11	9.40064e-11
ENSDARG00000044290	0.558854	-0.615086	3.80889	-0.161487	0.87171	NA
ENSDARG00000045618	1082.34	-0.0816368	0.105198	-0.776033	0.43773	0.565186
ENSDARG00000060012	285.39	0.51875	0.188812	2.74744	0.00600631	0.0157801
ENSDARG00000041221	11.3629	-3.04473	1.84915	-1.64656	0.0996488	0.175795
ENSDARG00000026908	1942.99	-0.00343482	0.0709619	-0.0484037	0.961395	0.977299
ENSDARG00000092775	5.94164	-0.428254	1.10461	-0.387698	0.698239	0.798775
ENSDARG00000071701	9.54684	4.75418	1.67122	2.84474	0.00444483	0.0120561
ENSDARG00000008568	353.665	0.157619	0.157866	0.998436	0.318068	0.444019
ENSDARG00000034982	198.474	0.910212	0.20953	4.34407	1.39866e-05	6.08815e-05
ENSDARG00000101431	80.0302	-0.360293	0.320776	-1.12319	0.261355	0.381664
ENSDARG00000095072	1.71086	-2.07132	7.08965	-0.292162	0.770163	0.850636
ENSDARG00000100292	0.455059	-0.597756	4.88066	-0.122474	0.902523	NA
ENSDARG00000063126	179.867	0.998018	0.205531	4.8558	1.19902e-06	6.05214e-06
ENSDARG00000039162	849.297	-0.600619	0.101523	-5.91611	3.29655e-09	2.20276e-08
ENSDARG00000068701	20.573	-2.40255	1.27099	-1.89029	0.0587187	0.112824
ENSDARG00000057918	312.542	-0.416951	0.168638	-2.47246	0.0134185	0.0320335
ENSDARG00000025559	18.8287	0.407636	0.640589	0.636346	0.524551	0.646056
ENSDARG00000104568	147.545	0.390434	0.275081	1.41934	0.1558	0.252963
ENSDARG00000056744	29.3007	0.334754	0.460192	0.727423	0.466967	0.5918
ENSDARG00000041554	0.327111	0	6.92542	0	1	NA
ENSDARG00000054835	80.0442	0.0243938	0.333857	0.0730666	0.941753	0.962939
ENSDARG00000004714	724.914	-0.714344	0.116444	-6.13464	8.53531e-10	6.04224e-09
ENSDARG00000062674	168.108	-0.108917	0.201149	-0.541478	0.588178	0.704276
ENSDARG00000020364	1.33295	-0.597894	2.98354	-0.200398	0.84117	NA
ENSDARG00000086789	227.681	-0.173093	0.177273	-0.976424	0.328855	0.455542
ENSDARG00000087950	398.692	0.400186	0.125578	3.18675	0.00143883	0.00437644
ENSDARG00000069390	2.62231	4.75409	1.94323	2.44649	0.0144255	0.0340772
ENSDARG00000059885	2.83781	4.75285	1.95058	2.43663	0.0148249	0.0348595
ENSDARG00000100743	18.9564	0.00810828	0.680488	0.0119154	0.990493	0.998078
ENSDARG00000113438	0.456351	0	4.81217	0	1	NA
ENSDARG00000094374	1.6933	-2.03435	2.60959	-0.779566	0.435646	0.563208
ENSDARG00000093384	0.903483	1.84502	3.92423	0.470162	0.638239	NA
ENSDARG00000041301	3.54887	4.75275	1.86753	2.54494	0.0109295	0.0268678
ENSDARG00000037415	10.9243	1.76689	0.882097	2.00305	0.0451715	0.0905856
ENSDARG00000114396	0.608406	2.42805	3.71209	0.654092	0.513053	NA
ENSDARG00000096700	2.48776	4.75224	2.04959	2.31863	0.0204152	0.0459301
ENSDARG00000089626	711.783	0.449077	0.102272	4.39101	1.12825e-05	4.97579e-05
ENSDARG00000100809	8.57867	4.75202	1.62809	2.91877	0.0035142	0.00975395
ENSDARG00000063242	101.106	0.836381	0.302943	2.76085	0.00576506	0.0152225
ENSDARG00000016443	5151.23	-0.292463	0.054262	-5.38982	7.05275e-08	4.12999e-07
ENSDARG00000117384	50.7483	0.985121	0.492864	1.99877	0.0456336	0.0913988
ENSDARG00000002411	4.48852	3.86622	1.71123	2.25933	0.023863	0.0525781
ENSDARG00000059039	2.943	4.01441	2.00152	2.00568	0.0448899	0.0900487
ENSDARG00000070340	2.24197	0.846162	2.52568	0.335024	0.737607	0.826653
ENSDARG00000100375	16.131	-1.40685	0.796016	-1.76737	0.0771664	0.141949
ENSDARG00000025889	657.087	0.511605	0.113273	4.51657	6.28482e-06	2.8688e-05
ENSDARG00000020201	323.193	0.406728	0.157609	2.58062	0.00986222	0.0245456
ENSDARG00000095396	5.80532	-2.06963	0.973917	-2.12506	0.0335816	0.0703514
ENSDARG00000076381	1.4803	3.164	2.56749	1.23233	0.217825	NA
ENSDARG00000075346	124.387	0.703102	0.254699	2.76053	0.00577085	0.0152334
ENSDARG00000060253	3.89215	-3.64453	2.06141	-1.76798	0.0770643	0.141802
ENSDARG00000115608	113.339	4.75191	1.50397	3.15958	0.00157996	0.00475949
ENSDARG00000077220	9.13412	4.75147	1.72207	2.75915	0.00579511	0.0152914
ENSDARG00000096861	2.61839	4.75077	2.00845	2.36539	0.018011	0.0412184
ENSDARG00000027079	1.14072	0.846905	2.96093	0.286027	0.774858	NA
ENSDARG00000101891	518.686	0.147607	0.138539	1.06546	0.28667	0.410429
ENSDARG00000101776	0.975401	3.16782	2.63411	1.20262	0.229124	NA
ENSDARG00000063297	52.4789	0.791483	0.425418	1.86048	0.0628172	0.119481
ENSDARG00000028257	2.23177	-2.0472	2.45962	-0.832322	0.405227	0.533038
ENSDARG00000110256	1.61862	3.65294	2.58643	1.41235	0.157847	NA
ENSDARG00000092336	2.03757	-0.58989	2.65468	-0.222207	0.824152	0.882431
ENSDARG00000035163	5.86256	4.75053	1.67298	2.83956	0.00451764	0.012228
ENSDARG00000013023	26.3968	-0.356896	0.570925	-0.625119	0.531893	0.652988
ENSDARG00000103817	4.81264	1.07815	1.14906	0.938288	0.348096	0.475544
ENSDARG00000037587	0.644811	-0.597785	4.14144	-0.144342	0.88523	NA
ENSDARG00000110055	0.747539	-3.01016	3.53657	-0.851153	0.394684	NA
ENSDARG00000056443	9.27154	4.75052	1.69235	2.80706	0.00499964	0.0133963
ENSDARG00000112021	9.26135	4.75046	1.67968	2.82819	0.00468116	0.0126231
ENSDARG00000073684	165.388	-0.497099	0.353464	-1.40636	0.159617	0.25786
ENSDARG00000114646	5.47201	0.556664	1.27516	0.436543	0.662443	0.77012
ENSDARG00000005652	215.173	0.872734	0.189528	4.60478	4.1291e-06	1.93016e-05
ENSDARG00000087870	2.90498	4.75024	1.97505	2.40513	0.0161669	0.0376125
ENSDARG00000078072	0.906749	4.75215	3.55411	1.33709	0.181194	NA
ENSDARG00000099594	3.73768	4.01345	1.86401	2.15312	0.031309	0.0662048
ENSDARG00000016782	1332	0.211683	0.0853577	2.47995	0.01314	0.0314808
ENSDARG00000094457	2.40368	4.7501	1.97769	2.40184	0.0163128	0.0378812
ENSDARG00000078866	1836.71	-0.9165	0.0822242	-11.1464	7.46034e-29	1.5678e-27
ENSDARG00000079544	0.661696	-0.597623	7.35454	-0.0812591	0.935236	NA
ENSDARG00000073974	16.5474	4.74938	1.6043	2.9604	0.00307238	0.0086338
ENSDARG00000100940	5.65359	0.724306	1.19452	0.60636	0.544276	0.6642
ENSDARG00000058207	81.7738	-0.372048	0.296434	-1.25508	0.209451	0.320573
ENSDARG00000078066	5.93772	-0.852646	1.23617	-0.689751	0.490351	0.614141
ENSDARG00000077557	2.07968	-3.60267	2.23424	-1.61248	0.106857	0.186261
ENSDARG00000102724	18.1677	4.68876	1.52037	3.08396	0.00204264	0.00599154
ENSDARG00000044942	471.518	-0.915198	0.141774	-6.45534	1.07979e-10	8.34355e-10
ENSDARG00000096681	7.92497	1.45844	1.04832	1.39121	0.164161	0.264012
ENSDARG00000098463	0.47424	-0.597669	5.18567	-0.115254	0.908244	NA
ENSDARG00000052741	28.3049	4.68854	1.51803	3.08856	0.0020113	0.00590764
ENSDARG00000068406	6.16582	4.65469	1.75885	2.64644	0.00813445	0.0206937
ENSDARG00000035577	541.452	0.315723	0.114257	2.76327	0.00572247	0.0151223
ENSDARG00000019961	107.318	0.357543	0.259507	1.37778	0.168272	0.269384
ENSDARG00000101878	0.424435	0.849152	4.89032	0.173639	0.862149	NA
ENSDARG00000101762	20.1114	-0.904309	0.552899	-1.63558	0.101928	0.179166
ENSDARG00000008020	263.382	-0.185201	0.165953	-1.11598	0.264429	0.385313
ENSDARG00000011961	42.6633	-0.713052	0.371171	-1.92109	0.0547208	0.106342
ENSDARG00000040822	837.388	-0.597561	0.103674	-5.76385	8.22154e-09	5.30737e-08
ENSDARG00000061908	237.886	-0.637848	0.187074	-3.4096	0.000650581	0.00212283
ENSDARG00000078768	28.1545	0.803846	0.526775	1.52597	0.127016	0.214507
ENSDARG00000043470	0.754544	-2.06147	3.90798	-0.527502	0.597845	NA
ENSDARG00000075819	7.35287	4.65345	1.72521	2.69733	0.00698974	0.018068
ENSDARG00000117774	4.04962	-1.76788	1.1445	-1.54468	0.122423	0.208333
ENSDARG00000009178	85.0199	0.0541835	0.309362	0.175146	0.860965	0.907316
ENSDARG00000005154	1.13782	0.849601	7.35402	0.115529	0.908026	NA
ENSDARG00000077746	15.6553	1.72064	0.979261	1.75708	0.0789042	0.144571
ENSDARG00000031956	163.956	0.404328	0.2257	1.79144	0.0732233	0.135867
ENSDARG00000077087	4.68494	2.98874	1.74126	1.71643	0.0860842	0.155467
ENSDARG00000075791	3.84412	4.65301	1.91518	2.42954	0.0151181	0.0354674
ENSDARG00000096748	0.486887	0	5.52911	0	1	NA
ENSDARG00000022858	4.10787	1.29126	1.3469	0.958689	0.337716	0.464859
ENSDARG00000096954	68.9027	-0.324776	0.336293	-0.965754	0.334167	0.46128
ENSDARG00000096493	1.54599	1.84486	2.34234	0.787616	0.430921	NA
ENSDARG00000003968	0.555634	1.4102	4.65544	0.302916	0.761954	NA
ENSDARG00000005112	3.98549	4.65299	1.83385	2.53728	0.0111717	0.0273628
ENSDARG00000056191	4.98974	-0.967736	1.15185	-0.84016	0.400819	0.52903
ENSDARG00000010155	536.666	0.0758512	0.118812	0.638412	0.523206	0.644768
ENSDARG00000041623	896.692	0.751844	0.17916	4.19651	2.71064e-05	0.000113072
ENSDARG00000116920	9.79859	-0.588664	0.984538	-0.597909	0.549901	0.669801
ENSDARG00000035905	140.859	0.808571	0.222256	3.63802	0.000274737	0.000964709
ENSDARG00000074086	4.36325	4.65231	1.84757	2.51807	0.0118001	0.0286884
ENSDARG00000092693	31475.5	-0.380377	0.080642	-4.71687	2.39506e-06	1.16152e-05
ENSDARG00000101465	30.8195	0.523469	0.480366	1.08973	0.275832	0.397983
ENSDARG00000020600	7.98926	4.65224	1.65253	2.81523	0.0048743	0.0130839
ENSDARG00000076443	12.1711	1.63026	1.05721	1.54204	0.123065	0.209235
ENSDARG00000101598	23.3457	4.65182	1.57081	2.96142	0.00306226	0.00860909
ENSDARG00000007812	350.116	0.387739	0.165533	2.34236	0.0191623	0.0435502
ENSDARG00000093005	24.1936	0.64775	0.553766	1.16972	0.242114	0.359514
ENSDARG00000018881	1217.12	0.762076	0.0985388	7.73377	1.0441e-14	1.07045e-13
ENSDARG00000100198	5.03786	4.65169	1.71793	2.70772	0.00677466	0.0175799
ENSDARG00000098004	12.13	4.65133	1.60424	2.89939	0.0037389	0.0103172
ENSDARG00000076798	27.3484	0.795203	0.496198	1.60259	0.109025	0.189563
ENSDARG00000070507	0.385366	0	6.04448	0	1	NA
ENSDARG00000103739	14.0248	0.92867	0.858946	1.08117	0.27962	0.402316
ENSDARG00000079834	4.57859	4.64897	1.87626	2.47779	0.0132199	0.0316411
ENSDARG00000102468	3.55225	4.64804	1.94652	2.38788	0.0169461	0.0391317
ENSDARG00000061481	3.75167	4.64564	1.80386	2.57539	0.0100128	0.0248693
ENSDARG00000038566	185.928	-0.159371	0.208776	-0.763363	0.445247	0.571706
ENSDARG00000006052	104.356	0.711948	0.351177	2.02732	0.0426297	0.0861735
ENSDARG00000083189	9.2855	-2.04217	2.14321	-0.952858	0.340662	0.46782
ENSDARG00000097071	4.62397	-1.1607	1.3232	-0.87719	0.380384	0.508768
ENSDARG00000074166	720.337	0.159817	0.104248	1.53305	0.125265	0.212257
ENSDARG00000087753	0.890237	2.42486	3.44513	0.703852	0.481525	NA
ENSDARG00000102454	12.6315	-1.71534	1.05722	-1.62251	0.104695	0.183249
ENSDARG00000095615	16.132	4.6308	1.00553	4.60532	4.11834e-06	1.9256e-05
ENSDARG00000077237	126.56	0.855164	0.263537	3.24494	0.00117474	0.00363465
ENSDARG00000076896	0.686146	2.84242	3.10804	0.914535	0.360436	NA
ENSDARG00000100247	6.52851	2.15096	1.21205	1.77465	0.0759549	0.140132
ENSDARG00000101983	15.6349	4.61379	1.54893	2.9787	0.00289478	0.00818325
ENSDARG00000075757	47.4993	4.61346	1.07288	4.30008	1.70733e-05	7.33471e-05
ENSDARG00000022413	71.4522	-0.326035	0.351991	-0.926259	0.354312	0.481794
ENSDARG00000100599	232.245	-0.728212	0.182833	-3.98293	6.80718e-05	0.00026596
ENSDARG00000094530	1.40127	-0.569637	2.47101	-0.230528	0.817681	NA
ENSDARG00000078404	10.6701	-1.40888	0.91003	-1.54817	0.121582	0.207168
ENSDARG00000104657	0.617739	1.84015	3.54125	0.519633	0.603319	NA
ENSDARG00000007129	9.08485	0.632873	0.912377	0.693653	0.4879	0.611979
ENSDARG00000075333	181.498	0.186226	0.214425	0.868487	0.385128	0.513662
ENSDARG00000101256	27.929	4.6111	0.800025	5.7637	8.22898e-09	5.31041e-08
ENSDARG00000105863	1.2996	4.30197	2.5745	1.671	0.0947224	NA
ENSDARG00000045070	26.678	4.61015	1.50874	3.05563	0.00224588	0.0065139
ENSDARG00000111240	21.8928	4.60993	1.01076	4.56085	5.09468e-06	2.35729e-05
ENSDARG00000063574	153.41	-0.930271	0.210561	-4.41805	9.95953e-06	4.43463e-05
ENSDARG00000099277	1.5097	-0.591731	2.78595	-0.212398	0.831796	NA
ENSDARG00000091277	13.4091	0.720157	0.729272	0.987501	0.323397	0.449586
ENSDARG00000067596	8.78811	0.404613	1.92356	0.210346	0.833397	0.888634
ENSDARG00000014420	0.387584	-0.597832	5.56778	-0.107374	0.914493	NA
ENSDARG00000113690	20.9764	0.724168	0.739803	0.978866	0.327646	0.454315
ENSDARG00000079031	0.806738	-0.597863	3.56945	-0.167495	0.866981	NA
ENSDARG00000088844	55.6137	-0.387431	0.369379	-1.04887	0.294236	0.418539
ENSDARG00000093901	0.455262	-0.569719	4.33042	-0.131562	0.895331	NA
ENSDARG00000071031	1922.38	0.0480835	0.0759242	0.633309	0.526532	0.647874
ENSDARG00000017860	439.339	-0.0851429	0.142486	-0.597551	0.55014	0.669966
ENSDARG00000017429	56.4058	-0.629503	0.312711	-2.01305	0.0441094	0.0887582
ENSDARG00000070368	11.296	-3.18227	1.65588	-1.9218	0.0546314	0.106211
ENSDARG00000092120	16.6	0.414628	0.737442	0.562251	0.573945	0.691626
ENSDARG00000075261	4022.46	4.60957	0.092245	49.971	0	0
ENSDARG00000052816	209.675	0.256987	0.227308	1.13057	0.258237	0.378135
ENSDARG00000018936	164.148	0.117072	0.216654	0.540364	0.588946	0.704978
ENSDARG00000090930	115.537	-0.0817116	0.30522	-0.267714	0.78892	0.861988
ENSDARG00000104999	966.902	0.691085	0.137758	5.01666	5.25781e-07	2.78799e-06
ENSDARG00000079372	44.113	4.58981	0.816179	5.62353	1.8709e-08	1.16627e-07
ENSDARG00000033738	3438.6	-0.464557	0.0900788	-5.15723	2.50632e-07	1.38064e-06
ENSDARG00000018985	860.963	0.0595531	0.104171	0.571686	0.567535	0.685476
ENSDARG00000034262	131.577	-0.0785081	0.242339	-0.323959	0.745969	0.832293
ENSDARG00000088044	0.389986	1.84497	4.2899	0.430072	0.667143	NA
ENSDARG00000093234	11.2596	4.58096	1.15816	3.95539	7.64103e-05	0.000295859
ENSDARG00000052215	4.07578	2.39644	1.82609	1.31233	0.189409	0.295964
ENSDARG00000030839	44.1397	0.160459	0.446774	0.35915	0.719483	0.813824
ENSDARG00000058089	206.295	0.522749	0.201368	2.59598	0.00943206	0.0235631
ENSDARG00000105410	4.04114	4.57513	1.74222	2.62603	0.00863871	0.0218278
ENSDARG00000052016	1.52562	-2.05364	2.97367	-0.690607	0.489812	NA
ENSDARG00000096305	4.04114	4.57513	1.74222	2.62603	0.00863871	0.0218278
ENSDARG00000099383	142.304	-0.963075	0.233135	-4.13098	3.6122e-05	0.000147729
ENSDARG00000076904	18.4655	-0.489109	0.749734	-0.652376	0.514159	0.63669
ENSDARG00000043066	21.2151	4.56948	1.52902	2.9885	0.00280351	0.00795071
ENSDARG00000105641	18.0664	4.56805	0.879064	5.19649	2.03081e-07	1.12992e-06
ENSDARG00000105584	18.789	4.56631	1.17918	3.87246	0.000107741	0.000406393
ENSDARG00000105063	14.5766	-0.144963	0.886605	-0.163503	0.870122	0.913348
ENSDARG00000030598	308.933	0.676431	0.237848	2.84397	0.00445557	0.0120782
ENSDARG00000089572	147.208	-0.758957	0.208365	-3.64243	0.000270072	0.000950219
ENSDARG00000105547	3.78657	4.54839	1.82592	2.49102	0.0127377	0.0306539
ENSDARG00000094928	8.09821	-2.04261	2.1704	-0.941121	0.346643	0.474189
ENSDARG00000087764	1.04768	0	4.38427	0	1	NA
ENSDARG00000055753	109.945	-0.932955	0.30323	-3.07672	0.0020929	0.00612046
ENSDARG00000102463	186.284	-0.996397	0.191527	-5.20239	1.96741e-07	1.09653e-06
ENSDARG00000073799	11.3786	0.21725	0.804406	0.270075	0.787102	0.860752
ENSDARG00000074575	63.6181	0.623145	0.34	1.83278	0.0668358	0.12588
ENSDARG00000003375	291.451	0.208039	0.152992	1.3598	0.173892	0.276584
ENSDARG00000016570	3.9014	4.54786	1.86488	2.43869	0.0147408	0.0346911
ENSDARG00000011272	721.342	-0.679192	0.139156	-4.8808	1.05658e-06	5.37792e-06
ENSDARG00000105241	41.7202	-0.887941	0.41715	-2.12859	0.033288	0.0698721
ENSDARG00000100478	3.04291	4.5465	1.98755	2.28749	0.0221672	0.0493344
ENSDARG00000005595	6.94709	4.54621	1.68138	2.70386	0.00685383	0.0177592
ENSDARG00000012946	648.483	-0.498575	0.106586	-4.67767	2.90151e-06	1.39081e-05
ENSDARG00000043553	2.6474	2.19581	1.62463	1.35158	0.17651	0.279818
ENSDARG00000067817	111.867	-0.856772	0.2679	-3.19811	0.00138333	0.00422285
ENSDARG00000115299	26.2161	4.54613	1.56005	2.9141	0.00356715	0.00988681
ENSDARG00000105393	3.80511	-0.2816	1.1436	-0.246241	0.805496	0.8721
ENSDARG00000086296	7.75764	4.54608	1.64398	2.76528	0.00568734	0.0150336
ENSDARG00000061794	2103.43	0.152311	0.0687684	2.21484	0.0267709	0.0579788
ENSDARG00000101670	61.9357	0.3082	0.67848	0.45425	0.649649	0.759247
ENSDARG00000070539	0.886569	-2.03091	3.65978	-0.554925	0.578946	NA
ENSDARG00000079645	9.28642	-2.03818	2.16626	-0.940877	0.346768	0.474272
ENSDARG00000097507	15.8478	-1.50506	0.668316	-2.25202	0.0243212	0.0534302
ENSDARG00000011683	22.0098	0.676655	0.672237	1.00657	0.314141	0.439956
ENSDARG00000004049	15.1258	4.54607	1.63714	2.77683	0.00548923	0.0145642
ENSDARG00000091970	3.48079	2.4273	1.98684	1.22169	0.221825	0.335284
ENSDARG00000094441	7.14233	4.545	1.67823	2.70821	0.0067647	0.0175587
ENSDARG00000053179	12.0427	0.139367	0.985699	0.141389	0.887563	0.926796
ENSDARG00000101374	4.18049	4.54497	1.85932	2.44442	0.0145086	0.0342387
ENSDARG00000099970	18208.9	-0.722366	0.0933992	-7.73417	1.04078e-14	1.06761e-13
[truncated: 20,469 more rows]

## Sheet: WT_1d_uninj
	baseMean	log2FoldChange	lfcSE	stat	pvalue	padj
ENSDARG00000018698	532.315	-0.214154	0.119621	-1.79028	0.0734096	0.145198
ENSDARG00000006253	142.504	-0.420423	0.224598	-1.87189	0.0612219	0.125164
ENSDARG00000055344	228.746	-0.939218	0.160253	-5.86085	4.60513e-09	3.29364e-08
ENSDARG00000077677	48.0514	-0.0395981	0.369971	-0.10703	0.914765	0.947129
ENSDARG00000092352	691.524	11.5474	1.44816	7.97387	1.53784e-15	1.76907e-14
ENSDARG00000005612	473.358	0.48063	0.130332	3.68774	0.000226255	0.00088559
ENSDARG00000105358	604.591	11.1778	1.44768	7.72119	1.15248e-14	1.25513e-13
ENSDARG00000087863	410.244	11.0876	1.44739	7.66041	1.85344e-14	1.99881e-13
ENSDARG00000035352	12.0793	-1.03034	0.819714	-1.25694	0.208774	0.333139
ENSDARG00000069251	3.87467	1.82236	1.52413	1.19567	0.231826	0.360806
ENSDARG00000094323	3.40379	-0.910111	1.37325	-0.66274	0.507497	0.641616
ENSDARG00000015068	4.92929	-0.779262	1.31708	-0.59166	0.554078	0.682554
ENSDARG00000063663	124.175	0.836709	0.237766	3.51904	0.000433114	0.00161794
ENSDARG00000090904	0.709881	0.702995	3.19491	0.220036	0.825843	NA
ENSDARG00000079290	3.73742	-0.772726	1.57013	-0.492142	0.622619	0.74181
ENSDARG00000009544	322.33	10.9115	1.44907	7.53002	5.07334e-14	5.30788e-13
ENSDARG00000099240	4.26873	1.9908	1.48666	1.33911	0.180536	0.297492
ENSDARG00000040534	308.63	10.8669	1.45023	7.49326	6.71838e-14	6.98007e-13
ENSDARG00000098868	7.45638	1.09295	1.17091	0.933421	0.350603	0.491766
ENSDARG00000020178	3.30305	-0.315083	1.67859	-0.187707	0.851106	0.904437
ENSDARG00000070526	4.86039	-3.10268	1.81772	-1.7069	0.0878405	0.167849
ENSDARG00000041952	0.566849	0.896342	3.81257	0.235102	0.81413	NA
ENSDARG00000094605	5.59083	-0.192118	1.55262	-0.123738	0.901523	0.940109
ENSDARG00000042908	11.5765	-1.39526	0.92659	-1.5058	0.132118	0.233606
ENSDARG00000036548	227.044	-0.536658	0.253475	-2.11721	0.0342424	0.0774242
ENSDARG00000040159	2.62968	0.444103	1.56458	0.283848	0.776527	0.854453
ENSDARG00000058371	11856.1	10.7063	0.513559	20.8472	1.61702e-96	1.40804e-94
ENSDARG00000002986	285.067	10.3343	1.44931	7.13052	9.99868e-13	9.6116e-12
ENSDARG00000076557	0.499413	-0.790913	5.13624	-0.153987	0.87762	NA
ENSDARG00000058556	225.76	9.85555	1.45403	6.77809	1.21779e-11	1.08224e-10
ENSDARG00000000002	507.635	-0.376638	0.141139	-2.66856	0.0076178	0.0211741
ENSDARG00000104905	0.796091	0.273308	3.09215	0.0883878	0.929568	NA
ENSDARG00000007320	19731.4	-0.286871	0.0771288	-3.71937	0.000199718	0.000789842
ENSDARG00000096368	36.889	-0.770655	0.418456	-1.84166	0.0655242	0.132233
ENSDARG00000074554	449.827	-0.255134	0.125711	-2.02953	0.0424045	0.0924792
ENSDARG00000075687	105.016	0.364952	0.265309	1.37557	0.168955	0.2828
ENSDARG00000075382	101.798	-0.402838	0.249904	-1.61197	0.106968	0.197126
ENSDARG00000000212	359.154	9.53103	1.44883	6.57845	4.75364e-11	4.02205e-10
ENSDARG00000063036	155.523	-0.940072	0.218877	-4.29498	1.74709e-05	8.17274e-05
ENSDARG00000096259	0.671482	1.74593	5.17747	0.337216	0.735954	NA
ENSDARG00000094041	421.077	9.51715	1.4404	6.6073	3.91404e-11	3.33199e-10
ENSDARG00000075648	0.652697	0.642098	4.24342	0.151316	0.879726	NA
ENSDARG00000100604	0.728533	-3.18837	3.80502	-0.837936	0.402067	NA
ENSDARG00000020191	1.94837	-0.786	2.70616	-0.290449	0.771473	0.851324
ENSDARG00000037739	158.806	-0.274356	0.211202	-1.29902	0.193937	0.314792
ENSDARG00000098602	88.79	9.49157	1.47045	6.45487	1.0831e-10	8.94587e-10
ENSDARG00000103057	531.424	-0.0972269	0.125481	-0.774831	0.438439	0.578528
ENSDARG00000042689	1.04338	1.60286	2.96085	0.54135	0.588266	NA
ENSDARG00000099609	0.626174	-2.20942	4.10755	-0.537893	0.590651	NA
ENSDARG00000014623	31.6191	0.163858	0.621755	0.263541	0.792133	0.86278
ENSDARG00000016733	152.363	0.654916	0.247117	2.65023	0.00804373	0.0222276
ENSDARG00000073705	79.0483	0.103888	0.298078	0.348525	0.727446	0.824512
ENSDARG00000116774	38.818	-0.777317	2.04185	-0.380692	0.703432	0.80757
ENSDARG00000091609	0.375185	0.730124	5.13613	0.142154	0.886958	NA
ENSDARG00000090847	252.699	9.27157	1.45241	6.38356	1.73022e-10	1.40399e-09
ENSDARG00000099200	45.4088	9.18413	1.48344	6.19109	5.97514e-10	4.65778e-09
ENSDARG00000088908	27.0394	-0.75436	0.55116	-1.36868	0.1711	0.285677
ENSDARG00000040310	370.279	0.215473	0.142913	1.50772	0.131626	0.232885
ENSDARG00000105629	160.553	-0.0651566	0.197168	-0.330462	0.741051	0.833636
ENSDARG00000074084	444.563	-0.149723	0.12362	-1.21116	0.225836	0.353652
ENSDARG00000098398	211.528	0.299076	0.212924	1.40461	0.160136	0.271195
ENSDARG00000097493	7.24696	1.38784	1.43618	0.966338	0.333875	0.474021
ENSDARG00000078387	4.45159	3.26923	1.88189	1.7372	0.0823511	0.159304
ENSDARG00000069888	123.615	9.04681	1.45935	6.19921	5.67458e-10	4.43058e-09
ENSDARG00000078348	570.477	-0.362291	0.127833	-2.8341	0.0045955	0.0135822
ENSDARG00000101688	2.26145	0.612666	1.75785	0.348531	0.727441	0.824512
ENSDARG00000104577	1.95411	-2.44534	2.05922	-1.18751	0.235028	0.364203
ENSDARG00000058226	465.751	0.768867	0.121125	6.34772	2.1853e-10	1.75929e-09
ENSDARG00000006812	392.255	-0.0349698	0.146566	-0.238595	0.81142	0.87578
ENSDARG00000097046	0.445166	1.58591	5.19378	0.305349	0.7601	NA
ENSDARG00000100223	79.8719	8.94499	1.46598	6.10171	1.04937e-09	8.01916e-09
ENSDARG00000045567	70.1017	0.00285545	0.281331	0.0101498	0.991902	0.99683
ENSDARG00000079997	35.9933	-0.515424	0.411087	-1.25381	0.209912	0.334543
ENSDARG00000096539	31.0715	-0.961152	0.42984	-2.23607	0.0253472	0.060082
ENSDARG00000097959	130.749	8.94154	1.45912	6.12804	8.8968e-10	6.83378e-09
ENSDARG00000051861	376.347	8.93111	1.44002	6.20209	5.57191e-10	4.35394e-09
ENSDARG00000003157	65.3432	0.828974	0.378151	2.19218	0.0283668	0.0661416
ENSDARG00000013222	65.7291	-0.123164	0.317846	-0.387497	0.698388	0.803847
ENSDARG00000062401	6.4664	0.800158	1.8578	0.430702	0.666685	0.778688
ENSDARG00000097513	229.065	8.858	1.45498	6.08806	1.1429e-09	8.69964e-09
ENSDARG00000103199	74.3407	8.85046	1.47395	6.00458	1.91833e-09	1.42285e-08
ENSDARG00000059812	315.084	-0.177226	0.155494	-1.13976	0.254385	0.387253
ENSDARG00000058644	292.934	-0.94143	0.143391	-6.56547	5.18694e-11	4.38104e-10
ENSDARG00000037017	669.076	-0.397886	0.101664	-3.91373	9.0883e-05	0.000381406
ENSDARG00000112175	0.506636	0	5.43772	0	1	NA
ENSDARG00000088689	14.6472	-0.0960942	0.772234	-0.124437	0.90097	0.939784
ENSDARG00000086753	50.4188	0.355509	0.393842	0.902668	0.366702	0.508195
ENSDARG00000025212	207.083	0.188506	0.173176	1.08852	0.276365	0.411254
ENSDARG00000034207	68.379	8.83676	1.4654	6.03027	1.63691e-09	1.22299e-08
ENSDARG00000063555	7.26828	0.504786	1.07371	0.470132	0.638261	0.755901
ENSDARG00000096898	490.058	-0.737516	0.194958	-3.78294	0.000154986	0.000625161
ENSDARG00000086416	154.869	0.284898	0.213069	1.33711	0.181186	0.29831
ENSDARG00000095777	1.01718	-3.7676	7.26098	-0.518883	0.603842	NA
ENSDARG00000104312	23.0346	1.68742	0.784602	2.15067	0.0315025	0.0722471
ENSDARG00000115608	113.339	8.77492	1.4597	6.01146	1.83864e-09	1.36583e-08
ENSDARG00000091947	22.5906	0.189369	0.543789	0.34824	0.72766	0.824636
ENSDARG00000012468	24.0543	-0.14683	0.644957	-0.227658	0.819912	0.882688
ENSDARG00000035751	2056.99	-0.155198	0.0724336	-2.14262	0.0321437	0.0734573
ENSDARG00000033029	1.05157	-2.21236	2.82564	-0.782958	0.433652	NA
ENSDARG00000098687	0.997025	1.60321	2.94133	0.545063	0.58571	NA
ENSDARG00000009094	0.769371	2.62924	3.16179	0.831565	0.405654	NA
ENSDARG00000090900	123.579	8.72372	1.45818	5.9826	2.19609e-09	1.61529e-08
ENSDARG00000068409	84.5471	8.70528	1.46182	5.95508	2.59943e-09	1.89973e-08
ENSDARG00000055192	2.33573	-2.73268	2.20553	-1.23901	0.215342	0.341208
ENSDARG00000103415	92.3916	-0.932467	0.305496	-3.05231	0.00227088	0.00723479
ENSDARG00000116187	1.35477	2.97426	3.07933	0.965877	0.334106	NA
ENSDARG00000025679	119.78	-0.526042	0.252196	-2.08584	0.0369928	0.0826042
ENSDARG00000056167	1763.12	-0.725226	0.106606	-6.80283	1.0258e-11	9.19625e-11
ENSDARG00000111964	3.97186	-1.08524	1.24036	-0.874941	0.381606	0.523085
ENSDARG00000054616	465.413	8.39792	0.886533	9.47277	2.72532e-21	4.12794e-20
ENSDARG00000077782	10.3109	-1.42474	0.800666	-1.77944	0.0751674	0.148042
ENSDARG00000054164	215.669	-0.429414	0.176941	-2.42687	0.0152297	0.038693
ENSDARG00000114184	1.67642	0.527488	2.37003	0.222566	0.823874	0.885775
ENSDARG00000075766	8.1891	-0.488762	0.984202	-0.496607	0.619466	0.739187
ENSDARG00000017366	70.7509	0.3472	0.326846	1.06227	0.288111	0.424891
ENSDARG00000104130	203.961	0.555365	0.202753	2.73911	0.0061605	0.0175675
ENSDARG00000089302	1969.69	-0.156101	0.0739048	-2.1122	0.0346697	0.0782082
ENSDARG00000006588	284.11	8.27722	1.44616	5.72358	1.04305e-08	7.21291e-08
ENSDARG00000061173	60.3466	8.23023	1.47137	5.59358	2.22434e-08	1.48836e-07
ENSDARG00000010673	55.3577	8.13138	1.47358	5.51811	3.42667e-08	2.24415e-07
ENSDARG00000100363	467.442	-0.0568985	0.132882	-0.428188	0.668514	0.78012
ENSDARG00000040621	44.2336	-0.0592802	0.575489	-0.103008	0.917956	0.948426
ENSDARG00000004658	36.7049	8.07571	1.49468	5.40297	6.55458e-08	4.15938e-07
ENSDARG00000108987	1.02006	1.72696	2.80612	0.615426	0.538273	NA
ENSDARG00000062221	3.63234	2.19672	1.92772	1.13955	0.254475	0.387318
ENSDARG00000087910	12.4169	-1.5319	1.23003	-1.24541	0.21298	0.338183
ENSDARG00000096232	1.67163	0.244324	2.01319	0.121362	0.903404	0.940909
ENSDARG00000058394	249.845	0.0076787	0.176965	0.0433911	0.96539	0.979105
ENSDARG00000006757	10.958	0.668586	2.11939	0.315461	0.752412	0.84024
ENSDARG00000004948	888.565	0.0240719	0.111469	0.21595	0.829026	0.8893
ENSDARG00000022615	879.481	7.86142	0.652803	12.0426	2.12257e-33	5.0448e-32
ENSDARG00000027689	147.503	0.824017	0.239521	3.44026	0.00058115	0.00211881
ENSDARG00000086950	133.699	-0.305842	0.22299	-1.37155	0.170203	0.284504
ENSDARG00000044935	13.3348	-0.614268	0.854887	-0.718537	0.472426	0.609095
ENSDARG00000092638	69.2909	0.274027	0.408153	0.671382	0.501977	0.636294
ENSDARG00000109867	0.865616	-1.88013	3.26097	-0.576555	0.56424	NA
ENSDARG00000101867	74.5906	-0.927219	0.320781	-2.89051	0.00384621	0.0115756
ENSDARG00000037455	11.9572	1.03931	0.839032	1.2387	0.215456	0.341305
ENSDARG00000079011	112.797	7.85171	1.46705	5.35203	8.6973e-08	5.4514e-07
ENSDARG00000100093	25.0125	0.450717	0.591411	0.762104	0.445998	0.585438
ENSDARG00000003270	316.155	-0.294291	0.13562	-2.16997	0.0300092	0.0693961
ENSDARG00000013705	65.5712	0.607519	0.432344	1.40517	0.15997	0.27096
ENSDARG00000076733	5.39859	2.96108	1.83704	1.61188	0.106989	0.197144
ENSDARG00000074623	44.8983	0.813225	0.465482	1.74706	0.0806269	0.156718
ENSDARG00000036415	172.046	0.868974	0.242822	3.57865	0.000345376	0.00131294
ENSDARG00000095273	3155.81	-0.0723348	0.105459	-0.685903	0.492774	0.628279
ENSDARG00000004830	575.58	0.894014	0.127363	7.01942	2.2279e-12	2.0879e-11
ENSDARG00000062884	1.62085	-4.19386	2.23103	-1.87978	0.0601375	NA
ENSDARG00000004280	405.665	0.313081	0.146586	2.13582	0.032694	0.0744737
ENSDARG00000087093	53.6933	7.81842	1.47957	5.28424	1.26227e-07	7.76887e-07
ENSDARG00000078929	452.833	-0.181423	0.127189	-1.4264	0.153752	0.262683
ENSDARG00000097033	12.0748	-1.60854	0.766426	-2.09876	0.0358383	0.0804426
ENSDARG00000060320	311.192	0.190368	0.15892	1.19788	0.230963	0.359737
ENSDARG00000017798	522.231	-0.015598	0.146658	-0.106356	0.9153	0.947226
ENSDARG00000016048	482.577	-0.109469	0.127824	-0.856403	0.391775	0.533206
ENSDARG00000089701	2.48097	-0.776888	2.60568	-0.298152	0.765587	0.847751
ENSDARG00000007289	6.01514	-1.09108	1.04459	-1.0445	0.296254	0.43377
ENSDARG00000020744	0.418647	0.640346	5.34758	0.119745	0.904685	NA
ENSDARG00000009196	50.2758	7.78254	1.47664	5.27045	1.36093e-07	8.34964e-07
ENSDARG00000074401	21.8239	0.213276	0.723875	0.294631	0.768276	0.84931
ENSDARG00000040727	79.4116	-0.414195	0.290692	-1.42486	0.154198	0.263297
ENSDARG00000002355	2.27697	2.26532	2.04051	1.11018	0.266923	0.400984
ENSDARG00000100446	296.547	0.311404	0.189257	1.64541	0.0998861	0.186427
ENSDARG00000056773	24.7796	7.71904	1.52168	5.07272	3.92176e-07	2.28412e-06
ENSDARG00000006546	403.458	0.153481	0.133925	1.14602	0.251786	0.384279
ENSDARG00000067560	114.82	0.800135	0.228899	3.49558	0.000473036	0.00175428
ENSDARG00000095682	0.549165	-0.728005	7.20613	-0.101026	0.91953	NA
ENSDARG00000097666	4.28839	-1.48014	1.20377	-1.22959	0.218852	0.345277
ENSDARG00000038639	6.72429	3.65573	1.67281	2.18539	0.0288605	0.0671234
ENSDARG00000117407	145.241	0.767948	0.238793	3.21596	0.00130011	0.00438289
ENSDARG00000103712	458.094	-0.134198	0.137463	-0.976245	0.328943	0.46856
ENSDARG00000071553	76.8716	7.65752	1.47017	5.2086	1.90273e-07	1.14886e-06
ENSDARG00000101067	1.41079	-0.784866	2.5528	-0.307453	0.758499	NA
ENSDARG00000087375	19.9058	7.64023	1.52464	5.01116	5.41016e-07	3.10537e-06
ENSDARG00000026531	2532.9	0.0867876	0.0659665	1.31563	0.188298	0.307697
ENSDARG00000104359	63.4111	7.62931	1.56949	4.86102	1.16785e-06	6.43145e-06
ENSDARG00000028379	241.594	0.0484598	0.1843	0.262939	0.792598	0.863141
ENSDARG00000059369	65.6993	7.62921	1.47313	5.17892	2.23175e-07	1.33754e-06
ENSDARG00000032575	2694.02	0.876194	0.0813676	10.7683	4.85667e-27	9.30966e-26
ENSDARG00000062084	0.353507	0	6.16254	0	1	NA
ENSDARG00000043976	2699.29	-0.0340392	0.0681371	-0.499569	0.617378	0.73733
ENSDARG00000113666	15.3511	0.499462	0.733678	0.680764	0.496021	0.631092
ENSDARG00000103002	54.7427	-0.146336	0.397318	-0.368309	0.712643	0.814197
ENSDARG00000043795	3748.82	0.00968897	0.0614462	0.157682	0.874707	0.92265
ENSDARG00000030129	4.41347	-0.614088	1.17712	-0.521687	0.601888	0.724783
ENSDARG00000030012	2313.87	-0.355876	0.0658835	-5.4016	6.60485e-08	4.18717e-07
ENSDARG00000058212	154.39	0.802167	0.217023	3.69624	0.000218818	0.000858972
ENSDARG00000068279	1.29004	-0.776868	3.04021	-0.255531	0.798313	NA
ENSDARG00000012982	227.239	0.0199869	0.181293	0.110246	0.912214	0.945693
ENSDARG00000042141	23.5485	-0.20104	0.642212	-0.313043	0.754248	0.841173
ENSDARG00000055595	0.474739	-0.776867	4.46516	-0.173984	0.861878	NA
ENSDARG00000004763	19.4496	-0.325871	0.677168	-0.481226	0.630356	0.74841
ENSDARG00000117599	31.442	7.61484	1.48869	5.11512	3.13549e-07	1.84515e-06
ENSDARG00000021739	62.3794	0.515594	0.449646	1.14667	0.251519	0.383931
ENSDARG00000010681	138.817	-0.288847	0.267646	-1.07921	0.280492	0.415993
ENSDARG00000094140	5.03022	3.50187	1.73315	2.02052	0.0433292	0.0941021
ENSDARG00000099476	1109.52	0.00303112	0.0890074	0.0340547	0.972834	0.984377
ENSDARG00000029596	315.901	0.942275	0.161848	5.82197	5.81566e-09	4.11847e-08
ENSDARG00000033126	67.5905	0.287644	0.32995	0.871783	0.383327	0.524892
ENSDARG00000044815	8.44464	7.59829	1.67718	4.5304	5.8873e-06	2.96241e-05
ENSDARG00000022334	1.29139	-1.16799	2.505	-0.466262	0.641028	NA
ENSDARG00000060682	24.2057	7.55232	1.51294	4.99181	5.98173e-07	3.41126e-06
ENSDARG00000006225	1026.43	0.514017	0.105762	4.86012	1.17313e-06	6.4569e-06
ENSDARG00000076060	316.741	-0.246035	0.151009	-1.62928	0.103255	0.191612
ENSDARG00000011245	44.3591	7.54382	1.48408	5.08318	3.71167e-07	2.16697e-06
ENSDARG00000044619	2427.77	-0.62726	0.0780691	-8.03468	9.38252e-16	1.09358e-14
ENSDARG00000016528	45.9753	0.587294	0.393782	1.49142	0.135852	0.238753
ENSDARG00000059826	58.2164	-0.585857	0.438302	-1.33665	0.181336	0.298493
ENSDARG00000031693	19.725	7.52588	1.52119	4.94736	7.52283e-07	4.25017e-06
ENSDARG00000054153	6.53065	3.71873	1.69744	2.19078	0.0284674	0.0663442
ENSDARG00000070174	588.212	-0.436533	0.127606	-3.42096	0.000624012	0.00225854
ENSDARG00000103802	68.3108	-0.623915	0.323867	-1.92646	0.0540472	0.112897
ENSDARG00000043271	1.50703	1.56508	2.21343	0.707085	0.479514	NA
ENSDARG00000079632	261.643	0.0970992	0.201942	0.480827	0.630639	0.748534
ENSDARG00000057927	29.7134	-0.205179	0.612831	-0.334805	0.737772	0.831894
ENSDARG00000044281	606.686	0.211168	0.119116	1.7728	0.076262	0.149627
ENSDARG00000039613	127.29	0.631702	0.222642	2.8373	0.00454963	0.0134651
ENSDARG00000100157	136.508	-0.665176	0.217671	-3.05588	0.00224399	0.00715968
ENSDARG00000092948	4.98193	0.634605	1.09511	0.579487	0.56226	0.689614
ENSDARG00000088202	42.6467	7.51301	1.49269	5.03318	4.82399e-07	2.7829e-06
ENSDARG00000040255	531.686	-0.528437	0.156806	-3.37	0.000751686	0.00267624
ENSDARG00000024847	1.27212	0.647277	3.00767	0.215209	0.829604	NA
ENSDARG00000105338	1.45903	-0.835344	2.71518	-0.307656	0.758344	NA
ENSDARG00000005626	1.84876	-0.760044	1.71532	-0.443091	0.6577	0.772188
ENSDARG00000090381	1.32983	-0.776954	2.81125	-0.276373	0.782262	NA
ENSDARG00000038302	86.3371	0.634676	0.287814	2.20516	0.0274429	0.0642729
ENSDARG00000070512	161.429	0.253621	0.207215	1.22395	0.22097	0.347714
ENSDARG00000023878	345.484	0.372392	0.154337	2.41284	0.0158286	0.0399635
ENSDARG00000014047	94.7409	7.49294	1.45689	5.1431	2.70236e-07	1.60325e-06
ENSDARG00000062655	45.7596	-0.307662	0.39927	-0.77056	0.440968	0.580838
ENSDARG00000086228	16.5619	1.36924	0.765959	1.78762	0.073838	0.145843
ENSDARG00000040513	21.7819	7.49253	1.53108	4.89361	9.90021e-07	5.50364e-06
ENSDARG00000041575	131.212	0.231411	0.230465	1.0041	0.31533	0.4542
ENSDARG00000053254	517.122	-0.853349	0.474104	-1.79992	0.0718732	0.142718
ENSDARG00000045850	135.64	0.353598	0.219867	1.60823	0.107784	0.198271
ENSDARG00000102687	5.53063	1.9896	1.34098	1.48369	0.13789	0.241612
ENSDARG00000027916	409.361	-0.0200062	0.147829	-0.135333	0.892348	0.934305
ENSDARG00000014655	45.7231	-0.732939	0.452574	-1.61949	0.105342	0.194756
ENSDARG00000007807	299.943	-0.860022	0.142492	-6.0356	1.58377e-09	1.18511e-08
ENSDARG00000061664	95.9461	-0.212426	0.290375	-0.731558	0.464438	0.602476
ENSDARG00000043089	21.4959	7.47294	1.50839	4.95425	7.26111e-07	4.11548e-06
ENSDARG00000104484	226.64	0.173975	0.297993	0.583825	0.559338	0.687246
ENSDARG00000091359	0.792396	-3.25433	7.28187	-0.446909	0.654941	NA
ENSDARG00000078890	20.8654	-0.77081	0.709742	-1.08604	0.27746	0.412663
ENSDARG00000001906	0.483472	0	4.76693	0	1	NA
ENSDARG00000092726	66.7824	7.40424	1.4756	5.01778	5.22708e-07	3.00472e-06
ENSDARG00000045262	210.419	7.31944	0.848198	8.6294	6.16732e-18	8.00514e-17
ENSDARG00000043492	2.23503	-3.82617	2.17511	-1.75907	0.0785656	0.153341
ENSDARG00000068851	39.545	-0.170146	0.416052	-0.408953	0.682574	0.7917
ENSDARG00000058053	1.07323	0.696037	2.91676	0.238634	0.81139	NA
ENSDARG00000116593	2.7636	2.95378	2.03471	1.4517	0.146585	0.253057
ENSDARG00000117593	20.356	7.31493	1.5209	4.8096	1.51231e-06	8.19822e-06
ENSDARG00000100729	2694.84	-0.000759449	0.0649998	-0.0116839	0.990678	0.995806
ENSDARG00000112923	0.691715	-0.888166	3.75729	-0.236385	0.813134	NA
ENSDARG00000013457	274.409	0.1474	0.159838	0.922187	0.356431	0.49759
ENSDARG00000099731	5.05263	1.49019	1.42543	1.04543	0.295823	0.43327
ENSDARG00000040045	25.6542	7.28158	1.53142	4.7548	1.98647e-06	1.06116e-05
ENSDARG00000098414	34.5361	-0.20082	0.467379	-0.429672	0.667434	0.779329
ENSDARG00000102371	6.51923	1.49588	1.10859	1.34935	0.177224	0.293529
ENSDARG00000027141	1874.43	0.509195	0.0695807	7.31805	2.51594e-13	2.52609e-12
ENSDARG00000077982	23.1418	7.18632	1.51526	4.74263	2.10959e-06	1.12323e-05
ENSDARG00000017199	110.495	0.869618	0.268395	3.24007	0.00119501	0.00406316
ENSDARG00000096091	45.007	7.14247	1.47259	4.85029	1.23282e-06	6.7605e-06
ENSDARG00000002168	239.38	-0.453015	0.170056	-2.66391	0.00772388	0.0214352
ENSDARG00000016429	242.01	-0.0843066	0.176334	-0.478107	0.632574	0.750402
ENSDARG00000052856	5694.49	0.176647	0.0498797	3.54147	0.000397901	0.00149468
ENSDARG00000070681	32.3291	-0.667552	0.417553	-1.59872	0.109882	0.201596
ENSDARG00000089357	8.80595	-0.504172	0.901691	-0.55914	0.576066	0.701672
ENSDARG00000041869	36.7103	-0.626152	0.478281	-1.30917	0.190476	0.310421
ENSDARG00000101080	285.817	-0.700657	0.162327	-4.31632	1.58654e-05	7.48298e-05
ENSDARG00000068114	2.67864	2.26839	2.18554	1.03791	0.299312	0.436733
ENSDARG00000096975	3.15811	-3.2197	3.72715	-0.863851	0.38767	0.529491
ENSDARG00000096874	33.5825	7.0977	1.49176	4.75794	1.95583e-06	1.04566e-05
ENSDARG00000117369	16.7621	0.640878	0.824241	0.777537	0.436842	0.577008
ENSDARG00000088794	4.01713	-1.74325	1.58912	-1.09699	0.272645	0.407216
ENSDARG00000043447	2.14505	-0.313004	1.72869	-0.181064	0.856318	0.908484
ENSDARG00000024092	6.14412	0.803016	1.2252	0.655417	0.512199	0.64613
ENSDARG00000097526	1.56982	0.228719	2.29843	0.0995111	0.920732	NA
ENSDARG00000101230	4.32271	-1.12544	1.31368	-0.856706	0.391608	0.53307
ENSDARG00000068923	2.17098	-3.78208	2.0935	-1.80659	0.0708269	0.141058
ENSDARG00000056166	40.6696	7.07799	1.48455	4.76775	1.86292e-06	9.98737e-06
ENSDARG00000052255	2.92073	3.5014	1.99268	1.75713	0.0788953	0.153876
ENSDARG00000117755	1.72796	0.83221	2.23433	0.372466	0.709546	0.811901
ENSDARG00000093546	37.069	7.06841	1.48825	4.74946	2.03956e-06	1.08803e-05
ENSDARG00000035540	34.9308	0.817809	0.505419	1.61808	0.105645	0.195206
ENSDARG00000002917	1015.07	-0.00459148	0.0863415	-0.0531782	0.95759	0.973533
ENSDARG00000103193	0.846026	-0.776823	3.32798	-0.233421	0.815434	NA
ENSDARG00000007136	52.6132	0.385967	0.39166	0.985463	0.324397	0.463836
ENSDARG00000052758	5.48838	-0.347761	1.07481	-0.323555	0.746275	0.836712
ENSDARG00000053370	591.438	-0.332338	0.105098	-3.16217	0.00156597	0.00517142
ENSDARG00000091906	31.0499	7.06613	1.51298	4.67035	3.00682e-06	1.5691e-05
ENSDARG00000105468	0.459082	-2.24776	5.64642	-0.398087	0.690566	NA
ENSDARG00000084661	0.821662	0.626214	3.56644	0.175585	0.86062	NA
ENSDARG00000026664	425.134	0.412433	0.124051	3.32471	0.000885109	0.0031074
ENSDARG00000002494	42.5831	7.0044	1.48586	4.71403	2.42861e-06	1.28428e-05
ENSDARG00000086764	117.735	0.55806	0.280378	1.99038	0.0465488	0.099921
ENSDARG00000034685	106.323	-0.0713669	0.260793	-0.273653	0.784351	0.859075
ENSDARG00000093452	34.1857	0.213471	0.481079	0.443734	0.657235	0.7717
ENSDARG00000053563	32.5277	6.99352	1.49533	4.6769	2.91248e-06	1.52233e-05
ENSDARG00000071467	117.618	0.434431	0.264448	1.64278	0.100428	0.187294
ENSDARG00000105674	24.5242	6.95093	1.51293	4.59434	4.34128e-06	2.21839e-05
ENSDARG00000079467	7.04062	-0.787604	1.34461	-0.585748	0.558045	0.686194
ENSDARG00000053027	21.8618	6.90444	1.52567	4.5255	6.02538e-06	3.02797e-05
ENSDARG00000102068	95.3757	-0.636552	0.282769	-2.25114	0.024377	0.0581585
ENSDARG00000069956	93.7963	-0.870547	0.308349	-2.82325	0.00475396	0.0139973
ENSDARG00000078430	351.799	0.176952	0.124582	1.42036	0.155502	0.264942
ENSDARG00000094504	25.834	0.482261	0.519161	0.928924	0.352929	0.4941
ENSDARG00000070846	396.061	-0.615026	0.138615	-4.43693	9.12491e-06	4.46992e-05
ENSDARG00000102766	353.865	0.120276	0.146836	0.819116	0.41272	0.554526
ENSDARG00000104801	2244.92	-0.241769	0.0871941	-2.77276	0.00555826	0.0160491
ENSDARG00000002210	29.2961	1.00338	0.512767	1.95679	0.050372	0.106724
ENSDARG00000095890	89.6309	0.00136495	0.275913	0.00494702	0.996053	0.99976
ENSDARG00000018923	77.2392	6.8854	1.45583	4.72953	2.25037e-06	1.19556e-05
ENSDARG00000070787	2017.9	-0.218834	0.0744818	-2.93808	0.00330251	0.0101085
ENSDARG00000070046	180.197	0.556111	0.206336	2.69518	0.00703507	0.0197323
ENSDARG00000098256	29.5614	6.87647	1.50186	4.57864	4.68007e-06	2.37899e-05
ENSDARG00000097963	9.20552	0.415713	0.952393	0.436493	0.662479	0.775361
ENSDARG00000068288	837.365	6.87278	0.466418	14.7352	3.82872e-49	1.40541e-47
ENSDARG00000098660	79.5197	0.033792	0.256913	0.131531	0.895355	0.93643
ENSDARG00000035101	23.5951	6.8676	1.51329	4.53819	5.67402e-06	2.8588e-05
ENSDARG00000115504	0.87333	0.168699	2.94022	0.0573765	0.954245	NA
ENSDARG00000088906	14.8264	6.83727	1.53569	4.45225	8.49753e-06	4.17734e-05
ENSDARG00000061844	114.719	0.209466	0.275831	0.7594	0.447613	0.586845
ENSDARG00000056836	37.9293	6.83657	1.49066	4.58627	4.51243e-06	2.29799e-05
ENSDARG00000093899	7.12062	1.66437	1.94475	0.855827	0.392093	0.533506
ENSDARG00000037423	183.288	0.321341	0.212193	1.51438	0.129929	0.230471
ENSDARG00000100270	4.68772	-0.0098459	1.24758	-0.00789203	0.993703	0.998131
ENSDARG00000021351	0.479893	-0.776918	5.07735	-0.153016	0.878385	NA
ENSDARG00000028192	11.5638	-0.216646	0.792303	-0.273439	0.784516	0.859207
ENSDARG00000054973	611.526	-0.643525	0.124992	-5.14851	2.62564e-07	1.56155e-06
ENSDARG00000105075	21.2845	0.1582	0.653489	0.242085	0.808714	0.87422
ENSDARG00000018890	563.24	0.658304	0.121543	5.41624	6.08646e-08	3.8788e-07
ENSDARG00000006301	132.16	-0.0780671	0.285019	-0.273902	0.78416	0.858934
ENSDARG00000043673	5.65252	-0.639851	0.919085	-0.696183	0.486314	0.622331
ENSDARG00000099724	98.9084	-0.192177	0.282663	-0.679879	0.496581	0.631681
ENSDARG00000111173	2.02066	0.648715	2.83042	0.229194	0.818718	0.881599
ENSDARG00000093538	0.623981	2.1731	3.82488	0.568148	0.569935	NA
ENSDARG00000102772	142.194	-0.876243	0.197995	-4.42558	9.61853e-06	4.69632e-05
ENSDARG00000077419	38.4969	6.83649	1.48908	4.59107	4.4098e-06	2.25104e-05
ENSDARG00000058206	378.085	6.77765	0.559687	12.1097	9.38294e-34	2.26896e-32
ENSDARG00000105276	30.5536	0.638404	0.521116	1.22507	0.220549	0.347277
ENSDARG00000097170	28.3396	6.7722	1.56181	4.33613	1.4501e-05	6.87788e-05
ENSDARG00000003446	45.0173	-0.293887	0.445195	-0.66013	0.50917	0.64302
ENSDARG00000099332	0.679103	0	4.53138	0	1	NA
ENSDARG00000052535	2.35443	-0.776893	2.48247	-0.312951	0.754318	0.841173
ENSDARG00000061303	0.821626	2.09126	3.90239	0.535892	0.592033	NA
ENSDARG00000102599	1259.43	0.751595	0.0961381	7.81787	5.37255e-15	5.99564e-14
ENSDARG00000019897	237.03	-0.376328	0.186541	-2.0174	0.0436534	0.0947215
ENSDARG00000011897	403.641	0.364172	0.135619	2.68525	0.00724746	0.0202724
ENSDARG00000016754	776.539	0.175551	0.137913	1.27292	0.203048	0.326039
ENSDARG00000092204	33.6625	6.74129	1.50485	4.4797	7.47481e-06	3.70736e-05
ENSDARG00000055591	5.44073	1.81031	1.73767	1.0418	0.297503	0.434879
ENSDARG00000042145	0.985569	2.25447	3.07949	0.732091	0.464113	NA
ENSDARG00000054290	1592.4	-0.502953	0.085574	-5.87741	4.1674e-09	2.99159e-08
ENSDARG00000100540	139.502	6.73609	1.03746	6.49285	8.42261e-11	7.00129e-10
ENSDARG00000101118	7.10197	-0.413795	1.03198	-0.400971	0.688441	0.796245
ENSDARG00000045422	99.9991	0.729648	0.286097	2.55035	0.0107616	0.0287557
ENSDARG00000012340	29.5651	1.29649	0.671092	1.93191	0.0533703	0.111808
ENSDARG00000057299	775.708	0.260767	0.116961	2.22953	0.0257789	0.0609267
ENSDARG00000099362	12.2727	-0.510988	0.671308	-0.761182	0.446548	0.585962
ENSDARG00000099667	504.195	0.82637	0.161142	5.12821	2.92512e-07	1.72907e-06
ENSDARG00000040628	18.744	6.71605	1.54037	4.36003	1.30047e-05	6.21373e-05
ENSDARG00000091667	0.534165	1.2413	4.39471	0.282453	0.777596	NA
ENSDARG00000053709	4.51813	-0.334912	1.18548	-0.282511	0.777551	0.85493
ENSDARG00000079125	8.52241	0.970768	1.19688	0.81108	0.41732	0.559124
ENSDARG00000063539	50.8002	6.71346	1.46363	4.58684	4.50001e-06	2.29287e-05
ENSDARG00000089216	0.475223	0	7.35454	0	1	NA
ENSDARG00000014024	58.2945	6.68406	1.46496	4.56261	5.05209e-06	2.55939e-05
ENSDARG00000004930	6069.23	-0.46708	0.0582973	-8.01203	1.12828e-15	1.31035e-14
ENSDARG00000026634	219.753	-0.194408	0.189387	-1.02652	0.304648	0.44265
ENSDARG00000088022	2.44806	1.82272	1.90154	0.958548	0.337786	0.478769
ENSDARG00000101967	0.475336	-0.776987	5.18764	-0.149777	0.880941	NA
ENSDARG00000043198	15.1911	6.64519	1.54999	4.28725	1.80899e-05	8.44193e-05
ENSDARG00000027183	101.68	-0.710489	0.260804	-2.72423	0.00644519	0.0182526
ENSDARG00000110328	0.436617	-2.3518	5.19249	-0.452922	0.650605	NA
ENSDARG00000061223	47.8684	0.312975	0.447427	0.6995	0.48424	0.620278
ENSDARG00000003902	34.0411	6.6412	1.50698	4.40697	1.04828e-05	5.09016e-05
ENSDARG00000075314	98.1886	0.442316	0.27914	1.58457	0.113064	0.206381
ENSDARG00000078829	10.8602	1.58363	0.766827	2.06517	0.0389071	0.0860751
ENSDARG00000099376	68.3734	-0.0954905	0.335578	-0.284555	0.775985	0.85409
ENSDARG00000038074	273.862	0.331444	0.159526	2.07768	0.0377389	0.0840286
ENSDARG00000018814	56.3282	6.62478	1.46297	4.52832	5.94559e-06	2.98942e-05
ENSDARG00000023759	386.101	0.197271	0.202223	0.975513	0.329306	0.468808
ENSDARG00000102736	117.852	-0.346764	0.213632	-1.62318	0.10455	0.193662
ENSDARG00000062651	169.785	0.54091	0.220274	2.45562	0.0140641	0.0362342
ENSDARG00000025034	3.40989	4.13276	1.89564	2.18014	0.0292471	0.0679168
ENSDARG00000101260	186.264	0.250304	0.202054	1.23879	0.215422	0.341305
ENSDARG00000116660	87.7724	6.61083	1.04687	6.31485	2.70419e-10	2.16179e-09
ENSDARG00000074129	202.661	-0.144037	0.189074	-0.7618	0.446179	0.585558
ENSDARG00000094752	52.1741	0.00688829	0.560734	0.0122844	0.990199	0.995559
ENSDARG00000090481	0.537693	-0.776874	3.85157	-0.201703	0.840149	NA
ENSDARG00000026403	0.594086	1.31474	4.07711	0.322468	0.747098	NA
ENSDARG00000061159	221.945	0.135059	0.203557	0.663492	0.507016	0.641174
ENSDARG00000003877	76.4486	0.461162	0.339254	1.35934	0.174039	0.289252
ENSDARG00000099892	1.13912	3.22789	2.47827	1.30248	0.192753	NA
ENSDARG00000088145	3.54815	1.54686	1.55785	0.992947	0.320736	0.460076
ENSDARG00000009018	3.09855	3.63109	2.21927	1.63616	0.101805	0.189481
ENSDARG00000001994	29.7671	-1.08349	0.474152	-2.28512	0.0223058	0.0538857
ENSDARG00000068256	197.289	0.118383	0.1683	0.703403	0.481805	0.617902
ENSDARG00000040295	2381.53	6.60875	0.319275	20.6992	3.51995e-95	2.99783e-93
ENSDARG00000028096	20.4041	6.59973	1.52954	4.31486	1.59704e-05	7.52702e-05
ENSDARG00000019516	3.30435	0.259203	2.07948	0.124648	0.900802	0.939711
ENSDARG00000011662	590.437	-0.295818	0.114024	-2.59433	0.00947744	0.0256993
ENSDARG00000040251	3274.05	0.343175	0.0842551	4.07305	4.64011e-05	0.000204451
ENSDARG00000096982	3.23923	0.427025	1.49468	0.285696	0.775111	0.853624
ENSDARG00000101598	23.3457	6.59455	1.53393	4.29912	1.71475e-05	8.03111e-05
ENSDARG00000076490	264.717	-0.0473783	0.17207	-0.275344	0.783052	0.858281
ENSDARG00000074812	0.966027	1.72929	2.91788	0.592651	0.553415	NA
ENSDARG00000045228	280.349	-0.607957	0.155402	-3.91216	9.14733e-05	0.000383801
ENSDARG00000071042	1.23727	2.66768	2.97942	0.895371	0.370589	NA
ENSDARG00000092528	0.783326	-0.776885	3.47409	-0.223623	0.823051	NA
ENSDARG00000005108	86.5234	6.58245	1.05316	6.25017	4.10005e-10	3.22981e-09
ENSDARG00000099761	0.829093	-0.777089	3.4637	-0.224352	0.822483	NA
ENSDARG00000001818	0.593828	-0.777406	7.35454	-0.105704	0.915817	NA
ENSDARG00000058318	0.967921	-3.24534	2.80789	-1.1558	0.247765	NA
ENSDARG00000057058	179.026	-0.287148	0.205738	-1.3957	0.162806	0.274567
ENSDARG00000070477	208.249	0.172172	0.185949	0.925909	0.354493	0.495861
ENSDARG00000074533	305.721	-0.7423	0.143683	-5.16625	2.3884e-07	1.42614e-06
ENSDARG00000113111	1.15249	0.794966	2.63989	0.301136	0.763311	NA
ENSDARG00000056018	1.81212	-2.80566	2.33789	-1.20008	0.230107	0.358792
ENSDARG00000088615	14.1704	6.5719	1.54328	4.2584	2.05894e-05	9.52824e-05
ENSDARG00000056453	517.463	-0.196633	0.120354	-1.63379	0.102303	0.190243
ENSDARG00000034174	199.7	-0.487736	0.166768	-2.92464	0.0034486	0.0105027
ENSDARG00000041839	344.013	-0.506016	0.159712	-3.1683	0.00153331	0.0050774
ENSDARG00000033184	2079.6	-0.752023	0.0757128	-9.93258	3.00389e-23	4.92648e-22
ENSDARG00000091092	85.0919	0.475562	0.307088	1.54862	0.121473	0.218493
ENSDARG00000115752	0.475138	-3.18538	5.08225	-0.626765	0.530813	NA
ENSDARG00000099092	1.37365	-0.776869	2.79011	-0.278437	0.780677	NA
ENSDARG00000078574	132.754	0.389445	0.240286	1.62076	0.10507	0.194346
ENSDARG00000097111	0.979238	-0.776918	3.60719	-0.21538	0.829471	NA
ENSDARG00000059234	359.388	-0.21981	0.143669	-1.52997	0.126023	0.225064
ENSDARG00000102482	446.352	-0.543635	0.151081	-3.59829	0.000320313	0.0012251
ENSDARG00000016830	441.852	0.39434	0.135999	2.89958	0.00373668	0.0112774
ENSDARG00000008384	145.801	0.432542	0.232494	1.86044	0.0628228	0.127858
ENSDARG00000016280	230.429	0.528182	0.179825	2.9372	0.00331186	0.0101307
ENSDARG00000007172	12.2443	-1.78136	1.37367	-1.29679	0.194702	0.315798
ENSDARG00000097946	38.4935	-0.699128	0.400343	-1.74632	0.0807547	0.156872
ENSDARG00000002707	0.863351	-1.5708	3.15038	-0.498607	0.618056	NA
ENSDARG00000063169	0.65771	0.898581	4.23259	0.212301	0.831872	NA
ENSDARG00000092390	1.23281	1.47152	5.7246	0.257052	0.797138	NA
ENSDARG00000074757	100.536	0.408821	0.243552	1.67858	0.0932343	0.1763
ENSDARG00000101450	10.8286	6.52599	1.59742	4.08533	4.40135e-05	0.000194771
ENSDARG00000091888	2.36766	-3.0957	2.10038	-1.47387	0.140516	0.245174
ENSDARG00000101174	15.6277	6.50146	1.55804	4.17284	3.00826e-05	0.000136132
ENSDARG00000088274	1.48185	0	4.74214	0	1	NA
ENSDARG00000099888	16.2242	-0.627962	0.7828	-0.8022	0.422437	0.563709
ENSDARG00000099238	0.812819	1.66692	2.89908	0.574983	0.565303	NA
ENSDARG00000051874	22.3566	6.49656	1.53607	4.22932	2.34394e-05	0.000107625
ENSDARG00000011125	2130.55	0.218154	0.0978301	2.22992	0.0257526	0.0608887
ENSDARG00000043066	21.2151	6.48971	1.51444	4.28521	1.82567e-05	8.50141e-05
ENSDARG00000095820	669.379	6.48075	0.358751	18.0648	6.03614e-73	3.39739e-71
ENSDARG00000091847	62.6328	-0.884276	0.413309	-2.1395	0.0323948	0.0738838
ENSDARG00000096454	22.7847	6.46771	1.51001	4.28322	1.84208e-05	8.57167e-05
ENSDARG00000055479	0.465645	-0.777375	7.35454	-0.1057	0.91582	NA
ENSDARG00000102471	10.7168	1.11312	1.19132	0.934353	0.350122	0.491304
ENSDARG00000007181	225.359	-0.563838	0.164329	-3.43115	0.000601024	0.00218348
ENSDARG00000059365	14.7711	6.46214	1.56165	4.13803	3.50303e-05	0.000156949
ENSDARG00000071164	40.2131	0.18992	0.375383	0.505938	0.6129	0.733968
ENSDARG00000102375	0.808656	-3.83743	3.80048	-1.00972	0.312629	NA
ENSDARG00000038222	53.8058	0.983578	0.402899	2.44125	0.0146365	0.0375147
ENSDARG00000091996	617.654	6.46211	0.284821	22.6883	5.84714e-114	6.67881e-112
ENSDARG00000095829	0.584484	0.730421	5.21751	0.139994	0.888665	NA
ENSDARG00000039215	94.8725	0.785616	0.280548	2.80029	0.00510573	0.0149065
ENSDARG00000090472	0.553478	1.66772	4.50539	0.370161	0.711263	NA
ENSDARG00000004105	802.659	0.15936	0.102848	1.54947	0.12127	0.218322
ENSDARG00000105368	0.595164	-0.776982	4.21101	-0.184512	0.853612	NA
ENSDARG00000043388	114.171	0.0304941	0.269944	0.112965	0.910059	0.944445
ENSDARG00000098281	7.98953	6.45052	1.65419	3.89951	9.63877e-05	0.00040268
ENSDARG00000099786	1494.18	-0.39999	0.10986	-3.6409	0.000271689	0.00104863
ENSDARG00000093469	21.2937	0.0985771	0.658262	0.149754	0.880959	0.927063
ENSDARG00000058656	22476.6	0.190572	0.0579127	3.29068	0.000999468	0.00346751
ENSDARG00000022918	212.341	-0.0354743	0.178313	-0.198944	0.842306	0.898257
ENSDARG00000115017	0.792993	2.27759	3.43306	0.663427	0.507057	NA
ENSDARG00000036784	227.491	0.38892	0.19075	2.0389	0.0414596	0.0908545
ENSDARG00000026500	11.1657	6.43614	1.59944	4.024	5.72177e-05	0.000248058
ENSDARG00000045408	2128.84	-0.939421	0.120444	-7.79963	6.20883e-15	6.91301e-14
ENSDARG00000018460	614.648	-0.510525	0.121694	-4.19516	2.72683e-05	0.000124207
ENSDARG00000055514	47.6031	6.40502	1.48794	4.30462	1.67276e-05	7.85528e-05
ENSDARG00000104412	14.6869	6.36501	1.55965	4.08105	4.48322e-05	0.000198032
ENSDARG00000087444	1.28535	-0.776884	2.83302	-0.274225	0.783912	NA
ENSDARG00000034493	2.10339	1.71303	2.35395	0.727728	0.46678	0.604303
ENSDARG00000110949	0.922497	1.73585	3.36621	0.515669	0.606086	NA
ENSDARG00000095112	10.0819	-0.780242	2.14448	-0.363837	0.715979	0.81643
ENSDARG00000054942	3120.94	0.306016	0.0947565	3.22949	0.00124009	0.00419806
ENSDARG00000079097	110.827	0.573399	0.275642	2.08023	0.037504	0.0835248
ENSDARG00000039381	12.693	6.35696	1.57207	4.04369	5.26161e-05	0.000229235
ENSDARG00000071097	98.4591	-0.709629	0.258123	-2.74919	0.0059742	0.0171102
ENSDARG00000098348	44.6332	6.34321	1.06812	5.93869	2.87309e-09	2.09499e-08
ENSDARG00000000349	2.15401	2.36379	2.07715	1.138	0.255121	0.387967
ENSDARG00000105123	114.666	-0.250507	0.260768	-0.960651	0.336728	0.477617
ENSDARG00000093936	28.9862	6.33694	1.51825	4.17386	2.99488e-05	0.000135685
ENSDARG00000030563	34.0722	-0.23003	0.472383	-0.486956	0.626289	0.744812
ENSDARG00000105098	200.618	0.676211	0.191344	3.53401	0.000409303	0.00153374
ENSDARG00000071662	72.8073	0.409789	0.363621	1.12697	0.259757	0.393047
ENSDARG00000079516	940.882	-0.891624	0.100051	-8.91169	5.02598e-19	6.93143e-18
ENSDARG00000015968	15.9839	-0.453172	0.761754	-0.594906	0.551907	0.680604
ENSDARG00000062812	5.5311	1.02312	1.13529	0.901195	0.367485	0.50912
ENSDARG00000016490	3.22515	-3.8232	2.04606	-1.86857	0.0616828	0.125903
ENSDARG00000099558	1.05012	-0.787319	2.98117	-0.264098	0.791705	NA
ENSDARG00000091558	0.362274	0.733219	5.65242	0.129718	0.89679	NA
ENSDARG00000103530	10.2221	0.0440956	0.881159	0.0500427	0.960088	0.975205
ENSDARG00000059305	69.907	0.0803416	0.296828	0.270667	0.786647	0.860182
ENSDARG00000114577	69.8313	6.33545	1.4581	4.345	1.39274e-05	6.62685e-05
ENSDARG00000019842	190.852	0.357783	0.188706	1.89598	0.0579627	0.119629
ENSDARG00000094017	10.4852	6.32725	1.57845	4.00853	6.10985e-05	0.000263588
ENSDARG00000044061	4.21144	0.525369	1.27303	0.412691	0.679833	0.789747
ENSDARG00000114574	10.7721	-1.67281	0.874222	-1.91349	0.0556856	0.115685
ENSDARG00000105071	3.67489	1.00769	1.5369	0.655667	0.512038	0.645969
ENSDARG00000074546	223.742	-0.471788	0.187384	-2.51776	0.0118103	0.0311507
ENSDARG00000090804	169.696	0.328665	0.222772	1.47534	0.14012	0.244769
ENSDARG00000104399	115.065	6.32159	0.746281	8.47079	2.43725e-17	3.09059e-16
ENSDARG00000099432	3.80978	4.15652	1.86457	2.22922	0.0257995	0.0609607
ENSDARG00000100501	4.08106	1.26018	1.33875	0.941311	0.346546	0.487872
ENSDARG00000070393	67.6337	-0.63784	0.296778	-2.14922	0.0316169	0.0724581
ENSDARG00000011042	0.864619	0	3.63734	0	1	NA
ENSDARG00000068148	17.8043	6.32034	1.53757	4.11059	3.94651e-05	0.000175644
ENSDARG00000014929	21.1048	6.31834	1.53072	4.12768	3.66439e-05	0.00016365
ENSDARG00000062129	481.836	-0.516042	0.146064	-3.53298	0.000410906	0.00153945
ENSDARG00000018574	317.327	0.686168	0.15189	4.51754	6.25625e-06	3.1383e-05
ENSDARG00000095614	1.64183	-2.77893	2.49716	-1.11284	0.265778	NA
ENSDARG00000052917	14.2687	6.31587	1.58454	3.98593	6.72156e-05	0.000288122
ENSDARG00000068417	2.56644	-0.759798	1.74134	-0.436329	0.662598	0.775417
ENSDARG00000038428	296.304	0.401032	0.162032	2.47502	0.0133227	0.0345995
ENSDARG00000076280	15.6674	-0.502767	0.648571	-0.775191	0.438227	0.578286
ENSDARG00000004405	23.2248	6.30553	1.5277	4.12748	3.66762e-05	0.000163757
ENSDARG00000002601	1.39044	1.80109	2.21669	0.81251	0.416499	NA
ENSDARG00000061621	216.397	-0.966331	0.181141	-5.33469	9.57058e-08	5.96158e-07
ENSDARG00000104005	0.551681	2.22734	3.42997	0.649377	0.516095	NA
ENSDARG00000055903	807.674	-0.033983	0.114233	-0.297489	0.766093	0.847974
ENSDARG00000098968	36.6588	-0.492416	0.492644	-0.999538	0.317534	0.456698
ENSDARG00000093999	69.9561	0.955805	0.326308	2.92915	0.00339895	0.0103677
ENSDARG00000108060	88.5169	0.932572	0.31503	2.96027	0.00307372	0.0094784
ENSDARG00000044976	64.4573	6.30428	1.46425	4.30546	1.66641e-05	7.82735e-05
ENSDARG00000102058	12.293	6.30271	1.59222	3.95845	7.54388e-05	0.000320962
ENSDARG00000021572	15.041	6.29929	1.54663	4.07291	4.64301e-05	0.000204488
ENSDARG00000074728	1.63583	1.71451	2.38832	0.717873	0.472836	NA
ENSDARG00000076638	2.50832	-0.189982	2.00695	-0.094662	0.924583	0.952443
ENSDARG00000097636	9.58629	-0.378481	0.805662	-0.469776	0.638515	0.756109
ENSDARG00000089428	94.5393	-0.678144	0.256289	-2.64602	0.00814458	0.0224807
ENSDARG00000069758	0.362762	-0.776873	5.26009	-0.147692	0.882586	NA
ENSDARG00000012914	1687.55	-0.657046	0.0690745	-9.51214	1.86777e-21	2.84681e-20
ENSDARG00000021720	55.0194	6.2828	1.48232	4.23848	2.25039e-05	0.000103673
ENSDARG00000043798	14.5354	6.27534	1.56963	3.99799	6.38834e-05	0.000274687
ENSDARG00000062702	2.19087	-2.21414	2.49581	-0.887145	0.375001	0.51669
ENSDARG00000105690	0.704623	0.70294	3.19346	0.220119	0.825779	NA
ENSDARG00000097863	64.0208	0.971442	0.362052	2.68316	0.00729303	0.0203852
ENSDARG00000008218	372.225	-0.874441	0.134003	-6.52556	6.77497e-11	5.67787e-10
ENSDARG00000035452	8.41153	1.68461	1.27005	1.32641	0.184704	0.30287
ENSDARG00000012871	1059.63	-0.00179519	0.0935226	-0.0191953	0.984685	0.992145
ENSDARG00000074225	75.814	0.594835	0.357388	1.6644	0.096033	0.180765
ENSDARG00000012796	27.2617	0.292142	0.470335	0.621136	0.53451	0.665669
ENSDARG00000095801	997.492	6.26603	0.266061	23.5511	1.22326e-122	1.70719e-120
ENSDARG00000069056	390.943	-0.0403829	0.132776	-0.304142	0.76102	0.845442
ENSDARG00000015292	379.896	-0.24368	0.14604	-1.66858	0.0952004	0.179406
ENSDARG00000104715	48.6225	-0.537554	0.409305	-1.31333	0.189071	0.308683
ENSDARG00000094423	3.0471	1.41719	1.71491	0.826394	0.40858	0.550759
ENSDARG00000041433	159.425	6.26056	1.04007	6.01934	1.7513e-09	1.30444e-08
ENSDARG00000079324	18.6571	6.25323	1.54897	4.03703	5.41318e-05	0.000235469
ENSDARG00000062003	27.6604	6.25136	1.50673	4.14897	3.3398e-05	0.000150052
ENSDARG00000061255	1.96389	-0.441265	1.7823	-0.247581	0.804458	0.871512
ENSDARG00000076763	181.267	0.282024	0.211687	1.33227	0.182772	0.300472
ENSDARG00000004502	1.77236	1.16591	2.34771	0.496616	0.61946	0.739187
ENSDARG00000079508	219.723	0.271997	0.172711	1.57487	0.115286	0.209962
ENSDARG00000067784	4.73398	3.6524	1.81801	2.00901	0.0445362	0.0963248
ENSDARG00000012071	197.077	-0.857067	0.23195	-3.69505	0.000219848	0.000862599
ENSDARG00000114675	1.0436	0.809856	2.36315	0.342702	0.731823	NA
ENSDARG00000035538	4.15518	2.23814	1.9453	1.15054	0.249923	0.381796
ENSDARG00000104901	626.909	0.654928	0.119665	5.473	4.42472e-08	2.85446e-07
ENSDARG00000056334	22.9063	0.18974	0.5417	0.350267	0.726138	0.823607
ENSDARG00000075482	3.82734	0.960738	1.31752	0.729203	0.465877	0.603622
ENSDARG00000095515	111.894	0.292153	0.233058	1.25356	0.210002	0.334658
ENSDARG00000097063	0.466457	-3.25422	7.28187	-0.446894	0.654952	NA
ENSDARG00000043932	7.98304	0.110656	0.93789	0.117984	0.906081	0.94227
ENSDARG00000103699	393.238	0.383085	0.135543	2.8263	0.00470888	0.0138857
ENSDARG00000097685	12.8206	0.0857655	0.725558	0.118206	0.905904	0.942199
ENSDARG00000090714	50.6634	-0.603192	0.344742	-1.74969	0.0801716	0.155942
ENSDARG00000035899	0.814584	2.66752	2.82878	0.942993	0.345684	NA
ENSDARG00000056722	577.915	0.12214	0.130227	0.937897	0.348297	0.48977
ENSDARG00000052288	10.5286	6.22058	1.61373	3.85477	0.000115837	0.000477869
ENSDARG00000054632	1512.44	-0.307754	0.0798385	-3.85471	0.000115867	0.00047789
ENSDARG00000007869	1.17593	-1.33126	2.66714	-0.499133	0.617686	NA
ENSDARG00000103634	2.29109	6.21006	2.55156	2.43382	0.0149403	0.0381323
ENSDARG00000088885	41.8906	6.19617	1.49815	4.13588	3.53603e-05	0.000158318
ENSDARG00000113393	100.711	0.283368	0.275563	1.02832	0.303798	0.441718
ENSDARG00000075599	0.624116	0.158254	4.10797	0.0385236	0.96927	NA
ENSDARG00000102267	26.661	6.18297	1.50794	4.10027	4.12677e-05	0.000183355
ENSDARG00000101719	254.144	-0.621597	0.180909	-3.43596	0.000590455	0.0021495
ENSDARG00000117628	0.582977	1.59022	4.17554	0.380841	0.703321	NA
ENSDARG00000079229	177.995	0.00564215	0.186883	0.0301909	0.975915	0.985997
ENSDARG00000078448	118.118	0.207822	0.258402	0.80426	0.421247	0.562764
ENSDARG00000052948	857.121	6.11002	0.241163	25.3356	1.29526e-141	2.51513e-139
ENSDARG00000042249	2.5401	2.23634	2.03512	1.09887	0.271823	0.406207
ENSDARG00000021866	41.1195	6.10589	1.50753	4.05027	5.11582e-05	0.000223384
ENSDARG00000063224	1.22617	2.23038	2.58992	0.861176	0.389141	NA
ENSDARG00000088816	56.2188	0.271033	0.359304	0.75433	0.450651	0.589636
ENSDARG00000015471	147.594	0.123798	0.218223	0.5673	0.57051	0.696837
ENSDARG00000075288	1.50362	-4.81425	2.19162	-2.19667	0.0280444	NA
ENSDARG00000069279	14.1734	6.07877	1.57207	3.86673	0.000110305	0.000456016
ENSDARG00000088643	6.74164	6.03854	1.70935	3.53265	0.000411423	0.00154109
ENSDARG00000077291	44773.3	-0.254059	0.0965543	-2.63126	0.00850695	0.0233779
ENSDARG00000045753	191.246	-0.019882	0.177397	-0.112076	0.910763	0.944709
ENSDARG00000052625	1189.65	-0.472443	0.0990369	-4.77037	1.83886e-06	9.86107e-06
ENSDARG00000099527	136.806	-0.0554419	0.232094	-0.238877	0.811201	0.875731
ENSDARG00000070730	0.940722	-3.81433	2.77276	-1.37564	0.168932	NA
ENSDARG00000077775	15.4365	-0.164834	0.706875	-0.233187	0.815616	0.879299
ENSDARG00000039008	129.644	0.185799	0.227673	0.816078	0.414456	0.556229
ENSDARG00000012368	42.6692	-0.232349	0.427073	-0.54405	0.586407	0.711278
ENSDARG00000063646	113.1	0.197945	0.253341	0.781339	0.434603	0.575063
ENSDARG00000077004	521.588	0.62877	0.120207	5.23072	1.68847e-07	1.02619e-06
ENSDARG00000114549	453.639	0.189077	0.145954	1.29545	0.195164	0.316388
ENSDARG00000103459	43.0947	6.03313	1.49569	4.03369	5.49073e-05	0.000238575
ENSDARG00000040162	0.617322	-0.776827	4.67859	-0.166039	0.868126	NA
ENSDARG00000073915	18.1854	1.22316	0.663404	1.84377	0.0652166	0.131708
ENSDARG00000096276	0.607361	-0.776938	3.65113	-0.212794	0.831488	NA
ENSDARG00000017385	36.3319	0.817757	0.494692	1.65306	0.0983178	0.184031
ENSDARG00000098375	352.167	-0.317537	0.144366	-2.19953	0.0278404	0.0650938
ENSDARG00000117540	6.33699	-0.518342	0.978659	-0.529645	0.596358	0.720054
ENSDARG00000058821	302.082	-0.466044	0.165354	-2.81846	0.00482549	0.0141736
ENSDARG00000101535	22.8468	6.02375	1.51798	3.96827	7.23952e-05	0.00030896
ENSDARG00000058342	31.9286	6.00657	1.4824	4.05191	5.08002e-05	0.000221921
ENSDARG00000043179	173.995	0.169628	0.206017	0.823367	0.410299	0.552127
ENSDARG00000019973	42.3996	0.524668	0.44314	1.18398	0.236422	0.365867
ENSDARG00000111934	17.6804	0.0541422	0.620928	0.0871955	0.930516	0.956171
ENSDARG00000011973	99.2271	0.9737	0.299986	3.24581	0.00117116	0.00398695
ENSDARG00000092746	154.396	0.222382	0.207985	1.06922	0.284969	0.42129
ENSDARG00000094138	7.08474	5.27522	2.29668	2.29689	0.0216251	0.052437
ENSDARG00000029432	18.0282	5.98885	1.54709	3.87104	0.000108372	0.000448882
ENSDARG00000097643	0.98978	-1.79428	2.67468	-0.67084	0.502322	NA
ENSDARG00000098940	0.476674	1.58429	5.91623	0.267788	0.788863	NA
ENSDARG00000096569	31.9685	0.114281	0.458281	0.249369	0.803075	0.870402
ENSDARG00000103315	83.7819	-0.667684	0.299967	-2.22586	0.0260235	0.0613929
ENSDARG00000058306	267.004	-0.64613	0.165367	-3.90725	9.33516e-05	0.000390837
ENSDARG00000009806	148.847	0.844301	0.20413	4.1361	3.53265e-05	0.000158203
ENSDARG00000009610	135.591	0.129979	0.244438	0.531747	0.594901	0.718798
ENSDARG00000039350	272.678	0.342664	0.181056	1.89259	0.0584129	0.120423
ENSDARG00000113643	97.7573	-0.22029	0.278406	-0.791254	0.428796	0.569752
ENSDARG00000071409	230.893	-0.566603	0.162129	-3.49477	0.000474465	0.00175857
ENSDARG00000031929	12.7213	5.97618	1.55251	3.84938	0.000118419	0.000487485
ENSDARG00000100095	48.4181	5.97457	1.47007	4.06415	4.82085e-05	0.000211646
ENSDARG00000039145	13.1553	0.876236	0.950202	0.922158	0.356446	0.49759
ENSDARG00000058953	139.804	0.951228	0.275892	3.44783	0.00056511	0.00206615
ENSDARG00000013607	24.2891	-1.46541	0.778559	-1.88221	0.059807	0.122814
ENSDARG00000013302	54.6575	-0.302222	0.409169	-0.738623	0.460136	0.598621
ENSDARG00000040303	88.7555	-0.0938278	0.291719	-0.321637	0.747727	0.837237
ENSDARG00000016763	130.303	0.499013	0.252554	1.97587	0.0481697	0.102798
ENSDARG00000011770	224.584	0.783569	0.160125	4.89348	9.90664e-07	5.50564e-06
ENSDARG00000053624	6.20282	-0.776864	2.20351	-0.352557	0.724421	0.822365
ENSDARG00000056806	1.02157	0.645204	3.35011	0.192592	0.847279	NA
ENSDARG00000078675	370.592	0.189576	0.14512	1.30633	0.191439	0.31152
ENSDARG00000110357	284.694	-0.469935	0.186892	-2.51447	0.0119212	0.0314039
ENSDARG00000018757	15.3059	5.96627	1.5605	3.8233	0.000131678	0.000538075
ENSDARG00000029168	560.221	-0.23239	0.128788	-1.80444	0.0711627	0.141654
ENSDARG00000027016	201.39	0.213836	0.176833	1.20925	0.226566	0.354512
ENSDARG00000074702	307.751	-0.202577	0.171211	-1.18321	0.236728	0.366277
ENSDARG00000062467	13.9791	5.957	1.54799	3.84821	0.000118984	0.000489671
ENSDARG00000017466	0.907544	-0.776802	3.27805	-0.236971	0.812679	NA
ENSDARG00000086296	7.75764	5.95094	1.61124	3.69338	0.000221289	0.000868078
ENSDARG00000068182	6.2884	3.31828	1.69866	1.95347	0.0507643	0.107355
ENSDARG00000089529	167.956	-0.748563	0.208785	-3.58534	0.000336642	0.00128326
ENSDARG00000015482	69.6444	0.739	0.328714	2.24816	0.0245663	0.0585239
ENSDARG00000089705	156.363	-0.601437	0.219616	-2.73858	0.00617047	0.0175919
ENSDARG00000096338	10.2398	1.53458	0.873691	1.75644	0.079014	0.15403
ENSDARG00000051926	82.7542	0.598841	0.311105	1.92488	0.0542439	0.113259
ENSDARG00000056464	35.4679	-0.768273	0.462399	-1.66149	0.0966145	0.181578
ENSDARG00000031119	6.97265	1.56358	1.74091	0.898141	0.36911	0.510716
ENSDARG00000098038	4.50584	2.57417	1.8095	1.42259	0.154856	0.264142
ENSDARG00000104593	2.2869	1.70863	2.2626	0.755161	0.450153	0.589298
ENSDARG00000074301	271.181	-0.000773054	0.172008	-0.00449428	0.996414	0.999916
ENSDARG00000003091	16.7506	5.94439	1.54721	3.842	0.000122037	0.000501104
ENSDARG00000005799	408.602	-0.121603	0.134714	-0.902678	0.366697	0.508195
ENSDARG00000039022	637.813	-0.431996	0.121348	-3.55998	0.00037088	0.00140166
ENSDARG00000103902	199.523	-0.246086	0.190891	-1.28914	0.197349	0.319184
ENSDARG00000008593	39.8797	0.827437	0.48451	1.70778	0.087677	0.167603
ENSDARG00000114793	1.40167	0.178535	2.41722	0.0738596	0.941122	NA
ENSDARG00000090120	8.11112	-1.07924	0.814447	-1.32511	0.185133	0.303445
ENSDARG00000057027	2.60698	-0.776932	2.73203	-0.284379	0.77612	0.854155
ENSDARG00000095793	9.75617	-1.13502	0.786038	-1.44397	0.148747	0.255992
ENSDARG00000037140	10.8628	-0.948157	0.776223	-1.2215	0.221897	0.348805
ENSDARG00000098247	43.6628	0.81567	0.377609	2.16009	0.0307655	0.0707909
ENSDARG00000032039	0.701474	0.642906	3.89554	0.165036	0.868915	NA
ENSDARG00000093602	2.82847	-1.80037	1.69331	-1.06323	0.287679	0.424398
ENSDARG00000017004	115.52	0.471233	0.306977	1.53508	0.124765	0.223188
ENSDARG00000092557	1.15453	0.388895	2.18598	0.177904	0.858798	NA
ENSDARG00000043128	84.9862	5.93989	1.05046	5.65455	1.56255e-08	1.06799e-07
ENSDARG00000095448	1.6021	1.66601	2.36481	0.704503	0.481119	NA
ENSDARG00000098785	710.985	-0.042571	0.0972769	-0.437627	0.661657	0.774819
ENSDARG00000098599	100.104	-0.0240487	0.43975	-0.0546872	0.956388	0.972718
ENSDARG00000032571	6.59202	0.50839	1.10303	0.460905	0.644867	0.760986
ENSDARG00000017775	5802.89	-0.953562	0.0711541	-13.4014	5.93719e-41	1.74415e-39
ENSDARG00000005536	433.565	0.300721	0.137123	2.19308	0.0283018	0.0660137
ENSDARG00000097091	8.65934	5.91985	1.74218	3.39795	0.000678921	0.00243954
ENSDARG00000080021	0.731227	-0.776944	3.76017	-0.206625	0.836303	NA
ENSDARG00000076960	1.08215	-0.277342	2.30355	-0.120397	0.904169	NA
ENSDARG00000077481	27.6093	0.883952	0.532915	1.65871	0.0971738	0.182294
ENSDARG00000053019	17.4385	1.1972	0.626299	1.91154	0.0559347	0.116127
ENSDARG00000079973	96.8153	-0.453979	0.258018	-1.75949	0.0784945	0.153248
ENSDARG00000117602	23.6003	-0.455434	0.572007	-0.796204	0.425914	0.566814
ENSDARG00000077385	3.39676	0.825107	1.98349	0.415988	0.677419	0.787673
ENSDARG00000075743	638.369	-0.521716	0.118894	-4.38809	1.14351e-05	5.51533e-05
ENSDARG00000041007	2.81511	-0.182029	1.82581	-0.0996981	0.920584	0.950123
ENSDARG00000060069	54.2064	-0.0108528	0.343435	-0.0316006	0.974791	0.985425
ENSDARG00000078297	0.441154	0	5.26592	0	1	NA
ENSDARG00000098288	399.697	-0.719526	0.144845	-4.96754	6.78062e-07	3.85101e-06
ENSDARG00000098838	21.9043	0.931361	0.6672	1.39592	0.162738	0.2745
ENSDARG00000101106	43.71	0.825427	0.417512	1.97701	0.0480404	0.102556
ENSDARG00000077523	33.8601	0.576637	0.431677	1.33581	0.181613	0.298886
ENSDARG00000056535	9.58308	5.89031	1.58142	3.7247	0.000195551	0.0007751
ENSDARG00000056541	39.1685	-0.0413389	0.390187	-0.105946	0.915625	0.947226
ENSDARG00000103146	14.731	-0.546736	0.688121	-0.794535	0.426884	0.567717
ENSDARG00000103322	10.6522	5.88221	1.59015	3.69916	0.000216315	0.000849941
ENSDARG00000024492	2.14767	2.96149	2.23215	1.32674	0.184594	0.302772
ENSDARG00000012972	747.576	5.87626	0.315088	18.6496	1.27203e-77	8.0457e-76
ENSDARG00000044204	0.844838	2.3265	3.40038	0.684187	0.493857	NA
ENSDARG00000011473	3.01321	-0.191471	1.78414	-0.107318	0.914537	0.947017
ENSDARG00000016460	0.494695	0.641172	4.70192	0.136364	0.891534	NA
ENSDARG00000102262	0.929586	2.70451	2.96269	0.912856	0.361319	NA
ENSDARG00000008912	18.8294	-0.00461394	0.590752	-0.00781028	0.993768	0.998131
ENSDARG00000110802	2.01954	0.653495	2.45819	0.265844	0.790359	0.861798
ENSDARG00000070427	12.9191	5.84387	1.56199	3.7413	0.000183072	0.000729359
ENSDARG00000094286	10.0483	5.8151	1.64263	3.54011	0.000399962	0.00150193
ENSDARG00000099642	224.446	0.482008	0.176312	2.73384	0.00626009	0.0178134
ENSDARG00000038784	12.4018	-0.79858	0.868586	-0.919401	0.357886	0.498985
ENSDARG00000103428	302.402	-0.13559	0.146942	-0.922742	0.356142	0.497522
ENSDARG00000101309	87.9247	0.164839	0.321909	0.512067	0.608604	0.7304
ENSDARG00000056656	198.65	0.161826	0.185516	0.872303	0.383043	0.524574
ENSDARG00000117213	0.471537	-0.776817	5.13865	-0.151171	0.879841	NA
ENSDARG00000052713	1.17641	-2.35154	2.65677	-0.885111	0.376097	NA
ENSDARG00000057562	76.3499	0.656362	0.302678	2.16852	0.0301194	0.0695896
ENSDARG00000099923	6.63234	5.80366	1.71154	3.3909	0.000696628	0.00249762
ENSDARG00000114329	69.416	-0.579547	0.334371	-1.73324	0.0830524	0.160321
ENSDARG00000088308	211.5	-0.588878	0.199141	-2.95708	0.00310565	0.00957382
ENSDARG00000087403	1.88346	3.02744	2.20772	1.37129	0.170283	0.284558
ENSDARG00000062711	2.41435	-0.700781	2.30892	-0.30351	0.761501	0.845735
ENSDARG00000015971	41.2474	-0.706234	0.413539	-1.70778	0.0876771	0.167603
ENSDARG00000043238	0.705276	2.27626	3.08301	0.738322	0.460319	NA
ENSDARG00000003681	3798.26	0.183562	0.0883878	2.07677	0.0378224	0.0841856
ENSDARG00000040910	11.4589	2.91514	1.58658	1.83737	0.0661557	0.133328
ENSDARG00000052705	921.922	5.79306	0.351361	16.4875	4.51324e-61	2.07182e-59
ENSDARG00000013057	19.8625	0.0186351	0.573212	0.0325099	0.974065	0.985022
ENSDARG00000094612	14.825	0.0385596	0.648298	0.0594782	0.952571	0.970107
ENSDARG00000055439	211.619	5.78964	0.661521	8.75201	2.09586e-18	2.79323e-17
ENSDARG00000101942	479.591	0.129654	0.126095	1.02822	0.303845	0.44172
ENSDARG00000001656	268.766	0.314239	0.161063	1.95103	0.0510539	0.107839
ENSDARG00000019601	860.127	5.77297	0.730545	7.90228	2.73857e-15	3.10073e-14
ENSDARG00000057000	11.9394	-1.8503	0.813442	-2.27465	0.0229267	0.0551457
ENSDARG00000090107	2.07776	1.72045	2.55431	0.673549	0.500598	0.6351
ENSDARG00000102075	8.71621	1.2	1.14899	1.0444	0.296299	0.433803
ENSDARG00000100149	119.699	-0.0437674	0.260741	-0.167858	0.866695	0.916738
ENSDARG00000067669	1.0535	-1.3939	2.61697	-0.532639	0.594283	NA
ENSDARG00000018329	2.13865	1.66584	2.30897	0.721466	0.470623	0.607642
ENSDARG00000086706	3.85016	-1.48927	1.47061	-1.01269	0.311211	0.449857
ENSDARG00000003219	1.48802	0.283111	2.50835	0.112867	0.910136	NA
ENSDARG00000023645	168.491	-0.663337	0.197139	-3.36481	0.000765955	0.00272255
ENSDARG00000078754	12.9818	1.29938	0.827447	1.57035	0.116333	0.211512
ENSDARG00000044091	2.45362	1.51143	1.9512	0.774614	0.438568	0.57854
ENSDARG00000117320	1.1734	0	7.35454	0	1	NA
ENSDARG00000104401	572.33	-0.411012	0.111478	-3.68694	0.000226964	0.000888011
ENSDARG00000027734	1716.12	-0.452174	0.0717141	-6.30524	2.87752e-10	2.29469e-09
ENSDARG00000014577	742.159	-0.903602	0.117973	-7.65937	1.86843e-14	2.01338e-13
ENSDARG00000100115	34.9697	-0.578703	0.42113	-1.37417	0.169389	0.283356
ENSDARG00000073820	15.027	5.77008	1.55404	3.71295	0.000204855	0.000807854
ENSDARG00000027322	410.69	0.127163	0.136867	0.929094	0.35284	0.494048
ENSDARG00000087979	3.00119	1.2037	1.94789	0.617952	0.536607	0.667311
ENSDARG00000020000	228.447	-0.0523718	0.188071	-0.278469	0.780653	0.856812
ENSDARG00000078280	3.94102	-2.21632	2.24656	-0.986542	0.323867	0.463335
ENSDARG00000075515	22.6479	5.75749	1.54639	3.72319	0.000196722	0.000778946
ENSDARG00000008623	238.142	-0.613584	0.160792	-3.81602	0.000135622	0.000553027
ENSDARG00000035181	241.51	-0.542296	0.170967	-3.17193	0.00151429	0.00502211
ENSDARG00000039577	13.0925	5.74672	1.61206	3.56483	0.000364089	0.00137922
ENSDARG00000052379	368.055	0.538642	0.142743	3.77351	0.000160965	0.000647797
ENSDARG00000091144	1.06726	-0.776904	5.48671	-0.141598	0.887398	NA
ENSDARG00000028159	6.71378	-0.131208	1.13106	-0.116005	0.907649	0.943154
ENSDARG00000086183	22.6839	0.376605	0.611364	0.616007	0.53789	0.668464
ENSDARG00000099144	676.682	-0.619959	0.0930787	-6.66059	2.7273e-11	2.35163e-10
ENSDARG00000092360	90.4832	-0.163664	0.260131	-0.629159	0.529245	0.661531
ENSDARG00000059805	8.88019	0.349553	0.836556	0.417848	0.676058	0.786497
ENSDARG00000019342	2.35996	-3.19931	2.37406	-1.34761	0.177784	0.294086
ENSDARG00000008305	1786.99	0.167121	0.110549	1.51173	0.130601	0.231472
ENSDARG00000051805	6.03325	0.242769	1.16065	0.209166	0.834319	0.892803
ENSDARG00000080018	1.43326	-3.19561	2.63779	-1.21147	0.225715	NA
ENSDARG00000035952	0.560391	0	5.14502	0	1	NA
ENSDARG00000102468	3.55225	0.654727	2.38047	0.275041	0.783285	0.858439
ENSDARG00000035665	945.149	5.74053	0.198165	28.9684	1.64653e-184	4.77198e-182
ENSDARG00000076106	40.2198	5.73485	1.48249	3.8684	0.000109551	0.000453574
ENSDARG00000079067	55.339	0.508946	0.424229	1.1997	0.230257	0.358897
ENSDARG00000011909	37.4242	-0.210923	0.507343	-0.41574	0.6776	0.787836
ENSDARG00000003846	268.222	-0.200453	0.17388	-1.15282	0.248984	0.38081
ENSDARG00000005595	6.94709	5.73367	1.65201	3.47072	0.000519066	0.00191039
ENSDARG00000054334	15.1505	5.73117	2.37961	2.40845	0.0160206	0.0403748
ENSDARG00000060723	368.155	0.739254	0.15049	4.91232	9.00045e-07	5.03082e-06
ENSDARG00000076140	12.4264	5.71294	1.55481	3.67437	0.000238432	0.000929508
ENSDARG00000055255	4.42794	1.5758	1.84009	0.856375	0.391791	0.533206
ENSDARG00000061444	25.2015	0.245944	0.466935	0.526721	0.598387	0.721752
ENSDARG00000068760	14.071	5.71275	1.5471	3.69256	0.000222011	0.000870383
ENSDARG00000042308	12.1142	-1.35825	1.1314	-1.20051	0.229943	0.358694
ENSDARG00000023031	1.61845	-2.31324	2.40047	-0.963661	0.335216	NA
ENSDARG00000021855	4.27952	0.796116	1.56886	0.507449	0.61184	0.73297
ENSDARG00000062577	592.929	-0.667563	0.118688	-5.62452	1.86025e-08	1.25862e-07
ENSDARG00000105398	16.644	1.7435	0.801944	2.17409	0.0296984	0.0688409
ENSDARG00000097572	5.97159	5.70052	1.76652	3.22698	0.00125103	0.0042314
ENSDARG00000075014	1361.3	-0.580668	0.0823178	-7.05398	1.73868e-12	1.63892e-11
ENSDARG00000019692	9.06596	-1.6983	0.98836	-1.7183	0.0857426	0.164472
ENSDARG00000004184	15.6983	-0.258702	0.633517	-0.408359	0.68301	0.79185
ENSDARG00000036074	1462.36	-0.981571	0.079973	-12.2738	1.25274e-34	3.10277e-33
ENSDARG00000079473	14.0682	-0.508675	0.831606	-0.611679	0.54075	0.670774
ENSDARG00000076829	292.14	-0.366727	0.215204	-1.70409	0.0883649	0.168636
ENSDARG00000099156	16.0612	5.69874	1.54614	3.68578	0.000228006	0.000891546
ENSDARG00000007196	298.822	0.506998	0.162639	3.11732	0.00182501	0.00594898
ENSDARG00000104221	236.409	-0.591013	0.155698	-3.79589	0.000147115	0.000595888
ENSDARG00000102338	26.775	-1.01863	0.534794	-1.90471	0.0568182	0.11771
ENSDARG00000012840	152.516	0.120219	0.218324	0.550645	0.581877	0.706976
ENSDARG00000095754	71.0414	0.725346	0.357083	2.03131	0.0422237	0.0921858
ENSDARG00000099500	4.36321	0.859127	1.60956	0.533766	0.593503	0.717644
ENSDARG00000024032	9.02721	-1.05433	0.804673	-1.31026	0.190109	0.309953
ENSDARG00000007723	14.4709	-0.662865	0.879229	-0.753917	0.450899	0.589795
ENSDARG00000061810	62.4596	0.48928	0.35295	1.38626	0.165668	0.278499
ENSDARG00000073857	4.51064	-1.18124	1.07413	-1.09972	0.271453	0.405904
ENSDARG00000009133	56.4663	5.69518	1.05744	5.38584	7.2108e-08	4.56237e-07
ENSDARG00000071741	9.60383	0.267482	0.820123	0.326148	0.744312	0.835872
ENSDARG00000091062	1.38467	2.23103	2.50376	0.891075	0.372889	NA
ENSDARG00000070604	1123.52	-0.889931	0.0930629	-9.56268	1.14745e-21	1.76695e-20
ENSDARG00000105648	150.643	0.400172	0.255545	1.56595	0.117359	0.21288
ENSDARG00000114948	1.23874	3.86421	2.68966	1.43669	0.150806	NA
ENSDARG00000023272	0.393848	-0.699043	5.46659	-0.127876	0.898247	NA
ENSDARG00000044431	306.358	0.731625	0.163951	4.46247	8.10184e-06	3.99192e-05
ENSDARG00000012040	460.047	-0.58293	0.129221	-4.51112	6.44858e-06	3.22728e-05
ENSDARG00000103529	34.0006	0.560804	0.459459	1.22058	0.222247	0.349242
ENSDARG00000036911	92.4595	-0.0960114	0.28215	-0.340285	0.733642	0.829164
ENSDARG00000117717	1.29887	0.228033	2.37055	0.0961941	0.923366	NA
ENSDARG00000074905	2.44952	2.23385	2.20468	1.01323	0.31095	0.449595
ENSDARG00000056964	1128.85	-0.373167	0.0813063	-4.58964	4.4401e-06	2.26541e-05
ENSDARG00000087740	10.2061	5.68427	1.61876	3.5115	0.000445587	0.00166041
ENSDARG00000113977	31.4514	-0.486783	0.803012	-0.606197	0.544384	0.673868
ENSDARG00000105687	0.382411	-0.776923	4.79991	-0.161862	0.871414	NA
ENSDARG00000105382	15.1036	0.0680922	0.632117	0.107721	0.914217	0.94688
ENSDARG00000099791	1.2866	2.63405	2.41448	1.09094	0.275301	NA
ENSDARG00000057437	7.88719	5.68111	1.67467	3.39238	0.000692884	0.00248512
ENSDARG00000042850	1.33023	-2.35167	2.4292	-0.968086	0.333002	NA
ENSDARG00000057273	10.0494	5.6671	1.59383	3.55564	0.000377054	0.00142278
ENSDARG00000070433	332.841	0.133449	0.144667	0.922459	0.356289	0.49759
ENSDARG00000052910	2.07027	-0.776908	2.68983	-0.288832	0.77271	0.851998
ENSDARG00000103208	1.46876	1.26718	2.62934	0.48194	0.629849	NA
ENSDARG00000039406	10.8497	5.66693	1.57727	3.59286	0.000327062	0.00124895
ENSDARG00000090036	66.9515	0.625991	0.342013	1.83031	0.0672037	0.134949
ENSDARG00000058716	5.92367	-2.35035	1.45915	-1.61077	0.107229	0.197437
ENSDARG00000042322	524.928	-0.79198	0.118759	-6.66878	2.57947e-11	2.22911e-10
ENSDARG00000093494	20.8185	5.66675	1.55616	3.6415	0.000271056	0.0010466
ENSDARG00000042627	60.8737	0.767415	0.397099	1.93255	0.0532913	0.111669
ENSDARG00000040319	30.7533	5.66323	1.10087	5.14431	2.68505e-07	1.59347e-06
ENSDARG00000079688	991.025	-0.399377	0.0959644	-4.16172	3.15853e-05	0.000142302
ENSDARG00000078108	20.5727	5.65266	1.54103	3.66811	0.000244354	0.000950684
ENSDARG00000105781	6.16777	3.97672	1.78372	2.22945	0.025784	0.0609314
ENSDARG00000058994	0.408622	0	5.42544	0	1	NA
ENSDARG00000068140	231.127	0.463099	0.183538	2.52317	0.0116302	0.0307385
ENSDARG00000113270	0.58698	0.6408	4.86243	0.131786	0.895154	NA
ENSDARG00000097505	7.07997	-0.550716	0.94711	-0.58147	0.560923	0.688366
ENSDARG00000095030	38.4296	-0.544307	0.408287	-1.33315	0.182484	0.300091
ENSDARG00000102569	71.9458	0.312668	0.322938	0.968199	0.332945	0.472948
ENSDARG00000093289	10.0665	0.593184	0.723623	0.819742	0.412363	0.554213
ENSDARG00000117611	3.73069	-0.731401	1.33117	-0.549444	0.582701	0.707844
ENSDARG00000056318	353.903	0.113532	0.148807	0.762947	0.445495	0.585016
ENSDARG00000094279	2.30447	2.19544	2.2931	0.957414	0.338359	0.479405
ENSDARG00000026444	65.2814	0.89339	0.438417	2.03776	0.0415739	0.0910332
ENSDARG00000055561	127.623	0.794998	0.257013	3.09322	0.00198	0.00639939
ENSDARG00000062788	8.70862	5.62844	1.65056	3.41002	0.000649578	0.0023393
ENSDARG00000077654	2.48268	2.26609	2.07707	1.091	0.275271	0.410098
ENSDARG00000113896	19.2068	5.62426	1.53718	3.65881	0.00025339	0.000983126
ENSDARG00000058818	133.027	0.0545717	0.22112	0.246797	0.805065	0.871899
ENSDARG00000053938	5.33339	5.6146	1.75594	3.19749	0.00138628	0.00464598
ENSDARG00000089936	29.4176	5.61296	1.51006	3.71704	0.000201573	0.000796368
ENSDARG00000003193	10.1017	5.58722	1.65157	3.38298	0.000717045	0.00256609
ENSDARG00000101517	6.32389	5.56947	1.75206	3.17882	0.00147878	0.00492205
ENSDARG00000045306	3.95933	5.55868	2.00197	2.7766	0.005493	0.0158843
ENSDARG00000007407	1.31807	0.532609	2.18722	0.243509	0.807611	NA
ENSDARG00000040713	369.787	0.776634	0.137593	5.64441	1.65746e-08	1.12968e-07
ENSDARG00000101997	0.588395	-0.776907	4.79036	-0.162181	0.871163	NA
ENSDARG00000099606	15.0554	5.5538	1.56572	3.54713	0.000389454	0.00146502
ENSDARG00000090836	82.1933	0.184868	0.327336	0.564765	0.572234	0.698274
ENSDARG00000008884	900.303	0.156588	0.0971577	1.61169	0.107029	0.197196
ENSDARG00000090286	1.66438	-0.777026	3.0944	-0.251107	0.801731	0.86943
ENSDARG00000070480	162.252	5.55239	0.582949	9.52465	1.65601e-21	2.534e-20
ENSDARG00000071657	9.46944	5.53721	1.64979	3.35631	0.000789904	0.00279948
ENSDARG00000020131	214.651	-0.177143	0.189354	-0.935513	0.349524	0.490962
ENSDARG00000005355	577.669	-0.268682	0.126093	-2.13082	0.033104	0.0752004
ENSDARG00000079080	61.8511	-0.398795	0.310916	-1.28264	0.199617	0.32194
ENSDARG00000005451	4165.24	-0.260812	0.0555217	-4.69748	2.63388e-06	1.38528e-05
ENSDARG00000063097	16.8135	5.53467	1.55858	3.5511	0.000383622	0.00144616
ENSDARG00000017261	149.905	0.836363	0.235075	3.55785	0.000373898	0.00141197
ENSDARG00000009673	5.72262	5.5328	1.68084	3.29169	0.000995863	0.00345686
ENSDARG00000058806	247.345	0.0339664	0.162313	0.209265	0.834242	0.892803
ENSDARG00000099959	3.90829	-2.7656	2.0355	-1.35869	0.174246	0.28946
ENSDARG00000102440	3.29277	1.66498	2.06155	0.807636	0.4193	0.560976
ENSDARG00000099291	66.4169	5.52193	1.07199	5.15111	2.58947e-07	1.54098e-06
ENSDARG00000090152	48.5081	0.733756	0.37537	1.95475	0.0506123	0.107081
ENSDARG00000104563	1.33404	1.73039	2.98127	0.580421	0.56163	NA
ENSDARG00000039850	419.328	-0.0755374	0.133687	-0.56503	0.572053	0.698142
ENSDARG00000017107	0.745283	2.22717	3.50573	0.635295	0.525236	NA
ENSDARG00000030805	43.9718	0.821625	0.402927	2.03914	0.0414361	0.0908133
ENSDARG00000062326	2557.2	-0.338037	0.0935393	-3.61385	0.000301686	0.00115934
ENSDARG00000095638	4.28202	-1.11949	1.13357	-0.98758	0.323358	0.462778
ENSDARG00000009953	244.254	-0.187186	0.176503	-1.06052	0.288906	0.425595
ENSDARG00000009494	185.187	0.291906	0.197613	1.47716	0.139632	0.244115
ENSDARG00000001953	618.882	-0.580665	0.112865	-5.14479	2.67814e-07	1.59034e-06
ENSDARG00000078267	19.3482	0.561279	0.822267	0.682599	0.49486	0.630127
ENSDARG00000055159	102.096	-0.373387	0.224001	-1.6669	0.0955337	0.179982
ENSDARG00000053345	0.502509	0	5.03519	0	1	NA
ENSDARG00000075468	638.203	0.239151	0.128841	1.85617	0.0634288	0.128943
ENSDARG00000013802	182.727	0.506637	0.200526	2.52655	0.0115191	0.0304742
ENSDARG00000040803	173.313	0.451632	0.22195	2.03483	0.0418678	0.0915426
ENSDARG00000092348	1.18488	2.66722	2.49452	1.06923	0.284965	NA
ENSDARG00000073726	4.47596	-1.76831	2.01105	-0.879298	0.379239	0.520797
ENSDARG00000099539	10.0815	5.5135	1.62938	3.38381	0.000714876	0.0025588
ENSDARG00000098569	5.86937	-0.275546	1.05658	-0.260789	0.794255	0.864125
ENSDARG00000096940	0.513319	2.22602	4.48991	0.495783	0.620048	NA
ENSDARG00000092387	153.861	-0.401776	0.204501	-1.96466	0.0494532	0.105133
ENSDARG00000089177	5.30762	-1.74581	1.27598	-1.36821	0.171245	0.28587
ENSDARG00000058570	5.76891	2.28593	1.92732	1.18607	0.235595	0.364844
ENSDARG00000090981	1.31553	1.51004	2.62003	0.576343	0.564383	NA
ENSDARG00000093143	18.3417	1.32433	0.727988	1.81917	0.0688861	0.137772
ENSDARG00000095763	1.21181	-3.2534	5.22977	-0.622093	0.533881	NA
ENSDARG00000038153	6.84119	5.5131	1.67217	3.29698	0.000977316	0.00340038
ENSDARG00000111997	3.55688	5.50839	1.86384	2.9554	0.00312267	0.00962324
ENSDARG00000091232	4.03718	5.50141	1.85724	2.96214	0.00305508	0.00943139
ENSDARG00000063372	19.5169	0.592691	0.639807	0.92636	0.354259	0.495677
ENSDARG00000063677	31.3474	0.147214	0.519025	0.283635	0.77669	0.854453
ENSDARG00000096288	2.92152	2.60789	2.17548	1.19877	0.230619	0.359287
ENSDARG00000096838	1.66217	1.23035	2.28903	0.537501	0.590922	0.715414
ENSDARG00000076297	263.475	-0.332318	0.166681	-1.99374	0.0461803	0.0992726
ENSDARG00000077120	14.0397	5.49643	1.59277	3.45086	0.000558804	0.00204579
ENSDARG00000041602	317.602	-0.589257	0.150222	-3.92257	8.76097e-05	0.000368785
ENSDARG00000052192	8.25559	1.79368	1.70302	1.05324	0.292232	0.428939
ENSDARG00000077085	35.182	0.881406	0.469375	1.87783	0.0604046	0.12374
ENSDARG00000067847	8.5396	5.49086	1.61202	3.40619	0.000658764	0.00237106
ENSDARG00000076710	8.86868	5.47459	1.627	3.36483	0.00076592	0.00272255
ENSDARG00000093007	154.052	0.488499	0.22962	2.12743	0.0333845	0.0757224
ENSDARG00000096599	3.31261	-3.23251	2.06217	-1.56753	0.116992	0.212432
ENSDARG00000103049	2.33196	0.172703	2.27413	0.0759423	0.939465	0.96226
ENSDARG00000046013	167.93	0.291045	0.215284	1.35191	0.176403	0.292369
ENSDARG00000040252	4.9131	5.44895	1.69495	3.21482	0.00130528	0.00439881
ENSDARG00000055223	86.8094	-0.193973	0.349317	-0.555293	0.578695	0.703733
ENSDARG00000096107	7.44017	5.43998	1.65822	3.28061	0.00103583	0.00357769
ENSDARG00000076158	7.20647	5.43551	1.69116	3.21408	0.00130864	0.00440935
ENSDARG00000090654	391.982	-0.143343	0.129743	-1.10482	0.269237	0.403766
ENSDARG00000037855	299.546	-0.440858	0.153497	-2.87209	0.00407768	0.0121966
ENSDARG00000035649	9.19858	-0.0904931	1.08242	-0.0836026	0.933372	0.957835
ENSDARG00000099902	11.1599	5.43479	1.64875	3.29632	0.000979608	0.00340713
ENSDARG00000105040	189.426	-0.340776	0.222415	-1.53216	0.125483	0.224284
ENSDARG00000100954	79.6373	-0.0324187	0.255571	-0.126848	0.899061	0.938789
ENSDARG00000037256	2.91006	1.99159	1.94795	1.0224	0.306591	0.444886
ENSDARG00000028586	1.1894	-1.76952	2.7045	-0.654287	0.512927	NA
ENSDARG00000093347	2.33718	5.42603	2.17583	2.49378	0.0126392	0.033023
ENSDARG00000113433	1.62665	-3.2417	2.4897	-1.30205	0.192901	NA
ENSDARG00000088640	4.15455	5.42541	1.79805	3.01739	0.00254963	0.00802671
ENSDARG00000020913	248.076	0.402264	0.177686	2.26391	0.0235797	0.0565132
ENSDARG00000016793	4.80907	2.2855	1.92336	1.18828	0.234721	0.36393
ENSDARG00000058464	0.975412	-2.21057	3.42679	-0.645084	0.518873	NA
ENSDARG00000016448	7.60214	0.390168	1.02546	0.380482	0.703588	0.807653
ENSDARG00000097433	3.92872	0.0842208	1.42758	0.0589953	0.952956	0.970265
ENSDARG00000098338	135.484	0.895877	0.2499	3.58495	0.000337149	0.00128494
ENSDARG00000056034	15.0691	1.77123	0.873435	2.02789	0.0425719	0.0927998
ENSDARG00000077261	54.2553	-0.971906	0.414231	-2.34629	0.0189612	0.0467659
ENSDARG00000094175	0.541231	2.33153	4.46591	0.522072	0.60162	NA
ENSDARG00000101873	30.687	-1.22448	0.563745	-2.17204	0.0298529	0.0691005
ENSDARG00000112168	4.19455	-2.2252	2.37898	-0.93536	0.349603	0.491018
ENSDARG00000052188	0.567721	-0.776931	4.62642	-0.167933	0.866636	NA
ENSDARG00000000529	48.4521	0.0946489	0.363843	0.260137	0.794758	0.864475
ENSDARG00000093185	1.14488	-0.77686	3.04624	-0.255022	0.798706	NA
ENSDARG00000075569	1115.8	-0.510994	0.0916239	-5.57708	2.44586e-08	1.62705e-07
ENSDARG00000077107	1.76767	2.6513	2.45775	1.07875	0.280699	0.416204
ENSDARG00000103457	183.59	-0.914868	0.213584	-4.28342	1.84046e-05	8.56617e-05
ENSDARG00000080006	47.5997	0.311926	0.365065	0.85444	0.392861	0.534401
ENSDARG00000097766	6.82535	5.41963	1.67534	3.23495	0.00121666	0.00412736
ENSDARG00000013828	5.16111	0.359253	1.23564	0.290743	0.771248	0.851264
ENSDARG00000091932	344.014	-0.0287185	0.138643	-0.20714	0.835901	0.893954
ENSDARG00000054373	2.81907	1.5733	1.96809	0.799404	0.424056	0.565234
ENSDARG00000014462	7.13539	5.40442	1.64384	3.28768	0.00101016	0.00349898
ENSDARG00000014626	26.4617	5.40208	1.52702	3.53766	0.000403686	0.00151445
ENSDARG00000078763	2.36441	-0.802348	2.06944	-0.387712	0.698229	0.803736
ENSDARG00000113363	0.650643	2.1753	3.49403	0.622576	0.533563	NA
ENSDARG00000010977	7.4767	0.253243	1.16978	0.216488	0.828608	0.889043
ENSDARG00000032820	10.7029	-1.87107	0.840179	-2.22699	0.0259482	0.0612523
ENSDARG00000055132	1.86059	2.1392	2.32092	0.921702	0.356684	0.497886
ENSDARG00000073802	1.14642	-1.76622	3.0975	-0.570208	0.568537	NA
ENSDARG00000032469	2453.71	-0.755343	0.0713881	-10.5808	3.65801e-26	6.75844e-25
ENSDARG00000068168	0.614737	-2.24544	4.79322	-0.468461	0.639455	NA
ENSDARG00000069356	25.5979	-0.407591	0.72055	-0.565667	0.57162	0.697788
ENSDARG00000074326	12.2552	2.16712	1.04875	2.06638	0.0387923	0.0858719
ENSDARG00000040192	182.328	0.717818	0.221769	3.23679	0.00120884	0.00410372
ENSDARG00000003526	1123.67	0.97656	0.108632	8.98961	2.48105e-19	3.45851e-18
ENSDARG00000109337	133.019	0.313229	0.283842	1.10353	0.269796	0.404298
ENSDARG00000007755	172.438	-0.0108487	0.201424	-0.05386	0.957047	0.973153
ENSDARG00000056284	0.465314	0	5.58846	0	1	NA
ENSDARG00000115175	0.567481	-2.2086	4.92108	-0.448804	0.653573	NA
ENSDARG00000019230	29577.8	-0.415443	0.0805188	-5.15958	2.47505e-07	1.47606e-06
ENSDARG00000013726	93.1277	-0.328556	0.285823	-1.14951	0.250346	0.382321
ENSDARG00000101073	17.2385	0.309418	0.736636	0.420042	0.674454	0.785448
ENSDARG00000035399	297.428	-0.451162	0.137823	-3.27349	0.00106228	0.0036554
ENSDARG00000007369	138.935	-0.90588	0.227659	-3.9791	6.91752e-05	0.000295934
ENSDARG00000054837	97.9987	0.774409	0.352858	2.19468	0.0281867	0.0657768
ENSDARG00000009021	16.6866	-0.0921275	0.630795	-0.14605	0.883882	0.928746
ENSDARG00000102175	67.8561	5.38758	0.691249	7.79397	6.49347e-15	7.2134e-14
ENSDARG00000068323	2.94825	-1.15171	1.73697	-0.663059	0.507293	0.641441
ENSDARG00000100666	410.265	0.0402675	0.142004	0.283565	0.776743	0.854453
ENSDARG00000113893	1.99691	-0.776941	2.55953	-0.303548	0.761472	0.845735
ENSDARG00000102998	206.918	0.210798	0.200728	1.05017	0.29364	0.430625
ENSDARG00000054442	57.5243	0.718653	0.396339	1.81323	0.0697966	0.139276
ENSDARG00000096375	3.27528	-6.29646	3.6133	-1.74258	0.0814072	0.157919
ENSDARG00000041540	7.01692	-0.191977	1.21072	-0.158564	0.874012	0.922267
ENSDARG00000100833	1.11045	-0.776979	3.74828	-0.207289	0.835784	NA
ENSDARG00000036457	3.57881	-0.751098	1.67986	-0.447119	0.654789	0.769608
ENSDARG00000101479	1483.52	5.37579	0.15128	35.5354	1.39856e-276	8.76037e-274
ENSDARG00000007099	222.528	0.806073	0.202192	3.98666	6.70094e-05	0.000287336
ENSDARG00000042688	12.0149	5.36685	1.55922	3.44201	0.000577401	0.00210672
ENSDARG00000086215	34.7463	-0.682204	0.494865	-1.37857	0.168029	0.281542
ENSDARG00000070157	2.73569	-3.2373	2.24371	-1.44283	0.149067	0.256346
ENSDARG00000043680	414.027	-0.902006	0.125463	-7.18943	6.50636e-13	6.32651e-12
ENSDARG00000035178	8.33493	5.36252	1.64207	3.2657	0.00109193	0.00374416
ENSDARG00000077304	176.734	-0.808491	0.189638	-4.26333	2.01402e-05	9.33369e-05
ENSDARG00000052344	162.794	0.831902	0.237512	3.50256	0.00046081	0.0017109
ENSDARG00000092671	1.13442	-0.777014	3.33218	-0.233185	0.815618	NA
ENSDARG00000022418	435.357	-0.63106	0.147241	-4.28591	1.8199e-05	8.48268e-05
ENSDARG00000058605	14.7924	5.35796	1.58813	3.37377	0.000741472	0.00264473
ENSDARG00000101134	45.5579	-0.487798	0.402262	-1.21264	0.225268	0.352876
ENSDARG00000042452	5.16214	5.34471	1.82269	2.93232	0.00336438	0.0102768
ENSDARG00000035869	1770.12	-0.633203	0.0736601	-8.59628	8.23439e-18	1.06455e-16
ENSDARG00000076487	36.338	-0.101311	0.466189	-0.217317	0.827961	0.888755
ENSDARG00000003963	159.942	-0.703796	0.217566	-3.23487	0.001217	0.00412781
ENSDARG00000088402	7.69258	5.30837	1.68927	3.14241	0.00167564	0.0055018
ENSDARG00000022853	18.2301	0.0769968	0.713855	0.10786	0.914106	0.946841
ENSDARG00000051749	51.3046	0.00265962	0.344233	0.00772623	0.993835	0.998131
ENSDARG00000043527	16.8331	-1.26079	0.6581	-1.91581	0.0553893	0.115229
ENSDARG00000017235	15641.2	-0.498519	0.0517954	-9.62479	6.28373e-22	9.76921e-21
ENSDARG00000097446	0.695684	0.205281	3.50271	0.0586062	0.953266	NA
ENSDARG00000053695	45.4509	-0.0442534	0.395084	-0.11201	0.910815	0.944709
ENSDARG00000062801	168.088	0.0553536	0.20057	0.275982	0.782562	0.858034
ENSDARG00000058425	143.031	0.499287	0.222479	2.2442	0.0248195	0.0590114
ENSDARG00000091988	7.88056	5.30833	1.66807	3.18232	0.001461	0.00487264
ENSDARG00000061479	1.55821	-2.22991	2.71541	-0.821206	0.411529	NA
ENSDARG00000056021	1.16001	3.25262	2.5971	1.2524	0.210422	NA
ENSDARG00000059412	0.519171	1.58813	4.57115	0.347424	0.728273	NA
ENSDARG00000088950	1.28984	1.56759	2.44934	0.640006	0.522169	NA
ENSDARG00000095930	73.3924	-0.776925	2.05825	-0.377469	0.705825	0.809265
ENSDARG00000008757	264.84	-0.248009	0.15897	-1.5601	0.118736	0.214824
ENSDARG00000062187	31.1856	1.87423	0.870228	2.15372	0.0312622	0.0717723
ENSDARG00000056394	430.32	0.146704	0.133821	1.09627	0.272962	0.407565
ENSDARG00000086613	4.86267	-0.776858	2.3084	-0.336535	0.736467	0.83102
ENSDARG00000010454	1.49456	-0.776893	2.76329	-0.281148	0.778597	NA
ENSDARG00000109164	1.35275	1.66644	2.55145	0.653134	0.51367	NA
ENSDARG00000102340	10.2783	-1.73762	0.799255	-2.17404	0.0297018	0.0688409
ENSDARG00000017799	17.0447	5.30811	1.55414	3.41547	0.000636728	0.00229856
ENSDARG00000101164	3.48152	1.66542	2.14651	0.775874	0.437823	0.57794
ENSDARG00000067701	8.49581	3.53869	1.59438	2.21948	0.0264538	0.062287
ENSDARG00000077224	15.7178	3.31798	1.56892	2.11483	0.0344449	0.0777794
ENSDARG00000096496	3.70482	5.30234	1.93652	2.73807	0.00618007	0.0176141
ENSDARG00000103811	1958.32	-0.523881	0.0742812	-7.05267	1.75512e-12	1.65361e-11
ENSDARG00000087920	9.84728	5.29772	1.64037	3.22958	0.0012397	0.00419748
ENSDARG00000035598	1167.46	0.190317	0.0800131	2.37857	0.0173799	0.043377
ENSDARG00000062148	571.731	-0.554619	0.129822	-4.27214	1.93609e-05	8.98719e-05
ENSDARG00000052010	528.157	-0.0975324	0.113644	-0.85823	0.390765	0.532295
ENSDARG00000116221	3.04424	-3.20249	2.21403	-1.44645	0.148051	0.255044
ENSDARG00000014148	166.794	-0.115876	0.2103	-0.551002	0.581633	0.706767
ENSDARG00000078105	305.154	-0.115863	0.174023	-0.665792	0.505544	0.63998
ENSDARG00000045605	37.007	5.28709	1.48034	3.57155	0.000354881	0.00134644
ENSDARG00000052606	748.041	-0.482149	0.111819	-4.31188	1.61872e-05	7.61259e-05
ENSDARG00000100636	272.074	0.254456	0.160149	1.58887	0.11209	0.20493
ENSDARG00000092126	2.28349	0.456997	1.58424	0.288465	0.772991	0.852063
ENSDARG00000103011	114.366	-0.535165	0.253937	-2.10747	0.0350772	0.0789806
ENSDARG00000102554	11.6326	5.28464	1.58484	3.33449	0.000854546	0.00300935
ENSDARG00000079009	395.965	-0.247254	0.140126	-1.76452	0.077645	0.15188
ENSDARG00000002536	519.714	-0.0610078	0.125545	-0.485942	0.627008	0.745576
ENSDARG00000097006	6.88016	5.27932	1.72888	3.0536	0.00226115	0.00720849
ENSDARG00000042698	66.9866	5.27185	0.782851	6.73417	1.6487e-11	1.44862e-10
ENSDARG00000075368	15.6242	1.56247	0.77707	2.01071	0.0443557	0.0960092
ENSDARG00000092448	19.3599	-0.891417	0.569072	-1.56644	0.117246	0.212707
ENSDARG00000097696	268.395	-0.301989	0.154874	-1.9499	0.0511881	0.108052
ENSDARG00000096382	14.9685	1.48182	1.00914	1.4684	0.141996	0.247046
ENSDARG00000058004	9.32309	5.26807	1.63105	3.22987	0.00123845	0.00419398
ENSDARG00000099845	6.34037	5.26394	1.69625	3.10328	0.00191386	0.00621357
ENSDARG00000074466	71.2665	5.26177	0.876638	6.00222	1.94639e-09	1.44256e-08
ENSDARG00000036811	559.673	0.798466	0.132552	6.02379	1.70375e-09	1.27146e-08
ENSDARG00000012395	306.111	5.26008	0.741407	7.09474	1.29599e-12	1.23481e-11
ENSDARG00000095048	1.09069	-0.776836	3.19655	-0.243023	0.807987	NA
ENSDARG00000033754	131.672	0.710141	0.253423	2.80219	0.00507566	0.0148321
ENSDARG00000096888	75.2575	5.25344	0.873683	6.01298	1.82146e-09	1.35462e-08
ENSDARG00000055162	427.118	-0.227077	0.131804	-1.72285	0.0849165	0.163194
ENSDARG00000090740	2.37239	-0.241675	1.9072	-0.126717	0.899164	0.938809
ENSDARG00000113877	0.810784	-0.777276	7.35454	-0.105687	0.915831	NA
ENSDARG00000060469	466.759	-0.218983	0.125466	-1.74535	0.0809234	0.157153
ENSDARG00000041407	118.437	0.246373	0.237457	1.03755	0.299481	0.436913
ENSDARG00000096990	3.91881	5.2527	1.83234	2.86666	0.00414832	0.0123907
ENSDARG00000033987	51.9963	0.347012	0.36755	0.944121	0.345108	0.486519
ENSDARG00000075123	401.622	-0.00214113	0.138734	-0.0154334	0.987686	0.993725
ENSDARG00000111716	1.44858	2.94858	2.30005	1.28196	0.199855	NA
ENSDARG00000100006	9.97469	5.25164	1.59616	3.29016	0.00100129	0.00347197
ENSDARG00000114237	302.577	-0.868236	0.153291	-5.66398	1.47898e-08	1.0148e-07
ENSDARG00000045542	383.441	-0.168993	0.146866	-1.15066	0.249873	0.381772
ENSDARG00000077081	298.94	0.499428	0.168578	2.96259	0.00305065	0.00942127
ENSDARG00000075098	23.9806	-1.08414	0.595313	-1.82112	0.0685889	0.137291
ENSDARG00000104919	5.62809	5.24643	1.76292	2.97599	0.0029204	0.00906464
ENSDARG00000057159	4.75339	5.24634	1.81799	2.8858	0.00390422	0.0117229
ENSDARG00000095746	2.17999	1.6221	2.29166	0.707826	0.479053	0.61521
ENSDARG00000104651	0.653337	0.64209	4.26839	0.150429	0.880426	NA
ENSDARG00000073784	0.697616	-0.776989	3.79915	-0.204517	0.83795	NA
ENSDARG00000096712	80.9136	5.23972	1.49449	3.50601	0.000454871	0.00169079
ENSDARG00000016348	2.38514	-0.776882	2.46177	-0.315578	0.752323	0.84024
ENSDARG00000033587	232.251	5.23891	0.486731	10.7635	5.12092e-27	9.79686e-26
ENSDARG00000097333	7.63846	-0.254004	0.930266	-0.273045	0.784819	0.859296
ENSDARG00000067607	13.4278	-2.52714	1.15093	-2.19573	0.0281114	0.0656328
ENSDARG00000075898	19.9956	-1.13596	0.587675	-1.93298	0.0532386	0.111616
ENSDARG00000101676	17.4059	1.30193	0.927106	1.4043	0.160231	0.271313
ENSDARG00000090072	9.69827	5.23698	1.58948	3.29477	0.000985023	0.0034229
ENSDARG00000077231	1865.13	0.217151	0.0754745	2.87714	0.00401292	0.012014
ENSDARG00000077220	9.13412	5.22864	1.70731	3.0625	0.00219496	0.00701708
ENSDARG00000073957	104.898	0.865406	0.286674	3.01878	0.00253794	0.00799249
ENSDARG00000069910	486.932	0.406028	0.14576	2.7856	0.0053429	0.0154948
ENSDARG00000093172	0.857223	-1.46243	3.16758	-0.461687	0.644306	NA
ENSDARG00000095848	1.64921	1.60956	2.65386	0.606497	0.544185	0.673828
ENSDARG00000015552	1197.34	-0.999824	0.120084	-8.32603	8.35996e-17	1.032e-15
ENSDARG00000063466	243.977	0.780263	0.167751	4.65132	3.29819e-06	1.70922e-05
ENSDARG00000031422	0.80601	-0.77679	3.77673	-0.205678	0.837043	NA
ENSDARG00000053918	10.0231	5.22049	1.61467	3.23316	0.00122428	0.00415031
ENSDARG00000039422	38.0235	0.482023	0.424809	1.13468	0.256508	0.389465
ENSDARG00000075539	0.809784	-0.776846	3.34852	-0.231997	0.816541	NA
ENSDARG00000061789	154.46	-0.0661053	0.263154	-0.251204	0.801656	0.869397
ENSDARG00000091962	29.0302	0.154067	0.59078	0.260786	0.794258	0.864125
ENSDARG00000069595	156.656	0.190381	0.260889	0.729739	0.465549	0.603364
ENSDARG00000070454	54.1641	0.0167889	0.391828	0.0428477	0.965823	0.979339
ENSDARG00000042753	0.679998	2.97377	3.60578	0.824723	0.409529	NA
ENSDARG00000054473	71.4596	0.404402	0.333152	1.21386	0.2248	0.352392
ENSDARG00000095105	2.27153	4.60034	2.12611	2.16374	0.0304842	0.0702602
ENSDARG00000053483	357.832	-0.246761	0.148236	-1.66465	0.095983	0.180706
ENSDARG00000003313	10.222	5.2091	1.61368	3.22808	0.00124622	0.00421807
ENSDARG00000061714	5.33704	5.20582	1.68956	3.08117	0.00206188	0.00663973
ENSDARG00000045249	98.7923	0.0161896	0.258793	0.062558	0.950118	0.968676
ENSDARG00000011809	2.38233	2.37833	2.17564	1.09316	0.274322	0.408997
ENSDARG00000077265	77.9213	0.866635	0.339303	2.55416	0.0106444	0.0284661
ENSDARG00000103852	4.80038	5.19994	1.69653	3.06505	0.00217635	0.00696445
ENSDARG00000029955	366.82	0.940035	0.187051	5.02555	5.01982e-07	2.889e-06
ENSDARG00000013250	862.681	0.514491	0.0956251	5.38029	7.43657e-08	4.69604e-07
ENSDARG00000059423	5.38759	5.1998	1.69253	3.07221	0.00212478	0.00681854
ENSDARG00000098368	128.54	0.0784103	0.277254	0.282811	0.777322	0.854871
ENSDARG00000094171	1.95521	-0.853796	2.35442	-0.362636	0.716877	0.817064
ENSDARG00000003054	3.97934	1.79476	1.84731	0.97155	0.331274	0.471029
ENSDARG00000089828	166.863	-0.127736	0.195387	-0.65376	0.513266	0.647182
ENSDARG00000077633	1.76107	-0.763686	2.66344	-0.28673	0.774319	0.85314
ENSDARG00000031202	169.971	0.45607	0.196647	2.31924	0.0203822	0.0497588
ENSDARG00000007751	16.1394	-0.794337	0.579831	-1.36995	0.170704	0.285088
ENSDARG00000061713	87.9764	0.951833	0.319507	2.97907	0.00289124	0.00898129
ENSDARG00000096772	9.36764	1.05801	0.836788	1.26437	0.206096	0.329923
ENSDARG00000052652	9.17376	5.19355	1.65115	3.14541	0.00165854	0.00545396
ENSDARG00000009142	517.693	-0.141699	0.149381	-0.948573	0.342838	0.484056
ENSDARG00000077169	60.2563	5.19106	1.05537	4.91873	8.7108e-07	4.88157e-06
ENSDARG00000077072	12.6472	0.659877	0.836571	0.788788	0.430236	0.571265
ENSDARG00000101437	2.28368	0.580144	1.74258	0.332922	0.739193	0.832963
ENSDARG00000110315	0.575346	-4.20188	4.57722	-0.917999	0.358619	NA
ENSDARG00000038587	441.789	-0.938568	0.136277	-6.8872	5.6901e-12	5.18734e-11
ENSDARG00000032369	242.503	0.832837	0.178118	4.67576	2.92864e-06	1.53036e-05
ENSDARG00000079967	120.487	0.664464	0.288496	2.3032	0.0212675	0.051698
ENSDARG00000094023	11.9905	0.430248	0.728285	0.590768	0.554676	0.683116
ENSDARG00000004460	220.962	0.286619	0.186252	1.53888	0.123835	0.221787
ENSDARG00000009511	47.5397	5.19029	1.5143	3.42751	0.000609143	0.00220967
ENSDARG00000101842	7.95824	2.19862	0.987583	2.22626	0.0259967	0.061337
ENSDARG00000077404	449.894	0.0248364	0.139792	0.177667	0.858985	0.910617
ENSDARG00000068601	8.27244	-0.94695	0.962602	-0.983739	0.325244	0.464688
ENSDARG00000068263	5.64098	5.18791	1.77218	2.92741	0.00341797	0.0104208
ENSDARG00000098898	15.1361	0.559995	0.692596	0.808545	0.418777	0.560466
ENSDARG00000087251	1.68209	4.12026	2.225	1.8518	0.0640541	0.129969
ENSDARG00000097527	10.9064	5.18253	1.60574	3.2275	0.00124878	0.00422452
ENSDARG00000026595	985.953	-0.668139	0.0929247	-7.19011	6.47372e-13	6.29793e-12
ENSDARG00000007657	67.4828	0.392619	0.335863	1.16898	0.24241	0.373205
ENSDARG00000014805	4.22688	-1.7439	1.50371	-1.15973	0.246157	0.377736
ENSDARG00000102690	7.70095	-0.636403	1.04626	-0.608267	0.543011	0.672727
ENSDARG00000104129	24.0089	-0.597798	0.506887	-1.17935	0.238259	0.36803
ENSDARG00000062206	146.644	0.457607	0.236781	1.93262	0.053283	0.111669
ENSDARG00000088753	0.588594	1.58928	4.33789	0.366371	0.714088	NA
ENSDARG00000098071	3.52408	1.70133	1.50788	1.12829	0.259197	0.392565
ENSDARG00000078552	13.9972	5.17824	1.57107	3.296	0.000980716	0.00341038
ENSDARG00000015123	56.1596	0.346854	0.301177	1.15166	0.24946	0.381329
ENSDARG00000096189	4.35829	5.17506	1.77461	2.91617	0.00354352	0.0107613
ENSDARG00000009825	0.458083	-0.777019	4.89754	-0.158655	0.873941	NA
ENSDARG00000098871	3.1986	1.26379	1.91248	0.660808	0.508735	0.64276
ENSDARG00000058325	262.328	0.919384	0.171234	5.36918	7.90968e-08	4.98346e-07
ENSDARG00000001825	9.11187	-2.36741	1.78302	-1.32775	0.184261	0.302347
ENSDARG00000053691	305.561	0.528116	0.180842	2.92032	0.0034967	0.0106291
ENSDARG00000076830	157.77	5.16259	0.619412	8.33466	7.77229e-17	9.61289e-16
ENSDARG00000061379	344.751	-0.528925	0.140225	-3.77196	0.000161967	0.000651425
ENSDARG00000110902	0.776493	2.22834	3.06793	0.726333	0.467635	NA
ENSDARG00000014005	63.8373	0.0218491	0.34233	0.0638246	0.94911	0.968156
ENSDARG00000069379	7.07351	0.296088	0.937851	0.315709	0.752224	0.84024
ENSDARG00000105117	572.107	0.489217	0.125427	3.90042	9.60253e-05	0.000401339
ENSDARG00000002909	48.4637	5.15539	0.891127	5.78525	7.24067e-09	5.0868e-08
ENSDARG00000013784	110.057	-0.0819042	0.272506	-0.30056	0.76375	0.846876
ENSDARG00000058903	20.55	5.15253	1.55707	3.30913	0.000935869	0.00327083
ENSDARG00000045016	9.32753	-0.0749331	0.887065	-0.084473	0.93268	0.957487
ENSDARG00000116623	4.8952	0.232304	1.5098	0.153864	0.877717	0.924769
ENSDARG00000058421	0.752899	-2.20942	4.22429	-0.523028	0.600955	NA
ENSDARG00000030326	107.411	0.507764	0.305417	1.66253	0.0964072	0.181311
ENSDARG00000098123	0.92195	-3.21967	2.87551	-1.11969	0.262847	NA
ENSDARG00000096398	0.372626	0	5.64915	0	1	NA
ENSDARG00000112021	9.26135	5.13855	1.66621	3.08396	0.00204262	0.00658209
ENSDARG00000042544	10.9305	5.13176	1.61369	3.18013	0.00147209	0.00490479
ENSDARG00000104852	4.377	5.12671	1.70419	3.0083	0.00262714	0.008244
ENSDARG00000097698	30.7172	5.12606	1.08806	4.71119	2.46279e-06	1.30094e-05
ENSDARG00000003584	441.827	0.457436	0.128779	3.55209	0.00038218	0.001441
ENSDARG00000078087	3.9451	-0.782494	1.332	-0.587457	0.556897	0.685374
ENSDARG00000113346	14.9675	1.17452	1.0313	1.13888	0.254755	0.387592
ENSDARG00000039354	12.8126	5.12575	1.56926	3.26636	0.00108941	0.00373616
ENSDARG00000004574	46.702	-0.145989	0.36707	-0.397715	0.69084	0.798068
ENSDARG00000079783	262.18	0.26571	0.160047	1.66021	0.096873	0.181852
ENSDARG00000045706	711.801	-0.966827	0.17138	-5.64141	1.68667e-08	1.14798e-07
ENSDARG00000034211	27.3829	5.1253	1.54131	3.32529	0.000883252	0.00310145
ENSDARG00000053070	372.328	-0.379335	0.146049	-2.59732	0.00939547	0.0254949
ENSDARG00000099660	8.9146	5.12075	1.59996	3.20055	0.00137166	0.00460175
ENSDARG00000105141	10.098	5.12065	1.6091	3.1823	0.00146112	0.00487264
ENSDARG00000101522	2.32435	3.23089	2.05508	1.57215	0.115916	0.210873
ENSDARG00000056767	17.0093	5.10709	1.51963	3.36075	0.000777325	0.00275792
ENSDARG00000106267	3.51648	2.3058	1.56657	1.47188	0.141053	0.245735
ENSDARG00000102796	0.554264	0	7.35454	0	1	NA
ENSDARG00000045999	321.35	5.10441	0.378552	13.484	1.94214e-41	5.78707e-40
ENSDARG00000071497	0.99436	1.59942	2.76056	0.579382	0.562332	NA
ENSDARG00000079497	3021.1	0.0566797	0.0805892	0.703316	0.481859	0.617902
ENSDARG00000095796	13.4438	5.10265	1.55355	3.28452	0.00102157	0.00353472
ENSDARG00000102098	0.959445	0.643886	3.57378	0.180169	0.85702	NA
ENSDARG00000040700	1.74992	-0.776869	2.62045	-0.296464	0.766876	0.848478
ENSDARG00000016360	1093.34	-0.994778	0.0841862	-11.8164	3.21129e-32	7.35339e-31
ENSDARG00000117069	16.5909	0.627993	1.11126	0.56512	0.571992	0.698111
ENSDARG00000102914	195.97	-0.0907981	0.207262	-0.438083	0.661326	0.774661
ENSDARG00000086337	731.285	5.1018	0.222701	22.9088	3.797e-116	4.49574e-114
ENSDARG00000044895	3.26241	-3.20523	2.10541	-1.52238	0.127914	0.22775
ENSDARG00000056026	115.013	5.087	0.588982	8.63694	5.7737e-18	7.51937e-17
ENSDARG00000025943	2.27652	5.08679	2.13792	2.37932	0.0173447	0.0432959
ENSDARG00000102123	22.8923	-1.34383	0.731472	-1.83715	0.066187	0.133377
ENSDARG00000018060	291.38	-0.114086	0.157862	-0.722693	0.469868	0.607006
ENSDARG00000111722	66.0231	0.27235	0.34402	0.791671	0.428553	0.569546
ENSDARG00000014218	7.13804	-0.239611	0.979489	-0.244629	0.806744	0.873098
ENSDARG00000057239	19.993	-0.415619	0.51082	-0.813631	0.415856	0.557634
ENSDARG00000069147	47.9107	-0.545462	0.384499	-1.41863	0.156007	0.265685
ENSDARG00000061147	52.9975	0.364571	0.361882	1.00743	0.313727	0.452496
ENSDARG00000056921	0.645233	1.59017	4.20173	0.378455	0.705092	NA
ENSDARG00000102898	6.76894	1.12263	1.03422	1.08549	0.277704	0.412868
ENSDARG00000101190	27.9734	5.08145	1.48934	3.41188	0.000645166	0.00232557
ENSDARG00000077943	85.039	0.851074	0.317792	2.67808	0.00740455	0.0206553
ENSDARG00000076501	11.1151	5.07999	1.63924	3.09899	0.00194182	0.00629591
ENSDARG00000026236	44.6879	5.07628	1.47321	3.44574	0.000569505	0.00208104
ENSDARG00000071701	9.54684	5.07477	1.65907	3.05881	0.00222217	0.00709707
ENSDARG00000045808	62.3717	-0.12643	0.317637	-0.398034	0.690605	0.79805
ENSDARG00000099932	4.409	5.07297	1.7858	2.84073	0.004501	0.0133334
ENSDARG00000113454	38.3791	-0.209935	0.477231	-0.439902	0.660008	0.773868
ENSDARG00000034893	124.708	-0.080174	0.237426	-0.33768	0.735605	0.830407
ENSDARG00000104702	1239.65	-0.336686	0.087314	-3.85604	0.000115239	0.000475501
ENSDARG00000011837	95.2775	-0.292273	0.274367	-1.06526	0.286757	0.42328
ENSDARG00000068596	194.191	-0.0272389	0.194782	-0.139843	0.888784	0.931716
ENSDARG00000093420	46.6535	-0.426807	0.383075	-1.11416	0.26521	0.399191
ENSDARG00000005423	6780.54	0.00198152	0.083246	0.0238032	0.98101	0.989674
ENSDARG00000079296	303.384	5.07081	0.414048	12.2469	1.74489e-34	4.29978e-33
ENSDARG00000088408	0.590511	0.128319	3.83965	0.0334196	0.97334	NA
ENSDARG00000090872	227.317	0.542919	0.190098	2.85599	0.00429027	0.0127637
ENSDARG00000090768	0.440385	0.724932	4.5889	0.157975	0.874476	NA
ENSDARG00000115540	4.45577	5.06319	1.75897	2.87849	0.00399581	0.0119665
ENSDARG00000097993	2.27606	-0.190936	1.56623	-0.121908	0.902972	0.94061
ENSDARG00000094417	1.33238	-0.763675	2.66583	-0.286468	0.774519	NA
ENSDARG00000103117	12.3334	5.05626	1.61053	3.13951	0.00169232	0.00555187
ENSDARG00000044365	14.7776	-0.264575	0.932756	-0.283649	0.776679	0.854453
ENSDARG00000092460	0.412482	1.74734	5.80333	0.301093	0.763344	NA
ENSDARG00000092829	2.44948	-0.793436	1.92839	-0.411449	0.680743	0.790401
ENSDARG00000075340	77.9814	0.233622	0.355363	0.657417	0.510913	0.644717
ENSDARG00000077114	17.6896	5.05092	1.51507	3.33379	0.000856708	0.00301642
ENSDARG00000105375	5.52773	0.615845	1.18961	0.517685	0.604678	0.727217
ENSDARG00000019442	1.28994	-0.803722	2.73682	-0.29367	0.76901	NA
ENSDARG00000056732	3.06147	5.01033	2.07538	2.41417	0.0157709	0.0398335
ENSDARG00000099032	1.20583	-3.05521	2.92599	-1.04416	0.296411	NA
ENSDARG00000059801	14.1806	-0.512633	0.776386	-0.660282	0.509073	0.64298
ENSDARG00000055524	775.308	-0.421603	0.124688	-3.38126	0.000721542	0.00258028
ENSDARG00000078011	4.84997	5.00976	1.72196	2.90934	0.00362195	0.0109721
ENSDARG00000073902	80.9673	-0.196883	0.352359	-0.558756	0.576328	0.701844
ENSDARG00000103261	3.22858	4.99732	1.93978	2.57623	0.00998831	0.0269229
ENSDARG00000093098	112.642	4.99687	0.754876	6.61946	3.60509e-11	3.07979e-10
ENSDARG00000043332	5.09043	2.35583	1.83719	1.2823	0.199736	0.322052
ENSDARG00000095798	136.138	4.98996	0.40261	12.394	2.81536e-35	7.14622e-34
ENSDARG00000038386	2.92758	4.98983	2.0553	2.42779	0.0151911	0.0386353
ENSDARG00000070346	2.75316	2.97727	1.99798	1.49014	0.136187	0.23919
ENSDARG00000096037	122.399	4.97531	0.554114	8.97886	2.73579e-19	3.80541e-18
ENSDARG00000041538	270.971	-0.268777	0.173538	-1.54881	0.121428	0.218493
ENSDARG00000029051	2.05003	-1.79064	2.34071	-0.764996	0.444274	0.583767
ENSDARG00000038028	2001.06	-0.792219	0.114103	-6.943	3.83865e-12	3.52596e-11
ENSDARG00000026417	142.406	4.96887	0.54241	9.16074	5.15449e-20	7.40858e-19
ENSDARG00000035185	70.1253	-0.993996	0.335351	-2.96405	0.00303619	0.00938056
ENSDARG00000095390	7.83832	-1.0232	0.930612	-1.09949	0.271556	0.405996
ENSDARG00000056934	0.494857	1.50731	4.52091	0.333409	0.738825	NA
ENSDARG00000062749	128.56	-0.601486	0.247534	-2.42991	0.0151026	0.038474
ENSDARG00000035136	5230.71	-0.528763	0.109454	-4.8309	1.35918e-06	7.42404e-06
ENSDARG00000098507	161.047	0.916987	0.240374	3.81484	0.000136272	0.000555095
ENSDARG00000023886	1.34704	-4.24968	2.6685	-1.59254	0.111264	NA
ENSDARG00000012314	831.319	-0.986023	0.103525	-9.52447	1.65888e-21	2.53639e-20
ENSDARG00000105498	98.7051	-0.739065	0.277775	-2.66066	0.00779868	0.0216212
ENSDARG00000092112	984.579	-0.318534	0.0911417	-3.49493	0.000474186	0.00175788
ENSDARG00000029720	130.952	0.313745	0.258535	1.21355	0.22492	0.35253
ENSDARG00000093248	27.2543	4.96442	1.11845	4.43866	9.05227e-06	4.43545e-05
ENSDARG00000103163	1124.71	-0.0352986	0.107617	-0.328002	0.74291	0.834957
ENSDARG00000075027	11.6511	4.9603	1.6026	3.09517	0.00196701	0.00636695
ENSDARG00000025094	357.226	0.886629	0.151828	5.83968	5.2302e-09	3.72288e-08
ENSDARG00000091513	180.115	-0.0710473	0.194487	-0.365306	0.714883	0.815749
ENSDARG00000004297	227.627	0.150131	0.180802	0.830363	0.406334	0.548539
ENSDARG00000056519	6.46553	-1.41161	1.06334	-1.32752	0.184336	0.302394
ENSDARG00000017740	701.374	0.350128	0.122162	2.86609	0.00415582	0.0124112
ENSDARG00000102368	0.358134	2.22534	5.58616	0.398366	0.690361	NA
ENSDARG00000115543	1.66647	2.97538	2.4116	1.23378	0.217286	0.343393
ENSDARG00000013928	472.549	0.0958214	0.125495	0.763548	0.445136	0.584636
ENSDARG00000012789	20.6868	4.95717	1.52514	3.25031	0.00115279	0.00392854
ENSDARG00000091832	14.8511	0.132507	0.633459	0.20918	0.834308	0.892803
ENSDARG00000099832	0.468339	-0.776622	6.06712	-0.128005	0.898145	NA
ENSDARG00000117485	14.4289	4.9412	1.61051	3.0681	0.00215425	0.0069017
ENSDARG00000099282	0.938813	-0.776913	3.45269	-0.225017	0.821966	NA
ENSDARG00000094281	5.73648	4.92623	1.74928	2.81615	0.00486029	0.0142585
ENSDARG00000046124	12.8502	-0.439699	0.732086	-0.600612	0.548099	0.677336
ENSDARG00000095640	0.847044	0.644242	3.56492	0.180717	0.85659	NA
ENSDARG00000098011	7.44764	4.92497	1.66829	2.95211	0.00315608	0.00970618
ENSDARG00000090551	6.1482	-0.323331	1.05149	-0.307499	0.758464	0.843838
ENSDARG00000023082	28.7334	4.92312	1.50265	3.2763	0.00105177	0.00362308
ENSDARG00000104026	11.0663	1.21772	0.961173	1.26691	0.205188	0.328815
ENSDARG00000011783	589.192	-0.0981027	0.120817	-0.811997	0.416793	0.558621
ENSDARG00000071037	320.984	0.00748008	0.160541	0.0465931	0.962838	0.977352
ENSDARG00000111806	0.560288	-0.776835	4.6707	-0.166321	0.867904	NA
ENSDARG00000008170	13.8496	4.92305	1.59957	3.07774	0.00208577	0.00670556
ENSDARG00000103949	7.44354	-1.33695	1.18425	-1.12894	0.258922	0.392366
ENSDARG00000094055	1.45037	-5.80392	6.96324	-0.833509	0.404558	NA
ENSDARG00000025421	161.259	-0.0537017	0.215046	-0.249722	0.802802	0.870203
ENSDARG00000009212	13657.1	0.150358	0.0759185	1.98051	0.0476458	0.101883
ENSDARG00000094104	5.95082	4.91162	1.71266	2.86783	0.00413295	0.0123505
ENSDARG00000045822	11.0453	-1.36302	1.09183	-1.24838	0.211892	0.33698
ENSDARG00000078060	2.10252	0.652828	2.496	0.26155	0.793669	0.863871
ENSDARG00000008026	436.116	0.332283	0.145862	2.27806	0.0227232	0.0547037
ENSDARG00000090486	14.8935	4.91146	1.57093	3.12647	0.00176917	0.00578443
ENSDARG00000025325	7.64893	0.0637565	1.07728	0.0591831	0.952806	0.970244
ENSDARG00000076360	309.345	-0.77865	0.153821	-5.06205	4.14775e-07	2.40996e-06
ENSDARG00000079248	9.06467	-1.998	1.10972	-1.80045	0.0717896	0.14261
ENSDARG00000078429	65.3814	-0.196749	0.331112	-0.594206	0.552375	0.680973
ENSDARG00000056583	1758.79	-0.691517	0.125413	-5.51391	3.50951e-08	2.29608e-07
ENSDARG00000023861	13.8977	-0.630245	0.702579	-0.897044	0.369695	0.511242
ENSDARG00000078502	210.315	-0.0530413	0.200948	-0.263955	0.791814	0.862665
ENSDARG00000100946	167.004	0.0636943	0.195383	0.325998	0.744426	0.835903
ENSDARG00000042725	3433.01	0.660453	0.0826336	7.99255	1.32179e-15	1.52868e-14
ENSDARG00000037244	91.4369	0.275373	0.280084	0.983178	0.32552	0.464878
ENSDARG00000055653	208.108	0.487365	0.215065	2.26613	0.0234434	0.0562353
ENSDARG00000073699	1.63976	2.66701	2.36591	1.12727	0.259629	NA
ENSDARG00000029114	8.99275	1.24961	0.830934	1.50386	0.132616	0.234296
ENSDARG00000109770	1.13844	-1.79296	2.54218	-0.705285	0.480633	NA
ENSDARG00000037955	138.973	-0.55586	0.229951	-2.4173	0.0156362	0.0395189
ENSDARG00000103607	4.48308	-0.964964	1.28764	-0.749403	0.453614	0.592277
ENSDARG00000079745	660.011	-0.039575	0.118178	-0.334875	0.737719	0.831894
ENSDARG00000099298	198.274	-0.113448	0.185249	-0.612409	0.540267	0.670388
ENSDARG00000074390	214.305	4.90511	0.460482	10.6521	1.70468e-26	3.1859e-25
ENSDARG00000091298	11.8659	-1.60557	0.802344	-2.0011	0.0453821	0.0978383
ENSDARG00000100712	6.74626	4.90441	1.73728	2.82304	0.00475704	0.0140021
ENSDARG00000104826	0.799462	0	7.35454	0	1	NA
ENSDARG00000095528	11.3607	3.4361	1.67889	2.04665	0.040692	0.0894147
ENSDARG00000045089	12.4652	4.90065	1.58358	3.09467	0.00197035	0.0063767
ENSDARG00000020252	387.892	0.106795	0.143749	0.742924	0.457528	0.59614
ENSDARG00000074852	12.7634	4.89941	1.61614	3.03156	0.00243296	0.00768932
ENSDARG00000057013	2.63476	2.36095	1.99885	1.18115	0.237542	0.367157
ENSDARG00000055565	0.826784	2.97405	3.20081	0.929156	0.352808	NA
ENSDARG00000024642	337.74	-0.0779202	0.14717	-0.529456	0.596489	0.720089
ENSDARG00000104188	7.22702	4.89713	1.72712	2.83543	0.00457636	0.0135339
ENSDARG00000105288	224.433	-0.493167	0.208436	-2.36603	0.01798	0.0446122
ENSDARG00000087176	3.45774	0.674288	2.25829	0.298583	0.765258	0.847586
ENSDARG00000038802	20.4812	1.54048	0.794744	1.93834	0.0525822	0.110442
ENSDARG00000102082	11.1631	-1.29421	0.938219	-1.37943	0.167762	0.281205
ENSDARG00000043359	358.055	-0.550643	0.158445	-3.47529	0.000510294	0.0018806
ENSDARG00000099492	8.16175	2.47466	1.28918	1.91956	0.0549136	0.114313
ENSDARG00000015998	49.906	4.8946	1.07299	4.56166	5.07511e-06	2.57039e-05
ENSDARG00000042509	182.679	-0.48875	0.218881	-2.23295	0.0255521	0.0604718
ENSDARG00000045145	0.647824	0.641772	4.35161	0.147479	0.882754	NA
ENSDARG00000067639	178.556	0.616803	0.204856	3.01091	0.00260464	0.00818396
ENSDARG00000098155	4.57614	-7.60208	7.21531	-1.0536	0.292065	0.428736
ENSDARG00000071719	26.4397	0.263656	0.521053	0.506005	0.612853	0.733957
ENSDARG00000100584	14.4157	0.975424	0.746247	1.30711	0.191177	0.311358
ENSDARG00000093615	2.22128	3.82949	2.03404	1.8827	0.0597404	0.122717
ENSDARG00000038321	210.931	4.88886	0.486044	10.0585	8.4302e-24	1.42222e-22
ENSDARG00000117575	0.459329	0.640929	4.89812	0.130852	0.895892	NA
ENSDARG00000103915	267.707	-0.314722	0.181709	-1.73201	0.0832711	0.160699
ENSDARG00000097790	0.814824	-3.18361	7.28537	-0.436988	0.66212	NA
ENSDARG00000103590	463.411	-0.141386	0.125435	-1.12716	0.259673	0.39298
ENSDARG00000074749	84.0721	0.748005	0.266171	2.81024	0.00495045	0.0145011
ENSDARG00000062593	24.2448	-0.0239952	0.504316	-0.0475797	0.962051	0.976688
ENSDARG00000023495	214.428	0.362243	0.180928	2.00214	0.0452694	0.0976496
ENSDARG00000077740	23.8601	-0.876629	0.523196	-1.67553	0.0938309	0.177238
ENSDARG00000076090	12.3938	1.40846	0.797379	1.76637	0.0773342	0.151349
ENSDARG00000052700	7.40008	2.59741	1.25502	2.06962	0.0384881	0.0853836
ENSDARG00000117200	0.402708	0	6.47646	0	1	NA
ENSDARG00000030905	151.512	-0.594986	0.197411	-3.01394	0.00257877	0.00810925
ENSDARG00000021566	0.937603	-0.776908	3.34381	-0.232343	0.816272	NA
ENSDARG00000091859	15.1388	-0.099945	0.670287	-0.149108	0.881469	0.927213
ENSDARG00000105038	1.38882	-0.189928	2.02085	-0.0939843	0.925122	NA
ENSDARG00000029612	152.637	0.693161	0.221418	3.13055	0.0017448	0.0057086
ENSDARG00000074863	19.9036	4.87497	1.51801	3.21143	0.00132076	0.00444711
ENSDARG00000069192	11.1385	1.10709	0.794137	1.39408	0.163293	0.275174
ENSDARG00000009418	596.82	0.374833	0.135072	2.77506	0.0055192	0.0159434
ENSDARG00000100938	155.358	-0.223838	0.216083	-1.03589	0.300253	0.437776
ENSDARG00000096946	0.399978	0.731688	5.38622	0.135844	0.891944	NA
ENSDARG00000100896	3.85352	4.87237	1.84346	2.64305	0.00821622	0.0226623
ENSDARG00000028850	25.7138	0.865735	0.541619	1.59842	0.109949	0.201681
ENSDARG00000028721	443.27	0.0433318	0.149693	0.289472	0.772221	0.851794
ENSDARG00000077948	869.497	-0.0654139	0.104077	-0.628512	0.529668	0.661932
ENSDARG00000102893	134.729	-0.47807	0.20289	-2.35629	0.0184583	0.0456706
ENSDARG00000079035	8.08147	0.966741	0.919196	1.05172	0.292926	0.42974
ENSDARG00000079886	121.538	0.931594	0.251797	3.69978	0.000215785	0.000848031
ENSDARG00000079236	2.60344	1.62957	2.14478	0.759785	0.447383	0.586598
ENSDARG00000017329	2.86389	-2.39591	1.64636	-1.45528	0.145592	0.251634
ENSDARG00000056203	88.779	4.85692	0.54924	8.84297	9.32077e-19	1.26833e-17
ENSDARG00000104227	211.396	0.335192	0.191554	1.74986	0.0801429	0.155918
ENSDARG00000045803	384.389	-0.682988	0.13111	-5.20928	1.89571e-07	1.14533e-06
ENSDARG00000115857	1.02615	2.17799	3.1856	0.683697	0.494166	NA
ENSDARG00000036168	314.881	-0.530932	0.157946	-3.36148	0.000775247	0.00275105
ENSDARG00000058000	397.275	-0.585465	0.139051	-4.21043	2.54884e-05	0.000116455
ENSDARG00000003068	267.223	0.939139	0.176794	5.31206	1.08395e-07	6.70324e-07
ENSDARG00000078139	8.90886	0.945897	1.14611	0.825308	0.409197	0.551266
ENSDARG00000014320	1.16536	-3.8145	2.83583	-1.34511	0.17859	NA
ENSDARG00000006181	271.995	-0.429354	0.19724	-2.17681	0.0294944	0.0684364
ENSDARG00000060094	154.51	4.84659	0.468753	10.3393	4.67803e-25	8.30329e-24
ENSDARG00000076996	142.013	-0.904166	0.216665	-4.17311	3.00467e-05	0.000136065
ENSDARG00000077987	75.881	0.686056	0.323044	2.12372	0.0336933	0.0763426
ENSDARG00000094057	4.85509	-0.367498	1.44996	-0.253454	0.799917	0.867861
ENSDARG00000044774	5.52823	4.84519	1.794	2.70078	0.00691781	0.0194381
ENSDARG00000095981	2.19169	0.167875	2.35919	0.0711577	0.943272	0.964176
ENSDARG00000025131	25.9036	1.10692	0.770889	1.4359	0.15103	0.259118
ENSDARG00000033231	1.50541	-1.14519	1.96421	-0.58303	0.559873	NA
ENSDARG00000107511	125.558	0.447046	0.245104	1.8239	0.0681668	0.136615
ENSDARG00000042727	47.3072	0.507137	0.433908	1.16877	0.242498	0.373302
ENSDARG00000004782	24.3642	1.44693	0.710497	2.03651	0.0416993	0.0912603
ENSDARG00000058562	63.7473	-0.122	0.293279	-0.415987	0.67742	0.787673
ENSDARG00000043661	1.20219	1.66663	2.74996	0.606058	0.544476	NA
ENSDARG00000096623	2.98842	4.83758	1.90633	2.53764	0.0111602	0.0296535
ENSDARG00000079788	144.423	-0.223042	0.252407	-0.883658	0.376881	0.518401
ENSDARG00000011273	4.62084	4.83704	1.71328	2.82326	0.00475383	0.0139973
ENSDARG00000087714	4.46515	4.82943	1.78854	2.70022	0.00692945	0.019467
ENSDARG00000094857	5.94605	3.86403	1.715	2.25307	0.0242545	0.0578875
ENSDARG00000075977	11.3169	1.04342	0.952215	1.09578	0.273174	0.407663
ENSDARG00000007912	2.33572	0.685452	2.5635	0.26739	0.789169	0.861277
ENSDARG00000014582	403.662	-0.211222	0.131816	-1.6024	0.109067	0.200271
ENSDARG00000095152	5.37477	1.16925	1.15855	1.00924	0.312861	0.451615
ENSDARG00000079835	72.7721	0.240788	0.359587	0.669623	0.503098	0.637424
ENSDARG00000105219	1.14333	-3.24248	2.54922	-1.27195	0.203392	NA
ENSDARG00000099483	2.03986	0.00791763	1.6619	0.0047642	0.996199	0.999855
ENSDARG00000041301	3.54887	4.82931	1.86153	2.59427	0.00947908	0.0257002
ENSDARG00000044437	32.3323	0.916941	0.592293	1.54812	0.121593	0.21862
ENSDARG00000045003	547.101	-0.115083	0.14215	-0.809587	0.418177	0.559896
ENSDARG00000102128	156.418	-0.813327	0.185629	-4.38147	1.17879e-05	5.6728e-05
ENSDARG00000090638	463.077	0.139179	0.126386	1.10122	0.270801	0.40527
ENSDARG00000071086	13.0333	-0.321822	0.790479	-0.407123	0.683918	0.792382
ENSDARG00000078523	270.794	-0.131847	0.172269	-0.765359	0.444058	0.583692
ENSDARG00000026049	41.019	4.82874	1.10169	4.38303	1.17038e-05	5.6351e-05
ENSDARG00000105493	0.800793	-0.789447	3.68944	-0.213975	0.830567	NA
ENSDARG00000079834	4.57859	4.82108	1.8677	2.5813	0.00984287	0.0265715
ENSDARG00000117617	69.1504	-0.202854	0.312828	-0.648453	0.516692	0.650362
ENSDARG00000117312	154.683	0.969433	0.242328	4.0005	6.32081e-05	0.000272085
ENSDARG00000019861	2212.1	-0.593313	0.0668479	-8.87556	6.95836e-19	9.53546e-18
ENSDARG00000105748	45.1313	0.0829427	0.405326	0.204632	0.83786	0.895211
ENSDARG00000070704	158.759	-0.0259495	0.212651	-0.122028	0.902876	0.9406
ENSDARG00000058800	13.9654	4.81356	1.58827	3.03069	0.00243993	0.00770759
ENSDARG00000074571	78.3191	0.919258	0.302834	3.03551	0.00240128	0.00759538
ENSDARG00000105046	55.0642	0.672484	0.558722	1.20361	0.22874	0.357248
ENSDARG00000034368	1325.68	0.942667	0.0986457	9.55609	1.22286e-21	1.88009e-20
ENSDARG00000101234	25.9579	4.81133	1.09946	4.3761	1.20819e-05	5.79705e-05
ENSDARG00000045147	393.971	0.0573724	0.140419	0.408579	0.682849	0.791804
ENSDARG00000069808	634.875	0.0979065	0.111888	0.875039	0.381553	0.523085
ENSDARG00000096730	2.56666	-1.81467	1.46208	-1.24116	0.214548	0.340145
ENSDARG00000092199	478.686	-0.257275	0.134294	-1.91576	0.055396	0.115231
ENSDARG00000102363	6.90471	0.691534	1.10477	0.625951	0.531347	0.663154
ENSDARG00000003475	26.9307	-0.0764921	0.441819	-0.17313	0.862549	0.913398
ENSDARG00000097746	19.5571	4.80251	1.58618	3.02773	0.00246397	0.00777341
ENSDARG00000027159	40.9302	-0.21419	0.499006	-0.429232	0.667754	0.779515
ENSDARG00000019808	44.9339	4.79273	1.07226	4.46976	7.83081e-06	3.87115e-05
ENSDARG00000087393	39.213	4.78406	1.0866	4.40277	1.06876e-05	5.17664e-05
ENSDARG00000117577	0.468328	1.73391	7.23598	0.239624	0.810622	NA
ENSDARG00000032708	130.526	4.78203	0.480827	9.94542	2.64059e-23	4.34903e-22
ENSDARG00000092551	8.018	4.77337	1.70009	2.80771	0.00498949	0.0146111
ENSDARG00000061274	26.3342	0.761566	0.522616	1.45722	0.145056	0.250998
ENSDARG00000041533	89.3145	0.040882	0.260019	0.157227	0.875066	0.922878
ENSDARG00000008920	162.233	-0.350348	0.223148	-1.57002	0.11641	0.211594
ENSDARG00000033551	189.785	-0.313089	0.195433	-1.60203	0.10915	0.200385
ENSDARG00000069274	77.3795	0.490139	0.315651	1.55279	0.120474	0.21721
ENSDARG00000088727	0.45563	-0.776786	5.74923	-0.135111	0.892524	NA
ENSDARG00000077830	25.2374	1.26636	0.607886	2.08322	0.0372313	0.0830031
ENSDARG00000069706	133.133	0.583531	0.216687	2.69297	0.00708185	0.019855
ENSDARG00000028322	237.967	-0.36719	0.17744	-2.06938	0.0385104	0.0853947
ENSDARG00000093577	0.711484	0.713295	3.71904	0.191796	0.847902	NA
ENSDARG00000095654	3.10995	2.23715	1.99156	1.12332	0.261303	0.394708
ENSDARG00000068457	182.474	-0.476449	0.572189	-0.832678	0.405026	0.547231
ENSDARG00000003398	215.902	0.266956	0.17659	1.51173	0.130602	0.231472
ENSDARG00000091678	142.982	0.222224	0.250188	0.888228	0.374418	0.516037
ENSDARG00000078966	55.0504	0.27683	0.397849	0.695816	0.486544	0.622502
ENSDARG00000094587	0.886738	0.703509	3.22027	0.218462	0.827069	NA
ENSDARG00000074611	351.397	-0.546337	0.162878	-3.35428	0.000795729	0.00281807
ENSDARG00000032405	526.476	0.00639092	0.144136	0.0443394	0.964634	0.978594
ENSDARG00000051939	1.29701	0.79511	2.55822	0.310806	0.755948	NA
ENSDARG00000011886	11.735	-0.205446	0.775038	-0.265079	0.790949	0.86207
ENSDARG00000099445	179.716	0.635387	0.198671	3.19818	0.00138298	0.00463572
ENSDARG00000093130	0.799742	2.90713	3.63041	0.800772	0.423264	NA
ENSDARG00000014717	23.1031	2.65251	1.73384	1.52984	0.126056	0.225089
ENSDARG00000059939	1.09692	-0.777042	3.22902	-0.240643	0.809832	NA
ENSDARG00000019236	639.93	0.604222	0.124322	4.86012	1.17314e-06	6.4569e-06
ENSDARG00000004472	8.73198	4.76913	1.60368	2.97387	0.00294074	0.00911611
ENSDARG00000097782	24.8397	4.76745	1.09149	4.36783	1.25487e-05	6.00175e-05
ENSDARG00000096933	7.12318	3.22588	1.63162	1.97711	0.0480297	0.102555
ENSDARG00000117130	77.6871	0.292549	0.3063	0.955104	0.339525	0.480742
ENSDARG00000112049	2.82721	1.34284	1.63589	0.820864	0.411724	0.553496
ENSDARG00000075891	61.8964	4.76646	1.06744	4.46531	7.99524e-06	3.9454e-05
ENSDARG00000079391	340.658	-0.159343	0.15023	-1.06066	0.288844	0.425552
ENSDARG00000078152	109.187	-0.0833753	0.261515	-0.318817	0.749865	0.838492
ENSDARG00000012341	42.9635	4.76536	1.48	3.21983	0.00128266	0.0043301
ENSDARG00000095523	4.91859	3.6966	1.86487	1.98224	0.0474528	0.101558
ENSDARG00000091293	391.405	0.675206	0.159649	4.22933	2.34391e-05	0.000107625
ENSDARG00000074771	10.7006	4.76354	1.61869	2.94283	0.00325224	0.00996245
ENSDARG00000003520	196.69	0.437041	0.208154	2.09961	0.0357634	0.0802994
ENSDARG00000089055	212.395	-0.808725	0.173168	-4.67018	3.00943e-06	1.57005e-05
ENSDARG00000090267	535.734	0.804805	1.66184	0.484286	0.628183	0.746565
ENSDARG00000008723	11.444	-0.0844664	1.10768	-0.0762551	0.939216	0.962056
ENSDARG00000025608	7.32969	2.87383	1.2987	2.21286	0.0269076	0.0632022
ENSDARG00000061145	526.767	-0.816095	0.130996	-6.22991	4.66697e-10	3.66154e-09
ENSDARG00000108372	0.936225	-2.21096	3.22076	-0.686471	0.492416	NA
ENSDARG00000102433	342.844	-0.34151	0.136694	-2.49835	0.0124772	0.0326613
ENSDARG00000039697	5.22564	4.75833	1.70595	2.78925	0.00528297	0.0153616
ENSDARG00000026183	574.706	0.176477	0.128042	1.37827	0.16812	0.28167
ENSDARG00000074213	1.47447	-2.1059	2.48593	-0.847129	0.396923	NA
ENSDARG00000095139	7.39189	2.13923	1.04938	2.03857	0.0414926	0.0909167
ENSDARG00000013051	7.74108	-1.38855	0.919792	-1.50964	0.131135	0.232229
ENSDARG00000027828	7.55919	4.75764	1.64971	2.88392	0.0039276	0.0117858
ENSDARG00000079378	33.3133	-0.0304571	0.474059	-0.0642475	0.948773	0.967979
ENSDARG00000003382	392.49	0.107522	0.135925	0.791043	0.428919	0.569799
ENSDARG00000078981	0.432991	-0.776959	4.85732	-0.159957	0.872915	NA
ENSDARG00000004372	334.806	-0.194747	0.136267	-1.42916	0.152959	0.261618
ENSDARG00000035660	14.5601	4.75724	1.62763	2.9228	0.00346895	0.0105613
ENSDARG00000040474	101.627	4.75438	0.588578	8.07774	6.5977e-16	7.7551e-15
ENSDARG00000006939	21.3633	1.71869	1.03337	1.66319	0.0962753	0.181098
ENSDARG00000010276	247.769	0.928642	0.186825	4.97066	6.6725e-07	3.79349e-06
ENSDARG00000077540	5.66517	4.74301	1.71843	2.76008	0.00577866	0.0166237
ENSDARG00000089799	1.34762	2.66722	2.48272	1.07431	0.282682	NA
ENSDARG00000033768	186.523	-0.088767	0.194059	-0.457422	0.647368	0.763288
ENSDARG00000035148	7.7985	-0.324283	1.13583	-0.285503	0.775259	0.85369
ENSDARG00000010075	1.20879	2.3206	2.85913	0.811646	0.416995	NA
ENSDARG00000004771	150.053	0.451832	0.239439	1.88704	0.0591546	0.121713
ENSDARG00000027403	189.508	0.0589503	0.204111	0.288815	0.772723	0.851998
ENSDARG00000062598	2.21507	-3.34684	2.04598	-1.63581	0.101879	0.189582
ENSDARG00000105672	6.05053	-2.4832	1.33263	-1.86338	0.062409	0.127162
ENSDARG00000105377	0.510254	-2.20869	4.75344	-0.46465	0.642182	NA
ENSDARG00000079372	44.113	4.73973	0.814404	5.81987	5.88933e-09	4.16912e-08
ENSDARG00000019556	678.847	0.119295	0.104923	1.13698	0.255548	0.388402
ENSDARG00000116119	36.69	4.73894	0.553322	8.56453	1.08521e-17	1.39368e-16
ENSDARG00000035187	93.602	-0.602839	0.357478	-1.68637	0.0917251	0.173971
ENSDARG00000073923	52.5916	0.705626	0.385884	1.82859	0.0674604	0.135381
ENSDARG00000014039	0.848258	2.335	7.05447	0.330996	0.740647	NA
ENSDARG00000024277	46.1357	-0.255507	0.369429	-0.691627	0.489172	0.624906
ENSDARG00000043635	289.807	-0.500732	0.174767	-2.86514	0.00416821	0.0124444
ENSDARG00000039512	6.22423	4.73504	1.72841	2.73953	0.00615272	0.0175516
ENSDARG00000094983	54.533	4.72789	1.0628	4.44852	8.64651e-06	4.24735e-05
ENSDARG00000074052	71.9674	-0.735525	0.307672	-2.39061	0.0168204	0.0421389
ENSDARG00000023036	13.3011	4.72438	1.53346	3.08086	0.00206401	0.0066455
ENSDARG00000002002	203.448	-0.480614	0.195421	-2.45938	0.0139177	0.035919
ENSDARG00000004049	15.1258	4.72424	1.62641	2.90471	0.00367595	0.0111114
ENSDARG00000078654	185.882	0.953513	0.278063	3.42912	0.000605543	0.00219784
ENSDARG00000103056	15.2056	4.72202	1.54462	3.05708	0.00223505	0.00713279
ENSDARG00000105512	0.76005	-0.776966	3.19023	-0.243545	0.807583	NA
ENSDARG00000013279	108.818	0.155183	0.257509	0.602633	0.546753	0.676275
ENSDARG00000042159	25.3206	0.215382	0.513008	0.419842	0.674601	0.7855
ENSDARG00000099419	52.5572	0.385877	0.343053	1.12483	0.26066	0.393939
ENSDARG00000105283	0.419235	-0.77685	5.04921	-0.153856	0.877723	NA
ENSDARG00000086056	20.3792	4.70491	1.52285	3.08954	0.00200466	0.0064715
ENSDARG00000091419	1277.45	-0.474059	0.0913172	-5.19134	2.08782e-07	1.25554e-06
ENSDARG00000059166	1.96531	1.5276	1.8731	0.815545	0.41476	0.556549
ENSDARG00000058358	28447.9	-0.406409	0.0493454	-8.236	1.78067e-16	2.15837e-15
ENSDARG00000100660	198.941	-0.0598414	0.193218	-0.30971	0.756782	0.84271
ENSDARG00000115712	185.495	0.789279	0.243894	3.23615	0.00121154	0.00411143
ENSDARG00000018966	1734.86	0.0187305	0.0881353	0.21252	0.831701	0.891065
ENSDARG00000112015	10.3577	0.32419	0.959599	0.337839	0.735484	0.830407
ENSDARG00000099742	259.959	0.918274	0.169078	5.43108	5.60142e-08	3.58144e-07
ENSDARG00000098270	4.98772	2.22258	1.16811	1.90272	0.0570775	0.118158
ENSDARG00000089536	2.40903	0.796897	2.14945	0.370744	0.710828	0.81277
ENSDARG00000037177	366.802	0.540672	0.145988	3.70354	0.000212613	0.000835901
ENSDARG00000041546	208.507	-0.905545	0.190026	-4.76537	1.88503e-06	1.00947e-05
ENSDARG00000045910	276.643	-0.267354	0.164991	-1.62042	0.105143	0.194463
ENSDARG00000074136	77.106	-0.771573	0.280815	-2.74762	0.00600287	0.0171847
ENSDARG00000057708	293.687	0.60749	0.153889	3.94758	7.8945e-05	0.000334852
ENSDARG00000102505	53.2617	-0.241426	0.325474	-0.741766	0.458229	0.596853
ENSDARG00000101127	1238.5	-0.509002	0.0842108	-6.04438	1.49985e-09	1.12666e-08
ENSDARG00000053298	0.778732	-0.797701	3.1339	-0.254539	0.799079	NA
ENSDARG00000004904	2.33977	-2.38035	2.11019	-1.12803	0.259308	0.392704
ENSDARG00000045789	6.10635	-2.38933	1.4265	-1.67496	0.0939416	0.177413
ENSDARG00000106998	5.28848	4.70387	1.9001	2.47559	0.0133017	0.0345542
ENSDARG00000077101	30.7234	0.310428	0.741141	0.418851	0.675325	0.786131
ENSDARG00000045595	11.8744	0.20862	0.800587	0.260584	0.794414	0.864149
ENSDARG00000012672	398.304	0.416695	0.144351	2.88669	0.0038932	0.0116971
ENSDARG00000117326	0.809197	-0.789792	3.88735	-0.20317	0.839002	NA
ENSDARG00000110572	1.94927	0.48866	1.63205	0.299415	0.764624	0.847361
ENSDARG00000094560	9.69742	0.114672	0.851838	0.134617	0.892914	0.934696
ENSDARG00000092443	2.96627	-0.622285	1.51055	-0.411961	0.680368	0.790155
ENSDARG00000039310	229.303	-0.0998266	0.181878	-0.548867	0.583097	0.708148
ENSDARG00000054031	171.634	0.721026	0.233345	3.08995	0.00200189	0.00646478
ENSDARG00000057006	105.993	-0.725909	0.256024	-2.83532	0.00457798	0.0135346
ENSDARG00000092798	4507.36	0.377859	0.105449	3.58334	0.000339235	0.00129263
ENSDARG00000093326	2.8756	0.405423	1.45917	0.277844	0.781132	0.857193
ENSDARG00000079345	14.8452	4.69111	1.54461	3.03708	0.0023888	0.00755962
ENSDARG00000041728	365.534	-0.292975	0.144294	-2.0304	0.0423156	0.0923345
ENSDARG00000056650	377.365	-0.881015	0.132818	-6.63324	3.28402e-11	2.81417e-10
ENSDARG00000094002	25.6746	0.836114	0.555969	1.50389	0.132611	0.234296
ENSDARG00000098604	0.926049	1.19555	3.0638	0.390219	0.696375	NA
ENSDARG00000003938	656.993	-0.182395	0.112649	-1.61915	0.105415	0.194873
ENSDARG00000018107	34.7663	-0.140803	0.436419	-0.322632	0.746974	0.836876
ENSDARG00000112874	12.6836	0.691513	0.704468	0.981611	0.326291	0.465808
ENSDARG00000057610	31.4724	1.20474	0.58086	2.07407	0.0380727	0.0846361
ENSDARG00000012833	13.7214	-1.34225	0.647546	-2.07283	0.0381877	0.0848335
ENSDARG00000044153	3030.27	-0.77699	0.0629524	-12.3425	5.34638e-35	1.34651e-33
ENSDARG00000068208	137.867	-0.673503	0.22739	-2.96189	0.00305757	0.00943759
ENSDARG00000100766	236.821	0.137172	0.174949	0.784068	0.433	0.573925
ENSDARG00000086618	1669.85	0.652066	0.102214	6.37941	1.77775e-10	1.44075e-09
ENSDARG00000054619	134.637	0.33306	0.215195	1.54771	0.121692	0.218778
ENSDARG00000011113	0.563896	-0.776749	3.98753	-0.194795	0.845554	NA
ENSDARG00000019113	365.541	0.984648	0.156437	6.29423	3.08939e-10	2.45658e-09
ENSDARG00000101331	2.81542	-1.48447	1.61409	-0.919694	0.357733	0.498847
ENSDARG00000038585	203.286	-0.894733	0.19533	-4.58061	4.63613e-06	2.35727e-05
ENSDARG00000092896	0.402694	0.725933	4.69155	0.154732	0.877033	NA
ENSDARG00000063387	3.0169	0.826458	2.02365	0.4084	0.68298	0.79185
ENSDARG00000063682	2327.08	-0.0586721	0.0850335	-0.689988	0.490201	0.625862
ENSDARG00000061784	5.47719	4.69091	1.71366	2.73737	0.00619326	0.0176491
ENSDARG00000068705	185.746	0.869243	0.220352	3.94479	7.98699e-05	0.00033848
ENSDARG00000116672	4.73559	4.68491	1.81812	2.57679	0.00997226	0.0268872
ENSDARG00000005015	254.012	0.582005	0.187883	3.0977	0.00195027	0.00631698
ENSDARG00000019924	1297.93	0.366139	0.092613	3.95343	7.70393e-05	0.000327413
ENSDARG00000095304	179.408	0.91172	0.222498	4.09766	4.17349e-05	0.000185321
ENSDARG00000092677	622.047	-0.738459	0.135418	-5.4532	4.94725e-08	3.17678e-07
ENSDARG00000105415	5.66423	4.67828	1.95032	2.39872	0.0164525	0.0413452
ENSDARG00000059575	17.9852	-0.44112	0.751506	-0.586981	0.557217	0.685637
ENSDARG00000016343	5.58876	-0.757346	1.20949	-0.626169	0.531204	0.663083
ENSDARG00000032651	564.299	-0.369631	0.1131	-3.26816	0.00108247	0.00371369
ENSDARG00000087839	5.5709	4.67546	1.75027	2.67128	0.00755617	0.0210209
ENSDARG00000101324	2.89893	-0.776935	2.39361	-0.324587	0.745494	0.836358
ENSDARG00000070151	741.341	-0.504603	0.103553	-4.87291	1.09965e-06	6.07483e-06
ENSDARG00000005049	439.429	0.336585	0.133868	2.51431	0.0119266	0.0314108
ENSDARG00000095843	1.18674	-0.776897	3.69033	-0.210522	0.83326	NA
ENSDARG00000093484	56.9727	-0.32525	0.367611	-0.884767	0.376283	0.517739
ENSDARG00000027586	116.686	0.138181	0.237144	0.58269	0.560102	0.687836
ENSDARG00000100398	1.551	-0.808737	2.43023	-0.332782	0.739299	NA
ENSDARG00000054645	78.441	-0.751869	0.337545	-2.22746	0.0259165	0.0611851
ENSDARG00000104439	34.833	0.0269554	0.445338	0.0605278	0.951735	0.969669
ENSDARG00000056027	0.515971	-0.777094	4.65185	-0.167051	0.86733	NA
ENSDARG00000038855	6.47824	-0.873251	0.977417	-0.893428	0.371628	0.513139
ENSDARG00000105115	1.89152	1.16523	2.3808	0.489427	0.624539	0.743468
ENSDARG00000056092	10.1706	4.67428	1.67435	2.7917	0.00524322	0.015262
ENSDARG00000075446	261.322	0.132507	0.163828	0.808822	0.418618	0.560303
ENSDARG00000058327	1.71324	-4.53577	2.40635	-1.88492	0.059441	0.122179
ENSDARG00000111013	0.870248	-3.25018	3.61647	-0.898716	0.368804	NA
ENSDARG00000044776	52.3479	4.6698	0.895692	5.21363	1.85181e-07	1.12055e-06
ENSDARG00000089951	21.0807	0.779257	0.688627	1.13161	0.257799	0.390997
ENSDARG00000092517	0.521968	0	4.4237	0	1	NA
ENSDARG00000006200	1467.55	0.334186	0.0899996	3.7132	0.000204657	0.000807238
ENSDARG00000016775	163.878	0.177504	0.220922	0.80347	0.421703	0.563257
ENSDARG00000025576	486.113	-0.800408	0.114926	-6.96454	3.29468e-12	3.05521e-11
ENSDARG00000008439	36.2909	0.602627	0.413224	1.45835	0.144743	0.250646
ENSDARG00000021250	19.4255	-0.655266	0.738423	-0.887385	0.374872	0.516589
ENSDARG00000100371	38527	0.149975	0.0498624	3.00777	0.00263173	0.0082544
ENSDARG00000110114	3.21749	-3.8375	3.79323	-1.01167	0.311696	0.450402
ENSDARG00000029250	104.757	0.454599	0.282163	1.61112	0.107152	0.19739
ENSDARG00000102977	130.402	0.649245	0.250014	2.59683	0.00940872	0.0255237
ENSDARG00000100475	2.71917	-0.717885	1.98839	-0.361038	0.718071	0.817992
ENSDARG00000102299	111.765	4.66494	0.500162	9.32685	1.09068e-20	1.61178e-19
ENSDARG00000061718	2.68962	3.6352	1.93059	1.88295	0.0597074	0.122673
ENSDARG00000038543	87.5664	0.251683	0.321951	0.781744	0.434365	0.575008
ENSDARG00000025269	1531.07	-0.0084042	0.111448	-0.0754093	0.939889	0.962492
ENSDARG00000042856	72.176	0.892675	0.340927	2.61837	0.00883502	0.0241836
ENSDARG00000070971	244.089	-0.0916288	0.176375	-0.51951	0.603405	0.726135
ENSDARG00000074143	27.451	0.964631	0.683201	1.41193	0.157971	0.2683
ENSDARG00000060926	7.17687	-0.540161	1.05257	-0.513183	0.607823	0.729824
ENSDARG00000035663	1701.99	4.66053	0.13199	35.3096	4.18503e-273	2.53953e-270
ENSDARG00000096863	32.4548	-0.148195	0.667326	-0.222072	0.824258	0.886041
ENSDARG00000094193	2.21655	2.69504	2.14054	1.25905	0.208013	0.332226
ENSDARG00000061215	53.6454	0.622619	0.419304	1.48489	0.137574	0.241124
ENSDARG00000021374	834.653	-0.28541	0.1009	-2.82864	0.00467465	0.0137889
ENSDARG00000092436	1.12448	-0.777028	3.24145	-0.239716	0.81055	NA
ENSDARG00000076472	5.00762	3.83006	1.82597	2.09756	0.0359445	0.0806529
ENSDARG00000079858	3.36641	4.65862	1.81298	2.56959	0.010182	0.027369
ENSDARG00000029112	14.6104	4.65536	1.56307	2.97834	0.00289814	0.00899843
ENSDARG00000058165	3.63821	1.28048	1.37255	0.932917	0.350863	0.491988
ENSDARG00000044380	104.425	0.608353	0.287335	2.11723	0.0342406	0.0774242
ENSDARG00000004199	1.58721	1.66592	2.33932	0.712137	0.47638	NA
ENSDARG00000061600	381.794	-0.354792	0.136976	-2.59017	0.00959273	0.0259684
ENSDARG00000069600	6.15651	0.793574	1.8854	0.420905	0.673824	0.785138
ENSDARG00000105526	31.5273	0.602735	0.44341	1.35932	0.174046	0.289252
ENSDARG00000092381	3.96007	-0.080369	1.27026	-0.0632698	0.949552	0.968505
ENSDARG00000030166	86.3478	-0.95696	0.318558	-3.00404	0.00266422	0.00834552
ENSDARG00000101296	2.5623	3.68553	2.21989	1.66023	0.0968677	0.181852
ENSDARG00000060655	6.33699	2.00653	1.34154	1.49569	0.134734	0.237388
ENSDARG00000098363	1.25045	1.60154	3.04236	0.526415	0.5986	NA
ENSDARG00000076466	229.007	-0.122262	0.180286	-0.678158	0.497672	0.632819
ENSDARG00000057334	372.045	-0.0211468	0.138332	-0.15287	0.878501	0.925296
ENSDARG00000037928	409.11	-0.0579346	0.150954	-0.383789	0.701135	0.805648
ENSDARG00000078261	14.7677	-0.553167	0.737177	-0.750385	0.453023	0.591978
ENSDARG00000053447	550.025	-0.562276	0.10511	-5.3494	8.82459e-08	5.52583e-07
ENSDARG00000110186	19.5049	4.65526	1.51374	3.07533	0.00210271	0.0067533
ENSDARG00000099070	3.14874	0.15769	1.73647	0.0908107	0.927643	0.954178
ENSDARG00000006420	371.675	0.131821	0.143383	0.919358	0.357908	0.498985
ENSDARG00000042056	165.113	-0.365614	0.231509	-1.57927	0.114275	0.208317
ENSDARG00000006869	50.7	0.863753	0.448362	1.92646	0.0540468	0.112897
ENSDARG00000101461	39.8371	0.969848	0.417717	2.32178	0.0202447	0.0494677
ENSDARG00000105438	10.5392	4.64097	1.60255	2.89598	0.00377971	0.0113913
ENSDARG00000057321	86.8516	0.568312	0.274118	2.07324	0.0381499	0.084759
ENSDARG00000037192	10.5787	4.6407	1.60633	2.88901	0.00386456	0.0116236
ENSDARG00000090830	33.3272	0.759212	0.48156	1.57657	0.114895	0.20933
ENSDARG00000016336	91.4152	0.0925322	0.286671	0.322782	0.746861	0.836868
ENSDARG00000114738	23.9047	-0.820629	1.5713	-0.52226	0.601489	0.724605
ENSDARG00000036876	29.9079	4.62205	1.10893	4.16805	3.07223e-05	0.000138865
ENSDARG00000100139	14.5644	4.62165	1.56527	2.95261	0.00315097	0.00969353
ENSDARG00000079931	69.8503	-0.211872	0.318794	-0.664603	0.506304	0.640688
ENSDARG00000101365	16.2308	0.550442	0.630442	0.873106	0.382605	0.524159
ENSDARG00000076343	2.3327	-0.190099	1.99816	-0.0951367	0.924206	0.952227
ENSDARG00000109686	4.53058	4.60571	1.79173	2.57053	0.0101542	0.0273133
ENSDARG00000074807	296.121	-0.372022	0.160315	-2.32057	0.02031	0.0496075
ENSDARG00000095663	0.868598	1.59976	3.15319	0.507346	0.611912	NA
ENSDARG00000086903	202.522	0.838701	0.205905	4.07324	4.63629e-05	0.000204329
ENSDARG00000020334	565.433	-0.518407	0.119529	-4.33707	1.44397e-05	6.8505e-05
ENSDARG00000058608	5.58213	1.2259	1.85613	0.660459	0.50896	0.642921
ENSDARG00000104737	3.94357	4.59872	1.92562	2.38817	0.0169325	0.042387
ENSDARG00000034975	73.8549	0.363768	0.319777	1.13757	0.255301	0.388179
ENSDARG00000018738	360.484	0.835038	0.141727	5.89189	3.81812e-09	2.75512e-08
ENSDARG00000076804	1.47132	-4.1898	2.62017	-1.59906	0.109808	NA
ENSDARG00000059399	1.56517	1.52353	2.3118	0.659021	0.509883	NA
ENSDARG00000104538	40.5641	0.958297	0.389607	2.45965	0.0139073	0.0359015
ENSDARG00000029177	49.617	-0.485225	0.395518	-1.22681	0.219895	0.346584
ENSDARG00000114885	163.591	-0.777221	0.202046	-3.84676	0.000119692	0.000492203
ENSDARG00000097262	1.07788	0.289981	2.719	0.10665	0.915067	NA
ENSDARG00000021177	209.562	-0.239423	0.196994	-1.21538	0.22422	0.351631
ENSDARG00000035715	2080.41	-0.496851	0.0888368	-5.59286	2.23364e-08	1.49407e-07
ENSDARG00000103551	6.39535	4.59511	1.72938	2.65709	0.00788193	0.0218271
ENSDARG00000014969	29.4779	0.140125	0.552889	0.253442	0.799927	0.867861
ENSDARG00000101728	5.85372	4.59282	1.66605	2.75672	0.00583843	0.0167783
ENSDARG00000006399	2653.7	-0.239813	0.0941632	-2.54678	0.0108721	0.0290151
ENSDARG00000075433	9293.24	-0.807027	0.0478396	-16.8694	7.55336e-64	3.64853e-62
ENSDARG00000040141	1.11696	2.94282	2.97498	0.989191	0.32257	NA
ENSDARG00000100781	1.24653	0	3.25337	0	1	NA
ENSDARG00000076004	869.67	-0.766445	0.0906119	-8.45854	2.70746e-17	3.4183e-16
ENSDARG00000054683	5.16823	-1.50094	1.27338	-1.17871	0.238516	0.368368
ENSDARG00000057983	3.56445	4.58803	1.81897	2.52232	0.0116583	0.0308001
ENSDARG00000044973	3.91803	3.21587	1.8739	1.71614	0.0861368	0.165179
ENSDARG00000117294	4.30756	0.134533	1.19596	0.112489	0.910436	0.944534
ENSDARG00000063511	104.364	0.249699	0.267894	0.932082	0.351294	0.492416
ENSDARG00000097704	2.35135	0.684766	2.54295	0.26928	0.787714	0.860719
ENSDARG00000012219	154.811	-0.375262	0.221471	-1.69441	0.0901879	0.17154
ENSDARG00000069199	16.5671	4.585	1.55424	2.95	0.00317776	0.00976048
ENSDARG00000032129	390.952	0.150764	0.134394	1.1218	0.261945	0.395525
ENSDARG00000015128	11258.8	-0.0168166	0.131567	-0.127818	0.898293	0.938451
ENSDARG00000058710	20.9678	0.885024	0.623461	1.41953	0.155743	0.265283
ENSDARG00000016481	149.221	0.545734	0.22746	2.39925	0.0164288	0.0413016
ENSDARG00000069249	262.017	-0.578235	0.183612	-3.14923	0.00163702	0.00538772
ENSDARG00000017960	64.1227	0.51728	0.339365	1.52426	0.127444	0.2271
ENSDARG00000061249	172.343	-0.891761	0.21855	-4.08035	4.49681e-05	0.000198588
ENSDARG00000096739	93.5216	4.58019	0.695969	6.58102	4.67222e-11	3.95489e-10
ENSDARG00000094177	1.84203	-0.367776	2.10556	-0.174669	0.86134	0.912515
ENSDARG00000078551	27.4405	-0.530867	0.464995	-1.14166	0.253595	0.386432
ENSDARG00000116723	1.49711	-0.776914	2.76682	-0.280796	0.778867	NA
ENSDARG00000009958	58.7779	0.355696	0.402031	0.884748	0.376292	0.517739
ENSDARG00000014674	283.924	0.25791	0.164651	1.56641	0.117253	0.212707
ENSDARG00000068590	21.6378	0.642888	0.609795	1.05427	0.29176	0.428417
ENSDARG00000068915	4.10304	-1.88037	1.77521	-1.05923	0.289493	0.426184
ENSDARG00000053876	164.085	-0.282937	0.192429	-1.47034	0.141468	0.246305
ENSDARG00000098696	12.6362	-0.901649	0.826845	-1.09047	0.275507	0.410291
ENSDARG00000096045	16.6961	4.57632	1.53352	2.9842	0.00284323	0.00885056
ENSDARG00000011519	16.2604	4.56969	1.56907	2.91235	0.00358719	0.0108804
ENSDARG00000000423	111.268	0.049492	0.253357	0.195345	0.845123	0.900395
ENSDARG00000102455	4.67517	4.56951	1.81146	2.52256	0.0116506	0.0307838
ENSDARG00000102501	0.554393	1.58891	4.4098	0.360314	0.718612	NA
ENSDARG00000053062	9.69413	-0.144427	0.800673	-0.180381	0.856853	0.909002
ENSDARG00000057167	2179.19	-0.725718	0.0672096	-10.7978	3.52399e-27	6.79093e-26
ENSDARG00000044290	0.558854	-0.748468	3.79727	-0.197107	0.843744	NA
ENSDARG00000045618	1082.34	0.420756	0.103388	4.06968	4.70771e-05	0.000207054
ENSDARG00000060012	285.39	-0.441847	0.193388	-2.28477	0.0223263	0.053922
ENSDARG00000100809	8.57867	4.56261	1.62841	2.80187	0.00508071	0.0148424
ENSDARG00000026908	1942.99	0.356245	0.069779	5.10533	3.30218e-07	1.93546e-06
ENSDARG00000092775	5.94164	0.224304	1.05779	0.21205	0.832068	0.891231
ENSDARG00000098047	4.07521	4.54964	1.95492	2.32728	0.0199505	0.0488583
ENSDARG00000103769	32.0173	4.54727	1.5491	2.93542	0.00333094	0.0101827
ENSDARG00000034982	198.474	0.749638	0.209406	3.57983	0.000343816	0.00130778
ENSDARG00000101431	80.0302	0.133844	0.3097	0.432173	0.665616	0.777907
ENSDARG00000095072	1.71086	-2.25047	7.08965	-0.31743	0.750917	0.839164
ENSDARG00000100292	0.455059	0.64091	4.87615	0.131438	0.895429	NA
ENSDARG00000063126	179.867	0.331456	0.209164	1.58467	0.113042	0.206359
ENSDARG00000039162	849.297	-0.247306	0.0992247	-2.49238	0.0126889	0.0331486
ENSDARG00000068701	20.573	-0.288781	0.887365	-0.325437	0.74485	0.836137
ENSDARG00000057918	312.542	-0.147402	0.164889	-0.893947	0.37135	0.51289
ENSDARG00000025559	18.8287	0.708071	0.626104	1.13092	0.258091	0.391303
ENSDARG00000088750	78.7918	4.54004	0.446189	10.1752	2.56001e-24	4.4305e-23
ENSDARG00000086166	53.4367	4.53735	0.718727	6.31305	2.73594e-10	2.18538e-09
ENSDARG00000041554	0.327111	0	6.92542	0	1	NA
ENSDARG00000054835	80.0442	0.804283	0.313592	2.56474	0.0103253	0.0277234
ENSDARG00000004714	724.914	-0.765998	0.11573	-6.61884	3.62031e-11	3.09143e-10
ENSDARG00000062674	168.108	-0.609138	0.204937	-2.97231	0.00295564	0.00915498
ENSDARG00000020364	1.33295	0.647426	2.97532	0.217599	0.827741	NA
ENSDARG00000086789	227.681	-0.563895	0.179287	-3.14521	0.00165965	0.00545668
ENSDARG00000087950	398.692	-0.259419	0.128382	-2.02068	0.0433125	0.0940763
ENSDARG00000041616	9.71979	4.53409	1.63085	2.78021	0.00543245	0.0157279
ENSDARG00000044276	123.257	4.52635	0.679531	6.661	2.71972e-11	2.34613e-10
ENSDARG00000100743	18.9564	0.548729	0.653863	0.839211	0.401351	0.543399
ENSDARG00000113438	0.456351	0	4.81217	0	1	NA
ENSDARG00000094374	1.6933	0.180475	2.40942	0.0749042	0.940291	0.962658
ENSDARG00000093384	0.903483	0	4.05464	0	1	NA
ENSDARG00000054641	97.2789	0.393856	0.298027	1.32155	0.186319	0.305054
ENSDARG00000037415	10.9243	0.528877	0.91695	0.576779	0.564089	0.691158
ENSDARG00000114396	0.608406	0.715851	3.88208	0.184399	0.853701	NA
ENSDARG00000109683	12.0076	4.52298	1.55933	2.90059	0.00372464	0.0112446
ENSDARG00000089626	711.783	0.702434	0.100897	6.96191	3.35693e-12	3.10848e-11
ENSDARG00000070155	1727.13	-0.962479	0.0731844	-13.1514	1.67012e-39	4.68649e-38
ENSDARG00000063242	101.106	0.732788	0.301722	2.42869	0.0151536	0.0385602
ENSDARG00000016443	5151.23	-0.703874	0.0545891	-12.894	4.8626e-38	1.30778e-36
ENSDARG00000031136	753.666	4.50433	0.231657	19.4439	3.27997e-84	2.29929e-82
ENSDARG00000002411	4.48852	2.20034	1.76032	1.24997	0.21131	0.336219
ENSDARG00000059039	2.943	3.48364	2.01747	1.72674	0.084214	0.162181
ENSDARG00000070340	2.24197	0.68371	2.51184	0.272195	0.785472	0.859503
ENSDARG00000100375	16.131	-0.0688841	0.681498	-0.101078	0.919489	0.94953
ENSDARG00000025889	657.087	0.589802	0.112347	5.24984	1.52227e-07	9.29252e-07
ENSDARG00000020201	323.193	0.176235	0.157954	1.11574	0.264535	0.398559
ENSDARG00000095396	5.80532	-1.16041	0.908957	-1.27664	0.201731	0.324567
ENSDARG00000076381	1.4803	2.27364	2.61885	0.868182	0.385295	NA
ENSDARG00000075346	124.387	0.488251	0.255125	1.91377	0.0556497	0.115622
ENSDARG00000060253	3.89215	-0.810945	1.69385	-0.478759	0.63211	0.749897
ENSDARG00000018404	11710.1	0.8037	0.0536044	14.9932	8.1374e-51	3.06819e-49
ENSDARG00000104339	18.3731	-0.107986	0.60865	-0.177418	0.85918	0.910724
ENSDARG00000016771	4514.61	-0.389568	0.0642587	-6.06249	1.34032e-09	1.01034e-08
ENSDARG00000027079	1.14072	-0.776966	2.96187	-0.262322	0.793073	NA
ENSDARG00000101891	518.686	-0.0620253	0.138701	-0.447188	0.65474	0.769597
ENSDARG00000101776	0.975401	2.66741	2.65384	1.00511	0.314842	NA
ENSDARG00000090366	6.28997	4.50167	1.68973	2.66414	0.00771861	0.0214237
ENSDARG00000028257	2.23177	2.38005	2.04963	1.16121	0.245556	0.376963
ENSDARG00000110256	1.61862	2.18539	2.66814	0.819069	0.412747	NA
ENSDARG00000092336	2.03757	-2.21321	2.65566	-0.833392	0.404624	0.546959
ENSDARG00000100482	58.8128	0.0954883	0.304333	0.313762	0.753701	0.840933
ENSDARG00000013023	26.3968	0.898497	0.536083	1.67604	0.0937301	0.177151
ENSDARG00000103817	4.81264	-0.779047	1.24961	-0.623432	0.533001	0.664471
ENSDARG00000037587	0.644811	-0.776932	4.14144	-0.1876	0.85119	NA
ENSDARG00000110055	0.747539	-1.76865	3.53003	-0.501028	0.616351	NA
ENSDARG00000095224	66.8946	-0.258111	0.334921	-0.770664	0.440906	0.580835
ENSDARG00000104820	368.222	-0.255485	0.144064	-1.77341	0.0761612	0.149508
ENSDARG00000073684	165.388	0.366244	0.318825	1.14873	0.250667	0.382781
ENSDARG00000114646	5.47201	1.35589	1.23805	1.09518	0.273436	0.407864
ENSDARG00000005652	215.173	0.652058	0.189783	3.43581	0.000590791	0.00214992
ENSDARG00000029474	535.581	-0.229618	0.12936	-1.77503	0.0758925	0.149143
ENSDARG00000078072	0.906749	-0.776893	3.81761	-0.203503	0.838742	NA
ENSDARG00000099594	3.73768	-0.776947	2.30746	-0.336712	0.736334	0.830949
ENSDARG00000016782	1332	-0.260945	0.0862205	-3.02649	0.00247414	0.00780171
ENSDARG00000096576	42.4599	4.49848	0.896833	5.01596	5.27697e-07	3.0325e-06
ENSDARG00000052063	17.194	4.49618	1.57751	2.85017	0.00436958	0.0129777
ENSDARG00000079544	0.661696	2.33549	7.25699	0.321827	0.747584	NA
ENSDARG00000062181	57.6233	-0.0967708	0.434537	-0.222699	0.82377	0.885761
ENSDARG00000100940	5.65359	0.556723	1.19386	0.466322	0.640985	0.75811
ENSDARG00000058207	81.7738	-0.289604	0.292741	-0.989283	0.322525	0.461959
ENSDARG00000078066	5.93772	0.0996479	1.14115	0.0873224	0.930415	0.956118
ENSDARG00000077557	2.07968	-2.35232	2.22239	-1.05846	0.289844	0.426507
ENSDARG00000014181	21.1937	0.313604	0.780066	0.402022	0.687668	0.795607
ENSDARG00000044942	471.518	-0.824261	0.140467	-5.868	4.41075e-09	3.16044e-08
ENSDARG00000096681	7.92497	0.341128	1.09077	0.312739	0.754479	0.841256
ENSDARG00000098463	0.47424	0.640536	5.18145	0.123621	0.901615	NA
ENSDARG00000097368	65.0328	-0.560451	0.290572	-1.92879	0.0537572	0.1124
ENSDARG00000004498	3.73472	4.49475	1.86388	2.4115	0.0158869	0.0400794
ENSDARG00000035577	541.452	0.392272	0.112935	3.47344	0.000513824	0.00189253
ENSDARG00000019961	107.318	0.0616062	0.260925	0.236107	0.81335	0.877472
ENSDARG00000101878	0.424435	-0.776699	4.89104	-0.1588	0.873826	NA
ENSDARG00000101762	20.1114	0.638589	0.505647	1.26291	0.20662	0.330517
ENSDARG00000008020	263.382	0.197341	0.161496	1.22196	0.221724	0.348647
ENSDARG00000011961	42.6633	-0.922857	0.371744	-2.48251	0.0130462	0.0339586
ENSDARG00000040822	837.388	-0.281084	0.10139	-2.7723	0.00556612	0.0160694
ENSDARG00000061908	237.886	0.589086	0.172235	3.42025	0.000625631	0.00226356
ENSDARG00000078768	28.1545	0.719493	0.524624	1.37144	0.170236	0.284504
ENSDARG00000043470	0.754544	-2.2406	3.90798	-0.573341	0.566414	NA
ENSDARG00000059582	11.7573	1.68988	0.928931	1.81917	0.0688862	0.137772
ENSDARG00000076623	3.98921	4.49342	1.78722	2.5142	0.0119302	0.0314158
ENSDARG00000094433	6.45424	4.49188	1.71786	2.61481	0.00892763	0.0243855
ENSDARG00000005154	1.13782	0.638745	7.35164	0.0868847	0.930763	NA
ENSDARG00000102381	3.52752	4.48456	1.84063	2.43643	0.0148332	0.0379038
ENSDARG00000031956	163.956	0.220461	0.225766	0.976502	0.328816	0.468413
ENSDARG00000077087	4.68494	2.01225	1.77769	1.13195	0.257655	0.390809
ENSDARG00000040350	116.199	0.649913	0.256267	2.53608	0.0112101	0.02977
ENSDARG00000096748	0.486887	0.732706	5.51952	0.132748	0.894393	NA
ENSDARG00000022858	4.10787	0.254948	1.40279	0.181744	0.855784	0.908218
ENSDARG00000096954	68.9027	0.603143	0.313418	1.92441	0.0543036	0.113371
ENSDARG00000096493	1.54599	3.00175	2.20419	1.36184	0.173249	NA
ENSDARG00000003968	0.555634	-2.20881	4.82004	-0.458255	0.64677	NA
ENSDARG00000097123	3.08143	1.66533	2.12848	0.782401	0.433979	0.574668
ENSDARG00000056191	4.98974	-1.60722	1.19936	-1.34007	0.180223	0.297178
ENSDARG00000010155	536.666	-0.001148	0.118303	-0.00970393	0.992258	0.997136
ENSDARG00000018263	15.2051	4.48299	1.53944	2.91209	0.00359018	0.0108877
ENSDARG00000116920	9.79859	-0.0396717	0.936819	-0.0423473	0.966222	0.979605
ENSDARG00000035905	140.859	0.26941	0.22561	1.19414	0.232422	0.361323
ENSDARG00000093774	2.58895	-2.00853	1.52862	-1.31396	0.188861	0.308384
ENSDARG00000092693	31475.5	-0.296815	0.0806069	-3.68226	0.000231178	0.000903042
ENSDARG00000101465	30.8195	0.473476	0.477432	0.991714	0.321337	0.460734
ENSDARG00000096186	3.35398	4.47468	1.86563	2.39849	0.016463	0.0413664
ENSDARG00000076443	12.1711	1.34169	1.06273	1.26249	0.206771	0.330677
ENSDARG00000099880	5.87112	4.47453	1.78558	2.50592	0.0122133	0.0320398
ENSDARG00000007812	350.116	-0.079732	0.167277	-0.476648	0.633613	0.751404
ENSDARG00000093005	24.1936	1.0046	0.543824	1.84729	0.0647045	0.130878
ENSDARG00000018881	1217.12	0.953584	0.0972584	9.80465	1.07524e-22	1.71421e-21
ENSDARG00000102711	4.22643	4.47425	1.73217	2.58304	0.00979341	0.0264527
ENSDARG00000097871	39.2055	-0.935975	0.414163	-2.25992	0.0238264	0.05702
ENSDARG00000076798	27.3484	0.739595	0.493476	1.49874	0.13394	0.23629
ENSDARG00000070507	0.385366	0	6.04448	0	1	NA
ENSDARG00000103739	14.0248	0.617568	0.864014	0.714766	0.474754	0.611365
ENSDARG00000024829	5.20023	4.47417	1.71164	2.61396	0.00894991	0.0244395
ENSDARG00000037267	6.95141	4.474	1.67629	2.66899	0.00760801	0.0211499
ENSDARG00000037057	2235.23	-0.9669	0.0659195	-14.6679	1.03497e-48	3.74943e-47
ENSDARG00000038566	185.928	0.372359	0.201306	1.84971	0.0643548	0.130375
ENSDARG00000035163	5.86256	4.47398	1.6759	2.66959	0.00759441	0.0211152
ENSDARG00000083189	9.2855	2.50687	1.65091	1.51848	0.128893	0.229136
ENSDARG00000097071	4.62397	-0.340484	1.22113	-0.278827	0.780377	0.856623
ENSDARG00000074166	720.337	-0.630116	0.106864	-5.89642	3.71465e-09	2.68645e-08
ENSDARG00000087753	0.890237	1.59546	3.50237	0.455536	0.648724	NA
ENSDARG00000102454	12.6315	1.46689	0.861195	1.70332	0.0885082	0.168859
ENSDARG00000051795	84.2968	4.46927	1.51334	2.95324	0.00314454	0.00968141
ENSDARG00000077237	126.56	0.225012	0.268883	0.83684	0.402682	0.545012
ENSDARG00000076896	0.686146	2.6677	3.1079	0.858363	0.390692	NA
ENSDARG00000100247	6.52851	1.53775	1.22707	1.25319	0.210138	0.334826
ENSDARG00000063285	30.6372	4.46726	1.08951	4.10023	4.12733e-05	0.000183355
ENSDARG00000067601	329.46	0.130208	0.21005	0.61989	0.53533	0.666434
ENSDARG00000116086	5.36688	4.4649	1.78967	2.49482	0.0126021	0.0329331
ENSDARG00000100599	232.245	0.586511	0.166189	3.52919	0.000416835	0.00156046
ENSDARG00000094530	1.40127	-0.694769	2.4634	-0.282037	0.777915	NA
ENSDARG00000078404	10.6701	-2.2954	0.996298	-2.30393	0.0212265	0.0516123
ENSDARG00000104657	0.617739	2.97375	3.45215	0.86142	0.389007	NA
ENSDARG00000007129	9.08485	-0.0319871	0.944404	-0.0338702	0.972981	0.984387
ENSDARG00000075333	181.498	-0.0164003	0.214695	-0.0763888	0.93911	0.961998
ENSDARG00000088539	4.69754	4.46484	1.82991	2.43992	0.0146906	0.0376137
ENSDARG00000105863	1.2996	2.23001	2.67263	0.834389	0.404062	NA
ENSDARG00000028228	173.358	0.229697	0.248818	0.923154	0.355927	0.497344
ENSDARG00000098774	63.4166	4.46208	0.652904	6.8342	8.24621e-12	7.42695e-11
ENSDARG00000063574	153.41	-0.626173	0.204574	-3.06086	0.00220705	0.00705341
ENSDARG00000099277	1.5097	0.230917	2.59312	0.0890499	0.929042	NA
ENSDARG00000091277	13.4091	0.0159005	0.749905	0.0212033	0.983083	0.991251
ENSDARG00000067596	8.78811	3.27373	1.66893	1.96158	0.0498113	0.105686
ENSDARG00000014420	0.387584	-0.776955	5.56778	-0.139545	0.88902	NA
ENSDARG00000113690	20.9764	0.969715	0.721649	1.34375	0.17903	0.295674
ENSDARG00000079031	0.806738	-0.777001	3.56945	-0.217681	0.827678	NA
ENSDARG00000088844	55.6137	-0.747959	0.374023	-1.99976	0.0455257	0.0980934
ENSDARG00000093901	0.455262	-1.68495	4.43716	-0.379736	0.704141	NA
ENSDARG00000071031	1922.38	0.351107	0.0747062	4.69983	2.60373e-06	1.37017e-05
ENSDARG00000017860	439.339	-0.429284	0.143256	-2.99662	0.00272991	0.00853063
ENSDARG00000075265	239.489	4.46131	0.349282	12.7728	2.32585e-37	6.19524e-36
ENSDARG00000070368	11.296	0.960834	0.876916	1.0957	0.273211	0.407663
ENSDARG00000092120	16.6	0.370569	0.734606	0.504446	0.613948	0.73477
ENSDARG00000061647	10.4946	4.45993	1.57471	2.83222	0.00462263	0.0136479
ENSDARG00000011487	4.9754	4.45677	1.70597	2.61246	0.00898945	0.0245302
ENSDARG00000018936	164.148	0.436922	0.211497	2.06586	0.038842	0.0859525
ENSDARG00000094350	14.0621	4.45516	1.58256	2.81517	0.00487515	0.0142978
ENSDARG00000110973	5.97075	4.44718	1.73404	2.56463	0.0103286	0.0277285
ENSDARG00000044632	11.1436	0.0300522	1.10518	0.0271921	0.978307	0.987768
ENSDARG00000033738	3438.6	0.499328	0.0885475	5.6391	1.70941e-08	1.16264e-07
ENSDARG00000018985	860.963	-0.0238793	0.103704	-0.230263	0.817887	0.880993
ENSDARG00000034262	131.577	-0.344643	0.243368	-1.41614	0.156735	0.266645
ENSDARG00000088044	0.389986	-0.776851	4.40951	-0.176176	0.860155	NA
ENSDARG00000079281	67.1005	-0.275426	0.306685	-0.898075	0.369145	0.510728
ENSDARG00000052215	4.07578	2.35665	1.81956	1.29518	0.195259	0.316515
ENSDARG00000030839	44.1397	0.864173	0.421855	2.04851	0.0405103	0.0890557
ENSDARG00000058089	206.295	0.142946	0.202918	0.70445	0.481153	0.617312
ENSDARG00000030289	44.7018	0.139698	0.446991	0.312531	0.754637	0.841307
ENSDARG00000052016	1.52562	-2.23279	2.97367	-0.750851	0.452742	NA
ENSDARG00000100723	7.0233	4.44181	1.66246	2.67184	0.00754372	0.0209923
ENSDARG00000099383	142.304	-0.701374	0.227562	-3.08213	0.00205528	0.00661958
ENSDARG00000076904	18.4655	0.905536	0.680764	1.33018	0.183461	0.301314
ENSDARG00000062420	39.5265	0.310445	0.600859	0.516668	0.605388	0.727755
ENSDARG00000043665	1977.87	-0.763563	0.109972	-6.94325	3.83187e-12	3.52307e-11
ENSDARG00000044073	1548.24	0.551347	0.0816685	6.75104	1.46789e-11	1.2962e-10
ENSDARG00000105063	14.5766	0.255693	0.864785	0.295672	0.767481	0.848908
ENSDARG00000030598	308.933	-0.770419	0.244363	-3.15276	0.00161732	0.00532923
ENSDARG00000089572	147.208	-0.257034	0.198554	-1.29453	0.195483	0.316747
ENSDARG00000022650	444.16	-0.758561	0.15084	-5.02893	4.93236e-07	2.84372e-06
ENSDARG00000094928	8.09821	3.32738	1.65839	2.00639	0.0448147	0.0968623
ENSDARG00000087764	1.04768	2.70832	4.2008	0.644716	0.519111	NA
ENSDARG00000055753	109.945	-0.308268	0.291373	-1.05798	0.290063	0.426594
ENSDARG00000102463	186.284	-0.731243	0.187626	-3.89735	9.72502e-05	0.000406021
ENSDARG00000060165	33.384	4.43785	0.81384	5.45298	4.95317e-08	3.17953e-07
ENSDARG00000074575	63.6181	0.655099	0.336866	1.94468	0.051813	0.109134
ENSDARG00000003375	291.451	0.379065	0.150364	2.52099	0.0117026	0.0308878
ENSDARG00000097157	38.8576	4.43085	0.8299	5.33902	9.34481e-08	5.82902e-07
ENSDARG00000011272	721.342	-0.390535	0.137657	-2.837	0.00455391	0.0134737
ENSDARG00000105241	41.7202	0.500958	0.373528	1.34115	0.179872	0.29675
ENSDARG00000093412	132.941	-0.773787	0.228958	-3.3796	0.000725921	0.00259355
ENSDARG00000061634	5.03499	4.42774	1.76203	2.51286	0.0119756	0.0315099
ENSDARG00000012946	648.483	-0.507917	0.105573	-4.81103	1.50152e-06	8.14426e-06
ENSDARG00000043553	2.6474	-0.25172	1.79066	-0.140574	0.888207	0.931325
ENSDARG00000076614	14.1702	4.42654	1.55772	2.84168	0.00448758	0.0133018
ENSDARG00000055416	176.908	0.825244	0.242637	3.40115	0.000671033	0.00241209
ENSDARG00000105393	3.80511	-1.43448	1.22819	-1.16797	0.24282	0.37368
ENSDARG00000102992	11.1726	4.42381	1.1903	3.71657	0.000201949	0.000797689
ENSDARG00000061794	2103.43	-0.0951868	0.0689136	-1.38125	0.167202	0.280593
ENSDARG00000095015	5.97241	4.41752	1.7762	2.48706	0.0128805	0.0336037
ENSDARG00000070539	0.886569	0.844561	3.46333	0.243858	0.80734	NA
ENSDARG00000079645	9.28642	-0.780415	2.15273	-0.362523	0.716962	0.817112
ENSDARG00000097507	15.8478	-0.612994	0.621406	-0.986462	0.323906	0.463348
ENSDARG00000011683	22.0098	0.89471	0.661227	1.35311	0.176022	0.291812
ENSDARG00000052741	28.3049	4.4129	1.51926	2.90464	0.00367672	0.011112
ENSDARG00000091970	3.48079	3.48228	1.88365	1.84869	0.0645028	0.130525
ENSDARG00000096963	6.8368	0.716248	0.988687	0.724443	0.468794	0.606021
ENSDARG00000053179	12.0427	0.771496	0.939222	0.82142	0.411407	0.553157
ENSDARG00000025703	13.6224	-1.17281	0.642344	-1.82583	0.0678754	0.136101
ENSDARG00000099970	18208.9	-0.194576	0.0932288	-2.08708	0.0368809	0.0824112
[truncated: 20,469 more rows]

## Sheet: WT_3d_uninj
	baseMean	log2FoldChange	lfcSE	stat	pvalue	padj
ENSDARG00000018698	532.315	-0.153364	0.118009	-1.29959	0.193741	0.291069
ENSDARG00000006253	142.504	-0.728927	0.225405	-3.23385	0.00122134	0.00337401
ENSDARG00000090267	535.734	12.8999	1.43794	8.97106	2.93681e-19	2.59332e-18
ENSDARG00000077677	48.0514	0.700879	0.354486	1.97717	0.0480228	0.0906844
ENSDARG00000115608	113.339	11.4663	1.45745	7.86736	3.62193e-15	2.68335e-14
ENSDARG00000005612	473.358	0.565196	0.129056	4.37945	1.18978e-05	4.38889e-05
ENSDARG00000036587	268.817	-0.141751	0.168877	-0.839371	0.401261	0.517239
ENSDARG00000074221	128.985	0.651635	0.266051	2.44929	0.0143139	0.0313816
ENSDARG00000035352	12.0793	0.257909	0.732529	0.352081	0.724778	0.799507
ENSDARG00000069251	3.87467	1.57986	1.52414	1.03656	0.299941	0.413772
ENSDARG00000094323	3.40379	-2.27118	1.45271	-1.56341	0.117956	0.193485
ENSDARG00000015068	4.92929	0.348978	1.21702	0.286748	0.774305	0.840111
ENSDARG00000063663	124.175	0.71542	0.236735	3.02203	0.00251084	0.00652074
ENSDARG00000090904	0.709881	2.00974	2.98451	0.67339	0.500699	NA
ENSDARG00000079290	3.73742	0.660906	1.45399	0.454545	0.649437	0.743208
ENSDARG00000002986	285.067	10.8072	1.44896	7.45859	8.74528e-14	6.03039e-13
ENSDARG00000099240	4.26873	-0.0299937	1.60587	-0.0186776	0.985098	0.994832
ENSDARG00000009511	47.5397	10.7215	1.48471	7.2213	5.14935e-13	3.39294e-12
ENSDARG00000098868	7.45638	0.387578	1.20107	0.322693	0.746928	0.817717
ENSDARG00000020178	3.30305	0.0018119	1.629	0.00111228	0.999113	1
ENSDARG00000070526	4.86039	-1.75117	1.40484	-1.24653	0.212571	0.313823
ENSDARG00000041952	0.566849	-2.45064	3.99485	-0.613451	0.539578	NA
ENSDARG00000094605	5.59083	2.49665	1.34609	1.85474	0.0636327	0.115328
ENSDARG00000042908	11.5765	-0.556647	0.864961	-0.643551	0.519867	0.631713
ENSDARG00000036548	227.044	-0.256941	0.249047	-1.03169	0.302215	0.416099
ENSDARG00000040159	2.62968	1.72538	1.50094	1.14954	0.250334	0.358189
ENSDARG00000053853	41.67	10.6353	1.48878	7.14366	9.08795e-13	5.91585e-12
ENSDARG00000056781	35.0945	10.4148	1.49736	6.95544	3.51463e-12	2.20294e-11
ENSDARG00000076557	0.499413	-2.44942	5.14051	-0.476494	0.633722	NA
ENSDARG00000051795	84.2968	10.3686	1.46405	7.08218	1.41907e-12	9.12434e-12
ENSDARG00000000002	507.635	0.994903	0.133416	7.45715	8.84134e-14	6.09231e-13
ENSDARG00000104905	0.796091	0.550648	3.0431	0.18095	0.856407	NA
ENSDARG00000007320	19731.4	-0.500507	0.0771231	-6.48971	8.60007e-11	4.92585e-10
ENSDARG00000096368	36.889	-0.141823	0.39964	-0.354877	0.722681	0.797966
ENSDARG00000074554	449.827	-0.178952	0.124034	-1.44277	0.149084	0.235073
ENSDARG00000075687	105.016	0.803043	0.259378	3.09603	0.00196131	0.00520994
ENSDARG00000075382	101.798	-0.953066	0.254864	-3.73951	0.000184377	0.000582247
ENSDARG00000029866	85.1515	10.2529	1.4615	7.01529	2.29467e-12	1.45519e-11
ENSDARG00000063036	155.523	-0.785673	0.213561	-3.67892	0.000234222	0.000727465
ENSDARG00000096259	0.671482	0	5.28218	0	1	NA
ENSDARG00000098837	310.196	10.0612	0.844383	11.9155	9.82703e-33	1.36594e-31
ENSDARG00000075648	0.652697	-1.01794	4.24871	-0.239588	0.810649	NA
ENSDARG00000100604	0.728533	-0.986894	3.66575	-0.26922	0.78776	NA
ENSDARG00000020191	1.94837	1.98862	2.35649	0.843891	0.39873	0.514626
ENSDARG00000037739	158.806	-0.00336388	0.205822	-0.0163436	0.98696	0.996057
ENSDARG00000103878	24.1649	9.83615	1.51779	6.48058	9.13728e-11	5.22e-10
ENSDARG00000103057	531.424	-0.235846	0.124897	-1.88832	0.0589831	0.10805
ENSDARG00000042689	1.04338	1.42477	2.95285	0.482507	0.629446	NA
ENSDARG00000099609	0.626174	1.31404	3.89962	0.336965	0.736143	NA
ENSDARG00000055656	19.3263	9.43868	1.53793	6.13726	8.39593e-10	4.47698e-09
ENSDARG00000042293	17.6768	9.37883	1.55718	6.02297	1.71242e-09	8.93146e-09
ENSDARG00000073705	79.0483	0.0456313	0.295987	0.154166	0.877479	0.915872
ENSDARG00000116774	38.818	-2.46083	2.05711	-1.19626	0.231596	0.336612
ENSDARG00000091609	0.375185	-1.01779	5.14628	-0.197772	0.843223	NA
ENSDARG00000087390	45.5066	9.25891	1.48341	6.24165	4.32968e-10	2.3504e-09
ENSDARG00000099068	33.321	9.11823	1.49556	6.09686	1.08175e-09	5.7329e-09
ENSDARG00000088908	27.0394	0.255403	0.5162	0.494775	0.620759	0.720259
ENSDARG00000040310	370.279	0.213527	0.141575	1.50823	0.131496	0.211776
ENSDARG00000105629	160.553	-0.496591	0.198849	-2.49732	0.0125135	0.0279006
ENSDARG00000074084	444.563	-0.168051	0.122424	-1.37269	0.169849	0.261404
ENSDARG00000098398	211.528	0.507328	0.210055	2.41522	0.0157257	0.0340882
ENSDARG00000019601	860.127	9.07441	0.727062	12.4809	9.48553e-36	1.41903e-34
ENSDARG00000078387	4.45159	4.12513	1.83276	2.25077	0.0243998	0.0502505
ENSDARG00000098602	88.79	8.85088	1.47095	6.01713	1.77532e-09	9.24214e-09
ENSDARG00000078348	570.477	-0.823756	0.128972	-6.38711	1.69055e-10	9.45755e-10
ENSDARG00000101688	2.26145	-1.25179	1.83602	-0.681794	0.495369	0.60861
ENSDARG00000104577	1.95411	-2.39946	2.03673	-1.17809	0.23876	0.344728
ENSDARG00000058226	465.751	0.544189	0.121049	4.49561	6.93707e-06	2.62172e-05
ENSDARG00000006812	392.255	0.201011	0.143515	1.40062	0.161327	0.250752
ENSDARG00000097046	0.445166	2.0094	5.15439	0.389842	0.696654	NA
ENSDARG00000045316	22.3021	0.938149	0.573104	1.63696	0.101638	0.170861
ENSDARG00000045567	70.1017	0.0628307	0.276767	0.227017	0.820411	0.874695
ENSDARG00000079997	35.9933	-0.252143	0.399127	-0.631735	0.52756	0.638
ENSDARG00000097513	229.065	8.84248	1.45463	6.07887	1.21032e-09	6.38643e-09
ENSDARG00000036057	184.821	0.951811	0.216778	4.39072	1.12977e-05	4.17786e-05
ENSDARG00000090847	252.699	8.7644	1.45279	6.03282	1.61121e-09	8.42395e-09
ENSDARG00000003157	65.3432	0.589189	0.378117	1.55822	0.119182	0.19505
ENSDARG00000013222	65.7291	0.1557	0.309749	0.502665	0.6152	0.71607
ENSDARG00000062401	6.4664	1.56967	1.76064	0.891536	0.372642	0.488751
ENSDARG00000103769	32.0173	8.75565	1.505	5.81771	5.966e-09	2.98346e-08
ENSDARG00000009014	913.456	8.72691	0.726245	12.0165	2.91056e-33	4.09545e-32
ENSDARG00000059812	315.084	-0.126537	0.153133	-0.826321	0.408622	0.524551
ENSDARG00000078962	10.7095	8.66785	1.66098	5.2185	1.8038e-07	7.89766e-07
ENSDARG00000037017	669.076	-0.444337	0.100696	-4.41268	1.02101e-05	3.79009e-05
ENSDARG00000112175	0.506636	2.74639	5.28243	0.51991	0.603126	NA
ENSDARG00000088689	14.6472	-0.342608	0.77255	-0.443477	0.657421	0.748551
ENSDARG00000086753	50.4188	0.604621	0.38564	1.56784	0.116919	0.192027
ENSDARG00000025212	207.083	0.238461	0.1708	1.39614	0.162673	0.25244
ENSDARG00000098475	44.8637	-0.0243624	0.352382	-0.0691364	0.944881	0.964754
ENSDARG00000063555	7.26828	0.917106	1.04404	0.878418	0.379717	0.49552
ENSDARG00000096898	490.058	0.638545	0.175122	3.64629	0.000266058	0.00082018
ENSDARG00000086416	154.869	0.119688	0.212418	0.563454	0.573126	0.67814
ENSDARG00000095777	1.01718	-4.0087	7.26098	-0.552088	0.580888	NA
ENSDARG00000078069	13.0251	8.63889	3.14002	2.75122	0.00593731	0.0142651
ENSDARG00000026165	220.07	8.62869	1.03049	8.37335	5.60042e-17	4.47526e-16
ENSDARG00000091947	22.5906	0.107631	0.539095	0.199651	0.841754	0.889969
ENSDARG00000012468	24.0543	-0.477519	0.647694	-0.73726	0.460964	0.57622
ENSDARG00000035751	2056.99	-0.425689	0.0725064	-5.87105	4.33032e-09	2.18974e-08
ENSDARG00000033029	1.05157	0.574218	2.56841	0.223569	0.823093	NA
ENSDARG00000098687	0.997025	2.00959	2.87361	0.699329	0.484347	NA
ENSDARG00000009094	0.769371	0.424668	3.3976	0.124991	0.900531	NA
ENSDARG00000044544	72.6117	0.931519	0.306534	3.03888	0.0023746	0.00619674
ENSDARG00000062632	11.0096	8.59458	1.63942	5.24245	1.58462e-07	6.9837e-07
ENSDARG00000055192	2.33573	-1.99246	1.97458	-1.00905	0.312949	0.426865
ENSDARG00000092726	66.7824	8.45803	1.47168	5.7472	9.07307e-09	4.48184e-08
ENSDARG00000116187	1.35477	-1.01786	3.33807	-0.304926	0.760423	NA
ENSDARG00000025679	119.78	0.489472	0.238247	2.05447	0.0399301	0.0771811
ENSDARG00000102343	8.73048	8.41904	1.73092	4.86391	1.15088e-06	4.69195e-06
ENSDARG00000051874	22.3566	8.32557	1.52697	5.45236	4.97062e-08	2.30852e-07
ENSDARG00000103311	21.2568	1.66555	0.8579	1.94143	0.0522058	0.0975072
ENSDARG00000077688	7.77459	8.22556	1.74372	4.71725	2.39051e-06	9.48682e-06
ENSDARG00000051861	376.347	7.75359	1.44081	5.38143	7.38968e-08	3.37392e-07
ENSDARG00000114184	1.67642	0.00653316	2.38921	0.00273445	0.997818	1
ENSDARG00000075766	8.1891	0.0439761	0.950961	0.0462438	0.963116	0.979459
ENSDARG00000017366	70.7509	0.487705	0.320829	1.52014	0.128475	0.207635
ENSDARG00000104130	203.961	0.754339	0.199345	3.78409	0.00015427	0.000492617
ENSDARG00000089302	1969.69	-0.352994	0.0737978	-4.78326	1.72474e-06	6.9354e-06
ENSDARG00000060879	5.59162	7.64383	1.84817	4.13588	3.5359e-05	0.000122651
ENSDARG00000040534	308.63	7.6046	1.45456	5.2281	1.71261e-07	7.51876e-07
ENSDARG00000003977	71.0835	0.940019	0.334939	2.80654	0.00500774	0.012216
ENSDARG00000100363	467.442	-0.426497	0.133496	-3.19484	0.00139907	0.00381938
ENSDARG00000054334	15.1505	7.58454	2.36957	3.20081	0.00137041	0.0037464
ENSDARG00000092170	114.626	7.55897	0.85631	8.82737	1.07161e-18	9.20732e-18
ENSDARG00000108987	1.02006	2.00961	2.75135	0.730409	0.46514	NA
ENSDARG00000062221	3.63234	0.986328	1.9926	0.494996	0.620603	0.720259
ENSDARG00000087910	12.4169	-0.529948	1.05226	-0.503626	0.614524	0.715452
ENSDARG00000096232	1.67163	0.324033	1.98718	0.163062	0.87047	0.910808
ENSDARG00000058394	249.845	0.0191771	0.175436	0.109311	0.912956	0.941365
ENSDARG00000006757	10.958	3.00964	1.67989	1.79157	0.0732021	0.129457
ENSDARG00000004948	888.565	-0.391981	0.111961	-3.50105	0.000463428	0.00137408
ENSDARG00000056166	40.6696	7.54363	1.48136	5.09237	3.5361e-07	1.51309e-06
ENSDARG00000004405	23.2248	7.52269	1.51897	4.95249	7.32692e-07	3.05048e-06
ENSDARG00000086950	133.699	-0.0756033	0.218091	-0.346659	0.728848	0.803085
ENSDARG00000044935	13.3348	0.524771	0.784735	0.668724	0.503671	0.616742
ENSDARG00000092638	69.2909	0.604382	0.397935	1.5188	0.128814	0.208045
ENSDARG00000109867	0.865616	-0.46608	3.14438	-0.148226	0.882164	NA
ENSDARG00000091906	31.0499	7.50146	1.50992	4.96813	6.76001e-07	2.81929e-06
ENSDARG00000037455	11.9572	-0.788487	0.896153	-0.879858	0.378936	0.494801
ENSDARG00000097170	28.3396	7.46905	1.55716	4.79657	1.61402e-06	6.50093e-06
ENSDARG00000056986	29.8213	7.44704	1.49732	4.97356	6.57329e-07	2.74613e-06
ENSDARG00000003270	316.155	-0.783114	0.137203	-5.70771	1.14509e-08	5.61782e-08
ENSDARG00000013705	65.5712	0.222176	0.434728	0.51107	0.609302	0.711066
ENSDARG00000115405	37.8009	7.43665	1.38007	5.38859	7.10143e-08	3.25149e-07
ENSDARG00000099200	45.4088	7.43584	1.48696	5.00069	5.71259e-07	2.39998e-06
ENSDARG00000042688	12.0149	7.40194	1.53871	4.81049	1.50564e-06	6.08839e-06
ENSDARG00000095273	3155.81	-0.415666	0.105541	-3.93843	8.20158e-05	0.000271772
ENSDARG00000004830	575.58	0.942098	0.126273	7.4608	8.59987e-14	5.93223e-13
ENSDARG00000062884	1.62085	-4.43494	2.23103	-1.98785	0.0468288	NA
ENSDARG00000004280	405.665	0.470813	0.144791	3.25166	0.00114732	0.00318402
ENSDARG00000040295	2381.53	7.39907	0.318821	23.2076	3.81686e-119	2.08777e-117
ENSDARG00000078929	452.833	-0.0580075	0.125404	-0.462565	0.643676	0.738968
ENSDARG00000088641	1354.85	7.36983	0.358479	20.5586	6.44815e-94	2.49921e-92
ENSDARG00000060320	311.192	-0.0548884	0.158944	-0.34533	0.729846	0.80377
ENSDARG00000017798	522.231	-0.196986	0.14635	-1.34599	0.178304	0.272237
ENSDARG00000016048	482.577	-0.0989174	0.12643	-0.78239	0.433985	0.549177
ENSDARG00000089701	2.48097	4.00967	2.20946	1.81477	0.0695587	0.124179
ENSDARG00000007289	6.01514	-1.68945	1.07532	-1.57111	0.116156	0.190936
ENSDARG00000020744	0.418647	-1.01793	5.35165	-0.190208	0.849146	NA
ENSDARG00000058206	378.085	7.35243	0.559075	13.1511	1.67796e-39	2.70844e-38
ENSDARG00000074401	21.8239	1.20477	0.681331	1.76827	0.0770165	0.135279
ENSDARG00000035101	23.5951	7.31947	1.50971	4.84825	1.24555e-06	5.06516e-06
ENSDARG00000002355	2.27697	2.74662	1.9731	1.39203	0.163913	0.254121
ENSDARG00000071553	76.8716	7.30724	1.4706	4.96887	6.73426e-07	2.80975e-06
ENSDARG00000074305	45.2594	0.897154	0.43614	2.05703	0.0396833	0.0767501
ENSDARG00000006546	403.458	-0.0937838	0.133959	-0.700091	0.48387	0.597963
ENSDARG00000067560	114.82	0.478182	0.22958	2.08285	0.0372645	0.072607
ENSDARG00000095682	0.549165	0.532005	7.16183	0.0742833	0.940785	NA
ENSDARG00000097666	4.28839	-0.84809	1.12106	-0.756508	0.449345	0.56453
ENSDARG00000038639	6.72429	0.984598	1.79498	0.54853	0.583328	0.68728
ENSDARG00000045089	12.4652	7.29508	1.55401	4.69437	2.67433e-06	1.05571e-05
ENSDARG00000103712	458.094	-0.989737	0.141061	-7.0164	2.2766e-12	1.44467e-11
ENSDARG00000112540	153.885	7.29089	0.521549	13.9793	2.08476e-44	3.72761e-43
ENSDARG00000101067	1.41079	-0.012204	2.35128	-0.00519036	0.995859	NA
ENSDARG00000097746	19.5571	7.25757	1.5543	4.66934	3.02174e-06	1.18682e-05
ENSDARG00000026531	2532.9	-0.889896	0.0674757	-13.1884	1.02356e-39	1.65906e-38
ENSDARG00000043089	21.4959	7.25755	1.50828	4.81182	1.49564e-06	6.05048e-06
ENSDARG00000028379	241.594	-0.424787	0.185874	-2.28535	0.0222923	0.0464231
ENSDARG00000074852	12.7634	7.21907	1.58744	4.54763	5.4254e-06	2.07874e-05
ENSDARG00000032575	2694.02	0.984291	0.0809683	12.1565	5.29831e-34	7.61529e-33
ENSDARG00000062084	0.353507	1.42445	6.07755	0.234379	0.814691	NA
ENSDARG00000043976	2699.29	-0.252923	0.0681025	-3.71386	0.000204123	0.000640331
ENSDARG00000113666	15.3511	0.360661	0.72964	0.4943	0.621094	0.720454
ENSDARG00000103002	54.7427	0.90494	0.373295	2.4242	0.0153424	0.0333503
ENSDARG00000043795	3748.82	0.409709	0.0607446	6.74478	1.53263e-11	9.22521e-11
ENSDARG00000030129	4.41347	-1.54827	1.22429	-1.26463	0.206002	0.305775
ENSDARG00000030012	2313.87	-0.788813	0.066301	-11.8974	1.22023e-32	1.68884e-31
ENSDARG00000058212	154.39	0.931243	0.214642	4.33858	1.43407e-05	5.2456e-05
ENSDARG00000068279	1.29004	0.424699	3.0402	0.139694	0.888901	NA
ENSDARG00000012982	227.239	-0.256615	0.181606	-1.41303	0.157647	0.245997
ENSDARG00000042141	23.5485	0.120368	0.627972	0.191678	0.847995	0.894479
ENSDARG00000055595	0.474739	2.0097	4.307	0.466611	0.640778	NA
ENSDARG00000004763	19.4496	-0.616888	0.679641	-0.907669	0.364053	0.480472
ENSDARG00000088906	14.8264	7.1795	1.53255	4.68468	2.80394e-06	1.10395e-05
ENSDARG00000021739	62.3794	-0.259679	0.46068	-0.563687	0.572967	0.678035
ENSDARG00000010681	138.817	-0.0278815	0.262325	-0.106286	0.915355	0.943037
ENSDARG00000094140	5.03022	2.14876	1.76861	1.21495	0.224386	0.327922
ENSDARG00000099476	1109.52	-0.0216143	0.0883923	-0.244527	0.806823	0.864761
ENSDARG00000029596	315.901	-0.458474	0.170596	-2.68748	0.00719935	0.0169554
ENSDARG00000033126	67.5905	0.702564	0.323213	2.17369	0.0297286	0.0597093
ENSDARG00000089124	207.698	7.12686	0.744441	9.57344	1.03403e-21	1.01204e-20
ENSDARG00000022334	1.29139	1.30377	2.38666	0.546273	0.584878	NA
ENSDARG00000012640	4.86033	7.08296	1.77788	3.98394	6.77817e-05	0.000227477
ENSDARG00000006225	1026.43	0.547437	0.105126	5.20746	1.91441e-07	8.36123e-07
ENSDARG00000076060	316.741	-0.0140012	0.147298	-0.0950535	0.924272	0.949906
ENSDARG00000055439	211.619	7.06556	0.659355	10.7159	8.5748e-27	1.00486e-25
ENSDARG00000044619	2427.77	-0.69492	0.0777677	-8.93585	4.0405e-19	3.54534e-18
ENSDARG00000016528	45.9753	0.564965	0.390546	1.4466	0.148008	0.233622
ENSDARG00000059826	58.2164	0.780364	0.393806	1.98159	0.0475246	0.0898397
ENSDARG00000087863	410.244	7.05401	1.45412	4.85106	1.22804e-06	4.99706e-06
ENSDARG00000054153	6.53065	3.43859	1.69816	2.0249	0.0428778	0.0821998
ENSDARG00000070174	588.212	-0.622814	0.12724	-4.89479	9.84103e-07	4.03917e-06
ENSDARG00000103802	68.3108	-0.52429	0.318316	-1.64708	0.0995424	0.167977
ENSDARG00000043271	1.50703	0.98793	2.23764	0.441506	0.658847	NA
ENSDARG00000079632	261.643	0.213019	0.199954	1.06534	0.286721	0.399279
ENSDARG00000057927	29.7134	-0.0409829	0.597746	-0.0685624	0.945338	0.965096
ENSDARG00000044281	606.686	-0.152716	0.11968	-1.27604	0.201942	0.300991
ENSDARG00000039613	127.29	0.509413	0.22156	2.29921	0.0214928	0.0449631
ENSDARG00000031693	19.725	7.02461	1.52235	4.61433	3.94363e-06	1.53124e-05
ENSDARG00000092948	4.98193	-1.82237	1.26787	-1.43735	0.15062	0.236917
ENSDARG00000010565	4.23165	7.00967	1.82705	3.8366	0.000124751	0.000404006
ENSDARG00000040255	531.686	0.550465	0.151456	3.63448	0.000278539	0.000856616
ENSDARG00000024847	1.27212	2.42472	2.7448	0.883384	0.377029	NA
ENSDARG00000105338	1.45903	-4.44487	2.98412	-1.48951	0.136354	NA
ENSDARG00000005626	1.84876	-1.4451	1.768	-0.817365	0.41372	0.529467
ENSDARG00000090381	1.32983	0.424662	2.81124	0.151059	0.879929	NA
ENSDARG00000038302	86.3371	0.89489	0.281966	3.17375	0.00150483	0.00408626
ENSDARG00000070512	161.429	0.0536539	0.206889	0.259337	0.795375	0.856368
ENSDARG00000023878	345.484	0.587988	0.151879	3.87142	0.000108205	0.000353428
ENSDARG00000040944	1018.36	-0.307255	0.107905	-2.84745	0.00440717	0.0108948
ENSDARG00000062655	45.7596	-0.802727	0.40441	-1.98493	0.0471521	0.0892571
ENSDARG00000003902	34.0411	7.00964	1.50318	4.66319	3.11339e-06	1.22059e-05
ENSDARG00000087920	9.84728	7.00962	1.62126	4.32357	1.53526e-05	5.59005e-05
ENSDARG00000041575	131.212	-0.10552	0.231485	-0.455841	0.648504	0.742535
ENSDARG00000053254	517.122	-0.129443	0.414004	-0.312661	0.754538	0.823866
ENSDARG00000045850	135.64	0.305515	0.218249	1.39985	0.16156	0.251033
ENSDARG00000102687	5.53063	-0.0261082	1.47186	-0.0177382	0.985848	0.995279
ENSDARG00000027916	409.361	-0.241371	0.14772	-1.63398	0.102263	0.171703
ENSDARG00000014655	45.7231	0.577641	0.420585	1.37342	0.169621	0.261138
ENSDARG00000087198	170.306	7.00807	0.612102	11.4492	2.37355e-30	3.11627e-29
ENSDARG00000061664	95.9461	-0.732742	0.293576	-2.49592	0.0125631	0.0279887
ENSDARG00000026049	41.019	6.99085	1.09378	6.39144	1.64329e-10	9.2064e-10
ENSDARG00000104484	226.64	0.980276	0.285791	3.43005	0.00060347	0.0017516
ENSDARG00000091359	0.792396	-2.05268	7.28185	-0.28189	0.778028	NA
ENSDARG00000078890	20.8654	-0.709752	0.693279	-1.02376	0.305948	0.419526
ENSDARG00000001906	0.483472	1.42464	4.65653	0.305945	0.759646	NA
ENSDARG00000039354	12.8126	6.96384	1.54607	4.50421	6.6619e-06	2.52313e-05
ENSDARG00000099359	6.86361	-1.49345	0.934031	-1.59893	0.109837	0.182397
ENSDARG00000043492	2.23503	0.545289	1.69737	0.321255	0.748017	0.818725
ENSDARG00000053027	21.8618	6.9165	1.52421	4.53776	5.68559e-06	2.17371e-05
ENSDARG00000058053	1.07323	1.42466	2.74768	0.518495	0.604113	NA
ENSDARG00000116593	2.7636	3.59463	1.98617	1.80983	0.070322	0.125345
ENSDARG00000102475	22.2264	-0.5024	0.52199	-0.962471	0.335813	0.451455
ENSDARG00000100729	2694.84	0.4302	0.0639083	6.73153	1.67893e-11	1.00746e-10
ENSDARG00000112923	0.691715	-2.63616	3.93254	-0.670345	0.502638	NA
ENSDARG00000013457	274.409	0.301664	0.157081	1.92044	0.0548022	0.101551
ENSDARG00000099731	5.05263	-0.442929	1.58455	-0.27953	0.779838	0.844368
ENSDARG00000039211	299.981	-0.911305	0.141545	-6.43829	1.20829e-10	6.82446e-10
ENSDARG00000098414	34.5361	0.593633	0.442873	1.34041	0.180111	0.274477
ENSDARG00000102371	6.51923	0.802952	1.12644	0.712825	0.475954	0.590624
ENSDARG00000027141	1874.43	0.347316	0.0694363	5.00194	5.67573e-07	2.38604e-06
ENSDARG00000026236	44.6879	6.8947	1.46389	4.70986	2.47889e-06	9.81948e-06
ENSDARG00000093098	112.642	6.81921	0.75006	9.09155	9.76408e-20	8.78179e-19
ENSDARG00000022139	19.5552	6.81701	1.52041	4.48367	7.33689e-06	2.76421e-05
ENSDARG00000002168	239.38	-0.16143	0.166028	-0.972309	0.330897	0.446485
ENSDARG00000016429	242.01	-0.422502	0.177241	-2.38377	0.0171362	0.0367558
ENSDARG00000052856	5694.49	0.0445428	0.0497792	0.894808	0.37089	0.487111
ENSDARG00000070681	32.3291	-0.701932	0.411682	-1.70503	0.0881883	0.151637
ENSDARG00000089357	8.80595	-1.2295	0.926612	-1.32688	0.184549	0.280098
ENSDARG00000041869	36.7103	0.153075	0.441365	0.346822	0.728725	0.802995
ENSDARG00000101080	285.817	-0.499653	0.158362	-3.15512	0.00160429	0.00433512
ENSDARG00000068114	2.67864	4.51218	2.05266	2.19821	0.0279342	0.0565617
ENSDARG00000096975	3.15811	-0.433286	3.53614	-0.122531	0.902479	0.933899
ENSDARG00000116660	87.7724	6.78338	1.04613	6.48428	8.91536e-11	5.09472e-10
ENSDARG00000117369	16.7621	0.20747	0.835438	0.248337	0.803874	0.862681
ENSDARG00000088794	4.01713	-1.45466	1.53986	-0.944672	0.344827	0.460408
ENSDARG00000043447	2.14505	-1.58215	1.87576	-0.843472	0.398965	0.514826
ENSDARG00000024092	6.14412	0.386312	1.23729	0.312225	0.75487	0.824042
ENSDARG00000097526	1.56982	2.15754	2.11504	1.0201	0.307683	NA
ENSDARG00000101230	4.32271	-0.914243	1.29402	-0.706517	0.479867	0.594567
ENSDARG00000068923	2.17098	-2.4554	1.75199	-1.40149	0.161067	0.250466
ENSDARG00000096091	45.007	6.76396	1.47288	4.59235	4.38291e-06	1.69267e-05
ENSDARG00000052255	2.92073	4.00962	1.96276	2.04285	0.0410669	0.0791343
ENSDARG00000117755	1.72796	1.30955	2.17331	0.602561	0.546801	0.654651
ENSDARG00000111882	172.888	6.76352	0.578388	11.6937	1.37202e-31	1.84629e-30
ENSDARG00000035540	34.9308	0.986175	0.496884	1.98472	0.0471758	0.0892933
ENSDARG00000002917	1015.07	-0.76158	0.0887797	-8.57832	9.62704e-18	7.94129e-17
ENSDARG00000103193	0.846026	-1.0179	3.32798	-0.305862	0.75971	NA
ENSDARG00000007136	52.6132	0.247346	0.390073	0.634102	0.526014	0.636792
ENSDARG00000052758	5.48838	-0.0157693	1.05307	-0.0149746	0.988052	0.996417
ENSDARG00000006544	30.8678	6.75101	1.48802	4.5369	5.7086e-06	2.18208e-05
ENSDARG00000101598	23.3457	6.74655	1.53126	4.40588	1.05355e-05	3.90788e-05
ENSDARG00000105468	0.459082	-1.04621	5.64641	-0.185287	0.853004	NA
ENSDARG00000084661	0.821662	-1.01816	3.65596	-0.278492	0.780635	NA
ENSDARG00000026664	425.134	0.234935	0.123689	1.8994	0.0575119	0.105825
ENSDARG00000094983	54.533	6.71719	1.05428	6.37139	1.87328e-10	1.04377e-09
ENSDARG00000003615	14.7355	6.71445	1.20141	5.58879	2.28663e-08	1.09661e-07
ENSDARG00000034685	106.323	0.418373	0.251512	1.66343	0.0962258	0.163217
ENSDARG00000093452	34.1857	0.0836841	0.478881	0.174749	0.861277	0.904338
ENSDARG00000113599	66.2581	6.7066	0.580124	11.5606	6.52253e-31	8.65717e-30
ENSDARG00000071467	117.618	0.35985	0.262578	1.37045	0.170545	0.262288
ENSDARG00000092845	2.64693	6.69143	2.53364	2.64104	0.0082653	0.0192256
ENSDARG00000045548	77.3997	6.68986	1.04645	6.39291	1.62762e-10	9.12125e-10
ENSDARG00000014929	21.1048	6.67261	1.52614	4.37222	1.22989e-05	4.52825e-05
ENSDARG00000102068	95.3757	0.837732	0.26447	3.16759	0.00153708	0.00416682
ENSDARG00000069956	93.7963	0.158741	0.285754	0.555516	0.578542	0.683092
ENSDARG00000078430	351.799	-0.503204	0.127424	-3.94906	7.84591e-05	0.000260698
ENSDARG00000094504	25.834	0.285909	0.518282	0.551648	0.58119	0.685598
ENSDARG00000070846	396.061	-0.97114	0.139357	-6.9687	3.19885e-12	2.01028e-11
ENSDARG00000102766	353.865	0.479082	0.142579	3.36012	0.000779078	0.00222342
ENSDARG00000063539	50.8002	6.66836	1.46313	4.5576	5.17406e-06	1.98739e-05
ENSDARG00000010673	55.3577	6.65351	1.47899	4.49869	6.83739e-06	2.58606e-05
ENSDARG00000095890	89.6309	-0.34306	0.27758	-1.2359	0.216496	0.318479
ENSDARG00000101535	22.8468	6.63422	1.51522	4.37838	1.19563e-05	4.4088e-05
ENSDARG00000070787	2017.9	-0.357839	0.07424	-4.82003	1.43534e-06	5.81504e-06
ENSDARG00000070046	180.197	0.466525	0.205407	2.27123	0.0231333	0.0479968
ENSDARG00000021455	160.32	0.679184	0.223726	3.03578	0.00239912	0.0062573
ENSDARG00000097963	9.20552	0.592745	0.943562	0.628199	0.529873	0.639953
ENSDARG00000018263	15.2051	6.58316	1.52519	4.3163	1.58668e-05	5.76539e-05
ENSDARG00000098660	79.5197	-0.212711	0.256973	-0.827759	0.407807	0.523849
ENSDARG00000069254	26.059	6.55397	1.51476	4.32675	1.51328e-05	5.51414e-05
ENSDARG00000115504	0.87333	0.990213	2.8421	0.348408	0.727534	NA
ENSDARG00000058679	45.6406	0.555499	0.37036	1.49989	0.133643	0.214647
ENSDARG00000061844	114.719	0.407586	0.269946	1.50988	0.131074	0.211202
ENSDARG00000105779	176.054	6.54061	0.372059	17.5795	3.53561e-69	9.65604e-68
ENSDARG00000042815	16.9967	6.5332	1.52049	4.29678	1.73301e-05	6.26191e-05
ENSDARG00000037423	183.288	0.0829884	0.212162	0.391155	0.695683	0.777488
ENSDARG00000100270	4.68772	0.184759	1.22899	0.150334	0.880501	0.917941
ENSDARG00000021351	0.479893	1.42464	4.97384	0.286427	0.774551	NA
ENSDARG00000028192	11.5638	-0.74976	0.806301	-0.929875	0.352436	0.468162
ENSDARG00000054973	611.526	-0.530917	0.123315	-4.30538	1.66698e-05	6.04244e-05
ENSDARG00000105075	21.2845	0.693164	0.629889	1.10045	0.271135	0.381541
ENSDARG00000018890	563.24	0.451429	0.121428	3.71767	0.000201065	0.000631352
ENSDARG00000006301	132.16	-0.614991	0.288209	-2.13384	0.0328563	0.0650625
ENSDARG00000094138	7.08474	6.51212	2.28472	2.85029	0.0043679	0.0108078
ENSDARG00000099724	98.9084	0.0644797	0.277806	0.232103	0.816458	0.871582
ENSDARG00000111173	2.02066	-1.01809	2.83923	-0.358578	0.719911	0.795857
ENSDARG00000093538	0.623981	1.42454	3.86487	0.368588	0.712435	NA
ENSDARG00000062467	13.9791	6.49074	1.54083	4.2125	2.52556e-05	8.94859e-05
ENSDARG00000045605	37.007	6.48153	1.4737	4.39814	1.09181e-05	4.04363e-05
ENSDARG00000087188	478.091	-0.813725	0.17238	-4.72054	2.35215e-06	9.34221e-06
ENSDARG00000104399	115.065	6.46483	0.745682	8.66969	4.33298e-18	3.6439e-17
ENSDARG00000100505	148.83	0.945221	0.243765	3.87759	0.000105497	0.00034522
ENSDARG00000003446	45.0173	0.340974	0.42521	0.801896	0.422613	0.537977
ENSDARG00000099332	0.679103	-1.01791	4.53138	-0.224636	0.822263	NA
ENSDARG00000052535	2.35443	1.42464	2.2632	0.62948	0.529035	0.639296
ENSDARG00000061303	0.821626	0.959343	3.93292	0.243926	0.807288	NA
ENSDARG00000102599	1259.43	0.569548	0.0959942	5.93314	2.97187e-09	1.52103e-08
ENSDARG00000019897	237.03	-0.324093	0.184023	-1.76115	0.0782126	0.137132
ENSDARG00000011897	403.641	0.340562	0.134429	2.5334	0.0112961	0.02547
ENSDARG00000016754	776.539	0.144536	0.137397	1.05196	0.29282	0.406141
ENSDARG00000057437	7.88719	6.44701	1.66496	3.87217	0.000107872	0.000352458
ENSDARG00000055591	5.44073	3.68484	1.65911	2.22097	0.0263531	0.0537865
ENSDARG00000042145	0.985569	-1.00906	3.36272	-0.300074	0.764121	NA
ENSDARG00000054290	1592.4	-0.64271	0.0852761	-7.53681	4.81592e-14	3.35061e-13
ENSDARG00000100159	4.60795	6.42467	1.76252	3.64517	0.00026722	0.000823632
ENSDARG00000101118	7.10197	-1.42312	1.09915	-1.29475	0.195408	0.293055
ENSDARG00000045422	99.9991	0.779109	0.283715	2.7461	0.00603092	0.0144578
ENSDARG00000012340	29.5651	0.821531	0.676991	1.2135	0.224938	0.328607
ENSDARG00000057299	775.708	-0.284811	0.117819	-2.41735	0.015634	0.0339083
ENSDARG00000099362	12.2727	-1.01497	0.683469	-1.48503	0.137535	0.219807
ENSDARG00000099667	504.195	0.442097	0.161546	2.73666	0.00620665	0.0148479
ENSDARG00000093089	7.65602	6.42465	1.63894	3.92	8.8549e-05	0.000292622
ENSDARG00000091667	0.534165	-2.48518	4.5704	-0.543754	0.58661	NA
ENSDARG00000053709	4.51813	-0.267789	1.16434	-0.229992	0.818098	0.872848
ENSDARG00000079125	8.52241	0.214827	1.23358	0.174149	0.861749	0.904436
ENSDARG00000087393	39.213	6.40669	1.07922	5.93641	2.91332e-09	1.49263e-08
ENSDARG00000089216	0.475223	0.425028	7.35452	0.0577914	0.953915	NA
ENSDARG00000104412	14.6869	6.37876	1.55755	4.09537	4.21494e-05	0.000144911
ENSDARG00000077169	60.2563	6.3748	1.05041	6.06889	1.28796e-09	6.78137e-09
ENSDARG00000026634	219.753	-0.00348858	0.184886	-0.0188688	0.984946	0.994832
ENSDARG00000088022	2.44806	-1.02255	2.314	-0.441896	0.658565	0.749546
ENSDARG00000101967	0.475336	0.424612	5.18763	0.0818508	0.934765	NA
ENSDARG00000041792	42.272	6.36606	0.903395	7.04682	1.83048e-12	1.16653e-11
ENSDARG00000088202	42.6467	6.3554	1.49805	4.24244	2.21101e-05	7.87769e-05
ENSDARG00000110328	0.436617	-1.56732	5.09559	-0.307583	0.7584	NA
ENSDARG00000061223	47.8684	0.787078	0.436536	1.80301	0.0713865	0.126847
ENSDARG00000090900	123.579	6.35537	1.46717	4.33171	1.47956e-05	5.40243e-05
ENSDARG00000075314	98.1886	0.997094	0.269796	3.69573	0.000219252	0.000684365
ENSDARG00000078829	10.8602	0.464329	0.791163	0.586894	0.557275	0.663956
ENSDARG00000099376	68.3734	0.207337	0.32609	0.635827	0.524889	0.635985
ENSDARG00000038074	273.862	0.230127	0.158712	1.44997	0.147066	0.2324
ENSDARG00000042285	3.41136	6.35534	2.02663	3.13591	0.00171322	0.0046
ENSDARG00000023759	386.101	-0.16964	0.202997	-0.835677	0.403337	0.519225
ENSDARG00000102736	117.852	-0.838077	0.21674	-3.86674	0.000110298	0.000359357
ENSDARG00000062651	169.785	0.867799	0.216379	4.01055	6.05776e-05	0.000204573
ENSDARG00000056630	27.9716	6.3227	1.48912	4.24593	2.17686e-05	7.76598e-05
ENSDARG00000101260	186.264	0.258403	0.19906	1.29812	0.194247	0.291693
ENSDARG00000099562	11.9794	6.30729	1.55747	4.04969	5.12848e-05	0.000174526
ENSDARG00000074129	202.661	-0.170771	0.187155	-0.912456	0.361529	0.477725
ENSDARG00000078247	35.1456	6.28601	0.821101	7.65559	1.92428e-14	1.37172e-13
ENSDARG00000090481	0.537693	-1.01795	3.85157	-0.264296	0.791552	NA
ENSDARG00000026403	0.594086	-2.45036	4.26748	-0.574193	0.565837	NA
ENSDARG00000061159	221.945	0.201224	0.20105	1.00086	0.316894	0.431216
ENSDARG00000003877	76.4486	0.789315	0.330801	2.38607	0.0170294	0.0365672
ENSDARG00000099892	1.13912	0.424672	2.80537	0.151378	0.879678	NA
ENSDARG00000088145	3.54815	1.69585	1.54176	1.09995	0.271355	0.381768
ENSDARG00000009018	3.09855	-1.01791	2.59607	-0.392095	0.694988	0.777048
ENSDARG00000001994	29.7671	-0.0762182	0.442255	-0.17234	0.86317	0.905464
ENSDARG00000068256	197.289	-0.0617426	0.167795	-0.367964	0.7129	0.790763
ENSDARG00000109683	12.0076	6.27808	1.54656	4.05939	4.92008e-05	0.000167964
ENSDARG00000015998	49.906	6.17227	1.06677	5.78597	7.2094e-09	3.5877e-08
ENSDARG00000019516	3.30435	2.1559	1.88101	1.14614	0.251737	0.359746
ENSDARG00000011662	590.437	-0.718566	0.1151	-6.24298	4.29311e-10	2.33185e-09
ENSDARG00000100540	139.502	6.17173	1.03815	5.94494	2.76565e-09	1.41772e-08
ENSDARG00000096982	3.23923	0.402931	1.48043	0.272172	0.78549	0.848744
ENSDARG00000099782	2.24673	6.15254	2.24248	2.74364	0.00607629	0.0145572
ENSDARG00000076490	264.717	-0.220538	0.171605	-1.28515	0.198741	0.297133
ENSDARG00000074812	0.966027	2.00959	2.86552	0.701302	0.483115	NA
ENSDARG00000099156	16.0612	6.15254	1.53825	3.99969	6.34247e-05	0.000213519
ENSDARG00000071042	1.23727	0.424781	3.23074	0.131481	0.895395	NA
ENSDARG00000092528	0.783326	-1.01797	3.47409	-0.293019	0.769508	NA
ENSDARG00000026417	142.406	6.13574	0.539611	11.3707	5.85307e-30	7.577e-29
ENSDARG00000099761	0.829093	2.00949	3.25727	0.616926	0.537284	NA
ENSDARG00000001818	0.593828	-1.01849	7.35454	-0.138484	0.889858	NA
ENSDARG00000058318	0.967921	-1.04376	2.61603	-0.398986	0.689903	NA
ENSDARG00000057058	179.026	-0.0543457	0.201397	-0.269844	0.78728	0.850103
ENSDARG00000070477	208.249	0.243521	0.183896	1.32423	0.185426	0.281188
ENSDARG00000114577	69.8313	6.13214	1.45796	4.20596	2.59971e-05	9.19011e-05
ENSDARG00000113111	1.15249	-0.010572	2.70284	-0.00391143	0.996879	NA
ENSDARG00000056018	1.81212	-3.03165	2.34883	-1.29071	0.196806	0.294783
ENSDARG00000096045	16.6961	6.13086	1.52165	4.02909	5.59929e-05	0.000189784
ENSDARG00000056453	517.463	-0.644861	0.121425	-5.31079	1.09149e-07	4.89367e-07
ENSDARG00000067847	8.5396	6.12512	1.60161	3.82435	0.000131116	0.000422785
ENSDARG00000041839	344.013	-0.618254	0.158784	-3.89369	9.87321e-05	0.000324341
ENSDARG00000033184	2079.6	-0.752306	0.0751874	-10.0057	1.43808e-23	1.51025e-22
ENSDARG00000091092	85.0919	0.334504	0.305934	1.09339	0.274224	0.385115
ENSDARG00000115752	0.475138	-1.98365	5.08223	-0.390312	0.696306	NA
ENSDARG00000099092	1.37365	-1.01795	2.79011	-0.364842	0.715229	NA
ENSDARG00000078574	132.754	0.444212	0.237609	1.86951	0.0615523	0.112143
ENSDARG00000097111	0.979238	-1.01803	3.60719	-0.282222	0.777774	NA
ENSDARG00000059234	359.388	-0.636381	0.14455	-4.40249	1.07015e-05	3.9672e-05
ENSDARG00000088615	14.1704	6.1251	1.54499	3.9645	7.35505e-05	0.000245988
ENSDARG00000016830	441.852	0.332694	0.135219	2.46041	0.013878	0.0305467
ENSDARG00000101450	10.8286	6.1251	1.59872	3.83126	0.000127491	0.000411849
ENSDARG00000016280	230.429	0.179297	0.180579	0.992897	0.32076	0.43553
ENSDARG00000007172	12.2443	0.450304	1.01354	0.444289	0.656833	0.748014
ENSDARG00000032831	132.493	6.1239	0.59603	10.2745	9.18295e-25	1.00402e-23
ENSDARG00000002707	0.863351	-4.81618	3.36156	-1.43272	0.151938	NA
ENSDARG00000063169	0.65771	1.9923	4.18542	0.47601	0.634067	NA
ENSDARG00000092390	1.23281	2.45243	5.70247	0.430064	0.667149	NA
ENSDARG00000074757	100.536	0.345627	0.2419	1.4288	0.153061	0.240018
ENSDARG00000024789	127.45	6.12053	0.627524	9.75346	1.78287e-22	1.79843e-21
ENSDARG00000091888	2.36766	0.134957	1.60403	0.0841358	0.932948	0.955989
ENSDARG00000116672	4.73559	6.06857	1.79406	3.38258	0.000718082	0.00206268
ENSDARG00000088274	1.48185	0	4.74214	0	1	NA
ENSDARG00000099888	16.2242	-1.24889	0.799671	-1.56175	0.118347	0.194011
ENSDARG00000099238	0.812819	0.424731	3.07329	0.138201	0.890082	NA
ENSDARG00000103515	34.5905	6.04964	0.916545	6.60048	4.09821e-11	2.39913e-10
ENSDARG00000011125	2130.55	-0.0630483	0.0978731	-0.644184	0.519456	0.631412
ENSDARG00000101975	29.4366	6.04312	1.08231	5.58352	2.35696e-08	1.12894e-07
ENSDARG00000092352	691.524	6.03941	1.46237	4.12987	3.62963e-05	0.000125655
ENSDARG00000094286	10.0483	6.03937	1.63768	3.68775	0.000226247	0.000704727
ENSDARG00000038321	210.931	6.03286	0.483432	12.4792	9.69314e-36	1.44786e-34
ENSDARG00000055479	0.465645	2.00917	7.25964	0.276759	0.781965	NA
ENSDARG00000102471	10.7168	0.866953	1.19158	0.727568	0.466878	0.581628
ENSDARG00000007181	225.359	-0.954933	0.165646	-5.76491	8.17e-09	4.0481e-08
ENSDARG00000100948	9.78677	6.02828	1.24121	4.85679	1.19303e-06	4.85972e-06
ENSDARG00000060094	154.51	6.01721	0.466187	12.9073	4.09472e-38	6.40187e-37
ENSDARG00000102375	0.808656	-1.63595	3.66103	-0.446855	0.65498	NA
ENSDARG00000038222	53.8058	0.778097	0.402381	1.93373	0.0531464	0.0990115
ENSDARG00000030733	3.59969	6.0096	1.8412	3.26397	0.00109863	0.00306336
ENSDARG00000095829	0.584484	-1.01813	5.22754	-0.194763	0.845578	NA
ENSDARG00000052565	29.0583	6.00166	1.0938	5.48697	4.08893e-08	1.91369e-07
ENSDARG00000090472	0.553478	-1.01806	4.61942	-0.220386	0.82557	NA
ENSDARG00000004105	802.659	0.0578115	0.102276	0.565251	0.571903	0.676817
ENSDARG00000105368	0.595164	1.4247	4.08558	0.348713	0.727305	NA
ENSDARG00000043388	114.171	-0.242169	0.270262	-0.896054	0.370224	0.486434
ENSDARG00000039406	10.8497	5.97924	1.57068	3.80679	0.000140783	0.000451707
ENSDARG00000099786	1494.18	0.0784199	0.108425	0.723265	0.469517	0.58424
ENSDARG00000093469	21.2937	1.01287	0.629483	1.60905	0.107605	0.179292
ENSDARG00000058656	22476.6	-0.521612	0.0580238	-8.98962	2.48091e-19	2.19573e-18
ENSDARG00000022918	212.341	-0.394703	0.179279	-2.20161	0.0276931	0.056132
ENSDARG00000115017	0.792993	2.42452	3.40946	0.711114	0.477014	NA
ENSDARG00000036784	227.491	0.410303	0.189277	2.16774	0.0301788	0.0605047
ENSDARG00000099539	10.0815	5.97923	1.62074	3.68919	0.000224967	0.000701076
ENSDARG00000087249	10.1261	5.9791	2.38213	2.50998	0.0120738	0.0270228
ENSDARG00000018460	614.648	-0.502239	0.119654	-4.19742	2.69976e-05	9.52297e-05
ENSDARG00000063285	30.6372	5.9462	1.0807	5.50216	3.75172e-08	1.76309e-07
ENSDARG00000037917	19.4949	1.79566	1.02958	1.74408	0.081146	0.141584
ENSDARG00000087444	1.28535	2.00958	2.57654	0.779953	0.435419	NA
ENSDARG00000034493	2.10339	4.12509	2.16654	1.904	0.05691	0.104866
ENSDARG00000110949	0.922497	-1.018	3.52423	-0.288859	0.772689	NA
ENSDARG00000045999	321.35	5.93593	0.377108	15.7406	7.9625e-56	1.75103e-54
ENSDARG00000054942	3120.94	0.898356	0.094018	9.55514	1.23413e-21	1.20242e-20
ENSDARG00000079097	110.827	0.447614	0.274454	1.63093	0.102906	0.172648
ENSDARG00000068181	2.18549	5.91648	2.26719	2.60961	0.00906457	0.0209169
ENSDARG00000071097	98.4591	-0.603328	0.253334	-2.38155	0.0172401	0.0369664
ENSDARG00000090612	12.6385	5.88408	1.555	3.78398	0.00015434	0.000492762
ENSDARG00000000349	2.15401	3.61873	2.04027	1.77365	0.0761209	0.13385
ENSDARG00000105123	114.666	-0.476811	0.260542	-1.83007	0.0672393	0.120726
ENSDARG00000073850	9.82344	5.88404	1.60271	3.6713	0.000241322	0.000747724
ENSDARG00000030563	34.0722	0.426442	0.456103	0.934967	0.349805	0.465592
ENSDARG00000105098	200.618	0.68529	0.189551	3.61533	0.000299971	0.000917007
ENSDARG00000071662	72.8073	0.453921	0.35941	1.26296	0.206602	0.306539
ENSDARG00000095112	10.0819	5.879	1.61046	3.65051	0.000261721	0.000807709
ENSDARG00000015968	15.9839	0.39302	0.722291	0.54413	0.586352	0.690173
ENSDARG00000062812	5.5311	0.889083	1.13053	0.78643	0.431616	0.546963
ENSDARG00000016490	3.22515	-1.62167	1.77362	-0.914325	0.360546	0.476718
ENSDARG00000099558	1.05012	-0.0101019	2.80993	-0.00359506	0.997132	NA
ENSDARG00000091558	0.362274	2.42431	5.5223	0.439004	0.660659	NA
ENSDARG00000103530	10.2221	0.124329	0.86627	0.143522	0.885878	0.921666
ENSDARG00000033587	232.251	5.87685	0.485217	12.1118	9.14648e-34	1.30401e-32
ENSDARG00000098216	8.79343	5.85099	1.63162	3.586	0.000335788	0.00101864
ENSDARG00000019842	190.852	0.46992	0.186032	2.52602	0.0115363	0.0259363
ENSDARG00000076733	5.39859	5.85099	1.73178	3.37859	0.00072858	0.00208939
ENSDARG00000044061	4.21144	0.199301	1.27589	0.156205	0.875871	0.914692
ENSDARG00000114574	10.7721	-1.95205	0.876111	-2.22809	0.0258745	0.0529489
ENSDARG00000105071	3.67489	-0.432905	1.6594	-0.26088	0.794185	0.855419
ENSDARG00000074546	223.742	-0.146951	0.181472	-0.809771	0.418072	0.533599
ENSDARG00000090804	169.696	0.264774	0.22076	1.19938	0.230381	0.335248
ENSDARG00000057273	10.0494	5.85097	1.5886	3.68309	0.000230424	0.000716688
ENSDARG00000099432	3.80978	4.12508	1.85779	2.22042	0.0263902	0.0538509
ENSDARG00000100501	4.08106	0.411927	1.37167	0.300312	0.763939	0.831279
ENSDARG00000087740	10.2061	5.85095	1.61385	3.62546	0.000288443	0.000884413
ENSDARG00000011042	0.864619	1.42459	3.49138	0.408032	0.68325	NA
ENSDARG00000012395	306.111	5.84009	0.739082	7.90181	2.74875e-15	2.0521e-14
ENSDARG00000092060	55.0864	-0.763211	0.586898	-1.30042	0.193459	0.290774
ENSDARG00000062129	481.836	0.721337	0.134716	5.35451	8.57865e-08	3.88752e-07
ENSDARG00000018574	317.327	0.901651	0.14967	6.02427	1.6987e-09	8.8718e-09
ENSDARG00000095614	1.64183	-2.04696	2.29692	-0.891176	0.372835	NA
ENSDARG00000073820	15.027	5.83877	1.55265	3.76053	0.000169555	0.000537909
ENSDARG00000068417	2.56644	-0.708457	1.71418	-0.413291	0.679393	0.765095
ENSDARG00000038428	296.304	0.966244	0.157147	6.14865	7.81433e-10	4.17438e-09
ENSDARG00000076280	15.6674	0.166432	0.619681	0.268577	0.788255	0.850683
ENSDARG00000076830	157.77	-1.01646	0.851411	-1.19386	0.232534	0.337697
ENSDARG00000002601	1.39044	1.78085	2.20549	0.807464	0.419399	NA
ENSDARG00000096906	816.823	5.82324	0.186461	31.2304	4.12277e-214	5.26684e-212
ENSDARG00000104005	0.551681	2.00972	3.42817	0.586237	0.557716	NA
ENSDARG00000055903	807.674	-0.14878	0.11383	-1.30704	0.191199	0.288007
ENSDARG00000098968	36.6588	-0.859065	0.496435	-1.73047	0.0835468	0.145044
ENSDARG00000093999	69.9561	0.96212	0.323632	2.97288	0.00295017	0.0075536
ENSDARG00000041616	9.71979	5.81698	1.60208	3.6309	0.000282434	0.000867495
ENSDARG00000029112	14.6104	5.81698	1.53679	3.78514	0.000153623	0.000490875
ENSDARG00000043664	8.3078	5.81698	1.61946	3.59192	0.000328251	0.000998118
ENSDARG00000004049	15.1258	5.81692	1.60305	3.62865	0.000284905	0.000874117
ENSDARG00000074728	1.63583	3.23213	2.23496	1.44617	0.14813	NA
ENSDARG00000076638	2.50832	-0.41373	2.00478	-0.206371	0.836501	0.886491
ENSDARG00000097636	9.58629	-1.45471	0.845195	-1.72115	0.0852235	0.14733
ENSDARG00000089428	94.5393	-0.495991	0.250609	-1.97915	0.0477997	0.0903069
ENSDARG00000069758	0.362762	2.00976	5.12652	0.392031	0.695035	NA
ENSDARG00000012914	1687.55	-0.929729	0.0691734	-13.4406	3.49728e-41	5.84425e-40
ENSDARG00000076534	230.722	5.80878	0.30596	18.9854	2.2517e-80	7.22703e-79
ENSDARG00000109373	79.3982	-0.909576	0.306282	-2.96974	0.00298055	0.00761531
ENSDARG00000062702	2.19087	0.572373	2.20035	0.260128	0.794765	0.855853
ENSDARG00000105690	0.704623	1.42465	3.04054	0.468551	0.639391	NA
ENSDARG00000097863	64.0208	0.317741	0.368721	0.861738	0.388831	0.504465
ENSDARG00000016691	1425.12	5.80862	0.183161	31.7132	1.02097e-220	1.37675e-218
ENSDARG00000102175	67.8561	5.79355	0.689727	8.39978	4.47317e-17	3.59074e-16
ENSDARG00000012871	1059.63	0.063312	0.0926482	0.683358	0.49438	0.607818
ENSDARG00000074225	75.814	0.986485	0.3498	2.82014	0.00480029	0.0117558
ENSDARG00000012796	27.2617	0.223845	0.466908	0.479419	0.63164	0.729333
ENSDARG00000034211	27.3829	5.78227	1.52702	3.78664	0.000152696	0.000487993
ENSDARG00000069056	390.943	0.133209	0.130351	1.02192	0.306817	0.420301
ENSDARG00000015292	379.896	-0.518754	0.146236	-3.54739	0.000389072	0.00116788
ENSDARG00000104715	48.6225	-0.13152	0.392408	-0.335161	0.737504	0.810171
ENSDARG00000094423	3.0471	-0.433043	1.84582	-0.234607	0.814514	0.870189
ENSDARG00000095015	5.97241	5.7822	1.74672	3.31032	0.000931882	0.0026286
ENSDARG00000074771	10.7006	5.78217	1.59666	3.62142	0.000292991	0.000897507
ENSDARG00000095820	669.379	5.76465	0.359119	16.0522	5.51651e-58	1.24269e-56
ENSDARG00000061255	1.96389	-2.99278	2.19952	-1.36065	0.173624	0.266242
ENSDARG00000076763	181.267	0.251005	0.209478	1.19824	0.230824	0.335708
ENSDARG00000004502	1.77236	-0.011612	2.45116	-0.00473736	0.99622	0.999463
ENSDARG00000079508	219.723	0.444477	0.169783	2.61791	0.008847	0.0204562
ENSDARG00000024904	13.1119	5.76461	1.52694	3.77527	0.000159838	0.000509141
ENSDARG00000012071	197.077	0.252267	0.213524	1.18145	0.237425	0.343234
ENSDARG00000114675	1.0436	-0.457836	2.43664	-0.187896	0.850958	NA
ENSDARG00000035538	4.15518	3.59461	1.82094	1.97404	0.0483772	0.0913004
ENSDARG00000104901	626.909	0.653618	0.118987	5.49317	3.9478e-08	1.85031e-07
ENSDARG00000056334	22.9063	0.615887	0.523151	1.17726	0.239091	0.345026
ENSDARG00000075482	3.82734	-0.21061	1.37004	-0.153726	0.877826	0.916156
ENSDARG00000095515	111.894	0.343225	0.230394	1.48973	0.136295	0.21813
ENSDARG00000097063	0.466457	-3.4953	7.28187	-0.480001	0.631227	NA
ENSDARG00000043932	7.98304	0.979927	0.890756	1.10011	0.271285	0.381698
ENSDARG00000103699	393.238	0.202503	0.13526	1.49714	0.134356	0.215542
ENSDARG00000097685	12.8206	0.395749	0.708648	0.558457	0.576533	0.681299
ENSDARG00000090714	50.6634	-0.814952	0.3441	-2.36836	0.0178673	0.0381721
ENSDARG00000035899	0.814584	2.42466	2.82878	0.85714	0.391368	NA
ENSDARG00000056722	577.915	-0.0164222	0.129673	-0.126643	0.899223	0.931061
ENSDARG00000054337	177.158	0.709738	0.202024	3.51314	0.000442842	0.00131908
ENSDARG00000054632	1512.44	-0.485993	0.0796571	-6.10106	1.05367e-09	5.5887e-09
ENSDARG00000007869	1.17593	-0.573418	2.56774	-0.223316	0.82329	NA
ENSDARG00000101980	19.12	0.243234	0.596656	0.407662	0.683522	0.768011
ENSDARG00000104721	34.8911	5.7595	0.718528	8.01569	1.09523e-15	8.33354e-15
ENSDARG00000102271	177.414	5.75868	0.42479	13.5565	7.24758e-42	1.23234e-40
ENSDARG00000075599	0.624116	0.577089	4.05852	0.142192	0.886929	NA
ENSDARG00000063097	16.8135	5.74661	1.5524	3.70177	0.000214103	0.000669691
ENSDARG00000101719	254.144	-0.335986	0.177087	-1.89729	0.0577891	0.106224
ENSDARG00000117628	0.582977	3.00965	4.08462	0.736825	0.461228	NA
ENSDARG00000079229	177.995	-0.373553	0.188156	-1.98533	0.0471078	0.0891819
ENSDARG00000078448	118.118	0.718238	0.249356	2.88038	0.00397198	0.00990979
ENSDARG00000099660	8.9146	5.7466	1.58649	3.62221	0.000292099	0.000895058
ENSDARG00000042249	2.5401	2.42472	1.99031	1.21827	0.223123	0.326472
ENSDARG00000042027	29.739	5.73758	1.48098	3.87417	0.00010699	0.000349754
ENSDARG00000063224	1.22617	1.42468	2.65407	0.53679	0.591413	NA
ENSDARG00000088816	56.2188	-0.0117077	0.36001	-0.0325205	0.974057	0.988315
ENSDARG00000015471	147.594	0.28437	0.213979	1.32896	0.18386	0.279206
ENSDARG00000075288	1.50362	-3.61267	2.1916	-1.64842	0.0992667	NA
ENSDARG00000088330	246.322	5.71695	0.402223	14.2134	7.56522e-46	1.39508e-44
ENSDARG00000094017	10.4852	5.7101	1.58231	3.60872	0.000307716	0.00093965
ENSDARG00000077291	44773.3	-0.449549	0.0965508	-4.65609	3.22272e-06	1.26243e-05
ENSDARG00000045753	191.246	-0.992546	0.186455	-5.32326	1.01925e-07	4.58144e-07
ENSDARG00000052625	1189.65	-0.653336	0.0988467	-6.60958	3.85409e-11	2.26167e-10
ENSDARG00000099527	136.806	-0.326416	0.232394	-1.40458	0.160147	0.249221
ENSDARG00000070730	0.940722	-1.02782	2.51012	-0.409471	0.682194	NA
ENSDARG00000077775	15.4365	-1.29042	0.750479	-1.71946	0.0855311	0.147756
ENSDARG00000039008	129.644	-0.185549	0.228973	-0.810355	0.417736	0.533358
ENSDARG00000012368	42.6692	0.632915	0.400717	1.57945	0.114232	0.188458
ENSDARG00000063646	113.1	0.00473942	0.252787	0.0187487	0.985042	0.994832
ENSDARG00000077004	521.588	0.220942	0.121058	1.8251	0.0679866	0.121753
ENSDARG00000114549	453.639	-0.154557	0.146357	-1.05603	0.290954	0.404101
ENSDARG00000117637	7.14814	5.7101	1.70312	3.35273	0.000800173	0.00227893
ENSDARG00000040162	0.617322	0	4.67859	0	1	NA
ENSDARG00000073915	18.1854	1.26717	0.657441	1.92743	0.0539259	0.100233
ENSDARG00000096276	0.607361	0.424623	3.65112	0.116299	0.907415	NA
ENSDARG00000017385	36.3319	0.977461	0.488392	2.00139	0.0453507	0.0862197
ENSDARG00000098375	352.167	-0.598875	0.144641	-4.14043	3.46658e-05	0.000120548
ENSDARG00000005595	6.94709	5.71009	1.64936	3.46201	0.000536165	0.00157127
ENSDARG00000090486	14.8935	5.71008	1.55288	3.67709	0.000235907	0.000732467
ENSDARG00000106998	5.28848	5.71002	1.88067	3.03617	0.00239608	0.00625196
ENSDARG00000099680	6.06949	-1.55514	1.01012	-1.53957	0.123666	0.201101
ENSDARG00000043179	173.995	0.323921	0.202485	1.59973	0.109659	0.182151
ENSDARG00000019973	42.3996	0.948022	0.430339	2.20296	0.0275973	0.055967
ENSDARG00000111934	17.6804	-1.35404	0.661806	-2.04598	0.0407581	0.0786329
ENSDARG00000044276	123.257	5.68323	0.674694	8.42341	3.65672e-17	2.94387e-16
ENSDARG00000092746	154.396	-0.0288454	0.208078	-0.138628	0.889744	0.924728
ENSDARG00000061634	5.03499	5.67263	1.73377	3.27184	0.00106849	0.00298618
ENSDARG00000043729	2.92796	5.67258	2.02182	2.80568	0.00502109	0.0122456
ENSDARG00000097643	0.98978	-2.01812	2.68394	-0.751925	0.452096	NA
ENSDARG00000098940	0.476674	-1.01788	5.99833	-0.169695	0.86525	NA
ENSDARG00000096569	31.9685	0.389358	0.446626	0.871777	0.38333	0.499196
ENSDARG00000103315	83.7819	-0.804289	0.298174	-2.69738	0.00698876	0.0165195
ENSDARG00000058306	267.004	-0.564365	0.163129	-3.45963	0.000540926	0.00158379
ENSDARG00000009806	148.847	0.317775	0.206336	1.54009	0.123539	0.200926
ENSDARG00000009610	135.591	0.154566	0.241678	0.639552	0.522464	0.634155
ENSDARG00000039350	272.678	-0.135474	0.18222	-0.743464	0.457201	0.572327
ENSDARG00000113643	97.7573	0.276333	0.27025	1.02251	0.306539	0.420099
ENSDARG00000071409	230.893	-0.865809	0.162639	-5.32351	1.01786e-07	4.57624e-07
ENSDARG00000103276	9.32294	5.67256	1.59556	3.55521	0.000377673	0.00113771
ENSDARG00000075515	22.6479	5.67252	1.54435	3.67309	0.000239639	0.000742867
ENSDARG00000056832	14.2621	5.67022	1.56917	3.61351	0.000302079	0.000923163
ENSDARG00000052741	28.3049	5.6695	1.50707	3.76193	0.000168604	0.000535309
ENSDARG00000013607	24.2891	-1.27636	0.746988	-1.70868	0.0875099	0.150724
ENSDARG00000022615	879.481	5.64381	0.655148	8.61456	7.02136e-18	5.8415e-17
ENSDARG00000040303	88.7555	0.199894	0.285866	0.699258	0.484391	0.598492
ENSDARG00000016763	130.303	0.53713	0.24967	2.15136	0.0314478	0.0626826
ENSDARG00000011770	224.584	0.351775	0.161142	2.18301	0.0290352	0.058486
ENSDARG00000053624	6.20282	2.00971	1.86224	1.07919	0.280504	0.392185
ENSDARG00000056806	1.02157	3.42465	3.074	1.11407	0.265248	NA
ENSDARG00000078675	370.592	0.213364	0.143247	1.48948	0.136362	0.218183
ENSDARG00000110357	284.694	-0.59002	0.186194	-3.16884	0.00153049	0.00415129
ENSDARG00000097091	8.65934	5.63419	1.74265	3.23312	0.00122447	0.00338122
ENSDARG00000029168	560.221	-0.248977	0.127646	-1.95052	0.0511141	0.0958322
ENSDARG00000027016	201.39	0.0743137	0.175924	0.422419	0.672719	0.760397
ENSDARG00000074702	307.751	-0.184862	0.169472	-1.09082	0.275354	0.386471
ENSDARG00000077419	38.4969	5.63415	1.49824	3.76052	0.000169561	0.000537909
ENSDARG00000017466	0.907544	2.74664	3.01341	0.91147	0.362048	NA
ENSDARG00000089402	11.8775	2.00964	1.79224	1.1213	0.262161	0.371173
ENSDARG00000068182	6.2884	3.07212	1.69876	1.80845	0.070536	0.12566
ENSDARG00000089529	167.956	-0.639299	0.205799	-3.10643	0.0018936	0.00504458
ENSDARG00000015482	69.6444	0.602748	0.32731	1.84152	0.0655453	0.118132
ENSDARG00000089705	156.363	-0.979993	0.22072	-4.43998	8.99667e-06	3.36086e-05
ENSDARG00000096338	10.2398	1.55847	0.86864	1.79415	0.0727894	0.128868
ENSDARG00000051926	82.7542	0.106493	0.31531	0.337741	0.735558	0.808277
ENSDARG00000086296	7.75764	5.63407	1.61212	3.49483	0.000474371	0.0014031
ENSDARG00000031119	6.97265	3.62367	1.64433	2.20373	0.0275432	0.0558748
ENSDARG00000079645	9.28642	5.6136	1.62247	3.45991	0.000540354	0.00158259
ENSDARG00000104593	2.2869	2.00957	2.19157	0.916955	0.359166	0.47512
ENSDARG00000074301	271.181	0.000766623	0.170519	0.00449581	0.996413	0.999501
ENSDARG00000102704	75.1509	5.60563	0.535974	10.4588	1.33578e-25	1.50192e-24
ENSDARG00000005799	408.602	-0.0585123	0.132617	-0.441212	0.659059	0.749775
ENSDARG00000039022	637.813	-0.537803	0.120746	-4.45402	8.42777e-06	3.15806e-05
ENSDARG00000103902	199.523	0.0418076	0.186582	0.224071	0.822702	0.876171
ENSDARG00000043820	2.45776	5.59458	1.966	2.84566	0.00443195	0.0109463
ENSDARG00000114793	1.40167	-0.993315	2.51737	-0.394585	0.69315	NA
ENSDARG00000090120	8.11112	-0.961138	0.798544	-1.20361	0.228739	0.333183
ENSDARG00000057027	2.60698	3.74658	2.3645	1.58451	0.113077	0.18684
ENSDARG00000095793	9.75617	-0.546583	0.74373	-0.734921	0.462388	0.577651
ENSDARG00000088402	7.69258	5.59456	1.68167	3.32678	0.000878545	0.00248646
ENSDARG00000098247	43.6628	0.791028	0.374226	2.11377	0.0345347	0.0679634
ENSDARG00000032039	0.701474	2.00966	3.71933	0.54033	0.58897	NA
ENSDARG00000093602	2.82847	-1.42283	1.57997	-0.900541	0.367832	0.484176
ENSDARG00000017004	115.52	0.70636	0.301412	2.34351	0.0191034	0.0405062
ENSDARG00000092557	1.15453	-3.03278	2.57484	-1.17785	0.238856	NA
ENSDARG00000058903	20.55	5.59456	1.54577	3.61926	0.000295446	0.000904599
ENSDARG00000095448	1.6021	2.4247	2.25211	1.07663	0.281644	NA
ENSDARG00000098785	710.985	-0.10449	0.0966015	-1.08166	0.279404	0.391137
ENSDARG00000098599	100.104	0.213891	0.430847	0.496443	0.619582	0.719517
ENSDARG00000032571	6.59202	-1.03396	1.20993	-0.854559	0.392795	0.508419
ENSDARG00000096107	7.44017	5.59452	1.65269	3.38511	0.00071151	0.00204501
ENSDARG00000005536	433.565	0.255018	0.136289	1.87116	0.0613228	0.111773
ENSDARG00000095126	29.785	-0.505568	0.47768	-1.05838	0.289881	0.403015
ENSDARG00000080021	0.731227	2.00961	3.57092	0.562772	0.57359	NA
ENSDARG00000076960	1.08215	-2.04125	2.58122	-0.790808	0.429056	NA
ENSDARG00000077481	27.6093	0.438858	0.536505	0.817993	0.413361	0.529078
ENSDARG00000053019	17.4385	1.05559	0.624114	1.69133	0.0907731	0.155421
ENSDARG00000079973	96.8153	-0.583457	0.25666	-2.27327	0.0230098	0.0477508
ENSDARG00000117602	23.6003	-1.2982	0.593723	-2.18655	0.0287756	0.0580381
ENSDARG00000077385	3.39676	-0.0141476	2.07063	-0.00683251	0.994548	0.999128
ENSDARG00000100794	77.8984	5.58248	1.46528	3.80983	0.000139063	0.000446433
ENSDARG00000041007	2.81511	-0.281314	1.81983	-0.154583	0.87715	0.915627
ENSDARG00000060069	54.2064	-0.0395007	0.340361	-0.116055	0.907609	0.937444
ENSDARG00000078297	0.441154	3.23201	5.09375	0.634505	0.525751	NA
ENSDARG00000098288	399.697	-0.942198	0.144705	-6.51118	7.4565e-11	4.28754e-10
ENSDARG00000098838	21.9043	1.29808	0.657485	1.97431	0.0483461	0.0912504
ENSDARG00000101106	43.71	0.362418	0.420897	0.861061	0.389205	0.504699
ENSDARG00000077523	33.8601	0.555291	0.428133	1.29701	0.194629	0.292132
ENSDARG00000005210	69.2402	-0.195231	0.586626	-0.332804	0.739282	0.811632
ENSDARG00000056541	39.1685	-0.283778	0.390202	-0.727261	0.467066	0.581788
ENSDARG00000103146	14.731	-0.384922	0.670476	-0.574102	0.565898	0.671303
ENSDARG00000035695	39.0109	5.57665	1.07398	5.19252	2.07472e-07	9.04306e-07
ENSDARG00000024492	2.14767	2.57308	2.23587	1.15082	0.249806	0.357561
ENSDARG00000026500	11.1657	5.55394	1.60608	3.45808	0.000544049	0.00159197
ENSDARG00000044204	0.844838	2.00968	3.40546	0.590135	0.5551	NA
ENSDARG00000011473	3.01321	1.16712	1.64728	0.708513	0.478627	0.593447
ENSDARG00000016460	0.494695	-1.01795	4.70662	-0.21628	0.82877	NA
ENSDARG00000102262	0.929586	2.00956	2.99402	0.671192	0.502098	NA
ENSDARG00000008912	18.8294	-0.118769	0.586561	-0.202484	0.839539	0.88874
ENSDARG00000110802	2.01954	2.7466	2.10503	1.30478	0.191968	0.288987
ENSDARG00000097766	6.82535	5.55392	1.67003	3.32564	0.000882148	0.00249593
ENSDARG00000100723	7.0233	5.55392	1.63439	3.39816	0.000678407	0.00195479
ENSDARG00000099642	224.446	0.310148	0.175875	1.76346	0.0778233	0.136486
ENSDARG00000038784	12.4018	-0.465626	0.837179	-0.556184	0.578085	0.682677
ENSDARG00000103428	302.402	0.196681	0.142557	1.37966	0.16769	0.258696
ENSDARG00000101309	87.9247	0.904042	0.306411	2.95042	0.00317343	0.00806251
ENSDARG00000056656	198.65	0.257246	0.182803	1.40723	0.15936	0.248232
ENSDARG00000117213	0.471537	0	5.13865	0	1	NA
ENSDARG00000052713	1.17641	-0.990055	2.39174	-0.413948	0.678912	NA
ENSDARG00000057562	76.3499	0.703939	0.299246	2.35238	0.0186539	0.0396737
ENSDARG00000098004	12.13	5.55386	1.57617	3.52364	0.000425655	0.00127081
ENSDARG00000114329	69.416	0.112446	0.319276	0.352189	0.724697	0.799464
ENSDARG00000088308	211.5	-0.793898	0.198788	-3.99368	6.50549e-05	0.00021878
ENSDARG00000087403	1.88346	2.42463	2.23362	1.08551	0.277695	0.389126
ENSDARG00000062711	2.41435	0.0044495	2.20189	0.00202076	0.998388	1
ENSDARG00000015971	41.2474	-0.969132	0.414153	-2.34003	0.0192821	0.0408265
ENSDARG00000043238	0.705276	1.42455	3.14058	0.453594	0.650121	NA
ENSDARG00000003681	3798.26	0.229639	0.0881254	2.60582	0.00916556	0.0211248
ENSDARG00000040910	11.4589	3.30534	1.56848	2.10735	0.0350869	0.0688895
ENSDARG00000077220	9.13412	5.55385	1.69889	3.2691	0.00107888	0.00301392
ENSDARG00000013057	19.8625	0.779596	0.549959	1.41755	0.156321	0.244302
ENSDARG00000094612	14.825	0.215473	0.634643	0.339517	0.73422	0.807355
ENSDARG00000042698	66.9866	5.54224	0.781342	7.09323	1.31016e-12	8.44366e-12
ENSDARG00000101942	479.591	-0.107938	0.126068	-0.856188	0.391894	0.507523
ENSDARG00000001656	268.766	0.969206	0.156868	6.1785	6.47146e-10	3.46847e-09
ENSDARG00000077139	3496.31	0.752796	0.073794	10.2013	1.95598e-24	2.11712e-23
ENSDARG00000057000	11.9394	0.435616	0.686358	0.634678	0.525638	0.636535
ENSDARG00000090107	2.07776	-1.01797	2.75741	-0.369175	0.711997	0.790123
ENSDARG00000102075	8.71621	1.86572	1.11237	1.67726	0.0934923	0.159346
ENSDARG00000100149	119.699	0.185911	0.254521	0.730433	0.465126	0.580212
ENSDARG00000067669	1.0535	-2.57388	2.80058	-0.919051	0.358069	NA
ENSDARG00000018329	2.13865	3.5946	2.12648	1.6904	0.0909517	0.155699
ENSDARG00000086706	3.85016	-1.74257	1.47266	-1.18328	0.236697	0.342386
ENSDARG00000003219	1.48802	2.57367	2.33708	1.10123	0.270796	NA
ENSDARG00000023645	168.491	-0.84628	0.196632	-4.30388	1.67833e-05	6.07906e-05
ENSDARG00000075008	11.6486	5.52881	2.07346	2.66646	0.00766548	0.0179487
ENSDARG00000044091	2.45362	1.96155	1.93053	1.01607	0.309597	0.423393
ENSDARG00000117320	1.1734	0	7.35454	0	1	NA
ENSDARG00000097032	4.00149	5.51215	1.80735	3.04985	0.00228958	0.0059918
ENSDARG00000027734	1716.12	-0.734623	0.0718322	-10.2269	1.50198e-24	1.633e-23
ENSDARG00000014577	742.159	-0.762048	0.115441	-6.60117	4.07925e-11	2.38875e-10
ENSDARG00000100115	34.9697	-0.834738	0.421497	-1.98041	0.0476571	0.0900725
ENSDARG00000078101	26.6933	5.51212	1.51995	3.62652	0.000287272	0.00088096
ENSDARG00000027322	410.69	0.0467405	0.135848	0.344064	0.730798	0.804504
ENSDARG00000087979	3.00119	1.98583	1.87766	1.05761	0.290232	0.403417
ENSDARG00000020000	228.447	0.422511	0.182628	2.31351	0.0206948	0.0434434
ENSDARG00000078280	3.94102	2.68571	1.768	1.51907	0.128745	0.207985
ENSDARG00000036428	30.1362	0.0071467	0.455356	0.0156947	0.987478	0.996097
ENSDARG00000008623	238.142	-0.559055	0.158415	-3.52906	0.000417039	0.00124739
ENSDARG00000035181	241.51	-0.85053	0.171514	-4.95896	7.08719e-07	2.9532e-06
ENSDARG00000003046	237.141	-0.948556	0.268905	-3.52748	0.00041954	0.00125429
ENSDARG00000052379	368.055	0.502023	0.141749	3.54163	0.000397665	0.00119238
ENSDARG00000091144	1.06726	2.74665	5.33284	0.515043	0.606523	NA
ENSDARG00000028159	6.71378	0.972794	1.0578	0.919637	0.357762	0.473542
ENSDARG00000009673	5.72262	5.51211	1.67781	3.28531	0.00101871	0.00285486
ENSDARG00000098774	63.4166	5.49814	0.648751	8.47497	2.3515e-17	1.90574e-16
ENSDARG00000092360	90.4832	-0.522509	0.261773	-1.99604	0.0459295	0.0871574
ENSDARG00000059805	8.88019	0.102233	0.83674	0.12218	0.902756	0.934022
ENSDARG00000019342	2.35996	-1.99773	2.37405	-0.841488	0.400074	0.515989
ENSDARG00000008305	1786.99	0.236078	0.109988	2.1464	0.0318412	0.0633496
ENSDARG00000051805	6.03325	0.624464	1.13838	0.548556	0.58331	0.68728
ENSDARG00000080018	1.43326	-0.994014	2.43255	-0.40863	0.682811	NA
ENSDARG00000035952	0.560391	0	5.14502	0	1	NA
ENSDARG00000102468	3.55225	2.42451	2.03965	1.18869	0.234563	0.340059
ENSDARG00000035852	22.5412	5.46908	1.5369	3.55851	0.00037297	0.00112406
ENSDARG00000090304	4.84474	-1.28731	1.22005	-1.05513	0.291367	0.404559
ENSDARG00000079067	55.339	0.92419	0.412169	2.24226	0.0249447	0.0512676
ENSDARG00000011909	37.4242	-0.180139	0.499805	-0.36042	0.718533	0.794965
ENSDARG00000003846	268.222	-0.668804	0.175194	-3.8175	0.000134809	0.000433972
ENSDARG00000075151	1066.47	-0.894127	0.0993597	-8.99889	2.28011e-19	2.0217e-18
ENSDARG00000093052	1196.76	0.675551	0.0932808	7.24213	4.41695e-13	2.92027e-12
ENSDARG00000040252	4.9131	5.46908	1.69123	3.23379	0.00122158	0.00337421
ENSDARG00000097157	38.8576	0.893991	0.901857	0.991278	0.32155	0.436314
ENSDARG00000055255	4.42794	1.98521	1.79935	1.10329	0.2699	0.380218
ENSDARG00000061444	25.2015	-0.499817	0.478516	-1.04451	0.296247	0.40987
ENSDARG00000070857	3.5913	5.46908	1.76692	3.09525	0.00196645	0.00522004
ENSDARG00000042308	12.1142	-0.13882	0.974135	-0.142506	0.886681	0.922155
ENSDARG00000023031	1.61845	-2.57748	2.41668	-1.06654	0.286181	NA
ENSDARG00000021855	4.27952	1.55436	1.51258	1.02763	0.304126	0.417735
ENSDARG00000062577	592.929	-0.794919	0.118054	-6.73353	1.656e-11	9.94319e-11
ENSDARG00000071667	11.7519	5.46907	1.59224	3.43483	0.000592935	0.00172359
ENSDARG00000093779	6.57119	5.46906	1.67337	3.26828	0.00108203	0.00302141
ENSDARG00000075014	1361.3	-0.673307	0.0818664	-8.22446	1.96071e-16	1.53397e-15
ENSDARG00000096397	4.72191	5.46904	1.86246	2.93645	0.00331991	0.0083962
ENSDARG00000004184	15.6983	-0.434955	0.631197	-0.689095	0.490763	0.604596
ENSDARG00000036074	1462.36	-0.444065	0.0776592	-5.71813	1.07705e-08	5.29337e-08
ENSDARG00000079473	14.0682	0.451568	0.763832	0.591188	0.554395	0.661499
ENSDARG00000076829	292.14	-0.520794	0.214565	-2.4272	0.0152157	0.0331083
ENSDARG00000021572	15.041	5.46901	1.55344	3.52058	0.000430601	0.00128479
ENSDARG00000007196	298.822	0.768752	0.160267	4.7967	1.613e-06	6.49819e-06
ENSDARG00000104221	236.409	-0.873841	0.156036	-5.60024	2.14058e-08	1.02936e-07
ENSDARG00000102338	26.775	-0.318769	0.499192	-0.638569	0.523103	0.634653
ENSDARG00000012840	152.516	-0.0642015	0.217926	-0.294602	0.768298	0.834946
ENSDARG00000095754	71.0414	0.214857	0.361181	0.594874	0.551928	0.659406
ENSDARG00000099500	4.36321	0.580701	1.61225	0.36018	0.718713	0.794965
ENSDARG00000096576	42.4599	5.45355	0.891175	6.11951	9.38634e-10	4.9908e-09
ENSDARG00000007723	14.4709	-0.729698	0.871914	-0.836892	0.402653	0.518518
ENSDARG00000061810	62.4596	0.545572	0.34882	1.56405	0.117805	0.19327
ENSDARG00000073857	4.51064	-1.79147	1.10489	-1.62141	0.10493	0.175513
ENSDARG00000021948	386.658	5.44522	0.300321	18.1313	1.80278e-73	5.27206e-72
ENSDARG00000071741	9.60383	-0.235349	0.82814	-0.28419	0.776265	0.841719
ENSDARG00000091062	1.38467	1.42461	2.57014	0.554291	0.57938	NA
ENSDARG00000070604	1123.52	-0.722739	0.0917508	-7.87719	3.3482e-15	2.48625e-14
ENSDARG00000105648	150.643	0.4849	0.253333	1.91408	0.0556095	0.10285
ENSDARG00000114948	1.23874	-1.01795	3.0147	-0.337662	0.735618	NA
ENSDARG00000023272	0.393848	0.578021	5.34811	0.10808	0.913933	NA
ENSDARG00000044431	306.358	0.618006	0.163294	3.78463	0.000153939	0.000491751
ENSDARG00000012040	460.047	-0.604962	0.12767	-4.73849	2.15313e-06	8.58511e-06
ENSDARG00000100019	39.5459	5.44369	0.800374	6.80144	1.03577e-11	6.30092e-11
ENSDARG00000036911	92.4595	-0.398098	0.282969	-1.40686	0.159469	0.248382
ENSDARG00000117717	1.29887	-2.57461	2.71066	-0.94981	0.342209	NA
ENSDARG00000074905	2.44952	4.23205	2.07536	2.03919	0.041431	0.079749
ENSDARG00000056964	1128.85	0.02998	0.0791188	0.378924	0.704744	0.784644
ENSDARG00000031136	753.666	5.43781	0.230596	23.5815	5.96086e-123	3.38445e-121
ENSDARG00000097698	30.7172	5.43578	1.08551	5.00759	5.51169e-07	2.3206e-06
ENSDARG00000105687	0.382411	0.424625	4.7999	0.0884653	0.929507	NA
ENSDARG00000103852	4.80038	5.42473	1.68918	3.21146	0.00132061	0.0036235
ENSDARG00000099791	1.2866	2.42465	2.41199	1.00525	0.314776	NA
ENSDARG00000043667	8.85959	-0.424117	1.54082	-0.275255	0.783121	0.846836
ENSDARG00000042850	1.33023	-1.57717	2.21616	-0.711671	0.476669	NA
ENSDARG00000099073	3.45949	5.4247	1.79235	3.02658	0.00247334	0.00643107
ENSDARG00000070433	332.841	0.234148	0.142726	1.64054	0.100893	0.169854
ENSDARG00000052910	2.07027	3.00968	2.34538	1.28324	0.199409	0.297914
ENSDARG00000103208	1.46876	0.574496	2.66445	0.215615	0.829288	NA
ENSDARG00000038278	4.84062	5.42465	1.69821	3.19434	0.00140151	0.00382441
ENSDARG00000090036	66.9515	-0.307305	0.353995	-0.868105	0.385337	0.500801
ENSDARG00000058716	5.92367	-2.59016	1.45914	-1.77513	0.0758767	0.133505
ENSDARG00000019588	5.23146	5.42463	1.6668	3.25451	0.00113589	0.00315637
ENSDARG00000052789	147.897	0.65956	0.230046	2.86708	0.00414282	0.0103016
ENSDARG00000073974	16.5474	5.42459	1.58109	3.43092	0.000601546	0.0017473
ENSDARG00000098348	44.6332	5.41707	1.07024	5.06155	4.15858e-07	1.7666e-06
ENSDARG00000079688	991.025	-0.569552	0.0956536	-5.95432	2.61154e-09	1.3412e-08
ENSDARG00000092290	23.2829	5.41389	1.11525	4.85443	1.20733e-06	4.91589e-06
ENSDARG00000043066	21.2151	5.40749	1.51796	3.56233	0.000367577	0.00110901
ENSDARG00000058994	0.408622	-1.01807	5.42544	-0.187648	0.851152	NA
ENSDARG00000068140	231.127	0.524406	0.181524	2.8889	0.00386589	0.00966996
ENSDARG00000113270	0.58698	0	4.86696	0	1	NA
ENSDARG00000070109	88.6117	5.38971	0.576955	9.34166	9.48375e-21	8.91362e-20
ENSDARG00000095030	38.4296	-0.590975	0.402669	-1.46764	0.142201	0.225954
ENSDARG00000102569	71.9458	-0.235298	0.327865	-0.717668	0.472962	0.587525
ENSDARG00000093289	10.0665	-0.299021	0.745956	-0.400856	0.688526	0.771862
ENSDARG00000117611	3.73069	-2.23695	1.4754	-1.51616	0.129478	0.208977
ENSDARG00000056318	353.903	-0.103047	0.148669	-0.693132	0.488227	0.60235
ENSDARG00000094279	2.30447	2.74659	2.22562	1.23408	0.217174	0.319348
ENSDARG00000101556	3.55293	5.37893	1.88512	2.85337	0.00432586	0.0107142
ENSDARG00000055561	127.623	0.95587	0.253695	3.76779	0.000164697	0.000523761
ENSDARG00000091085	4.82916	5.37887	1.70461	3.15549	0.0016023	0.00433033
ENSDARG00000077654	2.48268	3.23199	1.98118	1.63134	0.102818	0.172515
ENSDARG00000076140	12.4264	5.37887	1.55614	3.45655	0.000547144	0.00160031
ENSDARG00000058818	133.027	0.339712	0.216608	1.56833	0.116804	0.191855
ENSDARG00000109310	8.82762	5.37886	1.62478	3.31051	0.00093125	0.00262747
ENSDARG00000005095	4.17556	5.37884	1.74496	3.0825	0.00205271	0.00542866
ENSDARG00000099046	5.2147	5.37884	1.74087	3.08974	0.00200329	0.00531128
ENSDARG00000100006	9.97469	5.3788	1.59002	3.38285	0.000717367	0.00206123
ENSDARG00000095280	15.1423	1.39878	0.758814	1.84338	0.0652736	0.117796
ENSDARG00000007407	1.31807	-3.46069	2.53868	-1.36318	0.172825	NA
ENSDARG00000040713	369.787	0.511281	0.137682	3.71349	0.000204422	0.000641168
ENSDARG00000101997	0.588395	-1.01802	4.79036	-0.212515	0.831705	NA
ENSDARG00000041339	28.7479	1.20747	0.785706	1.53679	0.124345	0.201935
ENSDARG00000090836	82.1933	-0.100412	0.327897	-0.306232	0.759428	0.827808
ENSDARG00000008884	900.303	-0.521831	0.0992289	-5.25886	1.44949e-07	6.41144e-07
ENSDARG00000090286	1.66438	-1.01811	3.0944	-0.329016	0.742144	0.813856
ENSDARG00000041252	16.5587	5.37874	2.21657	2.4266	0.0152408	0.0331593
ENSDARG00000010948	132.464	5.37389	0.440898	12.1885	3.57892e-34	5.16311e-33
ENSDARG00000020131	214.651	0.444908	0.182256	2.44112	0.0146418	0.0320211
ENSDARG00000005355	577.669	-0.403432	0.125522	-3.21403	0.00130884	0.00359371
ENSDARG00000079080	61.8511	-0.911683	0.316488	-2.88062	0.00396891	0.0099034
ENSDARG00000005451	4165.24	-0.143155	0.0550967	-2.59825	0.0093701	0.0215553
ENSDARG00000025043	30.6096	5.37369	0.911399	5.89609	3.72225e-09	1.89013e-08
ENSDARG00000017261	149.905	0.554304	0.235414	2.3546	0.0185428	0.0394634
ENSDARG00000100219	33.1191	0.0174376	0.456578	0.0381919	0.969535	0.984543
ENSDARG00000058806	247.345	-0.229939	0.162453	-1.41542	0.156946	0.24512
ENSDARG00000099959	3.90829	-1.99559	1.77678	-1.12314	0.261376	0.370251
ENSDARG00000102440	3.29277	-1.01801	2.30014	-0.442585	0.658066	0.749138
ENSDARG00000057913	78.764	-0.0451821	0.28493	-0.158573	0.874005	0.913474
ENSDARG00000083189	9.2855	5.3553	1.59283	3.36214	0.000773422	0.0022089
ENSDARG00000104563	1.33404	1.42473	2.98875	0.476699	0.633576	NA
ENSDARG00000039850	419.328	-0.536814	0.135152	-3.97194	7.12908e-05	0.000238677
ENSDARG00000017107	0.745283	3.42471	3.44154	0.995108	0.319684	NA
ENSDARG00000030805	43.9718	0.735359	0.400196	1.8375	0.0661361	0.119021
ENSDARG00000062326	2557.2	-0.307008	0.0931992	-3.2941	0.000987366	0.00277382
ENSDARG00000095638	4.28202	-1.00526	1.10468	-0.909995	0.362825	0.479079
ENSDARG00000009953	244.254	0.0619647	0.172431	0.359359	0.719327	0.795438
ENSDARG00000009494	185.187	-0.120426	0.199097	-0.604863	0.54527	0.653422
ENSDARG00000001953	618.882	-0.671433	0.112161	-5.98635	2.14604e-09	1.10859e-08
ENSDARG00000078267	19.3482	0.899434	0.801129	1.12271	0.261561	0.370485
ENSDARG00000055159	102.096	-0.893421	0.22712	-3.93369	8.36528e-05	0.000277007
ENSDARG00000053345	0.502509	1.42469	4.93078	0.288938	0.772629	NA
ENSDARG00000091996	617.654	5.34984	0.285446	18.742	2.24941e-78	7.03366e-77
ENSDARG00000013802	182.727	0.515898	0.19871	2.59624	0.00942511	0.0216542
ENSDARG00000040803	173.313	0.137256	0.222531	0.616797	0.537369	0.646147
ENSDARG00000092348	1.18488	4.12506	2.42124	1.70369	0.0884383	NA
ENSDARG00000073726	4.47596	0.789479	1.52602	0.517344	0.604916	0.70701
ENSDARG00000076699	2.27466	5.33158	2.00791	2.65528	0.00792424	0.0185188
ENSDARG00000098569	5.86937	1.13644	1.00232	1.13381	0.256876	0.365128
ENSDARG00000096940	0.513319	-1.01785	4.64042	-0.219344	0.826382	NA
ENSDARG00000102414	84.5185	5.33154	1.48912	3.58034	0.000343153	0.0010392
ENSDARG00000089177	5.30762	-0.59718	1.09866	-0.543553	0.586749	0.690557
ENSDARG00000058570	5.76891	-1.01793	2.26252	-0.449912	0.652774	0.745315
ENSDARG00000090981	1.31553	2.1595	2.58197	0.836376	0.402943	NA
ENSDARG00000093143	18.3417	1.30406	0.723215	1.80315	0.0713648	0.12682
ENSDARG00000095763	1.21181	-3.49446	5.22977	-0.668187	0.504014	NA
ENSDARG00000096153	2.96423	5.3315	1.95076	2.73304	0.00627523	0.0150009
ENSDARG00000042452	5.16214	5.3315	1.8194	2.93036	0.00338566	0.00855469
ENSDARG00000077836	9.66511	2.42468	1.74831	1.38687	0.165482	0.255899
ENSDARG00000063372	19.5169	0.151906	0.644432	0.23572	0.81365	0.869679
ENSDARG00000063677	31.3474	0.886239	0.502485	1.76371	0.0777802	0.13646
ENSDARG00000096288	2.92152	2.42471	2.1705	1.11712	0.263944	0.373193
ENSDARG00000096838	1.66217	2.44756	2.21552	1.10473	0.269275	0.379529
ENSDARG00000076297	263.475	-0.505888	0.166002	-3.04748	0.00230766	0.00603259
ENSDARG00000031246	522.071	5.32858	0.247177	21.5577	4.48001e-103	1.9593e-101
ENSDARG00000095801	997.492	5.32517	0.266523	19.9802	8.18982e-89	2.98367e-87
ENSDARG00000052192	8.25559	-0.0197956	1.89502	-0.0104461	0.991665	0.997883
ENSDARG00000077085	35.182	0.792911	0.466744	1.69881	0.0893548	0.153344
ENSDARG00000002720	245.026	0.701997	0.187863	3.73675	0.000186411	0.000588479
ENSDARG00000004713	69.5364	5.30974	0.564444	9.40702	5.10381e-21	4.82737e-20
ENSDARG00000093007	154.052	0.381636	0.228528	1.66998	0.0949242	0.161277
ENSDARG00000096599	3.31261	-0.0308821	1.6406	-0.0188237	0.984982	0.994832
ENSDARG00000103049	2.33196	0.974845	2.14936	0.453551	0.650152	0.743414
ENSDARG00000046013	167.93	0.252478	0.213506	1.18253	0.236995	0.34274
ENSDARG00000053269	5.29712	5.30652	1.66422	3.18859	0.0014297	0.00389477
ENSDARG00000055223	86.8094	-0.796524	0.354669	-2.24582	0.0247153	0.0508446
ENSDARG00000070094	17.2595	5.30507	1.51615	3.49904	0.000466939	0.00138343
ENSDARG00000104341	5.95674	5.28266	1.66824	3.16661	0.00154225	0.00417849
ENSDARG00000090654	391.982	-0.156531	0.128377	-1.21931	0.222727	0.326018
ENSDARG00000037855	299.546	-0.570414	0.152771	-3.73379	0.000188623	0.000595073
ENSDARG00000035649	9.19858	0.838434	1.01346	0.827301	0.408066	0.524028
ENSDARG00000062820	6.53025	5.28266	1.68891	3.12784	0.00176093	0.00472029
ENSDARG00000105040	189.426	0.624148	0.2076	3.0065	0.00264275	0.00683496
ENSDARG00000100954	79.6373	-0.304537	0.255938	-1.18988	0.234092	0.339579
ENSDARG00000037256	2.91006	-0.0136782	2.12804	-0.00642759	0.994872	0.999194
ENSDARG00000028586	1.1894	-3.43578	2.71365	-1.26611	0.205473	NA
ENSDARG00000087978	3.93888	5.28264	1.81564	2.90952	0.00361985	0.00910024
ENSDARG00000113433	1.62665	-0.455125	2.19341	-0.207496	0.835622	NA
ENSDARG00000038153	6.84119	5.28264	1.67199	3.1595	0.00158041	0.00427474
ENSDARG00000020913	248.076	0.247091	0.17712	1.39505	0.163	0.252867
ENSDARG00000016793	4.80907	2.42468	1.88219	1.28822	0.197668	0.295801
ENSDARG00000058464	0.975412	-0.00887704	3.27143	-0.00271351	0.997835	NA
ENSDARG00000016448	7.60214	1.31189	0.973852	1.34711	0.177945	0.271752
ENSDARG00000097433	3.92872	0.249655	1.4076	0.177362	0.859224	0.902983
ENSDARG00000098338	135.484	0.565941	0.25066	2.2578	0.0239579	0.049512
ENSDARG00000056034	15.0691	1.89333	0.865791	2.18682	0.028756	0.0580319
ENSDARG00000077261	54.2553	0.331731	0.376274	0.881619	0.377983	0.494088
ENSDARG00000094175	0.541231	0	4.62261	0	1	NA
ENSDARG00000101873	30.687	-0.646333	0.545319	-1.18524	0.235923	0.341521
ENSDARG00000112168	4.19455	1.29837	1.99862	0.649632	0.51593	0.628109
ENSDARG00000052188	0.567721	2.4247	4.45455	0.544321	0.586221	NA
ENSDARG00000000529	48.4521	0.65454	0.349681	1.87182	0.0612314	0.111695
ENSDARG00000093185	1.14488	-1.01795	3.04624	-0.334165	0.738255	NA
ENSDARG00000075569	1115.8	-0.551874	0.0908927	-6.07171	1.26555e-09	6.6706e-09
ENSDARG00000077107	1.76767	1.29234	2.50294	0.516329	0.605624	0.70771
ENSDARG00000103457	183.59	-0.909359	0.208879	-4.35353	1.33965e-05	4.91375e-05
ENSDARG00000080006	47.5997	0.358348	0.361239	0.991997	0.321199	0.435974
ENSDARG00000098805	7.45037	5.28261	1.62181	3.25723	0.00112505	0.00312893
ENSDARG00000013828	5.16111	-0.0100144	1.24451	-0.00804683	0.99358	0.998626
ENSDARG00000091932	344.014	0.145083	0.135964	1.06707	0.285941	0.398365
ENSDARG00000054373	2.81907	2.14671	1.92295	1.11636	0.264266	0.373582
ENSDARG00000096189	4.35829	5.2826	1.76904	2.98614	0.00282521	0.00726333
ENSDARG00000111235	2.41825	5.28259	2.16729	2.43742	0.0147924	0.0322886
ENSDARG00000078763	2.36441	-0.414177	1.97567	-0.209639	0.83395	0.884463
ENSDARG00000113363	0.650643	0.424608	3.68205	0.115318	0.908193	NA
ENSDARG00000010977	7.4767	1.94309	1.08604	1.78915	0.0735905	0.130049
ENSDARG00000032820	10.7029	-0.849235	0.775767	-1.0947	0.273646	0.384491
ENSDARG00000055132	1.86059	0.557081	2.40961	0.231191	0.817166	0.872108
ENSDARG00000073802	1.14642	-1.04602	2.93976	-0.355819	0.721976	NA
ENSDARG00000011487	4.9754	5.28259	1.68275	3.13926	0.00169375	0.00455183
ENSDARG00000068168	0.614737	-2.48649	4.79322	-0.518751	0.603934	NA
ENSDARG00000069356	25.5979	1.17429	0.64312	1.82593	0.0678609	0.121572
ENSDARG00000113626	3.5513	5.28257	2.06197	2.5619	0.0104101	0.0236647
ENSDARG00000098281	7.98953	5.28255	1.66442	3.1738	0.00150456	0.00408626
ENSDARG00000003526	1123.67	0.767014	0.108579	7.06413	1.61629e-12	1.03478e-11
ENSDARG00000109337	133.019	0.96313	0.269821	3.56951	0.000357643	0.00108038
ENSDARG00000007755	172.438	-0.228189	0.201248	-1.13387	0.256849	0.365117
ENSDARG00000056284	0.465314	-1.01784	5.58846	-0.182132	0.855479	NA
ENSDARG00000115175	0.567481	0.57783	4.77804	0.120934	0.903743	NA
ENSDARG00000019230	29577.8	-0.547228	0.0805049	-6.79744	1.06493e-11	6.46819e-11
ENSDARG00000013726	93.1277	-0.0193494	0.278361	-0.0695119	0.944582	0.964551
ENSDARG00000101073	17.2385	0.611513	0.717365	0.852443	0.393968	0.509767
ENSDARG00000052705	921.922	5.27655	0.351724	15.002	7.12569e-51	1.45343e-49
ENSDARG00000093198	121.953	5.2412	0.375363	13.963	2.62078e-44	4.67743e-43
ENSDARG00000040474	101.627	5.24026	0.586403	8.93627	4.02525e-19	3.53356e-18
ENSDARG00000009021	16.6866	0.157448	0.615032	0.256	0.797951	0.858286
ENSDARG00000095798	136.138	5.23863	0.401751	13.0395	7.29288e-39	1.15886e-37
ENSDARG00000068323	2.94825	-0.672621	1.65753	-0.405797	0.684892	0.769008
ENSDARG00000100666	410.265	-0.205809	0.142028	-1.44907	0.147317	0.232672
ENSDARG00000113893	1.99691	4.00965	2.15485	1.86076	0.0627779	0.114002
ENSDARG00000102998	206.918	0.33577	0.198016	1.69567	0.0899484	0.1542
ENSDARG00000079372	44.113	5.23298	0.81161	6.44765	1.136e-10	6.43301e-10
ENSDARG00000096375	3.27528	-1.3945	3.33689	-0.417903	0.676018	0.763015
ENSDARG00000041540	7.01692	0.441645	1.14374	0.386139	0.699393	0.780431
ENSDARG00000100833	1.11045	-1.01805	3.74828	-0.271605	0.785925	NA
ENSDARG00000036457	3.57881	-0.621965	1.63391	-0.380661	0.703455	0.783823
ENSDARG00000045936	9.99243	5.23205	1.61427	3.24112	0.00119062	0.00329479
ENSDARG00000062173	6.48309	5.23201	1.68056	3.11326	0.00185032	0.00493944
ENSDARG00000054980	326.088	0.915665	0.176531	5.18698	2.13728e-07	9.30947e-07
ENSDARG00000090526	5.10826	5.23197	1.67679	3.12024	0.00180707	0.00482929
ENSDARG00000070157	2.73569	-3.47838	2.24371	-1.55028	0.121074	0.197664
ENSDARG00000043680	414.027	-0.739015	0.122682	-6.02384	1.70323e-09	8.8859e-09
ENSDARG00000077516	12.2175	5.2315	1.5601	3.3533	0.000798531	0.00227526
ENSDARG00000023036	13.3011	5.23112	1.52737	3.42491	0.000614992	0.00178291
ENSDARG00000052344	162.794	0.986477	0.234317	4.21001	2.55355e-05	9.03844e-05
ENSDARG00000092671	1.13442	2.00963	3.11704	0.644726	0.519105	NA
ENSDARG00000022418	435.357	-0.539171	0.145471	-3.70639	0.000210239	0.000658347
ENSDARG00000045070	26.678	5.2294	1.49913	3.48829	0.000486125	0.00143437
ENSDARG00000101134	45.5579	-0.60663	0.399374	-1.51895	0.128775	0.208015
ENSDARG00000076221	196.378	5.22899	0.491082	10.6479	1.78351e-26	2.07006e-25
ENSDARG00000035869	1770.12	-0.745695	0.0733259	-10.1696	2.71039e-24	2.91419e-23
ENSDARG00000093597	12.2579	5.22852	1.56465	3.34166	0.000832785	0.00236557
ENSDARG00000003963	159.942	-0.53372	0.212424	-2.51252	0.0119872	0.0268538
ENSDARG00000071694	74.7146	5.22717	0.56011	9.3324	1.03504e-20	9.71408e-20
ENSDARG00000022853	18.2301	0.944543	0.68414	1.38063	0.167394	0.258362
ENSDARG00000051749	51.3046	-0.204846	0.34374	-0.595932	0.551221	0.658805
ENSDARG00000043527	16.8331	-0.546431	0.625672	-0.873351	0.382472	0.498379
ENSDARG00000017235	15641.2	-0.76532	0.0518048	-14.7731	2.18333e-49	4.31291e-48
ENSDARG00000097446	0.695684	-0.0373831	3.5027	-0.0106726	0.991485	NA
ENSDARG00000053695	45.4509	-0.034986	0.390811	-0.0895216	0.928667	0.953111
ENSDARG00000062801	168.088	0.0200463	0.198752	0.100861	0.919661	0.946519
ENSDARG00000058425	143.031	0.352859	0.221685	1.59171	0.11145	0.184527
ENSDARG00000056026	115.013	5.22457	0.587975	8.8857	6.35173e-19	5.51304e-18
ENSDARG00000061479	1.55821	-0.028239	2.5165	-0.0112215	0.991047	NA
ENSDARG00000056021	1.16001	3.23208	2.58754	1.24909	0.211631	NA
ENSDARG00000059412	0.519171	2.4244	4.50735	0.537878	0.590661	NA
ENSDARG00000088950	1.28984	0.573774	2.50616	0.228946	0.818911	NA
ENSDARG00000095930	73.3924	-1.01801	2.05825	-0.4946	0.620882	0.720286
ENSDARG00000008757	264.84	-0.0439467	0.15631	-0.281152	0.778594	0.843209
ENSDARG00000104947	82.2076	5.20906	0.4676	11.14	8.01283e-29	9.99956e-28
ENSDARG00000056394	430.32	0.226547	0.132259	1.71291	0.0867299	0.149527
ENSDARG00000086613	4.86267	-1.01794	2.3084	-0.440974	0.659232	0.749822
ENSDARG00000010454	1.49456	2.42465	2.46472	0.983741	0.325243	NA
ENSDARG00000109164	1.35275	2.00977	2.48253	0.809563	0.418191	NA
ENSDARG00000102340	10.2783	-1.41153	0.759062	-1.85957	0.062947	0.114245
ENSDARG00000008022	20.3809	5.20455	1.11256	4.67801	2.89679e-06	1.13912e-05
ENSDARG00000101164	3.48152	-1.01792	2.37658	-0.428314	0.668423	0.756995
ENSDARG00000075891	61.8964	5.18346	1.0636	4.87352	1.09625e-06	4.47677e-06
ENSDARG00000077224	15.7178	2.44037	1.59028	1.53456	0.124893	0.202638
ENSDARG00000109686	4.53058	5.17958	1.77529	2.9176	0.00352733	0.00888259
ENSDARG00000101510	3.91035	5.17956	1.88755	2.74406	0.00606838	0.0145404
ENSDARG00000056535	9.58308	5.17953	1.58816	3.26134	0.00110889	0.00309063
ENSDARG00000035598	1167.46	-0.11703	0.080188	-1.45944	0.144443	0.228962
ENSDARG00000062148	571.731	0.110616	0.124093	0.891396	0.372717	0.488816
ENSDARG00000052010	528.157	-0.290815	0.11342	-2.56404	0.010346	0.0235355
ENSDARG00000116221	3.04424	-3.44358	2.21403	-1.55534	0.119865	0.196003
ENSDARG00000014148	166.794	-0.440166	0.211018	-2.08592	0.0369859	0.0721801
ENSDARG00000078105	305.154	-0.21559	0.173106	-1.24542	0.212976	0.314348
ENSDARG00000103336	49.465	5.17717	0.796471	6.50013	8.02509e-11	4.60903e-10
ENSDARG00000052606	748.041	-0.401691	0.110557	-3.63335	0.000279767	0.000859982
ENSDARG00000100636	272.074	0.179965	0.159022	1.1317	0.257761	0.366252
ENSDARG00000092126	2.28349	0.223713	1.58365	0.141264	0.887662	0.923077
ENSDARG00000054616	465.413	5.17453	0.891201	5.80624	6.38919e-09	3.18852e-08
ENSDARG00000079043	256.958	5.16655	0.260757	19.8136	2.27053e-87	8.08974e-86
ENSDARG00000079009	395.965	0.33392	0.135318	2.46767	0.0135996	0.0300223
ENSDARG00000002536	519.714	-0.00281593	0.124223	-0.0226684	0.981915	0.993604
ENSDARG00000068275	1207.97	5.16055	0.138578	37.2393	1.5801e-303	4.03716e-301
ENSDARG00000067596	8.78811	5.15431	1.63961	3.14362	0.00166875	0.00449178
ENSDARG00000075368	15.6242	1.55938	0.771305	2.02175	0.0432026	0.0827408
ENSDARG00000092448	19.3599	-0.780475	0.558187	-1.39823	0.162043	0.251604
ENSDARG00000097696	268.395	-0.573133	0.155075	-3.69584	0.000219157	0.00068418
ENSDARG00000096382	14.9685	1.70178	0.999347	1.70289	0.0885883	0.152231
ENSDARG00000041723	35.5851	0.650621	0.399949	1.62676	0.103788	0.173872
ENSDARG00000068653	11.418	5.15378	1.58504	3.2515	0.00114796	0.00318535
ENSDARG00000040319	30.7533	5.15238	1.10199	4.67555	2.93174e-06	1.15263e-05
ENSDARG00000036811	559.673	0.626079	0.1323	4.73226	2.22032e-06	8.84737e-06
ENSDARG00000002479	68.0624	5.15008	0.597527	8.61899	6.75491e-18	5.62948e-17
ENSDARG00000095048	1.09069	-1.01791	3.19655	-0.318442	0.75015	NA
ENSDARG00000033754	131.672	0.556417	0.252597	2.20279	0.0276097	0.0559863
ENSDARG00000002192	91.0517	5.14601	0.524332	9.8144	9.76153e-23	9.92925e-22
ENSDARG00000055162	427.118	-0.189198	0.130239	-1.45269	0.146309	0.231451
ENSDARG00000090740	2.37239	0.566998	1.8072	0.313743	0.753716	0.8234
ENSDARG00000113877	0.810784	2.00893	7.25964	0.276726	0.781991	NA
ENSDARG00000060469	466.759	-0.0341465	0.122884	-0.277877	0.781107	0.845223
ENSDARG00000041407	118.437	-0.183153	0.239454	-0.764877	0.444345	0.55937
ENSDARG00000053558	19.9804	5.13554	1.12529	4.56374	5.025e-06	1.9318e-05
ENSDARG00000033987	51.9963	0.605181	0.359539	1.68321	0.0923336	0.15769
ENSDARG00000075123	401.622	0.120109	0.136322	0.881069	0.37828	0.49421
ENSDARG00000111716	1.44858	3.4246	2.26325	1.51314	0.130245	NA
ENSDARG00000103056	15.2056	5.13312	1.53917	3.33499	0.000853021	0.00241951
ENSDARG00000102299	111.765	5.12728	0.498304	10.2895	7.86208e-25	8.62032e-24
ENSDARG00000045542	383.441	-0.493371	0.147307	-3.34926	0.000810268	0.00230552
ENSDARG00000014682	1.94862	5.12516	2.25983	2.26794	0.0233328	0.0483487
ENSDARG00000075098	23.9806	-1.26358	0.593687	-2.12837	0.0333066	0.0658151
ENSDARG00000013933	3.05801	5.12513	1.89189	2.709	0.00674854	0.0160141
ENSDARG00000101517	6.32389	5.12507	1.75503	2.92021	0.00349794	0.00881429
ENSDARG00000103346	3.63297	5.12504	1.76221	2.9083	0.00363398	0.00913458
ENSDARG00000104651	0.653337	0.424734	4.27363	0.0993849	0.920833	NA
ENSDARG00000073784	0.697616	-1.01806	3.79915	-0.267972	0.788721	NA
ENSDARG00000009864	109.294	0.90953	0.273121	3.33013	0.000868041	0.0024578
ENSDARG00000016348	2.38514	2.42467	2.12117	1.14308	0.253006	0.361054
ENSDARG00000059423	5.38759	5.12503	1.68961	3.03327	0.00241921	0.00630301
ENSDARG00000097333	7.63846	-0.120611	0.915023	-0.131812	0.895133	0.928134
ENSDARG00000067607	13.4278	-1.18877	0.930281	-1.27786	0.201298	0.300331
ENSDARG00000075898	19.9956	-0.753022	0.564377	-1.33425	0.18212	0.276953
ENSDARG00000101676	17.4059	0.892404	0.935325	0.954112	0.340027	0.455512
ENSDARG00000078468	91.6221	5.11213	0.864064	5.91637	3.29118e-09	1.67738e-08
ENSDARG00000077231	1865.13	0.337029	0.0747579	4.50827	6.53575e-06	2.47873e-05
ENSDARG00000077114	17.6896	5.1106	1.51278	3.37828	0.000729397	0.00209116
ENSDARG00000073957	104.898	-0.124286	0.300467	-0.413644	0.679135	0.764933
ENSDARG00000069910	486.932	0.271811	0.145402	1.86938	0.0615706	0.112166
ENSDARG00000093172	0.857223	-1.04956	3.10396	-0.338137	0.73526	NA
ENSDARG00000095848	1.64921	2.42469	2.54573	0.952455	0.340866	0.456447
ENSDARG00000019815	7364.97	5.1026	0.0839673	60.7689	0	0
ENSDARG00000063466	243.977	0.180531	0.170359	1.0597	0.289279	0.402351
ENSDARG00000031422	0.80601	-1.01789	3.77673	-0.269516	0.787533	NA
ENSDARG00000078733	10.6944	-0.138296	0.809467	-0.170848	0.864344	0.906303
ENSDARG00000101190	27.9734	5.09017	1.48742	3.42215	0.000621283	0.00180034
ENSDARG00000075539	0.809784	2.0098	3.1345	0.641186	0.521402	NA
ENSDARG00000061789	154.46	0.151807	0.257982	0.588439	0.556238	0.663087
ENSDARG00000091962	29.0302	0.200118	0.584249	0.342522	0.731958	0.805506
ENSDARG00000074863	19.9036	5.0687	1.51444	3.3469	0.000817194	0.00232298
ENSDARG00000070454	54.1641	-0.0623506	0.389514	-0.160073	0.872824	0.912764
ENSDARG00000042753	0.679998	2.42464	3.61954	0.669877	0.502936	NA
ENSDARG00000054473	71.4596	0.165704	0.333108	0.497448	0.618873	0.719029
ENSDARG00000095105	2.27153	3.74653	2.14293	1.74832	0.0804081	0.140448
ENSDARG00000053483	357.832	-0.536163	0.148658	-3.60669	0.000310125	0.00094626
ENSDARG00000014626	26.4617	5.06857	1.52871	3.31559	0.000914499	0.00258407
ENSDARG00000105162	4.64474	5.06856	1.72742	2.93417	0.0033444	0.00845593
ENSDARG00000045249	98.7923	0.278617	0.253392	1.09955	0.271528	0.381985
ENSDARG00000011809	2.38233	1.9737	2.18197	0.904551	0.365704	0.482282
ENSDARG00000077265	77.9213	0.89517	0.336273	2.66203	0.00776703	0.0181667
ENSDARG00000086130	6.57028	5.06856	1.65614	3.06045	0.00221001	0.00581078
ENSDARG00000055395	11.9475	5.06855	1.59554	3.1767	0.00148961	0.00404775
ENSDARG00000013250	862.681	0.365377	0.0953588	3.8316	0.000127311	0.000411336
ENSDARG00000100809	8.57867	5.06854	1.61096	3.14628	0.00165362	0.00445615
ENSDARG00000094706	6.06077	5.06854	1.74754	2.90039	0.00372698	0.00934949
ENSDARG00000094171	1.95521	0.766327	2.18173	0.351248	0.725402	0.799924
ENSDARG00000003054	3.97934	2.30738	1.80822	1.27605	0.201937	0.300991
ENSDARG00000089828	166.863	-0.0270655	0.19213	-0.140871	0.887972	0.923251
ENSDARG00000077633	1.76107	-1.02782	2.67804	-0.383794	0.701132	0.781907
ENSDARG00000031202	169.971	0.310293	0.195913	1.58383	0.113232	0.187064
ENSDARG00000007751	16.1394	-1.17875	0.58463	-2.01624	0.0437753	0.0837138
ENSDARG00000100896	3.85352	5.06849	1.83542	2.76149	0.00575377	0.013867
ENSDARG00000096772	9.36764	0.453164	0.844419	0.536658	0.591504	0.694469
ENSDARG00000101174	15.6277	5.06847	1.57298	3.22221	0.00127206	0.0034997
ENSDARG00000009142	517.693	-0.0440227	0.146938	-0.299601	0.764482	0.831683
ENSDARG00000111997	3.55688	5.06846	1.86669	2.71522	0.00662326	0.0157418
ENSDARG00000077072	12.6472	0.495056	0.833171	0.594183	0.55239	0.659796
ENSDARG00000101437	2.28368	0.982167	1.70007	0.577723	0.563451	0.669059
ENSDARG00000110315	0.575346	-4.44297	4.57722	-0.97067	0.331713	NA
ENSDARG00000038587	441.789	0.309101	0.124858	2.47563	0.0133003	0.0294521
ENSDARG00000032369	242.503	0.553195	0.178404	3.10081	0.00192994	0.00513224
ENSDARG00000044815	8.44464	5.06845	1.6968	2.98707	0.00281665	0.00724589
ENSDARG00000094023	11.9905	1.09575	0.709905	1.54351	0.122706	0.199942
ENSDARG00000004460	220.962	0.318124	0.184325	1.72589	0.0843679	0.146273
ENSDARG00000102049	3.79315	5.06841	1.90119	2.66592	0.00767782	0.0179711
ENSDARG00000101842	7.95824	1.80637	0.989988	1.82464	0.068056	0.121854
ENSDARG00000077404	449.894	-0.316069	0.140404	-2.25114	0.0243764	0.0502218
ENSDARG00000068601	8.27244	-1.00798	0.946524	-1.06492	0.28691	0.399457
ENSDARG00000040606	59.4326	0.308565	0.758923	0.406583	0.684315	0.768493
ENSDARG00000098898	15.1361	-0.213161	0.710166	-0.300157	0.764058	0.831312
ENSDARG00000087251	1.68209	1.42471	2.40856	0.59152	0.554172	0.661293
ENSDARG00000052948	857.121	5.05532	0.241775	20.9092	4.41425e-97	1.77834e-95
ENSDARG00000026595	985.953	-0.666093	0.0919954	-7.2405	4.47044e-13	2.95362e-12
ENSDARG00000007657	67.4828	0.0340432	0.337407	0.100897	0.919633	0.946519
ENSDARG00000014805	4.22688	0.196404	1.3174	0.149085	0.881487	0.918396
ENSDARG00000102690	7.70095	-0.878065	1.04626	-0.839245	0.401332	0.517261
ENSDARG00000035435	33.1745	5.04753	0.740037	6.82064	9.06349e-12	5.52922e-11
ENSDARG00000062206	146.644	0.890578	0.23159	3.84549	0.000120311	0.000390343
ENSDARG00000088753	0.588594	2.74656	4.25851	0.644958	0.518954	NA
ENSDARG00000098071	3.52408	2.06962	1.48633	1.39244	0.163791	0.253951
ENSDARG00000070480	162.252	5.03779	0.583608	8.63215	6.02111e-18	5.02873e-17
ENSDARG00000086166	53.4367	5.03482	0.715797	7.03387	2.00888e-12	1.27771e-11
ENSDARG00000069945	15.7288	5.02757	1.52129	3.3048	0.000950449	0.00267864
ENSDARG00000009825	0.458083	2.00959	4.7538	0.422733	0.67249	NA
ENSDARG00000098871	3.1986	2.78518	1.81709	1.53277	0.125332	0.203232
ENSDARG00000025903	806.42	5.02642	0.183642	27.3708	6.10634e-165	5.04566e-163
ENSDARG00000001825	9.11187	2.19523	1.11236	1.97348	0.0484404	0.0913929
ENSDARG00000053691	305.561	0.51339	0.179635	2.85796	0.00426377	0.0105802
ENSDARG00000053518	274.925	-0.500737	0.154744	-3.23591	0.00121254	0.00335211
ENSDARG00000054929	61.2843	5.0148	0.646568	7.75602	8.76378e-15	6.36883e-14
ENSDARG00000110902	0.776493	0.424763	3.28449	0.129324	0.897101	NA
ENSDARG00000014005	63.8373	0.444357	0.331895	1.33885	0.180621	0.275103
ENSDARG00000069379	7.07351	1.49444	0.889054	1.68093	0.0927764	0.158349
ENSDARG00000105117	572.107	-0.0274171	0.126573	-0.216611	0.828512	0.880282
ENSDARG00000095746	2.17999	5.00969	2.06538	2.42555	0.0152853	0.0332457
ENSDARG00000013784	110.057	0.0484405	0.267876	0.180832	0.8565	0.900802
ENSDARG00000097346	47.4252	-0.776	0.376446	-2.06138	0.0392663	0.0760496
ENSDARG00000045016	9.32753	0.939379	0.848326	1.10733	0.26815	0.378219
ENSDARG00000116623	4.8952	-3.45097	1.95972	-1.76095	0.0782462	0.137166
ENSDARG00000058421	0.752899	-2.45051	4.22429	-0.580099	0.561848	NA
ENSDARG00000030326	107.411	0.556163	0.302283	1.83987	0.0657867	0.118501
ENSDARG00000098123	0.92195	-0.433083	2.62317	-0.165099	0.868866	NA
ENSDARG00000096398	0.372626	2.00965	5.52501	0.363737	0.716054	NA
ENSDARG00000099844	11.7957	5.00967	1.61391	3.10406	0.00190884	0.0050803
ENSDARG00000014103	8.16022	5.00967	1.63767	3.05902	0.00222065	0.00583579
ENSDARG00000077396	31.7442	-1.04656	0.473128	-2.212	0.0269669	0.054872
ENSDARG00000057159	4.75339	5.00966	1.81788	2.75577	0.00585544	0.0140914
ENSDARG00000003584	441.827	-0.117597	0.130392	-0.901873	0.367124	0.483559
ENSDARG00000078087	3.9451	-2.0247	1.42633	-1.41952	0.155748	0.24362
ENSDARG00000113346	14.9675	0.922594	1.03166	0.894284	0.37117	0.48738
ENSDARG00000074384	30.8387	-0.835701	0.396499	-2.1077	0.035057	0.0688518
ENSDARG00000004574	46.702	-0.301154	0.365467	-0.824025	0.409925	0.525651
ENSDARG00000079783	262.18	-0.0396833	0.160438	-0.247343	0.804643	0.863166
ENSDARG00000075126	3.6469	5.00965	1.81151	2.76545	0.00568441	0.0137169
ENSDARG00000105292	10.6529	2.21203	1.05478	2.09715	0.0359801	0.0704566
ENSDARG00000053070	372.328	-0.189364	0.143863	-1.31628	0.188081	0.284126
ENSDARG00000077840	4.38491	5.00964	1.84848	2.71015	0.00672528	0.0159608
ENSDARG00000088775	5.03435	5.00964	1.76552	2.83749	0.00454695	0.0112047
ENSDARG00000101522	2.32435	2.00956	2.13663	0.940527	0.346947	0.462581
ENSDARG00000068941	2.61702	5.00963	1.89029	2.65019	0.00804472	0.018771
ENSDARG00000106267	3.51648	0.00573797	1.62842	0.00352363	0.997189	0.999918
ENSDARG00000102796	0.554264	0	7.35454	0	1	NA
ENSDARG00000093899	7.12062	5.00963	1.68169	2.97892	0.00289266	0.00742096
ENSDARG00000071497	0.99436	-0.00985544	2.87361	-0.00342964	0.997264	NA
ENSDARG00000079497	3021.1	-0.701389	0.0813559	-8.62124	6.6234e-18	5.52462e-17
ENSDARG00000092423	6.13209	5.00963	1.67758	2.98623	0.00282444	0.00726303
ENSDARG00000102098	0.959445	3.23176	3.32183	0.972888	0.330609	NA
ENSDARG00000040700	1.74992	2.42472	2.30343	1.05266	0.292498	0.405782
ENSDARG00000025034	3.40989	5.00961	1.86863	2.68091	0.00734229	0.01727
ENSDARG00000117069	16.5909	1.64324	1.04062	1.5791	0.114313	0.188528
ENSDARG00000102914	195.97	-0.469535	0.208971	-2.24689	0.0246471	0.0507204
ENSDARG00000057089	137.2	0.591822	0.265187	2.23172	0.0256337	0.052517
ENSDARG00000044895	3.26241	0.996364	1.61604	0.616546	0.537534	0.646233
ENSDARG00000091988	7.88056	5.0096	1.66906	3.00145	0.002687	0.00693647
ENSDARG00000076614	14.1702	5.0058	1.54981	3.22994	0.00123816	0.00341514
ENSDARG00000098538	31.8939	4.99728	0.670036	7.45823	8.76919e-14	6.04473e-13
ENSDARG00000018060	291.38	-0.164922	0.156299	-1.05517	0.291349	0.404559
ENSDARG00000111722	66.0231	0.353201	0.338639	1.043	0.296947	0.410546
ENSDARG00000014218	7.13804	-1.02482	1.01586	-1.00881	0.313064	0.426961
ENSDARG00000057239	19.993	-0.70324	0.512036	-1.37342	0.169622	0.261138
ENSDARG00000069147	47.9107	-0.429763	0.376406	-1.14175	0.253556	0.36168
ENSDARG00000061147	52.9975	0.319308	0.358339	0.891078	0.372887	0.488908
ENSDARG00000056921	0.645233	-1.01795	4.31713	-0.235793	0.813593	NA
ENSDARG00000102898	6.76894	0.662552	1.0416	0.636089	0.524718	0.635857
ENSDARG00000101670	61.9357	4.99168	0.570677	8.74695	2.19194e-18	1.86027e-17
ENSDARG00000077943	85.039	0.749866	0.316431	2.36977	0.0177994	0.0380394
ENSDARG00000078640	208.11	0.72437	0.22022	3.2893	0.00100437	0.00281914
ENSDARG00000042683	54.4503	4.99097	0.786156	6.34857	2.17319e-10	1.20465e-09
ENSDARG00000007534	127.28	4.97199	0.40743	12.2033	2.98545e-34	4.31978e-33
ENSDARG00000045808	62.3717	-0.541651	0.320233	-1.69143	0.0907556	0.155405
ENSDARG00000058557	27.2568	4.96772	1.12543	4.41404	1.01458e-05	3.76767e-05
ENSDARG00000113454	38.3791	0.151146	0.460055	0.328538	0.742505	0.814206
ENSDARG00000034893	124.708	0.134358	0.231532	0.580299	0.561713	0.667589
ENSDARG00000104702	1239.65	-0.552367	0.0872175	-6.33322	2.40103e-10	1.32716e-09
ENSDARG00000011837	95.2775	-0.0872441	0.268754	-0.324625	0.745465	0.816622
ENSDARG00000068596	194.191	0.00595665	0.192778	0.0308991	0.97535	0.989155
ENSDARG00000093420	46.6535	0.365918	0.363464	1.00675	0.314054	0.428071
ENSDARG00000005423	6780.54	-0.787221	0.0835146	-9.42614	4.25444e-21	4.0358e-20
ENSDARG00000096037	122.399	4.96682	0.553459	8.97414	2.8558e-19	2.52293e-18
ENSDARG00000088408	0.590511	-2.48214	3.96584	-0.625881	0.531393	NA
ENSDARG00000090872	227.317	0.694353	0.187676	3.69974	0.000215822	0.000674635
ENSDARG00000090768	0.440385	0.424662	4.59991	0.0923197	0.926444	NA
ENSDARG00000006110	19.1574	4.96388	1.15187	4.30941	1.63689e-05	5.93834e-05
ENSDARG00000097993	2.27606	0.151901	1.52888	0.0993544	0.920857	0.947398
ENSDARG00000094417	1.33238	-1.02789	2.68043	-0.38348	0.701364	NA
ENSDARG00000005098	54.2416	4.96164	0.621459	7.98386	1.41828e-15	1.07453e-14
ENSDARG00000044365	14.7776	-0.110868	0.905356	-0.122458	0.902537	0.933899
ENSDARG00000092460	0.412482	2.42449	5.76317	0.420687	0.673984	NA
ENSDARG00000092829	2.44948	-2.03423	2.18157	-0.932459	0.351099	0.466834
ENSDARG00000075340	77.9814	0.261511	0.350907	0.745243	0.456125	0.571385
ENSDARG00000013719	66.6786	4.95372	0.5737	8.6347	5.88818e-18	4.92406e-17
ENSDARG00000105375	5.52773	-0.351114	1.23204	-0.284986	0.775655	0.84124
ENSDARG00000019442	1.28994	-0.0287965	2.54956	-0.0112947	0.990988	NA
ENSDARG00000037498	30.7122	4.94826	1.5239	3.24711	0.00116583	0.00322985
ENSDARG00000099032	1.20583	-4.77629	2.94089	-1.6241	0.104355	NA
ENSDARG00000059801	14.1806	-0.453123	0.762113	-0.594562	0.552137	0.659575
ENSDARG00000055524	775.308	-0.755348	0.124986	-6.04344	1.50862e-09	7.90674e-09
ENSDARG00000094857	5.94605	4.94825	1.67478	2.95456	0.00313118	0.00796454
ENSDARG00000073902	80.9673	-0.170586	0.348198	-0.489913	0.624196	0.723058
ENSDARG00000071025	8.1962	4.94824	1.65582	2.98839	0.00280449	0.00721674
ENSDARG00000077120	14.0397	4.94823	1.59819	3.09614	0.00196055	0.00520864
ENSDARG00000043332	5.09043	2.97784	1.80792	1.64712	0.0995344	0.167977
ENSDARG00000104188	7.22702	4.94819	1.72119	2.87486	0.00404206	0.0100678
ENSDARG00000104737	3.94357	4.94818	1.91366	2.58572	0.00971761	0.0222706
ENSDARG00000070346	2.75316	2.42466	2.02306	1.19852	0.230716	0.335635
ENSDARG00000103261	3.22858	4.94818	1.93642	2.55532	0.0106089	0.0240686
ENSDARG00000041538	270.971	-0.781788	0.175221	-4.46173	8.12995e-06	3.05412e-05
ENSDARG00000029051	2.05003	0.982111	1.92618	0.509876	0.610138	0.711614
ENSDARG00000105781	6.16777	4.94817	1.74994	2.82762	0.00468955	0.0115151
ENSDARG00000105141	10.098	4.94813	1.60772	3.07774	0.00208576	0.00550814
ENSDARG00000035185	70.1253	-0.484358	0.317805	-1.52407	0.127491	0.206164
ENSDARG00000100573	46.1935	4.94308	0.657178	7.52168	5.40784e-14	3.75436e-13
ENSDARG00000056934	0.494857	-2.45006	4.69984	-0.521306	0.602153	NA
ENSDARG00000062749	128.56	-0.415808	0.242462	-1.71494	0.0863563	0.148975
ENSDARG00000035136	5230.71	-0.882924	0.109527	-8.06123	7.5528e-16	5.7763e-15
ENSDARG00000098507	161.047	0.277562	0.243069	1.14191	0.253492	0.361615
ENSDARG00000023886	1.34704	-0.240734	2.31018	-0.104206	0.917006	NA
ENSDARG00000021794	58.779	4.94037	0.554888	8.90336	5.41808e-19	4.71786e-18
ENSDARG00000037892	15.4397	4.92492	1.14573	4.2985	1.7196e-05	6.2158e-05
ENSDARG00000092112	984.579	-0.830632	0.0920919	-9.0196	1.88776e-19	1.67918e-18
ENSDARG00000042336	19.407	4.92488	1.14387	4.30544	1.66652e-05	6.0419e-05
ENSDARG00000061385	39.2621	4.91666	0.760023	6.46909	9.85919e-11	5.61425e-10
ENSDARG00000103163	1124.71	-0.819724	0.10917	-7.50867	5.97295e-14	4.14224e-13
ENSDARG00000030759	30.8914	4.91664	0.763151	6.44255	1.1748e-10	6.64112e-10
ENSDARG00000036987	100.8	4.91115	0.378308	12.9819	1.5506e-38	2.44198e-37
ENSDARG00000091513	180.115	0.0889074	0.190819	0.465926	0.641268	0.737119
ENSDARG00000004297	227.627	0.376034	0.176872	2.12603	0.0335008	0.0661634
ENSDARG00000056519	6.46553	0.0438942	0.963242	0.0455692	0.963654	0.979903
ENSDARG00000017740	701.374	0.204348	0.121853	1.677	0.093542	0.159417
ENSDARG00000102368	0.358134	-1.0178	5.70779	-0.178318	0.858473	NA
ENSDARG00000115543	1.66647	-1.01792	2.73437	-0.372269	0.709692	0.788195
ENSDARG00000013928	472.549	-0.0706897	0.125043	-0.565325	0.571853	0.676817
ENSDARG00000088764	23.4326	-0.648067	0.466316	-1.38976	0.164602	0.254843
ENSDARG00000091832	14.8511	-0.387971	0.641196	-0.605074	0.54513	0.653335
ENSDARG00000099832	0.468339	0.424878	6.06711	0.0700296	0.94417	NA
ENSDARG00000059001	871.87	0.90919	0.101032	8.99899	2.27797e-19	2.02073e-18
ENSDARG00000099282	0.938813	4.12504	3.16228	1.30445	0.192079	NA
ENSDARG00000088745	220.994	4.89789	0.326474	15.0024	7.08487e-51	1.44663e-49
ENSDARG00000046124	12.8502	0.727777	0.683405	1.06493	0.286909	0.399457
ENSDARG00000095640	0.847044	-1.01791	3.57144	-0.285014	0.775634	NA
ENSDARG00000074715	39.5872	-0.541149	0.455944	-1.18688	0.235276	0.340939
ENSDARG00000090551	6.1482	0.705561	1.01842	0.6928	0.488435	0.602483
ENSDARG00000051923	191.459	4.89493	0.304352	16.0831	3.35062e-58	7.57421e-57
ENSDARG00000104026	11.0663	1.85755	0.93619	1.98416	0.0472379	0.0893759
ENSDARG00000011783	589.192	-0.206821	0.120076	-1.72241	0.0849954	0.147124
ENSDARG00000071037	320.984	-0.321958	0.161111	-1.99836	0.0456777	0.0867367
ENSDARG00000111806	0.560288	1.42484	4.55794	0.312607	0.75458	NA
ENSDARG00000100854	130.329	-0.672845	0.356624	-1.88671	0.0591997	0.108417
ENSDARG00000103949	7.44354	0.800274	0.993256	0.805708	0.420411	0.535806
ENSDARG00000094055	1.45037	-6.04497	6.96324	-0.868126	0.385325	NA
ENSDARG00000025421	161.259	-0.388728	0.215897	-1.80052	0.0717783	0.127403
ENSDARG00000009212	13657.1	0.648223	0.0757203	8.56075	1.12136e-17	9.22262e-17
ENSDARG00000113896	19.2068	4.89021	1.54043	3.17457	0.00150061	0.00407707
ENSDARG00000045822	11.0453	-0.0177726	0.919352	-0.0193316	0.984577	0.994832
ENSDARG00000078060	2.10252	2.00969	2.21257	0.908307	0.363716	0.480125
ENSDARG00000008026	436.116	0.815712	0.143013	5.70375	1.172e-08	5.74405e-08
ENSDARG00000042983	268.329	4.88937	0.267158	18.3014	8.05893e-75	2.41494e-73
ENSDARG00000025325	7.64893	-1.28093	1.17601	-1.08922	0.276059	0.387292
ENSDARG00000058371	11856.1	4.88627	0.517684	9.43871	3.77396e-21	3.59053e-20
ENSDARG00000079248	9.06467	-2.27712	1.11463	-2.04294	0.0410581	0.0791253
ENSDARG00000094350	14.0621	4.88415	1.56479	3.12128	0.00180069	0.00481688
ENSDARG00000103241	4.813	4.88414	1.74187	2.80397	0.00504783	0.0123046
ENSDARG00000023861	13.8977	-0.458194	0.682639	-0.67121	0.502087	0.615111
ENSDARG00000078502	210.315	0.152913	0.197627	0.773746	0.439081	0.554326
ENSDARG00000100946	167.004	-0.197912	0.195587	-1.01189	0.311593	0.425756
ENSDARG00000093763	3.5853	4.88411	1.79806	2.71632	0.00660116	0.0157008
ENSDARG00000037244	91.4369	0.112051	0.279121	0.401442	0.688095	0.771561
ENSDARG00000055653	208.108	0.641832	0.213117	3.01165	0.00259835	0.00672551
ENSDARG00000073699	1.63976	2.00959	2.40229	0.836529	0.402857	NA
ENSDARG00000029114	8.99275	-0.597127	0.898246	-0.66477	0.506198	0.619094
ENSDARG00000109770	1.13844	0.566959	2.18608	0.259349	0.795366	NA
ENSDARG00000037955	138.973	-0.888573	0.230812	-3.84976	0.000118232	0.000384111
ENSDARG00000103607	4.48308	-2.22381	1.41741	-1.56893	0.116664	0.191657
ENSDARG00000079745	660.011	0.268104	0.11611	2.30905	0.0209407	0.0439168
ENSDARG00000099298	198.274	0.295435	0.180361	1.63802	0.101417	0.170548
ENSDARG00000075975	13.2583	2.68772	1.20182	2.23637	0.0253276	0.051961
ENSDARG00000091298	11.8659	-1.01691	0.752797	-1.35084	0.176746	0.270212
ENSDARG00000089936	29.4176	4.88411	1.51902	3.21529	0.00130311	0.00358107
ENSDARG00000104826	0.799462	-1.01795	7.35454	-0.138411	0.889916	NA
ENSDARG00000098965	4.09379	4.88411	1.77058	2.75848	0.00580707	0.0139851
ENSDARG00000074781	5.62751	4.8841	1.69034	2.88943	0.00385947	0.00965513
ENSDARG00000020252	387.892	0.599681	0.139797	4.28965	1.78955e-05	6.4578e-05
ENSDARG00000008098	4.15791	4.88408	1.77103	2.75777	0.00581973	0.0140138
ENSDARG00000057013	2.63476	0.986708	2.0684	0.477039	0.633334	0.730481
ENSDARG00000055565	0.826784	2.74669	3.20009	0.858317	0.390717	NA
ENSDARG00000024642	337.74	-0.227784	0.146522	-1.5546	0.120041	0.196258
ENSDARG00000075352	2.97518	4.88408	1.98233	2.46381	0.0137469	0.0303166
ENSDARG00000105288	224.433	-0.482924	0.206112	-2.34302	0.0191282	0.0405493
ENSDARG00000103738	2.22195	4.88408	2.10145	2.32414	0.0201178	0.0423926
ENSDARG00000100614	17.671	4.88405	1.55868	3.13346	0.0017276	0.00463543
ENSDARG00000102082	11.1631	-0.646425	0.862561	-0.749425	0.453601	0.568774
ENSDARG00000043359	358.055	-0.549548	0.156934	-3.50177	0.00046217	0.00137077
ENSDARG00000099492	8.16175	2.36727	1.28541	1.84164	0.0655274	0.118122
ENSDARG00000013787	4.91723	4.88403	1.75708	2.77963	0.00544203	0.0131746
ENSDARG00000042509	182.679	-0.571176	0.217687	-2.62384	0.00869447	0.0201275
ENSDARG00000045145	0.647824	3.59454	4.13901	0.868455	0.385145	NA
ENSDARG00000067639	178.556	0.752498	0.202242	3.72077	0.000198612	0.000624054
ENSDARG00000098155	4.57614	-7.84316	7.21531	-1.08702	0.27703	0.388374
ENSDARG00000071719	26.4397	0.0270119	0.520936	0.0518525	0.958646	0.975629
ENSDARG00000100584	14.4157	0.183754	0.765213	0.240135	0.810226	0.867308
ENSDARG00000093615	2.22128	4.51213	2.0068	2.24843	0.024549	0.0505345
ENSDARG00000005462	56.2508	4.87963	0.624098	7.81869	5.33776e-15	3.92701e-14
ENSDARG00000117575	0.459329	1.42486	4.79532	0.297136	0.766363	NA
ENSDARG00000103915	267.707	0.0427882	0.177249	0.241402	0.809244	0.866495
ENSDARG00000097790	0.814824	-1.98197	7.28536	-0.272048	0.785585	NA
ENSDARG00000103590	463.411	-0.167752	0.124475	-1.34768	0.177763	0.271496
ENSDARG00000074749	84.0721	0.713043	0.264513	2.69568	0.00702446	0.0165958
ENSDARG00000062593	24.2448	-0.295041	0.505093	-0.584132	0.559131	0.665453
ENSDARG00000023495	214.428	0.289251	0.17985	1.60829	0.107771	0.179523
ENSDARG00000077740	23.8601	-0.24803	0.499114	-0.49694	0.619231	0.719239
ENSDARG00000076090	12.3938	1.44349	0.791822	1.823	0.068304	0.12222
ENSDARG00000052700	7.40008	1.89555	1.27002	1.49253	0.135559	0.217149
ENSDARG00000117200	0.402708	-1.0178	6.47646	-0.157154	0.875124	NA
ENSDARG00000007769	94.7226	4.87172	0.503963	9.66682	4.17118e-22	4.1409e-21
ENSDARG00000021566	0.937603	-1.01801	3.34381	-0.304447	0.760787	NA
ENSDARG00000091859	15.1388	-0.152351	0.663227	-0.229712	0.818315	0.872924
ENSDARG00000105038	1.38882	0.00156897	1.97524	0.00079432	0.999366	NA
ENSDARG00000029612	152.637	0.625372	0.22008	2.84157	0.00448921	0.0110722
ENSDARG00000102230	8.22682	4.86669	1.60641	3.02954	0.00244926	0.00637444
ENSDARG00000041221	11.3629	4.86038	1.16433	4.1744	2.98769e-05	0.000104758
ENSDARG00000009418	596.82	-0.0510363	0.135878	-0.375604	0.707211	0.786403
ENSDARG00000100938	155.358	-0.692222	0.218496	-3.16813	0.00153424	0.00416031
ENSDARG00000096946	0.399978	0.42471	5.39599	0.0787085	0.937264	NA
ENSDARG00000052039	46.7782	4.83624	0.66788	7.24118	4.44787e-13	2.93971e-12
ENSDARG00000062187	31.1856	4.8293	0.82688	5.84038	5.20807e-09	2.61589e-08
ENSDARG00000028721	443.27	-0.205711	0.14974	-1.37379	0.169506	0.261042
ENSDARG00000077948	869.497	-0.785379	0.105902	-7.41609	1.20626e-13	8.25049e-13
ENSDARG00000102893	134.729	-0.199693	0.197581	-1.01069	0.312164	0.426183
ENSDARG00000079035	8.08147	0.484666	0.929354	0.521509	0.602012	0.704167
ENSDARG00000044774	5.52823	4.81703	1.78957	2.69173	0.00710821	0.0167631
ENSDARG00000079236	2.60344	3.42466	1.9477	1.75831	0.078694	0.137826
ENSDARG00000017329	2.86389	-2.01808	1.52948	-1.31946	0.187016	0.282872
ENSDARG00000105415	5.66423	4.81702	1.94261	2.47966	0.0131507	0.0291473
ENSDARG00000104227	211.396	0.108543	0.191439	0.566986	0.570724	0.675709
ENSDARG00000088743	3.30634	4.81702	1.94361	2.47838	0.0131979	0.0292487
ENSDARG00000115857	1.02615	-1.01805	3.39098	-0.300223	0.764007	NA
ENSDARG00000036168	314.881	0.165202	0.151432	1.09093	0.275303	0.386427
ENSDARG00000058000	397.275	-0.561669	0.137074	-4.09756	4.17533e-05	0.000143651
ENSDARG00000003068	267.223	0.567746	0.177601	3.19674	0.0013899	0.003797
ENSDARG00000078139	8.90886	1.10056	1.12386	0.979275	0.327444	0.442687
ENSDARG00000014320	1.16536	-4.0556	2.83583	-1.43013	0.15268	NA
ENSDARG00000006181	271.995	-0.612832	0.196672	-3.11601	0.00183313	0.00489625
ENSDARG00000067784	4.73398	4.817	1.77244	2.71772	0.00657337	0.0156385
ENSDARG00000104852	4.377	4.81699	1.70551	2.82437	0.00473739	0.0116209
ENSDARG00000077987	75.881	0.867271	0.31787	2.72838	0.00636465	0.0151922
ENSDARG00000094057	4.85509	0.870933	1.32818	0.655735	0.511994	0.624413
ENSDARG00000056732	3.06147	4.81698	2.07454	2.32195	0.0202355	0.0426128
ENSDARG00000095981	2.19169	0.558541	2.27694	0.245303	0.806222	0.864403
ENSDARG00000053896	4.78586	4.81697	1.83025	2.63186	0.00849195	0.0197125
ENSDARG00000033231	1.50541	-0.322849	1.89053	-0.170772	0.864403	NA
ENSDARG00000107511	125.558	0.62294	0.240401	2.59126	0.0095626	0.0219488
ENSDARG00000099932	4.409	4.81696	1.78605	2.69699	0.00699685	0.0165346
ENSDARG00000101816	4.27692	4.81696	1.82137	2.6447	0.00817638	0.0190416
ENSDARG00000058562	63.7473	-0.222725	0.290934	-0.76555	0.443944	0.559083
ENSDARG00000043661	1.20219	2.42459	2.65367	0.913674	0.360888	NA
ENSDARG00000058800	13.9654	-1.01796	2.11813	-0.480593	0.630806	0.728629
ENSDARG00000079788	144.423	-0.368946	0.251091	-1.46937	0.141731	0.225345
ENSDARG00000015866	5.31967	4.81696	1.86845	2.57805	0.00993591	0.0227143
ENSDARG00000112021	9.26135	4.81693	1.6678	2.88819	0.00387465	0.00968936
ENSDARG00000096927	2.11589	4.81692	1.9965	2.41269	0.0158354	0.0342817
ENSDARG00000075977	11.3169	-0.003165	0.990377	-0.00319575	0.99745	1
ENSDARG00000007912	2.33572	2.0097	2.29344	0.876281	0.380877	0.496634
ENSDARG00000014582	403.662	0.0520223	0.128873	0.40367	0.686455	0.770052
ENSDARG00000095152	5.37477	-0.217905	1.22683	-0.177616	0.859024	0.902871
ENSDARG00000071657	9.46944	4.81689	1.65824	2.90482	0.0036746	0.00922593
ENSDARG00000105219	1.14333	-0.455964	2.26076	-0.201686	0.840162	NA
ENSDARG00000099483	2.03986	-1.40899	1.77435	-0.794092	0.427142	0.542391
ENSDARG00000056203	88.779	4.81502	0.548686	8.77555	1.70072e-18	1.44908e-17
ENSDARG00000001767	49.4737	4.81309	0.717863	6.70475	2.01756e-11	1.20396e-10
ENSDARG00000102555	79.0543	4.81186	0.519314	9.26579	1.93641e-20	1.78798e-19
ENSDARG00000011262	19.0702	4.81019	0.961159	5.00458	5.59853e-07	2.35461e-06
ENSDARG00000090638	463.077	-0.372684	0.128023	-2.91106	0.00360206	0.00906137
ENSDARG00000071086	13.0333	-0.150945	0.768411	-0.196438	0.844267	0.891753
ENSDARG00000078523	270.794	-0.186363	0.170504	-1.09301	0.27439	0.385304
ENSDARG00000035907	155.363	4.7905	0.39444	12.1451	6.09385e-34	8.73931e-33
ENSDARG00000105493	0.800793	-0.00854949	3.55212	-0.00240687	0.99808	NA
ENSDARG00000070656	123.861	4.77938	0.38631	12.3719	3.71043e-35	5.46655e-34
ENSDARG00000045142	58.0708	4.77045	0.536006	8.9	5.58485e-19	4.8609e-18
ENSDARG00000012485	51.5564	4.76872	0.588475	8.10352	5.33905e-16	4.10102e-15
ENSDARG00000019861	2212.1	-0.502797	0.066066	-7.61052	2.72989e-14	1.9269e-13
ENSDARG00000105748	45.1313	0.232882	0.399157	0.583435	0.559601	0.665721
ENSDARG00000070704	158.759	-0.0307279	0.210117	-0.146242	0.88373	0.919925
ENSDARG00000070239	44.3783	4.7522	0.628281	7.56381	3.91423e-14	2.73897e-13
ENSDARG00000086337	731.285	4.74924	0.222794	21.3167	7.9422e-101	3.33092e-99
ENSDARG00000095767	4.92588	4.74668	1.76315	2.69217	0.00709895	0.0167453
ENSDARG00000100223	79.8719	4.74664	1.49882	3.16692	0.00154061	0.00417523
ENSDARG00000021444	4.72503	4.74661	1.71613	2.76588	0.00567687	0.0137021
ENSDARG00000045147	393.971	0.279141	0.138022	2.02244	0.0431309	0.0826197
ENSDARG00000069808	634.875	0.0242725	0.111257	0.218167	0.827299	0.879371
ENSDARG00000096730	2.56666	-1.44649	1.39832	-1.03445	0.300925	0.414747
ENSDARG00000092199	478.686	0.0967026	0.129938	0.744223	0.456741	0.571905
ENSDARG00000102363	6.90471	0.676365	1.0947	0.617853	0.536672	0.645589
ENSDARG00000003475	26.9307	-0.310074	0.441656	-0.702072	0.482634	0.596868
ENSDARG00000034717	5.65816	4.74661	1.70267	2.78775	0.00530758	0.0128816
ENSDARG00000027159	40.9302	-0.0656238	0.487715	-0.134554	0.892965	0.926854
ENSDARG00000096135	2.26286	4.7466	1.89564	2.50395	0.0122815	0.0274433
ENSDARG00000058372	2.93524	4.7466	1.89823	2.50054	0.0124006	0.0276839
ENSDARG00000117577	0.468328	-2.44883	7.35331	-0.333024	0.739116	NA
ENSDARG00000088640	4.15455	4.74658	1.80558	2.62884	0.00856758	0.0198621
ENSDARG00000019658	4.96445	4.74658	1.73376	2.73774	0.00618626	0.0148064
ENSDARG00000061274	26.3342	0.818251	0.518141	1.57921	0.114289	0.18852
ENSDARG00000041533	89.3145	-0.163016	0.2595	-0.628192	0.529878	0.639953
ENSDARG00000008920	162.233	-0.937932	0.225777	-4.15424	3.26364e-05	0.000113919
ENSDARG00000033551	189.785	-0.0791482	0.190442	-0.415604	0.6777	0.763937
ENSDARG00000069274	77.3795	0.394187	0.313724	1.25648	0.208943	0.309265
ENSDARG00000088727	0.45563	1.42458	5.65803	0.251781	0.801211	NA
ENSDARG00000098376	8.22776	4.74657	1.61624	2.93679	0.00331624	0.00838801
ENSDARG00000069706	133.133	0.299816	0.217031	1.38144	0.167143	0.25807
ENSDARG00000028322	237.967	-0.641217	0.177698	-3.60846	0.000308018	0.000940276
ENSDARG00000093577	0.711484	2.0095	3.54088	0.567514	0.570365	NA
ENSDARG00000095654	3.10995	2.74656	1.91895	1.43129	0.152348	0.239093
ENSDARG00000068457	182.474	-0.396388	0.549208	-0.721744	0.470452	0.585097
ENSDARG00000003398	215.902	-0.09707	0.177506	-0.546854	0.584479	0.688302
ENSDARG00000091678	142.982	0.363815	0.24732	1.47103	0.141283	0.224779
ENSDARG00000078966	55.0504	0.337083	0.392648	0.858485	0.390625	0.506149
ENSDARG00000094587	0.886738	0.424641	3.23385	0.131311	0.895529	NA
ENSDARG00000074611	351.397	-0.605609	0.161687	-3.74556	0.000179989	0.000569131
ENSDARG00000111465	2.99916	4.74656	1.89422	2.50581	0.0122172	0.0273122
ENSDARG00000051939	1.29701	-0.0107805	2.62316	-0.00410972	0.996721	NA
ENSDARG00000011886	11.735	-0.134884	0.7614	-0.177152	0.859389	0.903058
ENSDARG00000099445	179.716	0.990964	0.193734	5.11507	3.13629e-07	1.34706e-06
ENSDARG00000093130	0.799742	3.59442	3.60143	0.998054	0.318253	NA
ENSDARG00000056639	9.28719	4.74656	1.65412	2.86955	0.00411062	0.0102255
ENSDARG00000059939	1.09692	0.424609	3.22901	0.131498	0.895381	NA
ENSDARG00000019236	639.93	0.651355	0.123388	5.27892	1.29947e-07	5.7768e-07
ENSDARG00000077559	2.55774	4.74654	2.01272	2.35827	0.0183602	0.0391177
ENSDARG00000068849	40.7666	-0.794115	0.422378	-1.88011	0.0600936	0.109846
ENSDARG00000063037	7.45626	4.74651	1.69712	2.7968	0.00516114	0.0125588
ENSDARG00000117130	77.6871	-0.230726	0.311634	-0.740375	0.459073	0.574299
ENSDARG00000112049	2.82721	1.28908	1.62698	0.792313	0.428178	0.543529
ENSDARG00000055133	72.8247	4.74494	0.50073	9.47603	2.64138e-21	2.52786e-20
ENSDARG00000079391	340.658	-0.983804	0.153977	-6.38928	1.6667e-10	9.33217e-10
ENSDARG00000078152	109.187	0.549748	0.251384	2.18689	0.0287507	0.0580273
ENSDARG00000058471	156.306	4.74396	0.336823	14.0844	4.73408e-45	8.55129e-44
ENSDARG00000095523	4.91859	0.424769	2.30305	0.184437	0.85367	0.898703
ENSDARG00000091293	391.405	-0.095448	0.16294	-0.585788	0.558018	0.664552
ENSDARG00000087909	3.42335	4.74145	1.91051	2.48177	0.0130732	0.0289996
ENSDARG00000003520	196.69	0.401928	0.206631	1.94515	0.0517567	0.0968593
ENSDARG00000087554	214.682	4.71919	0.279825	16.8648	8.1735e-64	2.03739e-62
ENSDARG00000016718	18.5917	4.71096	1.5169	3.10564	0.00189865	0.00505665
ENSDARG00000008723	11.444	0.470495	1.05711	0.445079	0.656263	0.747628
[truncated: 20,951 more rows]

## Sheet: WT_7d_uninj
	baseMean	log2FoldChange	lfcSE	stat	pvalue	padj
[truncated: 22,468 more rows]

## Sheet: WT_15d_uninj
	baseMean	log2FoldChange	lfcSE	stat	pvalue	padj
[truncated: 22,468 more rows]
