# Supplementary material for: Knockout of thyroid hormone receptor alpha a (thraa) enhances cardiac regeneration in zebrafish through metabolic and hypoxic regulation
Source: Cell Commun Signal. 2025 Jul 16;23:340. doi: 10.1186/s12964-025-02350-5 (PMC12265366; doi:10.1186/s12964-025-02350-5)
Supplement: Supplementary file 4 — Supplementary Material 4 [file 12964_2025_2350_MOESM4_ESM.xlsx]

## Sheet: MUT_8h_uninj
	baseMean	log2FoldChange	lfcSE	stat	pvalue	padj
ENSDARG00000018698	532.315	0.17557	0.118303	1.48407	0.137792	0.226231
ENSDARG00000006253	142.504	-0.410773	0.228161	-1.80036	0.0718035	0.132234
ENSDARG00000055344	228.746	-0.442517	0.159844	-2.76843	0.00563271	0.0145796
ENSDARG00000075963	897.845	14.296	1.44649	9.88318	4.92431e-23	6.85449e-22
ENSDARG00000077372	1739.92	-0.121996	0.124981	-0.976115	0.329008	0.452327
ENSDARG00000052948	857.121	12.365	1.44693	8.54566	1.27809e-17	1.38571e-16
ENSDARG00000036587	268.817	0.00222782	0.164543	0.0135394	0.989197	0.992982
ENSDARG00000092352	691.524	11.2418	1.44835	7.76174	8.37725e-15	7.63706e-14
ENSDARG00000058556	225.76	11.1592	1.45341	7.67795	1.61654e-14	1.44788e-13
ENSDARG00000069251	3.87467	-1.93611	1.43091	-1.35307	0.176034	0.275531
ENSDARG00000094323	3.40379	-2.14516	1.71084	-1.25386	0.209892	0.318118
ENSDARG00000015068	4.92929	1.41833	1.25111	1.13366	0.256937	0.372579
ENSDARG00000063663	124.175	-0.39411	0.226669	-1.7387	0.0820868	0.14774
ENSDARG00000090904	0.709881	2.88942	2.95724	0.977068	0.328536	NA
ENSDARG00000079290	3.73742	0.0530652	1.52157	0.0348753	0.972179	0.981275
ENSDARG00000105014	100.71	0.151288	0.274298	0.551544	0.581261	0.691813
ENSDARG00000087863	410.244	10.9465	1.44758	7.56196	3.97027e-14	3.48057e-13
ENSDARG00000098772	108.101	0.760234	0.290216	2.61955	0.0088046	0.0217047
ENSDARG00000105358	604.591	10.8275	1.44796	7.47775	7.56085e-14	6.5165e-13
ENSDARG00000020178	3.30305	0.984132	1.47245	0.668362	0.503902	0.623234
ENSDARG00000040534	308.63	10.7676	1.45042	7.42382	1.13787e-13	9.69511e-13
ENSDARG00000041952	0.566849	0.95959	3.98766	0.24064	0.809834	NA
ENSDARG00000094605	5.59083	-0.524451	2.20229	-0.238139	0.811773	0.875577
ENSDARG00000042908	11.5765	0.808867	0.896303	0.902448	0.366819	0.491335
ENSDARG00000036548	227.044	-0.00646504	0.255335	-0.0253199	0.9798	0.986813
ENSDARG00000040159	2.62968	-1.52732	2.12927	-0.717298	0.47319	0.594603
ENSDARG00000058371	11856.1	10.6273	0.439086	24.2032	2.06052e-129	2.58136e-127
ENSDARG00000052705	921.922	10.4228	1.02358	10.1827	2.37016e-24	3.47874e-23
ENSDARG00000076557	0.499413	-0.524695	5.14262	-0.102029	0.918734	NA
ENSDARG00000033614	574.921	-0.715109	0.105163	-6.80003	1.04596e-11	7.82677e-11
ENSDARG00000000002	507.635	0.23105	0.139939	1.65108	0.0987227	0.172268
ENSDARG00000104905	0.796091	-1.50356	3.09318	-0.486091	0.626903	NA
ENSDARG00000007320	19731.4	-0.348472	0.0772573	-4.51053	6.46657e-06	2.8041e-05
ENSDARG00000096368	36.889	-0.209621	0.459581	-0.456112	0.648309	0.750758
ENSDARG00000074554	449.827	-0.327456	0.12811	-2.55604	0.010587	0.0255726
ENSDARG00000075687	105.016	0.829733	0.291907	2.84246	0.00447669	0.0118657
ENSDARG00000075382	101.798	-0.757524	0.244531	-3.09787	0.00194916	0.00560473
ENSDARG00000096037	122.399	10.3427	1.45813	7.09315	1.31096e-12	1.05061e-11
ENSDARG00000095820	669.379	10.3374	1.03207	10.0162	1.29346e-23	1.84273e-22
ENSDARG00000096259	0.671482	-0.524307	5.28251	-0.0992533	0.920937	NA
ENSDARG00000010149	46916.5	-0.37493	0.0746931	-5.01961	5.17774e-07	2.55635e-06
ENSDARG00000075648	0.652697	-0.524444	4.24888	-0.123431	0.901766	NA
ENSDARG00000100604	0.728533	-3.07702	3.69905	-0.83184	0.405499	NA
ENSDARG00000020191	1.94837	-1.537	2.51292	-0.611639	0.540776	0.656177
ENSDARG00000037739	158.806	-0.4825	0.205873	-2.34368	0.0190946	0.0425839
ENSDARG00000098766	200.388	-0.922341	0.222304	-4.14901	3.33922e-05	0.000131018
ENSDARG00000103057	531.424	-0.699768	0.12177	-5.74662	9.10447e-09	5.36868e-08
ENSDARG00000042689	1.04338	2.48553	2.89516	0.858514	0.390609	NA
ENSDARG00000099609	0.626174	-0.524463	4.11005	-0.127605	0.898462	NA
ENSDARG00000069888	123.615	10.2684	1.45832	7.04128	1.90477e-12	1.50536e-11
ENSDARG00000016733	152.363	0.685401	0.24924	2.74996	0.0059602	0.015317
ENSDARG00000073705	79.0483	-0.857283	0.303075	-2.82861	0.00467499	0.0123358
ENSDARG00000116774	38.818	-0.928697	0.349854	-2.65453	0.00794195	0.0197862
ENSDARG00000091609	0.375185	1.91952	5.04448	0.380518	0.703561	NA
ENSDARG00000068175	57.1383	-0.344299	0.439412	-0.783545	0.433307	0.557363
ENSDARG00000000212	359.154	10.1059	1.44853	6.97665	3.02296e-12	2.35553e-11
ENSDARG00000088908	27.0394	-0.31723	0.554744	-0.571849	0.567424	0.67951
ENSDARG00000040310	370.279	0.232316	0.144197	1.6111	0.107158	0.184142
ENSDARG00000105629	160.553	-0.178204	0.202727	-0.879032	0.379384	0.503507
ENSDARG00000074084	444.563	0.115793	0.1285	0.901115	0.367527	0.492013
ENSDARG00000098398	211.528	0.299612	0.216524	1.38374	0.16644	0.263272
ENSDARG00000097493	7.24696	-2.10875	1.87311	-1.1258	0.26025	0.376344
ENSDARG00000078387	4.45159	2.27539	1.86736	1.21851	0.22303	0.333943
ENSDARG00000100223	79.8719	9.98063	1.46504	6.81254	9.58933e-12	7.19496e-11
ENSDARG00000078348	570.477	-0.40099	0.129087	-3.10636	0.00189404	0.00545836
ENSDARG00000101688	2.26145	-0.524512	2.60064	-0.201686	0.840162	0.890419
ENSDARG00000104577	1.95411	-3.95688	2.48548	-1.59199	0.111386	0.190261
ENSDARG00000058226	465.751	-0.887082	0.130648	-6.78986	1.12239e-11	8.37609e-11
ENSDARG00000006812	392.255	0.474949	0.147252	3.22541	0.00125793	0.00375964
ENSDARG00000097046	0.445166	-0.524364	5.28758	-0.099169	0.921004	NA
ENSDARG00000045316	22.3021	0.448876	0.554373	0.809701	0.418112	0.54249
ENSDARG00000045567	70.1017	0.176641	0.271308	0.651072	0.515	0.633369
ENSDARG00000041433	159.425	9.85597	1.45544	6.77179	1.27196e-11	9.45959e-11
ENSDARG00000096539	31.0715	-0.668254	0.532215	-1.25561	0.209258	0.317426
ENSDARG00000036057	184.821	0.71678	0.212647	3.37075	0.000749632	0.00234025
ENSDARG00000091988	7.88056	-2.16772	1.00447	-2.15807	0.030922	0.064703
ENSDARG00000003157	65.3432	-0.198261	0.355332	-0.55796	0.576872	0.687685
ENSDARG00000013222	65.7291	-0.193504	0.304656	-0.635156	0.525327	0.642327
ENSDARG00000062401	6.4664	2.77063	1.72612	1.60512	0.108467	0.186143
ENSDARG00000068621	228.093	9.73066	1.45006	6.71053	1.93924e-11	1.42583e-10
ENSDARG00000102414	84.5185	-1.26452	1.085	-1.16546	0.243835	0.358045
ENSDARG00000059812	315.084	-0.0334208	0.148889	-0.224469	0.822392	0.88129
ENSDARG00000058644	292.934	0.0109303	0.142807	0.0765391	0.93899	0.959471
ENSDARG00000037017	669.076	0.146511	0.100799	1.45349	0.146088	0.236691
ENSDARG00000112175	0.506636	-0.524296	5.43808	-0.0964119	0.923193	NA
ENSDARG00000088689	14.6472	0.273229	1.03854	0.263089	0.792482	0.863015
ENSDARG00000086753	50.4188	0.525321	0.337335	1.55727	0.119407	0.201323
ENSDARG00000025212	207.083	-0.31492	0.171425	-1.83707	0.0661992	0.123601
ENSDARG00000043128	84.9862	9.64125	1.46236	6.59296	4.31156e-11	3.10196e-10
ENSDARG00000063555	7.26828	-0.296257	0.896326	-0.330523	0.741005	0.824284
ENSDARG00000096898	490.058	0.174474	0.660498	0.264155	0.79166	0.862361
ENSDARG00000086416	154.869	0.36139	0.219702	1.64491	0.0999882	0.17407
ENSDARG00000095777	1.01718	0.140831	7.18701	0.0195952	0.984366	NA
ENSDARG00000104312	23.0346	0.380259	0.776747	0.489553	0.62445	0.73028
ENSDARG00000088641	1354.85	9.52383	0.556948	17.1	1.48282e-65	6.74319e-64
ENSDARG00000091947	22.5906	-0.425912	0.500991	-0.850139	0.395248	0.519854
ENSDARG00000012468	24.0543	0.123418	0.600547	0.205509	0.837175	0.888647
ENSDARG00000035751	2056.99	0.0400155	0.0716628	0.558386	0.576581	0.687549
ENSDARG00000033029	1.05157	0.478629	2.63773	0.181455	0.85601	NA
ENSDARG00000098687	0.997025	0.946157	3.09457	0.305747	0.759797	NA
ENSDARG00000009094	0.769371	2.52388	3.18551	0.7923	0.428186	NA
ENSDARG00000044544	72.6117	0.461418	0.320705	1.43876	0.150217	0.242088
ENSDARG00000006588	284.11	9.50042	1.45142	6.54559	5.92617e-11	4.22757e-10
ENSDARG00000055192	2.33573	3.68375	2.12477	1.73372	0.0829678	0.149078
ENSDARG00000096888	75.2575	9.49595	1.46457	6.4838	8.94432e-11	6.25201e-10
ENSDARG00000116187	1.35477	2.44527	3.12805	0.781725	0.434376	NA
ENSDARG00000025679	119.78	-0.0788637	0.271341	-0.290644	0.771323	0.847818
ENSDARG00000056167	1763.12	-0.32374	0.109266	-2.96287	0.00304786	0.00841151
ENSDARG00000111964	3.97186	-1.35169	1.42402	-0.949204	0.342517	0.466344
ENSDARG00000103311	21.2568	1.922	1.2185	1.57735	0.114715	0.194834
ENSDARG00000077782	10.3109	1.16406	1.0048	1.1585	0.246661	0.361082
ENSDARG00000054164	215.669	0.100516	0.187648	0.535663	0.592191	0.701725
ENSDARG00000114184	1.67642	2.55578	2.62298	0.974381	0.329867	0.453156
ENSDARG00000075766	8.1891	-0.500358	1.14626	-0.436512	0.662465	0.761913
ENSDARG00000017366	70.7509	-0.0211989	0.308055	-0.0688153	0.945137	0.963409
ENSDARG00000104130	203.961	0.633816	0.19522	3.24668	0.00116759	0.003517
ENSDARG00000089302	1969.69	0.395023	0.0751071	5.25947	1.44474e-07	7.55356e-07
ENSDARG00000045999	321.35	9.26186	1.44673	6.40192	1.53436e-10	1.05391e-09
ENSDARG00000014554	2444.32	-0.974175	0.0698929	-13.9381	3.71706e-44	1.00247e-42
ENSDARG00000003977	71.0835	-0.0904526	0.314884	-0.287257	0.773915	0.849358
ENSDARG00000100363	467.442	0.043227	0.135144	0.319858	0.749076	0.830747
ENSDARG00000116660	87.7724	9.22564	1.46183	6.311	2.77232e-10	1.8692e-09
ENSDARG00000004754	1802.88	-0.140404	0.0701087	-2.00266	0.0452134	0.0894229
ENSDARG00000108987	1.02006	-1.85244	2.50006	-0.740957	0.458719	NA
ENSDARG00000068409	84.5471	8.98646	1.46179	6.14758	7.86721e-10	5.1058e-09
ENSDARG00000087910	12.4169	0.73854	0.903212	0.817682	0.413539	0.537814
ENSDARG00000096232	1.67163	-1.97017	2.57454	-0.765253	0.444121	0.567701
ENSDARG00000058394	249.845	-0.58909	0.175718	-3.35248	0.000800914	0.00248874
ENSDARG00000006757	10.958	2.90794	1.73176	1.67918	0.0931169	0.164019
ENSDARG00000004948	888.565	-0.430897	0.112536	-3.82897	0.000128681	0.0004617
ENSDARG00000009544	322.33	8.97326	1.4462	6.20472	5.4795e-10	3.59827e-09
ENSDARG00000027689	147.503	0.216341	0.249499	0.8671	0.385887	0.510155
ENSDARG00000086950	133.699	0.320925	0.227509	1.4106	0.158362	0.252863
ENSDARG00000095801	997.492	8.88044	0.528132	16.8148	1.90046e-63	8.36806e-62
ENSDARG00000092638	69.2909	0.813386	0.400231	2.03229	0.0421243	0.0842147
ENSDARG00000109867	0.865616	0.954797	3.62209	0.263603	0.792085	NA
ENSDARG00000013295	34.4582	8.86105	1.49352	5.93299	2.97464e-09	1.82559e-08
ENSDARG00000037455	11.9572	0.361077	0.833031	0.43345	0.664688	0.763813
ENSDARG00000005108	86.5234	8.83108	1.46727	6.0187	1.75819e-09	1.10308e-08
ENSDARG00000100093	25.0125	0.268475	0.573037	0.468512	0.639419	0.743042
ENSDARG00000003270	316.155	-0.704595	0.145977	-4.82675	1.38779e-06	6.53128e-06
ENSDARG00000099419	52.5572	8.7761	1.47934	5.93243	2.98483e-09	1.83126e-08
ENSDARG00000076733	5.39859	1.91756	1.99785	0.959811	0.337151	0.460685
ENSDARG00000074623	44.8983	-0.797909	0.397726	-2.00618	0.0448373	0.0888112
ENSDARG00000036415	172.046	0.98346	0.225364	4.36387	1.2778e-05	5.32226e-05
ENSDARG00000095273	3155.81	0.702385	0.106588	6.58974	4.40598e-11	3.16637e-10
ENSDARG00000087093	53.6933	8.76182	1.47771	5.92934	3.04162e-09	1.86493e-08
ENSDARG00000062884	1.62085	1.45389	2.22909	0.652235	0.514249	NA
ENSDARG00000004280	405.665	-0.185829	0.1467	-1.26673	0.205251	0.312838
ENSDARG00000043962	8.92271	-1.40623	0.89969	-1.56302	0.118048	0.199448
ENSDARG00000078929	452.833	0.886051	0.13398	6.61331	3.75818e-11	2.71187e-10
ENSDARG00000097033	12.0748	-1.57105	0.831282	-1.88991	0.0587702	0.111609
ENSDARG00000060320	311.192	0.281141	0.152194	1.84725	0.0647107	0.121195
ENSDARG00000096712	80.9136	8.74079	1.46815	5.95363	2.62261e-09	1.61669e-08
ENSDARG00000016048	482.577	-0.552081	0.126148	-4.37646	1.2062e-05	5.04567e-05
ENSDARG00000089701	2.48097	-0.524436	2.60571	-0.201264	0.840492	0.890501
ENSDARG00000105530	60.1691	8.67793	1.46102	5.93965	2.85628e-09	1.75516e-08
ENSDARG00000020744	0.418647	-0.524448	5.352	-0.0979911	0.921939	NA
ENSDARG00000061173	60.3466	8.63987	1.471	5.87346	4.26798e-09	2.58582e-08
ENSDARG00000043923	41.1173	8.61912	1.48278	5.81283	6.14265e-09	3.66896e-08
ENSDARG00000040727	79.4116	-0.67828	0.292163	-2.32158	0.0202556	0.0448384
ENSDARG00000002355	2.27697	2.78575	1.91723	1.45301	0.14622	0.236862
ENSDARG00000037738	49.3046	8.60436	1.47257	5.84309	5.12413e-09	3.08337e-08
ENSDARG00000074305	45.2594	0.398174	0.431906	0.921898	0.356582	0.481007
ENSDARG00000006546	403.458	-0.216306	0.142026	-1.523	0.127758	0.212725
ENSDARG00000067560	114.82	-0.923774	0.235059	-3.92997	8.49568e-05	0.000313749
ENSDARG00000095682	0.549165	-0.524855	7.35543	-0.0713561	0.943114	NA
ENSDARG00000097666	4.28839	1.79167	1.80443	0.992928	0.320745	0.443448
ENSDARG00000014024	58.2945	8.60386	1.47351	5.83901	5.2513e-09	3.15793e-08
ENSDARG00000012395	306.111	8.56922	0.531212	16.1315	1.53353e-58	5.89665e-57
ENSDARG00000002494	42.5831	8.55685	1.48073	5.77881	7.52317e-09	4.46743e-08
ENSDARG00000010673	55.3577	8.55536	1.47315	5.80753	6.34026e-09	3.78118e-08
ENSDARG00000101067	1.41079	-1.53547	2.34714	-0.654187	0.512991	NA
ENSDARG00000059651	89.9844	-0.520181	0.283919	-1.83215	0.0669294	0.124665
ENSDARG00000026531	2532.9	-0.711921	0.0661723	-10.7586	5.39896e-27	8.79504e-26
ENSDARG00000053263	47.278	0.0862541	0.378682	0.227775	0.819821	0.880673
ENSDARG00000028379	241.594	-0.488296	0.183083	-2.66707	0.00765148	0.0191327
ENSDARG00000034933	38.4824	-0.487891	0.406953	-1.19889	0.230571	0.342768
ENSDARG00000045548	77.3997	8.4986	1.46343	5.80732	6.34817e-09	3.78473e-08
ENSDARG00000062084	0.353507	0.9747	6.15596	0.158334	0.874193	NA
ENSDARG00000043976	2699.29	0.852359	0.0710439	11.9976	3.65528e-33	7.20592e-32
ENSDARG00000113666	15.3511	1.46555	0.730892	2.00516	0.0449465	0.0889856
ENSDARG00000011245	44.3591	8.46841	1.48187	5.71468	1.0991e-08	6.44007e-08
ENSDARG00000043795	3748.82	0.631447	0.0626109	10.0853	6.41943e-24	9.31633e-23
ENSDARG00000030129	4.41347	1.57337	1.36114	1.15592	0.247715	0.3621
ENSDARG00000070780	248.699	8.44412	0.859778	9.82128	9.11786e-23	1.24683e-21
ENSDARG00000058212	154.39	0.0561203	0.229554	0.244475	0.806863	0.872656
ENSDARG00000068279	1.29004	-0.524439	3.04027	-0.172497	0.863046	NA
ENSDARG00000012982	227.239	-0.522406	0.175437	-2.97774	0.00290378	0.00805279
ENSDARG00000042141	23.5485	0.250382	0.662296	0.378052	0.705392	0.796818
ENSDARG00000055595	0.474739	-0.524445	4.46536	-0.117447	0.906505	NA
ENSDARG00000037859	139.374	8.43	1.046	8.0593	7.67306e-16	7.51743e-15
ENSDARG00000040535	38.8443	0.765528	0.480658	1.59266	0.111236	0.190042
ENSDARG00000021739	62.3794	0.786057	0.426647	1.84241	0.0654158	0.122339
ENSDARG00000010681	138.817	0.158439	0.255682	0.619673	0.535473	0.651712
ENSDARG00000079011	112.797	8.4284	1.46609	5.7489	8.98271e-09	5.30171e-08
ENSDARG00000099476	1109.52	0.0999064	0.0917248	1.0892	0.276067	0.394196
ENSDARG00000093248	27.2543	8.42111	1.51041	5.57539	2.46978e-08	1.39427e-07
ENSDARG00000033126	67.5905	0.0656895	0.339978	0.193217	0.846789	0.893719
ENSDARG00000025226	63.5681	0.789726	0.33646	2.34716	0.0189173	0.0422419
ENSDARG00000022334	1.29139	-1.96429	3.03758	-0.646664	0.51785	NA
ENSDARG00000075891	61.8964	8.40265	1.47256	5.70615	1.15563e-08	6.75297e-08
ENSDARG00000006225	1026.43	0.972652	0.10683	9.10466	8.65382e-20	1.02339e-18
ENSDARG00000076060	316.741	-0.209794	0.146772	-1.42939	0.152893	0.245463
ENSDARG00000101479	1483.52	8.38107	0.467767	17.9172	8.66177e-72	4.42616e-70
ENSDARG00000044619	2427.77	0.242626	0.0780322	3.10931	0.00187524	0.00541222
ENSDARG00000016528	45.9753	-0.297256	0.381128	-0.779938	0.435427	0.559238
ENSDARG00000059826	58.2164	0.863329	0.341151	2.53064	0.0113856	0.0272349
ENSDARG00000117593	20.356	8.31636	1.51815	5.47795	4.30287e-08	2.36627e-07
ENSDARG00000054153	6.53065	0.47729	1.16678	0.409064	0.682492	0.778285
ENSDARG00000070174	588.212	0.091034	0.119194	0.763746	0.445018	0.568474
ENSDARG00000077419	38.4969	8.29571	1.48359	5.59164	2.24934e-08	1.27452e-07
ENSDARG00000043271	1.50703	0.933768	2.55534	0.365418	0.714799	NA
ENSDARG00000079632	261.643	-0.971926	0.209401	-4.64145	3.45965e-06	1.55042e-05
ENSDARG00000057927	29.7134	0.833589	0.600486	1.38819	0.165079	0.261546
ENSDARG00000044281	606.686	0.934547	0.121521	7.69039	1.46691e-14	1.31811e-13
ENSDARG00000039613	127.29	-0.098876	0.218693	-0.452123	0.65118	0.752925
ENSDARG00000100157	136.508	-0.898065	0.223291	-4.02196	5.77164e-05	0.00021892
ENSDARG00000092948	4.98193	-0.0873471	1.05739	-0.0826066	0.934164	0.956226
ENSDARG00000056836	37.9293	8.27339	1.48524	5.57041	2.54147e-08	1.43293e-07
ENSDARG00000097698	30.7172	8.25774	1.48945	5.54417	2.95358e-08	1.65377e-07
ENSDARG00000024847	1.27212	0.944352	3.00456	0.314307	0.753288	NA
ENSDARG00000105338	1.45903	0.902129	3.2283	0.279444	0.779904	NA
ENSDARG00000005626	1.84876	-1.14037	1.91732	-0.594776	0.551993	0.666166
ENSDARG00000090381	1.32983	-1.49426	2.60846	-0.572851	0.566746	NA
ENSDARG00000038302	86.3371	-0.000494251	0.266477	-0.00185476	0.99852	0.998933
ENSDARG00000070512	161.429	0.143748	0.211652	0.679172	0.497029	0.616461
ENSDARG00000023878	345.484	0.0359733	0.150201	0.239501	0.810717	0.875152
ENSDARG00000058557	27.2568	8.24799	1.51865	5.43115	5.59916e-08	3.04721e-07
ENSDARG00000019601	860.127	8.23503	1.44987	5.67984	1.34822e-08	7.81716e-08
ENSDARG00000012341	42.9635	8.22295	1.47844	5.56189	2.66864e-08	1.50115e-07
ENSDARG00000070833	125.981	0.748093	0.255597	2.92685	0.00342414	0.00933455
ENSDARG00000041575	131.212	-0.17182	0.220747	-0.778356	0.436359	0.560176
ENSDARG00000103199	74.3407	8.2092	1.47605	5.56159	2.67322e-08	1.50329e-07
ENSDARG00000045850	135.64	0.384672	0.226119	1.70119	0.0889071	0.158138
ENSDARG00000102687	5.53063	0.237817	1.04109	0.228431	0.819311	0.880333
ENSDARG00000027916	409.361	-0.294967	0.148971	-1.98004	0.0476993	0.0936242
ENSDARG00000115608	113.339	8.16712	1.46182	5.58695	2.31094e-08	1.30866e-07
ENSDARG00000035435	33.1745	8.16202	1.49014	5.47736	4.31708e-08	2.37207e-07
ENSDARG00000117107	55.7311	8.14591	1.47646	5.5172	3.44447e-08	1.91812e-07
ENSDARG00000019808	44.9339	8.14226	1.47692	5.51299	3.52782e-08	1.96228e-07
ENSDARG00000101645	21.1786	8.11969	1.5317	5.30109	1.15112e-07	6.08066e-07
ENSDARG00000091359	0.792396	1.85087	7.28784	0.253968	0.799521	NA
ENSDARG00000035852	22.5412	8.10921	1.52096	5.33164	9.73292e-08	5.1765e-07
ENSDARG00000001906	0.483472	2.48282	4.62051	0.537348	0.591027	NA
ENSDARG00000079296	303.384	8.07485	0.60663	13.311	1.99791e-40	4.84943e-39
ENSDARG00000099359	6.86361	-1.19463	0.922866	-1.29447	0.195501	0.300336
ENSDARG00000043492	2.23503	4.09541	2.06831	1.98007	0.0476953	0.0936242
ENSDARG00000068851	39.545	0.0884991	0.386338	0.229072	0.818813	0.880042
ENSDARG00000058053	1.07323	-1.52967	2.74172	-0.557923	0.576897	NA
ENSDARG00000116593	2.7636	0.473254	2.17792	0.217296	0.827978	0.884068
ENSDARG00000102475	22.2264	-0.915938	0.591104	-1.54954	0.121252	0.203946
ENSDARG00000100729	2694.84	0.472538	0.0663767	7.11904	1.08682e-12	8.75679e-12
ENSDARG00000112923	0.691715	0.899291	4.10275	0.219192	0.8265	NA
ENSDARG00000013457	274.409	0.899612	0.157258	5.72059	1.06153e-08	6.22741e-08
ENSDARG00000099731	5.05263	-0.543472	1.06494	-0.510332	0.609819	0.717316
ENSDARG00000039211	299.981	-0.990035	0.149902	-6.60453	3.98789e-11	2.87442e-10
ENSDARG00000098414	34.5361	-0.780489	0.50727	-1.53861	0.1239	0.207619
ENSDARG00000102371	6.51923	0.0799573	1.08284	0.0738407	0.941137	0.960932
ENSDARG00000027141	1874.43	0.384925	0.0701164	5.48981	4.02376e-08	2.22412e-07
ENSDARG00000090366	6.28997	-0.558328	1.20512	-0.463295	0.643153	0.745908
ENSDARG00000068288	837.365	8.02944	0.55367	14.5022	1.17277e-47	3.54164e-46
ENSDARG00000053563	32.5277	8.01088	1.49178	5.37002	7.87265e-08	4.21946e-07
ENSDARG00000009196	50.2758	8.00725	1.47675	5.4222	5.8871e-08	3.19586e-07
ENSDARG00000055514	47.6031	8.00501	1.47999	5.40882	6.34414e-08	3.43053e-07
ENSDARG00000052856	5694.49	0.344172	0.0508224	6.77205	1.26972e-11	9.44649e-11
ENSDARG00000070681	32.3291	-0.527228	0.470445	-1.1207	0.262415	0.378854
ENSDARG00000089357	8.80595	0.529892	0.931485	0.568868	0.569446	0.681258
ENSDARG00000041869	36.7103	-0.740628	0.406196	-1.82333	0.0682541	0.126734
ENSDARG00000101080	285.817	-0.0470329	0.153931	-0.305546	0.75995	0.839403
ENSDARG00000068114	2.67864	3.77987	2.09229	1.80657	0.070829	0.130862
ENSDARG00000096975	3.15811	6.28573	3.59194	1.74995	0.0801267	0.144829
ENSDARG00000102398	48.1573	0.674952	0.440065	1.53376	0.12509	0.209234
ENSDARG00000101986	28.2619	7.95237	1.51086	5.26348	1.41351e-07	7.39426e-07
ENSDARG00000088794	4.01713	0.205128	1.49715	0.137012	0.891021	0.924985
ENSDARG00000043447	2.14505	1.31217	1.76404	0.743843	0.456972	0.579498
ENSDARG00000024092	6.14412	-0.324701	1.10997	-0.29253	0.769881	0.846522
ENSDARG00000097526	1.56982	3.91926	2.12722	1.84243	0.065412	NA
ENSDARG00000101230	4.32271	-0.519482	1.86327	-0.278802	0.780397	0.854406
ENSDARG00000068923	2.17098	0.276026	1.71429	0.161015	0.872081	0.910287
ENSDARG00000045308	92.7979	0.239894	0.355343	0.675107	0.499608	0.61875
ENSDARG00000052255	2.92073	3.70452	1.99523	1.85668	0.0633562	0.119088
ENSDARG00000117755	1.72796	2.92797	2.12324	1.37901	0.167891	0.265006
ENSDARG00000062190	1003.29	-0.940409	0.0968529	-9.70966	2.74248e-22	3.66759e-21
ENSDARG00000035540	34.9308	0.0591621	0.44638	0.132538	0.894559	0.927567
ENSDARG00000002917	1015.07	-0.462067	0.0823101	-5.61374	1.98003e-08	1.12851e-07
ENSDARG00000103193	0.846026	3.20372	3.06953	1.04372	0.296617	NA
ENSDARG00000007136	52.6132	0.242875	0.40527	0.599291	0.548979	0.6636
ENSDARG00000052758	5.48838	-1.8259	1.50597	-1.21244	0.225343	0.336548
ENSDARG00000053370	591.438	0.258715	0.10926	2.36789	0.0178899	0.040286
ENSDARG00000079659	52.0904	0.225665	0.340648	0.662457	0.507678	0.626737
ENSDARG00000105468	0.459082	-0.524559	5.65091	-0.0928274	0.926041	NA
ENSDARG00000084661	0.821662	-0.524527	3.93038	-0.133455	0.893834	NA
ENSDARG00000026664	425.134	0.325714	0.123834	2.63025	0.00853225	0.0211029
ENSDARG00000097901	17.7729	7.94088	1.57397	5.04512	4.53231e-07	2.252e-06
ENSDARG00000086764	117.735	-0.820335	0.259914	-3.15618	0.00159852	0.00468034
ENSDARG00000034685	106.323	0.0900507	0.267695	0.336393	0.736574	0.820774
ENSDARG00000018923	77.2392	7.90785	1.46013	5.41583	6.10037e-08	3.30793e-07
ENSDARG00000068572	246.941	0.712311	0.267434	2.6635	0.00773314	0.0193184
ENSDARG00000071467	117.618	0.114605	0.248827	0.46058	0.6451	0.747809
ENSDARG00000079372	44.113	7.89373	1.49338	5.28583	1.25134e-07	6.58496e-07
ENSDARG00000079467	7.04062	-0.700213	0.954856	-0.733318	0.463364	0.585421
ENSDARG00000096874	33.5825	7.86126	1.48936	5.27827	1.3041e-07	6.85149e-07
ENSDARG00000102068	95.3757	-0.432354	0.290637	-1.48761	0.136854	0.225054
ENSDARG00000057263	54.9063	7.8243	1.48318	5.27536	1.32495e-07	6.95536e-07
ENSDARG00000102267	26.661	7.81674	1.49865	5.21587	1.82957e-07	9.46869e-07
ENSDARG00000094504	25.834	0.9202	0.600774	1.53169	0.125599	0.209886
ENSDARG00000070846	396.061	0.0465132	0.141601	0.328482	0.742548	0.82544
ENSDARG00000102766	353.865	0.0419817	0.138976	0.302078	0.762593	0.84128
ENSDARG00000102059	101.204	7.7904	1.04721	7.43922	1.01281e-13	8.6523e-13
ENSDARG00000002210	29.2961	-0.229702	0.552637	-0.415646	0.677669	0.774741
ENSDARG00000095890	89.6309	-0.908042	0.272309	-3.3346	0.000854232	0.00264469
ENSDARG00000110186	19.5049	7.78522	1.51229	5.14798	2.63309e-07	1.34022e-06
ENSDARG00000070787	2017.9	0.646598	0.0745756	8.67037	4.30732e-18	4.7794e-17
ENSDARG00000070046	180.197	0.951161	0.226512	4.19917	2.67897e-05	0.00010673
ENSDARG00000021455	160.32	0.247236	0.221132	1.11805	0.263547	0.380071
ENSDARG00000097963	9.20552	-1.32705	1.22805	-1.08062	0.279868	0.39851
ENSDARG00000036028	1402.68	-0.468716	0.0926787	-5.05743	4.24946e-07	2.11956e-06
ENSDARG00000098660	79.5197	0.69898	0.287993	2.42707	0.0152211	0.0351318
ENSDARG00000040606	59.4326	7.76759	1.47234	5.27568	1.32267e-07	6.94526e-07
ENSDARG00000115504	0.87333	-1.97238	3.10585	-0.635053	0.525394	NA
ENSDARG00000058679	45.6406	-0.458079	0.422768	-1.08352	0.278576	0.397082
ENSDARG00000061844	114.719	-0.868109	0.250899	-3.46	0.000540173	0.00173488
ENSDARG00000101234	25.9579	7.75899	1.49866	5.17729	2.25132e-07	1.15743e-06
ENSDARG00000093899	7.12062	-2.97025	1.94419	-1.52776	0.126572	0.211149
ENSDARG00000037423	183.288	-0.351879	0.211561	-1.66325	0.0962623	0.168641
ENSDARG00000100270	4.68772	0.00386027	1.21362	0.00318079	0.997462	0.998182
ENSDARG00000021351	0.479893	-0.524347	5.07765	-0.103266	0.917752	NA
ENSDARG00000028192	11.5638	-0.182333	0.702128	-0.259687	0.795105	0.864998
ENSDARG00000054973	611.526	-0.268879	0.123996	-2.16844	0.030125	0.063274
ENSDARG00000105075	21.2845	0.222221	0.561844	0.395521	0.692458	0.786739
ENSDARG00000018890	563.24	0.334764	0.124564	2.68749	0.00719911	0.0181384
ENSDARG00000028096	20.4041	7.71932	1.52451	5.06346	4.11705e-07	2.05672e-06
ENSDARG00000043673	5.65252	-1.51575	0.967117	-1.56729	0.117048	0.198068
ENSDARG00000099724	98.9084	0.530498	0.28736	1.84611	0.064876	0.121463
ENSDARG00000111173	2.02066	-2.78871	2.16979	-1.28525	0.198706	0.304512
ENSDARG00000093538	0.623981	-3.56382	3.81917	-0.933142	0.350747	NA
ENSDARG00000102772	142.194	-0.0452365	0.196034	-0.230759	0.817502	0.879363
ENSDARG00000101535	22.8468	7.71658	1.5265	5.05509	4.30183e-07	2.14352e-06
ENSDARG00000096454	22.7847	7.71628	1.50385	5.131	2.8821e-07	1.46236e-06
ENSDARG00000105276	30.5536	-0.784569	0.498311	-1.57446	0.115382	0.195829
ENSDARG00000100505	148.83	0.876825	0.239149	3.66643	0.000245958	0.000840551
ENSDARG00000014047	94.7409	7.69258	1.46273	5.25907	1.44785e-07	7.56779e-07
ENSDARG00000099332	0.679103	-0.52446	4.53159	-0.115734	0.907863	NA
ENSDARG00000052535	2.35443	0.505267	1.61957	0.311977	0.755058	0.835361
ENSDARG00000061303	0.821626	-0.524444	4.13186	-0.126927	0.898998	NA
ENSDARG00000021720	55.0194	7.67725	1.4745	5.20667	1.92258e-07	9.92362e-07
ENSDARG00000019897	237.03	-0.165427	0.181433	-0.911778	0.361886	0.486001
ENSDARG00000011897	403.641	0.914864	0.133723	6.84148	7.83798e-12	5.92126e-11
ENSDARG00000016754	776.539	0.00940248	0.139708	0.0673009	0.946342	0.964269
ENSDARG00000097782	24.8397	7.642	1.49312	5.11816	3.08534e-07	1.55978e-06
ENSDARG00000055591	5.44073	0.462208	1.47717	0.3129	0.754356	0.834792
ENSDARG00000042145	0.985569	-0.5245	3.36581	-0.155832	0.876165	NA
ENSDARG00000054290	1592.4	0.216096	0.0856809	2.52211	0.0116654	0.0278382
ENSDARG00000090873	1019.58	7.6405	0.359765	21.2375	4.30331e-100	3.48174e-98
ENSDARG00000101118	7.10197	1.29853	1.06397	1.22045	0.222293	0.333046
ENSDARG00000045422	99.9991	0.522638	0.295663	1.76768	0.0771147	0.14022
ENSDARG00000012340	29.5651	1.04596	0.59412	1.76052	0.0783205	0.142027
ENSDARG00000057299	775.708	-0.675839	0.119135	-5.6729	1.40397e-08	8.12105e-08
ENSDARG00000099362	12.2727	-1.24719	0.712909	-1.74944	0.0802154	0.144949
ENSDARG00000099667	504.195	0.985914	0.164165	6.00562	1.90606e-09	1.19239e-08
ENSDARG00000052565	29.0583	0.813218	0.684939	1.18729	0.235115	0.348298
ENSDARG00000091667	0.534165	-0.524544	4.57539	-0.114645	0.908727	NA
ENSDARG00000053709	4.51813	3.26059	1.81361	1.79785	0.0722008	0.132815
ENSDARG00000079125	8.52241	-1.08806	0.90128	-1.20724	0.227338	0.338921
ENSDARG00000033273	42.4772	0.0640525	0.520172	0.123137	0.901998	0.93278
ENSDARG00000089216	0.475223	-0.524593	7.35543	-0.0713205	0.943143	NA
ENSDARG00000091847	62.6328	7.63607	1.47578	5.17425	2.28832e-07	1.17459e-06
ENSDARG00000040319	30.7533	7.63252	1.50347	5.07661	3.84228e-07	1.92491e-06
ENSDARG00000026634	219.753	-0.111717	0.177591	-0.629068	0.529304	0.64593
ENSDARG00000088022	2.44806	1.06963	1.99529	0.53608	0.591903	0.701469
ENSDARG00000101967	0.475336	-0.540755	5.18392	-0.104314	0.91692	NA
ENSDARG00000043275	75.2714	-0.386568	0.313955	-1.23129	0.218216	0.328194
ENSDARG00000027183	101.68	0.312518	0.260953	1.1976	0.231072	0.343359
ENSDARG00000110328	0.436617	-0.524747	5.32713	-0.0985045	0.921532	NA
ENSDARG00000054616	465.413	7.60331	0.712335	10.6738	1.35017e-26	2.17393e-25
ENSDARG00000077169	60.2563	7.58617	1.46912	5.16376	2.42034e-07	1.23908e-06
ENSDARG00000075314	98.1886	0.460642	0.279967	1.64534	0.0998994	0.173974
ENSDARG00000078829	10.8602	0.597604	0.903267	0.661603	0.508225	0.62713
ENSDARG00000099376	68.3734	-0.62675	0.328763	-1.90639	0.0565997	0.108026
ENSDARG00000038074	273.862	0.589495	0.16527	3.56685	0.000361295	0.00119618
ENSDARG00000105232	119.797	-0.711386	0.322674	-2.20466	0.027478	0.0584732
ENSDARG00000023759	386.101	0.86429	0.200913	4.30182	1.69401e-05	6.94121e-05
ENSDARG00000102736	117.852	-0.659914	0.213874	-3.08553	0.00203188	0.00581675
ENSDARG00000062651	169.785	0.472259	0.214116	2.20562	0.0274103	0.0583419
ENSDARG00000025034	3.40989	1.49679	1.97737	0.756957	0.449075	0.572075
ENSDARG00000101260	186.264	0.173015	0.177867	0.972718	0.330694	0.45397
ENSDARG00000044556	89.2916	-0.00903007	0.284756	-0.0317116	0.974702	0.98326
ENSDARG00000074129	202.661	0.812751	0.193907	4.19144	2.77191e-05	0.000110094
ENSDARG00000079324	18.6571	7.55728	1.54173	4.90181	9.49553e-07	4.56736e-06
ENSDARG00000090481	0.537693	0.410059	3.71803	0.110289	0.91218	NA
ENSDARG00000026403	0.594086	-0.539898	4.26487	-0.126592	0.899263	NA
ENSDARG00000061159	221.945	0.458321	0.199579	2.29643	0.0216511	0.0475428
ENSDARG00000023082	28.7334	7.53672	1.50504	5.00764	5.51009e-07	2.71423e-06
ENSDARG00000099892	1.13912	-1.11853	2.33191	-0.479661	0.631468	NA
ENSDARG00000088145	3.54815	3.19088	1.84338	1.731	0.0834525	0.149859
ENSDARG00000009018	3.09855	2.4581	2.3183	1.0603	0.289007	0.408527
ENSDARG00000001994	29.7671	-1.10742	0.752632	-1.47139	0.141184	0.230535
ENSDARG00000068256	197.289	-0.37992	0.171781	-2.21165	0.0269908	0.0575689
ENSDARG00000105438	10.5392	0.882372	1.14428	0.771116	0.440638	0.564214
ENSDARG00000019367	1693.54	-0.617124	0.0710282	-8.68843	3.67487e-18	4.08698e-17
ENSDARG00000019516	3.30435	0.713668	1.35758	0.525691	0.599103	0.707756
ENSDARG00000011662	590.437	-0.562486	0.112176	-5.01433	5.32195e-07	2.62488e-06
ENSDARG00000040251	3274.05	-0.304013	0.0904293	-3.36189	0.000774123	0.00240935
ENSDARG00000096982	3.23923	-0.201038	1.47193	-0.136582	0.891361	0.925141
ENSDARG00000058206	378.085	7.51922	1.02906	7.30687	2.73431e-13	2.28267e-12
ENSDARG00000076490	264.717	-0.252138	0.171136	-1.47332	0.140666	0.229861
ENSDARG00000074812	0.966027	0.946005	3.08708	0.30644	0.75927	NA
ENSDARG00000045228	280.349	-0.319741	0.160354	-1.99397	0.0461554	0.0909986
ENSDARG00000071042	1.23727	4.08239	2.93078	1.39294	0.163638	NA
ENSDARG00000092528	0.783326	-2.53561	3.23631	-0.783488	0.433341	NA
ENSDARG00000038133	150.065	0.351682	0.294675	1.19346	0.23269	0.345389
ENSDARG00000099761	0.829093	-2.52961	3.22548	-0.784257	0.43289	NA
ENSDARG00000001818	0.593828	-2.95393	7.28506	-0.405478	0.685126	NA
ENSDARG00000058318	0.967921	-0.524499	2.99054	-0.175386	0.860776	NA
ENSDARG00000057058	179.026	-0.281326	0.205386	-1.36974	0.170768	0.268695
ENSDARG00000105096	575.941	7.51335	0.327462	22.9442	1.68483e-116	1.74021e-114
ENSDARG00000074533	305.721	-0.677417	0.135344	-5.00513	5.58239e-07	2.74914e-06
ENSDARG00000113111	1.15249	3.68268	2.56763	1.43427	0.151494	NA
ENSDARG00000056018	1.81212	1.95911	2.45223	0.79891	0.424343	0.548631
ENSDARG00000034207	68.379	7.49844	1.47037	5.0997	3.40185e-07	1.7131e-06
ENSDARG00000056453	517.463	0.696535	0.123938	5.62001	1.90942e-08	1.09179e-07
ENSDARG00000092204	33.6625	7.4439	1.50212	4.9556	7.21084e-07	3.51456e-06
ENSDARG00000041839	344.013	0.0602512	0.158973	0.379002	0.704686	0.796392
ENSDARG00000033184	2079.6	-0.634792	0.0798649	-7.94832	1.8906e-15	1.79783e-14
ENSDARG00000091092	85.0919	0.56692	0.295664	1.91744	0.0551815	0.10576
ENSDARG00000115752	0.475138	-0.540953	5.17739	-0.104484	0.916786	NA
ENSDARG00000099092	1.37365	1.91871	2.59698	0.738821	0.460016	NA
ENSDARG00000078574	132.754	0.745353	0.24754	3.01104	0.00260354	0.00729201
ENSDARG00000097111	0.979238	-3.11866	3.35307	-0.930092	0.352323	NA
ENSDARG00000059234	359.388	-0.705826	0.148685	-4.74714	2.06313e-06	9.49784e-06
ENSDARG00000102482	446.352	-0.224199	0.153152	-1.4639	0.143221	0.233136
ENSDARG00000045262	210.419	7.43781	1.03362	7.19592	6.20414e-13	5.09549e-12
ENSDARG00000008384	145.801	0.364452	0.224732	1.62172	0.104864	0.180916
ENSDARG00000016280	230.429	-0.126449	0.178138	-0.70984	0.477803	0.598773
ENSDARG00000007172	12.2443	-1.98312	1.01212	-1.95937	0.050069	0.0974676
ENSDARG00000097946	38.4935	-0.341016	0.421136	-0.809754	0.418082	0.542486
ENSDARG00000002707	0.863351	-0.524591	3.60207	-0.145636	0.884209	NA
ENSDARG00000063169	0.65771	-0.52448	4.39993	-0.119202	0.905115	NA
ENSDARG00000092390	1.23281	-0.524391	5.86802	-0.0893642	0.928792	NA
ENSDARG00000074757	100.536	-0.133391	0.257721	-0.517581	0.604751	0.712737
ENSDARG00000061634	5.03499	2.91809	1.86323	1.56615	0.117313	0.198483
ENSDARG00000091888	2.36766	0.931153	2.463	0.378056	0.705389	0.796818
ENSDARG00000117485	14.4289	7.41704	1.58408	4.68225	2.83749e-06	1.28644e-05
ENSDARG00000088274	1.48185	2.43863	4.59731	0.530447	0.595802	NA
ENSDARG00000099888	16.2242	-0.637104	0.800961	-0.795424	0.426367	0.550771
ENSDARG00000099238	0.812819	0.903097	3.06703	0.294454	0.768411	NA
ENSDARG00000051912	6.66483	-0.704623	1.0289	-0.684832	0.49345	0.613128
ENSDARG00000011125	2130.55	0.354682	0.0999507	3.54857	0.000387325	0.00127433
ENSDARG00000097054	14.6364	1.05545	1.7365	0.607801	0.543319	0.658865
ENSDARG00000075263	687.252	7.41192	0.400794	18.4931	2.34678e-76	1.29828e-74
ENSDARG00000015404	39.6138	7.40956	1.48056	5.00457	5.59856e-07	2.75641e-06
ENSDARG00000040628	18.744	7.4051	1.53772	4.81564	1.46729e-06	6.87712e-06
ENSDARG00000055479	0.465645	-3.53871	7.26101	-0.487357	0.626005	NA
ENSDARG00000102471	10.7168	0.393782	0.871393	0.451899	0.651342	0.752977
ENSDARG00000007181	225.359	-0.466299	0.169557	-2.75009	0.00595782	0.0153149
ENSDARG00000073974	16.5474	0.287702	0.846787	0.339757	0.73404	0.818658
ENSDARG00000071164	40.2131	-0.181065	0.364254	-0.497085	0.619129	0.725925
ENSDARG00000102375	0.808656	1.97767	3.84258	0.514674	0.606781	NA
ENSDARG00000038222	53.8058	0.0180848	0.368802	0.0490365	0.96089	0.973997
ENSDARG00000005023	1021.53	-0.185869	0.12395	-1.49955	0.133731	0.220852
ENSDARG00000095829	0.584484	-2.14214	5.08944	-0.420898	0.67383	NA
ENSDARG00000039215	94.8725	0.494142	0.268167	1.84267	0.0653776	0.122306
ENSDARG00000090472	0.553478	-0.540247	4.61505	-0.117062	0.906811	NA
ENSDARG00000004105	802.659	-0.819004	0.102535	-7.98753	1.37667e-15	1.32469e-14
ENSDARG00000105368	0.595164	1.54429	4.01793	0.384349	0.70072	NA
ENSDARG00000043388	114.171	-0.377972	0.268939	-1.40542	0.159897	0.254916
ENSDARG00000068148	17.8043	7.3995	1.53172	4.83086	1.35947e-06	6.40576e-06
ENSDARG00000099786	1494.18	0.496218	0.111541	4.44874	8.63773e-06	3.69281e-05
ENSDARG00000093546	37.069	7.36129	1.48804	4.94696	7.53796e-07	3.66572e-06
ENSDARG00000105674	24.5242	7.33571	1.51218	4.85109	1.22783e-06	5.82364e-06
ENSDARG00000022918	212.341	-0.210577	0.182721	-1.15245	0.249135	0.363546
ENSDARG00000115017	0.792993	-0.524391	3.63126	-0.14441	0.885177	NA
ENSDARG00000036784	227.491	-0.210605	0.19555	-1.07699	0.281485	0.400158
ENSDARG00000051874	22.3566	7.32672	1.53216	4.78197	1.73589e-06	8.06979e-06
ENSDARG00000045408	2128.84	0.907515	0.133163	6.81505	9.42341e-12	7.07594e-11
ENSDARG00000018460	614.648	-0.202075	0.105538	-1.91471	0.05553	0.106298
ENSDARG00000040295	2381.53	7.31571	0.350571	20.868	1.04698e-96	8.23086e-95
ENSDARG00000059369	65.6993	7.31475	1.47587	4.95624	7.1871e-07	3.50387e-06
ENSDARG00000087444	1.28535	2.28859	2.4956	0.91705	0.359116	NA
ENSDARG00000034493	2.10339	-0.569254	2.13459	-0.266681	0.789715	0.861015
ENSDARG00000110949	0.922497	-0.524402	3.52433	-0.148795	0.881715	NA
ENSDARG00000095112	10.0819	0.921635	2.15174	0.428322	0.668417	0.767182
ENSDARG00000054942	3120.94	0.196483	0.095731	2.05244	0.0401265	0.080933
ENSDARG00000079097	110.827	-0.0537612	0.284334	-0.189078	0.850032	0.895309
ENSDARG00000015314	157.012	0.734313	0.224355	3.27299	0.00106415	0.00323628
ENSDARG00000071097	98.4591	0.597297	0.277468	2.15267	0.0313449	0.0654538
ENSDARG00000056767	17.0093	7.31458	1.52468	4.79744	1.60707e-06	7.49426e-06
ENSDARG00000000349	2.15401	1.91822	2.26979	0.845109	0.39805	0.522488
ENSDARG00000105123	114.666	0.475296	0.253098	1.87791	0.060393	0.114266
ENSDARG00000093494	20.8185	7.29801	1.54326	4.72894	2.25691e-06	1.03458e-05
ENSDARG00000030563	34.0722	-0.668975	0.471599	-1.41853	0.156037	0.249747
ENSDARG00000105098	200.618	0.509059	0.187274	2.71825	0.00656276	0.0166975
ENSDARG00000071662	72.8073	-0.790282	0.331705	-2.38249	0.0171962	0.0388817
ENSDARG00000003091	16.7506	7.2883	1.538	4.73881	2.14979e-06	9.87569e-06
ENSDARG00000015968	15.9839	0.281154	0.693213	0.405581	0.68505	0.780468
ENSDARG00000062812	5.5311	0.561269	1.02716	0.546429	0.584771	0.695053
ENSDARG00000016490	3.22515	1.76952	1.97852	0.894365	0.371127	0.495498
ENSDARG00000099558	1.05012	1.96723	2.80761	0.700678	0.483504	NA
ENSDARG00000091558	0.362274	-0.52427	5.66224	-0.0925906	0.926229	NA
ENSDARG00000103530	10.2221	0.227025	0.819759	0.276941	0.781826	0.855536
ENSDARG00000059305	69.907	-0.760732	0.293353	-2.59323	0.0095078	0.0232346
ENSDARG00000014626	26.4617	7.28723	1.50962	4.8272	1.38469e-06	6.51827e-06
ENSDARG00000019842	190.852	-0.0746299	0.202587	-0.368384	0.712587	0.802192
ENSDARG00000025953	164.006	-0.680224	0.189789	-3.58411	0.000338234	0.00112521
ENSDARG00000044061	4.21144	-0.170467	1.45858	-0.116872	0.906961	0.936477
ENSDARG00000008075	265.832	7.28247	0.448308	16.2443	2.44986e-59	9.62982e-58
ENSDARG00000105071	3.67489	-1.32582	1.35577	-0.977911	0.328118	0.451424
ENSDARG00000074546	223.742	-0.618451	0.170312	-3.63129	0.000282003	0.000952669
ENSDARG00000090804	169.696	-0.722103	0.198506	-3.63769	0.00027509	0.000931582
ENSDARG00000103957	142.717	-0.626919	0.21912	-2.86108	0.00422207	0.0112646
ENSDARG00000099432	3.80978	1.08663	1.37997	0.787431	0.43103	0.554912
ENSDARG00000100501	4.08106	-2.41166	1.25458	-1.92229	0.0545691	0.104747
ENSDARG00000070393	67.6337	0.0248563	0.316863	0.0784448	0.937474	0.958704
ENSDARG00000011042	0.864619	-0.524419	3.63745	-0.144172	0.885365	NA
ENSDARG00000010477	28.1794	2.15718	1.70586	1.26457	0.206025	0.313599
ENSDARG00000056166	40.6696	7.27828	1.4762	4.9304	8.20616e-07	3.97375e-06
ENSDARG00000062129	481.836	-0.640273	0.15723	-4.0722	4.65705e-05	0.000179142
ENSDARG00000018574	317.327	0.921437	0.151193	6.09444	1.09823e-09	7.05206e-09
ENSDARG00000095614	1.64183	-0.524532	2.80851	-0.186766	0.851844	NA
ENSDARG00000040565	395.83	-0.544644	0.144944	-3.75762	0.000171539	0.00060234
ENSDARG00000068417	2.56644	-2.48109	1.68943	-1.4686	0.141942	0.23148
ENSDARG00000099539	10.0815	7.27394	1.61494	4.50416	6.66366e-06	2.88313e-05
ENSDARG00000076280	15.6674	0.62657	0.790812	0.792313	0.428178	0.552523
ENSDARG00000053836	532.043	7.22097	0.320424	22.5357	1.85641e-112	1.79342e-110
ENSDARG00000002601	1.39044	1.91839	2.37493	0.807766	0.419225	NA
ENSDARG00000061621	216.397	-0.992135	0.190488	-5.20839	1.90482e-07	9.83717e-07
ENSDARG00000104005	0.551681	0.954857	3.61467	0.264162	0.791655	NA
ENSDARG00000055903	807.674	-0.117631	0.116321	-1.01125	0.311895	0.434273
ENSDARG00000104007	36.1668	7.20666	1.66872	4.31868	1.56966e-05	6.45892e-05
ENSDARG00000093999	69.9561	0.580302	0.319285	1.8175	0.0691402	0.128173
ENSDARG00000108060	88.5169	0.730789	0.311321	2.34738	0.0189057	0.0422235
ENSDARG00000069944	160.324	0.370757	0.203233	1.8243	0.0681069	0.126503
ENSDARG00000090623	5.80748	7.17875	1.86531	3.84854	0.000118822	0.000428704
ENSDARG00000008170	13.8496	7.15556	1.57397	4.54617	5.46296e-06	2.38919e-05
ENSDARG00000074728	1.63583	3.68569	2.23692	1.64767	0.0994213	NA
ENSDARG00000076638	2.50832	1.94552	1.86908	1.04089	0.297925	0.418907
ENSDARG00000097636	9.58629	-0.419223	0.850731	-0.492779	0.622168	0.72827
ENSDARG00000089428	94.5393	0.074519	0.258105	0.288716	0.772798	0.848719
ENSDARG00000069758	0.362762	-0.52444	5.26042	-0.0996955	0.920586	NA
ENSDARG00000012914	1687.55	-0.46779	0.0692205	-6.75798	1.39931e-11	1.03828e-10
ENSDARG00000061758	66.9738	-1.94169	1.01302	-1.91673	0.0552723	0.105909
ENSDARG00000109373	79.3982	-0.556343	0.317342	-1.75313	0.0795793	0.144041
ENSDARG00000062702	2.19087	3.74971	2.11264	1.7749	0.0759152	0.138415
ENSDARG00000105690	0.704623	-1.96405	3.20603	-0.61261	0.540134	NA
ENSDARG00000097863	64.0208	0.600347	0.347823	1.72601	0.084345	0.151145
ENSDARG00000008218	372.225	-0.813157	0.136068	-5.9761	2.28543e-09	1.41875e-08
ENSDARG00000035452	8.41153	0.852168	0.977492	0.87179	0.383323	0.50744
ENSDARG00000012871	1059.63	0.545298	0.0943283	5.78085	7.43244e-09	4.41625e-08
ENSDARG00000074225	75.814	-0.195792	0.339428	-0.57683	0.564054	0.676725
ENSDARG00000095615	16.132	7.1332	1.55287	4.59354	4.35781e-06	1.9302e-05
ENSDARG00000098256	29.5614	7.12979	1.50187	4.74728	2.06169e-06	9.49344e-06
ENSDARG00000069056	390.943	0.183451	0.136464	1.34432	0.178845	0.278851
ENSDARG00000015292	379.896	0.523215	0.147403	3.54955	0.000385889	0.00127025
ENSDARG00000104715	48.6225	0.0365035	0.382198	0.0955093	0.92391	0.948414
ENSDARG00000094423	3.0471	-2.35325	1.74223	-1.35072	0.176786	0.276393
ENSDARG00000004658	36.7049	7.12977	1.49999	4.75322	2.00206e-06	9.243e-06
ENSDARG00000038683	9.74426	7.06663	1.59579	4.42829	9.49814e-06	4.04196e-05
ENSDARG00000101037	45.5373	0.314551	0.446649	0.704246	0.48128	0.60177
ENSDARG00000061255	1.96389	-1.53503	2.30363	-0.666352	0.505186	0.624544
ENSDARG00000076763	181.267	-0.487593	0.1984	-2.45762	0.0139861	0.032599
ENSDARG00000004502	1.77236	1.91854	2.45569	0.781262	0.434648	0.558607
ENSDARG00000079508	219.723	-0.42301	0.172462	-2.45277	0.014176	0.0329903
ENSDARG00000067784	4.73398	3.98614	1.76729	2.25551	0.0241014	0.0522382
ENSDARG00000096906	816.823	7.0628	0.653887	10.8013	3.39514e-27	5.57756e-26
ENSDARG00000114675	1.0436	-0.524431	2.89538	-0.181127	0.856268	NA
ENSDARG00000035538	4.15518	0.473585	2.02849	0.233467	0.815399	0.878122
ENSDARG00000104901	626.909	0.305109	0.124018	2.4602	0.0138859	0.0323927
ENSDARG00000105548	17.6725	7.05645	1.53266	4.60407	4.14313e-06	1.8431e-05
ENSDARG00000075482	3.82734	0.767107	1.28311	0.597849	0.549941	0.664349
ENSDARG00000095515	111.894	-0.0163739	0.250175	-0.0654495	0.947816	0.965163
ENSDARG00000097063	0.466457	-0.524915	7.35543	-0.0713642	0.943108	NA
ENSDARG00000043932	7.98304	-1.34333	1.11507	-1.20471	0.228317	0.340145
ENSDARG00000103699	393.238	-0.525602	0.155358	-3.38316	0.000716576	0.00224681
ENSDARG00000097685	12.8206	0.152717	0.733109	0.208314	0.834984	0.887888
ENSDARG00000090714	50.6634	-0.561918	0.332396	-1.69051	0.090931	0.160942
ENSDARG00000035899	0.814584	0.902996	3.08616	0.292595	0.769832	NA
ENSDARG00000056722	577.915	-0.458032	0.121825	-3.75975	0.000170086	0.000597994
ENSDARG00000039687	38.1751	7.04305	1.48263	4.75037	2.0304e-06	9.35825e-06
ENSDARG00000054632	1512.44	-0.374015	0.0790268	-4.73276	2.21485e-06	1.01625e-05
ENSDARG00000007869	1.17593	-0.524522	3.08667	-0.169931	0.865064	NA
ENSDARG00000101980	19.12	-0.176863	0.860536	-0.205526	0.837161	0.888647
ENSDARG00000045416	44.8058	0.773654	0.429567	1.80101	0.0717015	0.132089
ENSDARG00000113393	100.711	-0.225049	0.280163	-0.803278	0.421814	0.546125
ENSDARG00000075599	0.624116	0.540111	4.09755	0.131813	0.895132	NA
ENSDARG00000070584	7.90295	-1.99151	0.902787	-2.20595	0.0273873	0.0583122
ENSDARG00000101719	254.144	-0.163265	0.182631	-0.893962	0.371342	0.495583
ENSDARG00000117628	0.582977	-0.524403	4.29184	-0.122186	0.902752	NA
ENSDARG00000079229	177.995	-0.0786882	0.189756	-0.414682	0.678375	0.77521
ENSDARG00000078448	118.118	-0.00296313	0.234846	-0.0126173	0.989933	0.993361
ENSDARG00000075785	20.1915	1.83607	0.850901	2.15779	0.0309439	0.064707
ENSDARG00000042249	2.5401	4.05994	1.91757	2.11723	0.03424	0.0705585
ENSDARG00000094983	54.533	7.03809	1.46588	4.80127	1.57666e-06	7.36482e-06
ENSDARG00000063224	1.22617	-2.96705	2.65416	-1.11789	0.263614	NA
ENSDARG00000091996	617.654	7.03137	0.45375	15.4961	3.68501e-54	1.2755e-52
ENSDARG00000015471	147.594	-0.260858	0.208449	-1.25143	0.210779	0.31921
ENSDARG00000075288	1.50362	-3.96716	2.23136	-1.77791	0.075419	NA
ENSDARG00000093628	16.1101	-0.996251	0.587742	-1.69505	0.0900666	0.159689
ENSDARG00000077804	192.545	0.977231	0.189381	5.16012	2.4679e-07	1.2601e-06
ENSDARG00000077291	44773.3	0.294342	0.096591	3.0473	0.00230907	0.00653323
ENSDARG00000045753	191.246	-0.242397	0.178552	-1.35758	0.174599	0.273658
ENSDARG00000052625	1189.65	-0.711325	0.0984859	-7.2226	5.10011e-13	4.21421e-12
ENSDARG00000099527	136.806	-0.13417	0.229416	-0.584836	0.558658	0.671912
ENSDARG00000070730	0.940722	-2.97644	2.83429	-1.05016	0.293647	NA
ENSDARG00000077775	15.4365	-0.654769	0.712436	-0.919056	0.358067	0.482428
ENSDARG00000039008	129.644	0.439379	0.228018	1.92695	0.0539859	0.103895
ENSDARG00000088745	220.994	7.02815	0.613843	11.4494	2.36721e-30	4.32829e-29
ENSDARG00000063646	113.1	0.228331	0.243911	0.936122	0.34921	0.473366
ENSDARG00000077004	521.588	0.202713	0.117468	1.72569	0.0844041	0.151209
ENSDARG00000114549	453.639	0.284701	0.148938	1.91155	0.0559345	0.106945
ENSDARG00000104412	14.6869	0.26213	0.669369	0.391607	0.695348	0.789145
ENSDARG00000040162	0.617322	-0.524468	4.67882	-0.112094	0.910749	NA
ENSDARG00000073915	18.1854	0.799313	0.655386	1.21961	0.222614	0.333483
ENSDARG00000096276	0.607361	-1.9637	3.65027	-0.537959	0.590605	NA
ENSDARG00000017385	36.3319	0.444334	0.472308	0.940771	0.346822	0.470885
ENSDARG00000098375	352.167	-0.0995099	0.14256	-0.698019	0.485165	0.605614
ENSDARG00000117540	6.33699	2.67096	1.75113	1.52528	0.127189	0.21196
ENSDARG00000058821	302.082	-0.6295	0.166036	-3.79135	0.000149828	0.000531487
ENSDARG00000078108	20.5727	7.02787	1.52948	4.59493	4.32897e-06	1.91786e-05
ENSDARG00000099680	6.06949	-0.963133	1.07632	-0.894836	0.370875	0.495299
ENSDARG00000043179	173.995	0.615864	0.200229	3.0758	0.00209941	0.00598657
ENSDARG00000056443	9.27154	7.00556	1.66008	4.22001	2.44293e-05	9.78077e-05
ENSDARG00000111934	17.6804	-1.26458	0.607907	-2.08021	0.0375059	0.0763887
ENSDARG00000012972	747.576	6.98908	0.497811	14.0396	8.91689e-45	2.47002e-43
ENSDARG00000092746	154.396	-0.503801	0.200581	-2.51171	0.0120149	0.0285355
ENSDARG00000094138	7.08474	3.01114	2.31552	1.30042	0.193457	0.297595
ENSDARG00000027600	4073.1	-0.914942	0.0694327	-13.1774	1.18416e-39	2.81101e-38
ENSDARG00000097643	0.98978	-4.29126	2.56492	-1.67306	0.0943161	NA
ENSDARG00000098940	0.476674	-0.524438	5.99881	-0.0874237	0.930335	NA
ENSDARG00000109267	41.9909	6.97772	1.48508	4.69855	2.62021e-06	1.19351e-05
ENSDARG00000103315	83.7819	-0.852137	0.298373	-2.85595	0.00429084	0.0114246
ENSDARG00000058306	267.004	-0.755079	0.169551	-4.45342	8.45143e-06	3.61555e-05
ENSDARG00000009806	148.847	0.591566	0.206458	2.86532	0.00416591	0.0111316
ENSDARG00000009610	135.591	0.30154	0.244292	1.23434	0.217075	0.326833
ENSDARG00000039350	272.678	0.0602233	0.18615	0.323521	0.746301	0.828474
ENSDARG00000113643	97.7573	0.852494	0.285022	2.99097	0.00278089	0.0077363
ENSDARG00000071409	230.893	-0.98687	0.175384	-5.6269	1.8348e-08	1.05074e-07
ENSDARG00000101642	16.7959	6.97243	1.55386	4.48717	7.2176e-06	3.11033e-05
ENSDARG00000058494	553.703	-0.78683	0.115289	-6.82485	8.8018e-12	6.62455e-11
ENSDARG00000022615	879.481	6.97145	0.397833	17.5235	9.47362e-69	4.57609e-67
ENSDARG00000060682	24.2057	6.96508	1.51755	4.5897	4.43879e-06	1.96383e-05
ENSDARG00000008333	19.4495	6.91909	1.52718	4.53063	5.88092e-06	2.55987e-05
ENSDARG00000013302	54.6575	-0.934904	0.358891	-2.60498	0.00918788	0.0225522
ENSDARG00000040303	88.7555	-0.420384	0.291961	-1.43987	0.149905	0.241646
ENSDARG00000016763	130.303	-0.536929	0.240017	-2.23705	0.0252832	0.0544652
ENSDARG00000011770	224.584	0.483573	0.166163	2.91024	0.00361153	0.0097895
ENSDARG00000053624	6.20282	3.221	1.78775	1.80171	0.0715914	0.131919
ENSDARG00000056806	1.02157	-0.488851	3.3454	-0.146126	0.883822	NA
ENSDARG00000078675	370.592	-0.289803	0.13673	-2.11953	0.0340459	0.0702492
ENSDARG00000110357	284.694	-0.371225	0.189106	-1.96306	0.0496397	0.096797
ENSDARG00000024775	18.4162	6.91088	1.51856	4.55093	5.3409e-06	2.33653e-05
ENSDARG00000029168	560.221	-0.109588	0.127246	-0.861231	0.389111	0.513504
ENSDARG00000027016	201.39	-0.105526	0.171995	-0.61354	0.53952	0.655061
ENSDARG00000074702	307.751	0.625635	0.169401	3.69322	0.000221435	0.000763056
ENSDARG00000052176	29.1483	0.263515	0.472724	0.557439	0.577228	0.688067
ENSDARG00000017466	0.907544	2.91942	3.0307	0.963281	0.335406	NA
ENSDARG00000089402	11.8775	0.689837	0.966815	0.713515	0.475527	0.596575
ENSDARG00000068182	6.2884	1.9987	1.23313	1.62084	0.105053	0.181157
ENSDARG00000089529	167.956	-0.198287	0.220607	-0.898823	0.368747	0.493203
ENSDARG00000015482	69.6444	-0.244105	0.325352	-0.75028	0.453086	0.5759
ENSDARG00000089705	156.363	0.284917	0.228949	1.24445	0.213333	0.322248
ENSDARG00000096338	10.2398	-0.658584	0.922139	-0.714192	0.475108	0.596204
ENSDARG00000051926	82.7542	-0.622544	0.273662	-2.27486	0.0229141	0.0499322
ENSDARG00000056464	35.4679	-0.276679	0.449227	-0.615902	0.537959	0.653862
ENSDARG00000031119	6.97265	3.74719	1.65725	2.26108	0.0237542	0.0515835
ENSDARG00000097959	130.749	6.91001	1.04295	6.62547	3.46136e-11	2.50513e-10
ENSDARG00000104593	2.2869	0.306876	1.60239	0.191512	0.848125	0.894316
ENSDARG00000074301	271.181	0.884802	0.166662	5.30896	1.10254e-07	5.83671e-07
ENSDARG00000027249	5409.58	-0.789466	0.0710599	-11.1099	1.1231e-28	1.9437e-27
ENSDARG00000005799	408.602	-0.304402	0.133581	-2.27878	0.0226804	0.0494895
ENSDARG00000039022	637.813	-0.525475	0.121663	-4.31912	1.56655e-05	6.44885e-05
ENSDARG00000103902	199.523	-0.0530947	0.189258	-0.280541	0.779063	0.853234
ENSDARG00000008593	39.8797	0.24934	0.451107	0.55273	0.580448	0.690972
ENSDARG00000114793	1.40167	0.715305	2.28449	0.313114	0.754194	NA
ENSDARG00000078468	91.6221	6.89824	0.86068	8.01488	1.10246e-15	1.06824e-14
ENSDARG00000057027	2.60698	-0.524401	2.73208	-0.191942	0.847788	0.894312
ENSDARG00000095793	9.75617	-1.73955	1.15932	-1.50049	0.133489	0.220546
ENSDARG00000104359	63.4111	6.89817	1.57469	4.38064	1.1833e-05	4.95414e-05
ENSDARG00000098247	43.6628	-0.165821	0.360954	-0.459396	0.64595	0.748571
ENSDARG00000032039	0.701474	1.8599	3.77162	0.493132	0.62192	NA
ENSDARG00000093602	2.82847	0.851778	1.49608	0.569339	0.569126	0.681044
ENSDARG00000001452	1850.28	6.88641	0.227402	30.283	1.91855e-201	4.9019e-199
ENSDARG00000092557	1.15453	0.478694	2.67355	0.179048	0.8579	NA
ENSDARG00000045257	78.4326	-0.266785	0.289993	-0.919971	0.357588	0.481896
ENSDARG00000095448	1.6021	3.27218	2.22693	1.46937	0.141732	NA
ENSDARG00000098785	710.985	-0.11033	0.099925	-1.10412	0.269539	0.386581
ENSDARG00000003193	10.1017	6.87773	1.64087	4.1915	2.77111e-05	0.000110085
ENSDARG00000032571	6.59202	0.364507	1.08215	0.336835	0.736242	0.820591
ENSDARG00000017775	5802.89	-0.644275	0.0714229	-9.02056	1.87124e-19	2.1889e-18
ENSDARG00000005536	433.565	-0.208752	0.140738	-1.48327	0.138002	0.226462
ENSDARG00000095126	29.785	-0.469522	0.51386	-0.913715	0.360867	0.485002
ENSDARG00000080021	0.731227	1.8609	3.62522	0.513322	0.607726	NA
ENSDARG00000076960	1.08215	1.91864	2.58448	0.742369	0.457864	NA
ENSDARG00000077481	27.6093	-0.339761	0.527618	-0.643953	0.519606	0.637298
ENSDARG00000053019	17.4385	1.10516	0.683738	1.61635	0.106019	0.182444
ENSDARG00000079973	96.8153	-0.212416	0.269607	-0.787874	0.43077	0.554614
ENSDARG00000117602	23.6003	-0.144687	0.531643	-0.272151	0.785506	0.85808
ENSDARG00000077385	3.39676	1.45839	1.94663	0.749188	0.453744	0.576432
ENSDARG00000075743	638.369	-0.561557	0.123251	-4.55619	5.20901e-06	2.28275e-05
ENSDARG00000041007	2.81511	-0.975998	1.9993	-0.48817	0.625429	0.731161
ENSDARG00000060069	54.2064	0.0209491	0.348824	0.0600562	0.952111	0.968558
ENSDARG00000078297	0.441154	0.970296	5.2582	0.18453	0.853598	NA
ENSDARG00000098288	399.697	-0.753341	0.14242	-5.28957	1.22607e-07	6.45547e-07
ENSDARG00000014488	27.7548	6.83837	1.53022	4.46887	7.86328e-06	3.37883e-05
ENSDARG00000101106	43.71	0.546485	0.420199	1.30054	0.193416	0.297557
ENSDARG00000077523	33.8601	-0.129004	0.486377	-0.265234	0.790829	0.861825
ENSDARG00000005210	69.2402	0.652238	0.377006	1.73005	0.083622	0.150099
ENSDARG00000056541	39.1685	0.415585	0.384081	1.08203	0.279241	0.397792
ENSDARG00000103146	14.731	0.659683	0.660686	0.998481	0.318046	0.44069
ENSDARG00000068303	3.72803	6.81248	1.86971	3.6436	0.000268847	0.00091219
ENSDARG00000054560	26.2381	6.81139	1.52496	4.46661	7.94702e-06	3.41103e-05
ENSDARG00000015998	49.906	0.708254	0.599625	1.18116	0.237539	0.351151
ENSDARG00000044204	0.844838	3.50461	3.35424	1.04483	0.296103	NA
ENSDARG00000011473	3.01321	0.0611183	1.51591	0.040318	0.96784	0.978512
ENSDARG00000016460	0.494695	-0.524391	4.70686	-0.11141	0.911291	NA
ENSDARG00000102262	0.929586	2.44659	2.99881	0.815855	0.414583	NA
ENSDARG00000008912	18.8294	-1.04122	0.540774	-1.92542	0.0541771	0.104172
ENSDARG00000110802	2.01954	0.908447	2.46035	0.369235	0.711953	0.801757
ENSDARG00000059365	14.7711	6.801	1.56097	4.35692	1.31906e-05	5.47883e-05
ENSDARG00000052192	8.25559	6.7963	1.61677	4.20362	2.62676e-05	0.000104693
ENSDARG00000099642	224.446	0.663231	0.182461	3.63492	0.000278067	0.000940679
ENSDARG00000038784	12.4018	-0.108308	0.857576	-0.126295	0.899498	0.931097
ENSDARG00000103428	302.402	0.249479	0.147897	1.68684	0.0916344	0.161922
ENSDARG00000101309	87.9247	-0.212001	0.271322	-0.781366	0.434587	0.558602
ENSDARG00000056656	198.65	-0.883563	0.192953	-4.57915	4.66866e-06	2.05616e-05
ENSDARG00000117213	0.471537	-0.524459	5.13895	-0.102056	0.918712	NA
ENSDARG00000052713	1.17641	-4.28685	2.61105	-1.64181	0.100629	NA
ENSDARG00000057562	76.3499	0.414275	0.294033	1.40894	0.158853	0.253543
ENSDARG00000086808	82.7089	0.0222224	0.260756	0.0852229	0.932084	0.954348
ENSDARG00000114329	69.416	0.740365	0.330955	2.23706	0.0252827	0.0544652
ENSDARG00000088308	211.5	-0.0942298	0.205263	-0.45907	0.646184	0.748798
ENSDARG00000087403	1.88346	1.95567	2.34158	0.835192	0.403609	0.527586
ENSDARG00000062711	2.41435	-5.12799	2.36328	-2.16986	0.0300171	0.0630951
ENSDARG00000015971	41.2474	0.668681	0.395368	1.69129	0.0907818	0.160781
ENSDARG00000043238	0.705276	-3.541	3.08583	-1.1475	0.251173	NA
ENSDARG00000003681	3798.26	0.749494	0.0883903	8.47936	2.26428e-17	2.43051e-16
ENSDARG00000007769	94.7226	6.79541	0.752349	9.03226	1.68165e-19	1.9695e-18
ENSDARG00000097170	28.3396	6.78324	1.56358	4.33827	1.4361e-05	5.93577e-05
ENSDARG00000100835	6.59692	6.74431	1.69545	3.97788	6.95321e-05	0.000260592
ENSDARG00000094612	14.825	-1.04242	0.669857	-1.55619	0.119664	0.201722
ENSDARG00000103929	22.6821	6.73993	1.53014	4.40477	1.05895e-05	4.46627e-05
ENSDARG00000101942	479.591	0.443241	0.123609	3.58583	0.00033601	0.00111857
ENSDARG00000103117	12.3334	6.73731	1.59105	4.2345	2.29065e-05	9.20337e-05
ENSDARG00000092551	8.018	6.73593	1.67526	4.02083	5.79923e-05	0.000219812
ENSDARG00000043798	14.5354	6.733	1.56784	4.29445	1.75127e-05	7.16221e-05
ENSDARG00000090107	2.07776	3.57209	2.37306	1.50527	0.132256	0.218975
ENSDARG00000102075	8.71621	1.04887	0.917462	1.14322	0.252945	0.368055
ENSDARG00000100149	119.699	0.333184	0.263438	1.26476	0.205959	0.313549
ENSDARG00000067669	1.0535	2.52228	2.79653	0.901934	0.367092	NA
ENSDARG00000018329	2.13865	1.95427	2.30345	0.848408	0.396211	0.520754
ENSDARG00000086706	3.85016	-0.86925	1.23598	-0.70329	0.481875	0.602359
ENSDARG00000003219	1.48802	3.52336	2.37757	1.48192	0.138363	NA
ENSDARG00000023645	168.491	-0.124553	0.204487	-0.609101	0.542458	0.65797
ENSDARG00000078754	12.9818	1.90319	0.899849	2.11501	0.0344293	0.0708884
ENSDARG00000044091	2.45362	-0.506053	2.5815	-0.19603	0.844586	0.892388
ENSDARG00000117320	1.1734	0.89677	7.35311	0.121958	0.902932	NA
ENSDARG00000104401	572.33	-0.562527	0.10598	-5.30785	1.10928e-07	5.8708e-07
ENSDARG00000027734	1716.12	-0.0810568	0.0712757	-1.13723	0.255442	0.370882
ENSDARG00000054797	4.47655	6.72475	1.75732	3.82671	0.000129869	0.000465621
ENSDARG00000102299	111.765	6.71312	0.748949	8.96339	3.14853e-19	3.64568e-18
ENSDARG00000055856	28.6057	1.05472	0.565456	1.86525	0.0621468	0.117105
ENSDARG00000027322	410.69	-0.0118396	0.132755	-0.089184	0.928936	0.952279
ENSDARG00000087979	3.00119	-1.12922	1.72168	-0.655885	0.511898	0.630301
ENSDARG00000020000	228.447	0.390829	0.190433	2.05231	0.0401391	0.0809452
ENSDARG00000092243	14.9215	6.70332	1.53556	4.36539	1.26898e-05	5.28778e-05
ENSDARG00000105378	5.40976	6.70215	1.71866	3.89963	9.63397e-05	0.000352834
ENSDARG00000008623	238.142	-0.625896	0.163796	-3.82119	0.000132808	0.000475629
ENSDARG00000035181	241.51	-0.329602	0.17256	-1.91007	0.0561245	0.107245
ENSDARG00000086337	731.285	6.66239	0.288849	23.0653	1.03199e-117	1.0832e-115
ENSDARG00000052379	368.055	0.968413	0.146222	6.62291	3.52194e-11	2.54803e-10
ENSDARG00000091144	1.06726	-0.524452	5.48708	-0.0955795	0.923855	NA
ENSDARG00000028159	6.71378	2.15144	1.18447	1.81638	0.0693118	0.128438
ENSDARG00000086183	22.6839	0.0994961	0.776955	0.128059	0.898102	0.929999
ENSDARG00000099144	676.682	-0.728523	0.104479	-6.9729	3.10483e-12	2.41738e-11
ENSDARG00000092360	90.4832	-0.175388	0.255958	-0.685219	0.493206	0.612893
ENSDARG00000059805	8.88019	-0.605596	0.806588	-0.750813	0.452765	0.57553
ENSDARG00000019342	2.35996	-0.524495	2.58112	-0.203205	0.838975	0.889939
ENSDARG00000008305	1786.99	0.118774	0.109379	1.08589	0.277526	0.395901
ENSDARG00000015657	157.712	6.65285	0.581682	11.4373	2.72334e-30	4.96543e-29
ENSDARG00000080018	1.43326	0.826182	2.1869	0.377786	0.70559	NA
ENSDARG00000035952	0.560391	-0.52438	5.14532	-0.101914	0.918825	NA
ENSDARG00000075261	4022.46	6.65246	0.125165	53.1494	0	0
ENSDARG00000014717	23.1031	6.6413	1.57675	4.21203	2.53086e-05	0.000101078
ENSDARG00000090304	4.84474	-0.547216	1.0525	-0.519923	0.603118	0.711416
ENSDARG00000079067	55.339	0.817494	0.388812	2.10254	0.0355056	0.0728188
ENSDARG00000011909	37.4242	-0.128348	0.499848	-0.256775	0.797352	0.866402
ENSDARG00000003846	268.222	-0.816699	0.178265	-4.58138	4.61909e-06	2.0371e-05
ENSDARG00000075151	1066.47	-0.528378	0.108629	-4.86406	1.15002e-06	5.47195e-06
ENSDARG00000093052	1196.76	-0.676275	0.117442	-5.75837	8.49295e-09	5.01722e-08
ENSDARG00000102554	11.6326	6.63494	1.57055	4.2246	2.39366e-05	9.59341e-05
ENSDARG00000070480	162.252	6.62738	0.676479	9.79687	1.16129e-22	1.58134e-21
ENSDARG00000055255	4.42794	0.452277	2.01187	0.224804	0.822132	0.881233
ENSDARG00000086166	53.4367	6.62588	1.47524	4.49138	7.07643e-06	3.05356e-05
ENSDARG00000076330	63.5716	0.850845	0.37076	2.29486	0.021741	0.0477078
ENSDARG00000042308	12.1142	0.390681	0.837674	0.466388	0.640938	0.744272
ENSDARG00000023031	1.61845	2.45548	2.41902	1.01507	0.310072	NA
ENSDARG00000021855	4.27952	-0.040458	1.34133	-0.0301626	0.975937	0.984148
ENSDARG00000062577	592.929	-0.113967	0.115894	-0.983369	0.325426	0.448514
ENSDARG00000105398	16.644	1.41126	0.640263	2.20419	0.0275109	0.0585367
ENSDARG00000060196	122.893	-0.650069	0.226835	-2.86583	0.00415915	0.0111151
ENSDARG00000075014	1361.3	-0.379354	0.0847573	-4.47577	7.61348e-06	3.27439e-05
ENSDARG00000019692	9.06596	-0.60616	0.887673	-0.682864	0.494693	0.614034
ENSDARG00000004184	15.6983	0.460009	0.670512	0.686056	0.492677	0.612433
ENSDARG00000022698	4.4806	6.62505	1.79617	3.68844	0.000225635	0.000776016
ENSDARG00000079473	14.0682	0.275292	0.68866	0.39975	0.68934	0.78439
ENSDARG00000076829	292.14	0.301223	0.211662	1.42313	0.154699	0.247932
ENSDARG00000011190	15.0638	6.60801	1.59696	4.13786	3.50564e-05	0.000136994
ENSDARG00000007196	298.822	0.753909	0.170364	4.42529	9.63144e-06	4.0951e-05
ENSDARG00000055395	11.9475	6.60198	1.58211	4.17289	3.00759e-05	0.00011892
ENSDARG00000102338	26.775	-0.447455	0.503894	-0.887996	0.374543	0.498689
ENSDARG00000012840	152.516	0.0962112	0.233504	0.412031	0.680316	0.77667
ENSDARG00000095754	71.0414	-0.425078	0.324135	-1.31142	0.189715	0.292726
ENSDARG00000099500	4.36321	-0.542474	1.27344	-0.425991	0.670115	0.768507
ENSDARG00000024032	9.02721	1.49806	1.76661	0.847986	0.396446	0.521027
ENSDARG00000007723	14.4709	0.12103	0.89581	0.135107	0.892527	0.926053
ENSDARG00000006202	9.14267	6.58833	1.61863	4.07033	4.69472e-05	0.000180483
ENSDARG00000073857	4.51064	-2.33364	1.44474	-1.61526	0.106254	0.182772
ENSDARG00000077975	215.088	6.58464	0.411875	15.987	1.57418e-57	5.85582e-56
ENSDARG00000071741	9.60383	-1.80761	0.942791	-1.9173	0.0551995	0.10578
ENSDARG00000091062	1.38467	1.87483	2.57642	0.727688	0.466805	NA
ENSDARG00000002391	9.38966	6.56322	1.59796	4.10726	4.00383e-05	0.000155244
ENSDARG00000078552	13.9972	6.56087	1.55524	4.21855	2.45873e-05	9.83798e-05
ENSDARG00000114948	1.23874	1.86953	2.84331	0.65752	0.510847	NA
ENSDARG00000023272	0.393848	-0.52455	5.47832	-0.0957501	0.923719	NA
ENSDARG00000097902	9.69898	6.55149	1.59967	4.09552	4.21221e-05	0.000162966
ENSDARG00000012040	460.047	-0.0976405	0.128028	-0.762649	0.445673	0.569047
ENSDARG00000103529	34.0006	0.518771	0.462279	1.1222	0.261776	0.378119
ENSDARG00000098602	88.79	6.54273	0.774983	8.44241	3.10859e-17	3.30754e-16
ENSDARG00000117717	1.29887	-0.54486	2.43999	-0.223304	0.823299	NA
ENSDARG00000074905	2.44952	2.67995	2.09205	1.28102	0.200187	0.306395
ENSDARG00000056964	1128.85	0.298813	0.0826714	3.61446	0.00030097	0.00101059
ENSDARG00000099876	15.3103	0.412279	0.703761	0.585822	0.557995	0.671531
ENSDARG00000113977	31.4514	1.15298	0.87722	1.31436	0.188726	0.291542
ENSDARG00000105687	0.382411	0.403824	4.69383	0.0860329	0.93144	NA
ENSDARG00000105382	15.1036	-0.657967	0.629285	-1.04558	0.295755	0.416399
ENSDARG00000099791	1.2866	2.4548	2.45261	1.00089	0.316879	NA
ENSDARG00000102727	4.33326	6.53134	1.78839	3.65207	0.000260137	0.000885113
ENSDARG00000042850	1.33023	1.87626	2.51342	0.746497	0.455367	NA
ENSDARG00000058673	26.1228	6.52387	1.11599	5.84584	5.04013e-09	3.03564e-08
ENSDARG00000070433	332.841	0.309287	0.15049	2.05519	0.0398602	0.0804914
ENSDARG00000052910	2.07027	1.96011	2.48299	0.789414	0.42987	0.553896
ENSDARG00000103208	1.46876	2.48634	2.67006	0.93119	0.351755	NA
ENSDARG00000018259	112.853	6.5209	0.753836	8.65029	5.13666e-18	5.67693e-17
ENSDARG00000090036	66.9515	-0.0460806	0.325621	-0.141516	0.887463	0.922065
ENSDARG00000058716	5.92367	-0.974597	1.00606	-0.968725	0.332682	0.455989
ENSDARG00000042322	524.928	-0.501588	0.118549	-4.23104	2.32609e-05	9.3419e-05
ENSDARG00000052789	147.897	0.830711	0.226857	3.66182	0.000250429	0.000854476
ENSDARG00000043328	18.5465	6.5122	1.53008	4.25611	2.08015e-05	8.4063e-05
ENSDARG00000003902	34.0411	6.50325	1.09754	5.92527	3.11784e-09	1.90684e-08
ENSDARG00000079688	991.025	-0.440184	0.0961465	-4.57827	4.68842e-06	2.06425e-05
ENSDARG00000045141	12554.8	-0.550442	0.0803347	-6.85186	7.28944e-12	5.51623e-11
ENSDARG00000105781	6.16777	-1.9888	1.1405	-1.7438	0.0811937	0.146417
ENSDARG00000058994	0.408622	0.897761	5.42257	0.16556	0.868503	NA
ENSDARG00000068140	231.127	0.136739	0.176988	0.77259	0.439765	0.563431
ENSDARG00000113270	0.58698	-0.524299	4.86722	-0.10772	0.914218	NA
ENSDARG00000097505	7.07997	1.36647	1.168	1.16992	0.242034	0.356278
ENSDARG00000095030	38.4296	-0.800558	0.450742	-1.77609	0.0757179	0.138133
ENSDARG00000102569	71.9458	-0.670479	0.310875	-2.15674	0.0310256	0.0648498
ENSDARG00000030896	20.3671	6.49531	1.54339	4.20846	2.57115e-05	0.000102561
ENSDARG00000117611	3.73069	-2.69305	1.34946	-1.99564	0.0459727	0.0907029
ENSDARG00000056318	353.903	-0.200798	0.154766	-1.29743	0.194485	0.298939
ENSDARG00000094279	2.30447	-4.56238	2.20948	-2.06491	0.0389314	0.0788949
ENSDARG00000026444	65.2814	-0.674663	0.311663	-2.16472	0.0304093	0.063809
ENSDARG00000055561	127.623	0.951855	0.254322	3.74271	0.000182045	0.000637158
ENSDARG00000074617	256.103	0.250303	0.171439	1.46001	0.144287	0.234418
ENSDARG00000044655	13.7793	6.49017	1.57372	4.1241	3.72187e-05	0.000144977
ENSDARG00000003512	587.749	-0.472942	0.133876	-3.53268	0.000411374	0.00134865
ENSDARG00000058818	133.027	0.210124	0.260014	0.808125	0.419018	0.543365
ENSDARG00000114030	23.5868	1.46535	0.697157	2.10189	0.0355632	0.0729031
ENSDARG00000036876	29.9079	6.47814	1.51321	4.28105	1.8601e-05	7.56427e-05
ENSDARG00000045936	9.99243	6.46278	1.60507	4.02648	5.66171e-05	0.000214935
ENSDARG00000095830	379.455	0.543511	0.160105	3.39473	0.000686974	0.00215922
ENSDARG00000097931	5.11311	6.44258	1.7627	3.65495	0.00025723	0.000876142
ENSDARG00000007407	1.31807	-0.5348	2.72709	-0.196107	0.844527	NA
ENSDARG00000040713	369.787	-0.0587253	0.145363	-0.403991	0.686219	0.78148
ENSDARG00000101997	0.588395	-3.56432	4.64294	-0.767686	0.442674	NA
ENSDARG00000076158	7.20647	6.44046	1.68197	3.82912	0.000128604	0.000461512
ENSDARG00000090836	82.1933	0.46844	0.325661	1.43843	0.150313	0.242222
ENSDARG00000008884	900.303	0.761214	0.09506	8.00772	1.16857e-15	1.13061e-14
ENSDARG00000090286	1.66438	-5.96707	2.76128	-2.16098	0.0306968	0.0643009
ENSDARG00000103459	43.0947	6.43572	1.48114	4.34511	1.39203e-05	5.76588e-05
ENSDARG00000053773	76.6205	0.291568	0.287554	1.01396	0.310601	0.432937
ENSDARG00000020131	214.651	0.375266	0.193269	1.94167	0.0521766	0.100953
ENSDARG00000018757	15.3059	6.42399	1.55827	4.12251	3.74767e-05	0.000145895
ENSDARG00000079080	61.8511	-0.217493	0.319524	-0.680677	0.496076	0.615515
ENSDARG00000005451	4165.24	-0.500167	0.0570433	-8.76819	1.81562e-18	2.03672e-17
ENSDARG00000087469	8.55351	6.41637	1.6594	3.86669	0.000110321	0.000400339
ENSDARG00000017261	149.905	0.8391	0.223054	3.76188	0.000168644	0.000593462
ENSDARG00000100219	33.1191	-0.39895	0.458497	-0.870125	0.384232	0.508348
ENSDARG00000058806	247.345	-0.585475	0.164161	-3.56648	0.000361814	0.00119729
ENSDARG00000099959	3.90829	-2.12526	2.07747	-1.02301	0.306304	0.428208
ENSDARG00000102440	3.29277	-0.508077	1.31075	-0.387624	0.698295	0.791795
ENSDARG00000057913	78.764	0.33088	0.345418	0.95791	0.338108	0.461603
ENSDARG00000090152	48.5081	-0.734206	0.393289	-1.86684	0.0619243	0.116776
ENSDARG00000104563	1.33404	-0.52439	3.15812	-0.166045	0.868122	NA
ENSDARG00000039850	419.328	-0.760985	0.125822	-6.04811	1.46552e-09	9.28163e-09
ENSDARG00000017107	0.745283	-0.524382	3.69677	-0.141849	0.887199	NA
ENSDARG00000030805	43.9718	0.412674	0.378625	1.08993	0.275745	0.39388
ENSDARG00000062326	2557.2	-0.653194	0.0941437	-6.93827	3.96927e-12	3.06098e-11
ENSDARG00000095638	4.28202	1.07429	1.20276	0.893189	0.371756	0.495998
ENSDARG00000009953	244.254	0.616041	0.171054	3.60144	0.000316465	0.00105859
ENSDARG00000009494	185.187	-0.0517041	0.189221	-0.273248	0.784663	0.857437
ENSDARG00000070427	12.9191	6.40507	1.55846	4.10988	3.95861e-05	0.000153675
ENSDARG00000078267	19.3482	1.21079	0.710386	1.70442	0.0883036	0.157209
ENSDARG00000017799	17.0447	6.38764	1.54241	4.14133	3.45297e-05	0.000135181
ENSDARG00000053345	0.502509	-0.524359	5.03548	-0.104133	0.917064	NA
ENSDARG00000102175	67.8561	6.38421	1.46464	4.35889	1.30726e-05	5.43563e-05
ENSDARG00000013802	182.727	-0.19452	0.201883	-0.963526	0.335284	0.458779
ENSDARG00000040803	173.313	-0.00344557	0.212935	-0.0161813	0.98709	0.991583
ENSDARG00000092348	1.18488	1.87421	2.60303	0.72001	0.471519	NA
ENSDARG00000073726	4.47596	-1.92571	1.39315	-1.38227	0.166889	0.263874
ENSDARG00000078101	26.6933	0.742306	0.4914	1.5106	0.130891	0.217087
ENSDARG00000098569	5.86937	-2.51403	1.25886	-1.99707	0.0458173	0.0904515
ENSDARG00000096940	0.513319	1.9195	4.52714	0.423998	0.671567	NA
ENSDARG00000092387	153.861	0.0732101	0.214724	0.34095	0.733141	0.818075
ENSDARG00000089177	5.30762	-1.24412	1.01105	-1.23053	0.2185	0.328418
ENSDARG00000102542	12.8291	6.38417	1.62945	3.91799	8.92891e-05	0.00032856
ENSDARG00000090981	1.31553	0.904047	2.9152	0.310115	0.756473	NA
ENSDARG00000093143	18.3417	0.0304751	0.652367	0.0467147	0.962741	0.975195
ENSDARG00000095763	1.21181	0.126581	5.09506	0.0248439	0.98018	NA
ENSDARG00000079880	2.43855	-3.21317	1.87068	-1.71765	0.0858606	0.153451
ENSDARG00000060452	321.891	-0.533186	0.199065	-2.67846	0.00739626	0.018558
ENSDARG00000104811	4.48702	6.37905	1.84723	3.45331	0.000553758	0.00177528
ENSDARG00000036337	6.12389	6.36784	1.66782	3.81806	0.000134506	0.000481533
ENSDARG00000063677	31.3474	0.754416	0.520858	1.44841	0.147502	0.238544
ENSDARG00000096288	2.92152	-3.97596	2.16983	-1.83239	0.0668939	0.124611
ENSDARG00000096838	1.66217	1.42791	2.29622	0.621855	0.534037	0.650152
ENSDARG00000076297	263.475	-0.614861	0.161036	-3.81815	0.000134456	0.000481442
ENSDARG00000017843	581.767	-0.210369	0.10783	-1.95093	0.051065	0.0991382
ENSDARG00000041602	317.602	-0.824128	0.152901	-5.38995	7.0476e-08	3.78877e-07
ENSDARG00000078140	8.19947	6.35192	1.6231	3.91345	9.09865e-05	0.000334174
ENSDARG00000038709	25.8163	6.34391	1.51653	4.18318	2.87463e-05	0.000113941
ENSDARG00000053938	5.33339	6.33876	1.75059	3.62093	0.000293546	0.000988395
ENSDARG00000042658	700.274	-0.986162	0.105506	-9.34698	9.01895e-21	1.11904e-19
ENSDARG00000093007	154.052	0.229921	0.227973	1.00855	0.313193	0.435518
ENSDARG00000096599	3.31261	0.571123	1.25548	0.454906	0.649177	0.751324
ENSDARG00000103049	2.33196	4.39483	2.07808	2.11485	0.0344429	0.0709089
ENSDARG00000046013	167.93	0.114737	0.229096	0.500825	0.616495	0.72346
ENSDARG00000097102	633.802	-0.731715	0.155599	-4.70257	2.56913e-06	1.17121e-05
ENSDARG00000055223	86.8094	-0.0598776	0.344899	-0.173609	0.862173	0.903344
ENSDARG00000098752	21.7634	6.33194	1.14405	5.53468	3.11796e-08	1.74028e-07
ENSDARG00000042544	10.9305	6.31432	1.59978	3.94699	7.91388e-05	0.000293491
ENSDARG00000097909	121.571	6.29611	0.577109	10.9097	1.03557e-27	1.74101e-26
ENSDARG00000037855	299.546	-0.343667	0.159826	-2.15025	0.0315352	0.065746
ENSDARG00000035649	9.19858	0.188342	0.878144	0.214477	0.830175	0.885098
ENSDARG00000040045	25.6542	6.29207	1.54087	4.08346	4.43702e-05	0.000171357
ENSDARG00000105040	189.426	0.788521	0.223678	3.52525	0.000423084	0.00138424
ENSDARG00000099902	11.1599	6.28903	1.64084	3.83281	0.000126687	0.000455135
ENSDARG00000037256	2.91006	-1.92763	1.54229	-1.24986	0.211352	0.319878
ENSDARG00000028586	1.1894	2.86251	2.61656	1.094	0.273955	NA
ENSDARG00000094041	421.077	6.28513	1.03357	6.08099	1.19445e-09	7.64214e-09
ENSDARG00000113433	1.62665	-1.51358	2.47907	-0.610544	0.541502	NA
ENSDARG00000105266	22.716	6.27947	1.52	4.13123	3.60832e-05	0.000140752
ENSDARG00000020913	248.076	0.955401	0.178751	5.34487	9.04828e-08	4.82956e-07
ENSDARG00000016793	4.80907	1.06495	1.52697	0.697425	0.485537	0.605922
ENSDARG00000058464	0.975412	-3.54084	3.22206	-1.09894	0.271796	NA
ENSDARG00000016448	7.60214	-0.111238	1.02629	-0.108388	0.913688	0.941105
ENSDARG00000097433	3.92872	-1.72591	1.542	-1.11926	0.263028	0.379485
ENSDARG00000016570	3.9014	6.27881	1.83542	3.42092	0.000624104	0.00197837
ENSDARG00000056034	15.0691	-0.057971	0.752278	-0.0770606	0.938575	0.959356
ENSDARG00000100703	2.59238	6.27796	2.08946	3.00459	0.00265939	0.00743558
ENSDARG00000094175	0.541231	0.898593	4.61897	0.194544	0.84575	NA
ENSDARG00000101873	30.687	-0.506256	0.567665	-0.891822	0.372488	0.496668
ENSDARG00000112168	4.19455	2.44823	1.96543	1.24564	0.212896	0.32173
ENSDARG00000052188	0.567721	1.85628	4.51796	0.410868	0.68117	NA
ENSDARG00000000529	48.4521	-0.923928	0.35559	-2.5983	0.00936867	0.0229466
ENSDARG00000093185	1.14488	3.22935	2.76015	1.16999	0.242005	NA
ENSDARG00000075569	1115.8	-0.262599	0.0909573	-2.88706	0.00388859	0.0104728
ENSDARG00000077107	1.76767	0.233299	2.15329	0.108345	0.913722	0.941105
ENSDARG00000103457	183.59	0.144956	0.1767	0.820347	0.412018	0.536391
ENSDARG00000080006	47.5997	0.309831	0.378717	0.818107	0.413296	0.537606
ENSDARG00000099932	4.409	-2.14003	1.39599	-1.53298	0.125281	0.209517
ENSDARG00000013828	5.16111	1.45546	1.27765	1.13917	0.254633	0.369956
ENSDARG00000091932	344.014	0.300811	0.145773	2.06355	0.03906	0.0791142
ENSDARG00000054373	2.81907	-0.531151	2.35067	-0.225958	0.821234	0.881181
ENSDARG00000010729	145.499	0.912903	0.279811	3.26257	0.00110405	0.00334924
ENSDARG00000090486	14.8935	6.25283	1.55233	4.02802	5.62474e-05	0.00021374
ENSDARG00000078763	2.36441	-3.55476	2.22016	-1.60113	0.109349	0.187425
ENSDARG00000113363	0.650643	0.900565	3.67713	0.24491	0.806526	NA
ENSDARG00000010977	7.4767	1.36334	1.21314	1.1238	0.261096	0.377342
ENSDARG00000040474	101.627	6.24681	0.679893	9.18792	4.00495e-20	4.83934e-19
ENSDARG00000055132	1.86059	-0.575184	2.11539	-0.271905	0.785695	0.858126
ENSDARG00000073802	1.14642	-2.97722	3.11384	-0.956127	0.339008	NA
ENSDARG00000090449	15.7221	6.24614	1.56062	4.00235	6.27172e-05	0.00023675
ENSDARG00000068168	0.614737	-2.53167	4.62931	-0.546878	0.584462	NA
ENSDARG00000069356	25.5979	-1.37223	0.91015	-1.5077	0.131632	0.218111
ENSDARG00000074326	12.2552	0.459045	1.04593	0.438888	0.660743	0.76081
ENSDARG00000036104	35.2793	6.23957	1.47859	4.21996	2.44349e-05	9.78101e-05
ENSDARG00000003526	1123.67	0.0763449	0.111191	0.68661	0.492328	0.612155
ENSDARG00000109337	133.019	-0.229298	0.222908	-1.02867	0.303636	0.425396
ENSDARG00000007755	172.438	-0.651787	0.21321	-3.05702	0.00223549	0.00634261
ENSDARG00000056284	0.465314	-0.524492	5.58885	-0.0938461	0.925231	NA
ENSDARG00000115175	0.567481	-0.524579	4.92324	-0.106551	0.915145	NA
ENSDARG00000019230	29577.8	-0.379913	0.0806235	-4.71218	2.45076e-06	1.12e-05
ENSDARG00000013726	93.1277	0.166147	0.279225	0.59503	0.551823	0.666002
ENSDARG00000101073	17.2385	1.04109	0.719326	1.44732	0.147807	0.238938
ENSDARG00000035399	297.428	-0.572838	0.139479	-4.10697	4.00877e-05	0.000155405
ENSDARG00000007369	138.935	-0.615426	0.232908	-2.64236	0.00823311	0.0204386
ENSDARG00000104200	6.20111	6.23836	1.7393	3.5867	0.000334886	0.0011156
ENSDARG00000009021	16.6866	1.4039	0.716284	1.95998	0.0499981	0.0973492
ENSDARG00000098075	1001.7	0.579937	0.092716	6.25498	3.97557e-10	2.64104e-09
ENSDARG00000068323	2.94825	3.21196	2.07561	1.54748	0.121748	0.204614
ENSDARG00000100666	410.265	-0.239791	0.139181	-1.72288	0.0849111	0.151964
ENSDARG00000113893	1.99691	-3.54368	2.27332	-1.55881	0.119041	0.200863
ENSDARG00000102998	206.918	-0.529213	0.199248	-2.65605	0.00790629	0.0197053
ENSDARG00000097527	10.9064	6.23561	1.59365	3.91278	9.1238e-05	0.000335034
ENSDARG00000096375	3.27528	-4.30147	3.6532	-1.17745	0.239015	0.352836
ENSDARG00000089569	33.4102	6.22935	1.48664	4.19021	2.78696e-05	0.000110646
ENSDARG00000100833	1.11045	-2.978	3.60586	-0.825876	0.408874	NA
ENSDARG00000036457	3.57881	1.43203	1.66392	0.860634	0.389439	0.513837
ENSDARG00000004953	54.6134	6.22738	1.48956	4.18069	2.90623e-05	0.00011517
ENSDARG00000039577	13.0925	6.20903	1.60949	3.85776	0.000114429	0.00041393
ENSDARG00000006409	50.5364	6.17692	1.06423	5.80411	6.47069e-09	3.85659e-08
ENSDARG00000055589	21.1383	6.17572	1.52229	4.05687	4.97353e-05	0.000190372
ENSDARG00000070157	2.73569	-3.96714	2.12761	-1.8646	0.0622381	0.117231
ENSDARG00000043680	414.027	-0.380547	0.127702	-2.97996	0.00288287	0.00800052
ENSDARG00000088567	85.0335	-0.741231	0.32573	-2.2756	0.0228698	0.0498525
ENSDARG00000069046	34.1622	6.16881	1.51875	4.06177	4.87015e-05	0.000186747
ENSDARG00000103769	32.0173	6.16202	1.52104	4.05119	5.09587e-05	0.000194633
ENSDARG00000092671	1.13442	-1.55102	3.16515	-0.490032	0.624112	NA
ENSDARG00000022418	435.357	-0.534368	0.148156	-3.60679	0.000310014	0.00103898
ENSDARG00000031246	522.071	6.15675	0.420556	14.6396	1.5708e-48	4.8186e-47
ENSDARG00000101134	45.5579	0.412531	0.41751	0.988074	0.323116	0.446123
ENSDARG00000039750	9.17378	6.15535	1.60751	3.82912	0.000128602	0.000461512
ENSDARG00000035869	1770.12	-0.128962	0.074942	-1.72083	0.0852818	0.152543
ENSDARG00000059410	48.39	6.15271	0.907167	6.78234	1.18246e-11	8.81085e-11
ENSDARG00000003963	159.942	-0.0777778	0.20333	-0.382521	0.702075	0.794782
ENSDARG00000037267	6.95141	6.14616	1.64831	3.72876	0.000192425	0.000670949
ENSDARG00000008133	6.95547	6.1334	1.62831	3.76673	0.000165403	0.000583008
ENSDARG00000051749	51.3046	-0.363479	0.360298	-1.00883	0.313057	0.435454
ENSDARG00000043527	16.8331	1.55051	0.721114	2.15016	0.0315424	0.065746
ENSDARG00000017235	15641.2	-0.682291	0.0520252	-13.1146	2.71532e-39	6.3449e-38
ENSDARG00000097446	0.695684	-1.96373	3.65287	-0.537586	0.590863	NA
ENSDARG00000053695	45.4509	-0.0887814	0.399503	-0.222229	0.824135	0.882117
ENSDARG00000100461	47.2914	6.12571	1.07149	5.71702	1.08408e-08	6.35585e-08
ENSDARG00000103056	15.2056	6.10809	1.55646	3.92434	8.69666e-05	0.000320379
ENSDARG00000039697	5.22564	6.10767	1.68681	3.62084	0.000293644	0.000988553
ENSDARG00000061479	1.55821	-0.515992	2.30916	-0.223454	0.823182	NA
ENSDARG00000056021	1.16001	2.55643	2.65845	0.961623	0.336239	NA
ENSDARG00000059412	0.519171	1.50083	4.50452	0.333183	0.738996	NA
ENSDARG00000088950	1.28984	-1.51202	2.56501	-0.589479	0.55554	NA
ENSDARG00000095930	73.3924	-1.96695	2.05597	-0.956702	0.338718	0.462208
ENSDARG00000008757	264.84	-0.0502753	0.170672	-0.294573	0.76832	0.845618
ENSDARG00000062187	31.1856	1.93156	1.17711	1.64094	0.10081	0.175186
ENSDARG00000056394	430.32	-0.524114	0.137058	-3.82403	0.000131288	0.000470532
ENSDARG00000086613	4.86267	-0.201085	1.44844	-0.138829	0.889585	0.92384
ENSDARG00000010454	1.49456	1.04705	2.49976	0.41886	0.675318	NA
ENSDARG00000109164	1.35275	1.96175	2.54549	0.770676	0.440899	NA
ENSDARG00000102340	10.2783	-1.3588	0.734671	-1.84953	0.0643813	0.120706
ENSDARG00000077573	5.85666	6.10296	1.71688	3.55467	0.000378447	0.00124787
ENSDARG00000089362	10476.2	6.09855	0.112855	54.0388	0	0
ENSDARG00000067701	8.49581	1.46056	1.29908	1.1243	0.260884	0.377091
ENSDARG00000103540	7.87266	6.09587	1.66384	3.66373	0.000248567	0.000848842
ENSDARG00000056347	26.2148	6.0913	1.09174	5.57942	2.41323e-08	1.36459e-07
ENSDARG00000103811	1958.32	-0.206728	0.0736587	-2.80657	0.00500723	0.0131286
ENSDARG00000108326	9.08655	6.08908	1.59875	3.80865	0.000139726	0.000498749
ENSDARG00000057273	10.0494	6.07407	1.59177	3.81592	0.000135679	0.000485466
ENSDARG00000062148	571.731	-0.236943	0.123563	-1.91759	0.0551631	0.105741
ENSDARG00000052010	528.157	-0.627716	0.118467	-5.29868	1.16643e-07	6.1597e-07
ENSDARG00000116221	3.04424	-2.53796	2.07955	-1.22044	0.2223	0.333046
ENSDARG00000014148	166.794	-0.942182	0.214549	-4.39146	1.12589e-05	4.72808e-05
ENSDARG00000078105	305.154	-0.812166	0.174057	-4.6661	3.06967e-06	1.38621e-05
ENSDARG00000020427	334.909	-0.878695	0.137231	-6.40303	1.52323e-10	1.04701e-09
ENSDARG00000052606	748.041	0.0466537	0.112119	0.416109	0.67733	0.774549
ENSDARG00000100636	272.074	0.591338	0.159235	3.71362	0.000204315	0.000708335
ENSDARG00000092126	2.28349	-2.97267	2.15071	-1.38218	0.166916	0.263882
ENSDARG00000103011	114.366	0.917463	0.253116	3.62467	0.00028933	0.000975045
ENSDARG00000053293	71.5132	-0.267405	0.32949	-0.811573	0.417037	0.541312
ENSDARG00000079009	395.965	0.208465	0.145448	1.43326	0.151784	0.244086
ENSDARG00000002536	519.714	0.553028	0.127642	4.33265	1.47328e-05	6.08554e-05
ENSDARG00000055439	211.619	6.06905	0.847369	7.16222	7.93804e-13	6.46293e-12
ENSDARG00000102058	12.293	6.06173	1.59758	3.79432	0.000148051	0.000525689
ENSDARG00000075368	15.6242	0.899696	0.673138	1.33657	0.181363	0.282166
ENSDARG00000092448	19.3599	0.0573495	0.638212	0.0898597	0.928399	0.95203
ENSDARG00000097696	268.395	-0.799452	0.157705	-5.06928	3.99315e-07	1.99791e-06
ENSDARG00000096382	14.9685	-0.181481	0.943482	-0.192352	0.847467	0.894217
ENSDARG00000098377	775.226	6.05218	0.279952	21.6187	1.19894e-103	1.03471e-101
ENSDARG00000034270	4539.76	-0.542896	0.0834174	-6.50819	7.6064e-11	5.3658e-10
ENSDARG00000070094	17.2595	6.05189	1.53557	3.94114	8.10952e-05	0.000300402
ENSDARG00000036811	559.673	0.86202	0.131888	6.53601	6.31811e-11	4.49725e-10
ENSDARG00000097877	152.678	-0.364289	0.215307	-1.69195	0.0906557	0.160602
ENSDARG00000095048	1.09069	2.85899	2.94613	0.970424	0.331835	NA
ENSDARG00000033754	131.672	-0.312376	0.241861	-1.29155	0.196513	0.301673
ENSDARG00000031693	19.725	6.04931	1.53478	3.94148	8.09818e-05	0.000300039
ENSDARG00000055162	427.118	-0.126249	0.136965	-0.921758	0.356655	0.48105
ENSDARG00000090740	2.37239	3.70364	2.06442	1.79404	0.0728075	0.133728
ENSDARG00000113877	0.810784	-1.16304	7.19252	-0.161701	0.871541	NA
ENSDARG00000060469	466.759	0.0108576	0.124583	0.0871517	0.930551	0.953532
ENSDARG00000041407	118.437	0.190818	0.234311	0.814378	0.415429	0.539729
ENSDARG00000112569	4.40609	6.04714	1.86267	3.24649	0.00116837	0.00351851
ENSDARG00000033987	51.9963	-0.506119	0.352486	-1.43585	0.151044	0.243158
ENSDARG00000075123	401.622	-0.810915	0.13322	-6.08704	1.15017e-09	7.37097e-09
ENSDARG00000111716	1.44858	-0.504888	2.62176	-0.192576	0.847291	NA
ENSDARG00000036943	9.94577	6.03691	1.66366	3.6287	0.000284857	0.000961139
ENSDARG00000114237	302.577	-0.958917	0.14421	-6.64943	2.94232e-11	2.13985e-10
ENSDARG00000045542	383.441	0.585615	0.154957	3.77921	0.000157326	0.000556358
ENSDARG00000077081	298.94	0.308145	0.160971	1.9143	0.0555824	0.106377
ENSDARG00000097250	6.50645	6.02815	1.71431	3.51637	0.000437497	0.00142827
ENSDARG00000009133	56.4663	6.02412	0.875365	6.88183	5.90866e-12	4.50292e-11
ENSDARG00000075914	13.8759	-1.32557	0.732945	-1.80855	0.0705204	0.130403
ENSDARG00000095746	2.17999	4.05725	2.10135	1.93079	0.0535096	0.103111
ENSDARG00000104651	0.653337	-0.524442	4.27382	-0.122711	0.902336	NA
ENSDARG00000073784	0.697616	0.421418	3.66471	0.114994	0.90845	NA
ENSDARG00000068126	256.343	6.01563	0.458544	13.119	2.5635e-39	6.0046e-38
ENSDARG00000016348	2.38514	3.37331	2.02752	1.66376	0.0961612	0.16851
ENSDARG00000098438	164.936	-0.277074	0.263534	-1.05138	0.293085	0.413268
ENSDARG00000097333	7.63846	-1.04545	1.0357	-1.00941	0.312778	0.435191
ENSDARG00000052652	9.17376	5.98992	1.64256	3.6467	0.000265625	0.000901891
ENSDARG00000075898	19.9956	-0.078658	0.812368	-0.0968256	0.922865	0.947644
ENSDARG00000059751	73.4227	5.98883	1.0519	5.69337	1.24559e-08	7.25241e-08
ENSDARG00000078875	9.43377	5.9776	1.60519	3.72392	0.000196151	0.000682714
ENSDARG00000035101	23.5951	5.97737	1.50846	3.96255	7.41534e-05	0.000276215
ENSDARG00000092294	5.86403	5.97321	1.76372	3.38672	0.000707338	0.00222035
ENSDARG00000056773	24.7796	5.97247	1.53705	3.88566	0.00010205	0.000372694
ENSDARG00000069910	486.932	-0.523334	0.152789	-3.42522	0.000614313	0.00195041
ENSDARG00000093172	0.857223	3.52586	3.26884	1.07863	0.280753	NA
ENSDARG00000095848	1.64921	1.87312	2.65231	0.706221	0.480051	0.600581
ENSDARG00000075027	11.6511	5.9714	1.58902	3.75792	0.000171333	0.000601726
ENSDARG00000063466	243.977	0.0289861	0.163908	0.176844	0.859631	0.901554
ENSDARG00000031422	0.80601	-0.524488	3.77686	-0.138869	0.889554	NA
ENSDARG00000010144	8.03913	5.96199	1.66348	3.58404	0.000338315	0.00112528
ENSDARG00000088615	14.1704	5.96183	1.55247	3.84023	0.00012292	0.000442338
ENSDARG00000075539	0.809784	2.52368	3.13311	0.805484	0.42054	NA
ENSDARG00000061789	154.46	-0.287097	0.240776	-1.19238	0.233112	0.345856
ENSDARG00000091962	29.0302	1.01544	0.594143	1.70909	0.0874351	0.155806
ENSDARG00000069595	156.656	-0.201491	0.281809	-0.714993	0.474614	0.595929
ENSDARG00000070454	54.1641	0.0161125	0.392617	0.0410387	0.967265	0.978146
ENSDARG00000042753	0.679998	1.91935	3.69083	0.520033	0.603041	NA
ENSDARG00000103322	10.6522	5.9587	1.59244	3.74186	0.00018266	0.000638734
ENSDARG00000095105	2.27153	2.13175	1.87474	1.13709	0.255502	0.370913
ENSDARG00000053483	357.832	-0.26391	0.136068	-1.93954	0.0524352	0.101363
ENSDARG00000097248	3.94308	5.95822	1.85158	3.21791	0.0012913	0.00385169
ENSDARG00000076140	12.4264	5.95604	1.55495	3.83036	0.000127955	0.000459521
ENSDARG00000045249	98.7923	0.140989	0.257903	0.546674	0.584603	0.694938
ENSDARG00000011809	2.38233	1.04819	2.28614	0.458497	0.646595	0.749096
ENSDARG00000013056	23.4331	5.95047	1.54733	3.84564	0.000120238	0.000433571
ENSDARG00000098868	7.45638	5.9484	1.62429	3.66215	0.000250112	0.000853546
ENSDARG00000035514	223.435	5.94344	0.461007	12.8923	4.9747e-38	1.12063e-36
ENSDARG00000013250	862.681	0.913634	0.0987496	9.25203	2.20275e-20	2.68844e-19
ENSDARG00000073820	15.027	5.93787	1.57627	3.76705	0.00016519	0.00058247
ENSDARG00000098368	128.54	-0.674911	0.308893	-2.18493	0.0288939	0.0610248
ENSDARG00000094171	1.95521	2.97216	2.45384	1.21123	0.225808	0.337119
ENSDARG00000003054	3.97934	-0.0559433	1.31242	-0.042626	0.966	0.977342
ENSDARG00000089828	166.863	-0.562759	0.201428	-2.79385	0.00520848	0.0135988
ENSDARG00000077633	1.76107	2.52331	2.31711	1.08899	0.276159	0.39427
ENSDARG00000106212	68.8756	5.93785	1.06056	5.59876	2.15891e-08	1.2247e-07
ENSDARG00000007751	16.1394	0.777688	0.744212	1.04498	0.296031	0.416758
ENSDARG00000061713	87.9764	0.979217	0.31122	3.14638	0.00165302	0.0048261
ENSDARG00000045932	9.73074	5.93239	1.60082	3.70585	0.000210686	0.000729259
ENSDARG00000053625	5.07937	5.91943	1.70362	3.47462	0.000511579	0.00165096
ENSDARG00000009142	517.693	-0.374526	0.133511	-2.80522	0.00502828	0.0131767
ENSDARG00000035178	8.33493	5.91927	1.63743	3.61498	0.000300375	0.00100894
ENSDARG00000077072	12.6472	-0.674947	0.732981	-0.920826	0.357141	0.481495
ENSDARG00000101437	2.28368	3.73358	1.99162	1.87464	0.0608416	0.114992
ENSDARG00000110315	0.575346	-0.524713	4.74413	-0.110603	0.911932	NA
ENSDARG00000038587	441.789	0.875261	0.185265	4.72438	2.30823e-06	1.0576e-05
ENSDARG00000025667	5.15831	5.90398	1.77968	3.31743	0.000908493	0.00279264
ENSDARG00000079967	120.487	-0.842272	0.279332	-3.01531	0.00256719	0.0071985
ENSDARG00000094023	11.9905	0.0542833	0.748732	0.0725003	0.942204	0.961616
ENSDARG00000004460	220.962	-0.0577033	0.185558	-0.310972	0.755822	0.835985
ENSDARG00000045863	142.624	5.89562	0.682452	8.63888	5.67662e-18	6.25944e-17
ENSDARG00000101842	7.95824	2.27023	1.334	1.70183	0.0887881	0.15797
ENSDARG00000077404	449.894	0.0811875	0.134587	0.603234	0.546353	0.661579
ENSDARG00000068601	8.27244	1.21154	1.15464	1.04928	0.294051	0.41427
ENSDARG00000069503	23.6615	5.88505	1.54442	3.81053	0.00013867	0.000495345
ENSDARG00000098898	15.1361	-0.0507423	0.72303	-0.07018	0.94405	0.962742
ENSDARG00000087251	1.68209	3.90474	2.24131	1.74217	0.0814795	0.14681
ENSDARG00000078887	223.391	0.670312	0.197287	3.39764	0.000679686	0.00213908
ENSDARG00000026595	985.953	-0.615643	0.0943809	-6.52297	6.89296e-11	4.87961e-10
ENSDARG00000007657	67.4828	-0.335694	0.325483	-1.03137	0.302367	0.423987
ENSDARG00000043198	15.1911	5.87152	1.561	3.76139	0.000168971	0.000594399
ENSDARG00000102690	7.70095	1.64124	1.38918	1.18145	0.237426	0.351076
ENSDARG00000104129	24.0089	-0.343562	0.518757	-0.662278	0.507793	0.626737
ENSDARG00000062206	146.644	0.515456	0.239091	2.1559	0.0310916	0.0649668
ENSDARG00000088753	0.588594	-0.524371	4.44989	-0.117839	0.906195	NA
ENSDARG00000098071	3.52408	-0.560317	1.56382	-0.358302	0.720118	0.808093
ENSDARG00000006617	322.966	-0.317149	0.15717	-2.01787	0.0436046	0.086709
ENSDARG00000090900	123.579	5.85752	0.676994	8.65225	5.04948e-18	5.58694e-17
ENSDARG00000058222	7.89719	5.85366	1.67019	3.50478	0.000456985	0.00148813
ENSDARG00000009825	0.458083	0.89832	4.89419	0.183548	0.854368	NA
ENSDARG00000098871	3.1986	2.92288	1.83448	1.5933	0.111092	0.189876
ENSDARG00000058325	262.328	0.643463	0.171935	3.74248	0.000182213	0.000637517
ENSDARG00000001825	9.11187	0.487971	1.11994	0.43571	0.663047	0.762514
ENSDARG00000053691	305.561	0.104396	0.17816	0.585969	0.557897	0.671495
ENSDARG00000021866	41.1195	5.85271	1.5142	3.86522	0.000110989	0.000402386
ENSDARG00000061379	344.751	-0.051176	0.123698	-0.413719	0.67908	0.775655
ENSDARG00000110902	0.776493	-0.524411	3.28459	-0.159658	0.87315	NA
ENSDARG00000014005	63.8373	0.0401376	0.32347	0.124085	0.901248	0.932473
ENSDARG00000039234	42.6182	5.83356	0.905773	6.44043	1.19137e-10	8.26803e-10
ENSDARG00000105117	572.107	-0.2763	0.123756	-2.23262	0.025574	0.0549575
ENSDARG00000042126	16.1407	5.82543	1.53448	3.79636	0.000146839	0.000522124
ENSDARG00000031534	58.7902	5.8183	0.772736	7.52948	5.09445e-14	4.43406e-13
ENSDARG00000076230	6.28713	5.81206	2.38678	2.43511	0.0148873	0.034472
ENSDARG00000045016	9.32753	0.654821	0.954568	0.685987	0.492721	0.612448
ENSDARG00000116623	4.8952	-0.820888	1.00069	-0.820325	0.412031	0.536391
ENSDARG00000058421	0.752899	-4.28149	4.02527	-1.06365	0.287487	NA
ENSDARG00000030326	107.411	0.591259	0.305407	1.93597	0.0528713	0.102013
ENSDARG00000098123	0.92195	-0.502794	3.03772	-0.165517	0.868537	NA
ENSDARG00000096398	0.372626	1.85356	5.5611	0.333308	0.738902	NA
ENSDARG00000010770	13.4662	5.79379	1.61347	3.59088	0.000329562	0.00109918
ENSDARG00000058603	42.2866	0.326939	0.434175	0.75301	0.451444	0.574188
ENSDARG00000077396	31.7442	-0.924384	0.465282	-1.98672	0.0469538	0.0923944
ENSDARG00000043667	8.85959	5.79095	1.66908	3.46956	0.00052132	0.00167905
ENSDARG00000003584	441.827	0.0104304	0.131179	0.0795124	0.936625	0.958088
ENSDARG00000078087	3.9451	-0.251515	1.48371	-0.169518	0.865389	0.905444
ENSDARG00000113346	14.9675	-1.54351	1.148	-1.34452	0.17878	0.278772
ENSDARG00000109859	12.8654	5.78865	1.55234	3.72898	0.000192255	0.000670476
ENSDARG00000004574	46.702	-0.966456	0.379658	-2.5456	0.0109091	0.026256
ENSDARG00000079783	262.18	0.737347	0.162585	4.53514	5.75657e-06	2.50968e-05
ENSDARG00000045706	711.801	-0.0263601	0.171585	-0.153627	0.877904	0.914791
ENSDARG00000099873	5.59725	5.77535	1.71293	3.37162	0.000747275	0.00233424
ENSDARG00000053070	372.328	-0.266856	0.149811	-1.78129	0.0748657	0.136758
ENSDARG00000087956	103.418	0.714798	0.322166	2.21873	0.0265054	0.0566269
ENSDARG00000025478	7.28387	5.77525	1.64523	3.51029	0.000447614	0.00145982
ENSDARG00000101522	2.32435	0.269616	1.61729	0.166708	0.867599	0.907023
ENSDARG00000012968	15.4234	0.461197	0.710893	0.648757	0.516495	0.634565
ENSDARG00000106267	3.51648	-0.524459	2.45464	-0.213661	0.830812	0.885309
ENSDARG00000102796	0.554264	2.43532	7.26287	0.33531	0.737391	NA
ENSDARG00000100794	77.8984	5.77167	1.49129	3.87026	0.000108721	0.000394829
ENSDARG00000071497	0.99436	3.27712	2.76483	1.18529	0.235904	NA
ENSDARG00000031136	753.666	5.76951	0.251962	22.8983	4.83235e-116	4.93866e-114
ENSDARG00000058800	13.9654	5.74697	1.55636	3.69256	0.000222007	0.000764893
ENSDARG00000102098	0.959445	-4.53964	3.32985	-1.36332	0.172783	NA
ENSDARG00000040700	1.74992	3.93397	2.24571	1.75178	0.0798123	0.144368
ENSDARG00000016360	1093.34	-0.411631	0.0862257	-4.77387	1.80715e-06	8.389e-06
ENSDARG00000068219	14.777	5.74122	1.57917	3.6356	0.000277336	0.000938862
ENSDARG00000098313	17.8351	5.73041	1.5546	3.68611	0.000227709	0.000782316
ENSDARG00000057089	137.2	0.223847	0.247234	0.905405	0.365251	0.489641
ENSDARG00000044895	3.26241	-1.53218	1.69082	-0.906175	0.364843	0.489136
ENSDARG00000098640	6.30953	5.72261	1.64374	3.48145	0.000498699	0.00161232
ENSDARG00000017985	168.31	-0.0394035	0.208886	-0.188637	0.850378	0.895496
ENSDARG00000102123	22.8923	-0.295729	0.584238	-0.50618	0.612731	0.719984
ENSDARG00000018060	291.38	-0.326218	0.154978	-2.10493	0.035297	0.0724522
ENSDARG00000111722	66.0231	0.00704825	0.328387	0.0214632	0.982876	0.988783
ENSDARG00000014218	7.13804	1.13518	1.05746	1.0735	0.283049	0.401831
ENSDARG00000057239	19.993	1.20786	0.630534	1.91561	0.0554146	0.10615
ENSDARG00000069147	47.9107	-0.42968	0.364945	-1.17738	0.239043	0.35285
ENSDARG00000061147	52.9975	-0.625493	0.343613	-1.82034	0.0687074	0.127476
ENSDARG00000056921	0.645233	1.97958	4.19	0.472454	0.636603	NA
ENSDARG00000102898	6.76894	0.992989	0.98761	1.00545	0.314682	0.437141
ENSDARG00000052903	34.8747	-0.344694	0.454789	-0.757921	0.448498	0.57157
ENSDARG00000077809	8.72821	5.71524	1.60894	3.55218	0.000382049	0.00125889
ENSDARG00000078640	208.11	-0.578799	0.190418	-3.03963	0.00236868	0.00668728
ENSDARG00000043664	8.3078	5.71501	1.6273	3.51196	0.000444813	0.00145142
ENSDARG00000098837	310.196	5.71329	0.84957	6.72492	1.7569e-11	1.2952e-10
ENSDARG00000070339	10.8316	5.70782	1.60828	3.54903	0.000386655	0.00127256
ENSDARG00000117662	6.41177	5.7055	1.72762	3.30252	0.000958219	0.00293481
ENSDARG00000113454	38.3791	0.86584	0.466039	1.85787	0.0631877	0.118813
ENSDARG00000034893	124.708	0.82427	0.232843	3.54003	0.000400077	0.00131339
ENSDARG00000104702	1239.65	-0.475726	0.0850215	-5.59536	2.20163e-08	1.24858e-07
ENSDARG00000011837	95.2775	-0.810969	0.263504	-3.07764	0.00208648	0.00595362
ENSDARG00000068596	194.191	0.207819	0.201638	1.03065	0.302705	0.424399
ENSDARG00000042876	524.466	5.70516	0.352168	16.2001	5.03122e-59	1.95784e-57
ENSDARG00000005423	6780.54	0.572709	0.0839912	6.81868	9.1883e-12	6.90741e-11
ENSDARG00000087303	4096.89	-0.432423	0.084038	-5.14556	2.66718e-07	1.35686e-06
ENSDARG00000088408	0.590511	-0.524478	3.97122	-0.13207	0.894929	NA
ENSDARG00000090872	227.317	-0.805739	0.190257	-4.235	2.28547e-05	9.18446e-05
ENSDARG00000090768	0.440385	0.96557	4.59124	0.210307	0.833428	NA
ENSDARG00000102071	18.6305	-1.05624	0.597697	-1.76718	0.0771985	0.140333
ENSDARG00000097993	2.27606	2.51569	2.08686	1.20549	0.228015	0.339749
ENSDARG00000094417	1.33238	-2.51075	2.36498	-1.06164	0.288399	NA
ENSDARG00000098700	218.88	5.69737	0.342781	16.621	4.91025e-62	2.08637e-60
ENSDARG00000113329	9.18774	5.69089	1.64784	3.45355	0.00055327	0.0017743
ENSDARG00000092460	0.412482	-0.524336	5.89747	-0.0889087	0.929155	NA
ENSDARG00000092829	2.44948	-0.524483	2.41076	-0.217559	0.827772	0.884044
ENSDARG00000075340	77.9814	-0.316712	0.330273	-0.958942	0.337588	0.461088
ENSDARG00000058180	33.059	0.457982	0.431417	1.06158	0.288427	0.407802
ENSDARG00000105375	5.52773	-0.519831	2.22319	-0.233822	0.815123	0.87802
ENSDARG00000019442	1.28994	1.95028	2.15587	0.904637	0.365658	NA
ENSDARG00000104721	34.8911	5.69059	1.52418	3.73354	0.000188809	0.000659049
ENSDARG00000099032	1.20583	-1.48328	2.76947	-0.535585	0.592245	NA
ENSDARG00000059801	14.1806	-0.786666	0.766342	-1.02652	0.304646	0.426505
ENSDARG00000055524	775.308	-0.301522	0.127108	-2.37218	0.0176835	0.0398583
ENSDARG00000069003	131.388	0.616247	0.250443	2.46063	0.0138693	0.0323578
ENSDARG00000073902	80.9673	0.474544	0.358544	1.32353	0.18566	0.287721
ENSDARG00000102381	3.52752	5.69035	1.82115	3.12459	0.00178055	0.00516427
ENSDARG00000056203	88.779	5.68848	0.645818	8.80817	1.27203e-18	1.4369e-17
ENSDARG00000043332	5.09043	1.99113	1.37957	1.4433	0.148937	0.240363
ENSDARG00000102138	8.52506	5.68736	1.59752	3.56011	0.000370703	0.0012242
ENSDARG00000020981	5.45613	5.68454	1.67442	3.39493	0.00068647	0.00215798
ENSDARG00000070346	2.75316	3.71921	1.96757	1.89026	0.0587236	0.111553
ENSDARG00000056679	201.041	0.328265	0.178985	1.83404	0.0666484	0.124254
ENSDARG00000041538	270.971	0.0438493	0.17579	0.249442	0.803019	0.869904
ENSDARG00000029051	2.05003	0.510123	2.34372	0.217655	0.827698	0.884044
ENSDARG00000038028	2001.06	-0.768346	0.115744	-6.63831	3.17301e-11	2.30417e-10
ENSDARG00000094428	143.84	5.68244	0.750155	7.57502	3.59085e-14	3.15793e-13
ENSDARG00000077799	2.68951	5.67701	2.03171	2.79419	0.00520292	0.0135885
ENSDARG00000095390	7.83832	-1.42834	0.809744	-1.76394	0.0777424	0.141084
ENSDARG00000056934	0.494857	-1.4881	4.58023	-0.324895	0.74526	NA
ENSDARG00000062749	128.56	-0.173651	0.244927	-0.708993	0.478329	0.599154
ENSDARG00000035136	5230.71	0.278419	0.109339	2.54638	0.0108847	0.0262068
ENSDARG00000098507	161.047	0.427001	0.240637	1.77446	0.0759876	0.138521
ENSDARG00000023886	1.34704	-2.96717	2.76623	-1.07264	0.283432	NA
ENSDARG00000012314	831.319	-0.541208	0.106295	-5.09156	3.55122e-07	1.78415e-06
ENSDARG00000102617	84.4593	5.67496	0.56307	10.0786	6.86885e-24	9.93885e-23
ENSDARG00000092112	984.579	0.0429368	0.0927809	0.462776	0.643525	0.746161
ENSDARG00000029720	130.952	-0.14832	0.304489	-0.487109	0.626181	0.731733
ENSDARG00000107385	78.5223	-0.525957	0.273167	-1.92541	0.0541787	0.104172
ENSDARG00000103163	1124.71	0.503276	0.108832	4.62432	3.75827e-06	1.67727e-05
ENSDARG00000094485	383.708	5.67093	0.276062	20.5423	9.02625e-94	6.71539e-92
ENSDARG00000021255	16.9482	5.66686	1.54471	3.66855	0.000243927	0.000834197
ENSDARG00000091513	180.115	-0.34892	0.207313	-1.68306	0.0923641	0.162918
ENSDARG00000090072	9.69827	5.66114	1.5864	3.56854	0.000358981	0.00118873
ENSDARG00000076592	10.7498	5.65833	1.56664	3.61176	0.000304125	0.00102013
ENSDARG00000017740	701.374	0.407116	0.12428	3.27578	0.00105369	0.00320598
ENSDARG00000102368	0.358134	0.972549	5.70065	0.170603	0.864536	NA
ENSDARG00000115543	1.66647	3.48498	2.39735	1.45368	0.146035	0.236624
ENSDARG00000013928	472.549	0.215921	0.123599	1.74695	0.0806461	0.145673
ENSDARG00000088764	23.4326	-0.957638	0.506859	-1.88936	0.0588439	0.111727
ENSDARG00000091832	14.8511	-1.38566	0.630852	-2.19649	0.0280569	0.0595353
ENSDARG00000099832	0.468339	-0.524562	6.06762	-0.0864526	0.931107	NA
ENSDARG00000097483	4.41994	5.6583	1.83963	3.07578	0.00209952	0.00598657
ENSDARG00000099282	0.938813	-0.524401	3.45279	-0.151878	0.879283	NA
ENSDARG00000092587	3.10309	5.65775	1.99104	2.8416	0.00448871	0.0118958
ENSDARG00000046124	12.8502	-0.181103	0.904507	-0.200223	0.841306	0.89066
ENSDARG00000095640	0.847044	2.48427	3.37315	0.736483	0.461437	NA
ENSDARG00000074715	39.5872	-0.408808	0.563002	-0.726121	0.467765	0.589483
ENSDARG00000005821	461.264	5.63897	0.292827	19.257	1.23336e-82	7.7758e-81
ENSDARG00000104225	347.875	-0.325982	0.137698	-2.36737	0.017915	0.0403378
ENSDARG00000104026	11.0663	0.0520204	0.790347	0.0658198	0.947521	0.964964
ENSDARG00000011783	589.192	-0.630465	0.118562	-5.31762	1.05135e-07	5.58095e-07
ENSDARG00000071037	320.984	-0.635611	0.158487	-4.0105	6.05908e-05	0.000229232
ENSDARG00000111806	0.560288	-0.52445	4.67093	-0.11228	0.910602	NA
ENSDARG00000057789	276.776	5.63887	0.329373	17.12	1.05245e-65	4.79729e-64
ENSDARG00000103949	7.44354	1.18789	1.20113	0.988979	0.322673	0.445575
ENSDARG00000094055	1.45037	-2.98017	7.02525	-0.424208	0.671414	NA
ENSDARG00000025421	161.259	0.0365153	0.225792	0.161721	0.871525	0.91005
ENSDARG00000009212	13657.1	0.251553	0.0761209	3.30465	0.000950944	0.00291483
ENSDARG00000091271	36.6302	1.34059	0.626995	2.13812	0.0325072	0.0674746
ENSDARG00000045822	11.0453	1.69208	0.911591	1.85618	0.063428	0.119195
ENSDARG00000078060	2.10252	-1.50384	2.27765	-0.660261	0.509086	0.627647
ENSDARG00000099880	5.87112	5.62908	1.76615	3.18721	0.00143653	0.00423607
ENSDARG00000079373	24.9715	0.97073	0.619599	1.56671	0.117184	0.198281
ENSDARG00000025325	7.64893	0.223647	0.994525	0.224878	0.822074	0.881233
ENSDARG00000099606	15.0554	5.62618	1.56871	3.5865	0.000335146	0.00111627
ENSDARG00000079248	9.06467	-0.535697	1.30332	-0.411025	0.681054	0.777238
ENSDARG00000075754	5.25087	5.61974	1.69852	3.3086	0.00093764	0.00287677
ENSDARG00000056583	1758.79	-0.73458	0.126658	-5.79969	6.64363e-09	3.95724e-08
ENSDARG00000023861	13.8977	1.59463	0.738148	2.16031	0.0307489	0.0643963
ENSDARG00000078502	210.315	0.292432	0.208868	1.40008	0.16149	0.25697
ENSDARG00000043299	7.94855	5.61943	1.61117	3.4878	0.000487012	0.00157666
ENSDARG00000071168	9.67424	5.61123	1.64723	3.40647	0.000658089	0.00207819
ENSDARG00000037244	91.4369	0.16984	0.274584	0.618535	0.536223	0.652404
ENSDARG00000055653	208.108	0.706928	0.227209	3.11136	0.00186227	0.00537957
ENSDARG00000073699	1.63976	0.936614	2.66383	0.351605	0.725135	NA
ENSDARG00000029114	8.99275	-0.188451	0.843867	-0.223318	0.823288	0.881582
ENSDARG00000109770	1.13844	0.938295	2.73681	0.342843	0.731717	NA
ENSDARG00000044775	67.4597	5.60661	0.876744	6.39481	1.60745e-10	1.10101e-09
ENSDARG00000103607	4.48308	-0.187547	1.21743	-0.154052	0.877569	0.914656
ENSDARG00000079745	660.011	0.306285	0.123877	2.47249	0.0134174	0.0314357
ENSDARG00000099298	198.274	-0.25189	0.206722	-1.2185	0.223036	0.333943
ENSDARG00000086056	20.3792	5.60235	1.52262	3.67941	0.000233779	0.000801326
ENSDARG00000091298	11.8659	-0.349893	0.80575	-0.434245	0.664111	0.76324
ENSDARG00000076933	3.43422	5.60037	1.96284	2.8532	0.00432814	0.0115097
ENSDARG00000104826	0.799462	-0.524393	7.35543	-0.0712933	0.943164	NA
ENSDARG00000095528	11.3607	-1.55507	0.749409	-2.07507	0.0379804	0.0772532
ENSDARG00000097501	47.0387	0.96445	0.370756	2.60131	0.0092869	0.022755
ENSDARG00000020252	387.892	0.775927	0.14356	5.4049	6.48445e-08	3.50153e-07
ENSDARG00000058943	98.1721	5.59741	0.628287	8.909	5.14947e-19	5.91321e-18
ENSDARG00000057013	2.63476	-0.57158	1.65985	-0.344355	0.730579	0.815919
ENSDARG00000055565	0.826784	2.85699	3.21998	0.887271	0.374933	NA
ENSDARG00000024642	337.74	-0.477119	0.145413	-3.28112	0.00103394	0.00314985
ENSDARG00000012789	20.6868	5.59508	1.52757	3.66274	0.000249531	0.000851713
ENSDARG00000105288	224.433	-0.614352	0.210885	-2.91321	0.00357737	0.00970188
ENSDARG00000087176	3.45774	-0.532458	2.2611	-0.235486	0.813831	0.877358
ENSDARG00000002097	2.8731	5.59476	2.16973	2.57855	0.00992167	0.0241337
ENSDARG00000102082	11.1631	0.0800148	0.778744	0.102749	0.918163	0.944076
ENSDARG00000043359	358.055	-0.223111	0.15853	-1.40737	0.159318	0.254097
ENSDARG00000099492	8.16175	1.96113	1.15479	1.69827	0.0894572	0.158855
ENSDARG00000021572	15.041	1.51004	0.799346	1.88909	0.0588799	0.111784
ENSDARG00000042509	182.679	-0.517939	0.227931	-2.27234	0.0230657	0.0502006
ENSDARG00000045145	0.647824	-0.524387	4.35693	-0.120357	0.9042	NA
ENSDARG00000067639	178.556	0.468825	0.202165	2.31903	0.0203937	0.0451235
ENSDARG00000098155	4.57614	-6.78781	7.21777	-0.94043	0.346997	0.470957
ENSDARG00000071719	26.4397	-0.704624	0.523802	-1.34521	0.178557	0.278469
ENSDARG00000100584	14.4157	-0.758903	0.684488	-1.10872	0.267552	0.384384
ENSDARG00000093615	2.22128	1.47371	2.10096	0.701447	0.483024	0.603407
ENSDARG00000087162	150.405	0.668546	0.202401	3.30307	0.000956319	0.00292945
ENSDARG00000117575	0.459329	2.43809	4.76272	0.511911	0.608714	NA
ENSDARG00000039406	10.8497	5.59365	1.5825	3.5347	0.000408245	0.0013393
ENSDARG00000097790	0.814824	1.0043	7.16624	0.140143	0.888547	NA
ENSDARG00000103590	463.411	-0.0117389	0.131762	-0.0890916	0.929009	0.95228
ENSDARG00000074749	84.0721	0.226052	0.300351	0.752626	0.451675	0.574445
ENSDARG00000062593	24.2448	-0.723718	0.539292	-1.34198	0.179603	0.279899
ENSDARG00000023495	214.428	0.157986	0.189727	0.832699	0.405014	0.529066
ENSDARG00000042816	873.552	5.59359	0.179677	31.1313	9.07468e-213	2.5538e-210
ENSDARG00000076090	12.3938	1.64033	0.781461	2.09905	0.0358122	0.0733477
ENSDARG00000052700	7.40008	-0.0682542	0.937458	-0.0728077	0.941959	0.961569
ENSDARG00000117200	0.402708	-0.524512	6.47707	-0.0809799	0.935458	NA
ENSDARG00000030905	151.512	0.76626	0.250579	3.05795	0.00222856	0.00632478
ENSDARG00000021566	0.937603	-0.0970424	2.8703	-0.0338092	0.973029	NA
ENSDARG00000099844	11.7957	5.59186	1.61234	3.46816	0.000524034	0.00168639
ENSDARG00000105038	1.38882	-1.97	2.54509	-0.774042	0.438906	NA
ENSDARG00000029612	152.637	0.691509	0.221503	3.12189	0.00179695	0.00520329
ENSDARG00000088750	78.7918	5.58969	0.764301	7.31347	2.60332e-13	2.17799e-12
ENSDARG00000069192	11.1385	0.0622457	1.43828	0.0432778	0.96548	0.976951
ENSDARG00000009418	596.82	0.79768	0.133315	5.98341	2.18517e-09	1.35782e-08
ENSDARG00000100938	155.358	-0.576852	0.213643	-2.70007	0.00693249	0.0175417
ENSDARG00000096946	0.399978	3.22819	5.2402	0.616043	0.537866	NA
ENSDARG00000074425	475.251	5.58054	0.403809	13.8198	1.93723e-43	5.07654e-42
ENSDARG00000028850	25.7138	0.751759	0.635989	1.18203	0.237193	0.350759
ENSDARG00000028721	443.27	-0.769451	0.13851	-5.5552	2.77294e-08	1.55621e-07
ENSDARG00000077948	869.497	0.971844	0.10881	8.93161	4.19853e-19	4.83553e-18
ENSDARG00000102893	134.729	-0.820235	0.214951	-3.81591	0.000135679	0.000485466
ENSDARG00000079035	8.08147	0.00719583	0.886053	0.00812122	0.99352	0.995571
ENSDARG00000079886	121.538	0.60077	0.230873	2.60217	0.00926358	0.0227036
ENSDARG00000079236	2.60344	-0.527997	1.57844	-0.334506	0.737998	0.821699
ENSDARG00000017329	2.86389	1.76646	1.59752	1.10575	0.268834	0.385797
ENSDARG00000088202	42.6467	5.58024	1.08865	5.12582	2.9624e-07	1.50154e-06
ENSDARG00000104227	211.396	0.158936	0.184696	0.860528	0.389498	0.513844
ENSDARG00000045803	384.389	-0.511896	0.132228	-3.87131	0.000108251	0.000393268
ENSDARG00000115857	1.02615	0.0317431	3.01222	0.0105381	0.991592	NA
ENSDARG00000091906	31.0499	5.57537	1.53199	3.63931	0.00027337	0.000926405
ENSDARG00000058000	397.275	-0.223747	0.13596	-1.64568	0.0998286	0.17387
ENSDARG00000003068	267.223	0.298733	0.168038	1.77777	0.0754423	0.137682
ENSDARG00000078139	8.90886	3.46051	1.61602	2.14138	0.0322438	0.0669779
ENSDARG00000014320	1.16536	-4.55599	2.77471	-1.64197	0.100596	NA
ENSDARG00000006181	271.995	-0.954492	0.183042	-5.21461	1.84207e-07	9.5283e-07
ENSDARG00000101218	4.55264	5.57449	1.70616	3.26727	0.00108589	0.00329825
ENSDARG00000102748	23.4414	5.56646	1.94829	2.8571	0.00427533	0.0113927
ENSDARG00000077987	75.881	-0.777084	0.313671	-2.47739	0.0132348	0.0310566
ENSDARG00000094057	4.85509	-1.96609	2.24232	-0.87681	0.38059	0.504698
ENSDARG00000016691	1425.12	5.54206	0.249983	22.1697	6.73777e-109	6.17142e-107
ENSDARG00000095981	2.19169	-3.5549	2.28383	-1.55655	0.119577	0.201593
ENSDARG00000025131	25.9036	0.213385	0.539713	0.395367	0.692572	0.786807
ENSDARG00000033231	1.50541	-2.97483	2.45135	-1.21355	0.224921	NA
ENSDARG00000107511	125.558	0.504925	0.225874	2.23543	0.025389	0.0546386
ENSDARG00000042727	47.3072	-0.762127	0.393633	-1.93614	0.052851	0.101984
ENSDARG00000004782	24.3642	-0.380841	0.501258	-0.75977	0.447392	0.57053
ENSDARG00000058562	63.7473	0.0157724	0.298293	0.0528756	0.957831	0.971612
ENSDARG00000043661	1.20219	-2.97608	2.74885	-1.08266	0.278959	NA
ENSDARG00000100379	3.61505	5.54155	1.79124	3.09369	0.00197684	0.00567676
ENSDARG00000079788	144.423	-0.64755	0.246672	-2.62515	0.00866103	0.0213806
ENSDARG00000087732	140.66	5.53276	1.13593	4.87071	1.11199e-06	5.30532e-06
ENSDARG00000032264	50.8275	0.51079	0.466511	1.09491	0.273554	0.391298
ENSDARG00000094857	5.94605	1.91736	1.93782	0.989443	0.322447	0.445357
ENSDARG00000097006	6.88016	5.5282	1.72896	3.19742	0.00138662	0.00410387
ENSDARG00000007912	2.33572	-0.524435	2.57829	-0.203404	0.838819	0.889822
ENSDARG00000014582	403.662	-0.197218	0.129415	-1.52392	0.12753	0.2124
ENSDARG00000101164	3.48152	5.51491	1.91129	2.88543	0.00390875	0.0105198
ENSDARG00000079835	72.7721	0.719979	0.355879	2.0231	0.0430631	0.0858433
ENSDARG00000105219	1.14333	0.521479	2.5449	0.204911	0.837642	NA
ENSDARG00000099483	2.03986	0.443771	2.25025	0.19721	0.843664	0.892049
ENSDARG00000087870	2.90498	5.50457	1.96182	2.80585	0.00501844	0.0131527
ENSDARG00000041301	3.54887	5.50452	1.85359	2.96965	0.00298141	0.00824612
ENSDARG00000045003	547.101	0.0414225	0.151749	0.272967	0.784879	0.857621
ENSDARG00000102128	156.418	0.134804	0.199983	0.67408	0.500261	0.61944
ENSDARG00000090638	463.077	0.0294501	0.135006	0.21814	0.82732	0.884044
ENSDARG00000071086	13.0333	1.49804	0.745646	2.00906	0.0445312	0.0883075
ENSDARG00000078523	270.794	0.481276	0.16748	2.87364	0.00405774	0.01088
ENSDARG00000105410	4.04114	5.50437	1.75746	3.13201	0.00173615	0.00504377
ENSDARG00000105493	0.800793	0.955838	3.68825	0.259158	0.795513	NA
ENSDARG00000096305	4.04114	5.50437	1.75746	3.13201	0.00173615	0.00504377
ENSDARG00000097091	8.65934	5.50435	1.75139	3.14284	0.00167316	0.00487397
ENSDARG00000043963	7.76556	5.4998	1.60695	3.42251	0.000620467	0.00196899
ENSDARG00000096625	37.6236	5.49203	0.729571	7.52776	5.1618e-14	4.48464e-13
ENSDARG00000009438	11.6343	5.49184	1.59416	3.44497	0.000571118	0.00182761
ENSDARG00000070704	158.759	-0.0591953	0.204783	-0.289063	0.772533	0.848572
ENSDARG00000014499	199.012	0.960259	0.222579	4.31424	1.60154e-05	6.58315e-05
ENSDARG00000077540	5.66517	5.49006	1.70799	3.21434	0.00130747	0.00389692
ENSDARG00000105046	55.0642	-0.671151	0.37114	-1.80835	0.0705517	0.130449
ENSDARG00000034368	1325.68	0.850403	0.103799	8.1928	2.55216e-16	2.56644e-15
ENSDARG00000099518	413.058	-0.811032	0.144652	-5.60679	2.06112e-08	1.17094e-07
ENSDARG00000045147	393.971	-0.175047	0.143894	-1.21649	0.223797	0.334851
ENSDARG00000069808	634.875	0.0815013	0.118519	0.687662	0.491665	0.611566
ENSDARG00000096730	2.56666	0.515152	1.70224	0.302631	0.762171	0.841103
ENSDARG00000041828	45.2952	5.48827	1.08726	5.04778	4.46962e-07	2.22143e-06
ENSDARG00000102363	6.90471	0.896265	1.26393	0.70911	0.478256	0.599108
ENSDARG00000003475	26.9307	-0.491844	0.496951	-0.989722	0.32231	0.4452
ENSDARG00000004436	43.4313	0.087838	0.450014	0.19519	0.845245	0.892688
ENSDARG00000027159	40.9302	0.568567	0.463792	1.22591	0.220233	0.330537
ENSDARG00000060554	1800.3	-0.735173	0.0715979	-10.2681	9.81374e-25	1.467e-23
ENSDARG00000062052	104.875	0.354698	0.271059	1.30856	0.190682	0.293885
ENSDARG00000117577	0.468328	-0.524488	7.35543	-0.0713062	0.943154	NA
ENSDARG00000095523	4.91859	5.47163	1.8198	3.00672	0.00264085	0.00738904
ENSDARG00000074289	26.139	0.484219	0.602701	0.803414	0.421735	0.546116
ENSDARG00000061274	26.3342	-1.13565	0.662806	-1.7134	0.0866391	0.154714
ENSDARG00000041533	89.3145	-0.273331	0.262926	-1.03957	0.298538	0.419586
ENSDARG00000008920	162.233	-0.436141	0.228815	-1.90609	0.0566386	0.108089
ENSDARG00000033551	189.785	-0.709581	0.186381	-3.80715	0.000140579	0.000501335
ENSDARG00000069274	77.3795	0.080326	0.297954	0.269592	0.787474	0.859393
ENSDARG00000088727	0.45563	0.897366	5.74663	0.156155	0.875911	NA
ENSDARG00000077830	25.2374	-0.826397	0.540867	-1.52791	0.126535	0.211105
ENSDARG00000074466	71.2665	5.4665	0.877156	6.23208	4.60287e-10	3.04319e-09
ENSDARG00000028322	237.967	-0.291603	0.178182	-1.63655	0.101725	0.176476
ENSDARG00000093577	0.711484	-0.524399	3.73176	-0.140523	0.888247	NA
ENSDARG00000095654	3.10995	2.04466	1.89892	1.07675	0.281592	0.400202
ENSDARG00000068457	182.474	-1.33735	0.668505	-2.00051	0.0454456	0.0898334
ENSDARG00000003398	215.902	0.29908	0.197645	1.51322	0.130224	0.216127
ENSDARG00000091678	142.982	0.179498	0.253275	0.708707	0.478506	0.599228
ENSDARG00000078966	55.0504	0.770373	0.397519	1.93795	0.0526288	0.10167
ENSDARG00000094587	0.886738	-0.546042	3.22591	-0.169268	0.865586	NA
ENSDARG00000074611	351.397	-0.434241	0.160769	-2.70103	0.00691253	0.017498
ENSDARG00000052917	14.2687	5.46512	1.59951	3.41676	0.000633722	0.00200515
ENSDARG00000051939	1.29701	1.10785	2.55332	0.433884	0.664372	NA
ENSDARG00000112540	153.885	5.45665	0.584707	9.33228	1.03618e-20	1.28075e-19
ENSDARG00000069279	14.1734	5.4562	1.58499	3.44241	0.000576552	0.00184248
ENSDARG00000093130	0.799742	0.957956	3.83984	0.249478	0.802991	NA
ENSDARG00000093124	175.711	5.44844	0.395962	13.76	4.43481e-43	1.14211e-41
ENSDARG00000059939	1.09692	-4.96399	2.93371	-1.69205	0.0906363	NA
ENSDARG00000099233	22.0857	5.44679	1.54375	3.52828	0.000418276	0.00136966
ENSDARG00000077329	62.9231	-0.732413	0.33637	-2.1774	0.0294504	0.062045
ENSDARG00000058538	14.6052	5.44677	1.58576	3.4348	0.000592998	0.00188985
ENSDARG00000096933	7.12318	3.51236	1.70353	2.06181	0.0392258	0.0794002
ENSDARG00000052288	10.5286	5.44354	1.60752	3.3863	0.000708423	0.00222304
ENSDARG00000112049	2.82721	-0.743324	1.46963	-0.505789	0.613005	0.720192
ENSDARG00000004517	118.291	0.849775	0.238601	3.56149	0.000368759	0.00121882
ENSDARG00000060655	6.33699	5.43568	1.66734	3.26009	0.00111378	0.00337506
ENSDARG00000078152	109.187	0.143231	0.252232	0.567853	0.570134	0.681956
ENSDARG00000006514	712.388	-0.652217	0.111509	-5.84899	4.9456e-09	2.98241e-08
ENSDARG00000114387	1876.09	5.4346	0.130216	41.7353	0	0
ENSDARG00000032188	24.1365	5.43451	1.58162	3.43605	0.000590266	0.00188207
ENSDARG00000029928	299.372	-0.635527	0.15091	-4.21131	2.53894e-05	0.00010138
ENSDARG00000003520	196.69	0.785927	0.209524	3.751	0.000176128	0.000617337
ENSDARG00000089055	212.395	-0.843067	0.186884	-4.51119	6.44656e-06	2.79605e-05
ENSDARG00000090267	535.734	-0.524394	2.04342	-0.256625	0.797468	0.86642
ENSDARG00000008723	11.444	0.434608	0.930391	0.467124	0.640411	0.743839
ENSDARG00000025608	7.32969	2.47479	1.69948	1.45621	0.145336	0.235688
ENSDARG00000061145	526.767	-0.30209	0.121695	-2.48235	0.0130517	0.0306901
ENSDARG00000108372	0.936225	-0.500101	3.21092	-0.15575	0.87623	NA
ENSDARG00000102433	342.844	-0.820734	0.144973	-5.66128	1.50244e-08	8.66996e-08
ENSDARG00000058570	5.76891	5.42502	1.76901	3.0667	0.00216439	0.00615706
ENSDARG00000026183	574.706	0.348875	0.131647	2.65008	0.00804727	0.0200259
ENSDARG00000074213	1.47447	-3.95605	2.80366	-1.41103	0.158237	NA
ENSDARG00000095139	7.39189	0.247369	0.915225	0.270282	0.786943	0.859003
ENSDARG00000013051	7.74108	-0.789927	0.936007	-0.843932	0.398707	0.523079
ENSDARG00000036462	7.95193	5.4234	1.60833	3.37207	0.000746059	0.00233097
ENSDARG00000018921	236.62	5.41991	0.34375	15.767	5.24676e-56	1.8925e-54
ENSDARG00000003382	392.49	-0.543123	0.137715	-3.94382	8.01934e-05	0.000297231
ENSDARG00000078981	0.432991	1.03096	4.71202	0.218794	0.826811	NA
ENSDARG00000004372	334.806	-0.753512	0.14688	-5.13013	2.89541e-07	1.46873e-06
ENSDARG00000096739	93.5216	5.41954	0.567911	9.54295	1.38832e-21	1.80807e-20
ENSDARG00000095426	4.7665	5.41918	1.83874	2.94722	0.00320644	0.00880784
ENSDARG00000006939	21.3633	1.48058	0.786681	1.88206	0.0598281	0.113385
ENSDARG00000026417	142.406	5.41268	0.513978	10.5309	6.22045e-26	9.73317e-25
ENSDARG00000039512	6.22423	5.4006	1.71947	3.14085	0.00168456	0.00490563
ENSDARG00000089799	1.34762	2.52067	2.51587	1.00191	0.316388	NA
ENSDARG00000033768	186.523	0.0245412	0.198717	0.123498	0.901713	0.932761
ENSDARG00000035148	7.7985	3.37883	1.70286	1.98421	0.0472329	0.0928496
ENSDARG00000010075	1.20879	-0.501894	3.08421	-0.16273	0.870731	NA
ENSDARG00000071384	48.7836	5.39736	0.675065	7.99532	1.2924e-15	1.24545e-14
ENSDARG00000027403	189.508	0.00205769	0.20704	0.00993861	0.99207	0.994426
ENSDARG00000062598	2.21507	2.01198	2.06473	0.974455	0.329831	0.453138
ENSDARG00000105672	6.05053	-2.01002	1.26428	-1.58985	0.111868	0.190884
ENSDARG00000105377	0.510254	2.56812	4.60422	0.557775	0.576998	NA
ENSDARG00000008407	1136.16	-0.894604	0.0828323	-10.8002	3.43527e-27	5.63873e-26
ENSDARG00000019556	678.847	0.502279	0.101206	4.96294	6.94334e-07	3.39184e-06
ENSDARG00000076830	157.77	5.389	0.492426	10.9438	7.11716e-28	1.20279e-26
ENSDARG00000101482	793.233	5.38093	0.195101	27.5803	1.91839e-167	3.29657e-165
ENSDARG00000057138	4.31599	5.37879	1.75793	3.05973	0.00221535	0.00629374
ENSDARG00000014039	0.848258	-2.97951	7.08194	-0.42072	0.67396	NA
ENSDARG00000063001	5.09801	5.36861	1.6942	3.16881	0.00153064	0.00449789
ENSDARG00000075265	239.489	5.3612	0.437619	12.2508	1.66289e-34	3.39895e-33
ENSDARG00000014571	6146.29	-0.340864	0.056697	-6.01202	1.83228e-09	1.14698e-08
ENSDARG00000062289	14.6027	-1.36937	0.706108	-1.93932	0.052462	0.101404
ENSDARG00000002909	48.4637	5.34857	0.891263	6.00112	1.95963e-09	1.22275e-08
ENSDARG00000111633	6.11683	5.3459	1.82536	2.92869	0.00340396	0.00928736
ENSDARG00000002002	203.448	-0.352591	0.176567	-1.99692	0.045834	0.0904753
ENSDARG00000095796	13.4438	5.32539	1.58236	3.36548	0.000764095	0.00238195
ENSDARG00000099068	33.321	5.32324	1.52642	3.4874	0.000487749	0.00157878
ENSDARG00000104407	12.9098	-1.18521	0.718367	-1.64986	0.0989708	0.172592
ENSDARG00000105512	0.76005	-2.54585	2.9286	-0.869308	0.384679	NA
ENSDARG00000013279	108.818	-0.498882	0.251988	-1.97978	0.047728	0.0936712
ENSDARG00000042159	25.3206	-0.749568	0.467793	-1.60235	0.109078	0.187011
ENSDARG00000087873	8.82169	5.32186	1.59753	3.33131	0.000864377	0.00267226
ENSDARG00000105283	0.419235	1.91961	4.94539	0.388161	0.697897	NA
ENSDARG00000074852	12.7634	2.45922	1.6596	1.48181	0.13839	0.226983
ENSDARG00000091419	1277.45	-0.369962	0.0933581	-3.96283	7.40673e-05	0.000276106
ENSDARG00000059166	1.96531	4.38426	2.13151	2.05688	0.039698	0.0802306
ENSDARG00000058358	28447.9	-0.716319	0.0494534	-14.4847	1.51332e-47	4.55593e-46
ENSDARG00000100660	198.941	0.0358134	0.203382	0.176089	0.860224	0.902032
ENSDARG00000101816	4.27692	5.3146	1.82134	2.91797	0.00352324	0.00957512
ENSDARG00000018966	1734.86	-0.0175705	0.0894576	-0.196411	0.844288	0.892212
ENSDARG00000112015	10.3577	1.41888	0.797233	1.77976	0.0751148	0.137149
ENSDARG00000099742	259.959	0.783511	0.156025	5.02169	5.12199e-07	2.53076e-06
ENSDARG00000098270	4.98772	1.7646	1.81129	0.974222	0.329946	0.453201
ENSDARG00000089536	2.40903	3.68841	2.06076	1.78983	0.0734809	0.134749
ENSDARG00000037177	366.802	0.603467	0.144551	4.17477	2.98282e-05	0.000117988
ENSDARG00000045131	12.4897	5.31365	1.5827	3.35733	0.000786985	0.00244663
ENSDARG00000045910	276.643	0.328851	0.171721	1.91504	0.0554879	0.106259
ENSDARG00000036180	19.9009	5.31205	1.53692	3.4563	0.000547655	0.00175775
ENSDARG00000057708	293.687	0.840567	0.158401	5.30658	1.117e-07	5.90845e-07
ENSDARG00000102505	53.2617	-0.0628216	0.324702	-0.193474	0.846587	0.893572
ENSDARG00000101127	1238.5	-0.722475	0.086038	-8.39716	4.57414e-17	4.81674e-16
ENSDARG00000053298	0.778732	3.22866	3.35585	0.962098	0.336001	NA
ENSDARG00000004904	2.33977	-4.29442	2.05699	-2.08772	0.036823	0.0751634
ENSDARG00000045789	6.10635	1.81161	1.37048	1.32188	0.186207	0.288362
ENSDARG00000013476	42.8603	5.31089	1.5064	3.52556	0.000422596	0.00138287
ENSDARG00000101356	10.2219	5.30449	1.60168	3.31183	0.000926865	0.00284506
ENSDARG00000045595	11.8744	0.738755	0.866489	0.852585	0.39389	0.5183
ENSDARG00000012672	398.304	0.473926	0.148691	3.18733	0.00143594	0.00423499
ENSDARG00000117326	0.809197	-0.524495	3.89585	-0.134629	0.892905	NA
ENSDARG00000110572	1.94927	1.91814	2.2469	0.853686	0.393279	0.517639
ENSDARG00000094560	9.69742	-1.74546	0.906066	-1.92641	0.054053	0.103981
ENSDARG00000092443	2.96627	-0.062085	1.74154	-0.0356494	0.971562	0.980956
ENSDARG00000039310	229.303	-0.680812	0.173346	-3.92747	8.58456e-05	0.000316873
ENSDARG00000054031	171.634	0.174477	0.228982	0.761969	0.446078	0.569453
ENSDARG00000057006	105.993	-0.36621	0.262236	-1.39649	0.162567	0.258261
ENSDARG00000092798	4507.36	0.346921	0.106895	3.24543	0.00117273	0.00353
ENSDARG00000093326	2.8756	-1.50061	1.71013	-0.877483	0.380224	0.504282
ENSDARG00000042561	42.7168	-0.446534	0.385712	-1.15769	0.246991	0.361368
ENSDARG00000041728	365.534	-0.0768979	0.152956	-0.502745	0.615144	0.722136
ENSDARG00000039499	9.02914	5.29946	1.63226	3.2467	0.00116752	0.003517
ENSDARG00000094002	25.6746	-0.250087	0.510399	-0.489983	0.624146	0.730057
ENSDARG00000098604	0.926049	-3.55567	3.09284	-1.14965	0.25029	NA
ENSDARG00000003938	656.993	-0.2068	0.116375	-1.77701	0.075566	0.137895
ENSDARG00000044827	14.547	5.29627	1.54808	3.42117	0.000623515	0.00197704
ENSDARG00000112874	12.6836	0.86326	0.721897	1.19582	0.231766	0.344175
ENSDARG00000057610	31.4724	1.16913	0.564405	2.07144	0.0383177	0.0778653
ENSDARG00000068819	2.67653	5.29	2.29208	2.30795	0.0210019	0.0463005
ENSDARG00000044153	3030.27	-0.686799	0.0637242	-10.7777	4.38859e-27	7.1732e-26
ENSDARG00000062165	48.2094	5.28553	1.06629	4.95692	7.16211e-07	3.49256e-06
ENSDARG00000100766	236.821	-0.0772784	0.177553	-0.435242	0.663387	0.762724
ENSDARG00000086618	1669.85	0.294216	0.104326	2.82015	0.00480014	0.0126368
ENSDARG00000054619	134.637	-0.332975	0.206005	-1.61634	0.10602	0.182444
ENSDARG00000011113	0.563896	0.959439	3.9779	0.241193	0.809406	NA
ENSDARG00000089432	24.9923	5.2794	1.53085	3.44867	0.000563345	0.00180393
ENSDARG00000101331	2.81542	-0.51671	1.52571	-0.338669	0.734859	0.819332
ENSDARG00000114451	1147.93	5.25393	0.147848	35.5361	1.36282e-276	6.30079e-274
ENSDARG00000092896	0.402694	0.898474	4.69884	0.191212	0.84836	NA
ENSDARG00000063387	3.0169	-0.0542517	1.43878	-0.0377067	0.969922	0.979964
ENSDARG00000041919	3.01718	5.25354	1.90375	2.75957	0.00578771	0.014927
ENSDARG00000086261	6.98962	5.25068	1.63789	3.20577	0.00134702	0.00399945
ENSDARG00000089706	305.83	5.24878	0.297637	17.6348	1.33179e-69	6.48137e-68
ENSDARG00000095962	5.10239	5.24675	1.73832	3.01828	0.00254216	0.0071345
ENSDARG00000005015	254.012	0.183738	0.171739	1.06987	0.284679	0.403425
ENSDARG00000019924	1297.93	0.231594	0.096292	2.40512	0.0161672	0.0369552
ENSDARG00000037852	56.937	5.2442	1.05894	4.95232	7.33335e-07	3.57158e-06
ENSDARG00000092677	622.047	-0.965662	0.139756	-6.90964	4.85877e-12	3.7262e-11
ENSDARG00000098433	252.131	0.591516	0.183024	3.2319	0.0012297	0.00368494
ENSDARG00000059575	17.9852	0.0444922	0.687768	0.0646907	0.94842	0.965728
ENSDARG00000016343	5.58876	-3.51525	1.7472	-2.01193	0.0442277	0.0877953
ENSDARG00000032651	564.299	0.457257	0.121658	3.75853	0.000170913	0.000600361
ENSDARG00000020610	55641.8	-0.906839	0.0844068	-10.7437	6.34668e-27	1.0313e-25
ENSDARG00000101324	2.89893	-3.33913	1.97537	-1.69038	0.0909551	0.160956
ENSDARG00000070151	741.341	-0.070027	0.10614	-0.659758	0.509409	0.628005
ENSDARG00000098774	63.4166	5.24345	1.06285	4.93339	8.08129e-07	3.91914e-06
ENSDARG00000095843	1.18674	-0.524422	3.69044	-0.142103	0.886999	NA
ENSDARG00000093484	56.9727	-0.289797	0.373117	-0.776691	0.437341	0.561127
ENSDARG00000027586	116.686	-0.576404	0.244128	-2.36107	0.0182221	0.0409296
ENSDARG00000100398	1.551	1.11444	2.55136	0.436803	0.662254	NA
ENSDARG00000054645	78.441	-0.720862	0.331964	-2.1715	0.029893	0.0628683
ENSDARG00000104439	34.833	0.266065	0.436008	0.610231	0.541709	0.657185
ENSDARG00000056027	0.515971	-1.9632	4.65136	-0.422071	0.672973	NA
ENSDARG00000038855	6.47824	-1.64645	1.07642	-1.52957	0.126124	0.21051
ENSDARG00000105115	1.89152	2.45548	2.4214	1.01408	0.310546	0.432892
ENSDARG00000071386	3.94929	5.24131	1.80163	2.9092	0.00362355	0.00981476
ENSDARG00000075446	261.322	0.638998	0.165417	3.86295	0.000112028	0.000405874
ENSDARG00000058327	1.71324	-0.524497	2.73017	-0.192111	0.847655	0.894309
ENSDARG00000111013	0.870248	-1.085	3.29141	-0.329646	0.741667	NA
ENSDARG00000111458	18.3853	-0.254993	1.36378	-0.186975	0.85168	0.896097
ENSDARG00000099374	6.80253	5.23567	1.71418	3.05433	0.00225565	0.00639606
ENSDARG00000092517	0.521968	0.963994	4.41476	0.218357	0.827151	NA
ENSDARG00000099923	6.63234	5.23564	1.72474	3.03562	0.00240045	0.00676712
ENSDARG00000016775	163.878	0.575985	0.206878	2.78418	0.0053664	0.0139678
ENSDARG00000025576	486.113	-0.64052	0.114022	-5.61752	1.93717e-08	1.10605e-07
ENSDARG00000008439	36.2909	-0.738698	0.417708	-1.76846	0.0769848	0.14001
ENSDARG00000021250	19.4255	0.21349	1.13671	0.187814	0.851023	0.89577
ENSDARG00000100371	38527	0.8184	0.0499327	16.3901	2.25185e-60	9.03439e-59
ENSDARG00000110114	3.21749	0.420978	3.52526	0.119418	0.904945	0.934991
ENSDARG00000003069	4.91927	5.2356	1.72432	3.03632	0.00239482	0.0067542
ENSDARG00000117231	6.1383	5.23559	1.73533	3.01706	0.00255242	0.00715973
ENSDARG00000100475	2.71917	0.371105	1.51375	0.245156	0.806336	0.872211
ENSDARG00000103305	5.11628	5.22369	1.80075	2.90083	0.00372173	0.0100582
ENSDARG00000061718	2.68962	4.1064	1.92089	2.13776	0.032536	0.06752
ENSDARG00000038543	87.5664	-0.00307465	0.283559	-0.0108431	0.991349	0.994065
ENSDARG00000100139	14.5644	5.21795	1.56692	3.33006	0.000868285	0.00268306
ENSDARG00000104716	43.1213	5.21756	1.07259	4.86446	1.14768e-06	5.46218e-06
ENSDARG00000037917	19.4949	5.21627	1.15037	4.53444	5.77569e-06	2.51688e-05
ENSDARG00000042983	268.329	5.20078	0.569268	9.13589	6.4868e-20	7.73714e-19
ENSDARG00000060926	7.17687	2.42763	1.25184	1.93926	0.0524697	0.101409
ENSDARG00000099870	24328.2	-0.748732	0.0645635	-11.5968	4.27629e-31	7.99201e-30
ENSDARG00000096863	32.4548	-0.370406	0.823263	-0.449925	0.652765	0.754128
ENSDARG00000094193	2.21655	-3.55465	2.18277	-1.6285	0.103418	0.178854
ENSDARG00000061215	53.6454	-0.39254	0.378155	-1.03804	0.299252	0.420408
ENSDARG00000021374	834.653	0.266215	0.101793	2.61526	0.00891598	0.0219347
ENSDARG00000092436	1.12448	-2.49964	2.9789	-0.839112	0.401406	NA
ENSDARG00000079834	4.57859	5.19889	1.8651	2.78746	0.00531234	0.0138352
ENSDARG00000101095	135.738	-0.0379586	0.256795	-0.147817	0.882487	0.918237
ENSDARG00000053488	3.66111	-0.781832	1.38852	-0.56307	0.573387	0.685041
ENSDARG00000058165	3.63821	-2.69587	1.5815	-1.70462	0.0882647	0.157154
ENSDARG00000044380	104.425	0.608479	0.299406	2.03229	0.0421247	0.0842147
ENSDARG00000004199	1.58721	1.91838	2.33935	0.820047	0.412189	NA
ENSDARG00000061600	381.794	-0.191172	0.138943	-1.3759	0.168851	0.266142
ENSDARG00000069600	6.15651	-2.02228	1.17042	-1.72782	0.0840209	0.150634
ENSDARG00000105526	31.5273	-0.751492	0.439091	-1.71147	0.0869936	0.155204
ENSDARG00000092381	3.96007	-1.10091	1.43595	-0.766679	0.443272	0.566877
ENSDARG00000030166	86.3478	-0.509971	0.308198	-1.65469	0.0979875	0.171139
ENSDARG00000101296	2.5623	1.87971	2.39585	0.784566	0.432708	0.556704
ENSDARG00000058160	327.153	5.19463	0.375767	13.8241	1.82462e-43	4.79437e-42
ENSDARG00000098363	1.25045	3.30185	2.92687	1.12812	0.259271	NA
ENSDARG00000076466	229.007	-0.0945763	0.181096	-0.522244	0.6015	0.710372
ENSDARG00000057334	372.045	-0.283664	0.140078	-2.02504	0.0428637	0.0854944
ENSDARG00000037928	409.11	-0.181652	0.149666	-1.21371	0.224858	0.335998
ENSDARG00000062788	8.70862	5.19082	1.66293	3.12149	0.00179938	0.00520954
ENSDARG00000053447	550.025	-0.370667	0.108354	-3.4209	0.000624137	0.00197837
ENSDARG00000071113	1140.11	-0.327512	0.0860103	-3.80782	0.000140195	0.000500147
ENSDARG00000099070	3.14874	-0.524478	2.36838	-0.22145	0.824742	0.882513
ENSDARG00000006420	371.675	-0.317884	0.134594	-2.36179	0.0181867	0.0408601
ENSDARG00000042056	165.113	0.76842	0.211386	3.63515	0.000277824	0.000940021
ENSDARG00000006869	50.7	-0.00745495	0.398536	-0.0187058	0.985076	0.989924
ENSDARG00000019125	15.5824	5.18572	1.54708	3.35193	0.000802496	0.00249326
ENSDARG00000100942	5.36158	5.18175	1.7465	2.96693	0.00300793	0.00831193
ENSDARG00000057321	86.8516	-0.484895	0.263295	-1.84164	0.0655274	0.1225
ENSDARG00000054272	4011.19	-0.441304	0.0525841	-8.39235	4.76506e-17	5.01506e-16
ENSDARG00000090830	33.3272	-0.414567	0.508659	-0.81502	0.415061	0.539432
ENSDARG00000016336	91.4152	-0.47011	0.294059	-1.5987	0.109888	0.188133
ENSDARG00000114738	23.9047	3.97403	2.14291	1.8545	0.0636677	0.119553
ENSDARG00000116628	214.359	0.901461	0.249872	3.60769	0.000308941	0.00103574
ENSDARG00000057437	7.88719	5.1808	1.6878	3.06957	0.0021437	0.0061018
ENSDARG00000073876	10.3693	5.1774	1.58548	3.26552	0.00109264	0.00331772
ENSDARG00000101365	16.2308	-0.354506	0.668247	-0.530502	0.595764	0.704712
ENSDARG00000076343	2.3327	-1.49727	1.94107	-0.771361	0.440493	0.564103
ENSDARG00000096278	4.53424	5.17698	1.91185	2.70784	0.00677224	0.0171698
ENSDARG00000074807	296.121	0.260761	0.157536	1.65525	0.0978734	0.171001
ENSDARG00000095663	0.868598	-2.97724	3.14423	-0.946887	0.343696	NA
ENSDARG00000086903	202.522	0.377332	0.198006	1.90566	0.056695	0.108176
ENSDARG00000020334	565.433	-0.142485	0.122752	-1.16075	0.245742	0.360164
ENSDARG00000058608	5.58213	-1.13243	1.14261	-0.99109	0.321642	0.444498
ENSDARG00000105483	3.70496	5.17687	1.88941	2.73995	0.00614495	0.0157438
ENSDARG00000034975	73.8549	0.63608	0.324104	1.96258	0.049695	0.0968801
ENSDARG00000018738	360.484	0.820372	0.140879	5.82325	5.77126e-09	3.45457e-08
ENSDARG00000076804	1.47132	-0.524516	2.90093	-0.18081	0.856517	NA
ENSDARG00000059399	1.56517	2.94455	2.33857	1.25912	0.207986	NA
ENSDARG00000076710	8.86868	5.17443	1.63763	3.1597	0.00157932	0.0046297
ENSDARG00000029177	49.617	-0.394044	0.404143	-0.97501	0.329555	0.452792
ENSDARG00000097651	45.4788	5.1726	1.09217	4.73609	2.17878e-06	1.00018e-05
ENSDARG00000097262	1.07788	-0.524453	2.91484	-0.179925	0.857212	NA
ENSDARG00000021177	209.562	0.478987	0.204371	2.34372	0.0190927	0.0425839
ENSDARG00000035715	2080.41	0.326495	0.088335	3.69609	0.000218942	0.000755135
ENSDARG00000027196	59.0861	5.16515	0.564522	9.14959	5.71507e-20	6.84188e-19
ENSDARG00000014969	29.4779	1.14661	0.540949	2.11964	0.0340368	0.0702492
ENSDARG00000104919	5.62809	5.16427	1.76936	2.91872	0.0035147	0.00955324
ENSDARG00000006399	2653.7	0.0279004	0.0949037	0.293987	0.768768	0.845871
ENSDARG00000075433	9293.24	-0.595645	0.0477971	-12.462	1.20388e-35	2.53272e-34
ENSDARG00000040141	1.11696	-3.56285	3.01823	-1.18044	0.237823	NA
ENSDARG00000100781	1.24653	0.90212	3.24755	0.277785	0.781178	NA
ENSDARG00000076004	869.67	-0.465758	0.0893065	-5.21528	1.83541e-07	9.49639e-07
ENSDARG00000054683	5.16823	1.20174	1.35426	0.887376	0.374876	0.498996
ENSDARG00000067605	77.2488	-0.680445	0.354127	-1.92147	0.0546719	0.104903
ENSDARG00000044973	3.91803	-0.711274	1.17172	-0.607036	0.543827	0.659302
ENSDARG00000117294	4.30756	1.08919	1.56898	0.694205	0.487554	0.607776
ENSDARG00000063511	104.364	0.246856	0.269132	0.91723	0.359022	0.483352
ENSDARG00000097704	2.35135	3.2098	2.21048	1.45208	0.146479	0.237199
ENSDARG00000012219	154.811	0.110115	0.221111	0.498005	0.61848	0.725352
ENSDARG00000092604	2.69054	5.1642	1.97107	2.62	0.00879296	0.0216815
ENSDARG00000032129	390.952	-0.0142658	0.133855	-0.106577	0.915125	0.942092
ENSDARG00000015128	11258.8	-0.195832	0.131747	-1.48642	0.137168	0.225439
ENSDARG00000058710	20.9678	-0.788554	0.629959	-1.25175	0.21066	0.319075
ENSDARG00000016481	149.221	-0.731757	0.213919	-3.42072	0.000624548	0.00197935
ENSDARG00000069249	262.017	-0.301111	0.173293	-1.73759	0.0822831	0.147969
ENSDARG00000017960	64.1227	-0.277737	0.337861	-0.822045	0.411052	0.535476
ENSDARG00000044276	123.257	5.16241	1.49195	3.46018	0.000539811	0.00173429
ENSDARG00000097082	58.5186	0.302911	0.307507	0.985052	0.324599	0.447724
ENSDARG00000094177	1.84203	-0.502847	2.69928	-0.18629	0.852218	0.89659
ENSDARG00000098706	13.2536	5.15542	1.5876	3.2473	0.00116506	0.00351127
ENSDARG00000116723	1.49711	-1.3498	2.07899	-0.649258	0.516171	NA
ENSDARG00000087999	8.30624	5.15324	1.68496	3.05837	0.00222546	0.00631875
ENSDARG00000062874	19.8384	5.14917	1.11914	4.60099	4.2048e-06	1.86839e-05
ENSDARG00000068590	21.6378	0.552997	0.570973	0.968516	0.332787	0.45607
ENSDARG00000068915	4.10304	-0.398963	1.71124	-0.233143	0.815651	0.878196
ENSDARG00000053876	164.085	-0.232296	0.190325	-1.22052	0.222267	0.333046
ENSDARG00000054748	60.6345	5.1431	0.647778	7.93959	2.02846e-15	1.9261e-14
ENSDARG00000094433	6.45424	5.14156	1.70756	3.01107	0.00260332	0.00729201
ENSDARG00000060094	154.51	5.14077	0.540428	9.51241	1.86302e-21	2.40693e-20
ENSDARG00000000423	111.268	-0.486236	0.252087	-1.92884	0.0537501	0.103492
ENSDARG00000102435	76.1532	5.13491	0.53855	9.5347	1.50324e-21	1.9525e-20
ENSDARG00000102501	0.554393	-1.96328	4.51925	-0.434426	0.663979	NA
ENSDARG00000053062	9.69413	-0.599854	0.711534	-0.843044	0.399204	0.523483
ENSDARG00000057167	2179.19	-0.229369	0.0671138	-3.41761	0.000631739	0.00200018
ENSDARG00000044290	0.558854	-1.54259	3.67133	-0.420171	0.674361	NA
ENSDARG00000045618	1082.34	0.739622	0.108083	6.84307	7.75145e-12	5.859e-11
ENSDARG00000060012	285.39	0.858906	0.197563	4.3475	1.37697e-05	5.70471e-05
ENSDARG00000041221	11.3629	1.06158	1.29982	0.816718	0.41409	0.538422
ENSDARG00000026908	1942.99	0.62538	0.071801	8.7099	3.04154e-18	3.39039e-17
ENSDARG00000092775	5.94164	0.331968	1.0437	0.31807	0.750432	0.831634
ENSDARG00000051861	376.347	5.13186	0.318592	16.108	2.24242e-58	8.5715e-57
ENSDARG00000067958	46.6064	5.12485	0.896274	5.71795	1.07816e-08	6.32308e-08
ENSDARG00000034982	198.474	0.339751	0.202073	1.68132	0.0926998	0.163418
ENSDARG00000101431	80.0302	-0.139906	0.30365	-0.460748	0.64498	0.747714
ENSDARG00000095072	1.71086	-0.524681	7.09383	-0.073963	0.94104	0.960883
ENSDARG00000100292	0.455059	0.89823	4.8773	0.184166	0.853884	NA
ENSDARG00000077114	17.6896	5.12381	1.52242	3.36556	0.000763878	0.00238166
ENSDARG00000039162	849.297	-0.613496	0.0991616	-6.18683	6.13861e-10	4.01345e-09
ENSDARG00000077120	14.0397	5.11788	1.57972	3.23973	0.00119641	0.00359405
ENSDARG00000062221	3.63234	5.11269	1.89409	2.69929	0.00694885	0.0175785
ENSDARG00000025559	18.8287	-0.681553	0.601559	-1.13298	0.257224	0.372855
ENSDARG00000104568	147.545	0.545586	0.268229	2.03403	0.0419485	0.0839229
ENSDARG00000056744	29.3007	0.79273	0.628438	1.26143	0.207154	0.314924
ENSDARG00000041554	0.327111	-0.524452	6.92617	-0.0757203	0.939642	NA
ENSDARG00000054835	80.0442	0.304652	0.28645	1.06354	0.287535	0.406832
ENSDARG00000099877	2.81618	5.11037	2.07626	2.46133	0.0138422	0.0323023
ENSDARG00000062674	168.108	0.133406	0.196835	0.677754	0.497928	0.617181
ENSDARG00000020364	1.33295	-5.41644	2.64787	-2.04558	0.0407977	NA
ENSDARG00000101910	3.45461	5.10242	1.86151	2.74101	0.00612506	0.015697
ENSDARG00000087950	398.692	0.265496	0.13037	2.03648	0.0417025	0.0835081
ENSDARG00000006598	1675.52	0.743345	0.0840299	8.8462	9.0552e-19	1.03008e-17
ENSDARG00000021193	3878.02	-0.979485	0.0616996	-15.8751	9.43236e-57	3.46234e-55
ENSDARG00000100743	18.9564	-0.357614	0.598047	-0.597969	0.54986	0.664335
ENSDARG00000113438	0.456351	-0.524518	4.81242	-0.108992	0.913208	NA
ENSDARG00000094374	1.6933	-1.9703	2.61163	-0.754436	0.450588	0.573588
ENSDARG00000093384	0.903483	4.93681	3.80639	1.29698	0.194639	NA
ENSDARG00000088595	7.77958	5.09428	1.65528	3.0776	0.00208674	0.00595362
ENSDARG00000094965	1132.84	5.09417	0.200087	25.4597	5.51292e-143	7.59219e-141
ENSDARG00000114396	0.608406	-2.97814	3.7575	-0.792585	0.42802	NA
ENSDARG00000025089	49.6164	-0.476144	0.476735	-0.99876	0.317911	0.440534
ENSDARG00000089626	711.783	0.995665	0.110488	9.01155	2.03164e-19	2.37224e-18
ENSDARG00000070155	1727.13	-0.297454	0.0802596	-3.70614	0.000210441	0.000728662
ENSDARG00000063242	101.106	0.601292	0.260712	2.30634	0.0210914	0.0464609
ENSDARG00000016443	5151.23	-0.719695	0.0543892	-13.2323	5.70975e-40	1.36542e-38
ENSDARG00000088137	3.37087	5.08946	1.96084	2.59555	0.00944391	0.0231018
ENSDARG00000002411	4.48852	3.36015	1.72938	1.94298	0.0520185	0.100717
ENSDARG00000059039	2.943	3.71902	2.01834	1.84261	0.0653857	0.122306
ENSDARG00000070340	2.24197	1.95434	2.30606	0.84748	0.396728	0.521154
ENSDARG00000100375	16.131	-1.11891	0.593775	-1.8844	0.0595112	0.112873
ENSDARG00000025889	657.087	0.751891	0.115823	6.49172	8.48629e-11	5.94469e-10
ENSDARG00000020201	323.193	-0.0585979	0.152124	-0.385199	0.70009	0.793182
ENSDARG00000095396	5.80532	-1.82976	1.4421	-1.26881	0.204508	0.312045
ENSDARG00000076381	1.4803	3.18253	2.57075	1.23798	0.215724	NA
ENSDARG00000075346	124.387	-0.626037	0.234342	-2.67147	0.00755196	0.0189047
ENSDARG00000102911	3.07082	5.08937	1.89156	2.69057	0.00713296	0.017988
ENSDARG00000078280	3.94102	5.08915	1.76232	2.88776	0.00387994	0.0104514
ENSDARG00000104339	18.3731	0.930421	0.598802	1.5538	0.120231	0.202537
ENSDARG00000016771	4514.61	0.799709	0.0970683	8.23862	1.74213e-16	1.77206e-15
ENSDARG00000027079	1.14072	-1.96431	2.96066	-0.66347	0.50703	NA
ENSDARG00000101891	518.686	-0.360771	0.13557	-2.66114	0.00778755	0.0194368
ENSDARG00000101776	0.975401	-0.524415	2.93328	-0.178781	0.858109	NA
ENSDARG00000063297	52.4789	0.556881	0.403787	1.37915	0.16785	0.264963
ENSDARG00000028257	2.23177	2.46284	2.17109	1.13438	0.256634	0.37225
ENSDARG00000110256	1.61862	2.86244	2.63324	1.08704	0.277019	NA
ENSDARG00000092336	2.03757	-1.20966	1.89535	-0.638225	0.523327	0.640568
ENSDARG00000100482	58.8128	-0.678098	0.346896	-1.95476	0.0506115	0.0983857
ENSDARG00000013023	26.3968	-1.26995	0.564858	-2.24827	0.0245591	0.0530819
ENSDARG00000103817	4.81264	0.184307	1.06823	0.172534	0.863018	0.903811
ENSDARG00000037587	0.644811	-1.96346	4.14076	-0.474178	0.635373	NA
ENSDARG00000110055	0.747539	-1.96373	3.67684	-0.534081	0.593285	NA
ENSDARG00000095224	66.8946	-0.853307	0.35638	-2.39437	0.0166489	0.0378468
ENSDARG00000104820	368.222	-0.353478	0.137343	-2.57369	0.010062	0.0244352
ENSDARG00000035695	39.0109	5.08514	1.51588	3.35458	0.00079486	0.00247032
ENSDARG00000114646	5.47201	-0.704431	1.20734	-0.583458	0.559585	0.672611
ENSDARG00000033587	232.251	5.07907	0.31443	16.1533	1.07668e-58	4.16474e-57
ENSDARG00000029474	535.581	-0.825679	0.12712	-6.49528	8.28816e-11	5.81429e-10
ENSDARG00000078072	0.906749	0.900181	3.81291	0.236088	0.813364	NA
ENSDARG00000092283	5.95162	5.07734	1.70152	2.984	0.00284502	0.00790452
ENSDARG00000016782	1332	-0.0236129	0.0858335	-0.275102	0.783238	0.85646
ENSDARG00000073963	2.10644	5.07534	2.13133	2.3813	0.0172517	0.03898
ENSDARG00000014103	8.16022	5.07275	1.64689	3.0802	0.00206861	0.00590709
ENSDARG00000079544	0.661696	1.85121	7.28784	0.254013	0.799485	NA
ENSDARG00000062181	57.6233	0.449975	0.419168	1.0735	0.283049	0.401831
ENSDARG00000100940	5.65359	0.972018	1.12288	0.865644	0.386685	0.510967
ENSDARG00000058207	81.7738	-0.489169	0.300307	-1.6289	0.103335	0.178726
ENSDARG00000078066	5.93772	1.26928	1.19765	1.05981	0.289231	0.408813
ENSDARG00000077557	2.07968	-0.330585	1.69135	-0.195456	0.845036	0.892614
ENSDARG00000014181	21.1937	0.441239	0.651677	0.677082	0.498354	0.617512
ENSDARG00000038639	6.72429	5.07177	1.68629	3.00765	0.00263277	0.0073675
ENSDARG00000096681	7.92497	1.44746	0.980567	1.47615	0.139905	0.228868
ENSDARG00000098463	0.47424	2.48258	5.0515	0.491455	0.623105	NA
ENSDARG00000097368	65.0328	-0.673957	0.316929	-2.12652	0.0334597	0.0691707
ENSDARG00000056654	5.52535	5.07165	1.69302	2.99563	0.00273875	0.0076322
ENSDARG00000035577	541.452	0.394879	0.114036	3.46275	0.000534686	0.00171925
ENSDARG00000019961	107.318	0.173036	0.260311	0.664728	0.506224	0.625348
ENSDARG00000101878	0.424435	2.52616	4.74628	0.532241	0.594559	NA
ENSDARG00000097093	7.20984	5.06604	1.68584	3.00506	0.0026553	0.00742626
ENSDARG00000008020	263.382	-0.458862	0.164854	-2.78345	0.00537842	0.0139906
ENSDARG00000011961	42.6633	-0.402515	0.41535	-0.969097	0.332497	0.455833
ENSDARG00000040822	837.388	-0.634555	0.0995418	-6.37475	1.83257e-10	1.24947e-09
ENSDARG00000061908	237.886	0.620967	0.19326	3.21311	0.00131305	0.00390875
ENSDARG00000103852	4.80038	5.06556	1.70466	2.97159	0.00296266	0.00820435
ENSDARG00000043470	0.754544	-0.524538	3.91339	-0.134037	0.893374	NA
ENSDARG00000103976	6.89307	5.06276	1.80695	2.80182	0.0050815	0.0132982
ENSDARG00000117774	4.04962	-2.52811	1.91506	-1.32012	0.186794	0.289156
ENSDARG00000009178	85.0199	0.63987	0.30111	2.12504	0.0335834	0.0693748
ENSDARG00000005154	1.13782	1.41151	7.2499	0.194694	0.845633	NA
ENSDARG00000040230	16.861	5.06083	1.51842	3.33295	0.000859312	0.00265829
ENSDARG00000060177	7.13791	5.05548	1.66648	3.03362	0.00241636	0.00681001
ENSDARG00000077087	4.68494	-1.92937	1.32363	-1.45763	0.144941	0.235205
ENSDARG00000040350	116.199	0.23686	0.245165	0.966124	0.333982	0.457418
ENSDARG00000096748	0.486887	-0.524493	5.52949	-0.0948537	0.924431	NA
ENSDARG00000022858	4.10787	0.399074	1.14927	0.347241	0.72841	0.814293
ENSDARG00000096954	68.9027	-0.44815	0.306686	-1.46127	0.143942	0.234014
ENSDARG00000096493	1.54599	-1.85211	1.95449	-0.947621	0.343323	NA
ENSDARG00000003968	0.555634	-2.95508	4.71407	-0.626864	0.530749	NA
ENSDARG00000075436	3.75723	5.03844	1.9245	2.61804	0.00884355	0.0217758
ENSDARG00000056191	4.98974	-2.96344	1.98095	-1.49597	0.134661	0.22203
ENSDARG00000010155	536.666	0.266533	0.123813	2.1527	0.0313424	0.0654538
ENSDARG00000111188	141.428	5.03281	0.36046	13.9622	2.65221e-44	7.20289e-43
ENSDARG00000116920	9.79859	-1.34062	0.827097	-1.62087	0.105045	0.181157
ENSDARG00000035905	140.859	0.154728	0.217436	0.711602	0.476711	0.597829
ENSDARG00000097120	7.46474	5.0301	1.81713	2.76815	0.00563747	0.0145893
ENSDARG00000092693	31475.5	-0.369827	0.0806276	-4.58685	4.49991e-06	1.98815e-05
ENSDARG00000101465	30.8195	0.138569	0.506351	0.273662	0.784345	0.857278
ENSDARG00000042859	2.70483	5.02388	1.85894	2.70255	0.00688097	0.0174204
ENSDARG00000076443	12.1711	-1.85502	1.31728	-1.40822	0.159066	0.253799
ENSDARG00000101361	103.623	0.524199	0.247314	2.11956	0.0340429	0.0702492
ENSDARG00000007812	350.116	0.29745	0.165317	1.79927	0.0719762	0.132488
ENSDARG00000052997	29.7136	5.02367	0.827828	6.0685	1.29114e-09	8.22551e-09
ENSDARG00000018881	1217.12	0.0753997	0.086014	0.876599	0.380705	0.50473
ENSDARG00000095384	10.1939	5.02093	1.67329	3.00063	0.00269421	0.00751993
ENSDARG00000071560	3.17674	5.01777	1.99652	2.51326	0.0119623	0.0284382
ENSDARG00000076798	27.3484	-0.127287	0.448339	-0.283908	0.776481	0.851319
ENSDARG00000070507	0.385366	-0.524439	6.04498	-0.0867561	0.930865	NA
ENSDARG00000103739	14.0248	-0.402092	0.788366	-0.510032	0.610029	0.71752
ENSDARG00000097539	30.2965	-0.0443055	0.495912	-0.0893414	0.928811	0.952252
ENSDARG00000056262	3.55325	5.0101	1.81739	2.75675	0.00583793	0.0150466
ENSDARG00000037057	2235.23	-0.508574	0.0663623	-7.6636	1.80798e-14	1.61562e-13
ENSDARG00000038566	185.928	0.359186	0.208739	1.72074	0.0852977	0.152557
ENSDARG00000076472	5.00762	5.01006	1.79557	2.79024	0.00526694	0.013728
ENSDARG00000083189	9.2855	0.690139	1.20381	0.573296	0.566444	0.678838
ENSDARG00000097071	4.62397	0.054656	1.32066	0.0413855	0.966989	0.978019
ENSDARG00000074166	720.337	0.16729	0.107012	1.56328	0.117986	0.199361
ENSDARG00000087753	0.890237	1.48032	3.41859	0.433022	0.664999	NA
ENSDARG00000078529	6.2687	5.00959	1.70918	2.93099	0.00337883	0.00922916
ENSDARG00000098860	5.51629	5.0094	1.68492	2.97308	0.00294823	0.0081714
ENSDARG00000077237	126.56	-0.874481	0.25917	-3.37416	0.000740405	0.00231666
ENSDARG00000076896	0.686146	1.9192	3.19059	0.601519	0.547494	NA
ENSDARG00000100247	6.52851	2.4525	1.11982	2.19009	0.028518	0.0603425
ENSDARG00000087375	19.9058	5.00762	1.55894	3.2122	0.00131721	0.00391874
ENSDARG00000002986	285.067	5.00512	0.609093	8.21733	2.08088e-16	2.10451e-15
ENSDARG00000022413	71.4522	-0.636729	0.348122	-1.82904	0.0673938	0.125398
ENSDARG00000100599	232.245	0.621077	0.190288	3.26388	0.00109898	0.00333491
ENSDARG00000094530	1.40127	-1.50176	2.65819	-0.564956	0.572104	NA
ENSDARG00000078404	10.6701	-0.299251	0.80415	-0.372134	0.709793	0.80016
ENSDARG00000104657	0.617739	0.469713	3.53883	0.132731	0.894406	NA
ENSDARG00000007129	9.08485	0.108444	0.845881	0.128202	0.897989	0.929931
ENSDARG00000075333	181.498	-0.251806	0.207045	-1.21619	0.223912	0.334991
ENSDARG00000056178	303.643	-0.880915	0.1994	-4.41783	9.9695e-06	4.22866e-05
ENSDARG00000105863	1.2996	0.904075	2.9121	0.310454	0.756216	NA
ENSDARG00000028228	173.358	0.684679	0.236201	2.89871	0.00374698	0.0101209
ENSDARG00000098011	7.44764	5.00351	1.67247	2.99169	0.00277434	0.00772248
ENSDARG00000063574	153.41	-0.803712	0.205414	-3.91264	9.12933e-05	0.000335173
ENSDARG00000099277	1.5097	2.45304	2.53456	0.967836	0.333126	NA
ENSDARG00000091277	13.4091	-0.893251	0.687677	-1.29894	0.193964	0.298234
ENSDARG00000067596	8.78811	1.05363	1.83648	0.573722	0.566156	0.678652
ENSDARG00000014420	0.387584	-1.97709	5.56667	-0.355165	0.722466	NA
ENSDARG00000113690	20.9764	0.269014	0.521261	0.516084	0.605796	0.713709
ENSDARG00000079031	0.806738	-4.7691	3.31045	-1.44062	0.149692	NA
ENSDARG00000088844	55.6137	-0.929539	0.35069	-2.6506	0.00803498	0.0200004
ENSDARG00000093901	0.455262	0.965078	4.55253	0.211987	0.832117	NA
ENSDARG00000071031	1922.38	0.276112	0.0758878	3.63842	0.000274316	0.000929285
ENSDARG00000017860	439.339	0.787638	0.152265	5.1728	2.30613e-07	1.18342e-06
ENSDARG00000110635	2.64741	5.00336	2.1032	2.37893	0.0173632	0.0391954
ENSDARG00000070368	11.296	1.29112	1.28554	1.00434	0.315213	0.437701
ENSDARG00000092120	16.6	-1.54341	0.892159	-1.72998	0.0836346	0.150108
ENSDARG00000075975	13.2583	4.99552	1.17621	4.24712	2.16535e-05	8.72703e-05
ENSDARG00000045959	5.4783	4.99108	1.71552	2.90937	0.0036216	0.00981087
ENSDARG00000018936	164.148	-0.00477316	0.206869	-0.0230734	0.981592	0.987771
ENSDARG00000090930	115.537	-0.806139	0.305524	-2.63854	0.00832631	0.0206462
ENSDARG00000097123	3.08143	4.98933	1.901	2.62458	0.00867563	0.0214139
ENSDARG00000044632	11.1436	-0.413203	0.877843	-0.470703	0.637853	0.741755
ENSDARG00000033738	3438.6	0.8289	0.0912432	9.08451	1.04163e-19	1.23107e-18
ENSDARG00000018985	860.963	-0.156408	0.0988708	-1.58195	0.113662	0.1934
ENSDARG00000034262	131.577	-0.108013	0.247402	-0.43659	0.662409	0.761913
ENSDARG00000088044	0.389986	2.48316	4.2507	0.584176	0.559102	NA
ENSDARG00000079281	67.1005	-0.465811	0.335973	-1.38645	0.165609	0.26215
ENSDARG00000052215	4.07578	0.79485	1.32463	0.600053	0.548471	0.663258
ENSDARG00000111637	12.2596	4.98519	1.58651	3.14224	0.00167663	0.00488329
ENSDARG00000058089	206.295	-0.278035	0.197126	-1.41044	0.158409	0.252917
ENSDARG00000042784	6.55933	4.97986	1.67917	2.96567	0.00302024	0.00834239
ENSDARG00000052016	1.52562	2.48601	2.73865	0.90775	0.36401	NA
ENSDARG00000075854	6.1215	4.97957	1.68836	2.94936	0.00318437	0.00875589
ENSDARG00000099383	142.304	-0.339748	0.231914	-1.46497	0.142928	0.232787
ENSDARG00000076904	18.4655	1.22119	0.668112	1.82782	0.0675763	0.125641
ENSDARG00000062420	39.5265	0.475612	0.509141	0.934145	0.350229	0.474416
ENSDARG00000043665	1977.87	-0.365618	0.110305	-3.3146	0.000917755	0.00281977
ENSDARG00000044073	1548.24	0.787557	0.0876131	8.98903	2.49424e-19	2.89846e-18
ENSDARG00000105063	14.5766	-1.24475	0.83742	-1.48641	0.13717	0.225439
ENSDARG00000030598	308.933	-0.426223	0.238548	-1.78674	0.0739793	0.135474
ENSDARG00000089572	147.208	-0.89568	0.194812	-4.59766	4.2727e-06	1.89553e-05
ENSDARG00000075819	7.35287	4.97862	1.71834	2.89734	0.00376341	0.010161
ENSDARG00000094928	8.09821	0.913637	2.16613	0.421784	0.673183	0.770943
ENSDARG00000087764	1.04768	-0.52446	4.38446	-0.119618	0.904786	NA
ENSDARG00000055753	109.945	-0.628943	0.298354	-2.10804	0.0350271	0.0719895
ENSDARG00000102463	186.284	-0.789006	0.197545	-3.99405	6.49541e-05	0.000244434
ENSDARG00000073799	11.3786	0.861455	0.837715	1.02834	0.30379	0.425521
ENSDARG00000074575	63.6181	0.436902	0.326564	1.33787	0.180937	0.281752
ENSDARG00000023933	4.79132	4.97657	1.80567	2.75607	0.00585002	0.0150677
ENSDARG00000061916	18.3173	0.538571	0.665667	0.80907	0.418475	0.542924
ENSDARG00000011272	721.342	-0.167075	0.138696	-1.20461	0.228354	0.340149
ENSDARG00000105241	41.7202	-0.203403	0.382497	-0.531778	0.59488	0.704009
ENSDARG00000093412	132.941	0.0573624	0.237725	0.241297	0.809325	0.873981
ENSDARG00000070898	135.569	0.0531116	0.226423	0.234568	0.814544	0.877786
ENSDARG00000012946	648.483	-0.296796	0.105223	-2.82064	0.00479286	0.0126228
ENSDARG00000043553	2.6474	2.4748	1.62376	1.52412	0.127479	0.212352
ENSDARG00000067817	111.867	-0.888937	0.264151	-3.36527	0.000764699	0.00238306
ENSDARG00000055416	176.908	0.262321	0.265221	0.989064	0.322632	0.445549
ENSDARG00000105393	3.80511	-0.199901	1.14421	-0.174706	0.86131	0.90271
ENSDARG00000032708	130.526	4.97463	0.524061	9.49247	2.25628e-21	2.89574e-20
ENSDARG00000061794	2103.43	-0.103904	0.0689506	-1.50694	0.131826	0.218395
ENSDARG00000101670	61.9357	-0.317666	0.516085	-0.61553	0.538205	0.654024
ENSDARG00000070539	0.886569	1.97554	3.512	0.56251	0.573769	NA
ENSDARG00000079645	9.28642	-0.524439	2.17206	-0.241448	0.809208	0.873973
ENSDARG00000097507	15.8478	-0.407481	0.616962	-0.660463	0.508957	0.62753
ENSDARG00000003732	22.337	4.9737	1.13208	4.39342	1.11579e-05	4.68768e-05
ENSDARG00000102395	6.9839	4.96361	1.78621	2.77885	0.00545513	0.0141747
ENSDARG00000091970	3.48079	3.90679	1.87482	2.08382	0.0371762	0.0757808
ENSDARG00000068263	5.64098	4.94084	1.75688	2.81227	0.00491926	0.0129294
ENSDARG00000053179	12.0427	0.186269	0.987965	0.188538	0.850455	0.895496
ENSDARG00000102929	61.8658	4.94073	0.878947	5.62119	1.89644e-08	1.08468e-07
ENSDARG00000099970	18208.9	-0.269455	0.0934498	-2.88342	0.00393376	0.0105821
[truncated: 20,469 more rows]

## Sheet: MUT_1d_uninj
	baseMean	log2FoldChange	lfcSE	stat	pvalue	padj
ENSDARG00000018698	532.315	-0.0991762	0.118478	-0.837086	0.402544	0.53178
ENSDARG00000006253	142.504	-0.445727	0.225448	-1.97707	0.0480333	0.0968471
ENSDARG00000087863	410.244	13.1876	1.44701	9.11368	7.96367e-20	9.33908e-19
ENSDARG00000092352	691.524	12.8286	1.44795	8.85984	8.01321e-19	9.01895e-18
ENSDARG00000105358	604.591	12.5802	1.4474	8.69157	3.57455e-18	3.86542e-17
ENSDARG00000052948	857.121	12.521	1.44687	8.65383	4.97981e-18	5.35006e-17
ENSDARG00000036587	268.817	-0.108563	0.163558	-0.663758	0.506845	0.628539
ENSDARG00000074221	128.985	0.781673	0.237366	3.29312	0.000990836	0.00307664
ENSDARG00000040534	308.63	12.5008	1.44984	8.62224	6.56572e-18	7.01214e-17
ENSDARG00000069251	3.87467	-0.575045	1.25919	-0.456677	0.647903	0.753087
ENSDARG00000094323	3.40379	-0.85286	1.49392	-0.570887	0.568076	0.682971
ENSDARG00000015068	4.92929	0.398463	1.28926	0.309063	0.757274	0.835923
ENSDARG00000063663	124.175	-0.200047	0.221241	-0.904203	0.365888	0.495859
ENSDARG00000090904	0.709881	-0.767452	3.20862	-0.239184	0.810963	NA
ENSDARG00000079290	3.73742	0.780521	1.46415	0.533088	0.593973	0.706874
ENSDARG00000105014	100.71	0.32641	0.268871	1.214	0.224747	0.342135
ENSDARG00000058371	11856.1	12.4999	0.439013	28.4727	2.55338e-178	4.29617e-176
ENSDARG00000098772	108.101	0.837158	0.287576	2.91108	0.00360177	0.00998178
ENSDARG00000058556	225.76	11.8463	1.45313	8.15224	3.57244e-16	3.50604e-15
ENSDARG00000020178	3.30305	0.726426	1.47304	0.493148	0.621908	0.730655
ENSDARG00000000212	359.154	11.4722	1.44771	7.92437	2.29309e-15	2.1752e-14
ENSDARG00000041952	0.566849	-0.767491	3.99742	-0.191997	0.847745	NA
ENSDARG00000094605	5.59083	3.67585	1.74038	2.1121	0.0346778	0.0735333
ENSDARG00000042908	11.5765	0.147462	0.911724	0.16174	0.871511	0.916325
ENSDARG00000036548	227.044	-0.2817	0.255658	-1.10186	0.270522	0.394719
ENSDARG00000040159	2.62968	2.03456	1.62685	1.25061	0.211076	0.325405
ENSDARG00000009544	322.33	11.124	1.44539	7.6962	1.40169e-14	1.27364e-13
ENSDARG00000052705	921.922	11.1054	1.02346	10.8508	1.97672e-27	3.06848e-26
ENSDARG00000076557	0.499413	2.37034	5.00098	0.473975	0.635518	NA
ENSDARG00000103199	74.3407	10.9998	1.47209	7.47222	7.88558e-14	6.86367e-13
ENSDARG00000000002	507.635	-0.136794	0.140781	-0.971678	0.331211	0.46043
ENSDARG00000104905	0.796091	-3.22017	3.10464	-1.03721	0.299638	NA
ENSDARG00000007320	19731.4	-0.214256	0.0771718	-2.77635	0.00549738	0.0145747
ENSDARG00000096368	36.889	0.708809	0.430772	1.64544	0.0998796	0.178104
ENSDARG00000074554	449.827	0.028541	0.124509	0.229228	0.818692	0.875393
ENSDARG00000075687	105.016	0.79925	0.28918	2.76385	0.00571242	0.0150737
ENSDARG00000075382	101.798	-0.665029	0.239577	-2.77584	0.00550587	0.0145927
ENSDARG00000095820	669.379	10.8735	1.03196	10.5368	5.84766e-26	8.70964e-25
ENSDARG00000045999	321.35	10.8384	1.44615	7.49467	6.64632e-14	5.80537e-13
ENSDARG00000096259	0.671482	-0.767312	5.28251	-0.145255	0.884509	NA
ENSDARG00000041433	159.425	10.7289	1.45466	7.37553	1.6369e-13	1.3978e-12
ENSDARG00000075648	0.652697	0.643621	4.2418	0.151733	0.879398	NA
ENSDARG00000100604	0.728533	-4.8034	3.70951	-1.29489	0.195359	NA
ENSDARG00000020191	1.94837	-3.21014	2.52105	-1.27334	0.202899	0.315727
ENSDARG00000037739	158.806	-0.540273	0.20358	-2.65387	0.00795751	0.0202835
ENSDARG00000098766	200.388	0.975178	0.194033	5.02584	5.01225e-07	2.50663e-06
ENSDARG00000103057	531.424	-0.586227	0.119577	-4.90249	9.46297e-07	4.58574e-06
ENSDARG00000042689	1.04338	-0.767455	3.12416	-0.245651	0.805952	NA
ENSDARG00000099609	0.626174	1.57565	3.99109	0.394792	0.692996	NA
ENSDARG00000014623	31.6191	0.90006	0.654355	1.37549	0.168979	0.273068
ENSDARG00000016733	152.363	0.585509	0.247485	2.36583	0.0179895	0.0418554
ENSDARG00000073705	79.0483	-0.22499	0.289201	-0.777971	0.436586	0.564395
ENSDARG00000005108	86.5234	10.6846	1.46502	7.29314	3.02812e-13	2.54674e-12
ENSDARG00000091609	0.375185	2.67939	4.99264	0.536668	0.591497	NA
ENSDARG00000069888	123.615	10.6616	1.45793	7.31286	2.61516e-13	2.20567e-12
ENSDARG00000079011	112.797	10.6465	1.4629	7.27768	3.39608e-13	2.84858e-12
ENSDARG00000088908	27.0394	0.225522	0.53078	0.424888	0.670918	0.772019
ENSDARG00000040310	370.279	0.0721938	0.143644	0.502587	0.615255	0.725195
ENSDARG00000105629	160.553	-0.0232569	0.198839	-0.116963	0.906889	0.938758
ENSDARG00000074084	444.563	0.0224401	0.127539	0.175946	0.860336	0.907605
ENSDARG00000098398	211.528	0.244511	0.214943	1.13756	0.255303	0.378239
ENSDARG00000097493	7.24696	0.228048	1.35208	0.168664	0.866061	0.912093
ENSDARG00000078387	4.45159	2.60576	1.841	1.4154	0.156951	0.257398
ENSDARG00000094041	421.077	10.5612	1.02927	10.2609	1.05722e-24	1.49502e-23
ENSDARG00000078348	570.477	-0.588433	0.12878	-4.56927	4.89416e-06	2.17965e-05
ENSDARG00000101688	2.26145	0.655892	2.58725	0.25351	0.799875	0.861443
ENSDARG00000104577	1.95411	-4.1999	2.48548	-1.68977	0.0910712	0.1649
ENSDARG00000058226	465.751	0.0481237	0.12025	0.400198	0.689011	0.785598
ENSDARG00000006812	392.255	-0.0710585	0.149513	-0.475267	0.634596	0.741657
ENSDARG00000097046	0.445166	-0.767372	5.28758	-0.145127	0.88461	NA
ENSDARG00000014024	58.2945	10.5493	1.47083	7.17232	7.37357e-13	6.05939e-12
ENSDARG00000045567	70.1017	-0.0205419	0.270637	-0.0759022	0.939497	0.95981
ENSDARG00000079997	35.9933	0.140668	0.411532	0.341815	0.73249	0.8195
ENSDARG00000096539	31.0715	-0.519469	0.514796	-1.00908	0.312937	0.440705
ENSDARG00000036057	184.821	0.873496	0.209976	4.15997	3.18283e-05	0.000127147
ENSDARG00000091988	7.88056	-0.505776	0.889906	-0.568347	0.569799	0.684752
ENSDARG00000003157	65.3432	0.0673611	0.34789	0.193628	0.846467	0.896929
ENSDARG00000013222	65.7291	-0.0882989	0.299178	-0.295138	0.767888	0.842969
ENSDARG00000062401	6.4664	2.24892	1.73917	1.2931	0.195975	0.307411
ENSDARG00000068409	84.5471	10.4048	1.45997	7.12671	1.02796e-12	8.38505e-12
ENSDARG00000102414	84.5185	-0.096897	0.862382	-0.11236	0.910538	0.941014
ENSDARG00000059812	315.084	-0.165986	0.148074	-1.12096	0.262304	0.385784
ENSDARG00000058644	292.934	-0.319131	0.143398	-2.2255	0.0260479	0.0575384
ENSDARG00000037017	669.076	-0.185229	0.101215	-1.83006	0.0672412	0.128304
ENSDARG00000112175	0.506636	-0.767358	5.43808	-0.141108	0.887784	NA
ENSDARG00000088689	14.6472	0.0431283	1.03714	0.041584	0.96683	0.97786
ENSDARG00000086753	50.4188	-0.41147	0.346008	-1.18919	0.234365	0.353846
ENSDARG00000025212	207.083	-0.134091	0.167052	-0.80269	0.422154	0.550915
ENSDARG00000098475	44.8637	-0.73867	0.409885	-1.80214	0.0715233	0.135266
ENSDARG00000063555	7.26828	-0.0235442	0.877514	-0.0268305	0.978595	0.985644
ENSDARG00000096898	490.058	1.22352	0.58431	2.09396	0.0362638	0.0763581
ENSDARG00000086416	154.869	0.619528	0.215137	2.87969	0.00398065	0.0109356
ENSDARG00000095777	1.01718	-0.0563118	7.18565	-0.0078367	0.993747	NA
ENSDARG00000104312	23.0346	-0.958129	0.872266	-1.09844	0.272014	0.396401
ENSDARG00000096888	75.2575	10.3244	1.46359	7.05414	1.73668e-12	1.39822e-11
ENSDARG00000091947	22.5906	-1.11069	0.517694	-2.14545	0.0319168	0.0684611
ENSDARG00000006588	284.11	10.2049	1.45109	7.03256	2.02775e-12	1.62204e-11
ENSDARG00000035751	2056.99	-0.277801	0.0718556	-3.8661	0.000110588	0.000406972
ENSDARG00000033029	1.05157	0.850752	2.5685	0.331226	0.740474	NA
ENSDARG00000098687	0.997025	1.76094	2.92341	0.602359	0.546935	NA
ENSDARG00000009094	0.769371	2.2304	3.18949	0.699298	0.484366	NA
ENSDARG00000044544	72.6117	0.692014	0.314099	2.20317	0.0275827	0.0604779
ENSDARG00000059369	65.6993	10.0986	1.46851	6.87681	6.12063e-12	4.71369e-11
ENSDARG00000055192	2.33573	1.85185	2.17751	0.850441	0.39508	0.524817
ENSDARG00000103415	92.3916	-0.0998265	0.321189	-0.310803	0.75595	0.834834
ENSDARG00000116187	1.35477	4.06684	3.04317	1.33638	0.181424	NA
ENSDARG00000025679	119.78	0.241259	0.262181	0.9202	0.357468	0.487577
ENSDARG00000056167	1763.12	-0.722335	0.1096	-6.59063	4.37976e-11	3.15285e-10
ENSDARG00000111964	3.97186	0.438899	1.2766	0.343802	0.730995	0.818382
ENSDARG00000009196	50.2758	10.0494	1.47263	6.82413	8.84572e-12	6.7237e-11
ENSDARG00000077782	10.3109	1.84531	0.966054	1.91015	0.0561135	0.110337
ENSDARG00000054164	215.669	-0.2903	0.188894	-1.53684	0.124333	0.213262
ENSDARG00000114184	1.67642	2.34861	2.61998	0.896422	0.370028	0.500138
ENSDARG00000075766	8.1891	1.69425	1.01759	1.66496	0.0959212	0.17219
ENSDARG00000017366	70.7509	-0.223459	0.307295	-0.727179	0.467116	0.592785
ENSDARG00000104130	203.961	0.438122	0.194839	2.24864	0.0245354	0.0546228
ENSDARG00000089302	1969.69	0.379627	0.0746178	5.08762	3.62589e-07	1.84161e-06
ENSDARG00000034207	68.379	10.0325	1.46404	6.85264	7.25003e-12	5.55118e-11
ENSDARG00000021720	55.0194	10.0148	1.46907	6.81711	9.28914e-12	7.04456e-11
ENSDARG00000003977	71.0835	-0.0184579	0.309337	-0.0596693	0.952419	0.967724
ENSDARG00000100363	467.442	0.22682	0.133112	1.70398	0.0883844	0.160768
ENSDARG00000040621	44.2336	0.686777	0.699774	0.981427	0.326382	0.455483
ENSDARG00000004754	1802.88	-0.684965	0.0710027	-9.64702	5.06058e-22	6.44883e-21
ENSDARG00000108987	1.02006	-0.118861	2.33979	-0.0507997	0.959485	NA
ENSDARG00000062221	3.63234	4.24735	1.91027	2.22343	0.0261869	0.0578132
ENSDARG00000087910	12.4169	-1.55562	1.09818	-1.41655	0.156616	0.256902
ENSDARG00000096232	1.67163	3.46435	2.15818	1.60522	0.108446	0.190776
ENSDARG00000058394	249.845	-0.568869	0.173621	-3.2765	0.00105102	0.00324423
ENSDARG00000006757	10.958	-0.767463	2.13461	-0.359534	0.719196	0.809416
ENSDARG00000004948	888.565	-0.248169	0.111105	-2.23365	0.0255063	0.0564865
ENSDARG00000043128	84.9862	9.99944	1.46178	6.84057	7.88789e-12	6.02331e-11
ENSDARG00000027689	147.503	0.914655	0.238181	3.84017	0.00012295	0.000448559
ENSDARG00000086950	133.699	0.0931374	0.227352	0.409661	0.682054	0.780806
ENSDARG00000061173	60.3466	9.9467	1.46879	6.77201	1.27001e-11	9.51143e-11
ENSDARG00000092638	69.2909	-0.678783	0.433385	-1.56624	0.117294	0.203242
ENSDARG00000109867	0.865616	0.736873	3.61538	0.203816	0.838497	NA
ENSDARG00000101867	74.5906	-0.747649	0.330931	-2.25923	0.0238689	0.0534085
ENSDARG00000037455	11.9572	0.949143	0.813089	1.16733	0.243077	0.364269
ENSDARG00000116660	87.7724	9.94377	1.46074	6.80734	9.94193e-12	7.52524e-11
ENSDARG00000100093	25.0125	0.353165	0.563741	0.626468	0.531008	0.650356
ENSDARG00000003270	316.155	-0.2898	0.140231	-2.06659	0.0387729	0.080861
ENSDARG00000013705	65.5712	0.81741	0.399235	2.04744	0.0406146	0.0840312
ENSDARG00000096037	122.399	9.8966	1.45829	6.78646	1.14916e-11	8.65529e-11
ENSDARG00000074623	44.8983	-0.841583	0.392675	-2.1432	0.0320968	0.0688026
ENSDARG00000091730	23.6172	9.85275	1.53262	6.4287	1.28698e-10	8.94982e-10
ENSDARG00000095273	3155.81	0.650317	0.106438	6.10985	9.97276e-10	6.44738e-09
ENSDARG00000004830	575.58	0.831429	0.12546	6.62706	3.42445e-11	2.48316e-10
ENSDARG00000062884	1.62085	1.54136	2.20475	0.699109	0.484484	0.608293
ENSDARG00000004280	405.665	0.118511	0.14345	0.826151	0.408719	0.537967
ENSDARG00000043962	8.92271	-0.872522	0.828654	-1.05294	0.292369	0.418355
ENSDARG00000078929	452.833	0.808831	0.133229	6.071	1.27119e-09	8.12301e-09
ENSDARG00000097033	12.0748	-0.610247	0.779333	-0.783038	0.433605	0.56159
ENSDARG00000060320	311.192	0.0217222	0.152313	0.142615	0.886594	0.927372
ENSDARG00000017798	522.231	0.135345	0.149731	0.903921	0.366037	0.49596
ENSDARG00000016048	482.577	-0.511291	0.124254	-4.11488	3.87377e-05	0.000152933
ENSDARG00000089701	2.48097	0.702654	2.58607	0.271708	0.785847	0.853419
ENSDARG00000007289	6.01514	3.65926	1.73688	2.1068	0.0351346	0.0743195
ENSDARG00000020744	0.418647	1.56814	5.2618	0.298024	0.765685	NA
ENSDARG00000088885	41.8906	9.79141	1.48433	6.59652	4.20912e-11	3.03442e-10
ENSDARG00000074401	21.8239	-0.0502363	0.660402	-0.0760693	0.939364	0.959764
ENSDARG00000040727	79.4116	-0.760713	0.289717	-2.62571	0.00864683	0.0218637
ENSDARG00000002355	2.27697	2.02818	1.94057	1.04514	0.295956	0.42206
ENSDARG00000104359	63.4111	9.75995	1.56541	6.23477	4.52455e-10	3.01141e-09
ENSDARG00000074305	45.2594	0.718619	0.423078	1.69855	0.0894036	0.16228
ENSDARG00000006546	403.458	0.351981	0.135385	2.59986	0.00932616	0.023376
ENSDARG00000067560	114.82	-0.467303	0.22327	-2.093	0.0363493	0.0765058
ENSDARG00000095682	0.549165	0.639202	7.35156	0.0869479	0.930713	NA
ENSDARG00000097666	4.28839	2.80677	1.73575	1.61704	0.105871	0.187023
ENSDARG00000092204	33.6625	9.75341	1.49587	6.52024	7.01947e-11	4.988e-10
ENSDARG00000045262	210.419	9.71439	1.03195	9.41365	4.79215e-21	5.92923e-20
ENSDARG00000103712	458.094	0.969063	0.145309	6.66898	2.57589e-11	1.88436e-10
ENSDARG00000097512	7.38802	-2.1255	1.02887	-2.06586	0.0388421	0.0809883
ENSDARG00000101067	1.41079	1.00219	1.94309	0.515769	0.606015	0.716949
ENSDARG00000098256	29.5614	9.70267	1.49382	6.49519	8.29275e-11	5.86758e-10
ENSDARG00000026531	2532.9	-0.483078	0.0651772	-7.41175	1.24639e-13	1.07311e-12
ENSDARG00000053263	47.278	-0.00178536	0.375013	-0.00476079	0.996201	0.997709
ENSDARG00000028379	241.594	-0.349011	0.180292	-1.93581	0.0528909	0.105094
ENSDARG00000100223	79.8719	9.68625	1.46509	6.61137	3.80777e-11	2.75107e-10
ENSDARG00000010673	55.3577	9.66287	1.47099	6.56895	5.06726e-11	3.6359e-10
ENSDARG00000062084	0.353507	-0.767414	6.16307	-0.124518	0.900905	NA
ENSDARG00000043976	2699.29	0.544639	0.0711516	7.65463	1.93872e-14	1.74722e-13
ENSDARG00000113666	15.3511	0.668005	0.749374	0.891417	0.372705	0.503004
ENSDARG00000103002	54.7427	-0.266778	0.420474	-0.63447	0.525774	0.645281
ENSDARG00000043795	3748.82	0.630585	0.0623094	10.1202	4.4938e-24	6.23916e-23
ENSDARG00000030129	4.41347	1.25106	1.36457	0.91682	0.359237	0.489418
ENSDARG00000021866	41.1195	9.65804	1.49294	6.46916	9.85495e-11	6.92112e-10
ENSDARG00000058212	154.39	0.734552	0.219616	3.34471	0.000823695	0.0025954
ENSDARG00000068279	1.29004	3.05983	2.74981	1.11274	0.26582	NA
ENSDARG00000012982	227.239	-0.575058	0.17355	-3.3135	0.000921357	0.00287937
ENSDARG00000042141	23.5485	-0.52276	0.682468	-0.765985	0.443685	0.571167
ENSDARG00000055595	0.474739	0.752973	4.45043	0.169191	0.865646	NA
ENSDARG00000019601	860.127	9.64312	1.4468	6.66513	2.64427e-11	1.93155e-10
ENSDARG00000040535	38.8443	-0.497144	0.510082	-0.974635	0.329742	0.458837
ENSDARG00000021739	62.3794	-0.161709	0.438663	-0.36864	0.712396	0.803951
ENSDARG00000010681	138.817	-0.435545	0.259135	-1.68076	0.092809	0.167497
ENSDARG00000025783	21.983	9.62192	1.51542	6.34936	2.16208e-10	1.4802e-09
ENSDARG00000099476	1109.52	0.0972608	0.090869	1.07034	0.284466	0.409794
ENSDARG00000004658	36.7049	9.59142	1.49204	6.42839	1.28963e-10	8.96508e-10
ENSDARG00000033126	67.5905	0.159007	0.3346	0.475215	0.634634	0.741657
ENSDARG00000040295	2381.53	9.58523	0.349977	27.3882	3.79347e-165	5.88403e-163
ENSDARG00000022334	1.29139	-2.20732	3.03758	-0.72667	0.467428	NA
ENSDARG00000000857	461.406	0.842744	0.127276	6.6214	3.55807e-11	2.57535e-10
ENSDARG00000006225	1026.43	0.688499	0.106937	6.43834	1.20787e-10	8.42035e-10
ENSDARG00000076060	316.741	-0.104601	0.144019	-0.726297	0.467656	0.593268
ENSDARG00000019808	44.9339	9.56953	1.47369	6.4936	8.38118e-11	5.92382e-10
ENSDARG00000044619	2427.77	-0.360201	0.0786116	-4.58203	4.60474e-06	2.05953e-05
ENSDARG00000016528	45.9753	-0.3781	0.377642	-1.00121	0.316724	0.445122
ENSDARG00000056773	24.7796	9.54459	1.518	6.28759	3.22423e-10	2.17217e-09
ENSDARG00000053563	32.5277	9.53704	1.48816	6.4086	1.46864e-10	1.01632e-09
ENSDARG00000054153	6.53065	1.24028	1.12118	1.10623	0.268628	0.392619
ENSDARG00000070174	588.212	-0.557622	0.121063	-4.60607	4.10358e-06	1.84651e-05
ENSDARG00000103802	68.3108	0.311223	0.345679	0.900324	0.367948	0.497903
ENSDARG00000043271	1.50703	3.01681	2.21824	1.36	0.17383	0.279519
ENSDARG00000079632	261.643	0.109079	0.198063	0.550729	0.58182	0.696122
ENSDARG00000057927	29.7134	0.442201	0.604804	0.731147	0.464689	0.590739
ENSDARG00000044281	606.686	0.564502	0.122047	4.62527	3.74106e-06	1.69037e-05
ENSDARG00000039613	127.29	0.177246	0.212639	0.833554	0.404532	0.53368
ENSDARG00000100157	136.508	-0.868353	0.219988	-3.94728	7.90452e-05	0.000297397
ENSDARG00000092948	4.98193	0.294651	1.03396	0.284975	0.775663	0.847785
ENSDARG00000087093	53.6933	9.52234	1.47617	6.4507	1.11336e-10	7.78329e-10
ENSDARG00000040255	531.686	0.420621	0.155969	2.69682	0.00700041	0.018083
ENSDARG00000024847	1.27212	0.650489	3.005	0.216469	0.828622	NA
ENSDARG00000105338	1.45903	-0.767567	3.23424	-0.237326	0.812404	0.870781
ENSDARG00000005626	1.84876	-0.00983972	1.73858	-0.00565964	0.995484	0.997192
ENSDARG00000090381	1.32983	0.468445	2.28759	0.204776	0.837747	NA
ENSDARG00000038302	86.3371	-0.748048	0.275867	-2.71163	0.00669542	0.0173766
ENSDARG00000070512	161.429	0.406588	0.207301	1.96134	0.0498395	0.0999058
ENSDARG00000023878	345.484	-0.07981	0.14934	-0.53442	0.593051	0.706169
ENSDARG00000037738	49.3046	9.51682	1.47068	6.47104	9.73326e-11	6.8405e-10
ENSDARG00000062655	45.7596	-0.335281	0.418583	-0.80099	0.423137	0.551751
ENSDARG00000054616	465.413	9.50281	0.711527	13.3555	1.09988e-40	2.5333e-39
ENSDARG00000093546	37.069	9.48808	1.48154	6.40418	1.51178e-10	1.04509e-09
ENSDARG00000041575	131.212	-0.368043	0.220236	-1.67113	0.0946958	0.170391
ENSDARG00000002494	42.5831	9.46499	1.47879	6.4005	1.54873e-10	1.06952e-09
ENSDARG00000045850	135.64	0.841786	0.219921	3.82767	0.000129361	0.000470306
ENSDARG00000102687	5.53063	0.395243	1.02055	0.387285	0.698545	0.793645
ENSDARG00000027916	409.361	0.105796	0.145445	0.727393	0.466985	0.592768
ENSDARG00000014655	45.7231	-0.134228	0.468355	-0.286595	0.774423	0.847082
ENSDARG00000007807	299.943	-0.744167	0.147689	-5.03873	4.6862e-07	2.34999e-06
ENSDARG00000096874	33.5825	9.45568	1.48527	6.3663	1.93637e-10	1.33073e-09
ENSDARG00000055514	47.6031	9.45492	1.47642	6.40397	1.51386e-10	1.04616e-09
ENSDARG00000104484	226.64	0.118322	0.292737	0.404192	0.686072	0.783642
ENSDARG00000091359	0.792396	-0.767918	7.35543	-0.104401	0.916851	NA
ENSDARG00000078890	20.8654	0.00171105	0.702984	0.00243398	0.998058	0.998836
ENSDARG00000001906	0.483472	-0.767538	4.76718	-0.161005	0.87209	NA
ENSDARG00000095801	997.492	9.36879	0.527987	17.7443	1.90595e-70	7.89995e-69
ENSDARG00000099359	6.86361	-1.48391	0.926532	-1.60157	0.109251	0.191868
ENSDARG00000096712	80.9136	9.34809	1.46675	6.37332	1.84975e-10	1.27296e-09
ENSDARG00000068851	39.545	0.0015751	0.383655	0.00410552	0.996724	0.998032
ENSDARG00000058053	1.07323	-1.78229	2.73692	-0.651203	0.514916	NA
ENSDARG00000116593	2.7636	-2.21227	2.40499	-0.919864	0.357644	0.487783
ENSDARG00000102475	22.2264	-0.259678	0.55304	-0.469547	0.638678	0.745244
ENSDARG00000100729	2694.84	0.26284	0.0663113	3.96372	7.37895e-05	0.000278785
ENSDARG00000112923	0.691715	0.746888	4.09138	0.182552	0.85515	NA
ENSDARG00000013457	274.409	0.00341895	0.161998	0.0211049	0.983162	0.98869
ENSDARG00000099731	5.05263	-1.3469	1.10357	-1.22049	0.22228	0.33916
ENSDARG00000039211	299.981	-0.407228	0.142073	-2.86633	0.00415265	0.0113626
ENSDARG00000036876	29.9079	9.26941	1.50036	6.17813	6.48652e-10	4.27142e-09
ENSDARG00000102371	6.51923	0.451474	1.04555	0.431804	0.665884	0.767917
ENSDARG00000027141	1874.43	0.171872	0.0700522	2.45348	0.0141481	0.0339001
ENSDARG00000090366	6.28997	0.447295	1.11647	0.400632	0.688691	0.785459
ENSDARG00000034211	27.3829	9.26679	1.51211	6.12837	8.87842e-10	5.78131e-09
ENSDARG00000014047	94.7409	9.26584	1.46101	6.34207	2.26697e-10	1.54881e-09
ENSDARG00000040045	25.6542	9.2505	1.52628	6.06082	1.3543e-09	8.63187e-09
ENSDARG00000016429	242.01	-0.907907	0.170717	-5.31821	1.04794e-07	5.63081e-07
ENSDARG00000052856	5694.49	0.11797	0.0508051	2.322	0.0202327	0.0463161
ENSDARG00000070681	32.3291	-0.129114	0.44645	-0.289201	0.772428	0.845777
ENSDARG00000089357	8.80595	-0.152557	0.950439	-0.160512	0.872478	0.917051
ENSDARG00000105674	24.5242	9.14437	1.50605	6.07174	1.2653e-09	8.0932e-09
ENSDARG00000101080	285.817	-0.698925	0.157121	-4.44833	8.65393e-06	3.74815e-05
ENSDARG00000068114	2.67864	3.2913	2.10503	1.56354	0.117926	0.20416
ENSDARG00000096975	3.15811	-0.767603	3.8643	-0.198639	0.842545	0.893835
ENSDARG00000012972	747.576	9.12373	0.496782	18.3657	2.47416e-75	1.13972e-73
ENSDARG00000117369	16.7621	-0.118748	0.761618	-0.155916	0.876099	0.919446
ENSDARG00000088794	4.01713	-3.56534	2.0119	-1.77213	0.0763734	0.142739
ENSDARG00000043447	2.14505	1.0608	1.76461	0.601152	0.547738	0.664963
ENSDARG00000024092	6.14412	-1.77888	1.27629	-1.39379	0.16338	0.26586
ENSDARG00000097526	1.56982	1.6753	2.30338	0.727321	0.467029	0.592768
ENSDARG00000101230	4.32271	1.5261	1.62619	0.938451	0.348013	0.477534
ENSDARG00000068923	2.17098	-0.765902	1.77769	-0.430842	0.666583	0.76859
ENSDARG00000099233	22.0857	9.07694	1.5163	5.98624	2.14742e-09	1.34665e-08
ENSDARG00000052255	2.92073	2.98325	2.0248	1.47336	0.140655	0.235699
ENSDARG00000117755	1.72796	2.74956	2.12134	1.29614	0.194926	0.306055
ENSDARG00000062190	1003.29	-0.829576	0.0952894	-8.70586	3.15174e-18	3.41751e-17
ENSDARG00000035540	34.9308	-0.963026	0.472182	-2.03952	0.0413977	0.0853756
ENSDARG00000002917	1015.07	-0.750959	0.0825084	-9.1016	8.90106e-20	1.04076e-18
ENSDARG00000103193	0.846026	2.72875	3.08177	0.885447	0.375916	NA
ENSDARG00000007136	52.6132	0.280127	0.39971	0.700824	0.483413	0.607448
ENSDARG00000052758	5.48838	-0.250888	1.23811	-0.202638	0.839418	0.891532
ENSDARG00000053370	591.438	0.255014	0.108177	2.35737	0.0184047	0.0426926
ENSDARG00000079659	52.0904	0.161913	0.337968	0.479077	0.631884	0.739107
ENSDARG00000105468	0.459082	-0.7676	5.65091	-0.135836	0.891951	NA
ENSDARG00000084661	0.821662	0.64465	3.92262	0.164342	0.869462	NA
ENSDARG00000026664	425.134	0.330501	0.122317	2.702	0.00689235	0.0178317
ENSDARG00000011245	44.3591	9.02088	1.48028	6.09402	1.10108e-09	7.077e-09
ENSDARG00000086764	117.735	-0.814439	0.256027	-3.18107	0.00146734	0.00442543
ENSDARG00000034685	106.323	-0.360247	0.271668	-1.32605	0.184822	0.292993
ENSDARG00000093452	34.1857	-0.395373	0.45822	-0.862845	0.388223	0.518206
ENSDARG00000068572	246.941	-0.503952	0.274427	-1.83638	0.0663015	0.126767
ENSDARG00000071467	117.618	-0.105815	0.248575	-0.425688	0.670336	0.771572
ENSDARG00000091906	31.0499	9.00754	1.50697	5.97725	2.26936e-09	1.41774e-08
ENSDARG00000079467	7.04062	-0.360549	0.908243	-0.396974	0.691386	0.787538
ENSDARG00000012341	42.9635	8.98748	1.47621	6.08823	1.14167e-09	7.32836e-09
ENSDARG00000102068	95.3757	-0.506404	0.287434	-1.76181	0.0781011	0.145407
ENSDARG00000069956	93.7963	-0.932855	0.26615	-3.50499	0.000456619	0.00150568
ENSDARG00000078430	351.799	0.534501	0.135778	3.93658	8.26516e-05	0.000309791
ENSDARG00000094504	25.834	0.314843	0.612786	0.51379	0.607399	0.718049
ENSDARG00000070846	396.061	-0.169842	0.141449	-1.20073	0.229855	0.348228
ENSDARG00000102766	353.865	-0.106945	0.138239	-0.773627	0.439151	0.566964
ENSDARG00000104801	2244.92	0.615963	0.0907219	6.78958	1.12464e-11	8.4771e-11
ENSDARG00000002210	29.2961	1.13274	0.505842	2.23931	0.0251358	0.0557905
ENSDARG00000095890	89.6309	-0.621165	0.261913	-2.37164	0.0177091	0.0412769
ENSDARG00000068288	837.365	8.98272	0.553267	16.2358	2.8169e-59	9.56013e-58
ENSDARG00000070787	2017.9	0.611229	0.0742201	8.23535	1.79033e-16	1.7835e-15
ENSDARG00000117599	31.442	8.93509	1.49796	5.96484	2.44876e-09	1.5255e-08
ENSDARG00000021455	160.32	-0.402656	0.225638	-1.78452	0.0743386	0.139686
ENSDARG00000097963	9.20552	0.900693	1.04011	0.865956	0.386514	0.516688
ENSDARG00000036028	1402.68	-0.441537	0.0917436	-4.81272	1.48888e-06	7.07522e-06
ENSDARG00000098660	79.5197	0.492828	0.287427	1.71462	0.0864154	0.157794
ENSDARG00000077419	38.4969	8.92945	1.48167	6.0266	1.6744e-09	1.06006e-08
ENSDARG00000115504	0.87333	-2.21541	3.10585	-0.713304	0.475658	NA
ENSDARG00000058679	45.6406	-0.657998	0.421361	-1.5616	0.118382	0.204788
ENSDARG00000061844	114.719	-0.575386	0.24273	-2.37048	0.017765	0.0413925
ENSDARG00000115608	113.339	8.87816	1.45956	6.08278	1.18117e-09	7.57213e-09
ENSDARG00000093899	7.12062	-3.21329	1.94419	-1.65277	0.0983782	0.175711
ENSDARG00000037423	183.288	0.105063	0.205558	0.511109	0.609275	0.719775
ENSDARG00000100270	4.68772	-0.185293	1.21127	-0.152974	0.878419	0.921117
ENSDARG00000021351	0.479893	0.760884	5.06407	0.150251	0.880566	NA
ENSDARG00000028192	11.5638	-1.44529	0.737656	-1.95929	0.0500784	0.100258
ENSDARG00000054973	611.526	-0.472209	0.123817	-3.81377	0.00013686	0.000495211
ENSDARG00000105075	21.2845	0.0208976	0.560926	0.0372555	0.970281	0.980354
ENSDARG00000018890	563.24	0.446555	0.123023	3.62986	0.000283571	0.000972202
ENSDARG00000006301	132.16	0.604144	0.294168	2.05374	0.0400008	0.0829772
ENSDARG00000053498	42.7915	8.84792	1.47689	5.99092	2.08659e-09	1.31099e-08
ENSDARG00000099724	98.9084	0.594221	0.284553	2.08827	0.0367739	0.0772276
ENSDARG00000111173	2.02066	-3.74394	2.26623	-1.65206	0.0985227	0.175937
ENSDARG00000093538	0.623981	-2.29439	3.80233	-0.603416	0.546232	NA
ENSDARG00000102772	142.194	-0.887778	0.203446	-4.36369	1.27884e-05	5.41714e-05
ENSDARG00000097959	130.749	8.76716	1.04073	8.42402	3.6377e-17	3.76161e-16
ENSDARG00000078108	20.5727	8.7119	1.52221	5.72321	1.04529e-08	6.19076e-08
ENSDARG00000105276	30.5536	-0.515152	0.477067	-1.07983	0.280217	0.404848
ENSDARG00000100505	148.83	0.726475	0.238407	3.0472	0.00230982	0.00670065
ENSDARG00000003446	45.0173	1.01454	0.472751	2.14603	0.0318702	0.0683686
ENSDARG00000099332	0.679103	-0.767501	4.53159	-0.169367	0.865508	NA
ENSDARG00000052535	2.35443	0.919841	1.59632	0.576226	0.564462	0.679484
ENSDARG00000061303	0.821626	0.644017	4.12455	0.156142	0.875921	NA
ENSDARG00000056836	37.9293	8.70078	1.48365	5.86443	4.50672e-09	2.75567e-08
ENSDARG00000019897	237.03	-0.315098	0.180698	-1.74378	0.0811976	0.150158
ENSDARG00000011897	403.641	0.832794	0.133003	6.26145	3.81408e-10	2.55223e-09
ENSDARG00000016754	776.539	0.38151	0.137903	2.76651	0.00566604	0.0149652
ENSDARG00000093494	20.8185	8.59279	1.53795	5.58718	2.30789e-08	1.32277e-07
ENSDARG00000055591	5.44073	0.209655	1.47825	0.141827	0.887217	0.927827
ENSDARG00000042145	0.985569	4.06674	3.07348	1.32317	0.185778	NA
ENSDARG00000054290	1592.4	-0.146771	0.085998	-1.70668	0.0878817	0.159971
ENSDARG00000018923	77.2392	8.58248	1.45916	5.88178	4.05887e-09	2.49334e-08
ENSDARG00000101118	7.10197	-0.108045	1.13031	-0.0955893	0.923847	0.948989
ENSDARG00000045422	99.9991	0.797042	0.289973	2.74868	0.00598354	0.015716
ENSDARG00000012340	29.5651	0.83323	0.593539	1.40383	0.160368	0.261838
ENSDARG00000057299	775.708	-0.158796	0.116258	-1.3659	0.17197	0.276999
ENSDARG00000099362	12.2727	-0.896531	0.676739	-1.32478	0.185244	0.293511
ENSDARG00000014626	26.4617	8.57328	1.50416	5.6997	1.20015e-08	7.06639e-08
ENSDARG00000039747	34.7285	8.46573	1.49006	5.68146	1.33547e-08	7.83524e-08
ENSDARG00000091667	0.534165	-0.767563	4.57539	-0.167759	0.866773	NA
ENSDARG00000101479	1483.52	8.46207	0.467674	18.0939	3.55762e-73	1.57663e-71
ENSDARG00000079125	8.52241	0.0782646	0.840137	0.0931569	0.925779	0.950285
ENSDARG00000033273	42.4772	0.686203	0.493427	1.39069	0.16432	0.266952
ENSDARG00000089216	0.475223	-0.767633	7.35543	-0.104363	0.916882	NA
ENSDARG00000102267	26.661	8.46017	1.49598	5.65529	1.55587e-08	9.072e-08
ENSDARG00000052917	14.2687	8.45274	1.57444	5.36874	7.92876e-08	4.30927e-07
ENSDARG00000026634	219.753	-0.488272	0.178988	-2.72796	0.00637269	0.0166303
ENSDARG00000088022	2.44806	3.22183	1.85035	1.7412	0.081648	0.150864
ENSDARG00000101967	0.475336	0.130134	5.09414	0.0255459	0.97962	NA
ENSDARG00000043275	75.2714	0.154405	0.30082	0.513279	0.607756	0.718409
ENSDARG00000027183	101.68	0.367865	0.25833	1.42401	0.154444	0.254349
ENSDARG00000110328	0.436617	-0.767767	5.32713	-0.144124	0.885403	NA
ENSDARG00000061223	47.8684	0.259795	0.463277	0.560778	0.574949	0.689772
ENSDARG00000043198	15.1911	8.42722	1.54246	5.4635	4.66843e-08	2.59555e-07
ENSDARG00000075314	98.1886	0.305477	0.278532	1.09674	0.272757	0.397096
ENSDARG00000078829	10.8602	1.77036	0.846422	2.09159	0.0364755	0.0766901
ENSDARG00000099376	68.3734	-0.236639	0.315231	-0.750684	0.452843	0.579138
ENSDARG00000038074	273.862	0.774026	0.162649	4.75888	1.94674e-06	9.09852e-06
ENSDARG00000022615	879.481	8.417	0.397119	21.1952	1.05811e-99	7.02602e-98
ENSDARG00000023759	386.101	0.530421	0.201361	2.63418	0.00843417	0.0213805
ENSDARG00000102736	117.852	-0.935203	0.214346	-4.36305	1.28264e-05	5.43206e-05
ENSDARG00000062651	169.785	0.117871	0.215098	0.547986	0.583702	0.697827
ENSDARG00000025034	3.40989	1.74313	1.93975	0.898638	0.368845	0.49888
ENSDARG00000101260	186.264	0.374403	0.173912	2.15283	0.0313323	0.0673456
ENSDARG00000044556	89.2916	0.241384	0.277187	0.870835	0.383844	0.513955
ENSDARG00000074129	202.661	0.252651	0.196617	1.28499	0.198795	0.31068
ENSDARG00000094752	52.1741	-1.4025	0.677097	-2.07134	0.0383271	0.0800576
ENSDARG00000090481	0.537693	0.12828	3.7222	0.0344636	0.972507	NA
ENSDARG00000026403	0.594086	0.715509	4.11003	0.174089	0.861796	NA
ENSDARG00000061159	221.945	-0.0258171	0.201659	-0.128024	0.89813	0.933783
ENSDARG00000040628	18.744	8.41159	1.53334	5.48578	4.11646e-08	2.30026e-07
ENSDARG00000099892	1.13912	-1.28639	2.3207	-0.554313	0.579365	NA
ENSDARG00000088145	3.54815	2.75127	1.84971	1.48741	0.136907	0.230704
ENSDARG00000093248	27.2543	8.40826	1.50985	5.56893	2.56307e-08	1.46102e-07
ENSDARG00000001994	29.7671	0.292393	0.624548	0.468167	0.639665	0.746132
ENSDARG00000068256	197.289	-0.124439	0.166562	-0.747099	0.455004	0.58124
ENSDARG00000105438	10.5392	0.810384	1.13141	0.71626	0.473831	0.598677
ENSDARG00000019367	1693.54	-0.984601	0.0715602	-13.7591	4.49361e-43	1.10279e-41
ENSDARG00000019516	3.30435	0.722441	1.34719	0.536258	0.59178	0.705065
ENSDARG00000011662	590.437	-0.252533	0.109265	-2.3112	0.0208218	0.0475168
ENSDARG00000040251	3274.05	0.940889	0.0860751	10.931	8.19247e-28	1.29501e-26
ENSDARG00000096982	3.23923	1.26374	1.371	0.921766	0.356651	0.486663
ENSDARG00000079372	44.113	8.3713	1.4912	5.6138	1.97933e-08	1.14104e-07
ENSDARG00000076490	264.717	-0.375334	0.170224	-2.20494	0.027458	0.0602444
ENSDARG00000074812	0.966027	3.83715	2.78405	1.37826	0.168123	NA
ENSDARG00000045228	280.349	-0.487367	0.159697	-3.05183	0.0022745	0.00660397
ENSDARG00000071042	1.23727	3.58991	2.93833	1.22175	0.221802	NA
ENSDARG00000092528	0.783326	-1.20672	3.02324	-0.399149	0.689784	NA
ENSDARG00000038133	150.065	0.944718	0.287672	3.28401	0.00102342	0.00316693
ENSDARG00000099761	0.829093	-4.19834	3.23131	-1.29927	0.193852	NA
ENSDARG00000001818	0.593828	-3.19697	7.28506	-0.438839	0.660778	NA
ENSDARG00000058318	0.967921	0.650648	2.97958	0.218369	0.827142	NA
ENSDARG00000057058	179.026	-0.220674	0.202199	-1.09137	0.27511	0.399266
ENSDARG00000070477	208.249	0.469281	0.198267	2.36691	0.0179372	0.0417545
ENSDARG00000038321	210.931	8.36735	0.664251	12.5967	2.20249e-36	4.49879e-35
ENSDARG00000113111	1.15249	-0.767497	2.89265	-0.265326	0.790758	NA
ENSDARG00000056018	1.81212	4.17476	2.27731	1.83319	0.0667739	0.12756
ENSDARG00000023082	28.7334	8.35121	1.50139	5.56233	2.66193e-08	1.51519e-07
ENSDARG00000056453	517.463	0.351516	0.124396	2.82578	0.0047165	0.012723
ENSDARG00000028096	20.4041	8.30092	1.52185	5.4545	4.9112e-08	2.72518e-07
ENSDARG00000041839	344.013	-0.114136	0.158554	-0.719855	0.471615	0.596739
ENSDARG00000033184	2079.6	-0.187674	0.0777669	-2.41329	0.0158093	0.0373843
ENSDARG00000091092	85.0919	0.484864	0.294057	1.64888	0.0991732	0.176987
ENSDARG00000115752	0.475138	-2.20634	5.18078	-0.42587	0.670203	NA
ENSDARG00000099092	1.37365	0.710472	2.77092	0.256403	0.79764	0.859867
ENSDARG00000078574	132.754	0.460547	0.248002	1.85703	0.0633063	0.121945
ENSDARG00000097111	0.979238	-1.28901	3.11467	-0.41385	0.678984	NA
ENSDARG00000059234	359.388	-0.730953	0.147092	-4.96935	6.71784e-07	3.3063e-06
ENSDARG00000102482	446.352	0.153757	0.150588	1.02105	0.307233	0.434583
ENSDARG00000060682	24.2057	8.30051	1.51063	5.49472	3.91324e-08	2.19411e-07
ENSDARG00000008384	145.801	0.348514	0.222128	1.56897	0.116654	0.202257
ENSDARG00000016280	230.429	-0.0517418	0.175325	-0.295119	0.767903	0.842969
ENSDARG00000100794	77.8984	8.29526	1.47057	5.64085	1.69213e-08	9.82326e-08
ENSDARG00000097946	38.4935	-0.913433	0.430515	-2.12172	0.033861	0.0720246
ENSDARG00000002707	0.863351	0.64605	3.59345	0.179785	0.857321	NA
ENSDARG00000063169	0.65771	0.751977	4.38485	0.171494	0.863835	NA
ENSDARG00000092390	1.23281	-0.76741	5.86802	-0.130778	0.895951	NA
ENSDARG00000074757	100.536	-0.200129	0.254861	-0.785248	0.432308	0.560397
ENSDARG00000087375	19.9058	8.2867	1.52272	5.44203	5.26777e-08	2.91327e-07
ENSDARG00000091888	2.36766	0.658316	2.46053	0.267551	0.789045	0.855013
ENSDARG00000043798	14.5354	8.27144	1.55945	5.30406	1.13255e-07	6.06083e-07
ENSDARG00000088274	1.48185	-0.767401	4.74238	-0.161818	0.871449	0.91631
ENSDARG00000099888	16.2242	-1.24467	0.820898	-1.51623	0.129462	0.220535
ENSDARG00000099238	0.812819	1.5924	2.90998	0.547219	0.584228	NA
ENSDARG00000051912	6.66483	-0.907912	1.02732	-0.883763	0.376824	0.507145
ENSDARG00000011125	2130.55	0.380775	0.0995437	3.8252	0.000130667	0.000474617
ENSDARG00000030896	20.3671	8.2646	1.53273	5.39206	6.96533e-08	3.80754e-07
ENSDARG00000101642	16.7959	8.24898	1.54729	5.33126	9.75355e-08	5.25073e-07
ENSDARG00000091847	62.6328	-0.767522	2.059	-0.372764	0.709324	0.801806
ENSDARG00000070427	12.9191	8.20908	1.54713	5.30602	1.12047e-07	6.00267e-07
ENSDARG00000055479	0.465645	-3.78175	7.26101	-0.520829	0.602486	NA
ENSDARG00000102471	10.7168	0.072306	0.873964	0.0827333	0.934064	0.955972
ENSDARG00000007181	225.359	-0.347516	0.166213	-2.09078	0.0365474	0.0768088
ENSDARG00000073974	16.5474	-0.635391	0.892405	-0.711998	0.476466	0.601077
ENSDARG00000071164	40.2131	-0.506453	0.366008	-1.38372	0.166444	0.26974
ENSDARG00000102375	0.808656	-0.767645	3.98087	-0.192834	0.847089	NA
ENSDARG00000038222	53.8058	-0.17082	0.367883	-0.464332	0.64241	0.74863
ENSDARG00000031693	19.725	8.20604	1.51902	5.40219	6.58326e-08	3.60762e-07
ENSDARG00000095829	0.584484	0.521155	4.91313	0.106074	0.915524	NA
ENSDARG00000039215	94.8725	0.429287	0.265967	1.61406	0.106515	0.187994
ENSDARG00000090472	0.553478	-2.20628	4.61891	-0.477662	0.632891	NA
ENSDARG00000004105	802.659	-0.367806	0.0987634	-3.72411	0.000196002	0.000688749
ENSDARG00000105368	0.595164	-2.20644	4.21036	-0.524051	0.600243	NA
ENSDARG00000043388	114.171	-0.203141	0.264079	-0.769242	0.44175	0.569291
ENSDARG00000044276	123.257	8.20259	1.45858	5.62368	1.86936e-08	1.0811e-07
ENSDARG00000099786	1494.18	0.526633	0.110982	4.74523	2.08273e-06	9.69306e-06
ENSDARG00000093469	21.2937	-0.564926	0.592282	-0.953812	0.340179	0.469739
ENSDARG00000058656	22476.6	0.730352	0.0581608	12.5575	3.61783e-36	7.33691e-35
ENSDARG00000022918	212.341	0.267666	0.17662	1.51549	0.129649	0.220797
ENSDARG00000115017	0.792993	1.67822	3.48503	0.481552	0.630124	NA
ENSDARG00000036784	227.491	0.310429	0.189515	1.63801	0.101419	0.180395
ENSDARG00000075891	61.8964	8.19784	1.47246	5.56743	2.58521e-08	1.47279e-07
ENSDARG00000045408	2128.84	0.557467	0.133644	4.17129	3.02879e-05	0.000121458
ENSDARG00000018460	614.648	-0.536976	0.10598	-5.06677	4.04626e-07	2.04622e-06
ENSDARG00000015404	39.6138	8.18573	1.4766	5.54364	2.96256e-08	1.68053e-07
ENSDARG00000058206	378.085	8.18472	1.02817	7.96049	1.71357e-15	1.63328e-14
ENSDARG00000087444	1.28535	0.229746	2.64066	0.0870032	0.930669	NA
ENSDARG00000034493	2.10339	1.74448	1.91577	0.91059	0.362511	0.492595
ENSDARG00000110949	0.922497	2.29661	3.31929	0.691898	0.489001	NA
ENSDARG00000095112	10.0819	0.667329	2.14578	0.310996	0.755804	0.834797
ENSDARG00000054942	3120.94	0.64321	0.0948496	6.78136	1.19047e-11	8.93931e-11
ENSDARG00000079097	110.827	0.421886	0.274122	1.53904	0.123794	0.212447
ENSDARG00000015314	157.012	0.373973	0.225616	1.65757	0.0974051	0.174349
ENSDARG00000071097	98.4591	0.267354	0.278668	0.959401	0.337357	0.467012
ENSDARG00000010770	13.4662	8.14767	1.59503	5.10818	3.25283e-07	1.66319e-06
ENSDARG00000000349	2.15401	2.71521	2.14894	1.26351	0.206406	0.319927
ENSDARG00000105123	114.666	-0.295179	0.25965	-1.13683	0.255608	0.378618
ENSDARG00000024775	18.4162	8.12168	1.51172	5.37248	7.76611e-08	4.22665e-07
ENSDARG00000030563	34.0722	-0.309297	0.456275	-0.677873	0.497852	0.620448
ENSDARG00000105098	200.618	0.547846	0.185029	2.96086	0.00306782	0.00864318
ENSDARG00000068148	17.8043	8.10534	1.52805	5.30436	1.13067e-07	6.05237e-07
ENSDARG00000103929	22.6821	8.07469	1.52213	5.30486	1.12758e-07	6.03745e-07
ENSDARG00000015968	15.9839	-0.781928	0.722606	-1.08209	0.279211	0.403688
ENSDARG00000062812	5.5311	0.251864	1.03041	0.244432	0.806896	0.866856
ENSDARG00000016490	3.22515	1.53897	1.97765	0.778182	0.436462	0.564271
ENSDARG00000099558	1.05012	-0.767519	2.99292	-0.256444	0.797608	NA
ENSDARG00000091558	0.362274	-0.767287	5.66224	-0.135509	0.892209	NA
ENSDARG00000103530	10.2221	-0.151639	0.825503	-0.183693	0.854254	0.902658
ENSDARG00000059305	69.907	-0.67545	0.288203	-2.34366	0.0190956	0.0440586
ENSDARG00000018757	15.3059	8.06665	1.54752	5.21264	1.86168e-07	9.76789e-07
ENSDARG00000019842	190.852	0.359162	0.194575	1.84588	0.0649097	0.124478
ENSDARG00000097698	30.7172	8.06253	1.48931	5.41359	6.17726e-08	3.39168e-07
ENSDARG00000044061	4.21144	0.528949	1.38977	0.380603	0.703498	0.797309
ENSDARG00000096906	816.823	8.04786	0.652939	12.3256	6.59476e-35	1.28871e-33
ENSDARG00000105071	3.67489	-1.28511	1.32111	-0.97275	0.330678	0.459817
ENSDARG00000074546	223.742	-0.570081	0.167837	-3.39664	0.000682191	0.00218455
ENSDARG00000090804	169.696	-0.0322292	0.189323	-0.170234	0.864826	0.911131
ENSDARG00000103957	142.717	-0.68827	0.216896	-3.17327	0.0015073	0.00453904
ENSDARG00000099432	3.80978	0.935744	1.37619	0.679951	0.496536	0.619274
ENSDARG00000100501	4.08106	-0.974942	1.10469	-0.882545	0.377482	0.507765
ENSDARG00000070393	67.6337	-0.0303353	0.313675	-0.0967093	0.922957	0.948557
ENSDARG00000011042	0.864619	-0.767476	3.63745	-0.210993	0.832893	NA
ENSDARG00000010477	28.1794	-0.071159	1.79784	-0.0395803	0.968428	0.979103
ENSDARG00000092060	55.0864	-0.619889	0.354007	-1.75106	0.0799348	0.148251
ENSDARG00000062129	481.836	-0.58852	0.152793	-3.85175	0.000117277	0.000429598
ENSDARG00000018574	317.327	0.64333	0.151398	4.24925	2.14486e-05	8.77118e-05
ENSDARG00000095614	1.64183	1.60092	2.62734	0.609331	0.542305	0.660386
ENSDARG00000040565	395.83	-0.113573	0.141265	-0.803972	0.421413	0.55019
ENSDARG00000068417	2.56644	-4.36757	2.04697	-2.13368	0.0328687	0.070245
ENSDARG00000038428	296.304	0.965024	0.189879	5.08232	3.72854e-07	1.89229e-06
ENSDARG00000076280	15.6674	1.62796	0.746786	2.17995	0.0292608	0.0635676
ENSDARG00000043923	41.1173	8.01811	1.48373	5.40402	6.5163e-08	3.5729e-07
ENSDARG00000002601	1.39044	3.65397	2.2055	1.65675	0.0975695	0.174565
ENSDARG00000040606	59.4326	7.99479	1.47171	5.4323	5.56319e-08	3.06895e-07
ENSDARG00000104005	0.551681	1.6782	3.4785	0.482449	0.629487	NA
ENSDARG00000055903	807.674	-0.119413	0.115364	-1.0351	0.300623	0.427286
ENSDARG00000098968	36.6588	0.310072	0.522839	0.593054	0.553145	0.66952
ENSDARG00000093999	69.9561	0.405436	0.318316	1.27369	0.202772	0.315604
ENSDARG00000108060	88.5169	0.482135	0.311401	1.54828	0.121556	0.209239
ENSDARG00000069944	160.324	0.0282318	0.204179	0.13827	0.890027	0.929395
ENSDARG00000059365	14.7711	7.99007	1.55384	5.14214	2.71628e-07	1.40075e-06
ENSDARG00000039577	13.0925	7.98336	1.597	4.99897	5.76383e-07	2.85873e-06
ENSDARG00000074728	1.63583	3.65388	2.22767	1.64023	0.100958	0.17972
ENSDARG00000076638	2.50832	0.783074	1.91326	0.409288	0.682328	0.780984
ENSDARG00000097636	9.58629	-1.33946	0.895007	-1.49659	0.1345	0.227419
ENSDARG00000089428	94.5393	0.00455641	0.255991	0.0177991	0.985799	0.990589
ENSDARG00000069758	0.362762	0.762754	5.24721	0.145364	0.884424	NA
ENSDARG00000012914	1687.55	-0.786802	0.0694846	-11.3234	1.00495e-29	1.69662e-28
ENSDARG00000061758	66.9738	-0.957998	0.792531	-1.20878	0.226746	0.344623
ENSDARG00000109373	79.3982	-0.407968	0.311652	-1.30905	0.190517	0.300248
ENSDARG00000062702	2.19087	4.69179	2.07354	2.2627	0.0236542	0.0529878
ENSDARG00000105690	0.704623	-0.714303	3.18785	-0.224071	0.822702	NA
ENSDARG00000097863	64.0208	0.151545	0.351573	0.431047	0.666434	0.768462
ENSDARG00000008218	372.225	-0.614144	0.132439	-4.63717	3.53206e-06	1.60214e-05
ENSDARG00000035452	8.41153	0.597664	0.97816	0.611008	0.541194	0.659614
ENSDARG00000012871	1059.63	0.344099	0.0942139	3.65232	0.00025988	0.000897021
ENSDARG00000074225	75.814	-0.053971	0.333028	-0.162061	0.871258	0.916205
ENSDARG00000012796	27.2617	-0.460686	0.452317	-1.0185	0.308439	0.435918
ENSDARG00000003091	16.7506	7.98059	1.5341	5.20213	1.97015e-07	1.03207e-06
ENSDARG00000069056	390.943	0.098519	0.135342	0.727928	0.466658	0.592582
ENSDARG00000015292	379.896	0.225889	0.147687	1.52951	0.126138	0.215818
ENSDARG00000104715	48.6225	-0.736984	0.396097	-1.86062	0.0627984	0.121165
ENSDARG00000094423	3.0471	-1.60008	1.5829	-1.01086	0.312084	0.439847
ENSDARG00000069279	14.1734	7.97479	1.56071	5.10972	3.22643e-07	1.65139e-06
ENSDARG00000040319	30.7533	7.94274	1.50137	5.29032	1.22103e-07	6.51852e-07
ENSDARG00000101037	45.5373	0.780783	0.428229	1.82328	0.0682604	0.129987
ENSDARG00000061255	1.96389	0.607212	1.91565	0.316974	0.751263	0.831997
ENSDARG00000076763	181.267	0.0943138	0.18975	0.497043	0.619159	0.728288
ENSDARG00000004502	1.77236	-0.767472	2.65915	-0.288615	0.772876	0.845968
ENSDARG00000079508	219.723	-0.413035	0.169698	-2.43395	0.0149352	0.0355799
ENSDARG00000067784	4.73398	3.07902	1.78236	1.72749	0.0840799	0.154581
ENSDARG00000095796	13.4438	7.904	1.55552	5.08126	3.7493e-07	1.90234e-06
ENSDARG00000114675	1.0436	-0.767468	2.89538	-0.265067	0.790958	NA
ENSDARG00000035538	4.15518	1.61727	1.86343	0.867896	0.385451	0.51551
ENSDARG00000104901	626.909	0.664662	0.121552	5.46812	4.54832e-08	2.53303e-07
ENSDARG00000069018	7.56369	7.86619	1.71112	4.5971	4.28414e-06	1.92524e-05
ENSDARG00000075482	3.82734	1.03023	1.26339	0.815449	0.414815	0.54373
ENSDARG00000095515	111.894	-0.187531	0.249017	-0.753085	0.451399	0.577712
ENSDARG00000097063	0.466457	-0.767955	7.35543	-0.104406	0.916847	NA
ENSDARG00000043932	7.98304	-0.589185	0.99093	-0.594578	0.552126	0.668531
ENSDARG00000103699	393.238	-0.382714	0.150895	-2.53629	0.0112034	0.0275663
ENSDARG00000097685	12.8206	-0.793744	0.769453	-1.03157	0.302274	0.428975
ENSDARG00000090714	50.6634	-0.64954	0.329501	-1.97128	0.0486913	0.0979153
ENSDARG00000035899	0.814584	-0.767434	3.09246	-0.248163	0.804008	NA
ENSDARG00000056722	577.915	-0.797042	0.122361	-6.51387	7.32372e-11	5.19675e-10
ENSDARG00000102058	12.293	7.83556	1.58365	4.9478	7.50575e-07	3.67223e-06
ENSDARG00000054632	1512.44	-0.718245	0.0793477	-9.05186	1.40551e-19	1.62711e-18
ENSDARG00000007869	1.17593	1.76033	2.90322	0.606335	0.544292	NA
ENSDARG00000101980	19.12	-0.762923	0.896098	-0.851384	0.394556	0.524367
ENSDARG00000045416	44.8058	0.448603	0.431277	1.04017	0.298259	0.424733
ENSDARG00000113393	100.711	-0.159527	0.274843	-0.580431	0.561624	0.677223
ENSDARG00000075599	0.624116	0.927889	4.05431	0.228865	0.818974	NA
ENSDARG00000090449	15.7221	7.82773	1.54866	5.05451	4.31501e-07	2.17364e-06
ENSDARG00000101719	254.144	-0.0271766	0.179834	-0.151121	0.87988	0.922195
ENSDARG00000117628	0.582977	0.643541	4.28484	0.15019	0.880614	NA
ENSDARG00000079229	177.995	0.339455	0.183889	1.84598	0.0648955	0.124462
ENSDARG00000078448	118.118	0.219714	0.229479	0.957446	0.338342	0.467821
ENSDARG00000117107	55.7311	7.81858	1.47656	5.29512	1.18941e-07	6.35482e-07
ENSDARG00000042249	2.5401	2.27944	2.03118	1.12222	0.261767	0.385243
ENSDARG00000038683	9.74426	7.79586	1.59128	4.8991	9.62742e-07	4.66088e-06
ENSDARG00000063224	1.22617	-3.2101	2.65416	-1.20946	0.226485	NA
ENSDARG00000114385	5.33282	7.76585	1.90806	4.07003	4.70069e-05	0.000182816
ENSDARG00000015471	147.594	-0.0768864	0.203536	-0.377754	0.705614	0.799021
ENSDARG00000075288	1.50362	-1.20597	1.89825	-0.635305	0.52523	0.644773
ENSDARG00000110186	19.5049	7.75762	1.51148	5.13248	2.85951e-07	1.47232e-06
ENSDARG00000070780	248.699	7.74122	0.860083	9.00055	2.2459e-19	2.57896e-18
ENSDARG00000077291	44773.3	0.0651459	0.0965902	0.674456	0.500021	0.622604
ENSDARG00000045753	191.246	-0.172183	0.175113	-0.983269	0.325475	0.454685
ENSDARG00000052625	1189.65	-0.727157	0.0977428	-7.43949	1.01074e-13	8.74008e-13
ENSDARG00000099527	136.806	0.0553915	0.225203	0.245963	0.805711	0.86585
ENSDARG00000070730	0.940722	-0.693728	2.63357	-0.263418	0.792229	NA
ENSDARG00000077775	15.4365	0.0308435	0.677146	0.0455493	0.96367	0.97571
ENSDARG00000039008	129.644	0.661488	0.224135	2.9513	0.00316444	0.00888513
ENSDARG00000012368	42.6692	-0.134051	0.415081	-0.322952	0.746731	0.829497
ENSDARG00000063646	113.1	-0.00477373	0.24382	-0.0195789	0.984379	0.989613
ENSDARG00000077004	521.588	0.81978	0.113445	7.22624	4.96538e-13	4.11447e-12
ENSDARG00000114549	453.639	0.469909	0.147154	3.19331	0.00140651	0.00425642
ENSDARG00000104412	14.6869	-0.229718	0.676436	-0.339601	0.734157	0.820626
ENSDARG00000040162	0.617322	0.64248	4.67248	0.137503	0.890633	NA
ENSDARG00000073915	18.1854	0.662341	0.652197	1.01555	0.309842	0.437462
ENSDARG00000096276	0.607361	-0.701799	3.63328	-0.193158	0.846835	NA
ENSDARG00000017385	36.3319	0.74814	0.463133	1.61539	0.106227	0.187553
ENSDARG00000098375	352.167	-0.554165	0.144059	-3.8468	0.000119671	0.000437479
ENSDARG00000117540	6.33699	2.48043	1.74884	1.41833	0.156096	0.256274
ENSDARG00000058821	302.082	-0.995097	0.167114	-5.9546	2.60714e-09	1.62061e-08
ENSDARG00000017799	17.0447	7.74032	1.53219	5.05179	4.3769e-07	2.20165e-06
ENSDARG00000099680	6.06949	0.313439	1.00274	0.312582	0.754598	0.833999
ENSDARG00000043179	173.995	0.450904	0.199614	2.25888	0.023891	0.053452
ENSDARG00000019973	42.3996	0.585085	0.420376	1.39181	0.163979	0.266528
ENSDARG00000111934	17.6804	-0.56904	0.582535	-0.976833	0.328652	0.457808
ENSDARG00000057263	54.9063	7.73972	1.48296	5.21912	1.79779e-07	9.44266e-07
ENSDARG00000092746	154.396	-0.518047	0.197824	-2.61873	0.00882574	0.0222566
ENSDARG00000094138	7.08474	4.26007	2.29037	1.86	0.0628861	0.121276
ENSDARG00000027600	4073.1	-0.830357	0.0690439	-12.0265	2.57819e-33	4.78834e-32
ENSDARG00000097643	0.98978	-0.709141	2.21304	-0.320437	0.748637	NA
ENSDARG00000098940	0.476674	-0.767436	5.99881	-0.127931	0.898203	NA
ENSDARG00000096569	31.9685	-0.887188	0.417039	-2.12735	0.0333911	0.071197
ENSDARG00000103315	83.7819	-0.803132	0.293099	-2.74014	0.00614129	0.0160984
ENSDARG00000058306	267.004	-0.594453	0.166007	-3.5809	0.000342419	0.00115658
ENSDARG00000009806	148.847	0.252412	0.207408	1.21698	0.223611	0.340824
ENSDARG00000009610	135.591	-0.96239	0.261014	-3.68712	0.000226805	0.000790415
ENSDARG00000039350	272.678	-0.06545	0.185367	-0.353083	0.724026	0.812986
ENSDARG00000113643	97.7573	0.572996	0.285428	2.0075	0.0446967	0.0911564
ENSDARG00000071409	230.893	-0.411235	0.1656	-2.4833	0.0130171	0.0314712
ENSDARG00000095615	16.132	7.7377	1.54887	4.99571	5.86191e-07	2.9052e-06
ENSDARG00000058494	553.703	-0.99003	0.115088	-8.60237	7.8086e-18	8.30825e-17
ENSDARG00000008170	13.8496	7.71996	1.57022	4.91648	8.81141e-07	4.27835e-06
ENSDARG00000056166	40.6696	7.71795	1.47502	5.23245	1.67279e-07	8.80475e-07
ENSDARG00000013607	24.2891	0.0955208	0.874203	0.109266	0.912991	0.942838
ENSDARG00000013302	54.6575	-0.755178	0.346445	-2.17979	0.0292728	0.0635866
ENSDARG00000040303	88.7555	-0.213436	0.285604	-0.747317	0.454872	0.581171
ENSDARG00000016763	130.303	-0.652703	0.238089	-2.74143	0.00611731	0.0160419
ENSDARG00000011770	224.584	0.211547	0.166398	1.27133	0.203611	0.316544
ENSDARG00000053624	6.20282	3.0286	1.78366	1.69797	0.0895129	0.162449
ENSDARG00000056806	1.02157	1.89401	3.08433	0.614076	0.539165	NA
ENSDARG00000078675	370.592	-0.443835	0.13602	-3.26301	0.00110234	0.00339053
ENSDARG00000110357	284.694	-0.355885	0.187472	-1.89834	0.0576516	0.11277
ENSDARG00000079324	18.6571	7.71286	1.5401	5.00801	5.49946e-07	2.73925e-06
ENSDARG00000029168	560.221	-0.315817	0.12706	-2.48558	0.0129342	0.0312923
ENSDARG00000027016	201.39	-0.0306967	0.168952	-0.181689	0.855827	0.903904
ENSDARG00000074702	307.751	0.0673875	0.171264	0.393472	0.693971	0.789609
ENSDARG00000052176	29.1483	0.262609	0.466352	0.563113	0.573358	0.688362
ENSDARG00000017466	0.907544	1.67761	3.11536	0.538496	0.590234	NA
ENSDARG00000087289	12.8301	7.69705	1.54915	4.96857	6.74484e-07	3.31794e-06
ENSDARG00000068182	6.2884	2.11663	1.2223	1.73167	0.0833315	0.153475
ENSDARG00000089529	167.956	-0.0496551	0.216607	-0.22924	0.818682	0.875393
ENSDARG00000015482	69.6444	0.371485	0.310061	1.1981	0.230877	0.349458
ENSDARG00000089705	156.363	0.0883129	0.228594	0.38633	0.699252	0.794092
ENSDARG00000096338	10.2398	-0.901498	0.922139	-0.977616	0.328264	0.457519
ENSDARG00000051926	82.7542	-0.856967	0.273518	-3.13313	0.00172953	0.00514427
ENSDARG00000078552	13.9972	7.67631	1.54705	4.96189	6.98113e-07	3.42569e-06
ENSDARG00000013056	23.4331	7.67474	1.53196	5.00974	5.45035e-07	2.71683e-06
ENSDARG00000076321	13.6613	7.64835	1.56143	4.89831	9.66663e-07	4.67872e-06
ENSDARG00000104593	2.2869	-4.80167	2.11063	-2.275	0.0229062	0.0515564
ENSDARG00000074301	271.181	-0.0977704	0.170517	-0.573377	0.566389	0.681397
ENSDARG00000027249	5409.58	-0.701009	0.070729	-9.9112	3.72165e-23	4.97239e-22
ENSDARG00000005799	408.602	-0.00770761	0.129608	-0.0594687	0.952579	0.967837
ENSDARG00000039022	637.813	-0.516487	0.120433	-4.28857	1.79824e-05	7.44418e-05
ENSDARG00000103902	199.523	-0.021082	0.18689	-0.112805	0.910185	0.940819
ENSDARG00000008593	39.8797	-0.0384687	0.452099	-0.0850891	0.932191	0.95499
ENSDARG00000114793	1.40167	-0.0569156	2.31275	-0.0246095	0.980366	0.986928
ENSDARG00000090120	8.11112	-1.27764	0.876745	-1.45726	0.145045	0.241649
ENSDARG00000057027	2.60698	1.60421	2.54497	0.630348	0.528467	0.647946
ENSDARG00000039499	9.02914	7.64656	1.60654	4.75963	1.93947e-06	9.06669e-06
ENSDARG00000037140	10.8628	-0.168389	0.719895	-0.233908	0.815056	0.872775
ENSDARG00000098247	43.6628	-0.148983	0.354844	-0.419855	0.674591	0.775033
ENSDARG00000032039	0.701474	-0.767415	3.90152	-0.196696	0.844065	NA
ENSDARG00000093602	2.82847	0.488566	1.50389	0.324869	0.74528	0.828377
ENSDARG00000017004	115.52	-0.0262074	0.300997	-0.0870687	0.930617	0.953723
ENSDARG00000092557	1.15453	-2.20757	2.86156	-0.771456	0.440437	NA
ENSDARG00000045257	78.4326	0.0401026	0.279474	0.143493	0.885901	0.926959
ENSDARG00000095448	1.6021	2.67714	2.25215	1.18871	0.234555	0.353998
ENSDARG00000098785	710.985	-0.00217645	0.0983016	-0.0221405	0.982336	0.988288
ENSDARG00000098599	100.104	0.0356678	0.42229	0.0844627	0.932689	0.955155
ENSDARG00000032571	6.59202	1.65885	1.0238	1.62029	0.105171	0.18596
ENSDARG00000017775	5802.89	-0.843435	0.0713889	-11.8146	3.27937e-32	5.95687e-31
ENSDARG00000005536	433.565	0.0176684	0.13783	0.128189	0.897999	0.933742
ENSDARG00000095126	29.785	0.624911	0.478022	1.30729	0.191115	0.301072
ENSDARG00000080021	0.731227	1.77287	3.61015	0.491079	0.62337	NA
ENSDARG00000076960	1.08215	1.67639	2.58448	0.648637	0.516573	NA
ENSDARG00000077481	27.6093	0.416677	0.504918	0.825237	0.409237	0.538542
ENSDARG00000106212	68.8756	7.62676	1.05645	7.21921	5.22898e-13	4.33109e-12
ENSDARG00000079973	96.8153	-0.0693225	0.264318	-0.262269	0.793114	0.857611
ENSDARG00000117602	23.6003	-0.529273	0.534437	-0.990337	0.322009	0.451177
ENSDARG00000077385	3.39676	1.17173	1.95079	0.600643	0.548078	0.665227
ENSDARG00000075743	638.369	-0.410745	0.121495	-3.38077	0.00072284	0.00230357
ENSDARG00000041007	2.81511	0.512978	1.86996	0.274325	0.783835	0.852446
ENSDARG00000060069	54.2064	0.176605	0.342459	0.515697	0.606066	0.716966
ENSDARG00000078297	0.441154	-0.767449	5.26625	-0.14573	0.884135	NA
ENSDARG00000098288	399.697	-0.842773	0.141376	-5.96122	2.50366e-09	1.55824e-08
ENSDARG00000098838	21.9043	0.856193	0.662379	1.2926	0.196148	0.30756
ENSDARG00000101106	43.71	0.578766	0.415426	1.39319	0.163563	0.266046
ENSDARG00000077523	33.8601	0.682789	0.456352	1.49619	0.134605	0.227558
ENSDARG00000101986	28.2619	7.62466	1.51118	5.04549	4.52367e-07	2.27202e-06
ENSDARG00000056541	39.1685	-0.0631364	0.388978	-0.162314	0.871059	0.916093
ENSDARG00000103146	14.731	-0.216596	0.682842	-0.317198	0.751093	0.831997
ENSDARG00000071692	246.744	-0.864656	0.17245	-5.01394	5.33275e-07	2.66088e-06
ENSDARG00000043328	18.5465	7.62196	1.5215	5.00951	5.45676e-07	2.71934e-06
ENSDARG00000077169	60.2563	7.61236	1.46793	5.18577	2.15129e-07	1.12122e-06
ENSDARG00000044204	0.844838	0.73629	3.58641	0.2053	0.837337	NA
ENSDARG00000011473	3.01321	-4.21016	2.00809	-2.0966	0.0360293	0.0759208
ENSDARG00000016460	0.494695	-0.767457	4.70686	-0.163051	0.870478	NA
ENSDARG00000102262	0.929586	3.40877	2.92994	1.16343	0.244657	NA
ENSDARG00000008912	18.8294	-1.06056	0.532832	-1.99043	0.046544	0.0943131
ENSDARG00000110802	2.01954	0.658513	2.45457	0.268281	0.788483	0.854786
ENSDARG00000075027	11.6511	7.61071	1.57458	4.83348	1.34165e-06	6.40471e-06
ENSDARG00000070480	162.252	7.57087	0.675266	11.2117	3.57346e-29	5.92217e-28
ENSDARG00000099642	224.446	0.650027	0.180846	3.59437	0.000325182	0.00110211
ENSDARG00000038784	12.4018	-0.125495	0.846521	-0.148248	0.882147	0.923937
ENSDARG00000103428	302.402	0.112032	0.147005	0.762099	0.446001	0.573207
ENSDARG00000101309	87.9247	-0.616843	0.274018	-2.2511	0.024379	0.0543356
ENSDARG00000056656	198.65	-0.254149	0.181541	-1.39995	0.161528	0.263342
ENSDARG00000117213	0.471537	2.30049	5.00043	0.460059	0.645474	NA
ENSDARG00000052713	1.17641	-3.04719	2.5899	-1.17657	0.239369	NA
ENSDARG00000057562	76.3499	0.566195	0.288859	1.96011	0.049983	0.100127
ENSDARG00000086808	82.7089	-0.60554	0.267019	-2.26778	0.0233424	0.0523898
ENSDARG00000114329	69.416	0.37295	0.332654	1.12113	0.262231	0.385733
ENSDARG00000088308	211.5	-0.244843	0.204354	-1.19814	0.230864	0.349458
ENSDARG00000087403	1.88346	3.05099	2.20693	1.38245	0.166832	0.270277
ENSDARG00000062711	2.41435	-2.31422	2.04562	-1.13131	0.257925	0.380931
ENSDARG00000015971	41.2474	-0.798694	0.422888	-1.88867	0.0589367	0.114842
ENSDARG00000043238	0.705276	-1.42958	2.92389	-0.488931	0.62489	NA
ENSDARG00000003681	3798.26	0.350738	0.0885344	3.9616	7.44485e-05	0.000281115
ENSDARG00000091996	617.654	7.54867	0.453297	16.6528	2.88725e-62	1.04035e-60
ENSDARG00000097973	12.07	7.52787	1.56521	4.8095	1.51312e-06	7.18867e-06
ENSDARG00000090873	1019.58	7.51843	0.359721	20.9007	5.2732e-97	3.37723e-95
ENSDARG00000094612	14.825	0.054288	0.608529	0.0892118	0.928914	0.952419
ENSDARG00000096454	22.7847	7.51789	1.50367	4.99968	5.74248e-07	2.84957e-06
ENSDARG00000101942	479.591	0.172247	0.123766	1.39171	0.164009	0.266534
ENSDARG00000103322	10.6522	7.50827	1.57826	4.75731	1.96185e-06	9.16055e-06
ENSDARG00000014488	27.7548	7.50737	1.52496	4.92301	8.52253e-07	4.14417e-06
ENSDARG00000057000	11.9394	-2.09505	1.33332	-1.57131	0.116112	0.201475
ENSDARG00000090107	2.07776	1.57221	2.43328	0.646129	0.518196	0.638111
ENSDARG00000102075	8.71621	0.779739	0.918498	0.848929	0.395921	0.525583
ENSDARG00000100149	119.699	0.631658	0.256602	2.46163	0.0138308	0.0332322
ENSDARG00000067669	1.0535	2.29315	2.7955	0.820301	0.412045	NA
ENSDARG00000018329	2.13865	2.23729	2.23522	1.00093	0.316862	0.445267
ENSDARG00000086706	3.85016	-0.487453	1.19788	-0.40693	0.684059	0.782063
ENSDARG00000003219	1.48802	0.65404	2.70626	0.241677	0.809031	0.868337
ENSDARG00000023645	168.491	-0.442829	0.205246	-2.15755	0.0309631	0.0666458
ENSDARG00000078754	12.9818	0.994083	0.924729	1.075	0.282375	0.407314
ENSDARG00000044091	2.45362	2.16371	2.21767	0.97567	0.329228	0.45843
ENSDARG00000117320	1.1734	-0.767386	7.35543	-0.104329	0.916908	NA
ENSDARG00000097782	24.8397	7.47626	1.49278	5.00829	5.4916e-07	2.73602e-06
ENSDARG00000027734	1716.12	-0.356937	0.0713688	-5.0013	5.69443e-07	2.82855e-06
ENSDARG00000097157	38.8576	7.47159	1.09392	6.83011	8.48495e-12	6.46681e-11
ENSDARG00000013295	34.4582	7.46869	1.49698	4.98918	6.0635e-07	3.00062e-06
ENSDARG00000094983	54.533	7.45745	1.4645	5.09214	3.54043e-07	1.80096e-06
ENSDARG00000027322	410.69	0.0831613	0.130667	0.636439	0.52449	0.644053
ENSDARG00000087979	3.00119	-3.78892	1.99656	-1.89773	0.0577322	0.112894
ENSDARG00000020000	228.447	0.093447	0.190951	0.489377	0.624575	0.732792
ENSDARG00000045548	77.3997	7.44096	1.46625	5.07483	3.87841e-07	1.96484e-06
ENSDARG00000073900	41.2324	7.4369	1.09178	6.81173	9.64321e-12	7.30471e-11
ENSDARG00000008623	238.142	-0.369841	0.159296	-2.32173	0.0202477	0.0463452
ENSDARG00000035181	241.51	-0.581105	0.172644	-3.36591	0.000762922	0.00241811
ENSDARG00000109267	41.9909	7.40542	1.48118	4.99969	5.74226e-07	2.84957e-06
ENSDARG00000052379	368.055	0.953033	0.145123	6.56706	5.1318e-11	3.67955e-10
ENSDARG00000091144	1.06726	2.62242	5.34492	0.490638	0.623682	NA
ENSDARG00000028159	6.71378	-0.00310606	1.30472	-0.00238063	0.998101	0.998836
ENSDARG00000088615	14.1704	7.3733	1.53854	4.79239	1.64809e-06	7.77779e-06
ENSDARG00000099144	676.682	-0.431184	0.100834	-4.27619	1.90117e-05	7.84084e-05
ENSDARG00000092360	90.4832	-0.463728	0.256616	-1.80709	0.070749	0.134096
ENSDARG00000059805	8.88019	-0.639022	0.796853	-0.801931	0.422593	0.551259
ENSDARG00000019342	2.35996	0.701483	2.56142	0.273864	0.784189	0.852607
ENSDARG00000008305	1786.99	0.268953	0.108699	2.47429	0.0133501	0.0321862
ENSDARG00000054122	20.6646	7.36501	1.50295	4.90037	9.56585e-07	4.63221e-06
ENSDARG00000080018	1.43326	-0.797258	2.28442	-0.348998	0.727091	0.81538
ENSDARG00000035952	0.560391	-0.767439	5.14532	-0.149153	0.881433	NA
ENSDARG00000102468	3.55225	-1.69744	1.42247	-1.1933	0.232751	0.351811
ENSDARG00000097527	10.9064	7.34106	1.58368	4.63545	3.56162e-06	1.6137e-05
ENSDARG00000090304	4.84474	-0.629501	1.0429	-0.603606	0.546106	0.663711
ENSDARG00000079067	55.339	0.0553768	0.399085	0.13876	0.88964	0.929236
ENSDARG00000011909	37.4242	-0.40107	0.500784	-0.800884	0.423199	0.551795
ENSDARG00000003846	268.222	-0.453667	0.173831	-2.60983	0.00905882	0.0227779
ENSDARG00000075151	1066.47	0.0350373	0.105399	0.332426	0.739568	0.824723
ENSDARG00000093052	1196.76	0.522082	0.104466	4.99765	5.80338e-07	2.87691e-06
ENSDARG00000102175	67.8561	7.33568	1.46131	5.01992	5.1693e-07	2.58387e-06
ENSDARG00000090728	10.3552	7.32355	1.58099	4.63225	3.61715e-06	1.637e-05
ENSDARG00000055255	4.42794	0.193734	2.01448	0.0961707	0.923385	0.948662
ENSDARG00000061444	25.2015	-0.323255	0.473801	-0.682259	0.495075	0.617724
ENSDARG00000105548	17.6725	7.30436	1.52988	4.77446	1.80189e-06	8.4554e-06
ENSDARG00000042308	12.1142	-0.891489	0.898695	-0.991982	0.321206	0.450211
ENSDARG00000023031	1.61845	-0.767555	2.68619	-0.285741	0.775076	0.847291
ENSDARG00000021855	4.27952	-3.07294	1.86811	-1.64494	0.0999818	0.178238
ENSDARG00000062577	592.929	-0.686117	0.117514	-5.83859	5.26436e-09	3.19433e-08
ENSDARG00000105398	16.644	1.03216	0.643092	1.605	0.108493	0.190824
ENSDARG00000060196	122.893	-0.465675	0.221417	-2.10316	0.0354521	0.0748952
ENSDARG00000075014	1361.3	0.273608	0.0821044	3.33244	0.000860889	0.00270188
ENSDARG00000019692	9.06596	-0.777621	0.884713	-0.878953	0.379427	0.509375
ENSDARG00000004184	15.6983	-0.787139	0.72111	-1.09157	0.275024	0.399205
ENSDARG00000087999	8.30624	7.30073	1.65821	4.40279	1.06867e-05	4.57667e-05
ENSDARG00000079473	14.0682	-0.333924	0.704163	-0.474214	0.635347	0.742237
ENSDARG00000076829	292.14	0.00889537	0.211947	0.0419698	0.966523	0.977851
ENSDARG00000104007	36.1668	7.27735	1.66717	4.36509	1.27068e-05	5.38602e-05
ENSDARG00000007196	298.822	0.812604	0.168506	4.82242	1.41827e-06	6.75421e-06
ENSDARG00000098011	7.44764	7.26683	1.64198	4.42564	9.61561e-06	4.13759e-05
ENSDARG00000102338	26.775	-0.861873	0.510541	-1.68815	0.0913815	0.165341
ENSDARG00000012840	152.516	0.0641501	0.23128	0.27737	0.781496	0.851115
ENSDARG00000095754	71.0414	0.0302937	0.314665	0.096273	0.923304	0.948627
ENSDARG00000099500	4.36321	-0.290657	1.24922	-0.232671	0.816017	0.87338
ENSDARG00000024032	9.02721	-2.21099	2.16574	-1.02089	0.307306	0.434624
ENSDARG00000007723	14.4709	-0.565309	0.91617	-0.617035	0.537212	0.656015
ENSDARG00000061810	62.4596	-0.505622	0.347466	-1.45517	0.145622	0.242369
ENSDARG00000073857	4.51064	-0.740079	1.15683	-0.639746	0.522338	0.642056
ENSDARG00000099606	15.0554	7.25392	1.55017	4.67945	2.87651e-06	1.31894e-05
ENSDARG00000071741	9.60383	-0.591223	0.836187	-0.707046	0.479538	0.603725
ENSDARG00000091062	1.38467	0.709502	2.74593	0.258383	0.796111	0.859118
ENSDARG00000070604	1123.52	-0.456247	0.0915772	-4.9821	6.28981e-07	3.11028e-06
ENSDARG00000105266	22.716	7.23458	1.51058	4.78926	1.67395e-06	7.88859e-06
ENSDARG00000114948	1.23874	4.0683	2.68443	1.51552	0.129642	NA
ENSDARG00000023272	0.393848	2.67944	5.33397	0.502336	0.615431	NA
ENSDARG00000002986	285.067	7.22609	0.604028	11.9632	5.54012e-33	1.02224e-31
ENSDARG00000012040	460.047	-0.28305	0.127661	-2.2172	0.0266092	0.0586346
ENSDARG00000103529	34.0006	0.340416	0.460516	0.739206	0.459782	0.585912
ENSDARG00000036911	92.4595	0.102662	0.311793	0.329265	0.741956	0.826002
ENSDARG00000117717	1.29887	-3.79854	2.70785	-1.40279	0.16068	NA
ENSDARG00000074905	2.44952	0.176023	2.28779	0.0769401	0.938671	0.959352
ENSDARG00000056964	1128.85	0.022235	0.0828036	0.268527	0.788294	0.854768
ENSDARG00000099876	15.3103	1.15853	0.673632	1.71983	0.0854635	0.156531
ENSDARG00000035178	8.33493	7.22552	1.62432	4.44835	8.65343e-06	3.74815e-05
ENSDARG00000105687	0.382411	-0.809545	4.79233	-0.168925	0.865855	NA
ENSDARG00000105382	15.1036	-0.320484	0.612383	-0.523339	0.600738	0.712659
ENSDARG00000099791	1.2866	3.23098	2.37745	1.35901	0.174143	NA
ENSDARG00000075263	687.252	7.21247	0.400773	17.9964	2.07817e-72	9.02844e-71
ENSDARG00000042850	1.33023	2.98123	2.38062	1.25229	0.210463	NA
ENSDARG00000086056	20.3792	7.20778	1.51555	4.75589	1.97571e-06	9.2209e-06
ENSDARG00000070433	332.841	0.289795	0.148894	1.94631	0.051617	0.102892
ENSDARG00000052910	2.07027	2.67757	2.38211	1.12403	0.260999	0.384327
ENSDARG00000103208	1.46876	3.57159	2.58981	1.37909	0.167867	0.271646
ENSDARG00000012789	20.6868	7.20288	1.52047	4.73728	2.16605e-06	1.00572e-05
ENSDARG00000090036	66.9515	-0.764654	0.335133	-2.28164	0.0225106	0.0507754
ENSDARG00000058716	5.92367	-1.97098	1.05856	-1.86194	0.0626109	0.120851
ENSDARG00000042322	524.928	-0.557538	0.117454	-4.74687	2.06584e-06	9.62122e-06
ENSDARG00000052789	147.897	0.597624	0.226781	2.63525	0.00840747	0.021321
ENSDARG00000042627	60.8737	0.876967	0.388897	2.25501	0.0241327	0.0538686
ENSDARG00000103459	43.0947	7.17423	1.47835	4.85285	1.21702e-06	5.83499e-06
ENSDARG00000079688	991.025	-0.629041	0.0958877	-6.56018	5.37441e-11	3.84795e-10
ENSDARG00000090900	123.579	7.16565	0.674563	10.6227	2.33813e-26	3.51943e-25
ENSDARG00000105781	6.16777	-1.06458	1.06486	-0.999731	0.317441	0.445926
ENSDARG00000058994	0.408622	-0.767399	5.4258	-0.141435	0.887526	NA
ENSDARG00000068140	231.127	-0.0351847	0.176436	-0.199418	0.841935	0.89351
ENSDARG00000113270	0.58698	1.67912	4.75913	0.352821	0.724222	NA
ENSDARG00000117593	20.356	7.15943	1.52175	4.70472	2.54214e-06	1.17103e-05
ENSDARG00000095030	38.4296	0.0259136	0.412593	0.0628068	0.94992	0.966125
ENSDARG00000044655	13.7793	7.13943	1.5673	4.55523	5.23274e-06	2.32418e-05
ENSDARG00000093289	10.0665	-1.59834	0.740181	-2.1594	0.0308193	0.0664372
ENSDARG00000117611	3.73069	-2.09404	1.26146	-1.66001	0.0969122	0.173639
ENSDARG00000056318	353.903	0.370668	0.149499	2.4794	0.0131603	0.0317866
ENSDARG00000094279	2.30447	-0.222596	1.74272	-0.127729	0.898363	0.933925
ENSDARG00000026444	65.2814	-0.21776	0.301964	-0.721146	0.470819	0.595961
ENSDARG00000055561	127.623	0.940853	0.252302	3.72907	0.000192188	0.000676384
ENSDARG00000103117	12.3334	7.13124	1.58692	4.49375	6.99792e-06	3.06568e-05
ENSDARG00000077654	2.48268	-1.63267	1.48257	-1.10125	0.27079	0.394976
ENSDARG00000003512	587.749	-0.506719	0.132804	-3.81555	0.000135878	0.000491835
ENSDARG00000098481	7.92938	7.11896	1.62884	4.37057	1.23925e-05	5.2629e-05
ENSDARG00000114030	23.5868	1.21611	0.697369	1.74385	0.0811846	0.150148
ENSDARG00000100712	6.74626	7.11865	1.71226	4.15746	3.21799e-05	0.000128448
ENSDARG00000076614	14.1702	2.20958	1.04726	2.10987	0.0348693	0.0738764
ENSDARG00000074466	71.2665	7.11703	0.872598	8.15613	3.45925e-16	3.39831e-15
ENSDARG00000095280	15.1423	-0.975499	0.636631	-1.53228	0.125453	0.214856
ENSDARG00000007407	1.31807	0.307458	2.52724	0.121658	0.90317	NA
ENSDARG00000040713	369.787	0.248523	0.141533	1.75594	0.0790983	0.146878
ENSDARG00000101997	0.588395	0.397855	4.44785	0.0894489	0.928725	NA
ENSDARG00000104721	34.8911	7.11234	1.50699	4.71956	2.36355e-06	1.09257e-05
ENSDARG00000090836	82.1933	0.110746	0.327153	0.338515	0.734975	0.821187
ENSDARG00000008884	900.303	0.736987	0.094428	7.80475	5.96207e-15	5.55471e-14
ENSDARG00000090286	1.66438	-6.21011	2.76128	-2.249	0.0245125	0.0545841
ENSDARG00000035435	33.1745	7.10746	1.49362	4.75854	1.94996e-06	9.11142e-06
ENSDARG00000053773	76.6205	-0.806915	0.299909	-2.69053	0.00713384	0.0183761
ENSDARG00000020131	214.651	-0.19492	0.196968	-0.989603	0.322368	0.45152
ENSDARG00000005355	577.669	0.805915	0.125492	6.42206	1.34443e-10	9.33296e-10
ENSDARG00000079080	61.8511	-0.287033	0.316009	-0.908307	0.363716	0.493605
ENSDARG00000005451	4165.24	-0.0729623	0.0559248	-1.30465	0.192012	0.302364
ENSDARG00000099902	11.1599	7.09543	1.63291	4.34527	1.39102e-05	5.85982e-05
ENSDARG00000017261	149.905	0.650849	0.222653	2.92315	0.00346509	0.00964203
ENSDARG00000059751	73.4227	7.08127	1.04862	6.75292	1.44903e-11	1.08154e-10
ENSDARG00000058806	247.345	-0.684736	0.162845	-4.20484	2.61272e-05	0.000105454
ENSDARG00000099959	3.90829	-2.34196	2.06494	-1.13415	0.25673	0.379759
ENSDARG00000102440	3.29277	1.17612	1.22557	0.959654	0.337229	0.466868
ENSDARG00000057913	78.764	-0.190511	0.352041	-0.541161	0.588396	0.701876
ENSDARG00000090152	48.5081	0.361932	0.364178	0.99383	0.320305	0.44917
ENSDARG00000104563	1.33404	-0.767425	3.15812	-0.243001	0.808005	NA
ENSDARG00000039850	419.328	-0.976713	0.125659	-7.77276	7.67938e-15	7.11463e-14
ENSDARG00000017107	0.745283	1.67829	3.55323	0.472327	0.636694	NA
ENSDARG00000030805	43.9718	0.424703	0.37366	1.1366	0.255704	0.378693
ENSDARG00000062326	2557.2	-0.444931	0.0934162	-4.76289	1.9084e-06	8.92776e-06
ENSDARG00000095638	4.28202	0.195912	1.2416	0.15779	0.874622	0.918575
ENSDARG00000009953	244.254	-0.11694	0.174871	-0.668721	0.503674	0.625661
ENSDARG00000009494	185.187	-0.320319	0.189456	-1.69073	0.0908893	0.164631
ENSDARG00000001953	618.882	0.592075	0.119327	4.96179	6.98464e-07	3.42649e-06
ENSDARG00000078267	19.3482	0.700261	0.71683	0.976886	0.328625	0.457808
ENSDARG00000055589	21.1383	7.07317	1.5125	4.67647	2.91854e-06	1.33729e-05
ENSDARG00000053345	0.502509	-0.7674	5.03548	-0.152399	0.878873	NA
ENSDARG00000117485	14.4289	7.05407	1.58472	4.4513	8.53507e-06	3.70232e-05
ENSDARG00000013802	182.727	0.306344	0.19465	1.57381	0.11553	0.200677
ENSDARG00000040803	173.313	-0.0747061	0.21154	-0.353153	0.723974	0.812986
ENSDARG00000092348	1.18488	0.653082	2.77788	0.235101	0.81413	NA
ENSDARG00000073726	4.47596	-0.390246	1.20537	-0.323756	0.746123	0.829013
ENSDARG00000078101	26.6933	0.783603	0.48747	1.60749	0.107947	0.190099
ENSDARG00000098569	5.86937	-1.3487	1.07468	-1.25499	0.209484	0.323528
ENSDARG00000096940	0.513319	3.4042	4.44626	0.765632	0.443895	NA
ENSDARG00000092387	153.861	0.876109	0.206478	4.2431	2.2045e-05	9.00023e-05
ENSDARG00000089177	5.30762	-2.15721	1.08524	-1.98777	0.0468369	0.0948104
ENSDARG00000105530	60.1691	7.05318	1.46296	4.82117	1.42721e-06	6.79514e-06
ENSDARG00000090981	1.31553	1.59694	2.74894	0.580928	0.561289	NA
ENSDARG00000093143	18.3417	0.0847313	0.643542	0.131664	0.89525	0.932219
ENSDARG00000095763	1.21181	-3.21032	5.23235	-0.613552	0.539512	NA
ENSDARG00000079880	2.43855	-2.84592	1.77229	-1.60579	0.10832	0.190604
ENSDARG00000060452	321.891	-0.927865	0.19993	-4.64095	3.46813e-06	1.57566e-05
ENSDARG00000037859	139.374	7.04594	1.04721	6.7283	1.71653e-11	1.27593e-10
ENSDARG00000042544	10.9305	7.04051	1.59221	4.42184	9.78627e-06	4.20512e-05
ENSDARG00000063677	31.3474	0.590275	0.519377	1.13651	0.255745	0.378725
ENSDARG00000096288	2.92152	-1.71744	1.90419	-0.901925	0.367097	0.497023
ENSDARG00000096838	1.66217	-2.20799	2.61056	-0.84579	0.39767	0.527059
ENSDARG00000076297	263.475	-0.314491	0.156098	-2.01471	0.0439353	0.0898066
ENSDARG00000017843	581.767	-0.792101	0.109982	-7.20208	5.93018e-13	4.89555e-12
ENSDARG00000041602	317.602	-0.422208	0.148095	-2.85092	0.00435929	0.0118642
ENSDARG00000029290	6.7148	7.02306	1.66187	4.22601	2.37873e-05	9.65004e-05
ENSDARG00000077085	35.182	-0.0313866	0.414749	-0.0756762	0.939677	0.959915
ENSDARG00000002720	245.026	0.783611	0.184987	4.23603	2.27505e-05	9.2578e-05
ENSDARG00000076710	8.86868	7.01322	1.61204	4.35052	1.35812e-05	5.73305e-05
ENSDARG00000093007	154.052	0.353609	0.224623	1.57423	0.115434	0.200545
ENSDARG00000096599	3.31261	-0.431998	1.29339	-0.334004	0.738377	0.823876
ENSDARG00000103049	2.33196	1.61714	2.28355	0.708171	0.478839	0.60319
ENSDARG00000046013	167.93	0.171864	0.225219	0.7631	0.445404	0.572736
ENSDARG00000097102	633.802	0.446033	0.145263	3.07051	0.00213693	0.00622931
ENSDARG00000055223	86.8094	-0.268651	0.34449	-0.779852	0.435478	0.563256
ENSDARG00000006202	9.14267	7.00622	1.61399	4.34094	1.41877e-05	5.96432e-05
ENSDARG00000096247	40.4603	0.690203	0.430693	1.60254	0.109036	0.191507
ENSDARG00000090654	391.982	0.702193	0.143575	4.89078	1.00436e-06	4.8567e-06
ENSDARG00000037855	299.546	0.0504499	0.155231	0.324999	0.745181	0.828377
ENSDARG00000035649	9.19858	-1.00996	0.932823	-1.08269	0.278945	0.403422
ENSDARG00000104716	43.1213	6.98853	1.06575	6.5574	5.47528e-11	3.91734e-10
ENSDARG00000105040	189.426	-0.0878601	0.23303	-0.377033	0.706149	0.799361
ENSDARG00000097006	6.88016	6.98199	1.71183	4.07867	4.52939e-05	0.000176881
ENSDARG00000037256	2.91006	-2.20223	1.54721	-1.42335	0.154634	0.254581
ENSDARG00000028586	1.1894	1.5977	2.7211	0.587152	0.557101	NA
ENSDARG00000003181	5.28911	6.98178	1.72082	4.05723	4.96582e-05	0.000192411
ENSDARG00000113433	1.62665	0.639594	2.12569	0.300888	0.7635	0.839761
ENSDARG00000002391	9.38966	6.94554	1.59338	4.35899	1.30667e-05	5.53029e-05
ENSDARG00000020913	248.076	0.449968	0.180453	2.49355	0.0126474	0.0306745
ENSDARG00000016793	4.80907	0.620862	1.54387	0.402146	0.687576	0.784704
ENSDARG00000058464	0.975412	-2.36923	3.2123	-0.737549	0.460789	NA
ENSDARG00000016448	7.60214	0.352307	0.976028	0.36096	0.718129	0.808537
ENSDARG00000097433	3.92872	-0.42264	1.38765	-0.304572	0.760692	0.838103
ENSDARG00000076140	12.4264	6.94391	1.54323	4.4996	6.808e-06	2.98709e-05
ENSDARG00000056034	15.0691	-0.150669	0.746487	-0.201838	0.840043	0.891979
ENSDARG00000003193	10.1017	6.94044	1.63894	4.23472	2.28838e-05	9.30254e-05
ENSDARG00000094175	0.541231	-0.767415	4.62283	-0.166005	0.868153	NA
ENSDARG00000101873	30.687	-0.325164	0.558022	-0.582708	0.56009	0.675702
ENSDARG00000112168	4.19455	-2.21219	2.38313	-0.92827	0.353268	0.482876
ENSDARG00000052188	0.567721	1.67894	4.51279	0.37204	0.709863	NA
ENSDARG00000000529	48.4521	-0.257533	0.331967	-0.775779	0.43788	0.565736
ENSDARG00000093185	1.14488	0.650151	3.03561	0.214175	0.830411	NA
ENSDARG00000075569	1115.8	-0.537735	0.091083	-5.9038	3.55225e-09	2.19367e-08
ENSDARG00000077107	1.76767	-2.72047	2.50997	-1.08387	0.278424	0.402991
ENSDARG00000103457	183.59	0.286027	0.174197	1.64197	0.100595	0.179219
ENSDARG00000080006	47.5997	-0.0348863	0.38074	-0.0916277	0.926994	0.951032
ENSDARG00000099932	4.409	0.972066	1.14461	0.849253	0.395741	0.525378
ENSDARG00000013828	5.16111	1.62331	1.26058	1.28774	0.197835	0.309618
ENSDARG00000091932	344.014	0.305612	0.143834	2.12475	0.0336073	0.0715538
ENSDARG00000054373	2.81907	3.35389	1.8996	1.76558	0.0774662	0.144442
ENSDARG00000052652	9.17376	6.92785	1.632	4.245	2.18593e-05	8.92994e-05
ENSDARG00000090072	9.69827	6.92661	1.57045	4.4106	1.03083e-05	4.41938e-05
ENSDARG00000078763	2.36441	-3.79779	2.22016	-1.71059	0.0871563	0.158898
ENSDARG00000113363	0.650643	0.645852	3.67377	0.175801	0.86045	NA
ENSDARG00000010977	7.4767	1.65074	1.18916	1.38816	0.165089	0.268064
ENSDARG00000032820	10.7029	-1.43034	0.829528	-1.72428	0.0846572	0.155364
ENSDARG00000055132	1.86059	-3.79814	2.41636	-1.57185	0.115986	0.201328
ENSDARG00000073802	1.14642	-0.687774	2.9316	-0.234607	0.814514	NA
ENSDARG00000097902	9.69898	6.91035	1.59521	4.33195	1.47796e-05	6.19712e-05
ENSDARG00000068168	0.614737	-4.19748	4.63314	-0.905969	0.364952	NA
ENSDARG00000069356	25.5979	-0.0234521	0.742086	-0.0316029	0.974789	0.982958
ENSDARG00000074326	12.2552	1.80955	0.958398	1.8881	0.0590128	0.114979
ENSDARG00000076230	6.28713	6.90879	2.37789	2.90543	0.00366752	0.0101541
ENSDARG00000003526	1123.67	0.778405	0.108803	7.15427	8.41172e-13	6.89254e-12
ENSDARG00000109337	133.019	-0.524073	0.223717	-2.34257	0.0191512	0.0441767
ENSDARG00000007755	172.438	-0.213669	0.205767	-1.0384	0.299084	0.425572
ENSDARG00000056284	0.465314	-0.767533	5.58885	-0.137333	0.890768	NA
ENSDARG00000115175	0.567481	2.15127	4.78616	0.449477	0.653088	NA
ENSDARG00000019230	29577.8	-0.217101	0.0805622	-2.69482	0.00704259	0.0181731
ENSDARG00000013726	93.1277	0.0971926	0.277083	0.350771	0.72576	0.814312
ENSDARG00000101073	17.2385	0.0397691	0.749459	0.0530638	0.957681	0.97143
ENSDARG00000035399	297.428	-0.496763	0.136774	-3.63199	0.000281241	0.000964712
ENSDARG00000007369	138.935	-0.961166	0.234509	-4.09863	4.1561e-05	0.000162977
ENSDARG00000102554	11.6326	6.89533	1.56685	4.40077	1.07866e-05	4.61745e-05
ENSDARG00000009021	16.6866	1.14939	0.716649	1.60384	0.108749	0.191217
ENSDARG00000069503	23.6615	6.89081	1.53982	4.47507	7.63867e-06	3.32876e-05
ENSDARG00000068323	2.94825	1.62061	2.22799	0.727384	0.466991	0.592768
ENSDARG00000100666	410.265	-0.221207	0.137516	-1.60859	0.107705	0.189724
ENSDARG00000113893	1.99691	-1.40628	2.04288	-0.688379	0.491214	0.613986
ENSDARG00000102998	206.918	-0.128865	0.192943	-0.667893	0.504202	0.62616
ENSDARG00000039406	10.8497	6.88808	1.56555	4.39979	1.08356e-05	4.63643e-05
ENSDARG00000096375	3.27528	-2.19892	3.51854	-0.624952	0.532003	0.651275
ENSDARG00000041540	7.01692	-1.48407	0.88113	-1.68428	0.0921275	0.166524
ENSDARG00000100833	1.11045	-3.22104	3.60586	-0.893278	0.371708	NA
ENSDARG00000036457	3.57881	2.7132	1.61073	1.68445	0.0920943	0.166479
ENSDARG00000092551	8.018	6.8746	1.67271	4.10987	3.95889e-05	0.000155952
ENSDARG00000058557	27.2568	6.86647	1.52377	4.50624	6.59862e-06	2.89907e-05
ENSDARG00000054980	326.088	0.865333	0.173952	4.97455	6.53984e-07	3.22589e-06
ENSDARG00000077673	6.54124	6.84009	1.79232	3.81633	0.000135451	0.000490558
ENSDARG00000070157	2.73569	-2.74651	2.10449	-1.30507	0.191869	0.302187
ENSDARG00000043680	414.027	-0.791379	0.129071	-6.13136	8.71331e-10	5.68125e-09
ENSDARG00000088567	85.0335	0.250224	0.308053	0.812273	0.416635	0.545492
ENSDARG00000054560	26.2381	6.83035	1.52306	4.48462	7.30427e-06	3.19285e-05
ENSDARG00000052344	162.794	0.286244	0.245269	1.16706	0.243185	0.364365
ENSDARG00000092671	1.13442	-1.72374	3.15239	-0.546805	0.584513	NA
ENSDARG00000022418	435.357	-0.514679	0.146595	-3.51089	0.000446609	0.00147709
ENSDARG00000086166	53.4367	6.82643	1.47393	4.63144	3.63132e-06	1.64266e-05
ENSDARG00000101134	45.5579	0.717321	0.407622	1.75977	0.0784469	0.145982
ENSDARG00000035852	22.5412	6.81859	1.52596	4.46839	7.88116e-06	3.42991e-05
ENSDARG00000035869	1770.12	-0.170383	0.0744227	-2.28939	0.0220565	0.049904
ENSDARG00000076487	36.338	-0.6357	0.464567	-1.36837	0.171196	0.276066
ENSDARG00000076830	157.77	6.81782	0.490015	13.9135	5.24492e-44	1.31647e-42
ENSDARG00000074390	214.305	6.81587	0.477843	14.2638	3.6769e-46	9.73299e-45
ENSDARG00000022853	18.2301	1.96579	1.04487	1.88137	0.0599214	0.116464
ENSDARG00000051749	51.3046	-0.089198	0.350328	-0.254613	0.799022	0.861039
ENSDARG00000043527	16.8331	1.22343	0.723015	1.69212	0.0906222	0.164219
ENSDARG00000017235	15641.2	-0.401894	0.0517832	-7.76109	8.42058e-15	7.77953e-14
ENSDARG00000097446	0.695684	1.49637	3.4202	0.437511	0.661741	NA
ENSDARG00000053695	45.4509	0.237153	0.389097	0.609496	0.542196	0.660305
ENSDARG00000062801	168.088	0.824623	0.210047	3.9259	8.64056e-05	0.000322948
ENSDARG00000036171	13.2848	6.81315	1.54726	4.40338	1.06578e-05	4.56527e-05
ENSDARG00000001452	1850.28	6.79994	0.22734	29.9109	1.41934e-196	2.76271e-194
ENSDARG00000061479	1.55821	-3.20209	2.52446	-1.26843	0.204646	0.317722
ENSDARG00000056021	1.16001	0.651589	2.9006	0.224639	0.82226	NA
ENSDARG00000059412	0.519171	-2.21896	4.67582	-0.474561	0.6351	NA
ENSDARG00000088950	1.28984	1.38628	2.18985	0.633049	0.526702	NA
ENSDARG00000095930	73.3924	-2.21	2.05597	-1.07492	0.282412	0.407338
ENSDARG00000008757	264.84	0.399447	0.165192	2.41807	0.0156029	0.0369578
ENSDARG00000099374	6.80253	6.77992	1.69242	4.00605	6.17419e-05	0.000235781
ENSDARG00000056394	430.32	0.0025065	0.13177	0.0190218	0.984824	0.989959
ENSDARG00000086613	4.86267	2.17602	1.32345	1.6442	0.100134	0.178494
ENSDARG00000010454	1.49456	1.5026	2.44541	0.614456	0.538914	0.657555
ENSDARG00000109164	1.35275	3.47163	2.40203	1.44529	0.148375	NA
ENSDARG00000102340	10.2783	-1.68522	0.739677	-2.27832	0.0227073	0.0511552
ENSDARG00000093444	6.91488	6.77987	1.65061	4.10748	3.99991e-05	0.00015738
ENSDARG00000052192	8.25559	6.72471	1.61556	4.16246	3.14836e-05	0.000125922
ENSDARG00000067701	8.49581	1.03237	1.3128	0.786391	0.431639	0.559858
ENSDARG00000077224	15.7178	0.232776	0.822339	0.283066	0.777126	0.848777
ENSDARG00000055395	11.9475	6.71604	1.57932	4.25249	2.11405e-05	8.65586e-05
ENSDARG00000103811	1958.32	-0.421351	0.0736031	-5.72464	1.03654e-08	6.14127e-08
ENSDARG00000045306	3.95933	6.69679	1.99248	3.36103	0.000776521	0.00245729
ENSDARG00000100449	12.9154	6.69321	1.55435	4.3061	1.66157e-05	6.91299e-05
ENSDARG00000062148	571.731	-0.578649	0.124235	-4.6577	3.19754e-06	1.45907e-05
ENSDARG00000052010	528.157	-0.123808	0.11392	-1.0868	0.277125	0.401433
ENSDARG00000116221	3.04424	-2.75225	2.06665	-1.33175	0.182944	0.290644
ENSDARG00000014148	166.794	-0.715973	0.20888	-3.42768	0.000608765	0.00196431
ENSDARG00000078105	305.154	-0.938979	0.172998	-5.42769	5.70888e-08	3.14495e-07
ENSDARG00000043667	8.85959	6.6877	1.65742	4.035	5.46019e-05	0.000210172
ENSDARG00000052606	748.041	-0.27629	0.112451	-2.45699	0.0140105	0.0335989
ENSDARG00000100636	272.074	0.364583	0.159136	2.29101	0.0219626	0.0497145
ENSDARG00000092126	2.28349	-0.822756	1.90283	-0.432386	0.665461	0.767608
ENSDARG00000103011	114.366	-0.27387	0.264589	-1.03508	0.300633	0.427286
ENSDARG00000053293	71.5132	0.480442	0.308649	1.5566	0.119566	0.206441
ENSDARG00000079009	395.965	0.7218	0.140656	5.13167	2.87183e-07	1.4779e-06
ENSDARG00000002536	519.714	0.198022	0.128174	1.54495	0.122358	0.210366
ENSDARG00000035571	384.904	-0.862635	0.132959	-6.48799	8.69919e-11	6.13766e-10
ENSDARG00000103056	15.2056	6.68732	1.5485	4.31859	1.57026e-05	6.56525e-05
ENSDARG00000075368	15.6242	0.469161	0.67884	0.691122	0.489489	0.61295
ENSDARG00000092448	19.3599	1.21912	0.599533	2.03345	0.0420069	0.0864254
ENSDARG00000097696	268.395	-0.370173	0.15229	-2.43071	0.0150693	0.0358649
ENSDARG00000096382	14.9685	-0.543964	0.949293	-0.57302	0.566631	0.681646
ENSDARG00000041723	35.5851	-0.222297	0.470313	-0.472658	0.636457	0.743132
ENSDARG00000017010	8.3113	6.66244	1.64949	4.0391	5.36576e-05	0.000206657
ENSDARG00000102776	7.38542	6.65277	1.61911	4.1089	3.97553e-05	0.000156514
ENSDARG00000036811	559.673	0.65472	0.131756	4.96918	6.72365e-07	3.30834e-06
ENSDARG00000105415	5.66423	6.6521	1.92559	3.45458	0.000551143	0.00179501
ENSDARG00000095048	1.09069	1.58925	3.04028	0.522732	0.601161	NA
ENSDARG00000033754	131.672	0.183526	0.233685	0.785356	0.432245	0.560388
ENSDARG00000101367	88.8095	-0.237347	0.283528	-0.83712	0.402525	0.53178
ENSDARG00000055162	427.118	0.194721	0.133302	1.46075	0.144083	0.240348
ENSDARG00000090740	2.37239	3.23374	2.07691	1.55699	0.119472	0.206314
ENSDARG00000113877	0.810784	-0.0358446	7.14593	-0.00501609	0.995998	NA
ENSDARG00000060469	466.759	-0.233132	0.124596	-1.8711	0.0613313	0.118774
ENSDARG00000041407	118.437	-0.161253	0.235548	-0.684588	0.493604	0.616237
ENSDARG00000099873	5.59725	6.64374	1.70164	3.90431	9.44953e-05	0.000351529
ENSDARG00000033987	51.9963	-0.259746	0.341728	-0.760096	0.447197	0.574113
ENSDARG00000075123	401.622	-0.7268	0.130455	-5.57125	2.52919e-08	1.44295e-07
ENSDARG00000111716	1.44858	0.235461	2.42797	0.0969788	0.922743	0.948432
ENSDARG00000098706	13.2536	6.63247	1.56322	4.24282	2.20731e-05	9.00614e-05
ENSDARG00000114237	302.577	-0.728709	0.140931	-5.17069	2.33229e-07	1.21186e-06
ENSDARG00000045542	383.441	0.993859	0.151946	6.54089	6.11528e-11	4.3658e-10
ENSDARG00000077081	298.94	0.221468	0.159611	1.38754	0.165276	0.268285
ENSDARG00000075098	23.9806	-1.03368	0.594288	-1.73935	0.0819724	0.151365
ENSDARG00000069945	15.7288	6.63053	1.53047	4.33235	1.47525e-05	6.18837e-05
ENSDARG00000058605	14.7924	6.62949	1.5636	4.23988	2.23635e-05	9.11526e-05
ENSDARG00000095746	2.17999	3.77248	2.10307	1.79379	0.072846	0.137388
ENSDARG00000104651	0.653337	3.33685	4.06376	0.821123	0.411576	NA
ENSDARG00000073784	0.697616	-2.20663	3.79835	-0.580945	0.561277	NA
ENSDARG00000009864	109.294	0.662148	0.261395	2.53313	0.0113049	0.0277815
ENSDARG00000016348	2.38514	2.00576	2.06791	0.969946	0.332073	0.461435
ENSDARG00000109271	2.55944	6.61947	2.6158	2.53057	0.0113877	0.0279643
ENSDARG00000097333	7.63846	0.145745	0.940693	0.154934	0.876873	0.919869
ENSDARG00000067607	13.4278	-0.170641	1.13652	-0.150143	0.880652	0.922848
ENSDARG00000004953	54.6134	6.61595	1.4833	4.46028	8.18516e-06	3.55598e-05
ENSDARG00000101676	17.4059	-0.109984	0.945335	-0.116344	0.90738	0.939036
ENSDARG00000099923	6.63234	6.60971	1.70422	3.87843	0.000105131	0.000387896
ENSDARG00000036943	9.94577	6.59286	1.656	3.98121	6.85667e-05	0.000259993
ENSDARG00000009018	3.09855	6.57078	2.16646	3.03296	0.0024217	0.00700269
ENSDARG00000058004	9.32309	6.56116	1.61552	4.06134	4.87924e-05	0.000189278
ENSDARG00000069910	486.932	0.241357	0.147113	1.64062	0.100876	0.179606
ENSDARG00000093172	0.857223	0.646533	3.51602	0.183882	0.854106	NA
ENSDARG00000095848	1.64921	-0.767462	2.83583	-0.27063	0.786675	0.853778
ENSDARG00000078875	9.43377	6.55161	1.59677	4.10303	4.0778e-05	0.000160159
ENSDARG00000063466	243.977	0.187637	0.160554	1.16868	0.242531	0.363576
ENSDARG00000031422	0.80601	2.73111	3.56164	0.766814	0.443192	NA
ENSDARG00000087469	8.55351	6.54693	1.65624	3.95288	7.72152e-05	0.000291008
ENSDARG00000094428	143.84	6.54653	0.747638	8.75629	2.0178e-18	2.21578e-17
ENSDARG00000075539	0.809784	2.1635	3.1425	0.688464	0.491161	NA
ENSDARG00000061789	154.46	-0.934083	0.24529	-3.80808	0.000140049	0.000505645
ENSDARG00000091962	29.0302	0.635266	0.596898	1.06428	0.287202	0.412927
ENSDARG00000069595	156.656	0.232758	0.267646	0.869649	0.384492	0.51454
ENSDARG00000070454	54.1641	-0.254273	0.393105	-0.646831	0.517741	0.637828
ENSDARG00000042753	0.679998	2.36413	3.63714	0.649998	0.515693	NA
ENSDARG00000054473	71.4596	-0.31784	0.317553	-1.00091	0.316872	0.445267
ENSDARG00000095105	2.27153	-3.20313	2.33023	-1.3746	0.169255	0.273447
ENSDARG00000009133	56.4663	6.54537	0.873625	7.4922	6.77289e-14	5.91072e-13
ENSDARG00000098837	310.196	6.54129	0.846733	7.72533	1.11568e-14	1.02218e-13
ENSDARG00000051874	22.3566	6.53894	1.53583	4.25758	2.06649e-05	8.46986e-05
ENSDARG00000045249	98.7923	-0.049032	0.257237	-0.190611	0.848831	0.898618
ENSDARG00000011809	2.38233	2.68828	2.17161	1.23792	0.215746	0.330997
ENSDARG00000038709	25.8163	6.53141	1.51241	4.31853	1.57071e-05	6.56525e-05
ENSDARG00000087012	27.3948	6.52939	1.51349	4.31413	1.60235e-05	6.68905e-05
ENSDARG00000041339	28.7479	6.51902	1.11518	5.8457	5.04441e-09	3.07026e-08
ENSDARG00000013250	862.681	0.613089	0.0989434	6.19636	5.7783e-10	3.82153e-09
ENSDARG00000007418	6.82443	6.51892	1.63271	3.9927	6.53243e-05	0.0002486
ENSDARG00000098368	128.54	0.764137	0.274845	2.78024	0.00543184	0.0144388
ENSDARG00000094171	1.95521	2.23426	2.49541	0.895348	0.370601	0.500777
ENSDARG00000003054	3.97934	0.440846	1.26563	0.34832	0.7276	0.815563
ENSDARG00000089828	166.863	-0.174346	0.193377	-0.901588	0.367276	0.497197
ENSDARG00000077633	1.76107	-2.20783	2.68291	-0.822924	0.410551	0.539521
ENSDARG00000031202	169.971	0.796759	0.205175	3.88331	0.000103045	0.000380623
ENSDARG00000088539	4.69754	6.51068	1.79876	3.61954	0.000295132	0.00100784
ENSDARG00000061713	87.9764	0.875465	0.309744	2.82641	0.0047073	0.0126999
ENSDARG00000096772	9.36764	3.81165	1.67718	2.27265	0.023047	0.0518264
ENSDARG00000079255	4.56724	6.5026	1.81845	3.57591	0.000349014	0.00117626
ENSDARG00000009142	517.693	-0.57232	0.133282	-4.29404	1.75447e-05	7.27361e-05
ENSDARG00000089362	10476.2	6.49908	0.112757	57.6379	0	0
ENSDARG00000077072	12.6472	-0.0796848	0.693352	-0.114927	0.908503	0.939743
ENSDARG00000101437	2.28368	2.23963	2.09155	1.0708	0.284258	0.409644
ENSDARG00000110315	0.575346	-0.767754	4.74413	-0.161832	0.871438	NA
ENSDARG00000037267	6.95141	6.499	1.64262	3.95649	7.60584e-05	0.000286866
ENSDARG00000096496	3.70482	6.49865	1.9244	3.37698	0.000732862	0.00233214
ENSDARG00000079967	120.487	-0.382846	0.264155	-1.44932	0.147248	0.244498
ENSDARG00000094023	11.9905	0.108903	0.737845	0.147597	0.882661	0.924389
ENSDARG00000004460	220.962	0.19818	0.181387	1.09258	0.274577	0.398925
ENSDARG00000056767	17.0093	6.4749	1.52884	4.23516	2.28385e-05	9.28602e-05
ENSDARG00000101842	7.95824	1.98654	1.33564	1.48733	0.136929	0.230721
ENSDARG00000077404	449.894	-0.103309	0.13429	-0.769296	0.441718	0.569287
ENSDARG00000068601	8.27244	1.79245	1.11479	1.60788	0.107861	0.189981
ENSDARG00000099880	5.87112	6.44608	1.75441	3.67422	0.000238581	0.000828111
ENSDARG00000098898	15.1361	0.70145	0.687831	1.0198	0.307823	0.4352
ENSDARG00000087251	1.68209	4.38738	2.21808	1.97801	0.0479279	0.0966738
ENSDARG00000078887	223.391	0.810012	0.19434	4.16801	3.07271e-05	0.00012307
ENSDARG00000026595	985.953	-0.643016	0.0934094	-6.88385	5.82555e-12	4.49167e-11
ENSDARG00000007657	67.4828	-0.317551	0.321513	-0.987678	0.323311	0.45254
ENSDARG00000016691	1425.12	6.44408	0.249132	25.8661	1.60258e-147	2.01377e-145
ENSDARG00000102690	7.70095	1.92856	1.36331	1.41462	0.157181	0.25763
ENSDARG00000104129	24.0089	0.0636641	0.503647	0.126406	0.89941	0.934471
ENSDARG00000062206	146.644	0.405042	0.237724	1.70383	0.0884131	0.160806
ENSDARG00000088753	0.588594	-0.767388	4.44989	-0.172451	0.863083	NA
ENSDARG00000098071	3.52408	0.623909	1.41453	0.441071	0.659161	0.762734
ENSDARG00000006617	322.966	0.128756	0.152603	0.843735	0.398817	0.528191
ENSDARG00000015123	56.1596	-0.777431	0.350099	-2.22061	0.0263776	0.0581632
ENSDARG00000053630	2.50941	6.43465	2.5996	2.47525	0.0133143	0.0321153
ENSDARG00000009825	0.458083	0.642168	4.89179	0.131275	0.895558	NA
ENSDARG00000098871	3.1986	2.41478	1.845	1.30882	0.190594	0.300322
ENSDARG00000058325	262.328	0.875237	0.168724	5.18739	2.13262e-07	1.11277e-06
ENSDARG00000001825	9.11187	0.386943	1.10907	0.34889	0.727172	0.815389
ENSDARG00000053691	305.561	0.151034	0.176284	0.856763	0.391576	0.521587
ENSDARG00000088641	1354.85	6.42442	0.558522	11.5025	1.28078e-30	2.22863e-29
ENSDARG00000061379	344.751	-0.281775	0.123634	-2.27911	0.0226607	0.0510618
ENSDARG00000110902	0.776493	3.26401	3.00901	1.08475	0.278033	NA
ENSDARG00000014005	63.8373	-0.4453	0.327977	-1.35772	0.174554	0.280342
ENSDARG00000069379	7.07351	2.45551	1.26317	1.94393	0.0519044	0.103372
ENSDARG00000105117	572.107	-0.319655	0.122737	-2.60439	0.00920373	0.02311
ENSDARG00000094433	6.45424	6.42213	1.68615	3.80875	0.000139671	0.000504369
ENSDARG00000052115	4.8733	6.42141	1.76911	3.62973	0.000283715	0.000972526
ENSDARG00000097346	47.4252	-0.186301	0.35811	-0.520235	0.6029	0.714327
ENSDARG00000045016	9.32753	0.395468	0.95539	0.413933	0.678923	0.778363
ENSDARG00000116623	4.8952	-1.06028	1.00055	-1.0597	0.289282	0.415316
ENSDARG00000058421	0.752899	-4.52453	4.02527	-1.12403	0.261	NA
ENSDARG00000030326	107.411	0.698183	0.301408	2.31641	0.020536	0.0469454
ENSDARG00000098123	0.92195	-2.2153	3.04895	-0.726578	0.467485	NA
ENSDARG00000096398	0.372626	-0.767445	5.64956	-0.135842	0.891947	NA
ENSDARG00000079703	15.4566	6.41458	1.55653	4.12108	3.77092e-05	0.00014908
ENSDARG00000058603	42.2866	-0.537555	0.449456	-1.19601	0.231692	0.350503
ENSDARG00000077396	31.7442	-0.960914	0.458712	-2.09481	0.0361879	0.0762227
ENSDARG00000104200	6.20111	6.41001	1.73557	3.69331	0.000221355	0.000771888
ENSDARG00000003584	441.827	0.700633	0.126639	5.53252	3.1567e-08	1.78201e-07
ENSDARG00000078087	3.9451	-0.806287	1.51816	-0.531097	0.595352	0.708168
ENSDARG00000113346	14.9675	0.0130138	0.971689	0.013393	0.989314	0.992865
ENSDARG00000100139	14.5644	6.40893	1.5591	4.11067	3.94515e-05	0.000155534
ENSDARG00000004574	46.702	-0.768479	0.367375	-2.09181	0.0364552	0.0766637
ENSDARG00000079783	262.18	0.35883	0.163432	2.19559	0.0281216	0.0614695
ENSDARG00000045706	711.801	-0.202338	0.1714	-1.1805	0.2378	0.357862
ENSDARG00000099654	5.19438	6.40177	1.75754	3.64247	0.000270037	0.000929171
ENSDARG00000053070	372.328	-0.0334982	0.146893	-0.228045	0.819611	0.876188
ENSDARG00000087956	103.418	-0.529139	0.333776	-1.58531	0.112895	0.197014
ENSDARG00000090486	14.8935	6.3991	1.54841	4.13268	3.58557e-05	0.000142347
ENSDARG00000101522	2.32435	0.829078	1.57704	0.525718	0.599084	0.711164
ENSDARG00000012968	15.4234	1.03359	0.689353	1.49936	0.133781	0.226512
ENSDARG00000106267	3.51648	3.17603	2.07657	1.52946	0.126151	0.21582
ENSDARG00000102796	0.554264	-0.767515	7.35543	-0.104347	0.916894	NA
ENSDARG00000117231	6.1383	6.37953	1.71666	3.71624	0.000202211	0.000709561
ENSDARG00000071497	0.99436	0.650097	3.04212	0.213698	0.830782	NA
ENSDARG00000097901	17.7729	6.37865	1.58158	4.03309	5.50482e-05	0.000211684
ENSDARG00000088643	6.74164	6.37669	1.70639	3.73695	0.000186268	0.000656868
ENSDARG00000102098	0.959445	-4.78268	3.32985	-1.4363	0.150916	NA
ENSDARG00000040700	1.74992	1.60955	2.42387	0.664042	0.506663	0.628391
ENSDARG00000016360	1093.34	-0.543519	0.0857786	-6.3363	2.35355e-10	1.6052e-09
ENSDARG00000117069	16.5909	0.55059	0.875558	0.628844	0.529451	0.648992
ENSDARG00000102914	195.97	0.105401	0.211102	0.499288	0.617576	0.727159
ENSDARG00000057089	137.2	0.286687	0.244689	1.17164	0.241341	0.362204
ENSDARG00000044895	3.26241	-2.76039	1.95088	-1.41495	0.157084	0.257497
ENSDARG00000055439	211.619	6.37365	0.846031	7.53359	4.93644e-14	4.33856e-13
ENSDARG00000017985	168.31	0.822858	0.197306	4.17047	3.03976e-05	0.000121848
ENSDARG00000102123	22.8923	-1.19159	0.605184	-1.96897	0.0489568	0.0983893
ENSDARG00000018060	291.38	-0.686741	0.156168	-4.39745	1.09533e-05	4.68273e-05
ENSDARG00000111722	66.0231	-0.0910038	0.32567	-0.279435	0.779911	0.850467
ENSDARG00000014218	7.13804	0.945577	1.05524	0.896075	0.370213	0.500354
ENSDARG00000057239	19.993	1.37282	0.620301	2.21316	0.0268868	0.0592201
ENSDARG00000069147	47.9107	-0.488614	0.36127	-1.35249	0.176218	0.28249
ENSDARG00000061147	52.9975	-0.125663	0.327708	-0.383462	0.701377	0.795723
ENSDARG00000056921	0.645233	2.97912	4.12076	0.722956	0.469707	NA
ENSDARG00000102898	6.76894	0.589023	0.99308	0.593127	0.553096	0.669502
ENSDARG00000052903	34.8747	-0.1321	0.439353	-0.300669	0.763667	0.839805
ENSDARG00000070331	6.40509	6.37134	1.6786	3.79562	0.000147273	0.00052951
ENSDARG00000078640	208.11	-0.717131	0.189128	-3.79177	0.000149579	0.000537217
ENSDARG00000086261	6.98962	6.36741	1.61854	3.93405	8.35256e-05	0.000312654
ENSDARG00000070178	7.59838	6.359	1.69729	3.74657	0.000179269	0.000634781
ENSDARG00000045808	62.3717	-0.603963	0.326977	-1.84711	0.0647308	0.124255
ENSDARG00000070094	17.2595	6.35477	1.52949	4.15484	3.25519e-05	0.000129854
ENSDARG00000113454	38.3791	0.585856	0.466877	1.25484	0.209536	0.323565
ENSDARG00000034893	124.708	0.651849	0.232143	2.80797	0.00498554	0.0133869
ENSDARG00000104702	1239.65	-0.652895	0.0847986	-7.69936	1.36746e-14	1.24311e-13
ENSDARG00000078140	8.19947	6.3478	1.62085	3.91634	8.99048e-05	0.000335458
ENSDARG00000068596	194.191	0.220948	0.199411	1.108	0.267861	0.391931
ENSDARG00000093420	46.6535	-0.775464	0.358689	-2.16194	0.030623	0.0660714
ENSDARG00000005423	6780.54	0.987886	0.0837212	11.7997	3.91679e-32	7.07588e-31
ENSDARG00000087303	4096.89	-0.864518	0.084215	-10.2656	1.00685e-24	1.42581e-23
ENSDARG00000088408	0.590511	1.77512	3.82917	0.463578	0.64295	NA
ENSDARG00000090872	227.317	0.140113	0.17906	0.782492	0.433925	0.56176
ENSDARG00000090768	0.440385	0.754977	4.58552	0.164644	0.869225	NA
ENSDARG00000092294	5.86403	6.34099	1.7576	3.60776	0.000308851	0.00105053
ENSDARG00000097993	2.27606	1.72521	2.16147	0.798164	0.424776	0.553379
ENSDARG00000094417	1.33238	-0.770085	2.02362	-0.380547	0.703539	NA
ENSDARG00000029581	158.733	-0.783623	0.197835	-3.96099	7.46395e-05	0.000281782
ENSDARG00000076472	5.00762	6.32308	1.773	3.56631	0.00036204	0.00121644
ENSDARG00000092460	0.412482	-0.767333	5.89747	-0.130112	0.896478	NA
ENSDARG00000095523	4.91859	6.31503	1.80688	3.49499	0.000474088	0.0015594
ENSDARG00000075340	77.9814	-0.613756	0.331318	-1.85247	0.0639585	0.122998
ENSDARG00000058180	33.059	0.15382	0.432419	0.355721	0.72205	0.811662
ENSDARG00000105375	5.52773	3.81129	1.73285	2.19944	0.0278469	0.0609764
ENSDARG00000019442	1.28994	-1.72549	2.53666	-0.680223	0.496363	NA
ENSDARG00000003313	10.222	6.31241	1.58749	3.97636	6.99791e-05	0.000265045
ENSDARG00000099032	1.20583	-1.8651	2.7879	-0.669001	0.503495	NA
ENSDARG00000059801	14.1806	-0.980982	0.763518	-1.28482	0.198855	0.310684
ENSDARG00000055524	775.308	0.00826541	0.125239	0.0659971	0.94738	0.964529
ENSDARG00000100739	3.39075	6.31003	1.83275	3.44294	0.000575425	0.00186675
ENSDARG00000073902	80.9673	0.355503	0.356752	0.996499	0.319008	0.447697
ENSDARG00000062788	8.70862	6.30622	1.64307	3.83806	0.000124008	0.000452333
ENSDARG00000052045	7.74374	6.29538	1.63043	3.86118	0.00011284	0.000414722
ENSDARG00000043332	5.09043	1.74635	1.37968	1.26576	0.205598	0.318877
ENSDARG00000035101	23.5951	6.29071	1.50603	4.17701	2.95369e-05	0.000118569
ENSDARG00000013476	42.8603	6.28874	1.48752	4.22768	2.36115e-05	9.58655e-05
ENSDARG00000070346	2.75316	3.99982	1.94439	2.05711	0.039676	0.08245
ENSDARG00000056679	201.041	0.23465	0.177697	1.32051	0.186666	0.29521
ENSDARG00000041538	270.971	-0.0576544	0.174976	-0.329499	0.741778	0.825966
ENSDARG00000029051	2.05003	-2.21316	2.56131	-0.864073	0.387548	0.517582
ENSDARG00000038028	2001.06	-0.242975	0.114619	-2.11986	0.0340177	0.0723191
ENSDARG00000039164	3.25881	6.28722	2.00274	3.13931	0.00169347	0.00504687
ENSDARG00000035185	70.1253	-0.983506	0.378437	-2.59887	0.00935325	0.0234232
ENSDARG00000073994	6.44919	6.27472	1.63326	3.84184	0.000122114	0.000445673
ENSDARG00000056934	0.494857	-1.81199	4.58275	-0.395395	0.692551	NA
ENSDARG00000062749	128.56	-0.781016	0.249873	-3.12565	0.00177414	0.00526672
ENSDARG00000035136	5230.71	-0.138514	0.109429	-1.26579	0.205588	0.318877
ENSDARG00000098507	161.047	0.43857	0.238631	1.83786	0.0660833	0.126423
ENSDARG00000023886	1.34704	-0.846669	2.58288	-0.3278	0.743063	NA
ENSDARG00000012314	831.319	-0.681953	0.105792	-6.44617	1.14713e-10	8.01097e-10
ENSDARG00000045887	3.09041	6.27326	1.81788	3.45086	0.0005588	0.00181757
ENSDARG00000092112	984.579	-0.139002	0.0925781	-1.50146	0.133237	0.225746
ENSDARG00000029720	130.952	0.5579	0.28798	1.93729	0.0527103	0.104829
ENSDARG00000098602	88.79	6.27119	0.775038	8.09147	5.89496e-16	5.72876e-15
ENSDARG00000103163	1124.71	0.323058	0.108693	2.9722	0.00295677	0.00836272
ENSDARG00000003200	55.5108	6.26888	1.48331	4.22627	2.37593e-05	9.64066e-05
ENSDARG00000079296	303.384	6.25332	0.608097	10.2834	8.36893e-25	1.19023e-23
ENSDARG00000091513	180.115	0.0600582	0.198728	0.302213	0.76249	0.839146
ENSDARG00000004297	227.627	0.795826	0.195372	4.07339	4.63345e-05	0.000180307
ENSDARG00000004748	33.6727	6.25044	0.912712	6.8482	7.47845e-12	5.72166e-11
ENSDARG00000017740	701.374	0.218117	0.124073	1.75797	0.0787529	0.14643
ENSDARG00000102368	0.358134	1.56684	5.62382	0.278607	0.780546	NA
ENSDARG00000115543	1.66647	4.82482	2.34805	2.05482	0.0398965	0.0828215
ENSDARG00000013928	472.549	0.517143	0.120806	4.28078	1.86237e-05	7.69363e-05
ENSDARG00000088764	23.4326	-0.969797	0.498448	-1.94563	0.0516986	0.103044
ENSDARG00000096990	3.91881	6.2454	1.82065	3.43031	0.000602897	0.00194759
ENSDARG00000099832	0.468339	3.56018	5.91756	0.601629	0.547421	NA
ENSDARG00000068219	14.777	6.24351	1.56976	3.97736	6.96842e-05	0.000263978
ENSDARG00000099282	0.938813	2.29624	3.24325	0.708007	0.478941	NA
ENSDARG00000060655	6.33699	6.2398	1.65323	3.7743	0.000160459	0.000573493
ENSDARG00000046124	12.8502	1.01315	0.81869	1.23753	0.215889	0.331191
ENSDARG00000095640	0.847044	1.77023	3.41335	0.518619	0.604026	NA
ENSDARG00000074715	39.5872	-0.54029	0.557179	-0.969688	0.332202	0.461517
ENSDARG00000090551	6.1482	-0.0914258	1.11979	-0.0816454	0.934929	0.956709
ENSDARG00000104225	347.875	-0.515375	0.137335	-3.75269	0.00017495	0.000620593
ENSDARG00000104026	11.0663	-1.25932	0.848685	-1.48385	0.13785	0.23195
ENSDARG00000011783	589.192	-0.42876	0.115807	-3.70237	0.000213598	0.000746483
ENSDARG00000071037	320.984	-0.465793	0.155462	-2.99619	0.00273376	0.00779269
ENSDARG00000111806	0.560288	0.755869	4.65648	0.162326	0.871049	NA
ENSDARG00000038639	6.72429	6.23554	1.66457	3.74605	0.000179642	0.000635874
ENSDARG00000103949	7.44354	0.995223	1.19813	0.830646	0.406174	0.535328
ENSDARG00000094055	1.45037	-3.22321	7.02525	-0.458803	0.646375	0.751663
ENSDARG00000025421	161.259	0.711853	0.217484	3.27313	0.00106362	0.00328008
ENSDARG00000009212	13657.1	0.309709	0.0760088	4.07465	4.6084e-05	0.000179473
ENSDARG00000077573	5.85666	6.22522	1.71317	3.63374	0.000279339	0.000959349
ENSDARG00000012534	4.68259	6.21302	1.78437	3.48191	0.000497849	0.00163377
ENSDARG00000078060	2.10252	-1.73788	2.269	-0.765921	0.443723	0.571167
ENSDARG00000043133	6.91132	6.20899	1.68741	3.67959	0.000233608	0.000812128
ENSDARG00000079373	24.9715	1.2819	0.606803	2.11256	0.0346387	0.0734897
ENSDARG00000025325	7.64893	-0.228688	1.00533	-0.227475	0.820054	0.876426
ENSDARG00000059039	2.943	6.19819	1.95454	3.17117	0.00151826	0.00456922
ENSDARG00000079248	9.06467	-0.21786	1.23674	-0.176157	0.86017	0.907478
ENSDARG00000078429	65.3814	-0.632443	0.31222	-2.02563	0.0428025	0.0878438
ENSDARG00000056583	1758.79	-0.391061	0.125764	-3.10949	0.00187413	0.00553706
ENSDARG00000023861	13.8977	1.33241	0.738662	1.80381	0.0712603	0.134859
ENSDARG00000078502	210.315	0.479097	0.20519	2.33489	0.0195491	0.0449221
ENSDARG00000051861	376.347	6.18627	0.317051	19.5119	8.70233e-85	4.70779e-83
ENSDARG00000101535	22.8468	6.1862	1.53531	4.02928	5.59472e-05	0.000214953
ENSDARG00000037244	91.4369	-0.110604	0.275111	-0.402034	0.687659	0.784733
ENSDARG00000069368	5.82991	6.18404	1.73946	3.55515	0.000377768	0.00126564
ENSDARG00000073699	1.63976	1.60683	2.48378	0.646929	0.517678	0.63781
ENSDARG00000029114	8.99275	0.123111	0.817519	0.150591	0.880299	0.922585
ENSDARG00000109770	1.13844	-0.767535	2.74846	-0.27926	0.780045	NA
ENSDARG00000037955	138.973	-0.641873	0.234776	-2.73398	0.00625733	0.0163766
ENSDARG00000103607	4.48308	-1.76317	1.34006	-1.31574	0.188262	0.297354
ENSDARG00000079745	660.011	0.90245	0.120338	7.49928	6.41703e-14	5.61002e-13
ENSDARG00000058800	13.9654	6.18039	1.55313	3.97932	6.9113e-05	0.000261914
ENSDARG00000038153	6.84119	6.17548	1.66431	3.71053	0.000206826	0.00072422
ENSDARG00000091298	11.8659	-0.554807	0.803643	-0.690366	0.489964	0.61327
ENSDARG00000102299	111.765	6.17129	0.749483	8.23406	1.80967e-16	1.80186e-15
ENSDARG00000104826	0.799462	-0.767433	7.35543	-0.104336	0.916903	NA
ENSDARG00000095528	11.3607	-0.965659	0.723649	-1.33443	0.182063	0.289546
ENSDARG00000097501	47.0387	0.933138	0.367976	2.53587	0.011217	0.0275888
ENSDARG00000020252	387.892	0.713812	0.142625	5.00483	5.59102e-07	2.78345e-06
ENSDARG00000102339	3.3178	6.16881	1.98663	3.10516	0.00190176	0.00560866
ENSDARG00000057013	2.63476	-1.82451	1.81605	-1.00466	0.315061	0.443223
ENSDARG00000055565	0.826784	1.58417	3.30686	0.479055	0.6319	NA
ENSDARG00000024642	337.74	-0.473693	0.143405	-3.30318	0.000955936	0.00297945
ENSDARG00000086450	30.6266	0.880971	0.522858	1.68491	0.092005	0.166333
ENSDARG00000105288	224.433	-0.148514	0.203984	-0.728066	0.466573	0.592539
ENSDARG00000087176	3.45774	2.81841	1.80279	1.56336	0.117968	0.204214
ENSDARG00000002909	48.4637	6.15107	0.887836	6.92817	4.26329e-12	3.31675e-11
ENSDARG00000102082	11.1631	-1.00042	0.823484	-1.21487	0.224417	0.341746
ENSDARG00000043359	358.055	-0.245576	0.157196	-1.56223	0.118234	0.204566
ENSDARG00000099492	8.16175	1.44201	1.16605	1.23666	0.216213	0.331508
ENSDARG00000102748	23.4414	6.14876	1.93901	3.17109	0.0015187	0.00456922
ENSDARG00000042509	182.679	-0.190202	0.222498	-0.85485	0.392634	0.522631
ENSDARG00000045145	0.647824	2.15406	4.20124	0.51272	0.608147	NA
ENSDARG00000067639	178.556	0.454247	0.200273	2.26814	0.0233207	0.0523561
ENSDARG00000098155	4.57614	-7.03085	7.21777	-0.974102	0.330006	0.459076
ENSDARG00000071719	26.4397	-0.215375	0.50393	-0.42739	0.669095	0.770591
ENSDARG00000100584	14.4157	0.954953	0.62904	1.51811	0.128986	0.219856
ENSDARG00000093615	2.22128	0.749218	2.14947	0.34856	0.72742	0.815436
ENSDARG00000087162	150.405	0.157927	0.205042	0.770221	0.441169	0.568764
ENSDARG00000117575	0.459329	-0.767504	4.90288	-0.156541	0.875606	NA
ENSDARG00000087873	8.82169	6.14687	1.58137	3.88706	0.000101464	0.000375344
ENSDARG00000097790	0.814824	-3.1975	7.28503	-0.438914	0.660724	NA
ENSDARG00000103590	463.411	-0.639174	0.134617	-4.74809	2.0535e-06	9.57048e-06
ENSDARG00000074749	84.0721	-0.035229	0.300713	-0.117152	0.90674	0.938758
ENSDARG00000062593	24.2448	-0.189637	0.50966	-0.372084	0.70983	0.802195
ENSDARG00000023495	214.428	0.249678	0.186677	1.33748	0.181065	0.288295
ENSDARG00000044827	14.547	6.14341	1.54177	3.98464	6.75825e-05	0.000256604
ENSDARG00000076090	12.3938	0.293529	0.814913	0.360197	0.7187	0.809087
ENSDARG00000052700	7.40008	0.206342	0.9065	0.227625	0.819938	0.876395
ENSDARG00000117200	0.402708	-0.767552	6.47707	-0.118503	0.905669	NA
ENSDARG00000031325	18.6901	6.12796	1.52442	4.01986	5.82337e-05	0.000222984
ENSDARG00000021566	0.937603	-0.785966	2.9031	-0.270734	0.786596	NA
ENSDARG00000091859	15.1388	-0.237434	0.600489	-0.395402	0.692546	0.788452
ENSDARG00000105038	1.38882	1.23145	2.21731	0.55538	0.578635	0.693022
ENSDARG00000029612	152.637	0.388537	0.222079	1.74955	0.0801964	0.148653
ENSDARG00000079325	21.7366	6.1254	1.52966	4.00442	6.21707e-05	0.000237281
ENSDARG00000069192	11.1385	1.20673	1.28117	0.941896	0.346246	0.476031
ENSDARG00000009418	596.82	0.616169	0.133111	4.62899	3.67458e-06	1.66185e-05
ENSDARG00000100938	155.358	-0.298274	0.208465	-1.43081	0.152485	0.251824
ENSDARG00000096946	0.399978	-0.767424	5.39635	-0.142212	0.886913	NA
ENSDARG00000103981	2.79267	6.12362	2.09626	2.92121	0.00348671	0.00969676
ENSDARG00000042876	524.466	6.12262	0.351445	17.4213	5.68967e-68	2.27289e-66
ENSDARG00000028721	443.27	-0.518772	0.13567	-3.82378	0.000131421	0.000477007
ENSDARG00000077948	869.497	0.512475	0.109511	4.67969	2.87314e-06	1.3177e-05
ENSDARG00000102893	134.729	-0.878868	0.211751	-4.15048	3.31782e-05	0.00013222
ENSDARG00000079035	8.08147	0.153387	0.864516	0.177426	0.859174	0.906619
ENSDARG00000079886	121.538	0.458261	0.229844	1.99379	0.0461751	0.093633
ENSDARG00000079236	2.60344	0.571326	1.47536	0.387246	0.698574	0.793645
ENSDARG00000017329	2.86389	1.29653	1.60888	0.805857	0.420325	0.549058
ENSDARG00000021948	386.658	6.12069	1.44966	4.22216	2.41973e-05	9.80236e-05
ENSDARG00000104227	211.396	0.010562	0.184031	0.0573923	0.954233	0.969043
ENSDARG00000045803	384.389	-0.663236	0.131502	-5.04353	4.57011e-07	2.29303e-06
ENSDARG00000115857	1.02615	-3.22042	3.23287	-0.996148	0.319178	NA
ENSDARG00000092283	5.95162	6.11944	1.68122	3.63987	0.000272771	0.000938254
ENSDARG00000058000	397.275	-0.30358	0.134889	-2.25059	0.0244116	0.0543864
ENSDARG00000003068	267.223	0.498002	0.165162	3.01524	0.0025678	0.00737041
ENSDARG00000078139	8.90886	2.421	1.6457	1.4711	0.141264	0.23654
ENSDARG00000014320	1.16536	-1.67789	2.50384	-0.670127	0.502777	NA
ENSDARG00000006409	50.5364	6.10467	1.06371	5.73902	9.52239e-09	5.6638e-08
ENSDARG00000039255	1048.8	-0.985072	0.100217	-9.82939	8.41278e-23	1.10908e-21
ENSDARG00000097093	7.20984	6.10258	1.66525	3.66467	0.00024766	0.000857004
ENSDARG00000077987	75.881	-0.620773	0.304544	-2.03837	0.0415132	0.0855692
ENSDARG00000079834	4.57859	6.10226	1.84931	3.29975	0.000967705	0.00301189
ENSDARG00000088202	42.6467	6.09948	1.0858	5.6175	1.93744e-08	1.11787e-07
ENSDARG00000095981	2.19169	-1.35487	2.04333	-0.663067	0.507288	0.62893
ENSDARG00000025131	25.9036	0.402464	0.527138	0.763488	0.445172	0.572577
ENSDARG00000033231	1.50541	-0.21498	2.15276	-0.0998623	0.920454	0.946826
ENSDARG00000107511	125.558	0.206497	0.226489	0.911728	0.361912	0.491955
ENSDARG00000042727	47.3072	-0.687134	0.383239	-1.79296	0.0729789	0.137586
ENSDARG00000004782	24.3642	-0.0168227	0.483525	-0.0347918	0.972246	0.98159
ENSDARG00000058562	63.7473	-0.506991	0.304204	-1.66661	0.0955912	0.171722
ENSDARG00000043661	1.20219	-0.279459	2.49269	-0.112111	0.910735	NA
ENSDARG00000070339	10.8316	6.09778	1.59996	3.8112	0.000138295	0.000499672
ENSDARG00000002298	49.0782	6.09369	0.79733	7.64261	2.12855e-14	1.91483e-13
ENSDARG00000088937	5.45581	6.08832	1.67581	3.63307	0.000280071	0.000961364
ENSDARG00000041828	45.2952	6.08439	1.08399	5.61294	1.9892e-08	1.14607e-07
ENSDARG00000094857	5.94605	3.00662	1.76857	1.70002	0.0891265	0.161888
ENSDARG00000075977	11.3169	1.36362	1.14393	1.19205	0.233242	0.352472
ENSDARG00000007912	2.33572	3.79297	2.19239	1.73006	0.0836193	0.153928
ENSDARG00000014582	403.662	-0.354579	0.128848	-2.75192	0.00592471	0.01558
ENSDARG00000095152	5.37477	-0.862944	0.979587	-0.880926	0.378358	0.508421
ENSDARG00000079835	72.7721	0.468023	0.356026	1.31457	0.188653	0.297831
ENSDARG00000105219	1.14333	1.50276	2.42889	0.6187	0.536114	NA
ENSDARG00000099483	2.03986	1.19765	2.12902	0.562534	0.573753	0.688711
ENSDARG00000105096	575.941	6.07681	0.328141	18.5189	1.45353e-76	6.83848e-75
ENSDARG00000044976	64.4573	6.07235	0.879989	6.90048	5.18271e-12	4.00535e-11
ENSDARG00000045003	547.101	-0.0349021	0.15046	-0.231969	0.816562	0.873755
ENSDARG00000102128	156.418	-0.314293	0.202554	-1.55165	0.120746	0.208045
ENSDARG00000018814	56.3282	6.05674	0.702333	8.62375	6.47993e-18	6.92797e-17
ENSDARG00000071086	13.0333	0.293847	0.777516	0.377931	0.705482	0.798937
ENSDARG00000078523	270.794	0.483101	0.165759	2.91448	0.00356284	0.00988562
ENSDARG00000113533	10.7776	6.0478	1.59775	3.78519	0.000153591	0.000550632
ENSDARG00000105493	0.800793	0.645698	3.69012	0.17498	0.861095	NA
ENSDARG00000039436	93.5828	6.03822	0.540569	11.1701	5.71048e-29	9.40099e-28
ENSDARG00000035695	39.0109	6.03699	1.49422	4.04023	5.33987e-05	0.00020586
ENSDARG00000117312	154.683	-0.513755	0.197783	-2.59757	0.00938852	0.0234938
ENSDARG00000070401	2.95029	6.03423	1.94804	3.09758	0.00195105	0.00573529
ENSDARG00000098774	63.4166	6.03399	1.05825	5.70186	1.1851e-08	6.98397e-08
ENSDARG00000070704	158.759	-0.0916515	0.2026	-0.452376	0.650998	0.755685
ENSDARG00000057437	7.88719	6.02884	1.67068	3.60861	0.000307843	0.00104764
ENSDARG00000074571	78.3191	0.21278	0.281092	0.756977	0.449064	0.575913
ENSDARG00000105046	55.0642	-0.0442439	0.350494	-0.126233	0.899548	0.934471
ENSDARG00000004498	3.73472	6.02357	1.83814	3.277	0.00104917	0.00324003
ENSDARG00000099518	413.058	-0.605496	0.140509	-4.30929	1.63778e-05	6.82118e-05
ENSDARG00000045147	393.971	-0.287565	0.142876	-2.01269	0.0441475	0.0901846
ENSDARG00000069808	634.875	0.608595	0.114915	5.29604	1.18341e-07	6.32448e-07
ENSDARG00000096730	2.56666	-1.78125	2.09737	-0.849278	0.395726	0.525378
ENSDARG00000092199	478.686	-0.738873	0.121415	-6.08553	1.16109e-09	7.44822e-09
ENSDARG00000102363	6.90471	2.12177	1.19692	1.77269	0.07628	0.142618
ENSDARG00000003475	26.9307	0.118699	0.470939	0.252048	0.801004	0.862379
ENSDARG00000004436	43.4313	0.798921	0.425767	1.87643	0.0605968	0.117593
ENSDARG00000027159	40.9302	-0.931959	0.501734	-1.85748	0.0632431	0.121848
ENSDARG00000091954	3.32945	6.02356	1.84138	3.27121	0.00107087	0.00330139
ENSDARG00000062052	104.875	0.304158	0.268797	1.13155	0.257823	0.380835
ENSDARG00000117577	0.468328	-0.767503	7.35543	-0.104345	0.916896	NA
ENSDARG00000091970	3.48079	6.0183	1.81769	3.31096	0.000929773	0.00290338
ENSDARG00000074289	26.139	0.362439	0.598639	0.605439	0.544888	0.662555
ENSDARG00000061274	26.3342	-0.00798633	0.584656	-0.0136599	0.989101	0.992752
ENSDARG00000041533	89.3145	0.156482	0.252991	0.618529	0.536227	0.655194
ENSDARG00000008920	162.233	-0.209528	0.22503	-0.931112	0.351796	0.481428
ENSDARG00000033551	189.785	-0.537477	0.181747	-2.95728	0.00310368	0.00873306
ENSDARG00000069274	77.3795	-0.18864	0.298357	-0.632261	0.527217	0.646732
ENSDARG00000088727	0.45563	2.37193	5.62329	0.421804	0.673168	NA
ENSDARG00000077830	25.2374	-0.222885	0.51249	-0.434905	0.663631	0.766076
ENSDARG00000069706	133.133	0.815591	0.237555	3.43327	0.00059634	0.0019283
ENSDARG00000028322	237.967	-0.157815	0.17524	-0.900568	0.367818	0.497795
ENSDARG00000093577	0.711484	-0.76743	3.73176	-0.205648	0.837066	NA
ENSDARG00000095654	3.10995	2.73275	1.85459	1.47351	0.140615	0.235652
ENSDARG00000068457	182.474	-0.671201	0.569879	-1.1778	0.238878	0.359218
ENSDARG00000003398	215.902	0.736781	0.19096	3.85829	0.000114183	0.000419115
ENSDARG00000091678	142.982	0.392589	0.249217	1.57529	0.115189	0.200207
ENSDARG00000078966	55.0504	0.3712	0.400302	0.927301	0.35377	0.48353
ENSDARG00000094587	0.886738	0.14015	3.07741	0.0455416	0.963676	NA
ENSDARG00000074611	351.397	-0.714323	0.161028	-4.43601	9.16425e-06	3.95795e-05
ENSDARG00000032405	526.476	0.876185	0.153818	5.69626	1.22465e-08	7.20634e-08
ENSDARG00000051939	1.29701	1.57242	2.50208	0.628446	0.529712	NA
ENSDARG00000025608	7.32969	5.99674	1.62703	3.68569	0.000228086	0.00079446
ENSDARG00000099445	179.716	0.787953	0.194754	4.04589	5.21241e-05	0.00020122
ENSDARG00000093130	0.799742	-0.767363	3.84983	-0.199324	0.842009	NA
ENSDARG00000014717	23.1031	1.54466	1.70002	0.90861	0.363556	0.493541
ENSDARG00000059939	1.09692	-5.20705	2.93371	-1.7749	0.0759142	NA
ENSDARG00000094928	8.09821	5.99545	1.64617	3.64207	0.000270457	0.000930455
ENSDARG00000061120	265.391	5.99008	0.362253	16.5356	2.03178e-61	7.16501e-60
ENSDARG00000068849	40.7666	-0.608384	0.418991	-1.45202	0.146496	0.243513
ENSDARG00000020981	5.45613	5.9803	1.66731	3.58679	0.000334772	0.00113268
ENSDARG00000097572	5.97159	5.97973	1.76349	3.39086	0.000696747	0.00222721
ENSDARG00000112049	2.82721	-1.70854	1.55629	-1.09783	0.272279	0.396613
ENSDARG00000004517	118.291	0.637699	0.238305	2.67598	0.00745117	0.0191008
ENSDARG00000079391	340.658	-0.779207	0.148242	-5.25632	1.46963e-07	7.76425e-07
ENSDARG00000078152	109.187	0.20662	0.248537	0.831344	0.405779	0.535014
ENSDARG00000006514	712.388	-0.902931	0.111562	-8.09355	5.79513e-16	5.6345e-15
ENSDARG00000075854	6.1215	5.97525	1.66696	3.58451	0.000337711	0.00114165
ENSDARG00000068126	256.343	5.97481	0.458256	13.0381	7.42504e-39	1.62532e-37
ENSDARG00000029928	299.372	0.00675422	0.141864	0.0476104	0.962027	0.974668
ENSDARG00000003520	196.69	0.565614	0.209362	2.70161	0.00690054	0.0178483
ENSDARG00000089055	212.395	-0.143603	0.177373	-0.809612	0.418163	0.547062
ENSDARG00000090267	535.734	1.66987	1.77071	0.94305	0.345655	0.475371
ENSDARG00000008723	11.444	0.579582	0.916829	0.632159	0.527283	0.646733
ENSDARG00000058082	9.73987	5.96717	1.5929	3.7461	0.000179606	0.000635858
ENSDARG00000100095	48.4181	5.96139	0.78246	7.61878	2.56079e-14	2.29328e-13
ENSDARG00000108372	0.936225	0.782673	3.00143	0.260766	0.794273	NA
ENSDARG00000102433	342.844	-0.640889	0.141054	-4.54357	5.53088e-06	2.44675e-05
ENSDARG00000075265	239.489	5.9526	0.436147	13.6482	2.07034e-42	4.99446e-41
ENSDARG00000026183	574.706	0.358536	0.130661	2.74402	0.00606919	0.0159241
ENSDARG00000074213	1.47447	-2.78166	2.79207	-0.996272	0.319118	0.447789
ENSDARG00000095139	7.39189	0.41299	0.898663	0.45956	0.645832	0.751207
ENSDARG00000013051	7.74108	-0.344003	0.892861	-0.385282	0.700028	0.794737
ENSDARG00000094104	5.95082	5.94575	1.69633	3.50507	0.000456485	0.00150549
ENSDARG00000079378	33.3133	0.801455	0.506135	1.58348	0.113311	0.197479
ENSDARG00000003382	392.49	0.0798548	0.132019	0.604873	0.545264	0.66289
ENSDARG00000078981	0.432991	-2.21932	4.85592	-0.457034	0.647647	NA
ENSDARG00000004372	334.806	-0.181335	0.1385	-1.30928	0.190441	0.300152
ENSDARG00000101906	3.32241	5.93888	2.00127	2.96756	0.00300172	0.00847619
ENSDARG00000092809	4.79606	5.93451	1.76032	3.37127	0.00074822	0.00237455
ENSDARG00000006939	21.3633	1.7515	0.772488	2.26735	0.0233687	0.0524311
ENSDARG00000071168	9.67424	5.93088	1.63934	3.61785	0.000297061	0.0010139
ENSDARG00000038802	20.4812	5.92866	1.53248	3.86866	0.000109434	0.000402948
ENSDARG00000089799	1.34762	1.74975	2.57546	0.679395	0.496888	NA
ENSDARG00000033768	186.523	0.170389	0.195034	0.873639	0.382315	0.512558
ENSDARG00000035148	7.7985	3.01733	1.70639	1.76825	0.077019	0.143702
ENSDARG00000010075	1.20879	-2.21533	3.09537	-0.71569	0.474183	NA
ENSDARG00000004771	150.053	0.781512	0.231023	3.38283	0.000717428	0.00228816
ENSDARG00000027403	189.508	-0.0357184	0.205305	-0.173977	0.861883	0.908754
ENSDARG00000062598	2.21507	2.23687	2.04056	1.09621	0.272989	0.397254
ENSDARG00000105672	6.05053	-1.93498	1.22198	-1.58348	0.113311	0.197479
ENSDARG00000105377	0.510254	-0.767675	4.75566	-0.161424	0.87176	NA
ENSDARG00000036254	3.48068	5.92667	1.94017	3.05472	0.00225274	0.00654845
ENSDARG00000019556	678.847	0.184669	0.101526	1.81893	0.0689219	0.131044
ENSDARG00000077540	5.66517	5.92666	1.69836	3.48964	0.00048368	0.0015899
ENSDARG00000035187	93.602	-0.286075	0.363942	-0.786044	0.431842	0.560012
ENSDARG00000073923	52.5916	0.138877	0.386031	0.359756	0.71903	0.809275
ENSDARG00000014039	0.848258	-0.667625	7.00274	-0.0953376	0.924047	NA
ENSDARG00000024277	46.1357	0.652629	0.383185	1.70317	0.0885363	0.160948
ENSDARG00000060235	12.3236	5.92325	1.56482	3.78525	0.000153552	0.000550589
ENSDARG00000014571	6146.29	-0.718687	0.0568711	-12.6371	1.31785e-36	2.70855e-35
ENSDARG00000073876	10.3693	5.92083	1.56843	3.77501	0.000160003	0.00057207
ENSDARG00000074815	15.1487	5.92076	1.55885	3.79817	0.00014577	0.000524393
ENSDARG00000039687	38.1751	5.91709	1.49109	3.9683	7.23859e-05	0.000273639
ENSDARG00000002002	203.448	-0.189867	0.173125	-1.0967	0.272771	0.397096
ENSDARG00000022139	19.5552	5.91654	1.53036	3.86611	0.000110584	0.000406972
ENSDARG00000029432	18.0282	5.91512	0.979665	6.0379	1.56131e-09	9.90677e-09
ENSDARG00000104407	12.9098	0.200511	0.653419	0.306864	0.758947	0.837118
ENSDARG00000105512	0.76005	-1.21703	2.69131	-0.452207	0.65112	NA
ENSDARG00000013279	108.818	-0.133625	0.2438	-0.548094	0.583628	0.69778
ENSDARG00000042159	25.3206	-1.01959	0.468599	-2.17582	0.0295685	0.0641149
ENSDARG00000099419	52.5572	0.671636	2.04431	0.328539	0.742504	0.826277
ENSDARG00000105283	0.419235	2.3703	4.90519	0.483223	0.628937	NA
ENSDARG00000097170	28.3396	5.90807	1.56987	3.76342	0.000167607	0.000596679
ENSDARG00000091419	1277.45	-0.564924	0.0931781	-6.06285	1.33731e-09	8.53456e-09
ENSDARG00000059166	1.96531	4.33939	2.12589	2.04121	0.0412302	0.0850477
ENSDARG00000058358	28447.9	-0.718812	0.0493656	-14.561	4.97286e-48	1.36936e-46
ENSDARG00000100660	198.941	0.00379247	0.201255	0.0188441	0.984965	0.990052
ENSDARG00000033355	383.907	5.90735	0.324717	18.1923	5.94284e-74	2.69382e-72
ENSDARG00000018966	1734.86	0.10077	0.088556	1.13793	0.255151	0.378114
ENSDARG00000112015	10.3577	0.248083	0.815111	0.304354	0.760858	0.838202
ENSDARG00000099742	259.959	-0.0807948	0.160823	-0.502384	0.615397	0.725239
ENSDARG00000098270	4.98772	3.23586	1.72764	1.873	0.0610686	0.118346
ENSDARG00000089536	2.40903	4.31202	2.0271	2.12718	0.0334048	0.0712144
ENSDARG00000037177	366.802	0.150158	0.145953	1.02881	0.303569	0.430442
ENSDARG00000089569	33.4102	5.90195	1.48704	3.96892	7.21989e-05	0.000272984
ENSDARG00000045910	276.643	0.161687	0.171182	0.944533	0.344897	0.474703
ENSDARG00000074425	475.251	5.90062	0.402946	14.6437	1.47776e-48	4.10916e-47
ENSDARG00000056324	2.9409	5.89812	1.97493	2.98649	0.00282197	0.00802
ENSDARG00000102505	53.2617	-0.777988	0.335151	-2.32131	0.0202702	0.0463914
ENSDARG00000101127	1238.5	-0.125827	0.082775	-1.52011	0.128483	0.219113
ENSDARG00000053298	0.778732	-0.767576	3.59487	-0.21352	0.830921	NA
ENSDARG00000004904	2.33977	-0.78702	1.60335	-0.490861	0.623525	0.731993
ENSDARG00000045789	6.10635	0.776994	1.42423	0.545555	0.585372	0.699234
ENSDARG00000103164	5.20033	5.8969	1.76941	3.3327	0.000860086	0.00269979
ENSDARG00000077101	30.7234	0.884804	0.754444	1.17279	0.24088	0.361703
ENSDARG00000045595	11.8744	0.610531	0.861033	0.709068	0.478282	0.60268
ENSDARG00000012672	398.304	0.449136	0.147534	3.04428	0.00233235	0.00676204
ENSDARG00000117326	0.809197	-0.767525	3.89585	-0.197011	0.843819	NA
ENSDARG00000110572	1.94927	3.96139	2.05467	1.92799	0.0538559	0.10668
ENSDARG00000094560	9.69742	1.34351	0.71316	1.88389	0.0595802	0.115926
ENSDARG00000092443	2.96627	-2.36618	2.13025	-1.11075	0.266675	0.390691
ENSDARG00000039310	229.303	-0.628611	0.170762	-3.68121	0.000232127	0.000807542
ENSDARG00000054031	171.634	0.160243	0.226427	0.707705	0.479129	0.603363
ENSDARG00000057006	105.993	0.00158572	0.253985	0.00624335	0.995019	0.996835
ENSDARG00000092798	4507.36	0.898485	0.106198	8.46046	2.66326e-17	2.77567e-16
ENSDARG00000093326	2.8756	-0.210768	1.50234	-0.140293	0.888429	0.928361
ENSDARG00000042561	42.7168	0.615905	0.361595	1.7033	0.0885122	0.160927
ENSDARG00000041728	365.534	-0.0929895	0.151148	-0.615219	0.53841	0.657212
ENSDARG00000099240	4.26873	5.89329	1.77876	3.31315	0.0009225	0.00288249
ENSDARG00000094002	25.6746	-0.671441	0.51825	-1.29559	0.195115	0.306304
ENSDARG00000098604	0.926049	-3.79871	3.09284	-1.22823	0.219361	NA
ENSDARG00000003938	656.993	0.0466812	0.113966	0.409607	0.682094	0.780806
ENSDARG00000076146	3.29791	5.88098	1.88279	3.12355	0.00178684	0.00530124
ENSDARG00000112874	12.6836	0.28203	0.735024	0.383701	0.7012	0.795612
ENSDARG00000042000	30.4936	5.87656	1.48563	3.95559	7.63449e-05	0.000287892
ENSDARG00000012833	13.7214	-0.595731	0.622077	-0.957648	0.33824	0.467778
ENSDARG00000044153	3030.27	-0.732596	0.0633064	-11.5722	5.69826e-31	1.00207e-29
ENSDARG00000068208	137.867	-0.748355	0.211901	-3.53163	0.000413011	0.00137513
ENSDARG00000100766	236.821	-0.352114	0.177857	-1.97976	0.0477303	0.0963535
ENSDARG00000086618	1669.85	0.974273	0.102794	9.47791	2.5943e-21	3.24558e-20
ENSDARG00000054619	134.637	0.305067	0.197307	1.54615	0.122068	0.209976
ENSDARG00000011113	0.563896	2.22868	3.81197	0.584653	0.558781	NA
ENSDARG00000042983	268.329	5.86245	0.566966	10.34	4.64431e-25	6.69145e-24
ENSDARG00000101331	2.81542	-0.154597	1.47864	-0.104553	0.91673	0.944937
ENSDARG00000045863	142.624	5.85756	0.681984	8.58899	8.77394e-18	9.32037e-17
ENSDARG00000092896	0.402694	-0.767441	4.70262	-0.163194	0.870365	NA
ENSDARG00000063387	3.0169	-3.09825	1.94322	-1.59439	0.11085	0.194041
ENSDARG00000063682	2327.08	-0.735354	0.0856316	-8.58741	8.89487e-18	9.44378e-17
ENSDARG00000091232	4.03718	5.84909	1.85317	3.15625	0.0015981	0.00478939
ENSDARG00000068705	185.746	0.492169	0.215897	2.27965	0.0226283	0.0509952
ENSDARG00000053836	532.043	5.83598	0.32122	18.1682	9.22001e-74	4.1698e-72
ENSDARG00000005015	254.012	0.198611	0.169773	1.16986	0.242059	0.363061
ENSDARG00000019924	1297.93	0.544493	0.0949529	5.73435	9.78873e-09	5.81176e-08
ENSDARG00000101356	10.2219	5.83263	1.58878	3.67114	0.000241474	0.00083742
ENSDARG00000092677	622.047	-0.395559	0.136449	-2.89895	0.0037442	0.0103462
ENSDARG00000098433	252.131	0.377314	0.182847	2.06356	0.0390599	0.0813912
ENSDARG00000059575	17.9852	-0.0196969	0.681852	-0.0288874	0.976954	0.984321
ENSDARG00000016343	5.58876	-3.77342	1.74068	-2.16779	0.030175	0.0652041
ENSDARG00000032651	564.299	0.127298	0.122156	1.04209	0.297368	0.423586
ENSDARG00000020610	55641.8	-0.761272	0.0843739	-9.0226	1.83677e-19	2.11772e-18
ENSDARG00000101324	2.89893	-1.60772	1.54846	-1.03827	0.299143	0.42561
ENSDARG00000070151	741.341	-0.113306	0.105273	-1.07631	0.281789	0.406646
ENSDARG00000101164	3.48152	5.82386	1.90415	3.05851	0.00222441	0.00647082
ENSDARG00000095843	1.18674	0.738396	3.67356	0.201003	0.840696	NA
ENSDARG00000093484	56.9727	-0.221927	0.368464	-0.602304	0.546972	0.664398
ENSDARG00000027586	116.686	-0.787102	0.243577	-3.23142	0.00123175	0.00376233
ENSDARG00000100398	1.551	-2.20762	2.81441	-0.784401	0.432805	0.56083
ENSDARG00000089432	24.9923	5.81795	1.52576	3.81315	0.000137207	0.00049621
ENSDARG00000104439	34.833	0.605897	0.426366	1.42107	0.155296	0.255397
ENSDARG00000056027	0.515971	-2.20624	4.65136	-0.474322	0.63527	NA
ENSDARG00000038855	6.47824	-1.02265	1.00047	-1.02217	0.3067	0.433984
ENSDARG00000105115	1.89152	2.18065	2.4248	0.899309	0.368488	0.498464
ENSDARG00000061647	10.4946	5.80779	1.58411	3.66627	0.000246111	0.000852419
ENSDARG00000075446	261.322	0.14347	0.167355	0.857283	0.391288	0.52128
ENSDARG00000058327	1.71324	-0.767544	2.73017	-0.281134	0.778608	0.849647
ENSDARG00000111013	0.870248	-2.4564	3.38209	-0.726296	0.467658	NA
ENSDARG00000075727	150.255	5.79826	0.399859	14.5008	1.19833e-47	3.26808e-46
ENSDARG00000089951	21.0807	1.51957	0.784859	1.93611	0.0528548	0.105043
ENSDARG00000092517	0.521968	-0.767522	4.4239	-0.173495	0.862263	NA
ENSDARG00000006200	1467.55	0.778348	0.0931967	8.35167	6.73073e-17	6.87407e-16
ENSDARG00000016775	163.878	-0.287472	0.213552	-1.34614	0.178256	0.284997
ENSDARG00000111840	22.6621	5.7868	1.09578	5.28097	1.28501e-07	6.84353e-07
ENSDARG00000008439	36.2909	-0.508789	0.403566	-1.26073	0.207405	0.321102
ENSDARG00000021250	19.4255	1.6342	1.00386	1.62791	0.103545	0.183493
ENSDARG00000100371	38527	0.267051	0.0499888	5.34221	9.18187e-08	4.95641e-07
ENSDARG00000110114	3.21749	-0.541925	3.55031	-0.152641	0.878681	0.921279
ENSDARG00000097091	8.65934	5.78431	1.74388	3.31692	0.000910146	0.00284657
ENSDARG00000102977	130.402	0.766826	0.260801	2.94028	0.0032792	0.0091801
ENSDARG00000100475	2.71917	-0.492906	1.53864	-0.320353	0.748701	0.830756
ENSDARG00000043299	7.94855	5.78131	1.6051	3.60184	0.000315972	0.00107309
ENSDARG00000061718	2.68962	2.6425	1.99845	1.32227	0.186077	0.294537
ENSDARG00000038543	87.5664	0.0967309	0.278273	0.347612	0.728132	0.815912
ENSDARG00000025269	1531.07	0.738054	0.112164	6.58015	4.69983e-11	3.37959e-10
ENSDARG00000057035	419.355	5.7796	0.282107	20.4873	2.79555e-93	1.6819e-91
ENSDARG00000070971	244.089	0.545756	0.195399	2.79304	0.00522158	0.0139397
ENSDARG00000058570	5.76891	5.76632	1.7604	3.27558	0.00105445	0.00325331
ENSDARG00000060926	7.17687	1.377	1.27839	1.07713	0.281421	0.406263
ENSDARG00000099870	24328.2	-0.550344	0.0644785	-8.53531	1.39783e-17	1.47306e-16
ENSDARG00000096863	32.4548	0.514624	0.759052	0.677983	0.497782	0.6204
ENSDARG00000094193	2.21655	-0.0476622	1.76188	-0.027052	0.978418	0.985517
ENSDARG00000061215	53.6454	0.023507	0.361676	0.0649945	0.948178	0.964847
ENSDARG00000021374	834.653	0.431914	0.100288	4.30674	1.65681e-05	6.89609e-05
ENSDARG00000092436	1.12448	-4.21579	2.99076	-1.4096	0.158656	NA
ENSDARG00000024789	127.45	5.76631	0.505083	11.4166	3.45665e-30	5.92134e-29
ENSDARG00000102059	101.204	5.76599	1.05101	5.48615	4.10791e-08	2.29613e-07
ENSDARG00000053488	3.66111	-0.557423	1.34673	-0.413909	0.678941	0.778363
ENSDARG00000058165	3.63821	-2.89611	1.5717	-1.84266	0.0653782	0.125255
ENSDARG00000044380	104.425	0.615431	0.2967	2.07425	0.0380558	0.0795746
ENSDARG00000004199	1.58721	-0.767445	2.5521	-0.300711	0.763635	0.839805
ENSDARG00000061600	381.794	-0.0937108	0.136106	-0.688516	0.491128	0.613918
ENSDARG00000069600	6.15651	-2.27001	1.171	-1.93852	0.0525594	0.10456
ENSDARG00000105526	31.5273	-0.253833	0.417996	-0.607262	0.543677	0.661691
ENSDARG00000092381	3.96007	0.294523	1.3073	0.225291	0.821753	0.877584
ENSDARG00000030166	86.3478	-0.586984	0.305938	-1.91864	0.0550298	0.108499
ENSDARG00000101296	2.5623	3.79268	2.21619	1.71135	0.087016	0.158672
ENSDARG00000018744	2.63575	5.76045	2.19066	2.62955	0.00854971	0.0216433
ENSDARG00000098363	1.25045	4.54876	2.88267	1.57797	0.114573	NA
ENSDARG00000076466	229.007	0.110848	0.176943	0.626462	0.531012	0.650356
ENSDARG00000057334	372.045	-0.0207136	0.136803	-0.151412	0.879651	0.922052
ENSDARG00000037928	409.11	-0.41423	0.149609	-2.76876	0.00562708	0.0148801
ENSDARG00000078261	14.7677	1.21823	0.947188	1.28615	0.19839	0.310193
ENSDARG00000053447	550.025	-0.483229	0.107544	-4.4933	7.01292e-06	3.07157e-05
ENSDARG00000095015	5.97241	5.76024	1.7498	3.29193	0.000995009	0.00308815
ENSDARG00000099070	3.14874	3.42484	1.95903	1.74824	0.0804233	0.149018
ENSDARG00000006420	371.675	-0.568624	0.134664	-4.22254	2.41562e-05	9.78769e-05
ENSDARG00000042056	165.113	-0.709135	0.225766	-3.14101	0.00168364	0.00502209
ENSDARG00000006869	50.7	-0.324977	0.399924	-0.812598	0.416449	0.545361
ENSDARG00000095798	136.138	5.75957	0.574634	10.023	1.20752e-23	1.64997e-22
ENSDARG00000088595	7.77958	5.73114	1.63934	3.496	0.000472286	0.00155425
ENSDARG00000057321	86.8516	-0.0902587	0.2526	-0.357319	0.720853	0.810914
ENSDARG00000044235	3.04949	5.72684	1.91409	2.99194	0.00277209	0.00788949
ENSDARG00000097248	3.94308	5.72024	1.85155	3.08943	0.00200542	0.00588031
ENSDARG00000016336	91.4152	-0.0580853	0.284571	-0.204115	0.838263	0.890517
ENSDARG00000114738	23.9047	4.48732	2.13416	2.10261	0.0354997	0.0749718
ENSDARG00000116628	214.359	0.261276	0.25161	1.03842	0.299076	0.425572
ENSDARG00000100461	47.2914	5.71664	1.07208	5.33227	9.6992e-08	5.22573e-07
ENSDARG00000079931	69.8503	-0.876962	0.310044	-2.82851	0.00467657	0.0126256
ENSDARG00000101365	16.2308	-0.86163	0.684382	-1.25899	0.208034	0.321725
ENSDARG00000076343	2.3327	-4.21919	2.19867	-1.91897	0.0549877	0.108457
ENSDARG00000012395	306.111	5.71463	0.533503	10.7115	8.98588e-27	1.36605e-25
ENSDARG00000074807	296.121	-0.622869	0.161797	-3.8497	0.00011826	0.00043288
ENSDARG00000095663	0.868598	0.568701	2.86623	0.198414	0.842721	NA
ENSDARG00000086903	202.522	0.367026	0.196521	1.86762	0.0618154	0.119548
ENSDARG00000020334	565.433	-0.166697	0.121553	-1.37139	0.170252	0.274834
ENSDARG00000058608	5.58213	-1.20815	1.12995	-1.06921	0.284977	0.410352
ENSDARG00000041301	3.54887	3.63553	1.90181	1.91162	0.0559251	0.110054
ENSDARG00000095424	9.3701	5.71394	1.59663	3.57874	0.000345258	0.00116538
ENSDARG00000018738	360.484	0.511063	0.141253	3.61806	0.000296816	0.00101324
ENSDARG00000076804	1.47132	0.651595	2.8895	0.225505	0.821587	0.877584
ENSDARG00000059399	1.56517	2.28801	2.37466	0.963511	0.335291	0.46493
ENSDARG00000017038	8.53145	5.71233	1.60406	3.56116	0.000369214	0.00123908
ENSDARG00000029177	49.617	-0.0873154	0.39287	-0.22225	0.824119	0.879397
ENSDARG00000092243	14.9215	5.7094	1.54394	3.69793	0.000217361	0.000758435
ENSDARG00000097262	1.07788	-0.767489	2.91484	-0.263304	0.792316	NA
ENSDARG00000021177	209.562	0.316949	0.20373	1.55573	0.119772	0.206706
ENSDARG00000035715	2080.41	-0.338832	0.0890014	-3.80704	0.000140639	0.000507406
ENSDARG00000093748	365.908	5.70814	0.313325	18.218	3.7165e-74	1.6885e-72
ENSDARG00000014969	29.4779	0.949957	0.540065	1.75897	0.0785829	0.146194
ENSDARG00000074776	83.8142	5.70716	0.691911	8.2484	1.60526e-16	1.60316e-15
ENSDARG00000006399	2653.7	-0.0417995	0.0946872	-0.441449	0.658888	0.762462
ENSDARG00000075433	9293.24	-0.811169	0.0477757	-16.9787	1.18092e-64	4.46589e-63
ENSDARG00000040141	1.11696	-3.80588	3.01823	-1.26097	0.207321	NA
ENSDARG00000100781	1.24653	-0.767498	3.25344	-0.235903	0.813508	NA
ENSDARG00000071590	2.27201	5.70646	2.2816	2.50108	0.0123816	0.0301108
ENSDARG00000054683	5.16823	0.423528	1.3886	0.305004	0.760363	0.837853
ENSDARG00000067605	77.2488	-0.144144	0.341244	-0.422408	0.672728	0.773652
ENSDARG00000044973	3.91803	-2.63827	1.31299	-2.00936	0.0444985	0.0907897
ENSDARG00000117294	4.30756	1.5734	1.52554	1.03137	0.302367	0.429076
ENSDARG00000063511	104.364	0.589489	0.261853	2.25122	0.0243716	0.0543312
ENSDARG00000097704	2.35135	2.23674	2.27302	0.98404	0.325096	0.454315
ENSDARG00000012219	154.811	-0.258474	0.222386	-1.16228	0.245123	0.366438
ENSDARG00000110581	498.983	-0.601901	0.135584	-4.43933	9.02388e-06	3.90157e-05
ENSDARG00000032129	390.952	-0.124491	0.132957	-0.936325	0.349106	0.478836
ENSDARG00000015128	11258.8	0.149112	0.131616	1.13294	0.257241	0.380259
ENSDARG00000058710	20.9678	0.33589	0.577077	0.582053	0.560531	0.67611
ENSDARG00000016481	149.221	-0.446439	0.207501	-2.1515	0.0314371	0.0675342
ENSDARG00000069249	262.017	-0.8671	0.176086	-4.9243	8.46626e-07	4.11781e-06
ENSDARG00000017960	64.1227	0.203705	0.326274	0.624338	0.532406	0.65162
ENSDARG00000045089	12.4652	5.68752	1.56901	3.62491	0.000289059	0.000988797
ENSDARG00000097082	58.5186	-0.504583	0.313979	-1.60706	0.108041	0.190216
ENSDARG00000094177	1.84203	1.23728	2.40592	0.514263	0.607068	0.717894
ENSDARG00000078551	27.4405	-0.213354	0.481061	-0.443508	0.657399	0.761404
ENSDARG00000116723	1.49711	-0.640959	2.01658	-0.317845	0.750603	0.831795
ENSDARG00000000804	5.48909	5.68516	1.75662	3.23643	0.00121035	0.00370209
ENSDARG00000014674	283.924	0.535258	0.173125	3.09175	0.00198983	0.00583979
ENSDARG00000068590	21.6378	0.64641	0.563784	1.14656	0.251565	0.373873
ENSDARG00000068915	4.10304	-2.62685	1.85416	-1.41674	0.15656	0.256878
ENSDARG00000053876	164.085	-0.237139	0.187937	-1.2618	0.207022	0.320703
ENSDARG00000098696	12.6362	1.72413	1.12722	1.52955	0.126129	0.215818
ENSDARG00000102332	194.916	5.67592	0.372203	15.2495	1.65808e-52	4.98027e-51
ENSDARG00000039697	5.22564	5.66611	1.68933	3.35406	0.000796358	0.00251565
ENSDARG00000000423	111.268	-0.308016	0.246709	-1.2485	0.21185	0.326378
ENSDARG00000093304	3.10445	5.6588	1.97033	2.87201	0.00407876	0.0111773
ENSDARG00000102501	0.554393	-0.795948	4.51265	-0.176381	0.859994	NA
ENSDARG00000053062	9.69413	-0.253805	0.69575	-0.364794	0.715265	0.806318
ENSDARG00000057167	2179.19	-0.340896	0.0667987	-5.10333	3.33727e-07	1.7033e-06
ENSDARG00000044290	0.558854	-1.79754	3.668	-0.490059	0.624092	NA
ENSDARG00000045618	1082.34	0.890901	0.107089	8.31926	8.85105e-17	8.97033e-16
ENSDARG00000060012	285.39	-0.232867	0.203699	-1.14319	0.25296	0.375499
ENSDARG00000067958	46.6064	5.65721	0.893066	6.3346	2.3796e-10	1.62074e-09
ENSDARG00000026908	1942.99	0.784811	0.0710291	11.0491	2.21334e-28	3.56451e-27
ENSDARG00000092775	5.94164	-1.6204	1.17489	-1.37919	0.167835	0.271617
ENSDARG00000116617	197.579	5.65029	0.39902	14.1604	1.61006e-45	4.16769e-44
ENSDARG00000097120	7.46474	5.64595	1.80223	3.13276	0.00173173	0.00515007
ENSDARG00000034982	198.474	-0.0388792	0.20327	-0.191269	0.848315	0.898216
ENSDARG00000101431	80.0302	-0.239042	0.301616	-0.792535	0.428049	0.556839
ENSDARG00000095072	1.71086	-0.767721	7.09383	-0.108224	0.913818	0.943373
ENSDARG00000100292	0.455059	2.56469	4.72288	0.543035	0.587106	NA
ENSDARG00000063126	179.867	0.721809	0.2161	3.34016	0.000837308	0.00263579
ENSDARG00000039162	849.297	-0.575955	0.0980038	-5.87686	4.18111e-09	2.56684e-08
ENSDARG00000101234	25.9579	5.64337	1.5147	3.72574	0.000194743	0.000684842
ENSDARG00000057918	312.542	-0.694563	0.159641	-4.35078	1.35656e-05	5.72802e-05
ENSDARG00000025559	18.8287	-0.560975	0.587072	-0.955548	0.339301	0.46869
ENSDARG00000093098	112.642	5.63932	0.523249	10.7775	4.39582e-27	6.76547e-26
ENSDARG00000056744	29.3007	-0.342872	0.674121	-0.508621	0.611018	0.721276
ENSDARG00000041554	0.327111	-0.767492	6.92617	-0.11081	0.911767	NA
ENSDARG00000054835	80.0442	0.155563	0.284903	0.546022	0.585051	0.699061
ENSDARG00000004714	724.914	-0.999282	0.11429	-8.7434	2.2619e-18	2.47835e-17
ENSDARG00000062674	168.108	-0.459057	0.200347	-2.2913	0.0219458	0.0496822
ENSDARG00000020364	1.33295	-3.13464	2.43193	-1.28895	0.197415	NA
ENSDARG00000078468	91.6221	5.63815	0.863087	6.53253	6.46669e-11	4.60508e-10
ENSDARG00000087950	398.692	0.00281468	0.130505	0.0215676	0.982793	0.988411
ENSDARG00000006598	1675.52	0.724304	0.0836521	8.65852	4.77916e-18	5.13727e-17
ENSDARG00000021193	3878.02	-0.998786	0.061312	-16.2902	1.15823e-59	3.96473e-58
ENSDARG00000100743	18.9564	0.0104048	0.581128	0.0179045	0.985715	0.990555
ENSDARG00000113438	0.456351	-0.767558	4.81242	-0.159495	0.873279	NA
ENSDARG00000094374	1.6933	0.164056	2.41422	0.0679538	0.945822	0.963685
ENSDARG00000093384	0.903483	-0.767509	4.05479	-0.189284	0.84987	NA
ENSDARG00000003808	439.769	5.63542	0.237755	23.7027	3.3856e-124	3.26299e-122
ENSDARG00000037415	10.9243	1.09237	0.846673	1.29019	0.196983	0.308528
ENSDARG00000114396	0.608406	-0.875805	3.62673	-0.241486	0.809179	NA
ENSDARG00000112540	153.885	5.63057	0.5837	9.64635	5.09355e-22	6.48668e-21
ENSDARG00000075791	3.84412	5.62988	1.89387	2.97269	0.00295204	0.00835137
ENSDARG00000070155	1727.13	0.0796871	0.0780959	1.02037	0.307551	0.434877
ENSDARG00000063242	101.106	0.406866	0.260124	1.56412	0.117788	0.203939
ENSDARG00000016443	5151.23	-0.821839	0.0541791	-15.1689	5.68062e-52	1.69854e-50
ENSDARG00000032708	130.526	5.61638	0.521821	10.763	5.14497e-27	7.8879e-26
ENSDARG00000002411	4.48852	2.54162	1.74928	1.45295	0.146238	0.243166
ENSDARG00000094160	6.69974	5.60484	1.64321	3.41091	0.000647463	0.00208005
ENSDARG00000070340	2.24197	4.51536	2.10917	2.14082	0.0322885	0.0691388
ENSDARG00000100375	16.131	-1.07683	0.582119	-1.84984	0.0643369	0.123642
ENSDARG00000025889	657.087	0.707748	0.115072	6.15048	7.72486e-10	5.05233e-09
ENSDARG00000020201	323.193	-0.144091	0.151111	-0.953544	0.340314	0.469828
ENSDARG00000095396	5.80532	0.782351	1.09233	0.716225	0.473852	0.598677
ENSDARG00000076381	1.4803	2.17395	2.62922	0.826841	0.408327	0.537666
ENSDARG00000075346	124.387	-0.406457	0.228423	-1.77941	0.0751731	0.14092
ENSDARG00000060253	3.89215	-1.84157	1.45952	-1.26176	0.207034	0.320703
ENSDARG00000096979	513.344	5.60032	0.322067	17.3887	1.00507e-67	3.99893e-66
ENSDARG00000104339	18.3731	-0.772773	0.660775	-1.16949	0.242205	0.363225
ENSDARG00000091317	3.21362	5.59418	2.04924	2.72988	0.00633579	0.0165492
ENSDARG00000027079	1.14072	-2.20736	2.96066	-0.745562	0.455932	NA
ENSDARG00000101891	518.686	-0.507499	0.135065	-3.75745	0.000171653	0.000609987
ENSDARG00000101776	0.975401	0.65134	2.92202	0.222908	0.823607	NA
ENSDARG00000045936	9.99243	5.59056	1.61267	3.46664	0.000527001	0.0017226
ENSDARG00000028257	2.23177	1.67499	2.24515	0.746049	0.455638	0.581943
ENSDARG00000110256	1.61862	2.77038	2.62314	1.05613	0.290908	0.41673
ENSDARG00000092336	2.03757	-1.35087	1.88792	-0.715532	0.47428	0.598967
ENSDARG00000100482	58.8128	0.393451	0.317139	1.24062	0.214744	0.329816
ENSDARG00000013023	26.3968	-0.163398	0.520449	-0.313955	0.753555	0.833393
ENSDARG00000103817	4.81264	-2.74894	1.31196	-2.0953	0.0361447	0.0761477
ENSDARG00000037587	0.644811	-2.2065	4.14076	-0.532872	0.594122	NA
ENSDARG00000110055	0.747539	0.857986	3.48076	0.246494	0.8053	NA
ENSDARG00000095224	66.8946	-0.424624	0.342908	-1.2383	0.215603	0.330802
ENSDARG00000104820	368.222	-0.288611	0.134576	-2.14459	0.0319855	0.0685937
ENSDARG00000037852	56.937	5.58665	1.05593	5.29072	1.21833e-07	6.50762e-07
ENSDARG00000114646	5.47201	-1.43635	1.2461	-1.15267	0.249046	0.371214
ENSDARG00000044325	5.66523	5.58516	1.67456	3.3353	0.000852085	0.0026778
ENSDARG00000029474	535.581	-0.519917	0.123882	-4.19687	2.70634e-05	0.000109034
ENSDARG00000078072	0.906749	2.15791	3.63873	0.59304	0.553155	NA
ENSDARG00000099594	3.73768	-2.13004	1.27578	-1.66959	0.0949999	0.170845
ENSDARG00000016782	1332	-0.264209	0.0858312	-3.07824	0.00208224	0.00607953
ENSDARG00000040230	16.861	5.58044	1.51256	3.68939	0.00022479	0.000783666
ENSDARG00000021255	16.9482	5.56909	1.54384	3.60729	0.000309407	0.00105224
ENSDARG00000079544	0.661696	-0.767499	7.35543	-0.104345	0.916896	NA
ENSDARG00000062181	57.6233	0.27576	0.417963	0.659773	0.5094	0.630919
ENSDARG00000100940	5.65359	0.493532	1.1345	0.435024	0.663545	0.766021
ENSDARG00000058207	81.7738	-0.51415	0.296741	-1.73266	0.0831564	0.153224
ENSDARG00000078066	5.93772	1.10137	1.19452	0.922016	0.35652	0.486557
ENSDARG00000077557	2.07968	-3.3187	2.12998	-1.55809	0.119213	0.205975
ENSDARG00000014181	21.1937	-1.4988	0.737484	-2.03232	0.0421217	0.0866257
ENSDARG00000044942	471.518	-0.914511	0.140823	-6.49406	8.35539e-11	5.90769e-10
ENSDARG00000096681	7.92497	-1.24308	1.13978	-1.09063	0.275435	0.39951
ENSDARG00000098463	0.47424	-0.767487	5.18598	-0.147993	0.882349	NA
ENSDARG00000097368	65.0328	-0.184667	0.302243	-0.61099	0.541206	0.659614
ENSDARG00000077975	215.088	5.56088	0.412816	13.4706	2.3294e-41	5.49262e-40
ENSDARG00000035577	541.452	0.376642	0.112876	3.33677	0.000847584	0.00266518
ENSDARG00000019961	107.318	0.248412	0.256539	0.968323	0.332883	0.462334
ENSDARG00000101878	0.424435	2.67934	4.72906	0.566569	0.571007	NA
ENSDARG00000103769	32.0173	5.56077	1.52612	3.64372	0.000268723	0.00092529
ENSDARG00000008020	263.382	0.262818	0.157317	1.67063	0.0947956	0.170555
ENSDARG00000011961	42.6633	-0.290776	0.406292	-0.715681	0.474188	0.598927
ENSDARG00000040822	837.388	-0.22086	0.0972424	-2.27123	0.0231328	0.0520017
ENSDARG00000093186	5.18871	5.5583	1.75824	3.16128	0.00157078	0.00471842
ENSDARG00000008075	265.832	5.55704	0.44986	12.3528	4.70414e-35	9.21975e-34
ENSDARG00000043470	0.754544	0.644687	3.9056	0.165067	0.868891	NA
ENSDARG00000035514	223.435	5.54797	0.461269	12.0276	2.54404e-33	4.72934e-32
ENSDARG00000117774	4.04962	-0.76393	1.46679	-0.520817	0.602494	0.71403
ENSDARG00000102929	61.8658	5.54591	0.874971	6.33839	2.32186e-10	1.58413e-09
ENSDARG00000005154	1.13782	1.29736	7.24675	0.179026	0.857917	NA
ENSDARG00000103976	6.89307	5.54027	1.79413	3.08799	0.00201513	0.0059053
ENSDARG00000031956	163.956	0.290421	0.218218	1.33087	0.183231	0.290959
ENSDARG00000077087	4.68494	-1.81684	1.26541	-1.43577	0.151067	0.249961
ENSDARG00000040350	116.199	0.354849	0.241554	1.46903	0.141825	0.23722
ENSDARG00000096748	0.486887	-0.76751	5.52949	-0.138803	0.889606	NA
ENSDARG00000022858	4.10787	-2.20115	1.37298	-1.60319	0.108892	0.191356
ENSDARG00000096954	68.9027	0.4282	0.288041	1.48659	0.137123	0.230969
ENSDARG00000096493	1.54599	-3.07012	2.18178	-1.40716	0.159379	0.260609
ENSDARG00000003968	0.555634	0.592949	4.53334	0.130797	0.895936	NA
ENSDARG00000038812	6.88197	5.53954	1.68025	3.29686	0.00097773	0.00303929
ENSDARG00000056191	4.98974	2.33144	1.40171	1.66328	0.0962563	0.172666
ENSDARG00000010155	536.666	0.55541	0.121121	4.58559	4.52701e-06	2.02798e-05
ENSDARG00000025903	806.42	5.53941	0.202074	27.4128	1.93062e-165	3.01815e-163
ENSDARG00000116920	9.79859	-0.464549	0.788965	-0.588808	0.55599	0.672168
ENSDARG00000035905	140.859	0.277454	0.214023	1.29638	0.194845	0.306001
ENSDARG00000093774	2.58895	-0.408285	1.44858	-0.281852	0.778057	0.84929
ENSDARG00000092693	31475.5	-0.303047	0.0805872	-3.76048	0.000169585	0.000603072
ENSDARG00000101465	30.8195	0.783908	0.482896	1.62335	0.104515	0.184974
ENSDARG00000102389	7.0637	5.53895	1.63312	3.39164	0.000694759	0.00222193
ENSDARG00000076443	12.1711	1.10266	0.895924	1.23076	0.218414	0.334315
ENSDARG00000101361	103.623	0.0347204	0.250774	0.138453	0.889883	0.929343
ENSDARG00000007812	350.116	-0.0181261	0.165761	-0.109351	0.912924	0.942838
ENSDARG00000036462	7.95193	5.53845	1.60208	3.45704	0.000546134	0.00177957
ENSDARG00000018881	1217.12	-0.435456	0.0867927	-5.01719	5.24324e-07	2.62017e-06
ENSDARG00000096046	1155.27	-0.983697	0.103601	-9.49506	2.20078e-21	2.76196e-20
ENSDARG00000043482	3.65666	5.53334	1.8445	2.99991	0.0027006	0.00771146
ENSDARG00000076798	27.3484	-0.498398	0.451684	-1.10342	0.269844	0.39399
ENSDARG00000070507	0.385366	-0.767479	6.04498	-0.126961	0.898971	NA
ENSDARG00000103739	14.0248	0.318961	0.752803	0.423697	0.671786	0.772794
ENSDARG00000105162	4.64474	5.53309	1.72417	3.20913	0.00133137	0.00404492
ENSDARG00000097483	4.41994	5.52607	1.8381	3.00641	0.00264352	0.00756697
ENSDARG00000040513	21.7819	5.51861	0.972802	5.6729	1.40404e-08	8.22054e-08
ENSDARG00000038566	185.928	0.881371	0.20222	4.35849	1.30966e-05	5.54057e-05
ENSDARG00000022007	3.83366	5.50398	1.8642	2.95245	0.00315259	0.00885814
ENSDARG00000083189	9.2855	1.82442	1.12511	1.62155	0.1049	0.185556
ENSDARG00000097071	4.62397	1.62629	1.22313	1.32962	0.183644	0.291547
ENSDARG00000074166	720.337	-0.49469	0.109044	-4.53661	5.71661e-06	2.52441e-05
ENSDARG00000087753	0.890237	0.332001	3.48455	0.0952781	0.924094	NA
ENSDARG00000102454	12.6315	-0.376321	0.851594	-0.441902	0.65856	0.762216
ENSDARG00000088251	429.168	-0.610034	0.124806	-4.88785	1.01944e-06	4.92698e-06
ENSDARG00000077237	126.56	-0.301287	0.246431	-1.2226	0.221481	0.338252
ENSDARG00000076896	0.686146	-0.767441	3.3497	-0.229107	0.818786	NA
ENSDARG00000100247	6.52851	1.5532	1.1368	1.36628	0.17185	0.276873
ENSDARG00000105584	18.789	0.796959	1.00995	0.78911	0.430047	0.558488
ENSDARG00000067601	329.46	0.67371	0.212696	3.16747	0.00153769	0.00462496
ENSDARG00000088750	78.7918	5.50178	0.763805	7.20312	5.88516e-13	4.8604e-12
ENSDARG00000100599	232.245	0.800216	0.186094	4.30005	1.70757e-05	7.0925e-05
ENSDARG00000094530	1.40127	0.326286	2.35348	0.13864	0.889735	0.929286
ENSDARG00000078404	10.6701	-1.35667	0.852101	-1.59215	0.111351	0.194677
ENSDARG00000104657	0.617739	-0.711325	3.66602	-0.194032	0.846151	NA
ENSDARG00000007129	9.08485	-0.773056	0.893554	-0.865147	0.386958	0.517212
ENSDARG00000075333	181.498	-0.211018	0.204026	-1.03427	0.301011	0.427671
ENSDARG00000077114	17.6896	5.50058	1.51767	3.62436	0.000289677	0.000990742
ENSDARG00000105863	1.2996	0.715479	2.89999	0.246718	0.805127	NA
ENSDARG00000028228	173.358	0.218097	0.238055	0.916165	0.35958	0.489717
ENSDARG00000076361	2.54084	5.48663	2.04211	2.68674	0.00721524	0.0185642
ENSDARG00000031246	522.071	5.47951	0.42121	13.009	1.08795e-38	2.36326e-37
ENSDARG00000099277	1.5097	4.86138	2.41247	2.0151	0.0438937	0.0897584
ENSDARG00000095719	2.41012	5.47889	2.2389	2.44714	0.0143995	0.0344319
ENSDARG00000067596	8.78811	3.18971	1.67623	1.90291	0.0570521	0.111807
ENSDARG00000014420	0.387584	-0.687028	5.55404	-0.123699	0.901554	NA
ENSDARG00000113690	20.9764	-0.472576	0.533977	-0.885011	0.376151	0.506484
ENSDARG00000079031	0.806738	-3.50919	3.29189	-1.06601	0.286418	NA
ENSDARG00000113329	9.18774	5.46545	1.64759	3.31724	0.000909106	0.00284377
ENSDARG00000093901	0.455262	0.642618	4.55496	0.141081	0.887806	NA
ENSDARG00000071031	1922.38	0.533274	0.0747168	7.13727	9.52042e-13	7.77534e-12
ENSDARG00000017860	439.339	0.891781	0.150805	5.91348	3.34953e-09	2.0717e-08
ENSDARG00000099803	4.0833	5.46411	1.78662	3.05835	0.00222559	0.0064733
ENSDARG00000116672	4.73559	5.46003	1.80356	3.02736	0.00246697	0.00711908
ENSDARG00000092120	16.6	-0.534087	0.801691	-0.6662	0.505283	0.626993
ENSDARG00000023526	27.7241	5.45679	0.858491	6.35626	2.06728e-10	1.4202e-09
ENSDARG00000101170	57.0837	5.45618	0.774446	7.04527	1.85108e-12	1.4849e-11
ENSDARG00000018936	164.148	0.157121	0.202994	0.774018	0.43892	0.56676
ENSDARG00000102230	8.22682	5.45551	1.62679	3.35353	0.000797864	0.00251961
ENSDARG00000003902	34.0411	5.45422	1.10027	4.95716	7.15307e-07	3.50573e-06
ENSDARG00000044632	11.1436	0.747569	0.813556	0.918891	0.358152	0.488343
ENSDARG00000015657	157.712	5.45359	0.583346	9.3488	8.86476e-21	1.08242e-19
ENSDARG00000018985	860.963	0.00601849	0.097316	0.0618448	0.950686	0.966656
ENSDARG00000034262	131.577	0.093657	0.242357	0.386442	0.699169	0.79408
ENSDARG00000088044	0.389986	0.64315	4.40292	0.146073	0.883864	NA
ENSDARG00000079281	67.1005	-0.284542	0.325446	-0.874314	0.381947	0.512204
ENSDARG00000052215	4.07578	2.02802	1.27301	1.59309	0.111139	0.194428
ENSDARG00000100240	3.36387	5.44826	1.88701	2.88725	0.00388628	0.0107016
ENSDARG00000058089	206.295	-0.505566	0.196995	-2.56639	0.0102765	0.0254909
ENSDARG00000008333	19.4495	5.44353	1.54149	3.53135	0.000413443	0.00137634
ENSDARG00000052016	1.52562	2.67815	2.70519	0.990003	0.322173	0.451374
ENSDARG00000092150	18.2987	5.43771	1.52036	3.5766	0.000348097	0.00117376
ENSDARG00000099383	142.304	-0.38359	0.229733	-1.66972	0.0949749	0.170815
ENSDARG00000076904	18.4655	1.14257	0.664558	1.71929	0.0855608	0.156651
ENSDARG00000098640	6.30953	5.43607	1.64446	3.30569	0.000947442	0.00295345
ENSDARG00000043665	1977.87	-0.73787	0.11051	-6.67694	2.43976e-11	1.78873e-10
ENSDARG00000005821	461.264	5.43346	0.292784	18.5579	7.03772e-77	3.31893e-75
ENSDARG00000105063	14.5766	0.502681	0.78306	0.641945	0.520909	0.640816
ENSDARG00000045932	9.73074	5.42909	1.60481	3.38301	0.000716972	0.00228745
ENSDARG00000089572	147.208	-0.813299	0.190494	-4.26942	1.9598e-05	8.06421e-05
ENSDARG00000063097	16.8135	5.42894	1.54161	3.5216	0.000428953	0.00142487
ENSDARG00000103696	2.87631	5.42211	1.90029	2.85331	0.00432666	0.0117851
ENSDARG00000087764	1.04768	5.25512	4.15085	1.26603	0.205501	NA
ENSDARG00000055753	109.945	-0.793275	0.29714	-2.6697	0.00759191	0.019434
ENSDARG00000099799	3.17607	5.41859	1.84328	2.93966	0.00328577	0.00919459
ENSDARG00000073799	11.3786	-0.647908	0.881069	-0.735365	0.462117	0.588208
ENSDARG00000067524	15.7711	5.41585	1.52603	3.54897	0.000386744	0.00129266
ENSDARG00000003375	291.451	0.654539	0.155599	4.20657	2.59277e-05	0.000104692
ENSDARG00000061916	18.3173	1.02284	0.650719	1.57187	0.115981	0.201328
ENSDARG00000011272	721.342	-0.412929	0.138712	-2.97688	0.00291193	0.00825082
ENSDARG00000105241	41.7202	0.554175	0.362544	1.52857	0.126371	0.21616
ENSDARG00000093412	132.941	0.259178	0.234012	1.10754	0.268061	0.392045
ENSDARG00000070898	135.569	0.219637	0.222494	0.987164	0.323562	0.452783
ENSDARG00000012946	648.483	-0.170874	0.103366	-1.6531	0.0983111	0.175616
ENSDARG00000043553	2.6474	0.204579	1.74317	0.11736	0.906575	0.938758
ENSDARG00000040474	101.627	5.41388	0.681313	7.94625	1.92246e-15	1.82975e-14
ENSDARG00000076592	10.7498	5.4116	1.56672	3.4541	0.000552139	0.00179796
ENSDARG00000105393	3.80511	-0.108773	1.12532	-0.0966596	0.922997	0.948557
ENSDARG00000071701	9.54684	5.40548	1.63501	3.30608	0.000946116	0.00295024
ENSDARG00000061794	2103.43	-0.417873	0.0691272	-6.04498	1.49428e-09	9.49968e-09
ENSDARG00000105427	2.01048	5.39693	2.29291	2.35375	0.0185851	0.0430509
ENSDARG00000070539	0.886569	0.737704	3.64564	0.202353	0.839641	NA
ENSDARG00000079645	9.28642	-0.767477	2.17206	-0.35334	0.723833	0.812923
ENSDARG00000097507	15.8478	-0.989714	0.628342	-1.57512	0.115229	0.200241
ENSDARG00000011683	22.0098	-0.79107	0.594288	-1.33112	0.183149	0.290875
ENSDARG00000073820	15.027	5.39299	1.58101	3.41109	0.000647034	0.00207901
ENSDARG00000055550	17.6698	5.38884	1.51424	3.55877	0.000372597	0.00124937
ENSDARG00000096963	6.8368	0.183718	0.86641	0.212045	0.832072	0.885741
ENSDARG00000053179	12.0427	0.385839	0.959211	0.402247	0.687503	0.78469
ENSDARG00000025703	13.6224	-0.871698	0.712189	-1.22397	0.220964	0.337592
ENSDARG00000099970	18208.9	0.0413089	0.0933201	0.442658	0.658013	0.761983
[truncated: 20,469 more rows]

## Sheet: MUT_3d_uninj
	baseMean	log2FoldChange	lfcSE	stat	pvalue	padj
ENSDARG00000018698	532.315	-0.0985372	0.11749	-0.838685	0.401646	0.532969
ENSDARG00000006253	142.504	-0.297551	0.221664	-1.34235	0.179482	0.287004
ENSDARG00000092352	691.524	13.44	1.44788	9.28248	1.65579e-20	1.76457e-19
ENSDARG00000105358	604.591	13.3932	1.4473	9.25387	2.16505e-20	2.29375e-19
ENSDARG00000077372	1739.92	-0.995814	0.12573	-7.92029	2.3696e-15	2.01138e-14
ENSDARG00000005612	473.358	0.898144	0.134891	6.65828	2.77057e-11	1.87098e-10
ENSDARG00000036587	268.817	0.307511	0.15992	1.92291	0.0544919	0.107886
ENSDARG00000074221	128.985	0.294158	0.240123	1.22503	0.220563	0.33801
ENSDARG00000035352	12.0793	-0.592993	0.666989	-0.889059	0.373971	0.50633
ENSDARG00000069251	3.87467	-0.265008	1.23226	-0.215059	0.829721	0.888787
ENSDARG00000094323	3.40379	-0.384701	1.44793	-0.26569	0.790478	0.859413
ENSDARG00000015068	4.92929	-1.37445	1.45736	-0.94311	0.345625	0.47809
ENSDARG00000063663	124.175	-0.0753691	0.218115	-0.345548	0.729683	0.815808
ENSDARG00000090904	0.709881	1.48139	3.04214	0.486955	0.62629	NA
ENSDARG00000079290	3.73742	0.751788	1.45741	0.515839	0.605967	0.719162
ENSDARG00000105014	100.71	0.642485	0.263934	2.43426	0.0149221	0.0349039
ENSDARG00000099240	4.26873	4.06298	1.81156	2.24281	0.0249093	0.0548019
ENSDARG00000098772	108.101	0.489638	0.288757	1.69567	0.0899477	0.164048
ENSDARG00000058371	11856.1	12.5739	0.439009	28.6416	2.041e-180	2.56468e-178
ENSDARG00000019601	860.127	12.4805	1.44554	8.63381	5.9341e-18	5.73591e-17
ENSDARG00000000212	359.154	12.4181	1.44749	8.57912	9.56007e-18	9.1605e-17
ENSDARG00000041952	0.566849	2.06891	3.81976	0.541632	0.588072	NA
ENSDARG00000040534	308.63	10.9989	1.45013	7.58475	3.33131e-14	2.68861e-13
ENSDARG00000042908	11.5765	-0.0350107	0.911169	-0.038424	0.96935	0.982845
ENSDARG00000036548	227.044	0.465452	0.248879	1.8702	0.0614566	0.119261
ENSDARG00000040159	2.62968	0.0389883	1.73745	0.0224399	0.982097	0.990004
ENSDARG00000087863	410.244	10.8886	1.44742	7.52278	5.36231e-14	4.28424e-13
ENSDARG00000096712	80.9136	10.8245	1.46556	7.38592	1.51404e-13	1.18438e-12
ENSDARG00000076557	0.499413	2.07432	5.00551	0.414407	0.678576	NA
ENSDARG00000079011	112.797	10.6986	1.46279	7.31382	2.59658e-13	2.00828e-12
ENSDARG00000000002	507.635	0.988546	0.134621	7.34319	2.08557e-13	1.62125e-12
ENSDARG00000104905	0.796091	-0.383956	2.8723	-0.133675	0.893659	NA
ENSDARG00000007320	19731.4	-0.31335	0.0771526	-4.06143	4.87734e-05	0.000180247
ENSDARG00000096368	36.889	0.309929	0.434402	0.713461	0.47556	0.604467
ENSDARG00000074554	449.827	-0.152226	0.124433	-1.22335	0.221197	0.338574
ENSDARG00000021948	386.658	10.6984	1.44382	7.4098	1.26489e-13	9.93789e-13
ENSDARG00000052948	857.121	10.4358	1.4474	7.21006	5.59281e-13	4.24626e-12
ENSDARG00000104359	63.4111	10.3518	1.56489	6.61505	3.71423e-11	2.48542e-10
ENSDARG00000094041	421.077	10.2557	1.02929	9.96387	2.1935e-23	2.60934e-22
ENSDARG00000096259	0.671482	-0.961212	5.28251	-0.181961	0.855613	NA
ENSDARG00000069888	123.615	10.0101	1.45819	6.86474	6.66109e-12	4.68637e-11
ENSDARG00000075648	0.652697	1.48899	4.12394	0.36106	0.718055	NA
ENSDARG00000100604	0.728533	-4.99725	3.70951	-1.34715	0.177933	NA
ENSDARG00000020191	1.94837	0.0320332	2.19023	0.0146255	0.988331	0.991978
ENSDARG00000037739	158.806	-0.134656	0.197726	-0.681022	0.495858	0.623007
ENSDARG00000098766	200.388	0.962636	0.192963	4.98871	6.07831e-07	2.83506e-06
ENSDARG00000103057	531.424	-0.574213	0.118507	-4.84537	1.26373e-06	5.70102e-06
ENSDARG00000042689	1.04338	1.48138	2.95292	0.501665	0.615903	NA
ENSDARG00000099609	0.626174	2.07422	3.93716	0.526832	0.59831	NA
ENSDARG00000052705	921.922	9.97307	1.02358	9.74328	1.97086e-22	2.2553e-21
ENSDARG00000034207	68.379	9.81883	1.46405	6.70662	1.99182e-11	1.35989e-10
ENSDARG00000073705	79.0483	-0.525677	0.290481	-1.80968	0.0703458	0.133561
ENSDARG00000088641	1354.85	9.66233	0.556864	17.3513	1.92769e-67	6.33647e-66
ENSDARG00000091609	0.375185	0.487631	5.14553	0.0947679	0.924499	NA
ENSDARG00000009544	322.33	9.65534	1.44566	6.67884	2.40848e-11	1.63312e-10
ENSDARG00000021720	55.0194	9.55782	1.46928	6.5051	7.76439e-11	5.06753e-10
ENSDARG00000088908	27.0394	-0.122361	0.53454	-0.22891	0.818939	0.880781
ENSDARG00000040310	370.279	0.1276	0.142115	0.897863	0.369259	0.501661
ENSDARG00000105629	160.553	-0.483474	0.201319	-2.40154	0.0163264	0.0378144
ENSDARG00000074084	444.563	-0.0217483	0.12665	-0.17172	0.863658	0.908887
ENSDARG00000098398	211.528	0.25137	0.213425	1.17779	0.23888	0.360066
ENSDARG00000097493	7.24696	2.53774	1.24193	2.04339	0.0410142	0.0843394
ENSDARG00000078387	4.45159	2.49956	1.83771	1.36016	0.173781	0.279734
ENSDARG00000005108	86.5234	9.44368	1.46575	6.44291	1.17205e-10	7.54292e-10
ENSDARG00000078348	570.477	-0.570722	0.127669	-4.47031	7.81062e-06	3.20794e-05
ENSDARG00000101688	2.26145	2.06434	2.31877	0.890275	0.373318	0.505618
ENSDARG00000104577	1.95411	-4.39377	2.48548	-1.76777	0.077099	0.144077
ENSDARG00000058226	465.751	0.471105	0.11721	4.01931	5.83686e-05	0.000213692
ENSDARG00000006812	392.255	0.157734	0.146472	1.07688	0.281533	0.408799
ENSDARG00000097046	0.445166	1.48953	5.18769	0.287129	0.774014	NA
ENSDARG00000045316	22.3021	1.16266	0.529955	2.19388	0.0282441	0.0610183
ENSDARG00000045567	70.1017	0.196828	0.265301	0.741906	0.458144	0.587428
ENSDARG00000079997	35.9933	0.687938	0.399012	1.7241	0.0846893	0.15615
ENSDARG00000096539	31.0715	-0.542849	0.508408	-1.06774	0.285636	0.413429
ENSDARG00000036057	184.821	0.729003	0.209675	3.47683	0.000507387	0.00162086
ENSDARG00000091988	7.88056	-0.133793	0.875279	-0.152857	0.878511	0.918384
ENSDARG00000003157	65.3432	-0.20258	0.348822	-0.580753	0.561407	0.680942
ENSDARG00000013222	65.7291	0.131197	0.294047	0.446178	0.655469	0.758461
ENSDARG00000062401	6.4664	1.62409	1.76467	0.920334	0.357398	0.489939
ENSDARG00000088885	41.8906	9.27563	1.48464	6.24773	4.16472e-10	2.58395e-09
ENSDARG00000102414	84.5185	0.037874	0.831327	0.0455585	0.963662	0.978747
ENSDARG00000059812	315.084	-0.319534	0.147775	-2.1623	0.0305949	0.0655266
ENSDARG00000021866	41.1195	9.26654	1.49313	6.2061	5.43164e-10	3.32736e-09
ENSDARG00000037017	669.076	-0.393299	0.101273	-3.88355	0.000102941	0.000365026
ENSDARG00000112175	0.506636	-0.961167	5.43808	-0.176747	0.859707	NA
ENSDARG00000088689	14.6472	0.498451	0.98414	0.506484	0.612517	0.724493
ENSDARG00000055514	47.6031	9.17488	1.47651	6.21389	5.16873e-10	3.17414e-09
ENSDARG00000025212	207.083	0.0691594	0.16388	0.422013	0.673015	0.772015
ENSDARG00000098475	44.8637	0.0529388	0.385907	0.13718	0.890888	0.927077
ENSDARG00000063555	7.26828	-1.78749	0.960835	-1.86035	0.0628359	0.121506
ENSDARG00000003200	55.5108	9.15097	1.47045	6.22322	4.87041e-10	2.9965e-09
ENSDARG00000086416	154.869	0.745365	0.212894	3.50112	0.000463312	0.00148845
ENSDARG00000095777	1.01718	-0.940563	7.21284	-0.130401	0.896249	NA
ENSDARG00000045999	321.35	9.10983	1.44659	6.29747	3.02544e-10	1.90086e-09
ENSDARG00000068409	84.5471	9.03973	1.46102	6.18727	6.12163e-10	3.74081e-09
ENSDARG00000091947	22.5906	-0.48606	0.489965	-0.99203	0.321183	0.452542
ENSDARG00000012468	24.0543	-0.639715	0.607653	-1.05276	0.292449	0.421142
ENSDARG00000035751	2056.99	-0.454966	0.0718059	-6.33605	2.35723e-10	1.4957e-09
ENSDARG00000033029	1.05157	0.632663	2.57053	0.246122	0.805588	NA
ENSDARG00000098687	0.997025	0.479432	3.10492	0.15441	0.877286	NA
ENSDARG00000009094	0.769371	0.485508	3.39632	0.142951	0.886329	NA
ENSDARG00000044544	72.6117	0.717498	0.311635	2.30237	0.0213145	0.0478978
ENSDARG00000040295	2381.53	8.99929	0.350016	25.7111	8.78801e-146	7.52056e-144
ENSDARG00000055192	2.33573	1.63012	2.17889	0.748143	0.454374	0.583591
ENSDARG00000103415	92.3916	-0.259776	0.320534	-0.810447	0.417683	0.54853
ENSDARG00000116187	1.35477	4.80323	3.02755	1.58651	0.112624	NA
ENSDARG00000025679	119.78	0.60996	0.255772	2.38479	0.0170891	0.0393466
ENSDARG00000096037	122.399	8.92841	1.45913	6.11899	9.41695e-10	5.66558e-09
ENSDARG00000111964	3.97186	-2.18093	1.48072	-1.47289	0.140781	0.23587
ENSDARG00000103311	21.2568	2.12644	1.19007	1.78682	0.0739673	0.13927
ENSDARG00000077782	10.3109	0.499327	1.01847	0.490274	0.62394	0.733652
ENSDARG00000054164	215.669	-0.391305	0.188086	-2.08045	0.037484	0.0781484
ENSDARG00000114184	1.67642	3.48132	2.54379	1.36855	0.171139	0.27622
ENSDARG00000075766	8.1891	0.849717	1.03503	0.820956	0.411671	0.542437
ENSDARG00000017366	70.7509	0.340572	0.296027	1.15047	0.249949	0.372744
ENSDARG00000104130	203.961	0.382291	0.193747	1.97315	0.0484787	0.0974862
ENSDARG00000089302	1969.69	0.374068	0.0742566	5.0375	4.71648e-07	2.22319e-06
ENSDARG00000103769	32.0173	8.90026	1.50489	5.91422	3.33445e-09	1.92113e-08
ENSDARG00000013476	42.8603	8.85196	1.47529	6.00015	1.97132e-09	1.15726e-08
ENSDARG00000003977	71.0835	0.314992	0.302186	1.04238	0.297236	0.426457
ENSDARG00000100363	467.442	-0.158574	0.133945	-1.18387	0.236465	0.357329
ENSDARG00000096888	75.2575	8.8214	1.4649	6.02186	1.72429e-09	1.01736e-08
ENSDARG00000004754	1802.88	-0.734391	0.0705478	-10.4098	2.23593e-25	2.86401e-24
ENSDARG00000108987	1.02006	-1.70275	2.42947	-0.700875	0.483381	NA
ENSDARG00000099068	33.321	8.81631	1.49606	5.89304	3.79153e-09	2.1725e-08
ENSDARG00000087910	12.4169	0.628642	0.889123	0.707036	0.479544	0.608013
ENSDARG00000096232	1.67163	1.62059	2.21219	0.732571	0.46382	0.592808
ENSDARG00000058394	249.845	-0.44712	0.171509	-2.60697	0.00913472	0.0226588
ENSDARG00000006757	10.958	3.65084	1.64515	2.21915	0.0264768	0.0577343
ENSDARG00000004948	888.565	-0.578068	0.111511	-5.18395	2.17238e-07	1.06128e-06
ENSDARG00000009196	50.2758	8.72928	1.47389	5.92262	3.16858e-09	1.83035e-08
ENSDARG00000012341	42.9635	8.71006	1.47633	5.89979	3.63957e-09	2.09086e-08
ENSDARG00000086950	133.699	-0.265162	0.229251	-1.15665	0.247416	0.37009
ENSDARG00000044935	13.3348	-0.12025	0.671676	-0.179029	0.857915	0.905834
ENSDARG00000100223	79.8719	8.70907	1.46608	5.94038	2.84356e-09	1.64739e-08
ENSDARG00000109867	0.865616	1.47407	3.48697	0.422737	0.672487	NA
ENSDARG00000101867	74.5906	-0.892135	0.330136	-2.70233	0.00688563	0.0175604
ENSDARG00000037455	11.9572	0.0358244	0.82964	0.0431806	0.965558	0.980259
ENSDARG00000034211	27.3829	8.68093	1.51267	5.73883	9.53317e-09	5.28397e-08
ENSDARG00000100093	25.0125	0.294217	0.560393	0.525019	0.59957	0.713789
ENSDARG00000003270	316.155	-0.602992	0.141092	-4.27374	1.9222e-05	7.51691e-05
ENSDARG00000013705	65.5712	0.781478	0.397772	1.96464	0.049456	0.0990916
ENSDARG00000044276	123.257	8.58954	1.4573	5.89416	3.76585e-09	2.16028e-08
ENSDARG00000074623	44.8983	-0.585983	0.383306	-1.52876	0.126324	0.216415
ENSDARG00000061173	60.3466	8.57361	1.47024	5.83143	5.49532e-09	3.09428e-08
ENSDARG00000095273	3155.81	0.266325	0.106586	2.49869	0.0124652	0.0298426
ENSDARG00000004830	575.58	0.829327	0.124727	6.64914	2.94811e-11	1.98413e-10
ENSDARG00000062884	1.62085	1.04065	2.2271	0.467268	0.640308	0.747249
ENSDARG00000004280	405.665	0.21093	0.142146	1.4839	0.137837	0.232191
ENSDARG00000043962	8.92271	-0.752707	0.808083	-0.931472	0.35161	0.484412
ENSDARG00000078929	452.833	0.469261	0.133879	3.5051	0.000456436	0.00146945
ENSDARG00000099606	15.0554	8.5253	1.54566	5.51562	3.47543e-08	1.82543e-07
ENSDARG00000060320	311.192	-0.250206	0.152841	-1.63703	0.101623	0.181416
ENSDARG00000017798	522.231	0.250994	0.14819	1.69373	0.0903158	0.164628
ENSDARG00000016048	482.577	-0.293049	0.122033	-2.40139	0.0163328	0.0378246
ENSDARG00000089701	2.48097	4.18242	2.20646	1.89553	0.0580217	0.113662
ENSDARG00000011245	44.3591	8.51548	1.4808	5.7506	8.89286e-09	4.93595e-08
ENSDARG00000020744	0.418647	1.4732	5.25445	0.280371	0.779193	NA
ENSDARG00000002192	91.0517	8.47353	1.45437	5.82627	5.66783e-09	3.18779e-08
ENSDARG00000074401	21.8239	0.652629	0.630144	1.03568	0.300351	0.429785
ENSDARG00000040727	79.4116	-0.895962	0.28885	-3.10182	0.00192333	0.00551978
ENSDARG00000002355	2.27697	2.94418	1.89862	1.55069	0.120975	0.209183
ENSDARG00000093546	37.069	8.41722	1.48285	5.67639	1.37566e-08	7.49514e-08
ENSDARG00000074305	45.2594	0.531531	0.422955	1.25671	0.208858	0.323984
ENSDARG00000006546	403.458	0.602422	0.13296	4.53086	5.8745e-06	2.4549e-05
ENSDARG00000067560	114.82	-0.179443	0.217669	-0.824385	0.409721	0.540757
ENSDARG00000095682	0.549165	2.05736	7.26081	0.283351	0.776907	NA
ENSDARG00000097666	4.28839	1.62302	1.78466	0.909426	0.363125	0.49577
ENSDARG00000009014	913.456	8.3401	0.726402	11.4814	1.63621e-30	2.45728e-29
ENSDARG00000051795	84.2968	8.3122	1.46126	5.68837	1.28256e-08	7.01874e-08
ENSDARG00000103712	458.094	-0.00375478	0.149259	-0.0251562	0.97993	0.988828
ENSDARG00000097512	7.38802	-1.32654	0.954734	-1.38944	0.1647	0.26781
ENSDARG00000101067	1.41079	1.20942	1.92378	0.62867	0.529565	0.652881
ENSDARG00000030896	20.3671	8.30203	1.5322	5.41836	6.01469e-08	3.09127e-07
ENSDARG00000026531	2532.9	-0.859965	0.0655223	-13.1248	2.37492e-39	4.41081e-38
ENSDARG00000053263	47.278	0.642243	0.360322	1.78241	0.0746816	0.140357
ENSDARG00000028379	241.594	-0.794886	0.182042	-4.3665	1.26256e-05	5.06298e-05
ENSDARG00000034933	38.4824	-0.488291	0.398159	-1.22637	0.220059	0.337353
ENSDARG00000076321	13.6613	8.26978	1.55912	5.30413	1.13213e-07	5.67608e-07
ENSDARG00000062084	0.353507	0.488523	6.16214	0.0792781	0.936811	NA
ENSDARG00000043976	2699.29	0.147822	0.0715037	2.06733	0.0387032	0.0802287
ENSDARG00000113666	15.3511	1.04124	0.730529	1.42532	0.154066	0.253608
ENSDARG00000103002	54.7427	0.609578	0.394218	1.5463	0.122033	0.210756
ENSDARG00000043795	3748.82	0.853566	0.0618854	13.7927	2.82046e-43	5.79083e-42
ENSDARG00000030129	4.41347	0.910921	1.37116	0.664346	0.506469	0.632417
ENSDARG00000002494	42.5831	8.26909	1.48038	5.58579	2.32639e-08	1.24128e-07
ENSDARG00000058212	154.39	0.675438	0.218581	3.09011	0.00200086	0.00571994
ENSDARG00000068279	1.29004	2.8048	2.75278	1.0189	0.308251	NA
ENSDARG00000012982	227.239	-0.374203	0.170266	-2.19776	0.0279659	0.0604756
ENSDARG00000042141	23.5485	0.988714	0.636091	1.55436	0.120099	0.208012
ENSDARG00000055595	0.474739	1.48137	4.34728	0.340758	0.733286	NA
ENSDARG00000014626	26.4617	8.18847	1.50456	5.44242	5.25624e-08	2.71481e-07
ENSDARG00000040535	38.8443	-0.0104329	0.488402	-0.0213613	0.982957	0.99029
ENSDARG00000021739	62.3794	-0.0327722	0.432445	-0.0757836	0.939591	0.961183
ENSDARG00000010681	138.817	-0.447445	0.257229	-1.73948	0.0819509	0.151926
ENSDARG00000035852	22.5412	8.16136	1.51961	5.3707	7.8432e-08	3.98768e-07
ENSDARG00000099476	1109.52	0.142675	0.0901283	1.58303	0.113416	0.198358
ENSDARG00000059369	65.6993	8.15352	1.47094	5.54306	2.97239e-08	1.57286e-07
ENSDARG00000033126	67.5905	0.169656	0.33182	0.511288	0.60915	0.721387
ENSDARG00000025226	63.5681	0.565694	0.333597	1.69574	0.0899352	0.164046
ENSDARG00000022334	1.29139	-0.955146	3.03614	-0.314592	0.753072	NA
ENSDARG00000041433	159.425	8.13241	1.45754	5.57954	2.41157e-08	1.28501e-07
ENSDARG00000006225	1026.43	0.514711	0.106879	4.81583	1.46589e-06	6.5697e-06
ENSDARG00000076060	316.741	0.162506	0.141185	1.15101	0.249728	0.372453
ENSDARG00000095820	669.379	8.11161	1.03273	7.85451	4.01349e-15	3.37215e-14
ENSDARG00000044619	2427.77	-0.653709	0.0787908	-8.29676	1.06988e-16	9.71706e-16
ENSDARG00000016528	45.9753	-0.541212	0.376984	-1.43564	0.151106	0.249671
ENSDARG00000059826	58.2164	-0.587445	0.358202	-1.63998	0.101009	0.18049
ENSDARG00000036876	29.9079	8.11006	1.50206	5.39929	6.69062e-08	3.42007e-07
ENSDARG00000054153	6.53065	0.30396	1.15177	0.263907	0.791852	0.860458
ENSDARG00000070174	588.212	-0.865659	0.121669	-7.11486	1.1203e-12	8.33365e-12
ENSDARG00000103802	68.3108	0.466228	0.340594	1.36887	0.171041	0.276108
ENSDARG00000043271	1.50703	3.06404	2.2038	1.39034	0.164424	0.267493
ENSDARG00000079632	261.643	0.101702	0.197103	0.515983	0.605867	0.719098
ENSDARG00000057927	29.7134	0.783893	0.591032	1.32631	0.184737	0.293821
ENSDARG00000044281	606.686	0.336969	0.122182	2.75793	0.00581678	0.0151002
ENSDARG00000039613	127.29	-0.105226	0.213519	-0.492819	0.62214	0.732265
ENSDARG00000004658	36.7049	8.0808	1.49419	5.40815	6.36773e-08	3.2609e-07
ENSDARG00000092948	4.98193	-1.09621	1.08901	-1.00661	0.314122	0.444734
ENSDARG00000026165	220.07	8.07287	0.845727	9.54548	1.35482e-21	1.50777e-20
ENSDARG00000040255	531.686	0.595933	0.154683	3.85262	0.00011686	0.000410427
ENSDARG00000024847	1.27212	3.29211	2.70381	1.21758	0.223383	NA
ENSDARG00000105338	1.45903	0.479209	3.23348	0.148202	0.882183	0.920422
ENSDARG00000005626	1.84876	1.26361	1.66124	0.760647	0.446868	0.576336
ENSDARG00000090381	1.32983	-3.39547	2.62089	-1.29554	0.195133	NA
ENSDARG00000038302	86.3371	-0.324301	0.264744	-1.22496	0.22059	0.33801
ENSDARG00000070512	161.429	0.223898	0.207202	1.08058	0.279884	0.406917
ENSDARG00000023878	345.484	-0.151957	0.148558	-1.02288	0.306364	0.436463
ENSDARG00000040944	1018.36	0.23682	0.145181	1.6312	0.102848	0.183184
ENSDARG00000062655	45.7596	-0.145551	0.410498	-0.354573	0.722909	0.810838
ENSDARG00000045262	210.419	8.03302	1.03258	7.77955	7.27842e-15	6.06148e-14
ENSDARG00000104007	36.1668	8.01409	1.66409	4.81589	1.46547e-06	6.56931e-06
ENSDARG00000041575	131.212	-0.408788	0.218607	-1.86997	0.0614881	0.11931
ENSDARG00000055439	211.619	7.98908	0.84395	9.4663	2.8994e-21	3.17686e-20
ENSDARG00000045850	135.64	0.423959	0.22159	1.91326	0.0557144	0.109868
ENSDARG00000102687	5.53063	-0.185613	1.04028	-0.178426	0.858388	0.906127
ENSDARG00000027916	409.361	-0.133329	0.145635	-0.915502	0.359928	0.492523
ENSDARG00000014655	45.7231	0.819987	0.444629	1.84421	0.0651532	0.125138
ENSDARG00000102748	23.4414	7.95555	1.92989	4.12229	3.75132e-05	0.000141085
ENSDARG00000012972	747.576	7.92252	0.497029	15.9398	3.35653e-57	9.17913e-56
ENSDARG00000077419	38.4969	7.91629	1.48342	5.3365	9.47577e-08	4.78829e-07
ENSDARG00000104484	226.64	0.966149	0.280966	3.43867	0.000584571	0.0018434
ENSDARG00000091359	0.792396	-0.961744	7.35543	-0.130753	0.895971	NA
ENSDARG00000078890	20.8654	0.181431	0.688679	0.263447	0.792206	0.860638
ENSDARG00000001906	0.483472	-0.961375	4.76718	-0.201665	0.840178	NA
ENSDARG00000057263	54.9063	7.87829	1.48255	5.314	1.07247e-07	5.39061e-07
ENSDARG00000099359	6.86361	-1.78988	0.935772	-1.91273	0.055782	0.109925
ENSDARG00000043492	2.23503	3.06841	2.09619	1.4638	0.143248	0.239116
ENSDARG00000087375	19.9058	7.87245	1.52329	5.16805	2.36544e-07	1.15022e-06
ENSDARG00000058053	1.07323	-1.94922	2.74738	-0.709482	0.478025	NA
ENSDARG00000116593	2.7636	2.35709	1.97763	1.19188	0.233309	0.353543
ENSDARG00000102475	22.2264	-0.17801	0.545017	-0.326613	0.74396	0.825542
ENSDARG00000100729	2694.84	0.401841	0.0656929	6.11696	9.53778e-10	5.7348e-09
ENSDARG00000112923	0.691715	-0.96149	4.10717	-0.2341	0.814907	NA
ENSDARG00000013457	274.409	0.176575	0.159083	1.10995	0.267021	0.392727
ENSDARG00000099731	5.05263	-1.37117	1.09035	-1.25755	0.208555	0.323665
ENSDARG00000039211	299.981	-0.539957	0.141627	-3.81253	0.00013755	0.000477768
ENSDARG00000098414	34.5361	0.624038	0.446683	1.39705	0.162399	0.264523
ENSDARG00000102371	6.51923	0.984283	1.01676	0.96806	0.333014	0.464792
ENSDARG00000027141	1874.43	-0.124082	0.070284	-1.76543	0.0774907	0.144732
ENSDARG00000090366	6.28997	0.704308	1.09824	0.641309	0.521322	0.645475
ENSDARG00000017199	110.495	0.820889	0.270571	3.03391	0.00241407	0.00677728
ENSDARG00000101642	16.7959	7.865	1.54777	5.0815	3.74473e-07	1.78635e-06
ENSDARG00000002168	239.38	-0.423914	0.164356	-2.57924	0.00990171	0.0243423
ENSDARG00000016429	242.01	-0.613656	0.166146	-3.69348	0.000221209	0.000745273
ENSDARG00000052856	5694.49	0.0210735	0.050691	0.415725	0.677611	0.775764
ENSDARG00000070681	32.3291	0.36172	0.429456	0.842275	0.399634	0.531278
ENSDARG00000089357	8.80595	-0.199281	0.943422	-0.211232	0.832706	0.890723
ENSDARG00000041869	36.7103	-0.479055	0.385989	-1.24111	0.214565	0.330844
ENSDARG00000101080	285.817	-0.860333	0.156822	-5.48604	4.11046e-08	2.14479e-07
ENSDARG00000104943	17.7685	7.81289	1.53784	5.08043	3.76584e-07	1.79513e-06
ENSDARG00000096975	3.15811	-0.961445	3.8643	-0.248801	0.803514	0.868993
ENSDARG00000102398	48.1573	0.120933	0.442607	0.27323	0.784677	0.855329
ENSDARG00000117369	16.7621	-0.325737	0.762561	-0.427162	0.669262	0.769176
ENSDARG00000088794	4.01713	-2.18872	1.65971	-1.31874	0.187257	0.297211
ENSDARG00000043447	2.14505	-0.959306	1.96536	-0.488106	0.625475	0.735021
ENSDARG00000024092	6.14412	1.03787	1.0082	1.02943	0.303277	0.433097
ENSDARG00000097526	1.56982	0.480034	2.5181	0.190633	0.848813	0.900424
ENSDARG00000101230	4.32271	-0.952529	1.86259	-0.511402	0.60907	0.721379
ENSDARG00000068923	2.17098	-4.40407	2.17283	-2.02688	0.0426743	0.087265
ENSDARG00000099233	22.0857	7.78479	1.51861	5.12627	2.95542e-07	1.4242e-06
ENSDARG00000052255	2.92073	3.07247	2.00611	1.53155	0.125632	0.215584
ENSDARG00000117755	1.72796	-0.96544	2.52866	-0.381799	0.70261	0.795712
ENSDARG00000045548	77.3997	7.75831	1.4643	5.29831	1.16877e-07	5.8509e-07
ENSDARG00000035540	34.9308	0.171759	0.434463	0.395337	0.692594	0.787725
ENSDARG00000038802	20.4812	7.7579	1.51898	5.1073	3.26803e-07	1.56648e-06
ENSDARG00000103193	0.846026	3.65217	3.03741	1.2024	0.22921	NA
ENSDARG00000007136	52.6132	0.206513	0.397576	0.51943	0.603461	0.71696
ENSDARG00000052758	5.48838	0.0364775	1.20421	0.0302915	0.975835	0.986831
ENSDARG00000053370	591.438	-0.253274	0.109634	-2.31017	0.0208789	0.0470255
ENSDARG00000079659	52.0904	0.357566	0.333056	1.07359	0.283006	0.410273
ENSDARG00000105468	0.459082	2.0634	5.52691	0.373337	0.708898	NA
ENSDARG00000084661	0.821662	-0.961414	3.93038	-0.244611	0.806758	NA
ENSDARG00000026664	425.134	0.371391	0.121072	3.06751	0.00215851	0.00612391
ENSDARG00000014047	94.7409	7.75611	1.46202	5.30505	1.12639e-07	5.64874e-07
ENSDARG00000086764	117.735	-0.19046	0.246801	-0.771715	0.440283	0.570437
ENSDARG00000034685	106.323	0.70887	0.253896	2.79198	0.00523874	0.013718
ENSDARG00000093452	34.1857	-0.132045	0.450036	-0.29341	0.769209	0.844217
ENSDARG00000068572	246.941	-0.893266	0.276428	-3.23146	0.00123161	0.00367483
ENSDARG00000071467	117.618	0.0848292	0.244576	0.346841	0.728711	0.815074
ENSDARG00000116660	87.7724	7.7203	1.4643	5.27237	1.34677e-07	6.70479e-07
ENSDARG00000079467	7.04062	1.11879	0.839611	1.33251	0.182694	0.291272
ENSDARG00000036180	19.9009	7.71076	1.50897	5.10995	3.22244e-07	1.54574e-06
ENSDARG00000075891	61.8964	7.70124	1.47335	5.22701	1.72272e-07	8.48915e-07
ENSDARG00000069956	93.7963	-0.441909	0.258448	-1.70986	0.0872918	0.160027
ENSDARG00000078430	351.799	-0.161931	0.139628	-1.15973	0.24616	0.368544
ENSDARG00000094504	25.834	0.590948	0.597701	0.988702	0.322809	0.454027
ENSDARG00000070846	396.061	-0.175182	0.140378	-1.24793	0.212055	0.327944
ENSDARG00000102766	353.865	0.110549	0.135452	0.816146	0.414416	0.545322
ENSDARG00000104801	2244.92	0.277195	0.0909604	3.04743	0.0023081	0.00650647
ENSDARG00000058206	378.085	7.68267	1.02841	7.47044	7.99265e-14	6.33984e-13
ENSDARG00000095890	89.6309	-0.389325	0.255706	-1.52255	0.127872	0.218539
ENSDARG00000037738	49.3046	7.65051	1.47405	5.19014	2.10134e-07	1.02759e-06
ENSDARG00000070787	2017.9	0.403432	0.0742372	5.43437	5.49913e-08	2.83436e-07
ENSDARG00000056986	29.8213	7.64989	1.49683	5.11073	3.20917e-07	1.54012e-06
ENSDARG00000021455	160.32	-0.271931	0.221941	-1.22524	0.220484	0.337952
ENSDARG00000097963	9.20552	1.32387	1.0242	1.29258	0.196155	0.308448
ENSDARG00000036028	1402.68	-0.774305	0.0921975	-8.39833	4.5286e-17	4.20931e-16
ENSDARG00000098660	79.5197	0.2652	0.287938	0.921032	0.357034	0.48971
ENSDARG00000097959	130.749	7.60492	1.04138	7.30277	2.81906e-13	2.17611e-12
ENSDARG00000115504	0.87333	1.61839	2.81281	0.575365	0.565045	NA
ENSDARG00000058679	45.6406	0.19268	0.396512	0.485936	0.627013	0.736262
ENSDARG00000061844	114.719	-0.41105	0.238603	-1.72274	0.0849362	0.156489
ENSDARG00000040606	59.4326	7.57367	1.47199	5.1452	2.67235e-07	1.29218e-06
ENSDARG00000093899	7.12062	0.623354	1.42994	0.43593	0.662888	0.764586
ENSDARG00000037423	183.288	-0.166742	0.206081	-0.809107	0.418454	0.549288
ENSDARG00000100270	4.68772	-2.54915	1.41702	-1.79895	0.072027	0.136141
ENSDARG00000021351	0.479893	1.47336	4.97471	0.29617	0.7671	NA
ENSDARG00000028192	11.5638	-1.20171	0.719495	-1.67021	0.0948773	0.171292
ENSDARG00000054973	611.526	-0.808283	0.124499	-6.49229	8.45438e-11	5.49798e-10
ENSDARG00000105075	21.2845	0.141019	0.554485	0.254324	0.799245	0.865649
ENSDARG00000018890	563.24	0.326211	0.122734	2.65787	0.00786365	0.0197852
ENSDARG00000006301	132.16	0.419706	0.294061	1.42727	0.153501	0.252808
ENSDARG00000018923	77.2392	7.53444	1.46004	5.16042	2.46399e-07	1.19463e-06
ENSDARG00000099724	98.9084	0.299615	0.285393	1.04983	0.293796	0.422591
ENSDARG00000111173	2.02066	-4.85962	2.4721	-1.96579	0.0493233	0.0988558
ENSDARG00000093538	0.623981	-1.55054	3.67968	-0.421381	0.673477	NA
ENSDARG00000102772	142.194	-0.922852	0.201193	-4.5869	4.49876e-06	1.90404e-05
ENSDARG00000079703	15.4566	7.5257	1.54903	4.85831	1.18389e-06	5.35666e-06
ENSDARG00000019808	44.9339	7.51548	1.47758	5.08634	3.65048e-07	1.74264e-06
ENSDARG00000105276	30.5536	0.571185	0.446052	1.28054	0.200357	0.313788
ENSDARG00000100505	148.83	0.501647	0.238634	2.10216	0.0355394	0.0746035
ENSDARG00000100019	39.5459	7.4443	1.48044	5.02843	4.94511e-07	2.32765e-06
ENSDARG00000099332	0.679103	2.06358	4.37598	0.47157	0.637234	NA
ENSDARG00000052535	2.35443	0.301059	1.61008	0.186984	0.851673	0.902108
ENSDARG00000061303	0.821626	-0.96132	4.13186	-0.23266	0.816025	NA
ENSDARG00000102267	26.661	7.40028	1.49856	4.93826	7.88243e-07	3.62767e-06
ENSDARG00000019897	237.03	-0.437761	0.180141	-2.4301	0.0150948	0.0352604
ENSDARG00000011897	403.641	0.265047	0.134807	1.96613	0.0492839	0.0987967
ENSDARG00000016754	776.539	0.221585	0.137815	1.60785	0.107867	0.190483
ENSDARG00000038709	25.8163	7.38821	1.50624	4.90507	9.33957e-07	4.26663e-06
ENSDARG00000055591	5.44073	2.99548	1.31302	2.28137	0.0225266	0.0501675
ENSDARG00000042145	0.985569	-0.961398	3.36581	-0.285637	0.775156	NA
ENSDARG00000054290	1592.4	-0.291791	0.08586	-3.39845	0.000677681	0.00211286
ENSDARG00000097698	30.7172	7.35176	1.4911	4.93043	8.20509e-07	3.76569e-06
ENSDARG00000101118	7.10197	0.886171	1.06301	0.833641	0.404483	0.535874
ENSDARG00000045422	99.9991	0.781636	0.28839	2.71034	0.00672142	0.017199
ENSDARG00000012340	29.5651	0.442717	0.597693	0.74071	0.458869	0.588023
ENSDARG00000057299	775.708	-0.503284	0.11671	-4.31226	1.61593e-05	6.38208e-05
ENSDARG00000099362	12.2727	-0.677649	0.658281	-1.02942	0.303281	0.433097
ENSDARG00000035695	39.0109	7.35154	1.48319	4.95656	7.17531e-07	3.31916e-06
ENSDARG00000010673	55.3577	7.33955	1.47569	4.97365	6.57028e-07	3.05781e-06
ENSDARG00000091667	0.534165	-0.961464	4.57539	-0.210138	0.83356	NA
ENSDARG00000053709	4.51813	3.65061	1.76356	2.07002	0.03845	0.0798105
ENSDARG00000079125	8.52241	-0.490355	0.851345	-0.575977	0.564631	0.683631
ENSDARG00000087012	27.3948	7.32547	1.50756	4.85915	1.17891e-06	5.33656e-06
ENSDARG00000089216	0.475223	2.79441	7.24156	0.385885	0.699582	NA
ENSDARG00000054334	15.1505	7.31534	2.37039	3.08614	0.00202776	0.00578935
ENSDARG00000045089	12.4652	7.31412	1.55418	4.70611	2.52494e-06	1.10322e-05
ENSDARG00000026634	219.753	-0.134979	0.173964	-0.775898	0.437809	0.568122
ENSDARG00000088022	2.44806	2.20477	1.87729	1.17445	0.240217	0.361636
ENSDARG00000101967	0.475336	-2.39999	5.18731	-0.462666	0.643604	NA
ENSDARG00000043275	75.2714	0.387611	0.295984	1.30957	0.190343	0.301169
ENSDARG00000027183	101.68	-0.814583	0.269421	-3.02346	0.00249904	0.006999
ENSDARG00000110328	0.436617	1.48107	5.22856	0.283265	0.776974	NA
ENSDARG00000061223	47.8684	0.72162	0.451235	1.59921	0.109774	0.193436
ENSDARG00000106212	68.8756	7.30056	1.05659	6.90955	4.86183e-12	3.46098e-11
ENSDARG00000075314	98.1886	0.821325	0.269407	3.04864	0.00229876	0.00648383
ENSDARG00000078829	10.8602	1.45276	0.849522	1.71009	0.0872499	0.159965
ENSDARG00000099376	68.3734	-0.00784724	0.308758	-0.0254155	0.979724	0.988788
ENSDARG00000038074	273.862	0.458099	0.163313	2.80505	0.00503092	0.0132402
ENSDARG00000086166	53.4367	7.27254	1.47262	4.93851	7.87203e-07	3.62372e-06
ENSDARG00000023759	386.101	-0.255939	0.204955	-1.24876	0.211753	0.327625
ENSDARG00000102736	117.852	-0.808812	0.210129	-3.84913	0.000118538	0.000415586
ENSDARG00000062651	169.785	0.603642	0.21013	2.87271	0.00406966	0.0109085
ENSDARG00000025034	3.40989	1.04508	1.97869	0.528169	0.597382	0.711949
ENSDARG00000101260	186.264	0.257344	0.173321	1.48479	0.1376	0.231911
ENSDARG00000044556	89.2916	0.404931	0.272995	1.48329	0.137998	0.232384
ENSDARG00000074129	202.661	0.23777	0.195009	1.21927	0.222741	0.340491
ENSDARG00000078135	25.4729	7.26255	1.52232	4.77071	1.83578e-06	8.15748e-06
ENSDARG00000090481	0.537693	0.618787	3.66497	0.168838	0.865924	NA
ENSDARG00000026403	0.594086	-2.40036	4.26909	-0.562266	0.573935	NA
ENSDARG00000061159	221.945	0.277528	0.197706	1.40375	0.160395	0.261967
ENSDARG00000003877	76.4486	-0.435741	0.292406	-1.49019	0.136174	0.229996
ENSDARG00000099892	1.13912	-0.555895	2.21754	-0.250681	0.802061	NA
ENSDARG00000088145	3.54815	1.84983	1.88047	0.983709	0.325258	0.456728
ENSDARG00000009018	3.09855	4.17756	2.19524	1.90301	0.0570392	0.111991
ENSDARG00000054616	465.413	7.24357	0.71228	10.1696	2.71137e-24	3.35191e-23
ENSDARG00000068256	197.289	-0.0925356	0.164674	-0.561932	0.574163	0.692259
ENSDARG00000105438	10.5392	1.45159	1.08541	1.33736	0.181105	0.289133
ENSDARG00000019367	1693.54	-0.703923	0.0697467	-10.0926	5.95893e-24	7.26711e-23
ENSDARG00000019516	3.30435	0.806226	1.3374	0.60283	0.546622	0.668224
ENSDARG00000011662	590.437	-0.544577	0.109699	-4.96427	6.89587e-07	3.20109e-06
ENSDARG00000098706	13.2536	7.23751	1.55864	4.64348	3.42583e-06	1.47381e-05
ENSDARG00000096982	3.23923	0.490298	1.39355	0.351833	0.724963	0.812316
ENSDARG00000096689	15.2475	7.22329	1.53851	4.69498	2.66627e-06	1.16063e-05
ENSDARG00000076490	264.717	-0.210297	0.167837	-1.25298	0.210212	0.325855
ENSDARG00000074812	0.966027	-0.961308	3.09823	-0.310276	0.756351	NA
ENSDARG00000045228	280.349	-0.615221	0.159124	-3.86629	0.000110506	0.000389833
ENSDARG00000071042	1.23727	1.47473	3.06634	0.480942	0.630558	NA
ENSDARG00000092528	0.783326	-1.95547	3.07744	-0.63542	0.525155	NA
ENSDARG00000078108	20.5727	7.22304	1.52598	4.73338	2.20811e-06	9.70552e-06
ENSDARG00000099761	0.829093	-4.39219	3.23131	-1.35926	0.174065	NA
ENSDARG00000001818	0.593828	-3.39083	7.28506	-0.465451	0.641609	NA
ENSDARG00000058318	0.967921	0.479433	2.98971	0.160361	0.872597	NA
ENSDARG00000057058	179.026	-0.0755602	0.199278	-0.37917	0.704561	0.796876
ENSDARG00000070477	208.249	0.244958	0.198509	1.23399	0.217205	0.333932
ENSDARG00000079325	21.7366	7.22191	1.52042	4.74996	2.0346e-06	8.97866e-06
ENSDARG00000113111	1.15249	2.0685	2.64175	0.783005	0.433624	NA
ENSDARG00000056018	1.81212	3.0686	2.31257	1.32692	0.184535	0.293523
ENSDARG00000096874	33.5825	7.19617	1.49033	4.82856	1.37523e-06	6.18432e-06
ENSDARG00000056453	517.463	-0.349379	0.127128	-2.74825	0.00599139	0.0155028
ENSDARG00000010770	13.4662	7.19566	1.59755	4.50418	6.663e-06	2.76405e-05
ENSDARG00000041839	344.013	-0.44961	0.159446	-2.81983	0.00480489	0.0126958
ENSDARG00000033184	2079.6	0.100249	0.0767674	1.30588	0.191593	0.302785
ENSDARG00000091092	85.0919	0.194071	0.294988	0.657893	0.510607	0.636201
ENSDARG00000115752	0.475138	1.37289	5.01729	0.273632	0.784367	NA
ENSDARG00000099092	1.37365	2.05993	2.52992	0.814228	0.415515	0.546478
ENSDARG00000078574	132.754	0.566969	0.245011	2.31405	0.0206647	0.0466138
ENSDARG00000097111	0.979238	-4.98075	3.35862	-1.48297	0.138081	NA
ENSDARG00000059234	359.388	-0.671517	0.145478	-4.61593	3.91345e-06	1.66984e-05
ENSDARG00000102482	446.352	-0.706341	0.153379	-4.60521	4.12048e-06	1.75215e-05
ENSDARG00000076913	14.3122	7.18148	1.54994	4.63338	3.59742e-06	1.54195e-05
ENSDARG00000008384	145.801	0.740736	0.216898	3.41513	0.000637521	0.00199606
ENSDARG00000016280	230.429	-0.0690712	0.173974	-0.397021	0.691352	0.786596
ENSDARG00000007172	12.2443	-0.511914	0.801729	-0.638513	0.52314	0.646938
ENSDARG00000015404	39.6138	7.18128	1.4795	4.85385	1.21089e-06	5.47754e-06
ENSDARG00000002707	0.863351	2.06868	3.40385	0.607748	0.543355	NA
ENSDARG00000063169	0.65771	-0.961343	4.39993	-0.218491	0.827047	NA
ENSDARG00000092390	1.23281	2.47287	5.73375	0.431283	0.666263	NA
ENSDARG00000074757	100.536	0.0849999	0.248485	0.342073	0.732296	0.817448
ENSDARG00000096906	816.823	7.17287	0.653364	10.9784	4.85581e-28	6.75594e-27
ENSDARG00000091888	2.36766	2.06797	2.1765	0.950138	0.342042	0.474259
ENSDARG00000095112	10.0819	7.16919	1.61909	4.4279	9.51546e-06	3.87052e-05
ENSDARG00000088274	1.48185	-0.961266	4.74238	-0.202697	0.839372	0.895129
ENSDARG00000099888	16.2242	-0.201696	0.768466	-0.262466	0.792962	0.861146
ENSDARG00000099238	0.812819	-0.961325	3.07338	-0.312791	0.75444	NA
ENSDARG00000051912	6.66483	-2.2036	1.09258	-2.01687	0.043709	0.0891238
ENSDARG00000011125	2130.55	0.27276	0.0994225	2.74344	0.00607987	0.0157052
ENSDARG00000054560	26.2381	7.15387	1.52015	4.70603	2.5259e-06	1.10339e-05
ENSDARG00000039747	34.7285	7.13865	1.49381	4.77881	1.76339e-06	7.84986e-06
ENSDARG00000091847	62.6328	-0.961401	2.059	-0.466925	0.640553	0.747344
ENSDARG00000040045	25.6542	7.12462	1.5313	4.65267	3.27671e-06	1.4118e-05
ENSDARG00000055479	0.465645	-3.97553	7.26101	-0.547517	0.584023	NA
ENSDARG00000102471	10.7168	-0.307488	0.880396	-0.349261	0.726893	0.813698
ENSDARG00000007181	225.359	-0.491908	0.165796	-2.96694	0.00300782	0.00830328
ENSDARG00000073974	16.5474	1.04135	0.801824	1.29872	0.194039	0.305725
ENSDARG00000069583	36.0879	7.11099	1.49648	4.7518	2.01609e-06	8.90094e-06
ENSDARG00000102375	0.808656	1.47372	3.84865	0.382919	0.70178	NA
ENSDARG00000038222	53.8058	-0.398745	0.368437	-1.08226	0.279137	0.406214
ENSDARG00000094983	54.533	7.09887	1.46478	4.84636	1.25748e-06	5.67411e-06
ENSDARG00000095829	0.584484	-4.00131	5.09289	-0.785666	0.432063	NA
ENSDARG00000039215	94.8725	0.600091	0.262142	2.28919	0.0220686	0.0493079
ENSDARG00000090472	0.553478	-0.951551	4.61776	-0.206063	0.836742	NA
ENSDARG00000004105	802.659	-0.0352307	0.0968301	-0.36384	0.715977	0.805661
ENSDARG00000105368	0.595164	-2.40029	4.21036	-0.570091	0.568616	NA
ENSDARG00000043388	114.171	-0.434342	0.264438	-1.64251	0.100484	0.17972
ENSDARG00000043923	41.1173	7.09719	1.48655	4.77427	1.80363e-06	8.02537e-06
ENSDARG00000099786	1494.18	0.503693	0.110672	4.55123	5.33332e-06	2.23817e-05
ENSDARG00000093469	21.2937	-0.273406	0.579997	-0.471392	0.637361	0.745002
ENSDARG00000058656	22476.6	0.162399	0.0582449	2.78822	0.00529985	0.0138579
ENSDARG00000022918	212.341	-0.135393	0.178094	-0.760235	0.447114	0.576616
ENSDARG00000115017	0.792993	1.48142	3.48503	0.425082	0.670777	NA
ENSDARG00000036784	227.491	0.288256	0.188509	1.52914	0.126231	0.216367
ENSDARG00000035435	33.1745	7.0955	1.49265	4.75362	1.99811e-06	8.82938e-06
ENSDARG00000023082	28.7334	7.08104	1.50513	4.7046	2.54362e-06	1.1104e-05
ENSDARG00000018460	614.648	-0.529312	0.105048	-5.03876	4.68559e-07	2.21021e-06
ENSDARG00000101479	1483.52	7.06435	0.468156	15.0897	1.89243e-51	4.63284e-50
ENSDARG00000039354	12.8126	7.05292	1.54593	4.56225	5.06092e-06	2.13197e-05
ENSDARG00000087444	1.28535	1.04141	2.53974	0.410047	0.681772	NA
ENSDARG00000034493	2.10339	1.20557	1.92841	0.62516	0.531866	0.654644
ENSDARG00000110949	0.922497	1.4884	3.37271	0.441305	0.658992	NA
ENSDARG00000020289	9.02506	7.05212	1.60096	4.40494	1.05812e-05	4.28647e-05
ENSDARG00000018757	15.3059	7.05147	1.55057	4.54765	5.42483e-06	2.27513e-05
ENSDARG00000079097	110.827	0.372392	0.272558	1.36628	0.17185	0.27703
ENSDARG00000015314	157.012	0.85152	0.219577	3.87799	0.000105321	0.000373067
ENSDARG00000071097	98.4591	-0.10547	0.281308	-0.374927	0.707715	0.799304
ENSDARG00000039577	13.0925	7.04993	1.59974	4.40692	1.04851e-05	4.24839e-05
ENSDARG00000000349	2.15401	2.48717	2.15163	1.15595	0.247703	0.37038
ENSDARG00000105123	114.666	-0.408747	0.258485	-1.58132	0.113806	0.198847
ENSDARG00000021794	58.779	7.03892	1.05734	6.65723	2.79038e-11	1.88372e-10
ENSDARG00000030563	34.0722	-0.287507	0.452032	-0.636032	0.524755	0.648459
ENSDARG00000105098	200.618	0.680568	0.182871	3.72157	0.000197989	0.000673211
ENSDARG00000071662	72.8073	-0.377436	0.319297	-1.18208	0.237172	0.358221
ENSDARG00000077169	60.2563	7.03624	1.46968	4.78759	1.68793e-06	7.52406e-06
ENSDARG00000015968	15.9839	-0.609249	0.707509	-0.861119	0.389172	0.521054
ENSDARG00000062812	5.5311	-0.316563	1.05114	-0.301161	0.763292	0.839273
ENSDARG00000016490	3.22515	-2.40598	2.36049	-1.01927	0.308074	0.438427
ENSDARG00000099558	1.05012	1.47517	2.8145	0.524133	0.600186	NA
ENSDARG00000091558	0.362274	-0.96112	5.66224	-0.169742	0.865213	NA
ENSDARG00000103530	10.2221	0.385044	0.799884	0.481375	0.63025	0.739189
ENSDARG00000110186	19.5049	7.02042	1.51379	4.63765	3.52385e-06	1.51172e-05
ENSDARG00000069945	15.7288	7.01996	1.5268	4.59782	4.26938e-06	1.81198e-05
ENSDARG00000019842	190.852	0.758977	0.18989	3.99694	6.41671e-05	0.0002338
ENSDARG00000025953	164.006	-0.964497	0.188144	-5.12638	2.95368e-07	1.42371e-06
ENSDARG00000044061	4.21144	0.85412	1.36631	0.62513	0.531886	0.654644
ENSDARG00000114574	10.7721	-0.022418	0.84106	-0.0266544	0.978735	0.988389
ENSDARG00000105071	3.67489	-0.765623	1.25638	-0.60939	0.542266	0.664413
ENSDARG00000074546	223.742	-0.58875	0.166536	-3.53527	0.000407365	0.00132046
ENSDARG00000090804	169.696	-0.164094	0.188869	-0.868827	0.384942	0.516883
ENSDARG00000103957	142.717	-0.555135	0.213449	-2.60079	0.00930103	0.0230167
ENSDARG00000099432	3.80978	1.1363	1.36205	0.834255	0.404138	0.535523
ENSDARG00000100501	4.08106	-0.340319	1.07235	-0.317358	0.750972	0.830225
ENSDARG00000070393	67.6337	-0.516111	0.318802	-1.61891	0.105467	0.187032
ENSDARG00000011042	0.864619	3.0636	3.39077	0.903513	0.366254	NA
ENSDARG00000010477	28.1794	0.925812	1.72908	0.535437	0.592348	0.707652
ENSDARG00000092204	33.6625	7.00684	1.50211	4.66465	3.09146e-06	1.33691e-05
ENSDARG00000062129	481.836	0.775306	0.139071	5.57491	2.47662e-08	1.31754e-07
ENSDARG00000018574	317.327	0.517528	0.151007	3.42718	0.00060989	0.00191655
ENSDARG00000095614	1.64183	2.80464	2.49444	1.12436	0.260862	0.385555
ENSDARG00000088643	6.74164	7.00437	1.70126	4.11716	3.83569e-05	0.000143958
ENSDARG00000068417	2.56644	-4.54566	2.06295	-2.20347	0.0275615	0.0597256
ENSDARG00000100794	77.8984	7.00431	1.47465	4.7498	2.03621e-06	8.98374e-06
ENSDARG00000006588	284.11	6.98145	1.45365	4.80271	1.56531e-06	6.99949e-06
ENSDARG00000076830	157.77	0.964475	0.542048	1.77932	0.0751875	0.141187
ENSDARG00000002601	1.39044	2.48134	2.26274	1.09661	0.272812	0.399112
ENSDARG00000097527	10.9064	6.97584	1.58448	4.40261	1.06954e-05	4.32919e-05
ENSDARG00000104005	0.551681	1.4814	3.4785	0.425874	0.6702	NA
ENSDARG00000055903	807.674	-0.148199	0.114777	-1.29119	0.196637	0.309063
ENSDARG00000098968	36.6588	0.438083	0.515205	0.850309	0.395154	0.52696
ENSDARG00000093999	69.9561	0.588517	0.313558	1.8769	0.0605322	0.117768
ENSDARG00000108060	88.5169	0.272554	0.31155	0.874833	0.381665	0.513875
ENSDARG00000069944	160.324	0.648818	0.198033	3.27631	0.00105174	0.00317249
ENSDARG00000092134	14.6633	6.97248	1.57434	4.42884	9.47412e-06	3.85528e-05
ENSDARG00000101535	22.8468	6.95454	1.52804	4.55129	5.33189e-06	2.23804e-05
ENSDARG00000074728	1.63583	3.48321	2.2266	1.56436	0.117732	0.204699
ENSDARG00000076638	2.50832	1.61033	1.86564	0.863155	0.388052	0.52004
ENSDARG00000043128	84.9862	6.9417	1.46874	4.7263	2.2865e-06	1.00323e-05
ENSDARG00000089428	94.5393	-0.157437	0.255602	-0.615948	0.537929	0.660627
ENSDARG00000069758	0.362762	2.06911	5.12672	0.403593	0.686512	NA
ENSDARG00000012914	1687.55	-0.728104	0.0686615	-10.6042	2.84758e-26	3.74162e-25
ENSDARG00000031693	19.725	6.94047	1.52309	4.55684	5.19291e-06	2.18247e-05
ENSDARG00000109373	79.3982	0.148882	0.304028	0.4897	0.624346	0.733946
ENSDARG00000062702	2.19087	0.483087	2.49887	0.193322	0.846707	0.899366
ENSDARG00000105690	0.704623	0.0417536	3.03941	0.0137374	0.989039	NA
ENSDARG00000097863	64.0208	0.924781	0.337618	2.73914	0.00616008	0.015902
ENSDARG00000008218	372.225	-0.65734	0.131403	-5.00247	5.66003e-07	2.65096e-06
ENSDARG00000035452	8.41153	1.67075	0.928575	1.79926	0.071977	0.136059
ENSDARG00000012871	1059.63	0.154305	0.0941942	1.63816	0.101388	0.18107
ENSDARG00000074225	75.814	0.553658	0.323834	1.7097	0.0873218	0.160052
ENSDARG00000012796	27.2617	-0.713995	0.453749	-1.57355	0.115592	0.201596
ENSDARG00000010948	132.464	6.92992	0.679816	10.1938	2.11298e-24	2.62194e-23
ENSDARG00000069056	390.943	0.10603	0.134049	0.790977	0.428958	0.559635
ENSDARG00000015292	379.896	-0.233728	0.149173	-1.56683	0.117155	0.203857
ENSDARG00000104715	48.6225	-0.0914645	0.376002	-0.243256	0.807807	0.872211
ENSDARG00000094423	3.0471	-2.75498	1.7349	-1.58798	0.112292	0.196877
ENSDARG00000093186	5.18871	6.92249	1.7449	3.96727	7.27007e-05	0.000262819
ENSDARG00000042000	30.4936	6.92171	1.48158	4.67184	2.98507e-06	1.29316e-05
ENSDARG00000075027	11.6511	6.90688	1.57685	4.38016	1.18591e-05	4.77975e-05
ENSDARG00000061255	1.96389	1.20776	1.87061	0.645654	0.518504	0.643036
ENSDARG00000076763	181.267	-0.125913	0.189944	-0.662897	0.507396	0.633336
ENSDARG00000004502	1.77236	2.07228	2.38342	0.869456	0.384598	0.516561
ENSDARG00000079508	219.723	-0.113113	0.165403	-0.683864	0.494061	0.621418
ENSDARG00000067784	4.73398	3.28338	1.77249	1.85242	0.063966	0.123239
ENSDARG00000012071	197.077	0.464463	0.204814	2.26773	0.0233458	0.0517193
ENSDARG00000114675	1.0436	0.484313	2.89391	0.167356	0.86709	NA
ENSDARG00000035538	4.15518	3.73363	1.77605	2.10221	0.0355351	0.0746035
ENSDARG00000104901	626.909	0.655017	0.120963	5.415	6.12886e-08	3.14506e-07
ENSDARG00000056334	22.9063	-0.901262	0.471951	-1.90965	0.0561779	0.110563
ENSDARG00000075482	3.82734	-1.69301	1.47241	-1.14982	0.250217	0.37307
ENSDARG00000095515	111.894	0.205709	0.24122	0.852786	0.393778	0.525655
ENSDARG00000097063	0.466457	-0.96182	7.35543	-0.130763	0.895963	NA
ENSDARG00000043932	7.98304	0.231221	0.921645	0.250879	0.801908	0.867728
ENSDARG00000103699	393.238	0.156593	0.144874	1.08089	0.279745	0.406831
ENSDARG00000097685	12.8206	-0.342566	0.735533	-0.465739	0.641403	0.747983
ENSDARG00000090714	50.6634	-0.441806	0.323155	-1.36717	0.171573	0.276805
ENSDARG00000035899	0.814584	0.484861	3.09103	0.156861	0.875355	NA
ENSDARG00000056722	577.915	-0.546391	0.12016	-4.54719	5.4368e-06	2.27967e-05
ENSDARG00000068288	837.365	6.90203	0.554108	12.4561	1.29527e-35	2.21501e-34
ENSDARG00000054632	1512.44	-0.816822	0.0790419	-10.334	4.94342e-25	6.28339e-24
ENSDARG00000007869	1.17593	-0.961411	3.08667	-0.311472	0.755442	NA
ENSDARG00000076710	8.86868	6.87272	1.61173	4.26419	2.00629e-05	7.82573e-05
ENSDARG00000037859	139.374	6.86509	1.04718	6.55576	5.53584e-11	3.65996e-10
ENSDARG00000113393	100.711	0.641278	0.263328	2.43529	0.01488	0.0348259
ENSDARG00000075599	0.624116	-2.40035	4.22761	-0.56778	0.570184	NA
ENSDARG00000040319	30.7533	6.85759	1.5052	4.55592	5.21556e-06	2.19153e-05
ENSDARG00000101719	254.144	-0.0731442	0.178897	-0.408862	0.682641	0.779858
ENSDARG00000117628	0.582977	1.47372	4.16951	0.353452	0.72375	NA
ENSDARG00000079229	177.995	-0.21245	0.186744	-1.13765	0.255265	0.378951
ENSDARG00000078448	118.118	0.128993	0.228471	0.564593	0.572351	0.690494
ENSDARG00000092283	5.95162	6.85728	1.67441	4.09534	4.21548e-05	0.000157172
ENSDARG00000042249	2.5401	2.48137	1.99034	1.24671	0.212505	0.328435
ENSDARG00000092651	10.4721	6.85647	1.57475	4.354	1.33678e-05	5.34226e-05
ENSDARG00000063224	1.22617	-0.967035	2.45113	-0.394526	0.693193	NA
ENSDARG00000102554	11.6326	6.85593	1.56592	4.37821	1.19656e-05	4.81582e-05
ENSDARG00000015471	147.594	-0.192549	0.202753	-0.949673	0.342279	0.474438
ENSDARG00000075288	1.50362	-0.380945	1.80156	-0.211452	0.832534	0.890626
ENSDARG00000103929	22.6821	6.84044	1.52639	4.48145	7.41388e-06	3.05448e-05
ENSDARG00000077804	192.545	0.852827	0.186971	4.56128	5.08421e-06	2.14132e-05
ENSDARG00000077291	44773.3	0.0669996	0.0965763	0.693747	0.487841	0.615818
ENSDARG00000045753	191.246	-0.238872	0.173884	-1.37374	0.169521	0.274077
ENSDARG00000052625	1189.65	-0.628745	0.0969221	-6.48712	8.74941e-11	5.68239e-10
ENSDARG00000099527	136.806	-0.111915	0.224959	-0.497489	0.618844	0.729969
ENSDARG00000070730	0.940722	-0.976841	2.64518	-0.369291	0.711911	NA
ENSDARG00000077775	15.4365	-0.251273	0.67961	-0.369731	0.711583	0.80203
ENSDARG00000039008	129.644	0.017113	0.227869	0.0751001	0.940135	0.96164
ENSDARG00000012368	42.6692	0.778	0.391647	1.98648	0.0469796	0.0949153
ENSDARG00000063646	113.1	-0.284629	0.244739	-1.16299	0.244833	0.366944
ENSDARG00000077004	521.588	0.430651	0.114162	3.77227	0.000161771	0.000556733
ENSDARG00000114549	453.639	-0.351982	0.149958	-2.3472	0.0189151	0.0430615
ENSDARG00000104412	14.6869	-1.46055	0.721288	-2.02492	0.0428761	0.0876134
ENSDARG00000040162	0.617322	-0.961373	4.67882	-0.205474	0.837202	NA
ENSDARG00000073915	18.1854	1.42164	0.631363	2.2517	0.0243415	0.0537211
ENSDARG00000096276	0.607361	-0.95328	3.64895	-0.261248	0.793901	NA
ENSDARG00000017385	36.3319	0.672503	0.461506	1.45719	0.145064	0.241567
ENSDARG00000098375	352.167	-0.662046	0.143415	-4.61629	3.90669e-06	1.66731e-05
ENSDARG00000117540	6.33699	2.0422	1.76032	1.16013	0.245996	0.368382
ENSDARG00000052917	14.2687	6.83947	1.57946	4.33025	1.48942e-05	5.90709e-05
ENSDARG00000042815	16.9967	6.83928	1.51893	4.50269	6.70996e-06	2.78178e-05
ENSDARG00000099680	6.06949	-0.0224387	1.00688	-0.0222855	0.98222	0.990004
ENSDARG00000043179	173.995	0.369703	0.198748	1.86015	0.0628638	0.121523
ENSDARG00000019973	42.3996	0.565193	0.417095	1.35507	0.175396	0.281717
ENSDARG00000098481	7.92938	6.82229	1.62936	4.18709	2.82553e-05	0.000108047
ENSDARG00000011973	99.2271	0.875579	0.298364	2.9346	0.0033398	0.00913087
ENSDARG00000092746	154.396	-0.510013	0.195676	-2.60641	0.00914962	0.0226901
ENSDARG00000094138	7.08474	4.29031	2.28832	1.87488	0.0608098	0.118214
ENSDARG00000008333	19.4495	6.80322	1.52505	4.46098	8.15873e-06	3.34331e-05
ENSDARG00000097643	0.98978	-3.28258	2.56328	-1.28062	0.200328	NA
ENSDARG00000098940	0.476674	3.80497	5.84059	0.651469	0.514744	NA
ENSDARG00000096569	31.9685	-0.673361	0.407074	-1.65415	0.0980976	0.176172
ENSDARG00000095424	9.3701	6.80228	1.58488	4.29198	1.77088e-05	6.96356e-05
ENSDARG00000058306	267.004	-0.669106	0.165105	-4.0526	5.06516e-05	0.000186836
ENSDARG00000009806	148.847	0.255352	0.205527	1.24242	0.21408	0.330252
ENSDARG00000009610	135.591	-0.0544505	0.243366	-0.223739	0.82296	0.883717
ENSDARG00000039350	272.678	-0.139369	0.184599	-0.75498	0.450261	0.579658
ENSDARG00000113643	97.7573	0.830882	0.281169	2.9551	0.00312567	0.0086047
ENSDARG00000071409	230.893	-0.480357	0.164488	-2.92031	0.00349684	0.00950915
ENSDARG00000069279	14.1734	6.78485	1.5649	4.33564	1.45338e-05	5.77225e-05
ENSDARG00000090449	15.7221	6.7671	1.55253	4.35874	1.30811e-05	5.23404e-05
ENSDARG00000053498	42.7915	6.75905	1.47933	4.56901	4.90034e-06	2.06607e-05
ENSDARG00000096554	57.8959	6.75684	1.06811	6.32595	2.51678e-10	1.59388e-09
ENSDARG00000013607	24.2891	0.229004	0.855014	0.267837	0.788825	0.858249
ENSDARG00000008170	13.8496	6.75082	1.57377	4.28958	1.79013e-05	7.0337e-05
ENSDARG00000040303	88.7555	-0.20432	0.283255	-0.721329	0.470707	0.599494
ENSDARG00000016763	130.303	-0.146829	0.229805	-0.638928	0.522869	0.646754
ENSDARG00000011770	224.584	-0.504459	0.171272	-2.94537	0.00322569	0.00884326
ENSDARG00000053624	6.20282	3.80107	1.72705	2.2009	0.0277428	0.0600659
ENSDARG00000056806	1.02157	1.03416	3.11538	0.331954	0.739924	NA
ENSDARG00000078675	370.592	-0.183882	0.132923	-1.38338	0.166549	0.270042
ENSDARG00000110357	284.694	-0.288824	0.186056	-1.55235	0.12058	0.208626
ENSDARG00000105266	22.716	6.74836	1.51221	4.46258	8.09787e-06	3.32043e-05
ENSDARG00000029168	560.221	-0.20088	0.125591	-1.59948	0.109714	0.193383
ENSDARG00000027016	201.39	-0.0538395	0.167538	-0.321357	0.74794	0.82829
ENSDARG00000074702	307.751	-0.0685765	0.170878	-0.401318	0.688186	0.784162
ENSDARG00000052176	29.1483	1.01463	0.449054	2.25947	0.0238539	0.0527448
ENSDARG00000017466	0.907544	2.06871	3.05899	0.676271	0.498869	NA
ENSDARG00000039687	38.1751	6.74815	1.48169	4.55438	5.25415e-06	2.20681e-05
ENSDARG00000068182	6.2884	1.62365	1.23105	1.31892	0.187196	0.297137
ENSDARG00000089529	167.956	-0.238666	0.216543	-1.10216	0.270391	0.396597
ENSDARG00000015482	69.6444	0.414778	0.307097	1.35064	0.176811	0.283326
ENSDARG00000089705	156.363	-0.459517	0.231688	-1.98335	0.0473288	0.0955041
ENSDARG00000096338	10.2398	0.231269	0.851573	0.271578	0.785946	0.856196
ENSDARG00000051926	82.7542	-0.388408	0.263635	-1.47328	0.140675	0.235807
ENSDARG00000042983	268.329	6.7473	0.565566	11.9302	8.24004e-33	1.31721e-31
ENSDARG00000031119	6.97265	3.03935	1.66394	1.8266	0.0677593	0.129392
ENSDARG00000098038	4.50584	2.79844	1.87393	1.49336	0.135344	0.229022
ENSDARG00000104593	2.2869	-3.55112	2.10883	-1.68393	0.092195	0.167408
ENSDARG00000074301	271.181	-0.787859	0.174346	-4.51893	6.21524e-06	2.58858e-05
ENSDARG00000097782	24.8397	6.73024	1.49568	4.49979	6.80219e-06	2.81825e-05
ENSDARG00000005799	408.602	-0.0128828	0.128499	-0.100256	0.920141	0.946799
ENSDARG00000039022	637.813	-0.436109	0.119289	-3.65591	0.000256272	0.00085513
ENSDARG00000103902	199.523	-0.129506	0.186215	-0.695465	0.486764	0.614889
ENSDARG00000008593	39.8797	0.426295	0.440326	0.968135	0.332977	0.464773
ENSDARG00000114793	1.40167	-3.99896	2.6473	-1.51058	0.130895	0.222808
ENSDARG00000090120	8.11112	0.208082	0.800685	0.25988	0.794957	0.862471
ENSDARG00000057027	2.60698	1.47599	2.53525	0.582188	0.56044	0.680216
ENSDARG00000095793	9.75617	1.18844	0.848342	1.4009	0.161244	0.26303
ENSDARG00000037140	10.8628	-0.868003	0.733071	-1.18406	0.236388	0.357296
ENSDARG00000098247	43.6628	-0.046149	0.348953	-0.13225	0.894786	0.930061
ENSDARG00000032039	0.701474	0.486454	3.90025	0.124724	0.900742	NA
ENSDARG00000093602	2.82847	0.259798	1.50613	0.172494	0.863049	0.908454
ENSDARG00000017004	115.52	0.803714	0.289075	2.7803	0.00543094	0.0141671
ENSDARG00000092557	1.15453	0.0354409	2.67434	0.0132522	0.989427	NA
ENSDARG00000045257	78.4326	0.655644	0.269339	2.43427	0.014922	0.0349039
ENSDARG00000095448	1.6021	1.47658	2.36557	0.624194	0.5325	0.655197
ENSDARG00000098785	710.985	-0.0643769	0.0977712	-0.658444	0.510253	0.636142
ENSDARG00000098599	100.104	-0.199802	0.422988	-0.472359	0.636671	0.744388
ENSDARG00000032571	6.59202	0.704099	1.04543	0.673504	0.500627	0.626976
ENSDARG00000116302	6.41822	6.72924	1.71461	3.92465	8.68556e-05	0.000311269
ENSDARG00000005536	433.565	0.0917648	0.136513	0.672206	0.501452	0.627812
ENSDARG00000095126	29.785	0.732194	0.473367	1.54678	0.121917	0.21061
ENSDARG00000080021	0.731227	-0.961278	3.76029	-0.255639	0.798229	NA
ENSDARG00000076960	1.08215	2.8018	2.46081	1.13857	0.254882	NA
ENSDARG00000077481	27.6093	0.228391	0.504784	0.452454	0.650942	0.754895
ENSDARG00000053019	17.4385	1.35944	0.664761	2.04501	0.0408543	0.084028
ENSDARG00000079973	96.8153	0.0957266	0.26042	0.367585	0.713183	0.803149
ENSDARG00000037496	6.44636	6.71113	1.74329	3.84968	0.000118271	0.000414796
ENSDARG00000077385	3.39676	0.0367921	2.07491	0.0177319	0.985853	0.990894
ENSDARG00000075743	638.369	-0.950735	0.123008	-7.72904	1.08362e-14	8.95678e-14
ENSDARG00000041007	2.81511	-0.625737	1.92242	-0.325494	0.744807	0.826104
ENSDARG00000060069	54.2064	-0.0373363	0.342712	-0.108944	0.913247	0.942342
ENSDARG00000078297	0.441154	-0.961255	5.26625	-0.182531	0.855166	NA
ENSDARG00000098288	399.697	-0.909978	0.140568	-6.47356	9.57181e-11	6.19624e-10
ENSDARG00000098838	21.9043	0.72493	0.661124	1.09651	0.272855	0.399112
ENSDARG00000101106	43.71	0.722875	0.410572	1.76065	0.0782972	0.145964
ENSDARG00000077523	33.8601	0.410444	0.457927	0.896309	0.370088	0.502477
ENSDARG00000005210	69.2402	-0.0317423	0.380663	-0.0833868	0.933544	0.956558
ENSDARG00000056541	39.1685	0.00964571	0.383482	0.025153	0.979933	0.988828
ENSDARG00000103146	14.731	0.164496	0.662348	0.248353	0.803861	0.869188
ENSDARG00000059365	14.7711	6.71028	1.55854	4.30548	1.66626e-05	6.56909e-05
ENSDARG00000024492	2.14767	-3.27672	2.00521	-1.6341	0.102238	0.182293
ENSDARG00000089362	10476.2	6.69467	0.112715	59.3946	0	0
ENSDARG00000044204	0.844838	2.06883	3.40538	0.607519	0.543507	NA
ENSDARG00000011473	3.01321	-0.638286	1.53852	-0.414871	0.678236	0.7763
ENSDARG00000016460	0.494695	2.48965	4.53769	0.54866	0.583239	NA
ENSDARG00000102262	0.929586	-0.961287	3.21746	-0.298772	0.765114	NA
ENSDARG00000058557	27.2568	6.67144	1.52376	4.37828	1.1962e-05	4.81535e-05
ENSDARG00000110802	2.01954	3.80619	2.05492	1.85223	0.0639928	0.123255
ENSDARG00000014024	58.2945	6.67052	1.47975	4.50787	6.54802e-06	2.71976e-05
ENSDARG00000103199	74.3407	6.65141	1.48133	4.49017	7.11676e-06	2.94122e-05
ENSDARG00000099642	224.446	0.569746	0.180114	3.16325	0.00156018	0.00455995
ENSDARG00000038784	12.4018	0.216394	0.825747	0.262059	0.793276	0.861251
ENSDARG00000103428	302.402	0.603869	0.142432	4.2397	2.23816e-05	8.66547e-05
ENSDARG00000101309	87.9247	-0.133991	0.264404	-0.506766	0.612319	0.724433
ENSDARG00000056656	198.65	-0.00858653	0.177762	-0.0483035	0.961474	0.977325
ENSDARG00000117213	0.471537	-0.961365	5.13895	-0.187074	0.851603	NA
ENSDARG00000052713	1.17641	-0.691032	2.25431	-0.306538	0.759195	NA
ENSDARG00000057562	76.3499	0.221531	0.290661	0.762163	0.445963	0.575644
ENSDARG00000086808	82.7089	-0.886661	0.268644	-3.30051	0.000965087	0.00293473
ENSDARG00000114329	69.416	0.354442	0.330295	1.07311	0.283223	0.410468
ENSDARG00000088308	211.5	0.118829	0.199811	0.594706	0.55204	0.672942
ENSDARG00000087403	1.88346	0.483343	2.55782	0.188967	0.850119	0.900991
ENSDARG00000062711	2.41435	-3.11683	2.13085	-1.46271	0.143546	0.239512
ENSDARG00000015971	41.2474	-0.226019	0.403233	-0.560518	0.575126	0.693294
ENSDARG00000043238	0.705276	-2.53125	3.08434	-0.820679	0.411829	NA
ENSDARG00000003681	3798.26	0.428424	0.0882932	4.85229	1.22046e-06	5.51708e-06
ENSDARG00000102175	67.8561	6.63069	1.46241	4.53409	5.78537e-06	2.41918e-05
ENSDARG00000115608	113.339	6.63024	1.46716	4.51909	6.21057e-06	2.58717e-05
ENSDARG00000044976	64.4573	6.61925	0.878597	7.53388	4.92533e-14	3.94146e-13
ENSDARG00000094612	14.825	-0.163175	0.609171	-0.267863	0.788804	0.858249
ENSDARG00000043198	15.1911	6.59062	1.54908	4.25454	2.09482e-05	8.1518e-05
ENSDARG00000101942	479.591	-0.200891	0.124785	-1.60989	0.107421	0.189864
ENSDARG00000087289	12.8301	6.5906	1.55369	4.24191	2.21629e-05	8.58413e-05
ENSDARG00000077139	3496.31	0.74814	0.0748751	9.99184	1.65484e-23	1.97804e-22
ENSDARG00000057000	11.9394	0.621755	0.935835	0.664386	0.506444	0.632417
ENSDARG00000090107	2.07776	1.61243	2.42046	0.666168	0.505303	0.631597
ENSDARG00000102075	8.71621	0.875148	0.908318	0.963482	0.335306	0.467005
ENSDARG00000100149	119.699	0.803825	0.253143	3.17537	0.00149643	0.0043872
ENSDARG00000067669	1.0535	2.79866	2.74828	1.01833	0.30852	NA
ENSDARG00000018329	2.13865	1.48138	2.309	0.641567	0.521155	0.645316
ENSDARG00000086706	3.85016	-3.28625	1.51856	-2.16406	0.0304597	0.0652581
ENSDARG00000003219	1.48802	3.06632	2.37853	1.28917	0.197341	0.309944
ENSDARG00000023645	168.491	-0.383807	0.202855	-1.89202	0.0584878	0.114451
ENSDARG00000078754	12.9818	1.30053	0.905049	1.43697	0.150726	0.249128
ENSDARG00000044091	2.45362	2.04812	2.21428	0.924958	0.354988	0.487739
ENSDARG00000117320	1.1734	-0.961251	7.35543	-0.130686	0.896024	NA
ENSDARG00000078552	13.9972	6.58999	1.55153	4.24741	2.16255e-05	8.39399e-05
ENSDARG00000027734	1716.12	-0.727664	0.071873	-10.1243	4.31069e-24	5.28299e-23
ENSDARG00000068219	14.777	6.58869	1.56537	4.20902	2.56479e-05	9.85128e-05
ENSDARG00000043137	60.6932	6.57933	0.885312	7.43165	1.07254e-13	8.45011e-13
ENSDARG00000079324	18.6571	6.57094	1.54486	4.25342	2.10532e-05	8.18947e-05
ENSDARG00000027322	410.69	-0.048628	0.130317	-0.373151	0.709036	0.80016
ENSDARG00000087979	3.00119	-0.537734	1.55704	-0.345355	0.729827	0.815878
ENSDARG00000020000	228.447	0.344229	0.187263	1.83821	0.0660313	0.126555
ENSDARG00000078280	3.94102	3.65319	1.79474	2.0355	0.0418001	0.0857334
ENSDARG00000036428	30.1362	-0.520659	0.433241	-1.20178	0.22945	0.3486
ENSDARG00000008623	238.142	-0.668232	0.16011	-4.17357	2.99858e-05	0.000114247
ENSDARG00000035181	241.51	-0.614111	0.171297	-3.58507	0.000336992	0.00110425
ENSDARG00000003046	237.141	-0.898314	0.266328	-3.37296	0.000743638	0.00230402
ENSDARG00000052379	368.055	0.715281	0.145312	4.92238	8.54993e-07	3.92124e-06
ENSDARG00000091144	1.06726	2.47713	5.3431	0.463613	0.642925	NA
ENSDARG00000028159	6.71378	0.625083	1.23501	0.506136	0.612762	0.72467
ENSDARG00000100712	6.74626	6.56953	1.71419	3.83245	0.000126873	0.000442462
ENSDARG00000087873	8.82169	6.56944	1.57617	4.16797	3.07326e-05	0.000116912
ENSDARG00000092360	90.4832	-0.838863	0.259365	-3.2343	0.0012194	0.00364098
ENSDARG00000026052	10.2523	6.54642	1.58608	4.12743	3.66839e-05	0.000138097
ENSDARG00000019342	2.35996	0.479902	2.58009	0.186002	0.852443	0.902514
ENSDARG00000008305	1786.99	0.449319	0.108192	4.15297	3.28186e-05	0.000124276
ENSDARG00000051805	6.03325	3.80083	1.78765	2.12616	0.0334903	0.0709093
ENSDARG00000080018	1.43326	0.444614	2.18451	0.20353	0.838721	0.894786
ENSDARG00000035952	0.560391	-0.961304	5.14532	-0.186831	0.851793	NA
ENSDARG00000102468	3.55225	-1.85968	1.42	-1.30964	0.190319	0.301155
ENSDARG00000105674	24.5242	6.54637	1.5144	4.32275	1.54093e-05	6.10164e-05
ENSDARG00000090304	4.84474	-1.61789	1.10161	-1.46866	0.141925	0.237366
ENSDARG00000079067	55.339	0.64543	0.384754	1.67751	0.0934423	0.169101
ENSDARG00000011909	37.4242	-0.0631384	0.486738	-0.129718	0.89679	0.930827
ENSDARG00000003846	268.222	-0.822932	0.174925	-4.70449	2.545e-06	1.11076e-05
ENSDARG00000075151	1066.47	-0.392254	0.106157	-3.69503	0.00021986	0.000740978
ENSDARG00000092294	5.86403	6.54555	1.75475	3.73019	0.000191333	0.000651695
ENSDARG00000096454	22.7847	6.52518	1.50811	4.32672	1.5135e-05	6.00019e-05
ENSDARG00000056166	40.6696	6.48133	1.4771	4.38789	1.14458e-05	4.61878e-05
ENSDARG00000055255	4.42794	2.35688	1.78883	1.31755	0.187654	0.297625
ENSDARG00000061444	25.2015	-0.71032	0.479232	-1.48221	0.138286	0.23275
ENSDARG00000076330	63.5716	0.786189	0.366699	2.14396	0.0320359	0.0681131
ENSDARG00000042308	12.1142	-0.173674	0.843171	-0.205977	0.836809	0.893514
ENSDARG00000023031	1.61845	3.06146	2.34144	1.30751	0.191039	0.302029
ENSDARG00000021855	4.27952	0.424299	1.28853	0.329289	0.741937	0.824335
ENSDARG00000062577	592.929	-0.815541	0.117159	-6.96098	3.37906e-12	2.42984e-11
ENSDARG00000105398	16.644	0.625313	0.647955	0.965057	0.334516	0.466266
ENSDARG00000060196	122.893	-0.915537	0.224471	-4.07865	4.52984e-05	0.000168104
ENSDARG00000075014	1361.3	-0.345486	0.0831656	-4.1542	3.26429e-05	0.000123658
ENSDARG00000022615	879.481	6.44528	0.397898	16.1983	5.18443e-59	1.46836e-57
ENSDARG00000004184	15.6983	-0.347419	0.685626	-0.506718	0.612353	0.724433
ENSDARG00000036074	1462.36	0.633059	0.0868724	7.28723	3.16394e-13	2.4376e-12
ENSDARG00000079473	14.0682	-0.321556	0.694967	-0.462693	0.643584	0.749646
ENSDARG00000076829	292.14	-0.338258	0.212837	-1.58928	0.111996	0.196456
ENSDARG00000098256	29.5614	6.43591	1.50368	4.28009	1.86814e-05	7.31993e-05
ENSDARG00000007196	298.822	0.836453	0.167357	4.998	5.79272e-07	2.70864e-06
ENSDARG00000101986	28.2619	6.43468	1.5167	4.24255	2.20999e-05	8.56305e-05
ENSDARG00000102338	26.775	0.133745	0.476307	0.280797	0.778866	0.85082
ENSDARG00000012840	152.516	0.302302	0.227532	1.32861	0.183977	0.292776
ENSDARG00000095754	71.0414	-0.704882	0.321601	-2.19179	0.0283943	0.0613229
ENSDARG00000099500	4.36321	0.240602	1.22519	0.196379	0.844313	0.897962
ENSDARG00000024032	9.02721	1.62536	1.71912	0.945463	0.344422	0.47666
ENSDARG00000007723	14.4709	-0.489756	0.903065	-0.542327	0.587593	0.703893
ENSDARG00000061810	62.4596	0.22076	0.331995	0.664949	0.506083	0.632174
ENSDARG00000073857	4.51064	0.13586	1.0888	0.12478	0.900698	0.933566
ENSDARG00000090873	1019.58	6.43291	0.36016	17.8613	2.36177e-71	8.22643e-70
ENSDARG00000071741	9.60383	-0.463378	0.823042	-0.563006	0.573431	0.691544
ENSDARG00000091062	1.38467	2.48138	2.46688	1.00588	0.314475	0.445111
ENSDARG00000070604	1123.52	-0.561191	0.0913339	-6.14439	8.02701e-10	4.85731e-09
ENSDARG00000087390	45.5066	6.41259	1.50332	4.26561	1.99358e-05	7.77918e-05
ENSDARG00000114948	1.23874	3.06375	2.71201	1.12969	0.258605	NA
ENSDARG00000023272	0.393848	-0.96141	5.47832	-0.175493	0.860692	NA
ENSDARG00000044431	306.358	0.786486	0.173609	4.53021	5.89244e-06	2.46188e-05
ENSDARG00000012040	460.047	-0.544625	0.128091	-4.25187	2.11996e-05	8.23995e-05
ENSDARG00000103529	34.0006	0.881801	0.44473	1.98278	0.0473923	0.095613
ENSDARG00000036911	92.4595	-0.323184	0.316291	-1.02179	0.306878	0.437051
ENSDARG00000117717	1.29887	0.0275954	2.3664	0.0116613	0.990696	NA
ENSDARG00000074905	2.44952	3.29061	2.06392	1.59435	0.110859	0.194881
ENSDARG00000056964	1128.85	0.207277	0.0815061	2.54308	0.010988	0.0266531
ENSDARG00000099876	15.3103	0.799603	0.677365	1.18046	0.237817	0.358921
ENSDARG00000068148	17.8043	6.41221	1.53524	4.17669	2.95788e-05	0.000112782
ENSDARG00000105687	0.382411	-0.964316	4.79737	-0.201009	0.840691	NA
ENSDARG00000097170	28.3396	6.41104	1.56307	4.10156	4.10377e-05	0.000153208
ENSDARG00000099791	1.2866	2.06428	2.44792	0.843279	0.399072	NA
ENSDARG00000058570	5.76891	6.3888	1.75284	3.64482	0.000267576	0.000889562
ENSDARG00000042850	1.33023	1.48126	2.50726	0.590787	0.554663	NA
ENSDARG00000091906	31.0499	6.38784	1.51631	4.21277	2.52262e-05	9.69682e-05
ENSDARG00000070433	332.841	0.450865	0.146768	3.07195	0.00212668	0.00604136
ENSDARG00000052910	2.07027	4.07162	2.30801	1.76413	0.0777107	0.145054
ENSDARG00000103208	1.46876	0.484314	2.91542	0.166121	0.868061	0.911637
ENSDARG00000014488	27.7548	6.38752	1.53032	4.17397	2.9934e-05	0.000114071
ENSDARG00000090036	66.9515	-0.16087	0.320633	-0.501726	0.61586	0.727382
ENSDARG00000058716	5.92367	-1.43321	1.00721	-1.42294	0.154754	0.254473
ENSDARG00000074466	71.2665	6.38203	0.873359	7.30745	2.72266e-13	2.10252e-12
ENSDARG00000052789	147.897	0.459535	0.226275	2.03087	0.0422683	0.0865684
ENSDARG00000053563	32.5277	6.36427	1.49847	4.24718	2.16478e-05	8.40101e-05
ENSDARG00000093248	27.2543	6.36343	1.51827	4.19125	2.77428e-05	0.00010621
ENSDARG00000079688	991.025	-0.422275	0.0941834	-4.48354	7.34148e-06	3.0259e-05
ENSDARG00000094433	6.45424	6.36194	1.6851	3.7754	0.000159751	0.00055026
ENSDARG00000105781	6.16777	-0.967861	1.05321	-0.918963	0.358115	0.490684
ENSDARG00000058994	0.408622	0.488024	5.42478	0.0899621	0.928317	NA
ENSDARG00000068140	231.127	0.0340048	0.174554	0.194809	0.845542	0.898842
ENSDARG00000113270	0.58698	-0.961245	4.86722	-0.197493	0.843441	NA
ENSDARG00000097505	7.07997	-0.641829	1.28095	-0.501059	0.61633	0.727714
ENSDARG00000095030	38.4296	0.0196858	0.408112	0.0482362	0.961528	0.977329
ENSDARG00000102569	71.9458	-0.537805	0.301122	-1.786	0.0740993	0.139449
ENSDARG00000093289	10.0665	-1.52175	0.722904	-2.10505	0.0352874	0.0741961
ENSDARG00000117611	3.73069	-1.96224	1.23787	-1.58518	0.112926	0.197762
ENSDARG00000056318	353.903	-0.0507276	0.15069	-0.336636	0.736392	0.820675
ENSDARG00000094279	2.30447	-0.552954	1.74928	-0.316104	0.751923	0.83071
ENSDARG00000026444	65.2814	-0.365392	0.301436	-1.21217	0.225447	0.343684
ENSDARG00000055561	127.623	0.606616	0.253475	2.3932	0.016702	0.0385718
ENSDARG00000013056	23.4331	6.3381	1.53835	4.12007	3.78763e-05	0.000142366
ENSDARG00000077654	2.48268	-1.13464	1.42741	-0.794899	0.426673	0.557395
ENSDARG00000096979	513.344	6.32587	0.32126	19.6908	2.58518e-86	1.09906e-84
ENSDARG00000103117	12.3334	6.31621	1.59092	3.97017	7.18212e-05	0.000259923
ENSDARG00000114030	23.5868	0.737331	0.707572	1.04206	0.297385	0.42661
ENSDARG00000061468	62.3724	6.31513	0.87991	7.17703	7.12439e-13	5.37211e-12
ENSDARG00000060682	24.2057	6.31503	1.51919	4.15684	3.2268e-05	0.000122402
ENSDARG00000102776	7.38542	6.2884	1.62037	3.88085	0.000104093	0.000368848
ENSDARG00000095280	15.1423	-0.963599	0.630702	-1.52782	0.126558	0.216741
ENSDARG00000007407	1.31807	0.0410406	2.53715	0.0161759	0.987094	NA
ENSDARG00000040713	369.787	0.402377	0.139714	2.88001	0.00397669	0.0106794
ENSDARG00000101997	0.588395	-2.5611	4.64246	-0.55167	0.581174	NA
ENSDARG00000097973	12.07	6.28818	1.57131	4.00188	6.28418e-05	0.000229265
ENSDARG00000090836	82.1933	-0.0358626	0.326503	-0.109838	0.912537	0.941855
ENSDARG00000008884	900.303	0.369588	0.0949176	3.89378	9.8694e-05	0.000351097
ENSDARG00000090286	1.66438	-4.96323	2.76038	-1.79802	0.0721731	0.136365
ENSDARG00000075791	3.84412	6.28602	1.88591	3.33315	0.000858699	0.00263584
ENSDARG00000103907	19.7344	6.26727	1.51617	4.13362	3.57091e-05	0.000134606
ENSDARG00000020131	214.651	0.843619	0.186315	4.52791	5.95687e-06	2.48671e-05
ENSDARG00000005355	577.669	-0.0894153	0.128391	-0.696431	0.486159	0.614321
ENSDARG00000079080	61.8511	-0.359301	0.313733	-1.14524	0.252108	0.375355
ENSDARG00000005451	4165.24	0.0227953	0.055571	0.410201	0.681659	0.77896
ENSDARG00000096229	7.94847	6.26505	1.61991	3.86753	0.000109945	0.000388088
ENSDARG00000017261	149.905	0.53577	0.222067	2.41265	0.0158369	0.0368267
ENSDARG00000103056	15.2056	6.26436	1.55026	4.04083	5.32625e-05	0.000195937
ENSDARG00000058806	247.345	-0.781623	0.162002	-4.82478	1.40157e-06	6.29563e-06
ENSDARG00000099959	3.90829	-3.99606	2.08797	-1.91385	0.0556389	0.109752
ENSDARG00000102440	3.29277	0.623127	1.23435	0.504823	0.613683	0.72551
ENSDARG00000057913	78.764	0.45961	0.335069	1.37169	0.17016	0.274865
ENSDARG00000090152	48.5081	0.695096	0.358034	1.94143	0.0522067	0.103921
ENSDARG00000104563	1.33404	1.48788	2.98805	0.497945	0.618523	NA
ENSDARG00000103164	5.20033	6.26406	1.76428	3.55048	0.000384522	0.00125009
ENSDARG00000017107	0.745283	-0.961277	3.69677	-0.260032	0.794839	NA
ENSDARG00000030805	43.9718	0.549264	0.368459	1.49071	0.136038	0.229825
ENSDARG00000062326	2557.2	-0.375813	0.0930776	-4.03763	5.39935e-05	0.000198443
ENSDARG00000095638	4.28202	0.0358822	1.23905	0.0289594	0.976897	0.98738
ENSDARG00000009953	244.254	-0.00591485	0.172347	-0.0343194	0.972622	0.984907
ENSDARG00000009494	185.187	-0.269457	0.18744	-1.43757	0.150557	0.24889
ENSDARG00000001953	618.882	-0.521895	0.124352	-4.19691	2.7058e-05	0.000103688
ENSDARG00000078267	19.3482	0.936917	0.706984	1.32523	0.185095	0.29429
ENSDARG00000002391	9.38966	6.26256	1.59677	3.92201	8.78136e-05	0.000314362
ENSDARG00000053345	0.502509	2.05812	4.89618	0.420353	0.674228	NA
ENSDARG00000005112	3.98549	6.26046	1.80344	3.4714	0.000517748	0.00165051
ENSDARG00000013802	182.727	0.46678	0.192237	2.42815	0.015176	0.0354189
ENSDARG00000040803	173.313	-0.33125	0.212016	-1.56239	0.118197	0.205291
ENSDARG00000092348	1.18488	2.05997	2.5297	0.814316	0.415464	NA
ENSDARG00000073726	4.47596	-1.36858	1.26404	-1.0827	0.278939	0.406016
ENSDARG00000078101	26.6933	0.431735	0.489536	0.881927	0.377816	0.510179
ENSDARG00000098569	5.86937	-1.54205	1.07457	-1.43504	0.151276	0.249911
ENSDARG00000096940	0.513319	1.48913	4.52651	0.32898	0.742171	NA
ENSDARG00000092387	153.861	0.338272	0.208581	1.62178	0.10485	0.186131
ENSDARG00000089177	5.30762	-1.49418	0.995078	-1.50157	0.133207	0.226041
ENSDARG00000090900	123.579	6.25947	0.675365	9.26828	1.89167e-20	2.00948e-19
ENSDARG00000090981	1.31553	2.48493	2.64118	0.940842	0.346786	NA
ENSDARG00000093143	18.3417	0.562103	0.628808	0.893918	0.371366	0.50355
ENSDARG00000095763	1.21181	-1.95496	5.2313	-0.373705	0.708624	NA
ENSDARG00000103459	43.0947	6.24733	1.48024	4.22048	2.43782e-05	9.38904e-05
ENSDARG00000060452	321.891	-0.959693	0.199003	-4.8225	1.41769e-06	6.36519e-06
ENSDARG00000077836	9.66511	2.26675	1.10662	2.04836	0.0405246	0.0834535
ENSDARG00000024775	18.4162	6.23597	1.52049	4.10129	4.10845e-05	0.000153354
ENSDARG00000063677	31.3474	0.0606994	0.526329	0.115326	0.908187	0.938764
ENSDARG00000096288	2.92152	1.35337	1.6525	0.818981	0.412797	0.543516
ENSDARG00000096838	1.66217	2.63229	2.21504	1.18837	0.234686	0.355235
ENSDARG00000076297	263.475	-0.380734	0.15515	-2.45398	0.0141287	0.033299
ENSDARG00000017843	581.767	-0.588029	0.107496	-5.47025	4.49414e-08	2.33822e-07
ENSDARG00000041602	317.602	-0.917223	0.150082	-6.11147	9.8719e-10	5.92672e-09
ENSDARG00000101234	25.9579	6.23473	1.50545	4.14143	3.45149e-05	0.000130327
ENSDARG00000077085	35.182	-0.251619	0.415151	-0.60609	0.544455	0.666067
ENSDARG00000002720	245.026	0.523786	0.185389	2.82534	0.00472308	0.0125046
ENSDARG00000058004	9.32309	6.23343	1.61655	3.85601	0.000115253	0.000405357
ENSDARG00000093007	154.052	0.431303	0.222586	1.93769	0.0526614	0.104659
ENSDARG00000096599	3.31261	0.931691	1.2317	0.756426	0.449394	0.578729
ENSDARG00000103049	2.33196	2.07154	2.19603	0.943311	0.345522	0.478015
ENSDARG00000046013	167.93	0.652899	0.218774	2.98435	0.00284181	0.00787456
ENSDARG00000002986	285.067	6.22515	0.604869	10.2917	7.67852e-25	9.67318e-24
ENSDARG00000055223	86.8094	-0.793006	0.349043	-2.27194	0.0230899	0.0512266
ENSDARG00000012485	51.5564	6.21822	0.89966	6.91174	4.78735e-12	3.40919e-11
ENSDARG00000043004	14.9053	6.21775	1.54201	4.03223	5.52505e-05	0.000202837
ENSDARG00000090654	391.982	0.618824	0.142888	4.33083	1.48552e-05	5.89515e-05
ENSDARG00000037855	299.546	-0.237847	0.155784	-1.52677	0.126818	0.217092
ENSDARG00000035649	9.19858	0.0900089	0.865466	0.104001	0.917169	0.945015
ENSDARG00000070094	17.2595	6.20915	1.52903	4.06084	4.88963e-05	0.000180578
ENSDARG00000102058	12.293	6.20803	1.59143	3.90091	9.58305e-05	0.000341706
ENSDARG00000071701	9.54684	6.18606	1.63065	3.79361	0.000148473	0.000513372
ENSDARG00000037256	2.91006	-1.96389	1.4872	-1.32052	0.186661	0.296429
ENSDARG00000028586	1.1894	2.47772	2.61282	0.948294	0.34298	NA
ENSDARG00000094426	10.8241	6.18176	1.59048	3.88672	0.000101608	0.000360883
ENSDARG00000113433	1.62665	1.34957	2.08233	0.648106	0.516917	0.64187
ENSDARG00000100449	12.9154	6.18124	1.55688	3.97028	7.17896e-05	0.000259856
ENSDARG00000020913	248.076	0.226145	0.18065	1.25184	0.210628	0.326343
ENSDARG00000016793	4.80907	1.62673	1.46912	1.10728	0.268174	0.394071
ENSDARG00000058464	0.975412	-0.221082	2.95279	-0.0748722	0.940316	NA
ENSDARG00000016448	7.60214	0.976921	0.939954	1.03933	0.298652	0.42784
ENSDARG00000097433	3.92872	0.562526	1.33927	0.420026	0.674466	0.772966
ENSDARG00000098338	135.484	0.717205	0.245198	2.92501	0.00344445	0.00938338
ENSDARG00000056034	15.0691	0.618779	0.719975	0.859445	0.390095	0.522037
ENSDARG00000077261	54.2553	-0.310595	0.370096	-0.839229	0.401341	0.532732
ENSDARG00000094175	0.541231	-0.961313	4.62283	-0.207949	0.835269	NA
ENSDARG00000101873	30.687	0.244651	0.546106	0.447992	0.654159	0.757519
ENSDARG00000112168	4.19455	-2.40605	2.38313	-1.00961	0.31268	0.443199
ENSDARG00000052188	0.567721	-0.961271	4.62665	-0.207768	0.83541	NA
ENSDARG00000000529	48.4521	-0.176727	0.327072	-0.54033	0.58897	0.705016
ENSDARG00000093185	1.14488	0.479434	3.04549	0.157424	0.874911	NA
ENSDARG00000075569	1115.8	-0.601627	0.0906039	-6.64018	3.13295e-11	2.10567e-10
ENSDARG00000077107	1.76767	-1.94521	2.31581	-0.839967	0.400927	0.532335
ENSDARG00000103457	183.59	-0.413987	0.177634	-2.33056	0.0197766	0.0448072
ENSDARG00000080006	47.5997	0.253586	0.372268	0.681191	0.49575	0.622996
ENSDARG00000099932	4.409	-0.041878	1.16745	-0.0358712	0.971385	0.984325
ENSDARG00000013828	5.16111	1.25908	1.26704	0.993721	0.320359	0.451669
ENSDARG00000091932	344.014	0.539273	0.141117	3.82145	0.000132667	0.000461858
ENSDARG00000054373	2.81907	3.43287	1.89409	1.81241	0.0699223	0.132858
ENSDARG00000090785	7.40965	6.18053	1.7066	3.62155	0.000292841	0.000968205
ENSDARG00000059254	31.957	6.17363	1.09695	5.628	1.82314e-08	9.83605e-08
ENSDARG00000078763	2.36441	-3.99165	2.22016	-1.79791	0.072191	0.136386
ENSDARG00000113363	0.650643	-0.961295	3.68217	-0.261068	0.79404	NA
ENSDARG00000010977	7.4767	2.40717	1.16243	2.0708	0.0383773	0.0796845
ENSDARG00000032820	10.7029	-0.836452	0.790616	-1.05798	0.290067	0.41838
ENSDARG00000055132	1.86059	-0.962336	2.10956	-0.456178	0.648262	0.753107
ENSDARG00000073802	1.14642	0.60556	2.82197	0.214588	0.830089	NA
ENSDARG00000079372	44.113	6.15237	1.50149	4.09751	4.17612e-05	0.000155822
ENSDARG00000068168	0.614737	-1.37192	4.48135	-0.30614	0.759498	NA
ENSDARG00000062187	31.1856	6.11969	1.09718	5.57765	2.43795e-08	1.29836e-07
ENSDARG00000095801	997.492	6.11273	0.529594	11.5423	8.07417e-31	1.22277e-29
ENSDARG00000058082	9.73987	6.09736	1.58951	3.836	0.000125057	0.000436512
ENSDARG00000003526	1123.67	0.526078	0.108904	4.83066	1.36082e-06	6.12228e-06
ENSDARG00000109337	133.019	-0.0552911	0.215172	-0.256962	0.797208	0.863961
ENSDARG00000007755	172.438	-0.228889	0.204277	-1.12048	0.262509	0.387527
ENSDARG00000056284	0.465314	2.79806	5.438	0.514539	0.606875	NA
ENSDARG00000115175	0.567481	-0.961448	4.92324	-0.195287	0.845168	NA
ENSDARG00000019230	29577.8	-0.218753	0.0805379	-2.71615	0.00660464	0.0169285
ENSDARG00000013726	93.1277	-0.0536106	0.27656	-0.193848	0.846295	0.899098
ENSDARG00000101073	17.2385	-0.331539	0.758828	-0.436909	0.662178	0.764042
ENSDARG00000035399	297.428	-0.691312	0.136768	-5.05465	4.31189e-07	2.04511e-06
ENSDARG00000007369	138.935	-0.994883	0.232055	-4.28727	1.80883e-05	7.09876e-05
ENSDARG00000055589	21.1383	6.09713	1.51835	4.01564	5.92859e-05	0.00021685
ENSDARG00000009021	16.6866	0.826221	0.720612	1.14655	0.251566	0.374716
ENSDARG00000041616	9.71979	6.09655	1.59988	3.81063	0.000138614	0.000481043
ENSDARG00000068323	2.94825	3.06624	2.0568	1.49079	0.136018	0.22981
ENSDARG00000100666	410.265	-0.578578	0.138515	-4.177	2.95375e-05	0.00011269
ENSDARG00000113893	1.99691	0.268473	1.83962	0.145939	0.883969	0.921809
ENSDARG00000102998	206.918	0.0359105	0.190393	0.188613	0.850396	0.901189
ENSDARG00000054442	57.5243	-0.246965	0.326766	-0.755786	0.449777	0.579148
ENSDARG00000096375	3.27528	0.514127	3.37832	0.152184	0.879042	0.918658
ENSDARG00000041540	7.01692	-2.01203	0.897215	-2.24253	0.0249272	0.0548248
ENSDARG00000100833	1.11045	-1.96743	3.6045	-0.545824	0.585187	NA
ENSDARG00000036457	3.57881	-0.377322	1.78689	-0.211162	0.832761	0.890723
ENSDARG00000088615	14.1704	6.06717	1.54608	3.92423	8.70069e-05	0.000311699
ENSDARG00000017799	17.0447	6.0655	1.54124	3.93546	8.30361e-05	0.000298173
ENSDARG00000054980	326.088	0.585163	0.174368	3.3559	0.000791074	0.00243995
ENSDARG00000061634	5.03499	6.06465	1.73052	3.50453	0.000457408	0.00147234
ENSDARG00000070157	2.73569	-0.640649	1.69175	-0.37869	0.704918	0.797144
ENSDARG00000043680	414.027	-0.420808	0.125	-3.36647	0.000761366	0.00235344
ENSDARG00000088567	85.0335	-0.550319	0.31498	-1.74715	0.0806109	0.149743
ENSDARG00000001873	56.6376	6.06033	0.880225	6.88498	5.77966e-12	4.08943e-11
ENSDARG00000052344	162.794	0.651984	0.238968	2.72833	0.00636553	0.0163791
ENSDARG00000092671	1.13442	-1.97354	3.17038	-0.622493	0.533618	NA
ENSDARG00000022418	435.357	-0.339184	0.144784	-2.34269	0.0191455	0.0435113
ENSDARG00000097093	7.20984	3.80005	1.71265	2.21881	0.0264994	0.0577772
ENSDARG00000101134	45.5579	0.88331	0.402766	2.19311	0.0282994	0.0611312
ENSDARG00000008803	173.768	6.0401	0.511248	11.8144	3.28779e-32	5.18062e-31
ENSDARG00000035869	1770.12	-0.367369	0.0744234	-4.93621	7.96554e-07	3.66422e-06
ENSDARG00000076487	36.338	0.450589	0.438807	1.02685	0.304491	0.434325
ENSDARG00000097929	9.64851	6.03636	1.56079	3.86749	0.000109961	0.000388088
ENSDARG00000043664	8.3078	6.03548	1.61786	3.73054	0.000191072	0.000650916
ENSDARG00000045936	9.99243	6.03424	1.60498	3.7597	0.000170117	0.000583534
ENSDARG00000051749	51.3046	-0.156602	0.348319	-0.449593	0.653004	0.756579
ENSDARG00000043527	16.8331	1.60247	0.712086	2.25039	0.0244241	0.0538616
ENSDARG00000017235	15641.2	-0.594224	0.0517809	-11.4757	1.74707e-30	2.61982e-29
ENSDARG00000097446	0.695684	-2.40062	3.65287	-0.657187	0.51106	NA
ENSDARG00000053695	45.4509	-0.320864	0.395289	-0.81172	0.416952	0.547788
ENSDARG00000062801	168.088	0.0769882	0.215234	0.357695	0.720572	0.808863
ENSDARG00000100594	14.7345	6.0052	1.55183	3.86974	0.000108951	0.0003851
ENSDARG00000001452	1850.28	6.0035	0.227623	26.3748	2.66675e-153	2.46258e-151
ENSDARG00000061479	1.55821	-1.95079	2.52285	-0.773247	0.439376	0.569448
ENSDARG00000056021	1.16001	3.0714	2.59692	1.18271	0.236924	NA
ENSDARG00000059412	0.519171	-0.972678	4.67533	-0.208045	0.835194	NA
ENSDARG00000088950	1.28984	-3.41232	2.57753	-1.32387	0.185545	NA
ENSDARG00000095930	73.3924	-0.961105	2.05442	-0.467824	0.63991	0.747032
ENSDARG00000008757	264.84	0.28708	0.16468	1.74326	0.0812877	0.150814
ENSDARG00000016691	1425.12	5.98178	0.249274	23.9968	3.00214e-127	2.11363e-125
ENSDARG00000056394	430.32	0.081737	0.130429	0.62668	0.530869	0.653838
ENSDARG00000086613	4.86267	1.98765	1.32329	1.50205	0.133083	0.225889
ENSDARG00000010454	1.49456	1.631	2.42748	0.671888	0.501655	0.627986
ENSDARG00000109164	1.35275	2.06423	2.48279	0.831417	0.405738	NA
ENSDARG00000102340	10.2783	-1.47775	0.717846	-2.05858	0.039534	0.0817102
ENSDARG00000090486	14.8935	5.97425	1.5506	3.85287	0.000116741	0.000410081
ENSDARG00000101164	3.48152	1.48131	2.14654	0.690096	0.490134	0.617731
ENSDARG00000067701	8.49581	1.62214	1.26427	1.28307	0.199468	0.312766
ENSDARG00000077224	15.7178	0.989993	0.783219	1.26401	0.206228	0.320731
ENSDARG00000058556	225.76	5.97417	1.46864	4.06782	4.74555e-05	0.000175682
ENSDARG00000103811	1958.32	-0.977694	0.0744498	-13.1322	2.15183e-39	4.00398e-38
ENSDARG00000104332	12.8649	5.97089	1.56814	3.80763	0.000140307	0.000486406
ENSDARG00000093444	6.91488	5.9703	1.65546	3.60643	0.000310438	0.00102349
ENSDARG00000062148	571.731	0.0950567	0.119607	0.794741	0.426764	0.557442
ENSDARG00000052010	528.157	-0.354022	0.114084	-3.10317	0.00191457	0.00549781
ENSDARG00000116221	3.04424	-4.40822	2.08994	-2.10925	0.034923	0.0734882
ENSDARG00000014148	166.794	-0.51653	0.205252	-2.51657	0.0118505	0.0285291
ENSDARG00000078105	305.154	-0.518251	0.168484	-3.07596	0.00209825	0.00596803
ENSDARG00000094428	143.84	5.96929	0.748298	7.97716	1.49743e-15	1.28701e-14
ENSDARG00000052606	748.041	-0.247087	0.111575	-2.21454	0.0267917	0.0583248
ENSDARG00000100636	272.074	0.0742729	0.159778	0.464852	0.642038	0.748196
ENSDARG00000092126	2.28349	-1.96554	2.14901	-0.914625	0.360388	0.493017
ENSDARG00000103011	114.366	-0.400888	0.263515	-1.52131	0.128182	0.218956
ENSDARG00000053293	71.5132	0.811512	0.301891	2.68809	0.00718611	0.0182353
ENSDARG00000079009	395.965	0.799401	0.139424	5.73359	9.83249e-09	5.44682e-08
ENSDARG00000002536	519.714	0.0967333	0.127726	0.75735	0.44884	0.578204
ENSDARG00000087999	8.30624	5.96925	1.6658	3.58342	0.000339124	0.00111069
ENSDARG00000074390	214.305	5.93572	0.478531	12.404	2.48446e-35	4.21593e-34
ENSDARG00000075368	15.6242	0.584711	0.669787	0.872981	0.382673	0.514827
ENSDARG00000092448	19.3599	0.74744	0.604616	1.23622	0.216376	0.333017
ENSDARG00000097696	268.395	-0.937636	0.155	-6.04926	1.45514e-09	8.62139e-09
ENSDARG00000096382	14.9685	0.825509	0.900169	0.91706	0.359111	0.49171
ENSDARG00000088937	5.45581	5.90996	1.67562	3.52704	0.000420237	0.00135864
ENSDARG00000076140	12.4264	5.90899	1.55011	3.81198	0.00013786	0.00047876
ENSDARG00000056654	5.52535	5.90852	1.67262	3.5325	0.000411652	0.00133327
ENSDARG00000036811	559.673	0.556934	0.131388	4.23885	2.24669e-05	8.69185e-05
ENSDARG00000010758	5.36852	5.90815	1.79931	3.28357	0.001025	0.00309936
ENSDARG00000095048	1.09069	3.06892	2.91262	1.05367	0.292036	NA
ENSDARG00000033754	131.672	-0.00778059	0.233641	-0.0333014	0.973434	0.985345
ENSDARG00000101367	88.8095	-0.192495	0.280382	-0.686544	0.49237	0.619802
ENSDARG00000055162	427.118	-0.0318714	0.133468	-0.238794	0.811266	0.874708
ENSDARG00000090740	2.37239	3.06629	2.07524	1.47756	0.139526	0.234302
ENSDARG00000113877	0.810784	-3.97561	7.26101	-0.547528	0.584016	NA
ENSDARG00000060469	466.759	-0.0713536	0.122429	-0.582815	0.560018	0.680055
ENSDARG00000041407	118.437	-0.466945	0.236874	-1.97128	0.0486919	0.0978273
ENSDARG00000069018	7.56369	5.90744	1.72106	3.43244	0.000598178	0.00188392
ENSDARG00000033987	51.9963	-0.156687	0.336618	-0.465475	0.641591	0.748021
ENSDARG00000075123	401.622	-0.616355	0.128333	-4.80276	1.5649e-06	6.99922e-06
ENSDARG00000111716	1.44858	1.04413	2.31809	0.450427	0.652403	0.756103
ENSDARG00000076733	5.39859	5.90708	1.73181	3.41093	0.000647421	0.00202502
ENSDARG00000003091	16.7506	5.90598	1.54555	3.82128	0.000132759	0.000462097
ENSDARG00000045542	383.441	0.404619	0.153609	2.63408	0.00843647	0.0210981
ENSDARG00000077081	298.94	0.718945	0.154967	4.63935	3.49504e-06	1.50001e-05
ENSDARG00000075098	23.9806	-1.06396	0.590245	-1.80258	0.0714548	0.135188
ENSDARG00000036254	3.48068	5.90549	1.93854	3.04636	0.00231631	0.00652683
ENSDARG00000025043	30.6096	5.90138	1.08543	5.43689	5.42197e-08	2.79677e-07
ENSDARG00000095746	2.17999	3.93876	2.09014	1.88444	0.0595049	0.116143
ENSDARG00000104651	0.653337	3.48345	4.05513	0.859023	0.390328	NA
ENSDARG00000073784	0.697616	-0.952945	3.79706	-0.250969	0.801838	NA
ENSDARG00000009864	109.294	0.791449	0.258056	3.06696	0.00216245	0.00613289
ENSDARG00000016348	2.38514	2.04221	2.05688	0.992866	0.320775	0.452095
ENSDARG00000098438	164.936	-0.975286	0.266743	-3.65628	0.000255906	0.000854053
ENSDARG00000097333	7.63846	-0.114173	0.943355	-0.121028	0.903669	0.935522
ENSDARG00000067607	13.4278	1.28438	1.02855	1.24872	0.211767	0.327625
ENSDARG00000070780	248.699	5.89688	0.862446	6.83739	8.06476e-12	5.62804e-11
ENSDARG00000101676	17.4059	0.801877	0.867697	0.924144	0.355411	0.488057
ENSDARG00000088745	220.994	5.89624	0.614772	9.59094	8.729e-22	9.74174e-21
ENSDARG00000077231	1865.13	-0.754868	0.0749773	-10.0679	7.65605e-24	9.29684e-23
ENSDARG00000040230	16.861	5.88287	1.51009	3.89572	9.79087e-05	0.000348366
ENSDARG00000007418	6.82443	5.87508	1.63674	3.5895	0.000331308	0.00108706
ENSDARG00000069910	486.932	0.125433	0.146799	0.854455	0.392853	0.524773
ENSDARG00000093172	0.857223	-0.961432	3.52488	-0.272756	0.785041	NA
ENSDARG00000095848	1.64921	2.0685	2.57941	0.801926	0.422596	0.553299
ENSDARG00000070339	10.8316	5.87264	1.60027	3.66979	0.000242752	0.000812611
ENSDARG00000063466	243.977	0.0890195	0.159862	0.556852	0.577629	0.695281
ENSDARG00000031422	0.80601	0.478995	3.77624	0.126845	0.899063	NA
ENSDARG00000078733	10.6944	-1.16882	0.840925	-1.38992	0.164553	0.267592
ENSDARG00000031246	522.071	5.86951	0.420372	13.9627	2.63428e-44	5.52865e-43
ENSDARG00000075539	0.809784	2.06876	3.1344	0.660018	0.509242	NA
ENSDARG00000061789	154.46	-0.756095	0.241084	-3.13624	0.00171131	0.00496368
ENSDARG00000091962	29.0302	0.623158	0.593291	1.05034	0.293561	0.422437
ENSDARG00000102929	61.8658	5.86808	0.873461	6.71819	1.83992e-11	1.25878e-10
ENSDARG00000070454	54.1641	-0.43964	0.392922	-1.1189	0.263183	0.38832
ENSDARG00000042753	0.679998	-0.961336	3.82921	-0.251054	0.801773	NA
ENSDARG00000054473	71.4596	-0.624368	0.31895	-1.95757	0.0502799	0.100469
ENSDARG00000095105	2.27153	0.635164	1.92209	0.330455	0.741056	0.823931
ENSDARG00000053483	357.832	-0.853919	0.137117	-6.22764	4.73504e-10	2.91864e-09
ENSDARG00000098774	63.4166	5.86327	1.05817	5.54095	3.00834e-08	1.58934e-07
ENSDARG00000038066	486.076	5.85256	0.264086	22.1616	8.06841e-109	4.56382e-107
ENSDARG00000045249	98.7923	0.0702175	0.253635	0.276844	0.7819	0.853239
ENSDARG00000011809	2.38233	2.03894	2.18769	0.932005	0.351334	0.484065
ENSDARG00000042876	524.466	5.8507	0.351511	16.6444	3.32058e-62	9.91379e-61
ENSDARG00000056561	4.19335	5.84023	1.80966	3.22725	0.00124985	0.00372478
ENSDARG00000039406	10.8497	5.83943	1.57276	3.71287	0.000204924	0.000694174
ENSDARG00000013250	862.681	0.465267	0.0987836	4.70996	2.47761e-06	1.08373e-05
ENSDARG00000017010	8.3113	5.83869	1.6549	3.52813	0.000418504	0.0013537
ENSDARG00000022139	19.5552	5.83761	1.52896	3.81802	0.000134529	0.000467927
ENSDARG00000094171	1.95521	2.07254	2.49209	0.831646	0.405609	0.536864
ENSDARG00000003054	3.97934	-0.960841	1.35564	-0.708773	0.478466	0.607215
ENSDARG00000089828	166.863	-0.124905	0.19102	-0.653882	0.513188	0.638438
ENSDARG00000077633	1.76107	-0.960543	2.68193	-0.358153	0.720229	0.808839
ENSDARG00000031202	169.971	0.529151	0.20575	2.57181	0.0101167	0.0248125
ENSDARG00000007751	16.1394	1.25933	0.713945	1.7639	0.0777494	0.145092
ENSDARG00000019815	7364.97	5.83463	0.10316	56.559	0	0
ENSDARG00000086056	20.3792	5.83284	1.51899	3.83994	0.000123065	0.000430089
ENSDARG00000045863	142.624	5.82774	0.681645	8.54952	1.23602e-17	1.17924e-16
ENSDARG00000009142	517.693	-0.457994	0.131829	-3.47415	0.000512483	0.00163556
ENSDARG00000091996	617.654	5.81055	0.454549	12.7831	2.03734e-37	3.64408e-36
ENSDARG00000077072	12.6472	0.295373	0.676203	0.436811	0.662249	0.76408
ENSDARG00000101437	2.28368	3.29325	1.99176	1.65344	0.098242	0.176388
ENSDARG00000110315	0.575346	-0.961618	4.74413	-0.202696	0.839372	NA
ENSDARG00000074425	475.251	5.80409	0.402824	14.4085	4.57465e-47	1.02165e-45
ENSDARG00000094857	5.94605	5.80141	1.66331	3.48788	0.000486863	0.00156082
ENSDARG00000079967	120.487	0.549094	0.250275	2.19396	0.0282381	0.0610183
ENSDARG00000094023	11.9905	-0.00476514	0.735177	-0.00648162	0.994828	0.995882
ENSDARG00000004460	220.962	0.0504836	0.181048	0.278841	0.780367	0.851847
ENSDARG00000097746	19.5571	5.80064	1.56518	3.70605	0.000210516	0.000711177
ENSDARG00000101842	7.95824	0.842918	1.38834	0.60714	0.543758	0.665478
ENSDARG00000077404	449.894	-0.479824	0.13527	-3.54716	0.000389412	0.00126495
ENSDARG00000068601	8.27244	1.84356	1.10647	1.66617	0.0956801	0.172615
ENSDARG00000058800	13.9654	5.79237	1.5539	3.72764	0.000193278	0.000657982
ENSDARG00000098898	15.1361	0.375467	0.691255	0.543168	0.587014	0.703567
ENSDARG00000087251	1.68209	0.483499	2.61421	0.18495	0.853268	0.9031
ENSDARG00000078887	223.391	0.720938	0.193636	3.72316	0.000196747	0.000669559
ENSDARG00000026595	985.953	-0.518673	0.0921859	-5.62638	1.84029e-08	9.92318e-08
ENSDARG00000007657	67.4828	-0.604487	0.322827	-1.87248	0.0611406	0.11881
ENSDARG00000038321	210.931	5.77246	0.666632	8.65914	4.75323e-18	4.61696e-17
ENSDARG00000102690	7.70095	2.21223	1.34654	1.6429	0.100404	0.17963
ENSDARG00000043798	14.5354	5.76624	1.57305	3.66564	0.000246723	0.000825485
ENSDARG00000062206	146.644	0.643637	0.233952	2.75115	0.00593867	0.0153804
ENSDARG00000088753	0.588594	0.478947	4.44938	0.107644	0.914278	NA
ENSDARG00000098071	3.52408	1.96997	1.35195	1.45713	0.145081	0.241567
ENSDARG00000006617	322.966	-0.014357	0.152326	-0.0942516	0.924909	0.950031
ENSDARG00000015123	56.1596	-0.322253	0.331867	-0.971032	0.331533	0.463245
ENSDARG00000005739	12.887	1.00833	0.700221	1.44001	0.149864	0.247966
ENSDARG00000009825	0.458083	-0.961214	4.89781	-0.196254	0.844411	NA
ENSDARG00000098871	3.1986	2.35803	1.83927	1.28205	0.199827	0.313155
ENSDARG00000058325	262.328	0.810923	0.167993	4.82714	1.38511e-06	6.22593e-06
ENSDARG00000001825	9.11187	1.68748	1.03866	1.62467	0.104232	0.185316
ENSDARG00000053691	305.561	0.0725106	0.175612	0.412903	0.679678	0.777323
ENSDARG00000062820	6.53025	5.76619	1.68349	3.42515	0.000614461	0.00193061
ENSDARG00000061379	344.751	-0.827606	0.125874	-6.57487	4.86949e-11	3.22909e-10
ENSDARG00000110902	0.776493	2.06391	3.06629	0.673094	0.500887	NA
ENSDARG00000014005	63.8373	0.24469	0.314459	0.77813	0.436492	0.567266
ENSDARG00000069379	7.07351	1.49915	1.29353	1.15896	0.246474	0.368874
ENSDARG00000105117	572.107	-0.493205	0.122628	-4.02197	5.77127e-05	0.000211407
ENSDARG00000094928	8.09821	5.76618	1.64653	3.50203	0.000461727	0.00148456
ENSDARG00000013784	110.057	0.391104	0.292645	1.33645	0.181404	0.28954
ENSDARG00000097346	47.4252	-0.740704	0.36284	-2.04141	0.0412102	0.0846372
ENSDARG00000045016	9.32753	-1.18868	1.06187	-1.11943	0.262957	0.388074
ENSDARG00000116623	4.8952	-0.441749	0.96558	-0.457496	0.647315	0.752491
ENSDARG00000058421	0.752899	-4.71839	4.02527	-1.17219	0.24112	NA
ENSDARG00000030326	107.411	0.781055	0.298801	2.61396	0.00894998	0.022245
ENSDARG00000098123	0.92195	1.03355	2.78121	0.371618	0.710178	NA
ENSDARG00000096398	0.372626	-0.961261	5.64956	-0.170148	0.864894	NA
ENSDARG00000093748	365.908	5.76082	0.313086	18.4001	1.31092e-75	4.80202e-74
ENSDARG00000037932	14.2033	5.74046	1.5386	3.73096	0.000190753	0.0006501
ENSDARG00000077396	31.7442	-0.394472	0.440636	-0.895234	0.370662	0.502982
ENSDARG00000006577	9.10608	2.50403	1.30967	1.91195	0.0558824	0.110079
ENSDARG00000003584	441.827	-0.0754234	0.129133	-0.584073	0.559171	0.679341
ENSDARG00000078087	3.9451	0.83674	1.38625	0.6036	0.54611	0.667675
ENSDARG00000113346	14.9675	0.555243	0.940103	0.590619	0.554775	0.675498
ENSDARG00000074379	26.0757	5.73923	1.09099	5.26056	1.4362e-07	7.13214e-07
ENSDARG00000004574	46.702	-0.943144	0.366885	-2.57068	0.0101498	0.0248876
ENSDARG00000079783	262.18	0.0179251	0.164415	0.109023	0.913184	0.942333
ENSDARG00000045706	711.801	-0.667398	0.172223	-3.87519	0.000106542	0.000377055
ENSDARG00000105292	10.6529	1.30202	0.918794	1.41709	0.156456	0.256802
ENSDARG00000053070	372.328	-0.252061	0.147009	-1.71459	0.0864206	0.158758
ENSDARG00000087956	103.418	-0.702744	0.333425	-2.10765	0.0350613	0.0737715
ENSDARG00000078125	9.48631	5.73041	1.63602	3.50265	0.000460661	0.00148137
ENSDARG00000101522	2.32435	-0.14463	1.61578	-0.0895108	0.928676	0.952668
ENSDARG00000012968	15.4234	1.39775	0.679986	2.05556	0.039825	0.0822346
ENSDARG00000106267	3.51648	4.06878	2.02905	2.00526	0.0449352	0.0913614
ENSDARG00000102796	0.554264	-0.961381	7.35543	-0.130703	0.89601	NA
ENSDARG00000113533	10.7776	5.72999	1.59913	3.58319	0.000339424	0.00111148
ENSDARG00000071497	0.99436	-0.96135	3.05279	-0.314909	0.752831	NA
ENSDARG00000102888	12.5762	5.7296	1.57416	3.63977	0.000272879	0.000905824
ENSDARG00000003193	10.1017	5.72811	1.64736	3.47714	0.00050679	0.00161948
ENSDARG00000102098	0.959445	-3.52932	3.32841	-1.06036	0.28898	NA
ENSDARG00000040700	1.74992	3.28975	2.2545	1.45919	0.144512	0.240902
ENSDARG00000016360	1093.34	-0.881287	0.0863623	-10.2045	1.8923e-24	2.35104e-23
ENSDARG00000117069	16.5909	0.54313	0.865874	0.627263	0.530487	0.653576
ENSDARG00000102914	195.97	0.0870449	0.20914	0.416204	0.677261	0.775516
ENSDARG00000057089	137.2	0.105692	0.24457	0.432155	0.665629	0.766465
ENSDARG00000044895	3.26241	-4.41138	1.97473	-2.23392	0.0254886	0.0558492
ENSDARG00000088775	5.03435	5.72806	1.75648	3.2611	0.00110981	0.00333749
ENSDARG00000017985	168.31	0.932312	0.195315	4.77337	1.81166e-06	8.0557e-06
ENSDARG00000113329	9.18774	5.72463	1.64138	3.48769	0.000487216	0.0015617
ENSDARG00000018060	291.38	-0.127291	0.149898	-0.849181	0.395781	0.527545
ENSDARG00000111722	66.0231	0.25543	0.317431	0.80468	0.421004	0.551724
ENSDARG00000014218	7.13804	0.301547	1.07696	0.279999	0.779479	0.851238
ENSDARG00000057239	19.993	0.909708	0.626723	1.45153	0.146632	0.24372
ENSDARG00000069147	47.9107	-0.45011	0.357152	-1.26028	0.207569	0.322438
ENSDARG00000061147	52.9975	-0.277779	0.326988	-0.849509	0.395598	0.527446
ENSDARG00000056921	0.645233	0.478874	4.31678	0.110933	0.911669	NA
ENSDARG00000102898	6.76894	-1.37221	1.1092	-1.23711	0.216045	0.332637
ENSDARG00000052903	34.8747	0.661859	0.417812	1.58411	0.113169	0.198014
ENSDARG00000077943	85.039	0.708219	0.329762	2.14767	0.0317402	0.0675786
ENSDARG00000078640	208.11	-0.201128	0.18226	-1.10353	0.269799	0.396008
ENSDARG00000097091	8.65934	5.69694	1.7426	3.26921	0.00107848	0.00324918
ENSDARG00000056630	27.9716	5.69553	1.49724	3.80402	0.000142366	0.000493116
ENSDARG00000045808	62.3717	-0.890901	0.328838	-2.70924	0.00674381	0.0172452
ENSDARG00000087844	167.46	0.535268	0.214459	2.49589	0.012564	0.0300356
ENSDARG00000113454	38.3791	0.492317	0.464671	1.0595	0.289374	0.417652
ENSDARG00000034893	124.708	0.403322	0.232673	1.73343	0.0830191	0.153584
ENSDARG00000104702	1239.65	-0.344414	0.0833384	-4.13271	3.58504e-05	0.000135113
ENSDARG00000011837	95.2775	-0.856507	0.25809	-3.31864	0.000904586	0.00276478
ENSDARG00000068596	194.191	0.228539	0.197877	1.15495	0.24811	0.37082
ENSDARG00000093420	46.6535	-0.481772	0.349122	-1.37995	0.167601	0.271372
ENSDARG00000005423	6780.54	-0.21935	0.084196	-2.60523	0.00918128	0.0227572
ENSDARG00000056767	17.0093	5.69159	1.53498	3.70793	0.00020896	0.000706266
ENSDARG00000088408	0.590511	-0.961413	3.97122	-0.242095	0.808706	NA
ENSDARG00000090872	227.317	-0.00246252	0.178728	-0.013778	0.989007	0.992005
ENSDARG00000090768	0.440385	2.47722	4.4274	0.559519	0.575807	NA
ENSDARG00000099902	11.1599	5.69141	1.64263	3.46481	0.00053061	0.0016888
ENSDARG00000097993	2.27606	3.29324	1.99087	1.65417	0.0980924	0.176172
ENSDARG00000094417	1.33238	-1.97151	2.14923	-0.917311	0.35898	NA
ENSDARG00000051874	22.3566	5.69065	1.54248	3.68929	0.00022488	0.000757124
ENSDARG00000044365	14.7776	-1.28204	0.690312	-1.85718	0.0632853	0.122129
ENSDARG00000092460	0.412482	2.058	5.779	0.356117	0.721753	NA
ENSDARG00000092829	2.44948	2.484	2.0615	1.20495	0.228224	0.347189
ENSDARG00000075340	77.9814	0.0865263	0.318133	0.271981	0.785636	0.856003
ENSDARG00000058180	33.059	-0.414533	0.439292	-0.943639	0.345354	0.477849
ENSDARG00000105375	5.52773	2.03335	1.78226	1.14088	0.253919	0.377513
ENSDARG00000019442	1.28994	-3.39578	2.55747	-1.32779	0.184248	NA
ENSDARG00000109686	4.53058	5.68677	1.76948	3.21381	0.00130986	0.00388845
ENSDARG00000099032	1.20583	-4.4154	2.95756	-1.49292	0.135459	NA
ENSDARG00000059801	14.1806	-0.0797411	0.717855	-0.111082	0.911551	0.941137
ENSDARG00000055524	775.308	-0.140232	0.125104	-1.12092	0.262322	0.387309
ENSDARG00000006112	226.629	5.68594	0.42315	13.4372	3.66071e-41	7.11849e-40
ENSDARG00000073902	80.9673	0.575422	0.351635	1.63642	0.101752	0.181589
ENSDARG00000016594	12.6221	5.6824	1.55764	3.64809	0.000264198	0.000879804
ENSDARG00000104716	43.1213	5.66045	1.06844	5.29788	1.17154e-07	5.86183e-07
ENSDARG00000043332	5.09043	1.54441	1.37984	1.11927	0.263025	0.388116
ENSDARG00000001313	31.4451	5.65611	0.910599	6.21142	5.25094e-10	3.22064e-09
ENSDARG00000071168	9.67424	5.65123	1.64032	3.4452	0.000570642	0.00180299
ENSDARG00000070346	2.75316	4.38579	1.92653	2.27653	0.0228146	0.050711
ENSDARG00000056679	201.041	-0.0881173	0.178794	-0.492842	0.622124	0.732265
ENSDARG00000041538	270.971	-0.584697	0.177029	-3.30283	0.00095713	0.00291366
ENSDARG00000029051	2.05003	0.626227	2.27378	0.275412	0.782999	0.853923
ENSDARG00000038028	2001.06	-0.892814	0.115211	-7.74936	9.23548e-15	7.66881e-14
ENSDARG00000102542	12.8291	5.64882	1.63275	3.45969	0.000540801	0.00171931
ENSDARG00000007221	75.9722	5.64327	0.644791	8.75208	2.09451e-18	2.06271e-17
ENSDARG00000095390	7.83832	-1.56432	0.796677	-1.96356	0.0495812	0.0992823
ENSDARG00000056934	0.494857	-3.41583	4.58921	-0.744317	0.456685	NA
ENSDARG00000062749	128.56	-0.518763	0.243847	-2.12741	0.0333857	0.0707406
ENSDARG00000035136	5230.71	-0.367495	0.109445	-3.35779	0.000785672	0.00242367
ENSDARG00000098507	161.047	-0.0989659	0.24142	-0.409933	0.681855	0.77914
ENSDARG00000023886	1.34704	-0.374152	2.50267	-0.149501	0.881158	NA
ENSDARG00000012314	831.319	-0.956797	0.106182	-9.0109	2.04368e-19	2.08292e-18
ENSDARG00000099194	96.3392	5.64219	0.556325	10.1419	3.6008e-24	4.42665e-23
ENSDARG00000092112	984.579	-0.653722	0.0937631	-6.97207	3.1232e-12	2.25248e-11
ENSDARG00000069254	26.059	5.63957	1.50895	3.73741	0.000185923	0.000634791
ENSDARG00000107385	78.5223	-0.796821	0.270346	-2.94741	0.00320451	0.00879977
ENSDARG00000103163	1124.71	-0.211567	0.109546	-1.93131	0.0534445	0.105992
ENSDARG00000091712	105.741	5.63665	0.559053	10.0825	6.6021e-24	8.03667e-23
ENSDARG00000095615	16.132	5.6133	1.56292	3.59153	0.000328737	0.00107916
ENSDARG00000091513	180.115	0.41074	0.19382	2.11919	0.0340747	0.0719013
ENSDARG00000004297	227.627	0.882659	0.193036	4.57252	4.819e-06	2.0348e-05
ENSDARG00000056519	6.46553	-0.371097	0.930286	-0.398907	0.689962	0.78542
ENSDARG00000017740	701.374	0.261665	0.123206	2.1238	0.0336869	0.0712345
ENSDARG00000102368	0.358134	1.47302	5.61686	0.26225	0.793129	NA
ENSDARG00000115543	1.66647	3.64869	2.37222	1.53809	0.124025	0.213509
ENSDARG00000013928	472.549	0.381842	0.120549	3.16752	0.00153743	0.00449876
ENSDARG00000088764	23.4326	-0.59791	0.482242	-1.23985	0.21503	0.331434
ENSDARG00000069368	5.82991	5.61125	1.74337	3.21863	0.00128805	0.00382828
ENSDARG00000099832	0.468339	2.80142	5.92889	0.472504	0.636567	NA
ENSDARG00000076592	10.7498	5.61115	1.56074	3.5952	0.000324148	0.00106621
ENSDARG00000099282	0.938813	3.07175	3.19156	0.962461	0.335818	NA
ENSDARG00000087469	8.55351	5.61042	1.66342	3.37282	0.000744034	0.00230489
ENSDARG00000046124	12.8502	1.62519	0.795673	2.04253	0.0410986	0.0844516
ENSDARG00000095640	0.847044	2.05868	3.37225	0.610477	0.541546	NA
ENSDARG00000035101	23.5951	5.61042	1.5081	3.72019	0.000199071	0.00067654
ENSDARG00000090551	6.1482	-0.369228	1.12405	-0.328479	0.74255	0.824667
ENSDARG00000060655	6.33699	5.61	1.65789	3.38382	0.000714844	0.00222036
ENSDARG00000104026	11.0663	-0.207221	0.783905	-0.264344	0.791515	0.860186
ENSDARG00000011783	589.192	-0.406151	0.114712	-3.54061	0.00039921	0.0012953
ENSDARG00000071037	320.984	-0.797404	0.15637	-5.09946	3.40623e-07	1.63036e-06
ENSDARG00000111806	0.560288	1.48919	4.55755	0.326753	0.743855	NA
ENSDARG00000024488	272.954	5.60304	0.332571	16.8477	1.09112e-63	3.34823e-62
ENSDARG00000103949	7.44354	1.15081	1.17961	0.975585	0.32927	0.460886
ENSDARG00000094055	1.45037	-1.97715	7.02494	-0.281447	0.778368	0.850547
ENSDARG00000025421	161.259	-0.164147	0.22315	-0.735591	0.46198	0.590996
ENSDARG00000009212	13657.1	0.826554	0.0758176	10.9019	1.12901e-27	1.55124e-26
ENSDARG00000063385	95.9574	5.59933	0.556839	10.0556	8.68344e-24	1.05187e-22
ENSDARG00000045822	11.0453	1.67352	0.899117	1.86129	0.0627034	0.121301
ENSDARG00000078060	2.10252	-0.954613	2.05104	-0.465428	0.641625	0.748021
ENSDARG00000089569	33.4102	5.59402	1.4876	3.76045	0.00016961	0.000581898
ENSDARG00000056832	14.2621	5.59254	1.57474	3.5514	0.000383188	0.00124616
ENSDARG00000025325	7.64893	0.0366589	0.983415	0.0372771	0.970264	0.983456
ENSDARG00000045815	15.2908	5.57847	1.53622	3.63129	0.000282007	0.000934565
ENSDARG00000079248	9.06467	1.56569	1.12422	1.39269	0.163713	0.266467
ENSDARG00000008278	16.2214	5.57823	1.52121	3.66698	0.000245437	0.00082146
ENSDARG00000093975	3.04918	5.57319	2.0064	2.7777	0.00547449	0.0142639
ENSDARG00000023861	13.8977	1.03926	0.741213	1.40211	0.160882	0.262527
ENSDARG00000078502	210.315	0.487636	0.203763	2.39316	0.0167042	0.0385723
ENSDARG00000100946	167.004	-0.621441	0.180283	-3.44704	0.000566766	0.00179267
ENSDARG00000045932	9.73074	5.5696	1.5998	3.48144	0.00049872	0.00159652
ENSDARG00000037244	91.4369	0.00265097	0.271226	0.00977401	0.992202	0.993753
ENSDARG00000055653	208.108	0.818416	0.223609	3.66003	0.000252183	0.000842335
ENSDARG00000073699	1.63976	-0.961296	2.67558	-0.359285	0.719382	0.808434
ENSDARG00000029114	8.99275	-0.223206	0.823805	-0.270945	0.786433	0.856539
ENSDARG00000109770	1.13844	1.47584	2.55291	0.578103	0.563195	NA
ENSDARG00000037955	138.973	-0.780029	0.234152	-3.3313	0.000864427	0.00265219
ENSDARG00000103607	4.48308	-1.15199	1.25429	-0.91844	0.358389	0.491025
ENSDARG00000079745	660.011	0.911163	0.11973	7.61013	2.73812e-14	2.21527e-13
ENSDARG00000003181	5.28911	5.56883	1.73092	3.21727	0.00129417	0.00384417
ENSDARG00000090072	9.69827	5.56805	1.58119	3.52143	0.000429225	0.00138566
ENSDARG00000091298	11.8659	-1.18315	0.831214	-1.4234	0.15462	0.254314
ENSDARG00000036915	29.3064	1.18692	0.538705	2.20328	0.0275752	0.0597488
ENSDARG00000104826	0.799462	2.79457	7.24156	0.385907	0.699566	NA
ENSDARG00000095528	11.3607	-1.53305	0.733453	-2.09018	0.0366018	0.0765181
ENSDARG00000096620	7.09783	5.56623	1.64503	3.38366	0.000715253	0.00222128
ENSDARG00000020252	387.892	0.773866	0.141465	5.47035	4.49135e-08	2.33739e-07
ENSDARG00000018259	112.853	5.56217	0.754972	7.36739	1.74007e-13	1.35692e-12
ENSDARG00000057013	2.63476	-0.968158	1.65536	-0.584864	0.558639	0.678777
ENSDARG00000055565	0.826784	0.485613	3.44917	0.140791	0.888035	NA
ENSDARG00000024642	337.74	-0.393441	0.141492	-2.78065	0.00542498	0.0141571
ENSDARG00000022372	98.2748	5.55227	0.683837	8.11928	4.68953e-16	4.1307e-15
ENSDARG00000105288	224.433	-0.221131	0.203069	-1.08894	0.276179	0.402855
ENSDARG00000087176	3.45774	3.20722	1.78668	1.79507	0.0726422	0.137082
ENSDARG00000062688	28.9438	5.54625	1.11176	4.9887	6.0788e-07	2.83506e-06
ENSDARG00000102082	11.1631	-1.06202	0.814755	-1.30348	0.192412	0.303778
ENSDARG00000043359	358.055	-0.389128	0.1569	-2.48009	0.0131348	0.0312255
ENSDARG00000099492	8.16175	1.36047	1.16118	1.17163	0.241347	0.363008
ENSDARG00000021572	15.041	0.689959	0.81303	0.848627	0.396089	0.527746
ENSDARG00000042509	182.679	-0.0698011	0.220242	-0.316929	0.751298	0.830388
ENSDARG00000045145	0.647824	1.4737	4.23649	0.34786	0.727946	NA
ENSDARG00000067639	178.556	0.388459	0.199307	1.94905	0.0512899	0.102291
ENSDARG00000098155	4.57614	-7.22471	7.21777	-1.00096	0.316845	0.447701
ENSDARG00000071719	26.4397	-0.503883	0.505959	-0.995897	0.3193	0.450432
ENSDARG00000100584	14.4157	0.772599	0.628834	1.22862	0.219214	0.336446
ENSDARG00000093615	2.22128	1.36191	2.0758	0.656091	0.511766	0.637049
ENSDARG00000087162	150.405	0.0504142	0.204127	0.246974	0.804928	0.870139
ENSDARG00000117575	0.459329	2.06903	4.75915	0.434748	0.663745	NA
ENSDARG00000103915	267.707	0.973043	0.191296	5.08659	3.64561e-07	1.74074e-06
ENSDARG00000097790	0.814824	-3.39133	7.28503	-0.46552	0.641559	NA
ENSDARG00000103590	463.411	-0.320799	0.130956	-2.44967	0.0142987	0.0336319
ENSDARG00000113977	31.4514	5.54259	0.802505	6.90661	4.96376e-12	3.52975e-11
ENSDARG00000062593	24.2448	0.189219	0.495408	0.381946	0.702502	0.795712
ENSDARG00000023495	214.428	0.574428	0.183058	3.13795	0.00170135	0.00493768
ENSDARG00000077740	23.8601	-0.239029	0.545036	-0.438556	0.660984	0.763152
ENSDARG00000076090	12.3938	0.96291	0.78681	1.22381	0.221022	0.338458
ENSDARG00000052700	7.40008	-0.258166	0.921398	-0.280189	0.779332	0.851233
ENSDARG00000117200	0.402708	2.47264	6.35569	0.389044	0.697244	NA
ENSDARG00000030905	151.512	0.908303	0.24426	3.71858	0.000200343	0.000680165
ENSDARG00000021566	0.937603	-3.97789	3.13043	-1.27072	0.203829	NA
ENSDARG00000091859	15.1388	-0.832711	0.61235	-1.35986	0.173874	0.279862
ENSDARG00000105038	1.38882	0.0404306	2.33098	0.0173449	0.986161	0.991003
ENSDARG00000029612	152.637	0.344523	0.220692	1.5611	0.1185	0.205691
ENSDARG00000092170	114.626	5.53902	0.581402	9.527	1.61889e-21	1.78762e-20
ENSDARG00000100364	9.06701	5.52555	1.61136	3.42912	0.000605535	0.00190437
ENSDARG00000009418	596.82	-0.172105	0.135552	-1.26966	0.204206	0.318431
ENSDARG00000100938	155.358	-0.558304	0.209011	-2.67118	0.00755859	0.0190926
ENSDARG00000096946	0.399978	-0.961289	5.39635	-0.178137	0.858616	NA
ENSDARG00000077673	6.54124	5.52552	1.80178	3.06671	0.00216432	0.00613687
ENSDARG00000028850	25.7138	1.17162	0.612259	1.9136	0.0556719	0.109795
ENSDARG00000028721	443.27	-0.519024	0.134768	-3.85124	0.000117521	0.000412383
ENSDARG00000077948	869.497	0.120674	0.11023	1.09475	0.273627	0.399956
ENSDARG00000102893	134.729	-0.511005	0.203954	-2.50549	0.0122284	0.0293321
ENSDARG00000079035	8.08147	0.996588	0.8275	1.20434	0.22846	0.347467
ENSDARG00000079886	121.538	0.626979	0.226592	2.767	0.00565745	0.0147077
ENSDARG00000079236	2.60344	0.617423	1.46453	0.421583	0.673329	0.772199
ENSDARG00000017329	2.86389	1.36192	1.596	0.853336	0.393473	0.525354
ENSDARG00000070427	12.9191	5.52519	1.56379	3.53321	0.000410547	0.00132991
ENSDARG00000104227	211.396	-0.339435	0.185152	-1.83328	0.0667614	0.127769
ENSDARG00000042126	16.1407	5.5239	1.53245	3.60462	0.000312608	0.0010303
ENSDARG00000115857	1.02615	-3.4143	3.23287	-1.05612	0.290914	NA
ENSDARG00000036168	314.881	-0.780669	0.146384	-5.33302	9.65911e-08	4.87225e-07
ENSDARG00000058000	397.275	-0.48908	0.134824	-3.62755	0.000286127	0.000947899
ENSDARG00000003068	267.223	0.182788	0.165858	1.10207	0.270429	0.396624
ENSDARG00000078139	8.90886	3.49867	1.60455	2.18046	0.029223	0.0628936
ENSDARG00000014320	1.16536	-4.99291	2.77471	-1.79944	0.0719498	NA
ENSDARG00000097239	3.43283	5.52358	1.77261	3.11607	0.00183278	0.00528359
ENSDARG00000100461	47.2914	5.48149	1.07223	5.11223	3.18373e-07	1.52865e-06
ENSDARG00000056836	37.9293	5.48083	1.50276	3.64718	0.000265134	0.00088218
ENSDARG00000077987	75.881	-0.00346474	0.291739	-0.0118762	0.990524	0.992674
ENSDARG00000104721	34.8911	5.48009	1.52055	3.60403	0.000313322	0.00103231
ENSDARG00000101906	3.32241	5.47981	2.00396	2.73449	0.00624765	0.0161071
ENSDARG00000095981	2.19169	-0.962266	1.95638	-0.491861	0.622818	0.732809
ENSDARG00000025131	25.9036	0.991988	0.511567	1.93912	0.0524872	0.104344
ENSDARG00000033231	1.50541	-0.963923	2.22818	-0.432606	0.665301	0.766266
ENSDARG00000107511	125.558	-0.00126855	0.226626	-0.00559753	0.995534	0.996487
ENSDARG00000042727	47.3072	0.072865	0.361944	0.201316	0.840452	0.895762
ENSDARG00000004782	24.3642	0.926021	0.464248	1.99467	0.046079	0.0933713
ENSDARG00000058562	63.7473	-0.217902	0.2946	-0.739654	0.45951	0.588588
ENSDARG00000043661	1.20219	-1.96722	2.7473	-0.716057	0.473956	NA
ENSDARG00000092809	4.79606	5.47747	1.76336	3.10626	0.00189468	0.00544621
ENSDARG00000079788	144.423	-0.352897	0.237	-1.48901	0.136483	0.23042
ENSDARG00000018165	29.519	5.46568	0.92896	5.88366	4.01288e-09	2.29337e-08
ENSDARG00000099325	17.8083	5.46498	1.54066	3.54717	0.000389386	0.00126495
ENSDARG00000003259	214.044	5.46472	0.429104	12.7352	3.76887e-37	6.66909e-36
ENSDARG00000075977	11.3169	2.49516	1.10153	2.26517	0.0235021	0.0520364
ENSDARG00000007912	2.33572	3.47773	2.19707	1.5829	0.113445	0.198374
ENSDARG00000014582	403.662	-0.238815	0.127003	-1.88038	0.0600558	0.117012
ENSDARG00000095152	5.37477	-0.870768	0.97086	-0.896903	0.369771	0.502184
ENSDARG00000079835	72.7721	0.885117	0.348785	2.53771	0.0111579	0.0270256
ENSDARG00000105219	1.14333	1.36158	2.42552	0.561355	0.574556	NA
ENSDARG00000099483	2.03986	1.84687	2.07269	0.891051	0.372902	0.505192
ENSDARG00000037852	56.937	5.43976	1.05573	5.1526	2.56901e-07	1.24433e-06
ENSDARG00000031382	3.69221	5.43832	1.77318	3.067	0.00216222	0.00613289
ENSDARG00000037997	467.977	5.43815	0.282227	19.2687	9.8429e-83	3.97197e-81
ENSDARG00000102128	156.418	-0.537214	0.202932	-2.64727	0.00811457	0.0203586
ENSDARG00000090638	463.077	0.544564	0.128997	4.22152	2.42663e-05	9.35137e-05
ENSDARG00000071086	13.0333	-0.0334574	0.783666	-0.0426934	0.965946	0.980314
ENSDARG00000078523	270.794	0.463727	0.164671	2.81608	0.00486129	0.012838
ENSDARG00000095796	13.4438	5.43775	1.5725	3.45802	0.000544152	0.00172705
ENSDARG00000105493	0.800793	-0.961357	3.69846	-0.259934	0.794915	NA
ENSDARG00000057273	10.0494	5.43662	1.59449	3.40962	0.000650532	0.00203364
ENSDARG00000101356	10.2219	5.43489	1.59153	3.41488	0.000638102	0.0019973
ENSDARG00000117312	154.683	0.10417	0.191012	0.54536	0.585506	0.702253
ENSDARG00000091954	3.32945	5.43479	1.84571	2.94456	0.00323419	0.00886533
ENSDARG00000105748	45.1313	-0.801525	0.373205	-2.14768	0.0317393	0.0675786
ENSDARG00000070704	158.759	-0.0998129	0.200879	-0.496881	0.619273	0.73024
ENSDARG00000097931	5.11311	5.43474	1.7689	3.07238	0.00212358	0.00603429
ENSDARG00000074571	78.3191	0.408055	0.275402	1.48167	0.138428	0.232884
ENSDARG00000097572	5.97159	5.4328	1.76758	3.07358	0.00211509	0.0060136
ENSDARG00000037398	9.00214	5.43231	1.724	3.15099	0.00162719	0.00474047
ENSDARG00000099518	413.058	0.239721	0.134436	1.78315	0.0745613	0.140157
ENSDARG00000045147	393.971	-0.209012	0.14098	-1.48257	0.138188	0.232626
ENSDARG00000069808	634.875	0.0628923	0.116332	0.540627	0.588765	0.704856
ENSDARG00000096730	2.56666	-1.9623	2.11352	-0.92845	0.353174	0.485792
ENSDARG00000092199	478.686	-0.541744	0.118967	-4.55375	5.26969e-06	2.21287e-05
ENSDARG00000102363	6.90471	1.77277	1.20127	1.47575	0.140012	0.234939
ENSDARG00000003475	26.9307	0.153307	0.466017	0.328974	0.742175	0.824436
ENSDARG00000058538	14.6052	5.41377	1.5832	3.41952	0.000627318	0.0019682
ENSDARG00000027159	40.9302	0.270731	0.461161	0.587065	0.55716	0.677768
ENSDARG00000117107	55.7311	5.41218	1.48321	3.64897	0.000263298	0.000876953
ENSDARG00000062052	104.875	0.766089	0.262855	2.91449	0.00356274	0.00967114
ENSDARG00000117577	0.468328	-0.961475	7.35543	-0.130716	0.896	NA
ENSDARG00000003902	34.0411	5.40565	1.09965	4.9158	8.84224e-07	4.04782e-06
[truncated: 20,993 more rows]

## Sheet: MUT_7d_uninj
	baseMean	log2FoldChange	lfcSE	stat	pvalue	padj
[truncated: 22,468 more rows]

[truncated: 1 more sheets: MUT_15d_uninj]
