# Supplementary material for: Knockout of thyroid hormone receptor alpha a (thraa) enhances cardiac regeneration in zebrafish through metabolic and hypoxic regulation
Source: Cell Commun Signal. 2025 Jul 16;23:340. doi: 10.1186/s12964-025-02350-5 (PMC12265366; doi:10.1186/s12964-025-02350-5)
Supplement: Supplementary file 5 — Supplementary Material 5 [file 12964_2025_2350_MOESM5_ESM.xlsx]

## Sheet: WTuninj_MUTuninj
	baseMean	log2FoldChange	lfcSE	stat	pvalue	padj
ENSDARG00000018698	532.315	-0.0448637	0.123252	-0.364001	0.715857	0.848203
ENSDARG00000006253	142.504	-0.0996055	0.229569	-0.433881	0.664375	0.809497
ENSDARG00000055344	228.746	-0.18695	0.159643	-1.17105	0.241579	0.428557
ENSDARG00000077677	48.0514	-1.00669	0.431166	-2.33481	0.0195536	0.0679521
ENSDARG00000077372	1739.92	-0.827946	0.124529	-6.6486	2.95884e-11	6.48156e-10
ENSDARG00000005612	473.358	-0.523065	0.143651	-3.64124	0.000271333	0.00185288
ENSDARG00000036587	268.817	0.262065	0.173692	1.50879	0.131352	0.280357
ENSDARG00000074221	128.985	0.647606	0.281063	2.30413	0.0212151	0.0723835
ENSDARG00000035352	12.0793	0.919457	0.742624	1.23812	0.215672	0.396478
ENSDARG00000069251	3.87467	1.93558	1.55194	1.2472	0.212323	0.391564
ENSDARG00000094323	3.40379	-1.06826	1.42809	-0.748036	0.454438	0.650097
ENSDARG00000015068	4.92929	-0.420725	1.35736	-0.309958	0.756593	0.875305
ENSDARG00000063663	124.175	0.782067	0.246277	3.17555	0.00149551	0.00818705
ENSDARG00000090904	0.709881	0	3.2085	0	1	NA
ENSDARG00000079290	3.73742	-0.113347	1.57386	-0.0720184	0.942587	0.996312
ENSDARG00000105014	100.71	0.282011	0.296095	0.952435	0.340876	0.538062
ENSDARG00000099240	4.26873	-2.53879	2.03461	-1.2478	0.212104	0.391417
ENSDARG00000115161	269.753	11.545	1.44863	7.96963	1.59152e-15	5.30899e-14
ENSDARG00000098868	7.45638	-3.12114	1.80655	-1.72768	0.0840449	0.204941
ENSDARG00000020178	3.30305	0.667458	1.65059	0.404376	0.685936	0.825893
ENSDARG00000070526	4.86039	2.59343	1.15973	2.23623	0.0253364	0.0833181
ENSDARG00000041952	0.566849	-1.5168	3.99477	-0.379695	0.704172	NA
ENSDARG00000094605	5.59083	-2.53566	1.95004	-1.30031	0.193496	0.367024
ENSDARG00000042908	11.5765	-0.693156	0.925823	-0.748692	0.454043	0.649778
ENSDARG00000036548	227.044	-0.28827	0.258613	-1.11467	0.26499	0.455786
ENSDARG00000040159	2.62968	-0.668212	1.78696	-0.373938	0.708451	0.842683
ENSDARG00000090847	252.699	10.1329	1.45224	6.97739	3.00714e-12	7.28114e-11
ENSDARG00000038154	672.859	-0.00338793	0.150448	-0.0225189	0.982034	1
ENSDARG00000076557	0.499413	-1.51581	5.14041	-0.294881	0.768085	NA
ENSDARG00000033614	574.921	-0.0823663	0.104114	-0.79112	0.428874	0.627664
ENSDARG00000000002	507.635	-0.158619	0.145411	-1.09083	0.275348	0.467877
ENSDARG00000104905	0.796091	0.909557	3.0984	0.293557	0.769096	NA
ENSDARG00000007320	19731.4	-0.19941	0.0772736	-2.58057	0.00986378	0.039419
ENSDARG00000096368	36.889	-0.843978	0.44596	-1.8925	0.0584248	0.156274
ENSDARG00000074554	449.827	-0.103355	0.129471	-0.798285	0.424705	0.623714
ENSDARG00000075687	105.016	-0.787668	0.303029	-2.59931	0.0093411	0.0376867
ENSDARG00000075382	101.798	0.380344	0.248609	1.52989	0.126044	0.272526
ENSDARG00000095698	637.695	0.0177913	0.190938	0.0931781	0.925762	0.988508
ENSDARG00000063036	155.523	0.527549	0.20958	2.51717	0.0118301	0.0456823
ENSDARG00000096259	0.671482	0	5.28209	0	1	NA
ENSDARG00000010149	46916.5	-0.356756	0.0746834	-4.77691	1.78006e-06	1.99848e-05
ENSDARG00000075648	0.652697	0	4.24862	0	1	NA
ENSDARG00000100604	0.728533	1.54013	3.56952	0.431467	0.666129	NA
ENSDARG00000020191	1.94837	0.922552	2.51666	0.366578	0.713933	NA
ENSDARG00000037739	158.806	0.31327	0.212527	1.47403	0.140475	0.293895
ENSDARG00000098766	200.388	0.259572	0.221038	1.17433	0.240263	0.427039
ENSDARG00000103057	531.424	0.569984	0.125624	4.53724	5.69961e-06	5.72337e-05
ENSDARG00000042689	1.04338	0	3.12405	0	1	NA
ENSDARG00000099609	0.626174	-1.51665	4.10746	-0.369242	0.711947	NA
ENSDARG00000014623	31.6191	-0.58478	0.704317	-0.830281	0.40638	0.606821
ENSDARG00000016733	152.363	-0.0709664	0.272957	-0.259991	0.79487	0.900303
ENSDARG00000073705	79.0483	0.325704	0.304694	1.06896	0.285089	0.479379
ENSDARG00000097513	229.065	9.0029	1.45614	6.18271	6.30106e-10	1.18405e-08
ENSDARG00000091609	0.375185	0	5.1462	0	1	NA
ENSDARG00000068175	57.1383	0.669328	0.495305	1.35135	0.176585	0.343917
ENSDARG00000077295	108.25	-0.58913	0.417683	-1.41047	0.158401	0.319837
ENSDARG00000088908	27.0394	-0.216306	0.557701	-0.387854	0.698124	0.834608
ENSDARG00000040310	370.279	-0.0711823	0.151097	-0.471104	0.637566	0.792397
ENSDARG00000105629	160.553	-0.170285	0.205859	-0.827189	0.40813	0.608438
ENSDARG00000074084	444.563	-0.395705	0.130975	-3.02124	0.00251745	0.0128413
ENSDARG00000098398	211.528	-0.149031	0.225335	-0.661378	0.50837	0.694976
ENSDARG00000097493	7.24696	0.505872	1.58803	0.318554	0.750065	0.871317
ENSDARG00000078387	4.45159	1.3602	2.29553	0.592543	0.553487	0.728146
ENSDARG00000076819	27.1984	8.77795	1.53334	5.72473	1.03596e-08	1.67662e-07
ENSDARG00000078348	570.477	-0.0599624	0.129974	-0.461342	0.644553	0.796384
ENSDARG00000101688	2.26145	-4.08254	2.24404	-1.81928	0.068868	NA
ENSDARG00000104577	1.95411	-1.79786	2.06294	-0.871502	0.38348	NA
ENSDARG00000058226	465.751	0.192746	0.129609	1.48714	0.136979	0.288469
ENSDARG00000006812	392.255	-0.209638	0.155125	-1.35141	0.176564	0.343917
ENSDARG00000097046	0.445166	0	5.28717	0	1	NA
ENSDARG00000045316	22.3021	0.378345	0.62402	0.606303	0.544313	0.720738
ENSDARG00000045567	70.1017	0.181582	0.291403	0.62313	0.533199	0.712328
ENSDARG00000079997	35.9933	-0.350103	0.428314	-0.817398	0.413701	0.613715
ENSDARG00000071553	76.8716	8.62538	1.46923	5.87068	4.34024e-09	7.39195e-08
ENSDARG00000036057	184.821	0.251064	0.233438	1.07551	0.282148	0.475771
ENSDARG00000094886	90.1879	8.60682	1.46116	5.8904	3.85257e-09	6.59167e-08
ENSDARG00000003157	65.3432	0.858458	0.38877	2.20814	0.0272344	0.0880819
ENSDARG00000013222	65.7291	0.354475	0.322041	1.10071	0.271022	0.463072
ENSDARG00000062401	6.4664	-0.0804138	2.19635	-0.0366125	0.970794	1
ENSDARG00000073911	1066.48	-0.565748	0.0771689	-7.3313	2.27929e-13	6.26282e-12
ENSDARG00000102414	84.5185	3.68106	1.60134	2.29874	0.0215196	0.0731936
ENSDARG00000059812	315.084	0.284399	0.157687	1.80356	0.0712996	0.181747
ENSDARG00000058644	292.934	-0.375637	0.144518	-2.59924	0.00934293	0.0376867
ENSDARG00000037017	669.076	-0.131162	0.104235	-1.25833	0.208273	0.386624
ENSDARG00000112175	0.506636	0	5.43764	0	1	NA
ENSDARG00000088689	14.6472	-1.40879	0.993509	-1.41799	0.156193	0.316361
ENSDARG00000100287	50.9649	8.45627	1.47784	5.72206	1.05242e-08	1.70177e-07
ENSDARG00000025212	207.083	0.285884	0.179624	1.59157	0.111482	0.249929
ENSDARG00000098475	44.8637	-0.879761	0.390005	-2.25577	0.0240853	0.0801273
ENSDARG00000063555	7.26828	1.59962	1.05397	1.51771	0.129087	0.277264
ENSDARG00000092358	48.2983	8.15154	1.48298	5.49673	3.86893e-08	5.67699e-07
ENSDARG00000086416	154.869	-0.257063	0.229344	-1.12086	0.262347	0.453104
ENSDARG00000095777	1.01718	-0.646146	7.18988	-0.0898689	0.928391	NA
ENSDARG00000104312	23.0346	0.336777	0.901451	0.373594	0.708707	0.842859
ENSDARG00000087456	30.3676	-0.824595	0.516604	-1.59618	0.110448	0.2483
ENSDARG00000091947	22.5906	0.811943	0.545978	1.48714	0.136979	0.288469
ENSDARG00000012468	24.0543	0.618097	0.642795	0.961577	0.336262	0.533275
ENSDARG00000035751	2056.99	0.0603575	0.0738753	0.817018	0.413918	0.613851
ENSDARG00000033029	1.05157	-0.0794889	2.82425	-0.0281452	0.977546	NA
ENSDARG00000098687	0.997025	0	3.10561	0	1	NA
ENSDARG00000009094	0.769371	0	3.39754	0	1	NA
ENSDARG00000044544	72.6117	-0.145654	0.341069	-0.427052	0.669341	0.813304
ENSDARG00000045658	1660.04	0.155832	0.0738668	2.10964	0.0348894	0.106522
ENSDARG00000055192	2.33573	-2.0606	2.22063	-0.927936	0.353441	NA
ENSDARG00000103415	92.3916	-0.813097	0.32003	-2.54069	0.0110633	0.0432344
ENSDARG00000116187	1.35477	0	3.33799	0	1	NA
ENSDARG00000025679	119.78	-0.644309	0.269194	-2.39347	0.0166897	0.0600824
ENSDARG00000056167	1763.12	-0.94703	0.108192	-8.75319	2.07401e-18	8.64421e-17
ENSDARG00000111964	3.97186	-1.07462	1.28459	-0.836547	0.402847	0.603425
ENSDARG00000103311	21.2568	-1.40061	1.30827	-1.07058	0.284356	0.478494
ENSDARG00000077782	10.3109	-2.17449	0.985042	-2.2075	0.0272788	0.0881463
ENSDARG00000054164	215.669	-0.835395	0.186674	-4.47515	7.63581e-06	7.47343e-05
ENSDARG00000114184	1.67642	-2.50215	2.69607	-0.928072	0.35337	NA
ENSDARG00000075766	8.1891	-0.962877	1.07758	-0.893554	0.371561	0.571373
ENSDARG00000017366	70.7509	0.507487	0.338068	1.50114	0.133319	0.283239
ENSDARG00000104130	203.961	0.22567	0.215563	1.04689	0.295152	0.489597
ENSDARG00000089302	1969.69	-0.383423	0.0768922	-4.9865	6.14817e-07	7.48721e-06
ENSDARG00000095184	31.973	-0.825176	0.446422	-1.84842	0.0645416	0.168599
ENSDARG00000014554	2444.32	0.107239	0.0693408	1.54655	0.121972	0.266362
ENSDARG00000003977	71.0835	0.777918	0.353427	2.20108	0.0277307	0.0891217
ENSDARG00000100363	467.442	-0.20006	0.138015	-1.44955	0.147184	0.303179
ENSDARG00000040621	44.2336	-1.17377	0.719037	-1.63243	0.10259	0.235798
ENSDARG00000070579	30.1245	7.71421	1.50286	5.13302	2.85132e-07	3.6904e-06
ENSDARG00000108987	1.02006	3.68721	2.70009	1.36559	0.172067	NA
ENSDARG00000062221	3.63234	-1.52246	2.35189	-0.647336	0.517414	0.700779
ENSDARG00000087910	12.4169	0.398585	1.05277	0.378605	0.704981	0.839774
ENSDARG00000096232	1.67163	-1.06096	2.36683	-0.448263	0.653963	NA
ENSDARG00000058394	249.845	0.359595	0.179445	2.00393	0.0450773	0.128603
ENSDARG00000006757	10.958	0	2.13458	0	1	1
ENSDARG00000004948	888.565	0.0760456	0.113601	0.669409	0.503235	0.690689
ENSDARG00000102040	159.219	0.196582	0.189384	1.03801	0.299266	0.494035
ENSDARG00000027689	147.503	-0.0674795	0.264965	-0.254673	0.798976	0.903058
ENSDARG00000086950	133.699	-0.380451	0.234841	-1.62004	0.105224	0.240402
ENSDARG00000044935	13.3348	1.4034	0.786504	1.78436	0.0743659	0.187885
ENSDARG00000092638	69.2909	-0.0465852	0.43839	-0.106264	0.915373	0.982676
ENSDARG00000109867	0.865616	-3.55995	3.40888	-1.04432	0.296339	NA
ENSDARG00000101867	74.5906	-0.528299	0.325083	-1.62512	0.104137	0.238535
ENSDARG00000037455	11.9572	0.245489	0.890557	0.275658	0.782811	0.892969
ENSDARG00000038011	42.3993	-0.499014	0.728176	-0.685293	0.493159	0.682075
ENSDARG00000100093	25.0125	0.26188	0.62535	0.418773	0.675382	0.817788
ENSDARG00000003270	316.155	-0.379418	0.14158	-2.67988	0.00736487	0.0311579
ENSDARG00000013705	65.5712	0.563859	0.447328	1.2605	0.207488	0.3857
ENSDARG00000076733	5.39859	0	2.2432	0	1	1
ENSDARG00000109963	11.7728	7.60624	1.56449	4.86179	1.1633e-06	1.35526e-05
ENSDARG00000036415	172.046	0.442701	0.258807	1.71054	0.0871655	0.210608
ENSDARG00000095273	3155.81	-0.724004	0.1072	-6.75374	1.44084e-11	3.25102e-10
ENSDARG00000004830	575.58	0.0476792	0.138221	0.344948	0.730133	0.857981
ENSDARG00000062884	1.62085	-2.0605	2.22914	-0.924347	0.355306	NA
ENSDARG00000004280	405.665	0.193571	0.152034	1.27321	0.202944	0.379589
ENSDARG00000043962	8.92271	-1.13449	0.769231	-1.47484	0.140255	0.293503
ENSDARG00000078929	452.833	-0.790558	0.138286	-5.71683	1.08529e-08	1.75034e-07
ENSDARG00000097033	12.0748	-0.864054	0.764656	-1.12999	0.25848	0.448855
ENSDARG00000060320	311.192	0.304838	0.164164	1.85692	0.063323	0.166265
ENSDARG00000017798	522.231	-0.343385	0.154076	-2.22867	0.0258362	0.0846356
ENSDARG00000016048	482.577	0.336881	0.129412	2.60316	0.00923691	0.0373239
ENSDARG00000089701	2.48097	0	2.60564	0	1	1
ENSDARG00000100540	139.502	7.56749	1.03724	7.29581	2.96876e-13	8.06172e-12
ENSDARG00000020744	0.418647	0	5.35157	0	1	NA
ENSDARG00000114387	1876.09	-0.643281	0.150919	-4.26242	2.02223e-05	0.000181981
ENSDARG00000074401	21.8239	0.492882	0.747319	0.659533	0.509554	0.695825
ENSDARG00000040727	79.4116	0.115893	0.292906	0.395667	0.692351	0.830962
ENSDARG00000002355	2.27697	1.36051	2.35524	0.577654	0.563498	NA
ENSDARG00000116774	38.818	7.43089	1.47032	5.05393	4.32803e-07	5.44956e-06
ENSDARG00000074305	45.2594	0.264258	0.468611	0.563917	0.572811	0.742361
ENSDARG00000006546	403.458	-0.221251	0.14391	-1.53743	0.124189	0.269584
ENSDARG00000067560	114.82	0.535114	0.239934	2.23026	0.0257304	0.0843596
ENSDARG00000095682	0.549165	-2.56209	7.28205	-0.351836	0.724961	NA
ENSDARG00000097666	4.28839	-3.0851	1.76005	-1.75284	0.0796287	0.1971
ENSDARG00000038639	6.72429	-1.5242	2.18699	-0.696938	0.485841	0.675885
ENSDARG00000117407	145.241	-0.343121	0.276694	-1.24007	0.214948	0.395382
ENSDARG00000103712	458.094	-0.963575	0.149778	-6.43336	1.24817e-10	2.55517e-09
ENSDARG00000097512	7.38802	-1.40131	0.899589	-1.55772	0.119299	0.262098
ENSDARG00000101067	1.41079	0.921694	2.35127	0.391998	0.69506	NA
ENSDARG00000011519	16.2604	7.2703	1.53546	4.73492	2.19136e-06	2.42356e-05
ENSDARG00000026531	2532.9	0.335422	0.0667874	5.02223	5.10746e-07	6.30679e-06
ENSDARG00000053263	47.278	0.804581	0.439537	1.83052	0.0671722	0.173903
ENSDARG00000028379	241.594	0.323174	0.187323	1.72522	0.0844876	0.205757
ENSDARG00000034933	38.4824	-0.458922	0.39992	-1.14753	0.251161	0.439793
ENSDARG00000032575	2694.02	-0.536018	0.0872309	-6.14482	8.00552e-10	1.49225e-08
ENSDARG00000062084	0.353507	0	6.16248	0	1	NA
ENSDARG00000043976	2699.29	-0.908262	0.0720954	-12.5981	2.16429e-36	2.37521e-34
ENSDARG00000113666	15.3511	-0.238541	0.827027	-0.288432	0.773016	0.886814
ENSDARG00000103002	54.7427	-0.339426	0.429379	-0.790503	0.429234	0.627842
ENSDARG00000043795	3748.82	-0.499364	0.0639131	-7.81317	5.57655e-15	1.76499e-13
ENSDARG00000030129	4.41347	-1.83874	1.377	-1.33532	0.181772	0.351065
ENSDARG00000030012	2313.87	0.146314	0.0662979	2.20692	0.0273199	0.0881988
ENSDARG00000058212	154.39	-0.152027	0.238183	-0.638278	0.523293	0.705042
ENSDARG00000068279	1.29004	0	3.04016	0	1	NA
ENSDARG00000012982	227.239	0.515663	0.183161	2.81535	0.0048724	0.022068
ENSDARG00000042141	23.5485	-0.409731	0.678884	-0.603536	0.546152	0.722351
ENSDARG00000055595	0.474739	0	4.46508	0	1	NA
ENSDARG00000004763	19.4496	1.17165	0.646215	1.81309	0.0698179	0.178963
ENSDARG00000040535	38.8443	0.575712	0.558784	1.03029	0.302872	0.4982
ENSDARG00000021739	62.3794	0.345188	0.469627	0.735025	0.462325	0.656967
ENSDARG00000010681	138.817	0.296211	0.26901	1.10112	0.270847	0.4629
ENSDARG00000094140	5.03022	-1.52992	2.23115	-0.68571	0.492896	0.681965
ENSDARG00000099476	1109.52	-0.326735	0.093398	-3.49831	0.000468223	0.00299067
ENSDARG00000029596	315.901	-0.527106	0.185444	-2.84239	0.00447761	0.020607
ENSDARG00000033126	67.5905	-0.153033	0.350989	-0.436003	0.662834	0.808682
ENSDARG00000025226	63.5681	0.431846	0.385763	1.11946	0.262944	0.453658
ENSDARG00000022334	1.29139	-2.08728	2.76862	-0.753906	0.450905	NA
ENSDARG00000000857	461.406	0.078423	0.143535	0.546367	0.584814	0.75263
ENSDARG00000006225	1026.43	-0.259778	0.111987	-2.31972	0.0203561	0.0701226
ENSDARG00000076060	316.741	0.210001	0.153316	1.36972	0.170774	0.336307
ENSDARG00000095949	40.0387	7.12781	1.47316	4.83846	1.30847e-06	1.51204e-05
ENSDARG00000044619	2427.77	-0.335317	0.0789019	-4.24979	2.13967e-05	0.000190908
ENSDARG00000016528	45.9753	0.572563	0.407923	1.4036	0.160437	0.322631
ENSDARG00000059826	58.2164	0.955122	0.409403	2.33297	0.0196499	0.0681848
ENSDARG00000013856	13.0515	7.11071	1.56519	4.54302	5.54531e-06	5.58961e-05
ENSDARG00000054153	6.53065	2.23374	1.79049	1.24756	0.212193	0.391417
ENSDARG00000070174	588.212	0.474705	0.126239	3.76036	0.000169667	0.00122635
ENSDARG00000103802	68.3108	-0.945219	0.349431	-2.70502	0.00682998	0.0292978
ENSDARG00000043271	1.50703	-1.5209	2.56279	-0.593456	0.552876	NA
ENSDARG00000079632	261.643	0.1515	0.206867	0.732353	0.463953	0.658474
ENSDARG00000057927	29.7134	-0.229489	0.650766	-0.352644	0.724355	0.85439
ENSDARG00000044281	606.686	-0.397775	0.128184	-3.10317	0.00191462	0.0101558
ENSDARG00000039613	127.29	0.376372	0.23487	1.60247	0.109052	0.246447
ENSDARG00000100157	136.508	-0.0889595	0.218826	-0.406532	0.684352	0.824789
ENSDARG00000092948	4.98193	0.571748	1.1297	0.506108	0.612781	0.773093
ENSDARG00000058853	61.4321	-0.860615	0.733885	-1.17269	0.240922	0.427842
ENSDARG00000040255	531.686	-0.375813	0.160724	-2.33825	0.0193743	0.0675187
ENSDARG00000024847	1.27212	0	3.01573	0	1	NA
ENSDARG00000105338	1.45903	-3.51111	2.98399	-1.17665	0.239335	NA
ENSDARG00000005626	1.84876	-0.513827	1.76831	-0.290575	0.771376	NA
ENSDARG00000090381	1.32983	2.35005	2.62081	0.896688	0.369885	NA
ENSDARG00000038302	86.3371	0.701494	0.298302	2.35163	0.0186915	0.0656079
ENSDARG00000070512	161.429	-0.13312	0.219326	-0.606949	0.543885	0.720649
ENSDARG00000023878	345.484	0.34587	0.160013	2.1615	0.0306565	0.0961749
ENSDARG00000114577	69.8313	7.0955	1.45792	4.86685	1.13389e-06	1.32599e-05
ENSDARG00000062655	45.7596	-0.454995	0.420024	-1.08326	0.278693	0.471619
ENSDARG00000086228	16.5619	-1.30097	1.10171	-1.18086	0.237657	0.423747
ENSDARG00000070833	125.981	0.237988	0.289209	0.822891	0.41057	0.610555
ENSDARG00000041575	131.212	0.508183	0.235423	2.1586	0.0308813	0.0967984
ENSDARG00000095528	11.3607	6.9749	1.59881	4.36254	1.2856e-05	0.000120425
ENSDARG00000045850	135.64	-0.219548	0.237143	-0.925803	0.354548	0.552505
ENSDARG00000102687	5.53063	1.71605	1.39399	1.23104	0.218309	0.39986
ENSDARG00000027916	409.361	0.0547553	0.151759	0.360804	0.718246	0.849844
ENSDARG00000014655	45.7231	-0.569438	0.472843	-1.20429	0.228479	0.412151
ENSDARG00000007807	299.943	-0.440831	0.144893	-3.04247	0.00234648	0.0120889
ENSDARG00000061664	95.9461	0.609273	0.289056	2.1078	0.0350482	0.106859
ENSDARG00000034643	468.723	-0.209619	0.178274	-1.17582	0.239665	0.426304
ENSDARG00000104484	226.64	0.0539	0.314998	0.171112	0.864135	0.946614
ENSDARG00000091359	0.792396	-2.56207	7.28205	-0.351834	0.724963	NA
ENSDARG00000078890	20.8654	-0.357346	0.727882	-0.49094	0.623469	0.781705
ENSDARG00000001906	0.483472	0	4.76685	0	1	NA
ENSDARG00000024047	851.539	0.313754	0.101837	3.08093	0.00206354	0.0108488
ENSDARG00000099359	6.86361	0.118493	0.891251	0.132952	0.894232	0.967697
ENSDARG00000043492	2.23503	-3.13343	2.17504	-1.44063	0.149689	NA
ENSDARG00000068851	39.545	0.463315	0.41753	1.10966	0.267146	0.458477
ENSDARG00000058053	1.07323	2.34953	2.74885	0.854732	0.3927	NA
ENSDARG00000116593	2.7636	1.36078	2.40493	0.56583	0.571509	0.741589
ENSDARG00000102475	22.2264	-0.541137	0.554619	-0.975692	0.329217	0.525518
ENSDARG00000100729	2694.84	-0.397045	0.0681854	-5.82301	5.77958e-09	9.69203e-08
ENSDARG00000112923	0.691715	-3.14508	3.9324	-0.799787	0.423834	NA
ENSDARG00000013457	274.409	-0.12132	0.170261	-0.712553	0.476122	0.668117
ENSDARG00000099731	5.05263	2.48635	1.41104	1.76207	0.0780581	0.194326
ENSDARG00000039211	299.981	-0.232257	0.143701	-1.61625	0.10604	0.241685
ENSDARG00000098414	34.5361	-0.133247	0.491976	-0.270839	0.786515	0.895048
ENSDARG00000102371	6.51923	0.508318	1.21183	0.419464	0.674877	0.817459
ENSDARG00000027141	1874.43	-0.0472518	0.0731251	-0.646177	0.518164	0.701335
ENSDARG00000090366	6.28997	2.49568	1.77459	1.40634	0.159623	0.321414
ENSDARG00000017199	110.495	-0.16136	0.304103	-0.53061	0.595689	0.761003
ENSDARG00000044491	80.6151	-0.207478	0.641007	-0.323676	0.746184	0.868659
ENSDARG00000002168	239.38	0.134485	0.171016	0.786385	0.431642	0.630094
ENSDARG00000016429	242.01	0.545531	0.17691	3.08367	0.00204463	0.010761
ENSDARG00000052856	5694.49	-0.364548	0.051676	-7.0545	1.73226e-12	4.27237e-11
ENSDARG00000070681	32.3291	-0.726054	0.446318	-1.62676	0.103787	0.237912
ENSDARG00000089357	8.80595	-0.669605	0.951813	-0.703505	0.481741	0.672995
ENSDARG00000041869	36.7103	0.966877	0.444595	2.17474	0.0296496	0.0937616
ENSDARG00000101080	285.817	0.185947	0.160445	1.15894	0.246479	0.434341
ENSDARG00000068114	2.67864	0	2.48439	0	1	1
ENSDARG00000096975	3.15811	-2.52695	3.72714	-0.677987	0.49778	0.685959
ENSDARG00000077571	21.8015	6.85936	1.506	4.55468	5.24663e-06	5.30295e-05
ENSDARG00000117369	16.7621	0.505218	0.883359	0.571928	0.567371	0.738769
ENSDARG00000088794	4.01713	-0.288456	1.52297	-0.189403	0.849777	0.936638
ENSDARG00000043447	2.14505	-0.654431	1.8769	-0.348676	0.727332	NA
ENSDARG00000024092	6.14412	0.903111	1.27203	0.709975	0.47772	0.669561
ENSDARG00000097526	1.56982	-1.52122	2.51462	-0.604951	0.545212	NA
ENSDARG00000101230	4.32271	-2.89269	1.60626	-1.80088	0.0717216	0.182622
ENSDARG00000068923	2.17098	-1.10658	1.70173	-0.650269	0.515518	NA
ENSDARG00000045308	92.7979	-0.146678	0.376341	-0.389748	0.696723	0.833739
ENSDARG00000052255	2.92073	0	2.40004	0	1	1
ENSDARG00000117755	1.72796	-0.0756947	2.5252	-0.0299757	0.976086	NA
ENSDARG00000062190	1003.29	-0.0188901	0.095292	-0.198234	0.842862	0.932052
ENSDARG00000035540	34.9308	0.988704	0.520081	1.90106	0.0572946	0.154051
ENSDARG00000002917	1015.07	0.63944	0.0865343	7.38944	1.47448e-13	4.12476e-12
ENSDARG00000103193	0.846026	0	3.32792	0	1	NA
ENSDARG00000007136	52.6132	-0.197883	0.422859	-0.467964	0.63981	0.793698
ENSDARG00000052758	5.48838	-1.22079	1.19622	-1.02054	0.307473	0.503149
ENSDARG00000053370	591.438	-0.561434	0.110917	-5.06176	4.15413e-07	5.24841e-06
ENSDARG00000115299	26.2161	6.74799	1.5243	4.42696	9.55724e-06	9.17961e-05
ENSDARG00000105468	0.459082	-1.55528	5.64632	-0.275451	0.78297	NA
ENSDARG00000084661	0.821662	-2.52702	3.79548	-0.665796	0.505541	NA
ENSDARG00000026664	425.134	0.0394751	0.132755	0.297354	0.766196	0.88179
ENSDARG00000034063	122.394	-0.266054	0.404808	-0.657235	0.51103	0.696688
ENSDARG00000078101	26.6933	6.68011	1.51696	4.40361	1.06465e-05	0.000101158
ENSDARG00000034685	106.323	-0.20725	0.277995	-0.745516	0.45596	0.651667
ENSDARG00000093452	34.1857	0.580238	0.488395	1.18805	0.234813	0.420091
ENSDARG00000068572	246.941	-0.362531	0.274255	-1.32187	0.18621	0.356717
ENSDARG00000071467	117.618	0.565803	0.272393	2.07715	0.0377873	0.112912
ENSDARG00000006220	16.321	6.67869	1.53783	4.34292	1.40601e-05	0.000130844
ENSDARG00000079467	7.04062	1.49615	1.15869	1.29124	0.196619	0.371315
ENSDARG00000061956	24.2094	0.520076	0.46918	1.10848	0.267655	0.459053
ENSDARG00000102068	95.3757	-0.261695	0.288956	-0.905656	0.365118	0.564464
ENSDARG00000099384	74.0891	6.60336	1.46088	4.52013	6.18018e-06	6.15595e-05
ENSDARG00000078430	351.799	-0.770552	0.140677	-5.47746	4.31466e-08	6.29614e-07
ENSDARG00000094504	25.834	-1.08381	0.6159	-1.75972	0.0784551	0.195029
ENSDARG00000070846	396.061	-0.473735	0.142762	-3.31835	0.000905519	0.00531308
ENSDARG00000102766	353.865	0.393013	0.150935	2.60385	0.00921825	0.0372811
ENSDARG00000051981	7.57078	6.52544	1.65217	3.94961	7.82773e-05	0.000614132
ENSDARG00000002210	29.2961	-0.0240466	0.570948	-0.0421169	0.966406	1
ENSDARG00000095890	89.6309	0.544027	0.27837	1.95433	0.0506623	0.140643
ENSDARG00000100614	17.671	6.48814	1.54739	4.19295	2.75348e-05	0.000239931
ENSDARG00000070787	2017.9	-0.317793	0.0769782	-4.12835	3.65382e-05	0.000309865
ENSDARG00000070046	180.197	-0.849043	0.234571	-3.61956	0.000295101	0.00199317
ENSDARG00000021455	160.32	0.289984	0.237417	1.22141	0.221931	0.404655
ENSDARG00000097963	9.20552	-1.06341	1.06728	-0.99637	0.319071	0.515803
ENSDARG00000091951	15.3263	6.48376	1.56661	4.13871	3.49261e-05	0.00029728
ENSDARG00000098660	79.5197	-0.927191	0.294774	-3.14543	0.00165841	0.00896487
ENSDARG00000069844	302.193	-0.42056	0.285077	-1.47525	0.140145	0.293372
ENSDARG00000115504	0.87333	-0.0706691	3.1024	-0.0227789	0.981827	NA
ENSDARG00000058679	45.6406	-0.534427	0.41138	-1.29911	0.193907	0.367489
ENSDARG00000087293	9.52682	6.40205	1.61119	3.97349	7.08282e-05	0.000560671
ENSDARG00000095090	178.691	0.107041	0.253589	0.422102	0.67295	0.815925
ENSDARG00000093899	7.12062	2.36176	1.94416	1.21479	0.224445	0.407773
ENSDARG00000037423	183.288	0.306603	0.218794	1.40133	0.161115	0.323574
ENSDARG00000100270	4.68772	0.287557	1.26953	0.226508	0.820806	0.917344
ENSDARG00000021351	0.479893	0	5.07726	0	1	NA
ENSDARG00000028192	11.5638	1.14254	0.768551	1.48662	0.137115	0.288657
ENSDARG00000054973	611.526	-0.0491277	0.125522	-0.391388	0.69551	0.832825
ENSDARG00000105075	21.2845	1.06	0.645909	1.6411	0.100778	0.232652
ENSDARG00000018890	563.24	-0.139863	0.12971	-1.07827	0.280911	0.474116
ENSDARG00000006301	132.16	-0.627116	0.303719	-2.06479	0.0389425	0.115331
ENSDARG00000043673	5.65252	0.0647004	0.918547	0.0704378	0.943845	0.996397
ENSDARG00000099724	98.9084	-0.411797	0.296801	-1.38745	0.165305	0.329173
ENSDARG00000111173	2.02066	5.25963	2.47372	2.12621	0.033486	NA
ENSDARG00000093538	0.623981	2.95522	3.81898	0.773825	0.439034	NA
ENSDARG00000102772	142.194	-0.275678	0.199231	-1.38371	0.166447	0.330729
ENSDARG00000069189	10.4593	6.3131	1.58715	3.97764	6.96012e-05	0.000552136
ENSDARG00000088837	7.77274	6.31176	1.64245	3.84289	0.000121596	0.000911947
ENSDARG00000105276	30.5536	0.834327	0.537047	1.55355	0.120293	0.263938
ENSDARG00000100505	148.83	0.194829	0.264505	0.736578	0.461379	0.656428
ENSDARG00000003446	45.0173	-0.846124	0.500517	-1.6905	0.0909326	0.216945
ENSDARG00000099332	0.679103	0	4.53129	0	1	NA
ENSDARG00000052535	2.35443	3.67489	2.12116	1.73249	0.0831868	NA
ENSDARG00000061303	0.821626	-1.5493	4.1265	-0.375452	0.707324	NA
ENSDARG00000102599	1259.43	-0.435829	0.105052	-4.14868	3.34393e-05	0.00028607
ENSDARG00000019897	237.03	0.185893	0.187806	0.989814	0.322265	0.518796
ENSDARG00000011897	403.641	-0.066614	0.145204	-0.458762	0.646405	0.797768
ENSDARG00000016754	776.539	-0.146522	0.141692	-1.03409	0.301094	0.496302
ENSDARG00000055618	58907.9	-0.879859	0.0589287	-14.9309	2.07438e-50	3.62957e-48
ENSDARG00000055591	5.44073	0.918287	1.927	0.476537	0.633692	0.789074
ENSDARG00000042145	0.985569	-1.51787	3.36265	-0.451392	0.651707	NA
ENSDARG00000054290	1592.4	-0.293392	0.0872698	-3.3619	0.000774085	0.00463143
ENSDARG00000058964	30.4223	0.327005	0.722531	0.452582	0.65085	0.800697
ENSDARG00000101118	7.10197	-0.748974	1.12983	-0.66291	0.507388	0.693992
ENSDARG00000045422	99.9991	-0.207783	0.312008	-0.665954	0.505441	0.692554
ENSDARG00000012340	29.5651	0.793224	0.713378	1.11193	0.266169	0.457436
ENSDARG00000057299	775.708	0.1641	0.119612	1.37194	0.170081	0.335299
ENSDARG00000099362	12.2727	0.0518442	0.677042	0.0765746	0.938962	0.994694
ENSDARG00000099667	504.195	-0.314333	0.170921	-1.83905	0.0659073	0.171154
ENSDARG00000052565	29.0583	2.08686	1.19162	1.75129	0.0798964	0.197552
ENSDARG00000091667	0.534165	-1.55156	4.57029	-0.339489	0.734241	NA
ENSDARG00000053709	4.51813	-4.09847	1.79687	-2.2809	0.0225544	0.0759864
ENSDARG00000079125	8.52241	2.51125	1.15759	2.16937	0.0300542	0.0947664
ENSDARG00000033273	42.4772	1.63352	0.712684	2.29207	0.0219013	0.0741519
ENSDARG00000089216	0.475223	0	7.35484	0	1	NA
ENSDARG00000071437	761.3	-0.747032	0.162986	-4.5834	4.5748e-06	4.68003e-05
ENSDARG00000004930	6069.23	0.793846	0.0577931	13.736	6.18001e-43	8.42799e-41
ENSDARG00000026634	219.753	0.433688	0.190163	2.28061	0.0225713	0.0759864
ENSDARG00000088022	2.44806	-0.0869764	2.31167	-0.0376249	0.969987	1
ENSDARG00000101967	0.475336	1.35453	5.18692	0.261144	0.793981	NA
ENSDARG00000101598	23.3457	6.26771	1.54535	4.05586	4.99508e-05	0.00041011
ENSDARG00000027183	101.68	-0.415707	0.266766	-1.55832	0.119158	0.261912
ENSDARG00000110328	0.436617	-3.07667	5.19651	-0.592065	0.553807	NA
ENSDARG00000061223	47.8684	-0.31175	0.486671	-0.640575	0.521799	0.703844
ENSDARG00000052063	17.194	6.26548	1.55297	4.03451	5.47156e-05	0.000445092
ENSDARG00000075314	98.1886	-0.0262148	0.304722	-0.0860283	0.931444	0.991557
ENSDARG00000078829	10.8602	-0.659374	0.942988	-0.699239	0.484402	0.674744
ENSDARG00000099376	68.3734	0.400155	0.339889	1.17731	0.239072	0.42574
ENSDARG00000038074	273.862	-0.364252	0.173039	-2.10503	0.0352887	0.107454
ENSDARG00000060496	15.4177	6.26548	1.54693	4.05026	5.11612e-05	0.000419119
ENSDARG00000023759	386.101	-0.135775	0.210956	-0.643618	0.519823	0.702658
ENSDARG00000102736	117.852	0.175169	0.215692	0.812127	0.416719	0.616099
ENSDARG00000062651	169.785	0.244467	0.231622	1.05545	0.291218	0.486221
ENSDARG00000025034	3.40989	1.35719	2.34042	0.579892	0.561988	0.734648
ENSDARG00000101260	186.264	0.769679	0.204425	3.76509	0.000166491	0.00120621
ENSDARG00000044556	89.2916	0.661354	0.318786	2.0746	0.0380233	0.113386
ENSDARG00000074129	202.661	-0.509522	0.203414	-2.50485	0.0122504	0.0469826
ENSDARG00000094752	52.1741	-0.0838621	0.613818	-0.136624	0.891328	0.966018
ENSDARG00000090481	0.537693	1.36596	3.84958	0.354833	0.722715	NA
ENSDARG00000026403	0.594086	-0.0776138	4.2666	-0.018191	0.985486	NA
ENSDARG00000061159	221.945	0.0526341	0.212549	0.247633	0.804418	0.906536
ENSDARG00000104804	6.11843	6.26013	1.74276	3.59208	0.000328049	0.00217998
ENSDARG00000099892	1.13912	2.95316	2.54522	1.16028	0.245936	NA
ENSDARG00000088145	3.54815	-1.07195	2.0711	-0.517577	0.604754	0.767141
ENSDARG00000009018	3.09855	0	2.59603	0	1	1
ENSDARG00000094350	14.0621	6.21807	1.55748	3.99238	6.54123e-05	0.000522257
ENSDARG00000068256	197.289	0.0839383	0.175987	0.476957	0.633393	0.788902
ENSDARG00000105438	10.5392	2.94442	1.76896	1.66449	0.0960141	0.225272
ENSDARG00000101174	15.6277	6.16595	1.57017	3.92693	8.60379e-05	0.000668235
ENSDARG00000019516	3.30435	2.24017	1.92969	1.1609	0.245683	0.433475
ENSDARG00000011662	590.437	0.298655	0.114587	2.60637	0.00915078	0.0371053
ENSDARG00000040251	3274.05	-0.514383	0.0895281	-5.74549	9.16546e-09	1.49116e-07
ENSDARG00000096982	3.23923	0.343965	1.56499	0.219788	0.826036	0.920869
ENSDARG00000077120	14.0397	1.35923	2.12956	0.63827	0.523298	0.705042
ENSDARG00000076490	264.717	0.157039	0.175997	0.892283	0.372241	0.572088
ENSDARG00000074812	0.966027	0	3.09812	0	1	NA
ENSDARG00000045228	280.349	-0.375894	0.15958	-2.35552	0.018497	0.0650235
ENSDARG00000071042	1.23727	0	3.2307	0	1	NA
ENSDARG00000092528	0.783326	3.35261	3.24198	1.03412	0.301079	NA
ENSDARG00000038133	150.065	0.417419	0.318856	1.30911	0.190495	0.363004
ENSDARG00000099761	0.829093	3.34675	3.23118	1.03577	0.300311	NA
ENSDARG00000001818	0.593828	2.34511	7.28451	0.321931	0.747505	NA
ENSDARG00000058318	0.967921	-2.5526	2.8078	-0.90911	0.363292	NA
ENSDARG00000057058	179.026	0.0372943	0.210129	0.177483	0.859129	0.942985
ENSDARG00000070477	208.249	-0.677721	0.204933	-3.30705	0.000942856	0.00550083
ENSDARG00000074533	305.721	0.496371	0.139191	3.56612	0.000362301	0.00237862
ENSDARG00000113111	1.15249	-1.51928	2.88889	-0.525905	0.598954	NA
ENSDARG00000056018	1.81212	-3.54053	2.34878	-1.50739	0.131711	NA
ENSDARG00000104384	109.077	-0.468907	0.243309	-1.92721	0.0539533	0.147222
ENSDARG00000056453	517.463	-0.580904	0.127886	-4.54236	5.56268e-06	5.60407e-05
ENSDARG00000034174	199.7	0.209725	0.166716	1.25797	0.208401	0.386735
ENSDARG00000041839	344.013	-0.172622	0.162708	-1.06093	0.28872	0.483381
ENSDARG00000033184	2079.6	-0.716649	0.0776355	-9.23095	2.68233e-20	1.25629e-18
ENSDARG00000091092	85.0919	0.278674	0.321216	0.86756	0.385635	0.585787
ENSDARG00000115752	0.475138	-1.05429	5.08143	-0.207478	0.835637	NA
ENSDARG00000099092	1.37365	0	2.79007	0	1	NA
ENSDARG00000078574	132.754	-0.32798	0.262899	-1.24755	0.212195	0.391417
ENSDARG00000097111	0.979238	3.93517	3.35847	1.17171	0.241312	NA
ENSDARG00000059234	359.388	-0.117157	0.1471	-0.796442	0.425775	0.624465
ENSDARG00000102482	446.352	-0.310034	0.153531	-2.01936	0.0434498	0.125112
ENSDARG00000096091	45.007	6.08792	1.47951	4.11481	3.87493e-05	0.000326822
ENSDARG00000008384	145.801	0.228365	0.246833	0.925179	0.354873	0.552956
ENSDARG00000016280	230.429	0.312791	0.188255	1.66153	0.0966066	0.226318
ENSDARG00000007172	12.2443	1.38251	1.01364	1.36391	0.172595	0.338456
ENSDARG00000097946	38.4935	-0.563782	0.414208	-1.36111	0.173479	0.33965
ENSDARG00000002707	0.863351	-3.88252	3.36142	-1.15502	0.248081	NA
ENSDARG00000063169	0.65771	-1.51634	4.39749	-0.34482	0.730229	NA
ENSDARG00000092390	1.23281	-1.51526	5.86614	-0.258306	0.796171	NA
ENSDARG00000074757	100.536	-0.188385	0.263116	-0.715977	0.474006	0.666519
ENSDARG00000061634	5.03499	0	2.24332	0	1	1
ENSDARG00000091888	2.36766	-3.8332	2.11299	-1.81411	0.0696609	NA
ENSDARG00000076754	156.749	0.844643	0.292346	2.88919	0.00386236	0.0182232
ENSDARG00000088274	1.48185	0	4.74222	0	1	NA
ENSDARG00000099888	16.2242	-0.160386	0.792273	-0.202437	0.839575	0.930108
ENSDARG00000099238	0.812819	0	3.07327	0	1	NA
ENSDARG00000051912	6.66483	-0.842147	0.999549	-0.842527	0.399493	0.599469
ENSDARG00000011125	2130.55	-0.574229	0.10069	-5.70291	1.17776e-08	1.87824e-07
ENSDARG00000097054	14.6364	-2.07623	1.68604	-1.23143	0.218163	0.399631
ENSDARG00000094017	10.4852	0	2.12877	0	1	1
ENSDARG00000104412	14.6869	5.94497	1.57453	3.77572	0.000159546	0.00116271
ENSDARG00000019125	15.5824	-1.0885	1.84147	-0.591101	0.554453	0.728805
ENSDARG00000055479	0.465645	2.92971	7.26048	0.403515	0.68657	NA
ENSDARG00000102471	10.7168	2.14876	1.17444	1.82961	0.0673085	0.174135
ENSDARG00000007181	225.359	-0.276646	0.168213	-1.64461	0.10005	0.231779
ENSDARG00000097166	5.69483	5.88077	1.705	3.44912	0.000562415	0.0035169
ENSDARG00000071164	40.2131	0.382446	0.385891	0.991071	0.321651	0.51809
ENSDARG00000102375	0.808656	-3.14479	3.80033	-0.827505	0.407951	NA
ENSDARG00000038222	53.8058	0.946499	0.416171	2.2743	0.0229477	0.0770812
ENSDARG00000005023	1021.53	-0.425013	0.123924	-3.42962	0.000604418	0.00374671
ENSDARG00000095829	0.584484	2.95561	5.09253	0.580382	0.561657	NA
ENSDARG00000039215	94.8725	0.361603	0.29968	1.20663	0.227573	0.411184
ENSDARG00000090472	0.553478	1.35471	4.61861	0.293315	0.769281	NA
ENSDARG00000004105	802.659	0.489382	0.104582	4.6794	2.87713e-06	3.09705e-05
ENSDARG00000105368	0.595164	1.35487	4.21011	0.321812	0.747595	NA
ENSDARG00000043388	114.171	0.227644	0.276017	0.824748	0.409515	0.609677
ENSDARG00000101009	452.913	-0.761674	0.15653	-4.866	1.13878e-06	1.33087e-05
ENSDARG00000099786	1494.18	-0.59763	0.112902	-5.29333	1.20111e-07	1.63441e-06
ENSDARG00000093469	21.2937	1.01013	0.651004	1.55165	0.120745	0.264752
ENSDARG00000058656	22476.6	-0.610647	0.0584358	-10.4499	1.46736e-25	9.417e-24
ENSDARG00000022918	212.341	-0.105309	0.186116	-0.565824	0.571513	0.741589
ENSDARG00000115017	0.792993	0	3.63108	0	1	NA
ENSDARG00000036784	227.491	0.00772987	0.200186	0.0386134	0.969199	1
ENSDARG00000005823	84.9912	0.17119	0.386576	0.442837	0.657884	0.805748
ENSDARG00000071001	7.1841	5.87997	1.65591	3.55089	0.000383929	0.00250289
ENSDARG00000078123	4.9982	5.87975	1.75739	3.34572	0.000820685	0.00487548
ENSDARG00000096971	103.549	-0.1519	0.228378	-0.665125	0.505971	0.69287
ENSDARG00000037917	19.4949	-0.661348	1.41438	-0.467589	0.640078	0.793817
ENSDARG00000087444	1.28535	1.3628	2.83077	0.481425	0.630215	NA
ENSDARG00000034493	2.10339	2.36575	2.35993	1.00247	0.316118	NA
ENSDARG00000110949	0.922497	0	3.52417	0	1	NA
ENSDARG00000095112	10.0819	-1.52459	2.15809	-0.706453	0.479906	0.671355
ENSDARG00000054942	3120.94	-0.206685	0.0969115	-2.13272	0.032948	0.10178
ENSDARG00000079097	110.827	0.00427805	0.296192	0.0144435	0.988476	1
ENSDARG00000091988	7.88056	5.81434	1.67152	3.47848	0.000504269	0.00319422
ENSDARG00000093111	7.65305	5.75222	1.61951	3.55184	0.000382551	0.00249479
ENSDARG00000021140	5915.57	0.197908	0.0549196	3.6036	0.000313846	0.00210368
ENSDARG00000000349	2.15401	-1.53387	2.48206	-0.617983	0.536587	NA
ENSDARG00000105123	114.666	-0.0297166	0.268757	-0.110571	0.911957	0.980713
ENSDARG00000112301	2.46689	5.74914	2.09811	2.74016	0.00614101	0.026812
ENSDARG00000030563	34.0722	0.250802	0.477777	0.524935	0.599629	0.763782
ENSDARG00000105098	200.618	0.187062	0.204995	0.912519	0.361496	0.559888
ENSDARG00000105141	10.098	5.74537	1.61054	3.56736	0.000360602	0.00236914
ENSDARG00000079516	940.882	-0.268172	0.100283	-2.67415	0.00749186	0.0315871
ENSDARG00000015968	15.9839	0.459779	0.751374	0.611918	0.540592	0.718221
ENSDARG00000062812	5.5311	0.728198	1.19819	0.607749	0.543354	0.720184
ENSDARG00000016490	3.22515	-1.68584	2.04333	-0.825048	0.409344	0.609563
ENSDARG00000099558	1.05012	-1.51891	2.98931	-0.508115	0.611373	NA
ENSDARG00000091558	0.362274	0	5.66176	0	1	NA
ENSDARG00000103530	10.2221	0.436118	0.898054	0.485625	0.627233	0.784337
ENSDARG00000059305	69.907	0.509014	0.300318	1.69492	0.0900911	0.215603
ENSDARG00000008805	78.8048	0.945426	0.433635	2.18023	0.0292401	0.0928623
ENSDARG00000019842	190.852	-0.286822	0.206468	-1.38918	0.164778	0.328392
ENSDARG00000025953	164.006	0.393076	0.193794	2.02832	0.0425276	0.123263
ENSDARG00000044061	4.21144	-0.873899	1.42149	-0.614778	0.538702	0.716633
ENSDARG00000114574	10.7721	-0.497688	0.85331	-0.583244	0.559729	0.732766
ENSDARG00000105071	3.67489	1.71744	1.5357	1.11834	0.263422	0.454174
ENSDARG00000074546	223.742	0.861826	0.180836	4.76579	1.88115e-06	2.10179e-05
ENSDARG00000103248	23.3539	5.69622	1.10951	5.134	2.83652e-07	3.67381e-06
ENSDARG00000103957	142.717	-0.127988	0.217288	-0.589028	0.555843	0.730166
ENSDARG00000099432	3.80978	3.35146	1.95301	1.71605	0.0861534	0.208831
ENSDARG00000100501	4.08106	2.24929	1.32678	1.6953	0.0900188	0.215534
ENSDARG00000070393	67.6337	-0.784398	0.314244	-2.49615	0.0125551	0.0479234
ENSDARG00000011042	0.864619	0	3.63727	0	1	NA
ENSDARG00000105781	6.16777	5.61268	1.75527	3.19762	0.00138567	0.00767392
ENSDARG00000087349	5.0264	5.60486	1.7427	3.21618	0.00129907	0.00727473
ENSDARG00000062129	481.836	-0.290222	0.152425	-1.90403	0.0569061	0.153229
ENSDARG00000018574	317.327	-0.0462948	0.164968	-0.280629	0.778995	0.890443
ENSDARG00000095614	1.64183	-3.55574	2.51316	-1.41485	0.157112	NA
ENSDARG00000040565	395.83	-0.0472388	0.145051	-0.325671	0.744674	0.8675
ENSDARG00000068417	2.56644	1.48665	1.64186	0.905468	0.365217	0.564494
ENSDARG00000058672	12.8651	5.60326	1.62216	3.4542	0.00055193	0.00346418
ENSDARG00000076280	15.6674	-1.54468	0.776351	-1.98967	0.0466272	0.131869
ENSDARG00000076830	157.77	0.654114	0.765618	0.854361	0.392905	0.592841
ENSDARG00000002601	1.39044	-1.53524	2.57837	-0.595431	0.551555	NA
ENSDARG00000061621	216.397	-0.517926	0.18299	-2.83036	0.00464961	0.0212144
ENSDARG00000104005	0.551681	0	3.62483	0	1	NA
ENSDARG00000055903	807.674	-0.171597	0.117852	-1.45604	0.14538	0.300381
ENSDARG00000098968	36.6588	-0.804148	0.533294	-1.50789	0.131583	0.280675
ENSDARG00000093999	69.9561	0.232027	0.353266	0.656807	0.511305	0.696803
ENSDARG00000108060	88.5169	0.131366	0.338566	0.388007	0.698011	0.83458
ENSDARG00000003380	63.8383	5.57802	1.91345	2.91517	0.00355491	0.0171032
ENSDARG00000042816	873.552	-0.645402	0.219856	-2.93556	0.00332943	0.0161604
ENSDARG00000038669	159.701	-0.447149	0.273839	-1.63289	0.102492	0.23564
ENSDARG00000074728	1.63583	0	2.60363	0	1	NA
ENSDARG00000076638	2.50832	-0.0578877	2.08827	-0.0277204	0.977885	1
ENSDARG00000097636	9.58629	-0.421895	0.839328	-0.502658	0.615204	0.775255
ENSDARG00000089428	94.5393	-0.360849	0.262743	-1.37339	0.169631	0.334808
ENSDARG00000069758	0.362762	0	5.26001	0	1	NA
ENSDARG00000012914	1687.55	-0.0753759	0.069441	-1.08547	0.277715	0.470563
ENSDARG00000045605	37.007	5.55862	1.48395	3.74583	0.000179799	0.00129153
ENSDARG00000109373	79.3982	-0.392934	0.312278	-1.25828	0.208289	0.386624
ENSDARG00000062702	2.19087	-1.52135	2.49578	-0.609568	0.542148	NA
ENSDARG00000105690	0.704623	1.35554	3.20591	0.422824	0.672424	NA
ENSDARG00000097863	64.0208	0.331024	0.391769	0.844947	0.398141	0.598162
ENSDARG00000008218	372.225	-0.107214	0.133394	-0.80374	0.421547	0.620406
ENSDARG00000035452	8.41153	1.243	1.3564	0.916395	0.35946	0.557734
ENSDARG00000012871	1059.63	-0.27834	0.0977566	-2.84728	0.00440944	0.0203235
ENSDARG00000074225	75.814	0.668924	0.36849	1.81531	0.0694759	0.178264
ENSDARG00000012796	27.2617	0.512336	0.48181	1.06336	0.28762	0.48241
ENSDARG00000100851	3.43339	5.52982	2.0401	2.71056	0.00671687	0.028891
ENSDARG00000069056	390.943	-0.270264	0.141099	-1.91542	0.0554396	0.150217
ENSDARG00000015292	379.896	-0.364702	0.152357	-2.39373	0.0166781	0.0600755
ENSDARG00000104715	48.6225	0.216865	0.407373	0.53235	0.594483	0.760249
ENSDARG00000094423	3.0471	1.71352	1.73568	0.987232	0.323529	0.519973
ENSDARG00000095675	1850.65	0.712121	0.0686966	10.3662	3.53389e-25	2.21429e-23
ENSDARG00000060200	72.1235	-0.193979	0.396788	-0.488874	0.624931	0.782461
ENSDARG00000103538	5.3082	5.52738	1.7253	3.20373	0.00135661	0.00754678
ENSDARG00000061255	1.96389	-1.05896	1.94862	-0.543441	0.586826	NA
ENSDARG00000076763	181.267	0.763117	0.214214	3.56241	0.00036747	0.00240829
ENSDARG00000004502	1.77236	-1.52036	2.65494	-0.572654	0.566879	NA
ENSDARG00000079508	219.723	0.307149	0.179282	1.71321	0.0866734	0.209778
ENSDARG00000067784	4.73398	1.36001	2.26123	0.601448	0.547542	0.723602
ENSDARG00000012071	197.077	0.196877	0.225407	0.873427	0.382431	0.582391
ENSDARG00000114675	1.0436	-2.5516	2.70635	-0.942819	0.345773	NA
ENSDARG00000035538	4.15518	1.36005	2.27051	0.599007	0.549168	0.724787
ENSDARG00000104901	626.909	-0.244096	0.128176	-1.90437	0.0568615	0.153131
ENSDARG00000056334	22.9063	1.14962	0.533299	2.15567	0.0311093	0.097361
ENSDARG00000075482	3.82734	0.23634	1.41291	0.167272	0.867156	0.94841
ENSDARG00000095515	111.894	-0.36183	0.254283	-1.42294	0.154753	0.314548
ENSDARG00000097063	0.466457	-2.56218	7.28205	-0.35185	0.724951	NA
ENSDARG00000043932	7.98304	-0.0854425	1.0081	-0.0847564	0.932455	0.991919
ENSDARG00000103699	393.238	-0.601301	0.149583	-4.01985	5.82359e-05	0.000470223
ENSDARG00000097685	12.8206	-0.0877691	0.767535	-0.114352	0.908959	0.978633
ENSDARG00000090714	50.6634	0.310591	0.340271	0.912776	0.36136	0.559789
ENSDARG00000035899	0.814584	0	3.09234	0	1	NA
ENSDARG00000056722	577.915	0.898123	0.129772	6.92079	4.4914e-12	1.06388e-10
ENSDARG00000054337	177.158	-0.341668	0.232141	-1.47181	0.141072	0.294682
ENSDARG00000054632	1512.44	0.180672	0.080463	2.2454	0.0247424	0.0816834
ENSDARG00000007869	1.17593	-3.08235	2.85546	-1.07946	0.280383	NA
ENSDARG00000101980	19.12	-1.60301	0.78132	-2.05167	0.0402016	0.118033
ENSDARG00000045416	44.8058	-0.0388119	0.47198	-0.0822321	0.934462	0.992945
ENSDARG00000113393	100.711	0.0968881	0.290795	0.333184	0.738995	0.863543
ENSDARG00000075599	0.624116	-0.077631	4.22509	-0.0183738	0.985341	NA
ENSDARG00000070584	7.90295	-0.732632	0.798493	-0.917518	0.358871	0.557033
ENSDARG00000101719	254.144	-0.270825	0.184166	-1.47055	0.141413	0.294969
ENSDARG00000117628	0.582977	0	4.29158	0	1	NA
ENSDARG00000079229	177.995	-0.0662918	0.195621	-0.338879	0.734701	0.860857
ENSDARG00000078448	118.118	0.699104	0.261648	2.67192	0.00754175	0.0317613
ENSDARG00000075785	20.1915	0.230911	1.07743	0.214316	0.8303	0.923655
ENSDARG00000042249	2.5401	0	2.34995	0	1	1
ENSDARG00000105507	5.53514	0.135776	0.97194	0.139696	0.8889	0.964627
ENSDARG00000063224	1.22617	2.35857	2.65407	0.88866	0.374186	NA
ENSDARG00000088816	56.2188	0.924336	0.359965	2.56785	0.0102332	0.0405631
ENSDARG00000015471	147.594	0.480734	0.222689	2.15876	0.0308686	0.0967747
ENSDARG00000075288	1.50362	-0.678875	1.80057	-0.377033	0.706149	NA
ENSDARG00000093628	16.1101	-0.196949	0.570759	-0.345066	0.730045	0.857981
ENSDARG00000077804	192.545	0.375475	0.222072	1.69078	0.0908784	0.216899
ENSDARG00000077291	44773.3	-0.388151	0.096638	-4.01655	5.90564e-05	0.000476019
ENSDARG00000045753	191.246	0.0675351	0.184579	0.365886	0.71445	0.847111
ENSDARG00000052625	1189.65	0.23681	0.0989798	2.39251	0.0167338	0.0602176
ENSDARG00000099527	136.806	0.150277	0.238001	0.63141	0.527772	0.70824
ENSDARG00000070730	0.940722	-0.669663	2.57692	-0.259869	0.794965	NA
ENSDARG00000077775	15.4365	0.197429	0.720386	0.27406	0.784039	0.893674
ENSDARG00000039008	129.644	-0.096765	0.240732	-0.401962	0.687712	0.827099
ENSDARG00000012368	42.6692	0.0339203	0.443168	0.0765406	0.938989	0.994694
ENSDARG00000063646	113.1	0.295159	0.261665	1.12801	0.259318	0.449702
ENSDARG00000077004	521.588	0.296926	0.127247	2.33346	0.0196238	0.0681197
ENSDARG00000114549	453.639	-0.272166	0.152614	-1.78336	0.0745279	0.188141
ENSDARG00000096876	3.45375	5.52719	2.00223	2.76051	0.00577104	0.0254846
ENSDARG00000040162	0.617322	0	4.6785	0	1	NA
ENSDARG00000073915	18.1854	0.150396	0.738239	0.203723	0.83857	0.92941
ENSDARG00000096276	0.607361	1.35516	3.65009	0.371267	0.710439	NA
ENSDARG00000017385	36.3319	0.441636	0.522132	0.845831	0.397647	0.597663
ENSDARG00000098375	352.167	0.0437447	0.146913	0.297758	0.765888	0.881636
ENSDARG00000100006	9.97469	5.52668	1.60527	3.44285	0.000575629	0.00358863
ENSDARG00000058821	302.082	0.0734416	0.166476	0.441155	0.659101	0.806568
ENSDARG00000028618	4754.01	-0.936948	0.0759145	-12.3421	5.37034e-35	5.38399e-33
ENSDARG00000099680	6.06949	-0.736739	1.01667	-0.724656	0.468663	0.662321
ENSDARG00000043179	173.995	0.0596642	0.21658	0.275484	0.782944	0.892998
ENSDARG00000019973	42.3996	0.201144	0.476768	0.421892	0.673104	0.815929
ENSDARG00000111934	17.6804	0.901158	0.617432	1.45953	0.14442	0.29898
ENSDARG00000011973	99.2271	-0.067376	0.332848	-0.202422	0.839587	0.930108
ENSDARG00000092746	154.396	0.58285	0.211713	2.75302	0.00590482	0.0259826
ENSDARG00000094138	7.08474	1.35632	2.69495	0.503279	0.614768	0.77481
ENSDARG00000027600	4073.1	-0.362781	0.068715	-5.2795	1.29538e-07	1.75113e-06
ENSDARG00000097643	0.98978	1.23983	2.35325	0.526857	0.598293	NA
ENSDARG00000098940	0.476674	0	5.99825	0	1	NA
ENSDARG00000096569	31.9685	1.00154	0.453413	2.2089	0.0271816	0.0880128
ENSDARG00000103315	83.7819	0.186521	0.297248	0.627491	0.530337	0.710422
ENSDARG00000058306	267.004	-0.143217	0.166901	-0.858099	0.390838	0.590828
ENSDARG00000009806	148.847	-0.0221367	0.223055	-0.0992434	0.920945	0.985675
ENSDARG00000009610	135.591	-0.0510779	0.257595	-0.198287	0.84282	0.932052
ENSDARG00000039350	272.678	-0.212272	0.189878	-1.11794	0.263593	0.45427
ENSDARG00000113643	97.7573	-0.545673	0.298231	-1.8297	0.0672949	0.174124
ENSDARG00000071409	230.893	-0.324443	0.166685	-1.94644	0.0516019	0.142611
ENSDARG00000075292	3.55383	0.170933	1.24011	0.137837	0.890369	0.965486
ENSDARG00000058494	553.703	-0.110773	0.113886	-0.972668	0.330718	0.527098
ENSDARG00000039145	13.1553	-0.409142	1.13586	-0.360205	0.718694	0.850257
ENSDARG00000058953	139.804	-0.229507	0.309465	-0.741625	0.458315	0.653773
ENSDARG00000013607	24.2891	-1.44272	0.84657	-1.7042	0.0883444	0.212519
ENSDARG00000075158	3.92999	5.52342	1.91429	2.88536	0.00390967	0.0184276
ENSDARG00000040303	88.7555	0.158894	0.298279	0.532704	0.594239	0.76004
ENSDARG00000016763	130.303	0.781928	0.257818	3.03286	0.00242247	0.0124252
ENSDARG00000011770	224.584	-0.203104	0.175407	-1.1579	0.246904	0.434596
ENSDARG00000053624	6.20282	0	2.20351	0	1	1
ENSDARG00000056806	1.02157	1.3554	3.35602	0.403873	0.686306	NA
ENSDARG00000078675	370.592	0.620832	0.147295	4.2149	2.49885e-05	0.000220067
ENSDARG00000110357	284.694	-0.172691	0.189555	-0.911034	0.362277	0.560736
ENSDARG00000093532	10.5904	5.44842	1.60782	3.3887	0.00070224	0.00426193
ENSDARG00000029168	560.221	0.0892869	0.13106	0.681268	0.495702	0.684113
ENSDARG00000027016	201.39	0.318981	0.183358	1.73966	0.0819193	0.20108
ENSDARG00000074702	307.751	-0.185852	0.177353	-1.04792	0.294675	0.489199
ENSDARG00000052176	29.1483	1.54576	0.626296	2.4681	0.0135832	0.0510697
ENSDARG00000017466	0.907544	0	3.278	0	1	NA
ENSDARG00000089402	11.8775	3.94012	1.69297	2.32734	0.0199472	0.0690059
ENSDARG00000068182	6.2884	1.505	1.85916	0.809504	0.418225	0.617631
ENSDARG00000089529	167.956	-0.749674	0.217063	-3.45371	0.000552934	0.00346813
ENSDARG00000015482	69.6444	0.414383	0.34838	1.18946	0.23426	0.419428
ENSDARG00000089705	156.363	-0.833443	0.229433	-3.63262	0.000280559	0.00190731
ENSDARG00000096338	10.2398	0.363473	0.949102	0.382965	0.701746	0.837426
ENSDARG00000098004	12.13	5.44468	1.59608	3.41128	0.000646592	0.00396834
ENSDARG00000056464	35.4679	0.155448	0.457944	0.339448	0.734272	0.860463
ENSDARG00000031119	6.97265	-0.0853712	2.16603	-0.0394136	0.968561	1
ENSDARG00000098038	4.50584	-1.52327	2.26957	-0.671172	0.502111	0.68957
ENSDARG00000104593	2.2869	3.95011	2.11059	1.87157	0.061266	NA
ENSDARG00000074301	271.181	0.0418477	0.177334	0.235983	0.813446	0.912427
ENSDARG00000027249	5409.58	-0.090893	0.0707806	-1.28415	0.199089	0.374341
ENSDARG00000005799	408.602	0.159766	0.138261	1.15554	0.24787	0.435734
ENSDARG00000039022	637.813	0.0483975	0.122388	0.395443	0.692516	0.830962
ENSDARG00000103902	199.523	0.0112894	0.195697	0.0576881	0.953997	0.999459
ENSDARG00000008593	39.8797	0.672294	0.505732	1.32935	0.183733	0.353591
ENSDARG00000114793	1.40167	0.535546	2.44648	0.218905	0.826724	NA
ENSDARG00000090120	8.11112	-0.551886	0.822999	-0.670579	0.502489	0.689936
ENSDARG00000057027	2.60698	0	2.73199	0	1	1
ENSDARG00000095793	9.75617	-1.45281	0.876309	-1.65787	0.097343	0.227498
ENSDARG00000037140	10.8628	0.351117	0.752439	0.466639	0.640758	0.794108
ENSDARG00000098247	43.6628	0.600655	0.398125	1.50871	0.131373	0.280357
ENSDARG00000032039	0.701474	0	3.90132	0	1	NA
ENSDARG00000093602	2.82847	-0.486864	1.57962	-0.308216	0.757918	0.876214
ENSDARG00000017004	115.52	0.22123	0.324505	0.681747	0.495399	0.683759
ENSDARG00000092557	1.15453	-2.10167	2.57328	-0.816727	0.414085	NA
ENSDARG00000091841	5.26487	5.44435	1.69132	3.219	0.0012864	0.00722338
ENSDARG00000095448	1.6021	0	2.57543	0	1	NA
ENSDARG00000098785	710.985	-0.189768	0.101689	-1.86617	0.0620178	0.163596
ENSDARG00000098599	100.104	0.228342	0.450696	0.506643	0.612405	0.77283
ENSDARG00000032571	6.59202	0.160836	1.18111	0.136174	0.891684	0.966234
ENSDARG00000017775	5802.89	-0.292439	0.0711769	-4.10862	3.98033e-05	0.000334495
ENSDARG00000005536	433.565	-0.0327536	0.14371	-0.227915	0.819712	0.916629
ENSDARG00000095126	29.785	-0.389865	0.504621	-0.77259	0.439765	0.637493
ENSDARG00000080021	0.731227	0	3.7601	0	1	NA
ENSDARG00000076960	1.08215	-2.55014	2.58117	-0.98798	0.323163	NA
ENSDARG00000077481	27.6093	0.508559	0.558456	0.910652	0.362479	0.560896
ENSDARG00000053019	17.4385	-0.468327	0.748034	-0.626077	0.531265	0.710921
ENSDARG00000079973	96.8153	-0.449473	0.268783	-1.67226	0.094474	0.222305
ENSDARG00000117602	23.6003	0.637094	0.561507	1.13461	0.256537	0.446507
ENSDARG00000077385	3.39676	-0.0815818	2.30641	-0.0353718	0.971783	1
ENSDARG00000075743	638.369	-0.449682	0.121448	-3.70266	0.00021335	0.00150285
ENSDARG00000041007	2.81511	-0.678966	1.90455	-0.356497	0.721468	0.852534
ENSDARG00000060069	54.2064	-0.123617	0.359645	-0.34372	0.731057	0.858485
ENSDARG00000078297	0.441154	0	5.26584	0	1	NA
ENSDARG00000098288	399.697	0.235503	0.143087	1.64587	0.0997901	0.231543
ENSDARG00000098838	21.9043	-0.00427913	0.723295	-0.00591617	0.99528	1
ENSDARG00000101106	43.71	0.02065	0.453417	0.0455431	0.963674	1
ENSDARG00000077523	33.8601	-0.474867	0.486551	-0.975986	0.329071	0.525375
ENSDARG00000089563	11.3703	5.37769	1.55207	3.46485	0.000530521	0.00334225
ENSDARG00000056541	39.1685	-0.0516083	0.409829	-0.125926	0.89979	0.971499
ENSDARG00000103146	14.731	-0.172952	0.705542	-0.245133	0.806353	0.907344
ENSDARG00000071692	246.744	-0.339969	0.169373	-2.00721	0.0447271	0.12784
ENSDARG00000024492	2.14767	3.23245	2.244	1.44048	0.149731	NA
ENSDARG00000015998	49.906	2.37782	1.14885	2.06974	0.0384763	0.114405
ENSDARG00000044204	0.844838	0	3.60334	0	1	NA
ENSDARG00000011473	3.01321	0.931052	1.73279	0.537313	0.591052	0.757688
ENSDARG00000016460	0.494695	0	4.70654	0	1	NA
ENSDARG00000102262	0.929586	0	3.21733	0	1	NA
ENSDARG00000008912	18.8294	1.17242	0.576484	2.03374	0.0419782	0.121899
ENSDARG00000110802	2.01954	0	2.46902	0	1	NA
ENSDARG00000099444	3.95267	5.36971	1.89346	2.83592	0.00456937	0.0209151
ENSDARG00000105068	25.8407	-1.0963	0.835787	-1.3117	0.18962	0.361819
ENSDARG00000099642	224.446	-0.328183	0.192326	-1.70639	0.0879357	0.211866
ENSDARG00000038784	12.4018	-0.200861	0.874917	-0.229577	0.81842	0.915884
ENSDARG00000103428	302.402	-0.175009	0.155391	-1.12625	0.260059	0.450334
ENSDARG00000015866	5.31967	5.36824	1.87651	2.86076	0.00422621	0.0196499
ENSDARG00000056656	198.65	0.235735	0.192292	1.22592	0.220228	0.402406
ENSDARG00000117213	0.471537	0	5.13856	0	1	NA
ENSDARG00000052713	1.17641	0.678516	2.33309	0.290824	0.771186	NA
ENSDARG00000057562	76.3499	0.256075	0.323211	0.792282	0.428196	0.627113
ENSDARG00000086808	82.7089	-0.459043	0.263349	-1.74309	0.0813173	0.200156
ENSDARG00000114329	69.416	-0.411197	0.347655	-1.18277	0.236899	0.42264
ENSDARG00000088308	211.5	-0.467348	0.205744	-2.27151	0.0231164	0.0775157
ENSDARG00000087403	1.88346	0	2.55928	0	1	NA
ENSDARG00000062711	2.41435	2.09932	2.13556	0.983028	0.325594	0.521664
ENSDARG00000015971	41.2474	-0.186156	0.418737	-0.444565	0.656634	0.805064
ENSDARG00000043238	0.705276	2.93246	3.08571	0.950334	0.341942	NA
ENSDARG00000003681	3798.26	-0.184461	0.0899354	-2.05104	0.0402633	0.118103
ENSDARG00000040910	11.4589	0.917282	1.84304	0.497701	0.618695	0.777592
ENSDARG00000102704	75.1509	1.26819	0.612733	2.06974	0.0384772	0.114405
ENSDARG00000014462	7.13539	5.36307	1.6595	3.23174	0.00123041	0.00694895
ENSDARG00000094612	14.825	0.34936	0.664318	0.525892	0.598963	0.76342
ENSDARG00000063594	5.07941	5.35859	1.68621	3.17788	0.00148354	0.0081358
ENSDARG00000101942	479.591	0.0462381	0.132068	0.350109	0.726257	0.855551
ENSDARG00000094550	6.35632	5.3561	1.73331	3.0901	0.00200087	0.0105671
ENSDARG00000077139	3496.31	-0.316381	0.0776811	-4.07282	4.6448e-05	0.000383729
ENSDARG00000057000	11.9394	-2.00684	0.920143	-2.18101	0.0291828	0.092728
ENSDARG00000090107	2.07776	1.36247	2.75514	0.49452	0.620939	NA
ENSDARG00000102075	8.71621	1.14831	1.19996	0.956955	0.33859	0.535913
ENSDARG00000100149	119.699	-0.19488	0.277692	-0.701786	0.482812	0.673895
ENSDARG00000067669	1.0535	-3.08272	2.8005	-1.10077	0.270995	NA
ENSDARG00000018329	2.13865	0	2.52425	0	1	NA
ENSDARG00000086706	3.85016	0.928275	1.29731	0.71554	0.474275	0.666696
ENSDARG00000003219	1.48802	-1.52004	2.7147	-0.55993	0.575527	NA
ENSDARG00000023645	168.491	-0.578305	0.203592	-2.84051	0.00450421	0.0207037
ENSDARG00000078754	12.9818	-0.566837	1.01491	-0.558507	0.576498	0.745307
ENSDARG00000044091	2.45362	-1.10669	2.38115	-0.46477	0.642096	0.794725
ENSDARG00000117320	1.1734	0	7.35484	0	1	NA
ENSDARG00000104401	572.33	0.596208	0.109866	5.42669	5.74096e-08	8.2222e-07
ENSDARG00000027734	1716.12	-0.0677262	0.0727041	-0.931531	0.351579	0.549346
ENSDARG00000099594	3.73768	5.35588	1.83669	2.91604	0.00354502	0.0170645
ENSDARG00000100115	34.9697	0.810365	0.406667	1.9927	0.0462946	0.131178
ENSDARG00000055856	28.6057	-0.635473	0.606606	-1.04759	0.294829	0.489411
ENSDARG00000027322	410.69	0.294451	0.141002	2.08827	0.0367736	0.110621
ENSDARG00000087979	3.00119	1.49854	1.99054	0.752827	0.451554	0.647766
ENSDARG00000020000	228.447	-0.24476	0.199316	-1.228	0.219448	0.40143
ENSDARG00000078280	3.94102	-1.52352	2.24654	-0.678163	0.497668	0.685856
ENSDARG00000036428	30.1362	0.518952	0.465586	1.11462	0.265013	0.455786
ENSDARG00000008623	238.142	-0.107472	0.162524	-0.661269	0.50844	0.69502
ENSDARG00000035181	241.51	-0.153975	0.17368	-0.886544	0.375325	0.575301
ENSDARG00000003046	237.141	0.0248876	0.268423	0.0927179	0.926128	0.988657
ENSDARG00000052379	368.055	-0.316397	0.156395	-2.02306	0.0430666	0.124281
ENSDARG00000091144	1.06726	0	5.48683	0	1	NA
ENSDARG00000028159	6.71378	-0.828988	1.30689	-0.634321	0.525872	0.706694
ENSDARG00000086183	22.6839	-1.23183	0.74699	-1.64906	0.0991345	0.230479
ENSDARG00000099144	676.682	-0.909331	0.098444	-9.23703	2.53422e-20	1.18993e-18
ENSDARG00000092360	90.4832	0.15238	0.265872	0.573135	0.566553	0.738171
ENSDARG00000059805	8.88019	0.697656	0.850312	0.820471	0.411948	0.612113
ENSDARG00000019342	2.35996	-2.50656	2.37399	-1.05584	0.291041	NA
ENSDARG00000008305	1786.99	0.240627	0.112074	2.14704	0.0317901	0.0989472
ENSDARG00000051805	6.03325	-4.34371	1.81175	-2.39752	0.0165067	0.0596782
ENSDARG00000080018	1.43326	0.527958	2.35981	0.223729	0.822968	NA
ENSDARG00000035952	0.560391	0	5.14492	0	1	NA
ENSDARG00000058508	46.5232	5.35007	0.613045	8.72704	2.61422e-18	1.07747e-16
ENSDARG00000059774	865.458	0.150063	0.13668	1.09792	0.272241	0.464476
ENSDARG00000090304	4.84474	0.786424	1.12298	0.700298	0.483741	0.674531
ENSDARG00000079067	55.339	0.42234	0.44688	0.945087	0.344614	0.54237
ENSDARG00000011909	37.4242	0.0898985	0.520702	0.172649	0.862928	0.945793
ENSDARG00000003846	268.222	0.0312897	0.176774	0.177004	0.859506	0.943102
ENSDARG00000075903	4.32952	5.27051	1.85515	2.84101	0.00449704	0.020681
ENSDARG00000093052	1196.76	-0.672474	0.109376	-6.1483	7.83166e-10	1.46131e-08
ENSDARG00000060723	368.155	-0.83106	0.179667	-4.62555	3.73608e-06	3.91707e-05
ENSDARG00000097157	38.8576	-1.07903	1.30966	-0.823906	0.409993	0.610186
ENSDARG00000055255	4.42794	-0.0795331	2.24683	-0.0353979	0.971762	1
ENSDARG00000061444	25.2015	0.0208456	0.491217	0.0424366	0.966151	1
ENSDARG00000096107	7.44017	5.26609	1.677	3.14017	0.00168847	0.00909557
ENSDARG00000042308	12.1142	0.793199	0.974246	0.814167	0.415549	0.615079
ENSDARG00000023031	1.61845	-3.08632	2.41662	-1.27712	0.20156	NA
ENSDARG00000021855	4.27952	1.22079	1.59122	0.767206	0.442959	0.640113
ENSDARG00000062577	592.929	0.0314672	0.118644	0.265223	0.790838	0.897764
ENSDARG00000105398	16.644	1.24077	0.849271	1.46098	0.144021	0.298532
ENSDARG00000060196	122.893	-0.222254	0.223301	-0.995313	0.319584	0.516273
ENSDARG00000075014	1361.3	-0.385918	0.0841706	-4.58495	4.54089e-06	4.6556e-05
ENSDARG00000019692	9.06596	0.334248	0.90384	0.369809	0.711525	0.845126
ENSDARG00000004184	15.6983	-0.637358	0.688447	-0.925791	0.354554	0.552505
ENSDARG00000092726	66.7824	5.26601	1.51548	3.47481	0.000511215	0.00323491
ENSDARG00000079473	14.0682	0.743236	0.793789	0.936314	0.349111	0.546965
ENSDARG00000076829	292.14	-0.0294095	0.21816	-0.134807	0.892764	0.966897
ENSDARG00000013415	1210.11	-0.495321	0.12271	-4.03651	5.42523e-05	0.000441711
ENSDARG00000007196	298.822	-0.448573	0.178844	-2.50818	0.0121355	0.0466579
ENSDARG00000104221	236.409	-0.0462654	0.156958	-0.294763	0.768175	0.882899
ENSDARG00000102338	26.775	0.122305	0.515248	0.237372	0.812368	0.911659
ENSDARG00000012840	152.516	-0.610888	0.234593	-2.60403	0.00921344	0.0372779
ENSDARG00000098776	3.88601	5.26048	1.84293	2.85441	0.00431163	0.019977
ENSDARG00000099500	4.36321	2.24953	1.56872	1.43399	0.151575	0.309816
ENSDARG00000044973	3.91803	5.25916	1.81534	2.89707	0.00376669	0.0178627
ENSDARG00000007723	14.4709	-0.487096	0.906161	-0.537538	0.590896	0.757585
ENSDARG00000061810	62.4596	0.398507	0.36843	1.08164	0.279413	0.472373
ENSDARG00000073857	4.51064	-0.856608	1.10477	-0.775375	0.438118	0.636218
ENSDARG00000101290	106.805	0.789994	0.592257	1.33387	0.182246	0.351552
ENSDARG00000071741	9.60383	0.0839924	0.853404	0.0984204	0.921598	0.986033
ENSDARG00000091062	1.38467	0	2.76515	0	1	NA
ENSDARG00000070604	1123.52	-0.0618337	0.0925844	-0.667863	0.504221	0.691448
ENSDARG00000105648	150.643	-0.919703	0.286541	-3.20967	0.00132886	0.00741693
ENSDARG00000114948	1.23874	0	3.01465	0	1	NA
ENSDARG00000023272	0.393848	-1.51567	5.47617	-0.276775	0.781953	NA
ENSDARG00000044431	306.358	-0.562483	0.185263	-3.03614	0.00239632	0.0123149
ENSDARG00000012040	460.047	-0.113038	0.131021	-0.86275	0.388275	0.588008
ENSDARG00000103529	34.0006	-0.0275055	0.506378	-0.0543182	0.956682	1
ENSDARG00000036911	92.4595	-0.85013	0.313716	-2.70987	0.00673092	0.0289313
ENSDARG00000117717	1.29887	-0.0524582	2.44097	-0.0214907	0.982854	NA
ENSDARG00000074905	2.44952	1.35672	2.49628	0.543495	0.586789	0.754258
ENSDARG00000056964	1128.85	-0.386518	0.084994	-4.54759	5.42645e-06	5.47277e-05
ENSDARG00000099876	15.3103	1.02696	0.870417	1.17985	0.23806	0.424343
ENSDARG00000113977	31.4514	-0.927383	0.933443	-0.993508	0.320463	0.517026
ENSDARG00000105687	0.382411	1.36757	4.79817	0.285018	0.77563	NA
ENSDARG00000105382	15.1036	0.387323	0.64243	0.602902	0.546574	0.722751
ENSDARG00000099791	1.2866	0	2.71633	0	1	NA
ENSDARG00000043667	8.85959	-2.51783	1.93946	-1.29821	0.194215	0.367786
ENSDARG00000042850	1.33023	-3.08603	2.43959	-1.26498	0.205879	NA
ENSDARG00000015537	3.2762	5.25889	1.8844	2.79075	0.00525865	0.0235642
ENSDARG00000070433	332.841	-0.35176	0.155734	-2.25873	0.0239	0.0796682
ENSDARG00000052910	2.07027	0	2.68979	0	1	NA
ENSDARG00000103208	1.46876	-1.51916	2.91316	-0.521483	0.602031	NA
ENSDARG00000076574	48.2507	-1.4641	0.810597	-1.8062	0.0708866	0.180893
ENSDARG00000090036	66.9515	0.594749	0.354678	1.67687	0.093568	0.220874
ENSDARG00000058716	5.92367	1.51359	1.09728	1.3794	0.167772	0.332443
ENSDARG00000042322	524.928	-0.086753	0.118672	-0.731031	0.46476	0.659038
ENSDARG00000052789	147.897	0.0972039	0.250176	0.388542	0.697615	0.834269
ENSDARG00000042627	60.8737	0.0270269	0.434545	0.0621959	0.950407	0.998605
ENSDARG00000102724	18.1677	5.24063	1.51995	3.44789	0.000564993	0.00352944
ENSDARG00000079688	991.025	0.0326861	0.09721	0.336242	0.736688	0.862314
ENSDARG00000045141	12554.8	-0.780427	0.0801623	-9.73558	2.12601e-22	1.14625e-20
ENSDARG00000073850	9.82344	5.1682	1.63399	3.16294	0.00156184	0.00849735
ENSDARG00000058994	0.408622	0	5.42536	0	1	NA
ENSDARG00000068140	231.127	0.402232	0.190625	2.11007	0.0348526	0.106458
ENSDARG00000113270	0.58698	0	4.86688	0	1	NA
ENSDARG00000097505	7.07997	-2.40344	1.15242	-2.08556	0.0370187	0.111134
ENSDARG00000095030	38.4296	-0.378681	0.427319	-0.886179	0.375521	0.575555
ENSDARG00000102569	71.9458	0.721385	0.327457	2.20299	0.0275954	0.08881
ENSDARG00000093289	10.0665	0.758253	0.740952	1.02335	0.306143	0.501637
ENSDARG00000117611	3.73069	1.28062	1.26439	1.01283	0.311141	0.507139
ENSDARG00000056318	353.903	-0.210557	0.156511	-1.34532	0.178522	0.346586
ENSDARG00000094279	2.30447	3.95386	2.20943	1.78953	0.0735288	NA
ENSDARG00000096153	2.96423	5.16754	1.97094	2.62186	0.00874512	0.0357811
ENSDARG00000055561	127.623	0.0142627	0.279979	0.050942	0.959372	1
ENSDARG00000101450	10.8286	5.16594	1.63237	3.16469	0.00155248	0.00845388
ENSDARG00000077654	2.48268	4.53191	1.96432	2.30712	0.0210483	0.0719467
ENSDARG00000003512	587.749	-0.360003	0.132718	-2.71255	0.00667685	0.0287455
ENSDARG00000113896	19.2068	5.16166	1.54703	3.3365	0.000848415	0.00501931
ENSDARG00000100256	2.68105	5.06495	1.95599	2.58945	0.00961282	0.0385907
ENSDARG00000031658	282.097	0.641951	0.147984	4.33797	1.43808e-05	0.00013356
ENSDARG00000076614	14.1702	1.50147	1.75048	0.857749	0.391031	0.591024
ENSDARG00000095830	379.455	0.130818	0.178229	0.733988	0.462956	0.657613
ENSDARG00000102468	3.55225	5.06156	1.94929	2.59662	0.00941458	0.0379341
ENSDARG00000007407	1.31807	-1.0866	2.53708	-0.42829	0.66844	NA
ENSDARG00000040713	369.787	-0.1673	0.14894	-1.12327	0.261322	0.451911
ENSDARG00000101997	0.588395	2.95554	4.64265	0.636607	0.524381	NA
ENSDARG00000041339	28.7479	-1.66723	1.25874	-1.32452	0.18533	0.355682
ENSDARG00000090836	82.1933	-0.0500987	0.343666	-0.145777	0.884097	0.961778
ENSDARG00000008884	900.303	-0.0109427	0.101869	-0.107419	0.914456	0.982359
ENSDARG00000090286	1.66438	5.35845	2.76115	1.94066	0.0523001	NA
ENSDARG00000063186	5.51323	5.05973	1.72175	2.93872	0.00329572	0.0160274
ENSDARG00000038703	15.4673	5.01638	0.988225	5.07615	3.8516e-07	4.8895e-06
ENSDARG00000020131	214.651	-0.335969	0.201391	-1.66825	0.0952666	0.223801
ENSDARG00000005355	577.669	-0.38835	0.131943	-2.94332	0.00324709	0.0158525
ENSDARG00000079080	61.8511	-0.24145	0.322881	-0.7478	0.454581	0.650197
ENSDARG00000005451	4165.24	-0.2749	0.0567154	-4.847	1.25344e-06	1.45116e-05
ENSDARG00000063295	926.475	-0.808403	0.159733	-5.06096	4.17161e-07	5.26691e-06
ENSDARG00000017261	149.905	0.37368	0.249498	1.49773	0.134203	0.284605
ENSDARG00000100219	33.1191	0.242906	0.471084	0.515633	0.606111	0.768442
ENSDARG00000058806	247.345	0.195036	0.16641	1.17202	0.241189	0.428111
ENSDARG00000099959	3.90829	-0.469779	1.67529	-0.280417	0.779158	0.890443
ENSDARG00000102440	3.29277	4.16965	1.87243	2.22687	0.0259558	0.0848736
ENSDARG00000089318	15.0656	5.00508	1.54986	3.22938	0.0012406	0.00699788
ENSDARG00000090152	48.5081	0.264092	0.397923	0.663677	0.506897	0.693575
ENSDARG00000104563	1.33404	0	3.15799	0	1	NA
ENSDARG00000039850	419.328	0.912298	0.132009	6.91086	4.81719e-12	1.13948e-10
ENSDARG00000017107	0.745283	0	3.69658	0	1	NA
ENSDARG00000030805	43.9718	0.46851	0.430321	1.08875	0.276266	0.468793
ENSDARG00000062326	2557.2	0.0060178	0.0940702	0.0639714	0.948993	0.99841
ENSDARG00000095638	4.28202	-1.23859	1.22815	-1.0085	0.313213	0.509442
ENSDARG00000009953	244.254	-0.0391137	0.182777	-0.213997	0.83055	0.923846
ENSDARG00000009494	185.187	0.499873	0.202297	2.47098	0.0134742	0.0507407
ENSDARG00000090708	122	4.97688	0.445747	11.1653	6.03173e-29	4.80131e-27
ENSDARG00000078267	19.3482	0.72697	0.849575	0.855687	0.392171	0.592072
ENSDARG00000055159	102.096	-0.407287	0.233464	-1.74454	0.0810655	0.19975
ENSDARG00000053345	0.502509	0	5.03511	0	1	NA
ENSDARG00000075468	638.203	-0.686274	0.145907	-4.70349	2.5575e-06	2.79023e-05
ENSDARG00000013802	182.727	0.213863	0.211285	1.0122	0.31144	0.507479
ENSDARG00000040803	173.313	0.547354	0.22769	2.40395	0.016219	0.0588215
ENSDARG00000092348	1.18488	0	2.78987	0	1	NA
ENSDARG00000073726	4.47596	1.91173	1.51405	1.26266	0.206712	0.384773
ENSDARG00000102049	3.79315	4.95422	1.92445	2.57436	0.0100426	0.0399615
ENSDARG00000098569	5.86937	0.330367	1.06131	0.311283	0.755585	0.874749
ENSDARG00000096940	0.513319	0	4.64033	0	1	NA
ENSDARG00000092387	153.861	-0.59772	0.215655	-2.77165	0.00557727	0.0247587
ENSDARG00000089177	5.30762	1.0378	1.05208	0.986422	0.323926	0.520239
ENSDARG00000058570	5.76891	0	2.2625	0	1	1
ENSDARG00000090981	1.31553	-1.51915	2.91829	-0.520562	0.602672	NA
ENSDARG00000093143	18.3417	1.11591	0.756308	1.47547	0.140087	0.293316
ENSDARG00000095763	1.21181	-0.118414	5.12943	-0.0230853	0.981582	NA
ENSDARG00000079880	2.43855	0.784453	1.65932	0.472757	0.636387	0.791356
ENSDARG00000060452	321.891	0.34296	0.201635	1.70089	0.0889628	0.213674
ENSDARG00000077836	9.66511	2.94025	1.79769	1.63557	0.101929	0.234784
ENSDARG00000063372	19.5169	0.949852	0.647956	1.46592	0.14267	0.296639
ENSDARG00000063677	31.3474	-0.224588	0.553803	-0.405539	0.685082	0.825293
ENSDARG00000096288	2.92152	3.36745	2.16978	1.55198	0.120668	0.264667
ENSDARG00000096838	1.66217	-0.0801727	2.60624	-0.0307618	0.975459	NA
ENSDARG00000076297	263.475	0.418795	0.166089	2.52151	0.0116853	0.045227
ENSDARG00000017843	581.767	-0.471223	0.10742	-4.38672	1.15071e-05	0.000108574
ENSDARG00000041602	317.602	-0.00648656	0.151007	-0.0429553	0.965737	1
ENSDARG00000052192	8.25559	-1.52859	2.15215	-0.71026	0.477543	0.669449
ENSDARG00000077085	35.182	1.13324	0.478532	2.36815	0.0178773	0.0634584
ENSDARG00000002720	245.026	0.0721628	0.204188	0.353413	0.723779	0.854086
ENSDARG00000042658	700.274	-0.215713	0.102838	-2.09761	0.03594	0.1089
ENSDARG00000093007	154.052	0.143987	0.242036	0.594899	0.551911	0.726745
ENSDARG00000096599	3.31261	1.71151	1.57107	1.08939	0.27598	0.468523
ENSDARG00000103049	2.33196	-1.53391	2.48608	-0.617001	0.537234	NA
ENSDARG00000046013	167.93	-0.356485	0.234956	-1.51725	0.129205	0.277421
ENSDARG00000097102	633.802	0.329657	0.158032	2.08602	0.036977	0.111027
ENSDARG00000055223	86.8094	0.104072	0.355224	0.292975	0.769541	0.884096
ENSDARG00000035907	155.363	1.07712	0.456267	2.36073	0.0182392	0.064349
ENSDARG00000096247	40.4603	-0.431447	0.441613	-0.976981	0.328579	0.52481
ENSDARG00000098281	7.98953	4.95062	1.69447	2.92164	0.00348193	0.0167869
ENSDARG00000037855	299.546	-0.388423	0.158773	-2.4464	0.0144289	0.0536836
ENSDARG00000035649	9.19858	1.1925	1.04128	1.14522	0.252117	0.441134
ENSDARG00000103849	4203.28	-0.154564	0.0659424	-2.34392	0.0190821	0.0666633
ENSDARG00000105040	189.426	-0.424759	0.239766	-1.77156	0.0764678	0.1915
ENSDARG00000037192	10.5787	4.94694	1.61895	3.05564	0.00224578	0.0116348
ENSDARG00000037256	2.91006	2.92019	1.93603	1.50834	0.131467	0.280493
ENSDARG00000028586	1.1894	-2.50199	2.71356	-0.922033	0.356511	NA
ENSDARG00000061591	590.309	0.121545	0.114084	1.0654	0.286696	0.481252
ENSDARG00000113433	1.62665	-0.0983828	2.26982	-0.0433439	0.965427	NA
ENSDARG00000096736	63.4883	0.817773	0.340591	2.40104	0.0163484	0.0592446
ENSDARG00000020913	248.076	-0.218197	0.191431	-1.13982	0.254362	0.444151
ENSDARG00000016793	4.80907	2.35445	2.01642	1.16764	0.242952	0.430183
ENSDARG00000058464	0.975412	1.49855	3.21882	0.465559	0.641531	NA
ENSDARG00000016448	7.60214	0.188543	1.10072	0.171291	0.863995	0.946614
ENSDARG00000097433	3.92872	0.396554	1.45158	0.273188	0.784709	0.893931
ENSDARG00000098338	135.484	0.0525559	0.272011	0.193212	0.846793	0.934627
ENSDARG00000056034	15.0691	1.42689	0.908521	1.57056	0.116284	0.257734
ENSDARG00000077261	54.2553	0.274422	0.396276	0.692502	0.488622	0.678167
ENSDARG00000094175	0.541231	0	4.62252	0	1	NA
ENSDARG00000101873	30.687	-0.410913	0.560338	-0.733331	0.463357	0.657844
ENSDARG00000112168	4.19455	-0.0876551	2.37665	-0.0368818	0.970579	1
ENSDARG00000052188	0.567721	0	4.62635	0	1	NA
ENSDARG00000000529	48.4521	0.633952	0.367465	1.72521	0.0844905	0.205757
ENSDARG00000093185	1.14488	0	3.04619	0	1	NA
ENSDARG00000075569	1115.8	-0.00246321	0.0923753	-0.0266652	0.978727	1
ENSDARG00000077107	1.76767	1.89386	2.52441	0.750219	0.453123	NA
ENSDARG00000103457	183.59	0.855595	0.19737	4.33497	1.45782e-05	0.000135258
ENSDARG00000080006	47.5997	-0.275495	0.393849	-0.699493	0.484244	0.674675
ENSDARG00000103330	4.18228	4.94514	1.7748	2.78631	0.00533127	0.023809
ENSDARG00000013828	5.16111	-0.486517	1.40716	-0.345744	0.729535	0.857659
ENSDARG00000091932	344.014	-0.443352	0.150366	-2.9485	0.00319324	0.0156308
ENSDARG00000054373	2.81907	-0.090829	2.35355	-0.0385923	0.969215	1
ENSDARG00000010729	145.499	-0.511367	0.304059	-1.6818	0.0926074	0.219276
ENSDARG00000071657	9.46944	4.94493	1.68048	2.94257	0.00325499	0.0158827
ENSDARG00000078763	2.36441	0.522352	1.97532	0.26444	0.791441	NA
ENSDARG00000113363	0.650643	0	3.68199	0	1	NA
ENSDARG00000010977	7.4767	-0.493644	1.34414	-0.367256	0.713428	0.846303
ENSDARG00000032820	10.7029	-0.261646	0.788638	-0.331769	0.740064	0.864257
ENSDARG00000055132	1.86059	1.49397	2.40933	0.620077	0.535207	NA
ENSDARG00000073802	1.14642	-0.102294	2.93848	-0.0348119	0.97223	NA
ENSDARG00000032469	2453.71	0.622999	0.0699069	8.91184	5.01921e-19	2.19038e-17
ENSDARG00000068168	0.614737	1.87713	4.62804	0.4056	0.685036	NA
ENSDARG00000069356	25.5979	-0.364583	0.776546	-0.469494	0.638717	0.793096
ENSDARG00000074326	12.2552	0.341061	1.2363	0.275871	0.782647	0.892838
ENSDARG00000040192	182.328	-0.544725	0.249093	-2.18683	0.0287547	0.0916511
ENSDARG00000003526	1123.67	-0.0578274	0.113836	-0.507989	0.611461	0.772006
ENSDARG00000099200	45.4088	4.94079	1.53909	3.21021	0.00132638	0.0074053
ENSDARG00000007755	172.438	-0.216393	0.209971	-1.03058	0.302736	0.498079
ENSDARG00000056284	0.465314	0	5.58838	0	1	NA
ENSDARG00000115175	0.567481	-1.51594	4.92098	-0.308057	0.758039	NA
ENSDARG00000019230	29577.8	-0.303397	0.0806112	-3.76371	0.000167412	0.00121147
ENSDARG00000013726	93.1277	0.00093234	0.292367	0.00318893	0.997456	1
ENSDARG00000101073	17.2385	-0.0841294	0.80174	-0.104933	0.916429	0.983168
ENSDARG00000035399	297.428	0.00170535	0.13983	0.0121959	0.990269	1
ENSDARG00000007369	138.935	-0.294628	0.228782	-1.28781	0.197813	0.372787
ENSDARG00000054837	97.9987	-0.350094	0.417347	-0.838857	0.40155	0.601967
ENSDARG00000009021	16.6866	-1.16743	0.749324	-1.55798	0.119238	0.261995
ENSDARG00000098075	1001.7	0.0421371	0.101392	0.415586	0.677713	0.819453
ENSDARG00000068323	2.94825	-3.5033	2.10052	-1.66782	0.0953511	0.223971
ENSDARG00000100666	410.265	0.305851	0.145032	2.10885	0.0349576	0.106656
ENSDARG00000113893	1.99691	2.93514	2.27326	1.29116	0.196648	NA
ENSDARG00000102998	206.918	0.389796	0.205774	1.89429	0.0581863	0.155748
ENSDARG00000076106	40.2198	4.91781	1.49668	3.28582	0.00101687	0.00586258
ENSDARG00000096375	3.27528	-1.8272	3.37455	-0.541464	0.588187	0.755292
ENSDARG00000076094	20.2858	4.842	0.945575	5.1207	3.04409e-07	3.92619e-06
ENSDARG00000100833	1.11045	2.36939	3.60567	0.657131	0.511097	NA
ENSDARG00000036457	3.57881	-0.682602	1.78491	-0.382429	0.702143	0.837738
ENSDARG00000027658	75.1085	0.0143939	0.380335	0.0378453	0.969811	1
ENSDARG00000007099	222.528	-0.632369	0.241131	-2.62251	0.00872837	0.0357295
ENSDARG00000054980	326.088	0.109484	0.190908	0.57349	0.566313	0.738123
ENSDARG00000086215	34.7463	-1.00852	0.548138	-1.8399	0.0657835	0.170952
ENSDARG00000070157	2.73569	0.898102	1.86363	0.481911	0.629869	0.78622
ENSDARG00000043680	414.027	-0.362303	0.126706	-2.85939	0.00424451	0.0197251
ENSDARG00000088567	85.0335	-0.726112	0.311999	-2.32729	0.0199498	0.0690059
ENSDARG00000077304	176.734	0.589308	0.182123	3.23576	0.00121318	0.00686211
ENSDARG00000052344	162.794	-0.124363	0.264178	-0.470753	0.637817	0.792603
ENSDARG00000092671	1.13442	2.36872	3.17102	0.746989	0.45507	NA
ENSDARG00000022418	435.357	-0.0806128	0.148109	-0.544282	0.586248	0.753863
ENSDARG00000097093	7.20984	-2.53519	1.93877	-1.30763	0.191	0.36349
ENSDARG00000101134	45.5579	-0.60207	0.427811	-1.40733	0.15933	0.321217
ENSDARG00000035420	135.319	0.638881	0.332265	1.92281	0.0545043	0.148333
ENSDARG00000035869	1770.12	-0.411557	0.0751327	-5.47774	4.30802e-08	6.29141e-07
ENSDARG00000076487	36.338	0.176367	0.477624	0.36926	0.711934	0.845376
ENSDARG00000003963	159.942	0.319408	0.213325	1.49728	0.13432	0.284657
ENSDARG00000076126	530.121	-0.332972	0.165923	-2.00679	0.0447721	0.127929
ENSDARG00000022853	18.2301	-2.39697	1.06161	-2.25786	0.0239543	0.0798346
ENSDARG00000051749	51.3046	-0.195922	0.361415	-0.542096	0.587752	0.755024
ENSDARG00000043527	16.8331	-1.70827	0.732423	-2.33236	0.0196818	0.0682699
ENSDARG00000017235	15641.2	-0.108547	0.0519305	-2.09023	0.0365969	0.110278
ENSDARG00000097446	0.695684	-0.107029	3.64719	-0.0293456	0.976589	NA
ENSDARG00000053695	45.4509	-0.0534237	0.411361	-0.12987	0.896669	0.96917
ENSDARG00000062801	168.088	-0.64453	0.221475	-2.91017	0.00361233	0.0172942
ENSDARG00000090612	12.6385	4.82061	1.5999	3.01308	0.00258614	0.0131088
ENSDARG00000017036	188.563	-0.0765279	0.216619	-0.353284	0.723876	0.854086
ENSDARG00000061479	1.55821	0.89745	2.51766	0.356462	0.721495	NA
ENSDARG00000056021	1.16001	0	2.91188	0	1	NA
ENSDARG00000059412	0.519171	1.36741	4.6755	0.292463	0.769933	NA
ENSDARG00000088950	1.28984	0.931131	2.57326	0.361849	0.717465	NA
ENSDARG00000095930	73.3924	1.35847	2.05595	0.660753	0.50877	0.695231
ENSDARG00000008757	264.84	-0.648091	0.169808	-3.8166	0.000135301	0.00100257
ENSDARG00000062187	31.1856	-1.08767	1.30945	-0.83063	0.406183	0.606657
ENSDARG00000056394	430.32	0.1082	0.138836	0.779338	0.435781	0.634316
ENSDARG00000086613	4.86267	3.36557	1.94043	1.73445	0.0828391	0.202827
ENSDARG00000010454	1.49456	1.35615	2.76186	0.491029	0.623406	NA
ENSDARG00000109164	1.35275	0	2.74779	0	1	NA
ENSDARG00000102340	10.2783	0.432394	0.717839	0.602355	0.546938	0.723181
ENSDARG00000058094	250.232	0.270216	0.160455	1.68406	0.09217	0.218936
ENSDARG00000101164	3.48152	0	2.37656	0	1	1
ENSDARG00000067701	8.49581	0.914451	1.86502	0.490316	0.62391	0.781975
ENSDARG00000077224	15.7178	2.91486	1.61247	1.80769	0.0706543	0.180524
ENSDARG00000012247	84.3942	-0.856601	0.429306	-1.99532	0.0460084	0.130655
ENSDARG00000103811	1958.32	0.0118226	0.0746665	0.158339	0.874189	0.954134
ENSDARG00000031228	4158.56	-0.069732	0.0725538	-0.961107	0.336498	0.533422
ENSDARG00000056092	10.1706	4.81729	1.69217	2.84681	0.00441598	0.0203436
ENSDARG00000062148	571.731	0.272372	0.128745	2.11559	0.0343799	0.105321
ENSDARG00000052010	528.157	-0.0928267	0.117634	-0.789114	0.430045	0.628629
ENSDARG00000116221	3.04424	0.937079	1.82738	0.512798	0.608093	0.769325
ENSDARG00000014148	166.794	0.249558	0.213393	1.16947	0.242214	0.429354
ENSDARG00000078105	305.154	0.35769	0.175596	2.03701	0.0416494	0.12121
ENSDARG00000013409	5.35925	4.77035	1.71609	2.77977	0.0054397	0.0242175
ENSDARG00000052606	748.041	-0.232919	0.114039	-2.04245	0.0411067	0.119988
ENSDARG00000100636	272.074	-0.0685908	0.170274	-0.402826	0.687076	0.826675
ENSDARG00000092126	2.28349	-0.644237	1.80199	-0.357514	0.720707	NA
ENSDARG00000103011	114.366	-0.491225	0.266002	-1.84669	0.0647914	0.169037
ENSDARG00000053293	71.5132	0.157707	0.345873	0.455969	0.648412	0.799106
ENSDARG00000079009	395.965	-0.432261	0.148937	-2.9023	0.00370428	0.0176317
ENSDARG00000002536	519.714	-0.367183	0.13233	-2.77475	0.00552435	0.0245767
ENSDARG00000035571	384.904	0.276598	0.134764	2.05246	0.0401254	0.117847
ENSDARG00000071009	41.893	-1.95918	0.984743	-1.98954	0.0466417	0.131872
ENSDARG00000075368	15.6242	0.91258	0.832805	1.09579	0.27317	0.465575
ENSDARG00000092448	19.3599	-1.22631	0.618471	-1.98282	0.047388	0.133349
ENSDARG00000097696	268.395	0.113875	0.156953	0.725534	0.468124	0.661872
ENSDARG00000096382	14.9685	1.01486	1.05198	0.964707	0.334691	0.531529
ENSDARG00000041723	35.5851	-0.794818	0.464785	-1.71008	0.0872516	0.21071
ENSDARG00000034270	4539.76	-0.132212	0.0833558	-1.58611	0.112714	0.251626
ENSDARG00000105630	413.314	-0.888764	0.146667	-6.05974	1.36338e-09	2.4641e-08
ENSDARG00000036811	559.673	0.0117138	0.141683	0.0826766	0.934109	0.992889
ENSDARG00000097877	152.678	0.374265	0.221925	1.68645	0.09171	0.218154
ENSDARG00000095048	1.09069	0	3.19649	0	1	NA
ENSDARG00000033754	131.672	0.721784	0.261632	2.75877	0.0058019	0.0255965
ENSDARG00000116086	5.36688	4.68423	1.80581	2.59398	0.00948716	0.0381688
ENSDARG00000055162	427.118	-0.334179	0.138165	-2.41868	0.0155767	0.0569489
ENSDARG00000090740	2.37239	-2.52666	2.23611	-1.12994	0.258502	NA
ENSDARG00000113877	0.810784	2.92995	7.26048	0.403548	0.686545	NA
ENSDARG00000060469	466.759	-0.0226657	0.129492	-0.175036	0.861051	0.944463
ENSDARG00000041407	118.437	0.131384	0.248055	0.529655	0.596351	0.761446
ENSDARG00000060751	253.289	-0.0219757	0.226867	-0.0968661	0.922833	0.986728
ENSDARG00000033987	51.9963	0.633467	0.376224	1.68375	0.0922302	0.218998
ENSDARG00000075123	401.622	0.699171	0.138662	5.04226	4.60076e-07	5.74615e-06
ENSDARG00000111716	1.44858	1.35639	2.6335	0.515053	0.606516	NA
ENSDARG00000054867	572.744	0.270304	0.110318	2.45023	0.0142767	0.0532561
ENSDARG00000114237	302.577	0.65183	0.146881	4.43782	9.08749e-06	8.77385e-05
ENSDARG00000045542	383.441	-0.784344	0.157631	-4.97584	6.49663e-07	7.88052e-06
ENSDARG00000077081	298.94	0.336792	0.178366	1.88821	0.058998	0.157439
ENSDARG00000075098	23.9806	-0.0845348	0.587939	-0.143782	0.885673	0.962532
ENSDARG00000102703	4.60047	4.68052	1.76325	2.65448	0.0079431	0.0331729
ENSDARG00000075914	13.8759	0.647789	0.730431	0.886858	0.375155	0.575201
ENSDARG00000095746	2.17999	0	2.50205	0	1	NA
ENSDARG00000104651	0.653337	0	4.27355	0	1	NA
ENSDARG00000073784	0.697616	1.35508	3.79815	0.356772	0.721263	NA
ENSDARG00000009864	109.294	0.295126	0.299706	0.984716	0.324763	0.521009
ENSDARG00000016348	2.38514	1.35681	2.46008	0.55153	0.58127	0.749918
ENSDARG00000098438	164.936	-0.828548	0.258725	-3.20243	0.00136274	0.00757183
ENSDARG00000097333	7.63846	-0.322714	0.974954	-0.331004	0.740641	0.864674
ENSDARG00000067607	13.4278	-1.4229	1.07413	-1.3247	0.185269	0.355682
ENSDARG00000100723	7.0233	4.68051	1.67928	2.78721	0.00531633	0.0237692
ENSDARG00000101676	17.4059	0.242902	1.07325	0.226324	0.820949	0.917344
ENSDARG00000018048	30.6302	-0.504596	0.411418	-1.22648	0.220018	0.402236
ENSDARG00000077231	1865.13	0.305252	0.0771213	3.95808	7.55549e-05	0.000595039
ENSDARG00000077881	74.424	0.576184	0.399108	1.44368	0.148829	0.305735
ENSDARG00000062003	27.6604	4.68048	1.56048	2.99939	0.00270521	0.0136304
ENSDARG00000069910	486.932	-0.145427	0.152329	-0.954695	0.339732	0.536987
ENSDARG00000093172	0.857223	-3.14346	3.31981	-0.946879	0.3437	NA
ENSDARG00000095848	1.64921	0	2.83574	0	1	NA
ENSDARG00000015552	1197.34	0.14036	0.118805	1.18142	0.237435	0.423433
ENSDARG00000063466	243.977	0.400486	0.177747	2.25313	0.0242511	0.0804755
ENSDARG00000031422	0.80601	0	3.77666	0	1	NA
ENSDARG00000078733	10.6944	0.12119	0.840767	0.144142	0.885388	0.962449
ENSDARG00000039422	38.0235	-1.27597	0.524385	-2.43328	0.0149629	0.0552166
ENSDARG00000075539	0.809784	0	3.34847	0	1	NA
ENSDARG00000061789	154.46	0.933722	0.259519	3.5979	0.000320798	0.00213869
ENSDARG00000091962	29.0302	-0.312199	0.633377	-0.492911	0.622075	0.780519
ENSDARG00000069595	156.656	-0.233611	0.286481	-0.815449	0.414815	0.614601
ENSDARG00000070454	54.1641	-0.0057412	0.405386	-0.0141623	0.9887	1
ENSDARG00000042753	0.679998	0	3.82901	0	1	NA
ENSDARG00000054473	71.4596	0.650098	0.339186	1.91664	0.0552838	0.14997
ENSDARG00000095105	2.27153	2.35161	2.33017	1.0092	0.312878	NA
ENSDARG00000053483	357.832	0.721233	0.146028	4.939	7.85223e-07	9.42624e-06
ENSDARG00000077768	43.6509	0.286799	0.547081	0.524234	0.600116	0.764132
ENSDARG00000035852	22.5412	0	2.09292	0	1	1
ENSDARG00000045249	98.7923	-0.0100951	0.270216	-0.0373594	0.970198	1
ENSDARG00000011809	2.38233	-0.0944903	2.56395	-0.0368534	0.970602	1
ENSDARG00000077265	77.9213	-0.493418	0.390817	-1.26253	0.206759	0.384823
ENSDARG00000059711	216.095	0.0854312	0.235734	0.362405	0.717049	0.849133
ENSDARG00000029955	366.82	0.558874	0.199344	2.80356	0.00505416	0.0227579
ENSDARG00000013250	862.681	-0.409528	0.103997	-3.9379	8.21975e-05	0.000642172
ENSDARG00000099156	16.0612	3.35856	1.68741	1.99036	0.0465514	0.131755
ENSDARG00000098368	128.54	-0.236388	0.299913	-0.788188	0.430587	0.629123
ENSDARG00000094171	1.95521	-2.5498	2.55804	-0.996779	0.318872	NA
ENSDARG00000003054	3.97934	2.23978	1.86502	1.20094	0.229774	0.413766
ENSDARG00000089828	166.863	0.013704	0.202358	0.0677215	0.946007	0.997419
ENSDARG00000077633	1.76107	-0.0962857	2.67656	-0.0359736	0.971303	NA
ENSDARG00000031202	169.971	-0.473725	0.218886	-2.16426	0.0304446	0.0956557
ENSDARG00000095482	3.22464	4.67854	1.87124	2.50023	0.0124112	0.0474521
ENSDARG00000061713	87.9764	0.154434	0.347056	0.444983	0.656332	0.804826
ENSDARG00000104416	5.21856	4.67692	1.77932	2.62849	0.00857647	0.0353249
ENSDARG00000003854	3445.2	-0.139754	0.0747872	-1.86869	0.0616661	0.162854
ENSDARG00000093131	5.19992	4.67688	1.788	2.6157	0.00890445	0.0363368
ENSDARG00000018105	1813.81	0.287214	0.0977655	2.93779	0.00330565	0.0160623
ENSDARG00000077072	12.6472	1.27606	0.840111	1.51892	0.128782	0.276802
ENSDARG00000101437	2.28368	-2.52663	2.17053	-1.16406	0.244399	NA
ENSDARG00000110315	0.575346	-3.50953	4.57702	-0.766771	0.443217	NA
ENSDARG00000092233	4.84029	4.67658	1.86385	2.5091	0.0121038	0.0465745
ENSDARG00000032369	242.503	-0.632929	0.212297	-2.98133	0.00286996	0.0143205
ENSDARG00000079967	120.487	0.81352	0.297689	2.73279	0.00628011	0.0273292
ENSDARG00000094023	11.9905	-0.0798381	0.777141	-0.102733	0.918175	0.984124
ENSDARG00000004460	220.962	0.166554	0.194446	0.856554	0.391692	0.591541
ENSDARG00000063385	95.9574	-1.16883	0.655706	-1.78255	0.07466	0.188346
ENSDARG00000101842	7.95824	-1.68603	1.40437	-1.20056	0.229921	0.413951
ENSDARG00000077404	449.894	0.339926	0.142349	2.38798	0.0169413	0.0609052
ENSDARG00000068601	8.27244	-1.65809	1.16528	-1.42291	0.154763	0.314548
ENSDARG00000040606	59.4326	-2.66454	1.58396	-1.6822	0.0925305	0.219262
ENSDARG00000098898	15.1361	-0.0706275	0.750205	-0.0941443	0.924995	0.988185
ENSDARG00000087251	1.68209	0	2.61565	0	1	NA
ENSDARG00000078887	223.391	0.313271	0.221205	1.4162	0.156716	0.317107
ENSDARG00000026595	985.953	-0.147083	0.093665	-1.57031	0.116343	0.257804
ENSDARG00000007657	67.4828	0.563751	0.343774	1.63989	0.101028	0.233085
ENSDARG00000014805	4.22688	1.854	1.29492	1.43174	0.152217	0.310704
ENSDARG00000102690	7.70095	-2.26617	1.3882	-1.63245	0.102584	0.235798
ENSDARG00000104129	24.0089	-0.292373	0.517959	-0.56447	0.572434	0.742067
ENSDARG00000062206	146.644	-0.0944259	0.254873	-0.370482	0.711024	0.844748
ENSDARG00000088753	0.588594	0	4.4496	0	1	NA
ENSDARG00000098071	3.52408	0.506709	1.66666	0.304027	0.761108	0.878205
ENSDARG00000006617	322.966	-0.80923	0.15354	-5.27048	1.36067e-07	1.83005e-06
ENSDARG00000015123	56.1596	-0.528103	0.336607	-1.5689	0.116671	0.258406
ENSDARG00000005739	12.887	0.330492	0.822831	0.401652	0.68794	0.827286
ENSDARG00000009825	0.458083	0	4.89746	0	1	NA
ENSDARG00000098871	3.1986	-0.089496	2.28599	-0.0391498	0.968771	1
ENSDARG00000058325	262.328	0.0313356	0.187529	0.167097	0.867293	0.948505
ENSDARG00000001825	9.11187	0.317567	1.298	0.244658	0.806721	0.907463
ENSDARG00000053691	305.561	0.286245	0.188174	1.52117	0.128216	0.276036
ENSDARG00000102455	4.67517	4.6729	1.83071	2.55251	0.0106951	0.0420973
ENSDARG00000061379	344.751	0.736091	0.135188	5.44496	5.18177e-08	7.49075e-07
ENSDARG00000110902	0.776493	0	3.28445	0	1	NA
ENSDARG00000014005	63.8373	0.402666	0.348965	1.15388	0.248547	0.43637
ENSDARG00000069379	7.07351	-1.89597	1.33441	-1.42083	0.155367	0.315306
ENSDARG00000105117	572.107	0.429167	0.129133	3.32344	0.000889138	0.00522523
ENSDARG00000076348	5409.62	0.125414	0.0528275	2.37402	0.0175956	0.0626622
ENSDARG00000013784	110.057	-0.782323	0.303521	-2.57749	0.00995206	0.0396605
ENSDARG00000097346	47.4252	0.303204	0.373882	0.810961	0.417388	0.616689
ENSDARG00000045016	9.32753	-0.743129	0.983887	-0.755299	0.45007	0.64635
ENSDARG00000116623	4.8952	2.92677	1.37445	2.12941	0.0332202	0.102501
ENSDARG00000058421	0.752899	2.24025	4.02267	0.556906	0.577592	NA
ENSDARG00000030326	107.411	-0.0327606	0.327648	-0.0999873	0.920354	0.985498
ENSDARG00000098123	0.92195	-1.07924	2.87313	-0.375633	0.70719	NA
ENSDARG00000096398	0.372626	0	5.64908	0	1	NA
ENSDARG00000102975	36.6011	-1.15517	0.472958	-2.44243	0.0145889	0.0541378
ENSDARG00000012535	6.29314	4.67248	1.68643	2.77064	0.00559462	0.0248238
ENSDARG00000077396	31.7442	0.241963	0.462806	0.522818	0.601101	0.764628
ENSDARG00000006577	9.10608	-1.10009	1.46162	-0.752653	0.451658	0.647816
ENSDARG00000003584	441.827	0.00421281	0.136147	0.030943	0.975315	1
ENSDARG00000078087	3.9451	-1.08358	1.42538	-0.760207	0.447131	0.643812
ENSDARG00000113346	14.9675	0.615243	1.10168	0.558459	0.576531	0.745307
ENSDARG00000095643	66.0628	4.66482	0.6486	7.19214	6.37854e-13	1.6569e-11
ENSDARG00000004574	46.702	0.19149	0.374606	0.511177	0.609227	0.770238
ENSDARG00000079783	262.18	-0.283536	0.17161	-1.65221	0.0984924	0.229519
ENSDARG00000045706	711.801	-0.439707	0.17202	-2.55614	0.010584	0.0417128
ENSDARG00000105292	10.6529	0.659654	1.20611	0.546927	0.584429	0.752423
ENSDARG00000053070	372.328	-0.281105	0.150246	-1.87096	0.0613504	0.162232
ENSDARG00000087956	103.418	-0.281736	0.334391	-0.842535	0.399488	0.599469
ENSDARG00000094386	20.2975	4.65238	1.15046	4.04392	5.25652e-05	0.000429484
ENSDARG00000101522	2.32435	3.35019	2.09637	1.59809	0.110023	NA
ENSDARG00000012968	15.4234	3.82645	1.5783	2.42442	0.0153331	0.0562132
ENSDARG00000106267	3.51648	-3.50302	2.11487	-1.65638	0.097645	0.228088
ENSDARG00000102796	0.554264	0	7.35484	0	1	NA
ENSDARG00000090072	9.69827	0	2.12607	0	1	1
ENSDARG00000071497	0.99436	-1.51871	3.04927	-0.498059	0.618443	NA
ENSDARG00000100313	7.13681	4.61689	1.62662	2.83833	0.00453502	0.020811
ENSDARG00000051861	376.347	4.55923	1.46786	3.10604	0.00189611	0.0100766
ENSDARG00000102098	0.959445	3.93108	3.3297	1.18061	0.237757	NA
ENSDARG00000040700	1.74992	0	2.62042	0	1	NA
ENSDARG00000016360	1093.34	-0.502754	0.0850519	-5.91114	3.39755e-09	5.85091e-08
ENSDARG00000117069	16.5909	0.914115	1.14901	0.795565	0.426285	0.625054
ENSDARG00000102914	195.97	-0.272057	0.22113	-1.2303	0.218583	0.400322
ENSDARG00000057089	137.2	0.786131	0.273424	2.87513	0.00403862	0.0189152
ENSDARG00000044895	3.26241	0.937575	1.69383	0.553524	0.579905	0.748573
ENSDARG00000034093	369.367	0.146232	0.127026	1.1512	0.24965	0.437766
ENSDARG00000017985	168.31	0.136623	0.221769	0.616059	0.537855	0.715764
ENSDARG00000102123	22.8923	1.10509	0.643405	1.71756	0.085876	0.208283
ENSDARG00000018060	291.38	0.247015	0.161061	1.53367	0.12511	0.271045
ENSDARG00000111722	66.0231	0.404197	0.356432	1.13401	0.256791	0.446685
ENSDARG00000014218	7.13804	-0.937891	1.10301	-0.850301	0.395158	0.594983
ENSDARG00000074863	19.9036	4.55877	1.53179	2.97611	0.0029193	0.0145178
ENSDARG00000069147	47.9107	0.376684	0.379076	0.99369	0.320374	0.517008
ENSDARG00000061147	52.9975	0.751016	0.368353	2.03885	0.0414648	0.120787
ENSDARG00000056921	0.645233	0	4.31704	0	1	NA
ENSDARG00000102898	6.76894	0.348491	1.11154	0.313521	0.753885	0.873524
ENSDARG00000052903	34.8747	0.695747	0.505004	1.37771	0.168294	0.333051
ENSDARG00000077943	85.039	-0.363389	0.355551	-1.02204	0.30676	0.502383
ENSDARG00000088013	53.2474	4.53284	0.712755	6.35961	2.02266e-10	4.05999e-09
ENSDARG00000070463	92.6736	0.406523	0.404774	1.00432	0.315224	0.51186
ENSDARG00000101380	197.032	-0.841215	0.178534	-4.71178	2.45562e-06	2.69015e-05
ENSDARG00000045808	62.3717	-0.11368	0.329698	-0.344801	0.730244	0.857981
ENSDARG00000087844	167.46	0.213403	0.246555	0.86554	0.386743	0.586569
ENSDARG00000113454	38.3791	-0.225591	0.507575	-0.444449	0.656718	0.805064
ENSDARG00000034893	124.708	-0.178237	0.252603	-0.705601	0.480437	0.671742
ENSDARG00000104702	1239.65	0.385858	0.0872013	4.42491	9.64827e-06	9.24788e-05
ENSDARG00000011837	95.2775	0.633639	0.271221	2.33625	0.0194784	0.0677661
ENSDARG00000068596	194.191	-0.373088	0.206494	-1.80677	0.0707975	0.180791
ENSDARG00000093420	46.6535	0.554719	0.376224	1.47444	0.140363	0.293696
ENSDARG00000005423	6780.54	-0.751019	0.0842469	-8.91451	4.89998e-19	2.14846e-17
ENSDARG00000087303	4096.89	-0.0177257	0.0841817	-0.210565	0.833227	0.925581
ENSDARG00000088408	0.590511	-1.54838	3.96575	-0.390437	0.696214	NA
ENSDARG00000090872	227.317	0.570669	0.195892	2.91319	0.00357761	0.0171768
ENSDARG00000090768	0.440385	0	4.59984	0	1	NA
ENSDARG00000102071	18.6305	-0.184825	0.582336	-0.317386	0.750951	0.871685
ENSDARG00000097993	2.27606	-3.5268	2.04628	-1.72352	0.0847954	NA
ENSDARG00000094417	1.33238	1.91091	2.37111	0.805915	0.420292	NA
ENSDARG00000029581	158.733	0.0355051	0.198862	0.178541	0.858298	0.942669
ENSDARG00000071648	6.49079	4.53154	1.82137	2.48798	0.0128469	0.0488463
ENSDARG00000092460	0.412482	0	5.89694	0	1	NA
ENSDARG00000092829	2.44948	-2.54303	2.18155	-1.1657	0.243735	0.431187
ENSDARG00000075340	77.9814	0.768374	0.358334	2.14429	0.0320093	0.09946
ENSDARG00000058180	33.059	-0.0247129	0.454682	-0.0543521	0.956655	1
ENSDARG00000105375	5.52773	-2.41594	1.8244	-1.32424	0.185424	0.355753
ENSDARG00000019442	1.28994	0.896905	2.55071	0.35163	0.725116	NA
ENSDARG00000020239	740.184	0.520231	0.0956294	5.44007	5.3259e-08	7.68113e-07
ENSDARG00000099032	1.20583	-0.388614	2.66147	-0.146015	0.88391	NA
ENSDARG00000059801	14.1806	0.268803	0.771859	0.348254	0.727649	0.856381
ENSDARG00000055524	775.308	-0.327557	0.127021	-2.57877	0.00991521	0.0395564
ENSDARG00000069003	131.388	0.441553	0.284953	1.54956	0.121247	0.265309
ENSDARG00000073902	80.9673	-0.379012	0.372086	-1.01862	0.308386	0.503976
ENSDARG00000090396	273.836	-0.795584	0.262419	-3.03173	0.00243153	0.0124648
ENSDARG00000099932	4.409	4.52952	1.82264	2.48514	0.0129501	0.0491681
ENSDARG00000043332	5.09043	1.4948	1.95788	0.763478	0.445179	0.642047
ENSDARG00000088202	42.6467	2.3578	1.80314	1.30761	0.191005	0.36349
ENSDARG00000054937	128.54	-0.27413	0.290073	-0.945038	0.34464	0.54237
ENSDARG00000070346	2.75316	0	2.37774	0	1	1
ENSDARG00000056679	201.041	0.981524	0.212387	4.62139	3.81174e-06	3.98963e-05
ENSDARG00000041538	270.971	-0.26491	0.178472	-1.48432	0.137724	0.289545
ENSDARG00000029051	2.05003	-1.08114	2.34933	-0.460191	0.645379	NA
ENSDARG00000038028	2001.06	-0.532078	0.114702	-4.6388	3.50446e-06	3.69723e-05
ENSDARG00000099673	25.9803	1.72236	1.22867	1.4018	0.160975	0.323363
ENSDARG00000035185	70.1253	-0.750037	0.350372	-2.14069	0.0322991	0.100126
ENSDARG00000095390	7.83832	1.46766	0.847745	1.73126	0.0834059	0.203812
ENSDARG00000056934	0.494857	0.938107	4.58686	0.204521	0.837947	NA
ENSDARG00000062749	128.56	-0.0712748	0.249839	-0.285283	0.775427	0.888426
ENSDARG00000035136	5230.71	-0.22679	0.109737	-2.06667	0.0387648	0.114969
ENSDARG00000098507	161.047	0.118034	0.255393	0.462165	0.643963	0.795867
ENSDARG00000023886	1.34704	-1.11433	2.46574	-0.451925	0.651323	NA
ENSDARG00000012314	831.319	-0.47956	0.104428	-4.59226	4.38472e-06	4.51193e-05
ENSDARG00000105498	98.7051	0.541316	0.26966	2.0074	0.044707	0.127803
ENSDARG00000092112	984.579	-0.330918	0.0940188	-3.5197	0.000432028	0.00278416
ENSDARG00000029720	130.952	-0.981752	0.294192	-3.33712	0.000846525	0.00501133
ENSDARG00000107385	78.5223	-0.373713	0.26841	-1.39232	0.163825	0.327174
ENSDARG00000103163	1124.71	-0.365603	0.111097	-3.29085	0.000998867	0.00577493
ENSDARG00000021720	55.0194	0	2.05821	0	1	1
ENSDARG00000025094	357.226	-0.682629	0.179895	-3.7946	0.000147881	0.00108452
ENSDARG00000091513	180.115	-0.278331	0.20701	-1.34453	0.178778	0.346912
ENSDARG00000004297	227.627	-0.729815	0.206651	-3.53163	0.000413001	0.00267643
ENSDARG00000056519	6.46553	0.450684	0.98372	0.458143	0.64685	0.798106
ENSDARG00000017740	701.374	-0.211051	0.128553	-1.64174	0.100643	0.232457
ENSDARG00000102368	0.358134	0	5.70772	0	1	NA
ENSDARG00000115543	1.66647	0	2.73433	0	1	NA
ENSDARG00000013928	472.549	0.0765481	0.131012	0.584283	0.55903	0.732344
ENSDARG00000088764	23.4326	-0.403437	0.483297	-0.83476	0.403853	0.604316
ENSDARG00000091832	14.8511	0.829863	0.633297	1.31039	0.190066	0.362408
ENSDARG00000099832	0.468339	0	6.06705	0	1	NA
ENSDARG00000059001	871.87	-0.723784	0.120158	-6.02361	1.7057e-09	3.0625e-08
ENSDARG00000099282	0.938813	0	3.45263	0	1	NA
ENSDARG00000028664	388.76	-0.324502	0.121078	-2.68011	0.00735983	0.0311437
ENSDARG00000046124	12.8502	-1.17674	0.850357	-1.38382	0.166414	0.330707
ENSDARG00000095640	0.847044	0	3.57138	0	1	NA
ENSDARG00000074715	39.5872	-1.23833	0.521605	-2.37408	0.0175927	0.0626622
ENSDARG00000090551	6.1482	-0.792907	1.11803	-0.709201	0.4782	0.669928
ENSDARG00000104225	347.875	-0.577129	0.135803	-4.24976	2.13996e-05	0.000190908
ENSDARG00000104026	11.0663	1.58297	0.974769	1.62394	0.104388	0.238904
ENSDARG00000011783	589.192	0.426147	0.121839	3.49761	0.000469439	0.00299611
ENSDARG00000071037	320.984	0.434669	0.162375	2.67694	0.00742981	0.0313754
ENSDARG00000111806	0.560288	0	4.67062	0	1	NA
ENSDARG00000100854	130.329	0.645618	0.35024	1.84336	0.0652767	0.169897
ENSDARG00000103949	7.44354	-1.07204	1.25721	-0.852714	0.393818	0.593757
ENSDARG00000094055	1.45037	-2.65723	6.88768	-0.385794	0.699649	NA
ENSDARG00000025421	161.259	-0.425267	0.228619	-1.86016	0.0628634	0.165403
ENSDARG00000009212	13657.1	-0.222249	0.0764534	-2.90699	0.00364923	0.0174214
ENSDARG00000091271	36.6302	0.436662	0.796638	0.548131	0.583602	0.751671
ENSDARG00000045822	11.0453	-0.347729	1.04318	-0.333336	0.738881	0.863469
ENSDARG00000078060	2.10252	2.35188	2.29068	1.02672	0.304553	NA
ENSDARG00000035660	14.5601	4.52923	1.6608	2.72713	0.00638872	0.0277433
ENSDARG00000079373	24.9715	-0.0855655	0.688051	-0.124359	0.901031	0.972555
ENSDARG00000025325	7.64893	0.50005	1.09458	0.456843	0.647784	0.79862
ENSDARG00000076360	309.345	0.376259	0.150871	2.49391	0.0126344	0.0481667
ENSDARG00000079248	9.06467	-1.66774	1.16074	-1.43679	0.150779	0.30863
ENSDARG00000078429	65.3814	0.624885	0.328984	1.89944	0.0575068	0.154464
ENSDARG00000056583	1758.79	-0.345299	0.125908	-2.74248	0.00609778	0.0266535
ENSDARG00000023861	13.8977	-0.999894	0.783734	-1.27581	0.202023	0.378287
ENSDARG00000078502	210.315	-0.437383	0.214173	-2.0422	0.0411321	0.120044
ENSDARG00000100946	167.004	0.73617	0.195581	3.76401	0.000167209	0.00121047
ENSDARG00000042725	3433.01	-0.899825	0.0890264	-10.1074	5.12246e-24	2.97825e-22
ENSDARG00000037244	91.4369	0.191106	0.292678	0.652957	0.513784	0.698578
ENSDARG00000055653	208.108	-0.616624	0.23412	-2.6338	0.00844353	0.0348935
ENSDARG00000073699	1.63976	0	2.6755	0	1	NA
ENSDARG00000029114	8.99275	0.336702	0.898234	0.374849	0.707773	0.842288
ENSDARG00000109770	1.13844	-2.52683	2.55205	-0.990119	0.322116	NA
ENSDARG00000037955	138.973	-0.26361	0.234169	-1.12572	0.260282	0.450616
ENSDARG00000103607	4.48308	0.120744	1.25545	0.0961758	0.923381	0.987162
ENSDARG00000079745	660.011	-0.539456	0.126204	-4.27446	1.91599e-05	0.000173261
ENSDARG00000099298	198.274	-0.653413	0.202369	-3.22881	0.00124305	0.00700753
ENSDARG00000075975	13.2583	-0.0788363	1.55079	-0.0508361	0.959456	1
ENSDARG00000091298	11.8659	-0.670152	0.785146	-0.853538	0.393361	0.593192
ENSDARG00000044815	8.44464	4.52762	1.73993	2.60219	0.00926311	0.0373972
ENSDARG00000104826	0.799462	0	7.35484	0	1	NA
ENSDARG00000004256	4.78809	4.52758	1.76045	2.57184	0.010116	0.0401846
ENSDARG00000097501	47.0387	1.07344	0.465947	2.30379	0.0212347	0.0724236
ENSDARG00000020252	387.892	-0.207566	0.153279	-1.35418	0.175681	0.342551
ENSDARG00000077169	60.2563	-2.52618	1.78282	-1.41696	0.156496	0.316766
ENSDARG00000057013	2.63476	1.92478	2.06806	0.930714	0.352001	0.549867
ENSDARG00000055565	0.826784	0	3.45038	0	1	NA
ENSDARG00000024642	337.74	0.294919	0.149729	1.96968	0.0488747	0.136693
ENSDARG00000086450	30.6266	0.584218	0.642096	0.909862	0.362895	0.561493
ENSDARG00000105288	224.433	-0.0110803	0.210673	-0.0525949	0.958055	1
ENSDARG00000087176	3.45774	1.36004	2.27106	0.598859	0.549267	0.724787
ENSDARG00000073974	16.5474	4.52659	1.63293	2.77206	0.00557024	0.0247333
ENSDARG00000102082	11.1631	0.496397	0.849941	0.584037	0.559196	0.732344
ENSDARG00000043359	358.055	-0.124382	0.160385	-0.775524	0.43803	0.63614
ENSDARG00000099492	8.16175	0.49735	1.4984	0.33192	0.73995	0.864257
ENSDARG00000045958	4.39497	4.52563	1.78153	2.54031	0.0110755	0.0432641
ENSDARG00000042509	182.679	-0.402289	0.224699	-1.79035	0.0733982	0.185871
ENSDARG00000045145	0.647824	0	4.35666	0	1	NA
ENSDARG00000067639	178.556	0.135389	0.218532	0.61954	0.535561	0.713991
ENSDARG00000098155	4.57614	-0.649285	7.07514	-0.0917699	0.926881	0.988991
ENSDARG00000071719	26.4397	0.393534	0.534893	0.735725	0.461898	0.656562
ENSDARG00000100584	14.4157	1.23491	0.76057	1.62366	0.104449	0.239014
ENSDARG00000093615	2.22128	1.36101	2.44433	0.556802	0.577663	NA
ENSDARG00000094441	7.14233	4.52442	1.69951	2.6622	0.00776318	0.0325166
ENSDARG00000117575	0.459329	0	4.90254	0	1	NA
ENSDARG00000103915	267.707	-0.936804	0.20003	-4.68332	2.82262e-06	3.05077e-05
ENSDARG00000097790	0.814824	-0.0618386	7.21455	-0.00857137	0.993161	NA
ENSDARG00000103590	463.411	-0.488758	0.132489	-3.68905	0.000225092	0.00157598
ENSDARG00000074749	84.0721	-0.658083	0.303939	-2.16518	0.0303737	0.0955301
ENSDARG00000062593	24.2448	-0.0899965	0.530019	-0.169799	0.865169	0.947182
ENSDARG00000023495	214.428	-0.293473	0.195326	-1.50248	0.132974	0.282765
ENSDARG00000077740	23.8601	-0.740932	0.547088	-1.35432	0.175635	0.342497
ENSDARG00000076090	12.3938	0.0554256	0.890767	0.0622223	0.950386	0.998605
ENSDARG00000052700	7.40008	1.92252	1.31696	1.45982	0.14434	0.298881
ENSDARG00000117200	0.402708	0	6.47641	0	1	NA
ENSDARG00000102759	13.2743	4.49878	1.55674	2.88987	0.00385406	0.0181932
ENSDARG00000021566	0.937603	2.93238	3.13031	0.936771	0.348877	NA
ENSDARG00000091859	15.1388	0.826799	0.661647	1.24961	0.211443	0.390671
ENSDARG00000105038	1.38882	-1.06167	2.33467	-0.45474	0.649296	NA
ENSDARG00000029612	152.637	-0.0151334	0.239837	-0.0630988	0.949688	0.998605
ENSDARG00000028625	803.459	-0.605401	0.0924562	-6.54798	5.83201e-11	1.23902e-09
ENSDARG00000069192	11.1385	-2.25732	1.26785	-1.78044	0.0750039	0.188982
ENSDARG00000009418	596.82	0.00225081	0.141429	0.0159148	0.987302	1
ENSDARG00000100938	155.358	0.29515	0.217889	1.35459	0.175548	0.342364
ENSDARG00000096946	0.399978	0	5.39591	0	1	NA
ENSDARG00000061417	52.2588	4.47911	0.716898	6.24791	4.15992e-10	7.99524e-09
ENSDARG00000028850	25.7138	-0.961194	0.652327	-1.47349	0.14062	0.294083
ENSDARG00000026236	44.6879	4.43736	1.49168	2.97474	0.00293236	0.0145652
ENSDARG00000077948	869.497	-0.810769	0.111802	-7.25185	4.11121e-13	1.09314e-11
ENSDARG00000102893	134.729	-0.189811	0.208401	-0.910796	0.362403	0.560825
ENSDARG00000079035	8.08147	0.503018	0.985991	0.510165	0.609936	0.770658
ENSDARG00000079886	121.538	0.607033	0.266937	2.27407	0.0229617	0.0770945
ENSDARG00000079236	2.60344	3.36244	2.01304	1.67033	0.094855	0.222947
ENSDARG00000017329	2.86389	-1.66921	1.63892	-1.01848	0.308449	0.504035
ENSDARG00000035005	365.788	-0.812349	0.125207	-6.48805	8.69554e-11	1.81617e-09
ENSDARG00000104227	211.396	0.390088	0.197333	1.9768	0.0480641	0.1348
ENSDARG00000045803	384.389	-0.113388	0.132086	-0.858437	0.390651	0.59069
ENSDARG00000115857	1.02615	2.36883	3.23274	0.732764	0.463702	NA
ENSDARG00000036168	314.881	0.639979	0.154127	4.15227	3.2919e-05	0.000281878
ENSDARG00000058000	397.275	0.0539959	0.139481	0.387121	0.698667	0.834826
ENSDARG00000003068	267.223	0.556678	0.18611	2.99113	0.0027795	0.0139291
ENSDARG00000078139	8.90886	-1.66651	1.78185	-0.935272	0.349648	0.547482
ENSDARG00000014320	1.16536	0.909704	2.51123	0.362254	0.717162	NA
ENSDARG00000114172	16.9179	4.39988	0.901959	4.87813	1.07097e-06	1.26098e-05
ENSDARG00000039255	1048.8	-0.528828	0.0984214	-5.3731	7.73941e-08	1.0891e-06
ENSDARG00000076996	142.013	0.585311	0.206864	2.82944	0.0046629	0.0212645
ENSDARG00000077987	75.881	0.7886	0.333067	2.36769	0.0178996	0.0634889
ENSDARG00000094057	4.85509	-1.65569	1.90976	-0.866963	0.385963	0.586085
ENSDARG00000013317	9667.71	0.143424	0.0499202	2.87306	0.00406514	0.0190106
ENSDARG00000095981	2.19169	1.49534	2.27665	0.656816	0.511299	NA
ENSDARG00000044023	8.27348	4.37217	1.64506	2.65776	0.00786627	0.032889
ENSDARG00000033231	1.50541	-1.38129	2.08538	-0.662367	0.507736	NA
ENSDARG00000107511	125.558	0.489506	0.255425	1.91644	0.0553095	0.149974
ENSDARG00000042727	47.3072	1.07063	0.437305	2.44825	0.0143552	0.0534761
ENSDARG00000086296	7.75764	4.36325	1.67394	2.60657	0.00914528	0.0370992
ENSDARG00000058562	63.7473	-0.147408	0.309013	-0.47703	0.633341	0.78889
ENSDARG00000043661	1.20219	2.36759	2.74877	0.861326	0.389058	NA
ENSDARG00000058800	13.9654	1.3591	2.11578	0.642363	0.520637	0.703064
ENSDARG00000079788	144.423	0.401569	0.253376	1.58487	0.112996	0.252133
ENSDARG00000034871	19.668	0.267759	0.55759	0.480209	0.631079	0.787044
ENSDARG00000032264	50.8275	0.0648932	0.531282	0.122145	0.902785	0.974051
ENSDARG00000094857	5.94605	0	2.18991	0	1	1
ENSDARG00000075977	11.3169	-1.06824	1.22499	-0.872033	0.38319	0.583348
ENSDARG00000007912	2.33572	0	2.57822	0	1	NA
ENSDARG00000014582	403.662	0.164569	0.134204	1.22626	0.220102	0.40227
ENSDARG00000095152	5.37477	1.90742	1.15669	1.64903	0.0991407	0.230479
ENSDARG00000079835	72.7721	-0.0797082	0.383113	-0.208054	0.835187	0.92694
ENSDARG00000105219	1.14333	-1.10954	2.54762	-0.43552	0.663185	NA
ENSDARG00000099483	2.03986	-2.06193	2.12776	-0.969065	0.332513	NA
ENSDARG00000099562	11.9794	4.36103	1.62796	2.67884	0.00738785	0.0312409
ENSDARG00000044437	32.3323	-1.66662	0.850992	-1.95845	0.0501774	0.139568
ENSDARG00000045003	547.101	-0.595484	0.152199	-3.91253	9.1335e-05	0.000706713
ENSDARG00000102128	156.418	-0.949596	0.197724	-4.80265	1.56582e-06	1.7784e-05
ENSDARG00000090638	463.077	-0.418594	0.136983	-3.05581	0.00224455	0.0116316
ENSDARG00000071086	13.0333	-0.217122	0.83337	-0.260535	0.794451	0.899938
ENSDARG00000078523	270.794	-0.0171094	0.179222	-0.0954649	0.923946	0.987462
ENSDARG00000026350	249.457	0.0835961	0.234866	0.355931	0.721892	0.852744
ENSDARG00000105493	0.800793	-1.51721	3.69561	-0.410543	0.681408	NA
ENSDARG00000039535	23.2833	0.761373	0.921687	0.826065	0.408767	0.609144
ENSDARG00000117617	69.1504	0.582482	0.311598	1.86934	0.061576	0.162662
ENSDARG00000014196	65.5624	4.35773	1.55343	2.80523	0.00502807	0.0226568
ENSDARG00000019861	2212.1	0.00932286	0.0670865	0.138968	0.889476	0.964969
ENSDARG00000101728	5.85372	4.35687	1.70275	2.55872	0.0105057	0.0414839
ENSDARG00000070704	158.759	0.303441	0.217345	1.39613	0.162677	0.325722
ENSDARG00000014499	199.012	-0.640497	0.23577	-2.71662	0.00659521	0.028427
ENSDARG00000074571	78.3191	0.519827	0.325107	1.59894	0.109833	0.247513
ENSDARG00000058903	20.55	4.35534	1.61011	2.705	0.00683041	0.0292978
ENSDARG00000034368	1325.68	-0.527112	0.107841	-4.88786	1.01937e-06	1.20422e-05
ENSDARG00000099518	413.058	0.908355	0.154007	5.89815	3.67603e-09	6.30706e-08
ENSDARG00000045147	393.971	-0.0879121	0.147054	-0.59782	0.54996	0.725333
ENSDARG00000069808	634.875	-0.492794	0.119768	-4.11457	3.87897e-05	0.000326867
ENSDARG00000096730	2.56666	-2.09765	1.62756	-1.28883	0.197456	0.37244
ENSDARG00000092199	478.686	0.870174	0.130951	6.64501	3.03189e-11	6.62337e-10
ENSDARG00000102363	6.90471	-0.800614	1.32665	-0.603488	0.546184	0.722351
ENSDARG00000003475	26.9307	-0.66375	0.478681	-1.38662	0.165557	0.329547
ENSDARG00000004436	43.4313	1.17002	0.564573	2.07239	0.0382286	0.113874
ENSDARG00000027159	40.9302	0.221037	0.508107	0.435021	0.663547	0.809064
ENSDARG00000060554	1800.3	-0.0348301	0.0711828	-0.489305	0.624626	0.782356
ENSDARG00000062052	104.875	0.740915	0.309341	2.39514	0.016614	0.0599262
ENSDARG00000117577	0.468328	-1.51508	7.3536	-0.206033	0.836765	NA
ENSDARG00000103917	71.0102	1.10834	0.703717	1.57499	0.11526	0.256137
ENSDARG00000074289	26.139	1.99997	0.906469	2.20632	0.0273613	0.0882862
ENSDARG00000061274	26.3342	-0.613685	0.593638	-1.03377	0.301244	0.49639
ENSDARG00000041533	89.3145	0.0727389	0.271341	0.268072	0.788644	0.896172
ENSDARG00000008920	162.233	-0.252529	0.228071	-1.10724	0.268191	0.459708
ENSDARG00000033551	189.785	0.568197	0.193262	2.94003	0.00328183	0.0159834
ENSDARG00000069274	77.3795	0.565181	0.326106	1.73312	0.0830739	0.203134
ENSDARG00000088727	0.45563	0	5.74916	0	1	NA
ENSDARG00000077830	25.2374	1.46665	0.62073	2.36279	0.0181382	0.0640778
ENSDARG00000069706	133.133	-0.745195	0.250282	-2.97742	0.00290684	0.0144694
ENSDARG00000028322	237.967	-0.0448279	0.180799	-0.247943	0.804178	0.906527
ENSDARG00000093577	0.711484	0	3.73157	0	1	NA
ENSDARG00000095654	3.10995	1.36027	2.3101	0.588837	0.555971	0.730231
ENSDARG00000068457	182.474	0.0234794	0.588355	0.0399068	0.968167	1
ENSDARG00000003398	215.902	-0.773078	0.199342	-3.87814	0.000105257	0.000800591
ENSDARG00000091678	142.982	-0.0967329	0.262265	-0.368836	0.71225	0.8455
ENSDARG00000078966	55.0504	-0.152577	0.428768	-0.35585	0.721953	0.852762
ENSDARG00000094587	0.886738	1.36427	3.23171	0.422153	0.672913	NA
ENSDARG00000074611	351.397	0.128976	0.162987	0.791327	0.428753	0.627631
ENSDARG00000032405	526.476	-0.734937	0.163017	-4.50835	6.5334e-06	6.47648e-05
ENSDARG00000051939	1.29701	-0.0728221	2.81229	-0.0258942	0.979342	NA
ENSDARG00000011886	11.735	-1.46334	0.95343	-1.53481	0.12483	0.270564
ENSDARG00000099445	179.716	-0.0111147	0.219562	-0.0506223	0.959627	1
ENSDARG00000093130	0.799742	0	3.84963	0	1	NA
ENSDARG00000014717	23.1031	1.35924	2.13373	0.637027	0.524107	0.705568
ENSDARG00000059939	1.09692	4.35542	2.9336	1.48467	0.137632	NA
ENSDARG00000019236	639.93	-0.353713	0.134805	-2.6239	0.00869295	0.0356621
ENSDARG00000077329	62.9231	-0.994215	0.309608	-3.21121	0.00132179	0.00738414
ENSDARG00000068849	40.7666	0.0120223	0.425615	0.028247	0.977465	1
ENSDARG00000096933	7.12318	-1.52469	2.14789	-0.709858	0.477792	0.669609
ENSDARG00000117130	77.6871	-0.220807	0.337323	-0.654586	0.512734	0.697798
ENSDARG00000112049	2.82721	1.486	1.66907	0.890313	0.373298	0.573278
ENSDARG00000004517	118.291	0.795031	0.2881	2.75957	0.0057878	0.0255465
ENSDARG00000079391	340.658	0.353675	0.151229	2.33868	0.0193522	0.0674672
ENSDARG00000078152	109.187	0.176442	0.269036	0.655833	0.511932	0.697276
ENSDARG00000006514	712.388	-0.408669	0.109183	-3.74297	0.000181861	0.00130483
ENSDARG00000095523	4.91859	0	2.30306	0	1	1
ENSDARG00000091293	391.405	0.225104	0.168473	1.33614	0.181503	0.35077
ENSDARG00000029928	299.372	0.706326	0.162015	4.35963	1.30281e-05	0.000121913
ENSDARG00000003520	196.69	-0.164457	0.223994	-0.7342	0.462827	0.65748
ENSDARG00000089055	212.395	-0.619799	0.178022	-3.48159	0.000498443	0.00316597
ENSDARG00000090267	535.734	-1.52652	2.0369	-0.749432	0.453597	0.649454
ENSDARG00000008723	11.444	0.924993	1.08446	0.852955	0.393684	0.593631
ENSDARG00000025608	7.32969	-1.07518	1.91683	-0.560916	0.574855	0.74397
ENSDARG00000061145	526.767	0.521328	0.126806	4.11122	3.9357e-05	0.000331045
ENSDARG00000108372	0.936225	-0.0699737	3.21859	-0.0217405	0.982655	NA
ENSDARG00000102433	342.844	-0.222801	0.140943	-1.58079	0.113926	0.253721
ENSDARG00000009299	204.079	0.0715312	0.203736	0.351098	0.725515	0.855069
ENSDARG00000026183	574.706	-0.385684	0.134603	-2.86535	0.00416552	0.0194262
ENSDARG00000074213	1.47447	-1.07869	2.45804	-0.438843	0.660776	NA
ENSDARG00000095139	7.39189	1.24719	1.11361	1.11995	0.262734	0.453392
ENSDARG00000013051	7.74108	-0.401979	0.898247	-0.447515	0.654503	0.803752
ENSDARG00000071378	1250.51	-0.294478	0.10122	-2.90928	0.00362266	0.0173258
ENSDARG00000079378	33.3133	-0.730601	0.534794	-1.36613	0.171897	0.337523
ENSDARG00000003382	392.49	0.192222	0.140108	1.37195	0.170078	0.335299
ENSDARG00000078981	0.432991	1.3676	4.85558	0.281656	0.778208	NA
ENSDARG00000004372	334.806	-0.202409	0.142781	-1.41762	0.156302	0.316477
ENSDARG00000007221	75.9722	-1.49387	0.736673	-2.02786	0.0425746	0.123322
ENSDARG00000075354	42.2369	-1.08364	0.731531	-1.48133	0.13852	0.290691
ENSDARG00000006939	21.3633	1.14588	1.11414	1.02848	0.303723	0.499039
ENSDARG00000010276	247.769	-0.525184	0.211901	-2.47844	0.013196	0.0499278
ENSDARG00000045694	353.364	0.657022	0.150786	4.3573	1.31675e-05	0.000123156
ENSDARG00000089799	1.34762	0	2.77933	0	1	NA
ENSDARG00000033768	186.523	-0.214915	0.203851	-1.05427	0.291758	0.486524
ENSDARG00000035148	7.7985	-2.66798	1.76278	-1.5135	0.130152	0.278971
ENSDARG00000010075	1.20879	1.36382	3.09525	0.440618	0.65949	NA
ENSDARG00000004771	150.053	0.0491692	0.258421	0.190268	0.849099	0.936225
ENSDARG00000027403	189.508	-0.102916	0.212491	-0.484332	0.62815	0.784955
ENSDARG00000062598	2.21507	-2.67101	2.06165	-1.29557	0.195124	NA
ENSDARG00000105672	6.05053	0.0674809	1.13025	0.0597047	0.952391	0.998927
ENSDARG00000105377	0.510254	-1.51605	4.75335	-0.318945	0.749769	NA
ENSDARG00000008407	1136.16	0.400044	0.0832889	4.80309	1.56236e-06	1.77556e-05
ENSDARG00000019556	678.847	0.146615	0.109139	1.34338	0.17915	0.34738
ENSDARG00000023287	26.5718	1.05031	0.463232	2.26736	0.0233683	0.078191
ENSDARG00000035187	93.602	-0.346057	0.369136	-0.93748	0.348512	0.546403
ENSDARG00000073923	52.5916	0.0889553	0.415135	0.21428	0.830329	0.923655
ENSDARG00000014039	0.848258	2.37077	7.08144	0.334787	0.737786	NA
ENSDARG00000024277	46.1357	-0.608071	0.404953	-1.50159	0.133204	0.283137
ENSDARG00000043635	289.807	0.357999	0.173856	2.05917	0.0394777	0.116452
ENSDARG00000014571	6146.29	-0.313881	0.0566411	-5.54158	2.99754e-08	4.47627e-07
ENSDARG00000062289	14.6027	-0.593501	0.661103	-0.897743	0.369323	0.568828
ENSDARG00000074052	71.9674	-0.779775	0.320392	-2.43381	0.0149407	0.0551782
ENSDARG00000105033	23.7768	-0.350516	0.947443	-0.36996	0.711412	0.845047
ENSDARG00000002002	203.448	0.712549	0.189435	3.76144	0.000168938	0.00122156
ENSDARG00000076120	349.763	-0.651512	0.198487	-3.28239	0.0010293	0.00592137
ENSDARG00000114424	9.06023	4.35432	1.65274	2.63461	0.00842333	0.0348255
ENSDARG00000104407	12.9098	0.098521	0.691993	0.142373	0.886785	0.963291
ENSDARG00000105512	0.76005	3.36415	2.93506	1.14619	0.251716	NA
ENSDARG00000013279	108.818	0.455854	0.262995	1.73332	0.0830389	0.203075
ENSDARG00000042159	25.3206	1.14019	0.507328	2.24743	0.0246123	0.0813553
ENSDARG00000100188	162.791	4.33301	0.647256	6.69442	2.16526e-11	4.80947e-10
ENSDARG00000105283	0.419235	0	5.04913	0	1	NA
ENSDARG00000074852	12.7634	1.35928	2.13833	0.635676	0.524988	0.70619
ENSDARG00000091419	1277.45	-0.282309	0.0931856	-3.02954	0.00244928	0.0125454
ENSDARG00000059166	1.96531	-2.54606	2.31977	-1.09754	0.272403	NA
ENSDARG00000058358	28447.9	0.0364813	0.0494257	0.738105	0.460451	0.655711
ENSDARG00000100660	198.941	-0.449901	0.205619	-2.18804	0.0286668	0.0914486
ENSDARG00000115712	185.495	-0.638235	0.273356	-2.33481	0.0195531	0.0679521
ENSDARG00000018966	1734.86	-0.178435	0.0907917	-1.96532	0.0493769	0.137672
ENSDARG00000112015	10.3577	1.20738	0.950503	1.27025	0.203996	0.381141
ENSDARG00000099742	259.959	0.535961	0.17959	2.98437	0.00284166	0.0141945
ENSDARG00000098270	4.98772	-2.09291	1.83629	-1.13975	0.254392	0.444151
ENSDARG00000089536	2.40903	-1.52167	2.4494	-0.621244	0.534439	0.713214
ENSDARG00000037177	366.802	0.0441386	0.156451	0.282123	0.777849	0.890047
ENSDARG00000041546	208.507	0.0260485	0.187823	0.138687	0.889698	0.96504
ENSDARG00000045910	276.643	-0.5751	0.174736	-3.29125	0.000997449	0.00576853
ENSDARG00000097542	10.9354	4.32681	1.10695	3.90876	9.277e-05	0.000716024
ENSDARG00000057708	293.687	-0.273614	0.17034	-1.60629	0.108211	0.245098
ENSDARG00000102505	53.2617	-0.036628	0.336085	-0.108984	0.913215	0.981537
ENSDARG00000101127	1238.5	-0.0600488	0.0852059	-0.70475	0.480966	0.672263
ENSDARG00000053298	0.778732	-3.51047	3.37148	-1.04123	0.297771	NA
ENSDARG00000004904	2.33977	0.651322	1.68529	0.386474	0.699146	NA
ENSDARG00000045789	6.10635	-1.67185	1.42052	-1.17693	0.239225	0.425929
ENSDARG00000103769	32.0173	0	2.08324	0	1	1
ENSDARG00000077101	30.7234	-0.350579	0.822032	-0.426478	0.669759	0.813617
ENSDARG00000045595	11.8744	-0.607783	0.913049	-0.665663	0.505627	0.692647
ENSDARG00000012672	398.304	-0.295563	0.154562	-1.91226	0.0558429	0.151023
ENSDARG00000117326	0.809197	-1.51692	3.89314	-0.389639	0.696803	NA
ENSDARG00000110572	1.94927	-3.52686	2.1279	-1.65743	0.0974317	NA
ENSDARG00000094560	9.69742	0.721383	0.856859	0.841892	0.399848	0.599853
ENSDARG00000092443	2.96627	-1.64211	1.66262	-0.987665	0.323317	0.519838
ENSDARG00000039310	229.303	0.707703	0.180878	3.91261	9.13056e-05	0.000706713
ENSDARG00000054031	171.634	0.303774	0.247772	1.22603	0.220189	0.402389
ENSDARG00000057006	105.993	-0.325485	0.260902	-1.24753	0.212201	0.391417
ENSDARG00000092798	4507.36	-0.523457	0.107467	-4.87087	1.11106e-06	1.30258e-05
ENSDARG00000093326	2.8756	-0.0909517	1.55572	-0.0584628	0.95338	0.99941
ENSDARG00000042561	42.7168	0.61922	0.412953	1.49949	0.133746	0.283982
ENSDARG00000041728	365.534	-0.557251	0.152732	-3.64855	0.000263722	0.00180985
ENSDARG00000056650	377.365	0.902559	0.12562	7.18482	6.72973e-13	1.74081e-11
ENSDARG00000094002	25.6746	0.818398	0.581374	1.4077	0.159221	0.321056
ENSDARG00000098604	0.926049	1.51317	3.08943	0.489789	0.624283	NA
ENSDARG00000003938	656.993	-0.287389	0.117046	-2.45534	0.0140751	0.0526525
ENSDARG00000018107	34.7663	0.65337	0.434534	1.50361	0.132681	0.282308
ENSDARG00000112874	12.6836	-0.206445	0.78903	-0.261644	0.793596	0.899684
ENSDARG00000057610	31.4724	0.121376	0.660026	0.183895	0.854096	0.939825
ENSDARG00000012833	13.7214	-0.121476	0.626258	-0.19397	0.846199	0.934627
ENSDARG00000044153	3030.27	-0.190777	0.0631606	-3.02051	0.00252353	0.0128653
ENSDARG00000068208	137.867	0.570299	0.220659	2.58453	0.00975124	0.0390365
ENSDARG00000100766	236.821	-0.029704	0.182946	-0.162365	0.871019	0.951625
ENSDARG00000086618	1669.85	-0.277994	0.106056	-2.6212	0.00876206	0.0358342
ENSDARG00000054619	134.637	0.578658	0.220551	2.6237	0.00869806	0.0356727
ENSDARG00000011113	0.563896	0	3.98745	0	1	NA
ENSDARG00000019113	365.541	-0.118075	0.171482	-0.688559	0.491101	0.680344
ENSDARG00000101331	2.81542	-0.0682379	1.52787	-0.044662	0.964377	1
ENSDARG00000038585	203.286	0.450188	0.189435	2.37648	0.0174789	0.0623425
ENSDARG00000092896	0.402694	0	4.70231	0	1	NA
ENSDARG00000063387	3.0169	2.23705	1.95602	1.14367	0.25276	0.441966
ENSDARG00000063682	2327.08	0.0590332	0.0859944	0.686477	0.492412	0.68155
ENSDARG00000074185	6.58639	-1.68175	0.89126	-1.88694	0.0591684	0.157808
ENSDARG00000068705	185.746	0.166717	0.237634	0.70157	0.482948	0.673983
ENSDARG00000052450	368.213	0.034761	0.151425	0.229559	0.818435	0.915884
ENSDARG00000005015	254.012	0.748115	0.193274	3.87075	0.000108502	0.000823396
ENSDARG00000019924	1297.93	-0.512504	0.0973466	-5.26474	1.4039e-07	1.88659e-06
ENSDARG00000101654	5.03362	4.30116	1.68574	2.55149	0.0107262	0.0421928
ENSDARG00000092677	622.047	-0.392342	0.136638	-2.8714	0.00408653	0.019101
ENSDARG00000098433	252.131	0.318922	0.199979	1.59478	0.110762	0.248705
ENSDARG00000059575	17.9852	0.42908	0.742385	0.577975	0.563281	0.73583
ENSDARG00000016343	5.58876	0.346383	1.17338	0.295203	0.767839	0.882677
ENSDARG00000032651	564.299	-0.926958	0.122451	-7.57003	3.73141e-14	1.09677e-12
ENSDARG00000020610	55641.8	-0.335016	0.0843575	-3.97139	7.14558e-05	0.000565156
ENSDARG00000101324	2.89893	4.16455	1.98639	2.09655	0.0360338	0.10908
ENSDARG00000070151	741.341	-0.41593	0.106732	-3.89696	9.74094e-05	0.000748716
ENSDARG00000005049	439.429	-0.564012	0.148093	-3.8085	0.000139812	0.00103105
ENSDARG00000095843	1.18674	0	3.69023	0	1	NA
ENSDARG00000093484	56.9727	-0.148441	0.376091	-0.394695	0.693068	0.831242
ENSDARG00000027586	116.686	0.112495	0.246767	0.455876	0.648479	0.799106
ENSDARG00000100398	1.551	-1.06285	2.62623	-0.404706	0.685694	NA
ENSDARG00000054645	78.441	0.149054	0.33285	0.447811	0.654289	0.803596
ENSDARG00000104439	34.833	0.0842996	0.462331	0.182336	0.855319	0.940424
ENSDARG00000056027	0.515971	1.35469	4.65104	0.291267	0.770847	NA
ENSDARG00000038855	6.47824	-0.199584	0.978426	-0.203984	0.838366	0.929307
ENSDARG00000105115	1.89152	-1.52018	2.68417	-0.566352	0.571154	NA
ENSDARG00000020708	46.3624	0.781441	0.426832	1.83079	0.0671318	0.173847
ENSDARG00000075446	261.322	-0.238724	0.175378	-1.3612	0.173451	0.339643
ENSDARG00000058327	1.71324	-3.84301	2.40625	-1.5971	0.110244	NA
ENSDARG00000111013	0.870248	1.47819	3.36779	0.438921	0.660719	NA
ENSDARG00000111458	18.3853	-0.667458	1.36181	-0.490125	0.624045	0.782038
ENSDARG00000089951	21.0807	-0.963767	0.846538	-1.13848	0.25492	0.444763
ENSDARG00000092517	0.521968	0	4.42363	0	1	NA
ENSDARG00000006200	1467.55	-0.598467	0.0966533	-6.19189	5.94485e-10	1.12166e-08
ENSDARG00000016775	163.878	0.318149	0.228817	1.39041	0.164404	0.327835
ENSDARG00000025576	486.113	0.0295993	0.114001	0.259641	0.795141	0.900338
ENSDARG00000008439	36.2909	0.48651	0.431429	1.12767	0.259459	0.449751
ENSDARG00000021250	19.4255	-1.96121	1.03215	-1.90013	0.0574161	0.154286
ENSDARG00000100371	38527	-0.343479	0.0501933	-6.84312	7.74874e-12	1.78751e-10
ENSDARG00000110114	3.21749	0.285537	3.58224	0.0797091	0.936469	0.99403
ENSDARG00000096522	10.3703	4.26684	1.20997	3.5264	0.000421254	0.00272705
ENSDARG00000102977	130.402	-0.410886	0.279126	-1.47205	0.141008	0.294618
ENSDARG00000100475	2.71917	1.92572	1.78997	1.07584	0.282	0.475585
ENSDARG00000002587	315.648	0.213548	0.153926	1.38734	0.165339	0.329204
ENSDARG00000061718	2.68962	0	2.35424	0	1	1
ENSDARG00000038543	87.5664	0.849855	0.323927	2.6236	0.00870063	0.0356727
ENSDARG00000025269	1531.07	-0.420607	0.115398	-3.64485	0.000267546	0.00183242
ENSDARG00000042856	72.176	-0.79892	0.428424	-1.86479	0.0622111	0.164059
ENSDARG00000070971	244.089	-0.945664	0.200568	-4.71494	2.41784e-06	2.65191e-05
ENSDARG00000074143	27.451	-1.81329	1.0477	-1.73074	0.0834982	0.203983
ENSDARG00000060926	7.17687	-2.07521	1.28513	-1.61478	0.106359	0.242189
ENSDARG00000099870	24328.2	-0.0196879	0.0645298	-0.305098	0.760292	0.877919
ENSDARG00000096863	32.4548	-1.15469	0.767869	-1.50376	0.132644	0.28229
ENSDARG00000094193	2.21655	2.94615	2.18273	1.34976	0.177095	NA
ENSDARG00000061215	53.6454	0.943979	0.42905	2.20016	0.0277954	0.0892702
ENSDARG00000021374	834.653	-0.280749	0.104839	-2.67791	0.00740839	0.0313063
ENSDARG00000092436	1.12448	3.36419	2.99064	1.12491	0.260629	NA
ENSDARG00000076472	5.00762	0	2.27663	0	1	1
ENSDARG00000101095	135.738	-0.495269	0.258306	-1.91738	0.0551903	0.149783
ENSDARG00000053488	3.66111	-2.10305	1.26468	-1.66291	0.0963296	0.225869
ENSDARG00000058165	3.63821	1.10692	1.40997	0.78507	0.432413	0.630847
ENSDARG00000044380	104.425	-0.363742	0.312831	-1.16274	0.244933	0.432563
ENSDARG00000004199	1.58721	0	2.55204	0	1	NA
ENSDARG00000061600	381.794	-0.141838	0.141729	-1.00077	0.316939	0.513565
ENSDARG00000069600	6.15651	3.7257	1.73322	2.14957	0.0315889	0.0984836
ENSDARG00000105526	31.5273	0.628858	0.459175	1.36954	0.170831	0.336384
ENSDARG00000092381	3.96007	-0.507701	1.34227	-0.37824	0.705252	0.839936
ENSDARG00000030166	86.3478	0.13849	0.311893	0.44403	0.657021	0.805225
ENSDARG00000101296	2.5623	0	2.59849	0	1	1
ENSDARG00000060655	6.33699	-2.52644	1.93123	-1.3082	0.190805	0.363371
ENSDARG00000098363	1.25045	0	3.20122	0	1	NA
ENSDARG00000076466	229.007	-0.0253678	0.187195	-0.135515	0.892204	0.966583
ENSDARG00000057334	372.045	0.0206393	0.14301	0.14432	0.885248	0.962438
ENSDARG00000037928	409.11	0.1556	0.154208	1.00903	0.31296	0.509204
ENSDARG00000078261	14.7677	-1.7808	0.962438	-1.8503	0.0642709	0.16801
ENSDARG00000053447	550.025	-0.309122	0.107896	-2.865	0.00417015	0.0194429
ENSDARG00000071113	1140.11	-0.777651	0.0840226	-9.25527	2.13698e-20	1.01367e-18
ENSDARG00000099070	3.14874	-2.5418	2.13483	-1.19064	0.233796	0.418918
ENSDARG00000006420	371.675	0.644173	0.144857	4.44695	8.70976e-06	8.43991e-05
ENSDARG00000042056	165.113	0.238723	0.232956	1.02475	0.30548	0.501019
ENSDARG00000100474	8.21953	4.24044	1.59949	2.65111	0.00802275	0.0334302
ENSDARG00000104380	46.2695	4.22531	0.747902	5.64955	1.60869e-08	2.4843e-07
ENSDARG00000101759	498.547	0.736118	0.116997	6.29179	3.13828e-10	6.1417e-09
ENSDARG00000057321	86.8516	0.662782	0.283777	2.33558	0.0195132	0.06785
ENSDARG00000054272	4011.19	-0.0126773	0.0528898	-0.239692	0.810569	0.910401
ENSDARG00000090830	33.3272	0.170305	0.529999	0.321332	0.747959	0.869949
ENSDARG00000016336	91.4152	0.0419143	0.297439	0.140917	0.887935	0.964196
ENSDARG00000059121	85.3733	4.21052	0.488607	8.61739	6.84947e-18	2.67446e-16
ENSDARG00000059236	73.9967	4.19833	0.423392	9.91594	3.54913e-23	2.00688e-21
ENSDARG00000004049	15.1258	4.17156	1.67824	2.48568	0.0129304	0.0491235
ENSDARG00000079931	69.8503	0.431595	0.319688	1.35005	0.177	0.344545
ENSDARG00000101365	16.2308	0.00513081	0.684073	0.00750038	0.994016	1
ENSDARG00000076343	2.3327	0.944088	1.95121	0.483848	0.628494	NA
ENSDARG00000023967	599.563	-0.405783	0.129707	-3.12846	0.00175723	0.00943312
ENSDARG00000074807	296.121	-0.0550797	0.163269	-0.337356	0.735849	0.861657
ENSDARG00000095663	0.868598	2.36866	3.14412	0.753362	0.451233	NA
ENSDARG00000086903	202.522	0.483721	0.214973	2.25015	0.0244395	0.0809016
ENSDARG00000020334	565.433	-0.39411	0.123183	-3.19939	0.0013772	0.00764074
ENSDARG00000058608	5.58213	3.50553	1.76019	1.99156	0.0464192	0.131441
ENSDARG00000041301	3.54887	0	2.33029	0	1	1
ENSDARG00000034975	73.8549	-0.183975	0.346298	-0.531264	0.595236	0.760844
ENSDARG00000018738	360.484	0.0300458	0.153942	0.195177	0.845255	0.933816
ENSDARG00000076804	1.47132	-3.49706	2.62007	-1.33472	0.181968	NA
ENSDARG00000059399	1.56517	-1.53615	2.64677	-0.580387	0.561654	NA
ENSDARG00000104538	40.5641	-0.570014	0.466028	-1.22313	0.221279	0.403745
ENSDARG00000029177	49.617	-0.187273	0.404796	-0.462636	0.643626	0.795617
ENSDARG00000114885	163.591	0.635473	0.193833	3.27845	0.00104377	0.00598788
ENSDARG00000097262	1.07788	-1.51919	2.91111	-0.521858	0.601769	NA
ENSDARG00000021177	209.562	-0.582232	0.209309	-2.78169	0.00540766	0.0240842
ENSDARG00000035715	2080.41	-0.188294	0.0896483	-2.10037	0.0356964	0.108357
ENSDARG00000042535	297639	-0.28054	0.0746262	-3.75927	0.000170408	0.00123075
ENSDARG00000014969	29.4779	-0.165464	0.595955	-0.277646	0.781284	0.891996
ENSDARG00000077982	23.1418	4.16637	1.60332	2.59858	0.00936095	0.0377429
ENSDARG00000006399	2653.7	-0.332869	0.0953545	-3.49085	0.000481483	0.00306664
ENSDARG00000075433	9293.24	-0.038534	0.0477749	-0.806575	0.419911	0.619054
ENSDARG00000040141	1.11696	2.95434	3.01812	0.97887	0.327644	NA
ENSDARG00000100781	1.24653	0	3.25329	0	1	NA
ENSDARG00000076004	869.67	0.0609905	0.0900847	0.677035	0.498384	0.686368
ENSDARG00000054683	5.16823	-1.4975	1.3728	-1.09084	0.275345	0.467877
ENSDARG00000067605	77.2488	0.565216	0.366276	1.54314	0.122797	0.267511
ENSDARG00000088906	14.8264	4.16536	1.62079	2.56995	0.0101713	0.0403695
ENSDARG00000117294	4.30756	-2.27432	1.53281	-1.48376	0.137872	0.289725
ENSDARG00000063511	104.364	-0.025953	0.285385	-0.0909403	0.92754	0.989365
ENSDARG00000097704	2.35135	0	2.55771	0	1	NA
ENSDARG00000012219	154.811	-0.165581	0.227508	-0.727802	0.466735	0.660715
ENSDARG00000110581	498.983	0.493906	0.138967	3.55413	0.000379232	0.00247576
ENSDARG00000032129	390.952	0.104589	0.1401	0.74653	0.455347	0.651025
ENSDARG00000015128	11258.8	-0.235233	0.131799	-1.78479	0.0742955	0.187758
ENSDARG00000058710	20.9678	0.594798	0.656946	0.9054	0.365254	0.564494
ENSDARG00000016481	149.221	0.98412	0.230151	4.27598	1.90301e-05	0.000172171
ENSDARG00000069249	262.017	0.428903	0.180576	2.37519	0.01754	0.0625123
ENSDARG00000017960	64.1227	0.33825	0.354485	0.954201	0.339982	0.537199
ENSDARG00000061249	172.343	0.482556	0.21121	2.28472	0.0223295	0.0753401
ENSDARG00000097082	58.5186	-0.122256	0.31725	-0.385362	0.699969	0.83579
ENSDARG00000094177	1.84203	-1.64568	2.44419	-0.673302	0.500755	NA
ENSDARG00000078551	27.4405	-0.491966	0.484929	-1.01451	0.310338	0.506231
ENSDARG00000116723	1.49711	4.1578	2.42344	1.71566	0.0862242	NA
ENSDARG00000021572	15.041	4.16533	1.62716	2.55988	0.0104709	0.0413905
ENSDARG00000014674	283.924	-0.524967	0.181751	-2.88839	0.00387214	0.01826
ENSDARG00000068590	21.6378	0.475952	0.63962	0.744116	0.456806	0.652436
ENSDARG00000068915	4.10304	-0.104927	1.71494	-0.0611839	0.951213	0.998779
ENSDARG00000053876	164.085	0.0879973	0.196174	0.448568	0.653743	0.803191
ENSDARG00000098696	12.6362	-2.73649	1.12136	-2.44033	0.0146738	0.0543874
ENSDARG00000046053	11.2459	4.0872	1.58688	2.57561	0.0100062	0.0398508
ENSDARG00000069922	5553.42	-0.369595	0.0509118	-7.25952	3.88474e-13	1.0352e-11
ENSDARG00000000423	111.268	0.29391	0.259026	1.13467	0.256512	0.446506
ENSDARG00000103351	16.0427	0.648538	1.18972	0.545117	0.585673	0.753345
ENSDARG00000102501	0.554393	1.35474	4.51895	0.29979	0.764337	NA
ENSDARG00000053062	9.69413	1.26536	0.774869	1.63299	0.10247	0.23562
ENSDARG00000057167	2179.19	-0.182233	0.0676444	-2.69398	0.00706044	0.0300965
ENSDARG00000044290	0.558854	0.895133	3.6706	0.243866	0.807335	NA
ENSDARG00000045618	1082.34	-0.670881	0.110543	-6.06896	1.28743e-09	2.34098e-08
ENSDARG00000060012	285.39	-0.688696	0.203036	-3.39199	0.000693875	0.00421769
ENSDARG00000041221	11.3629	-0.0901223	1.54269	-0.0584191	0.953415	0.99941
ENSDARG00000026908	1942.99	-0.403554	0.0742225	-5.43708	5.41604e-08	7.79902e-07
ENSDARG00000092775	5.94164	0.0794446	1.10502	0.0718945	0.942686	0.996312
ENSDARG00000053500	71.9186	-0.385259	0.396311	-0.972111	0.330995	0.527403
ENSDARG00000008568	353.665	-0.225286	0.172235	-1.30801	0.190869	0.363417
ENSDARG00000034982	198.474	0.404053	0.219987	1.83672	0.0662517	0.171904
ENSDARG00000101431	80.0302	0.288284	0.318149	0.906127	0.364869	0.56417
ENSDARG00000095072	1.71086	-1.55781	7.08989	-0.219723	0.826087	NA
ENSDARG00000100292	0.455059	0	4.88058	0	1	NA
ENSDARG00000063126	179.867	-0.430848	0.229936	-1.87377	0.0609618	0.16143
ENSDARG00000039162	849.297	0.208593	0.100145	2.0829	0.0372601	0.11161
ENSDARG00000068701	20.573	0.435493	0.884811	0.492187	0.622587	0.780898
ENSDARG00000057918	312.542	0.473242	0.165411	2.86101	0.00422295	0.0196398
ENSDARG00000025559	18.8287	0.824883	0.644074	1.28073	0.20029	0.375913
ENSDARG00000104568	147.545	0.0463128	0.292384	0.158397	0.874144	0.954134
ENSDARG00000063314	14.1195	4.08644	1.56559	2.61016	0.00904993	0.0368171
ENSDARG00000041554	0.327111	0	6.92539	0	1	NA
ENSDARG00000054835	80.0442	0.645265	0.330939	1.9498	0.0512001	0.141669
ENSDARG00000004714	724.914	0.180116	0.114455	1.57369	0.11556	0.256558
ENSDARG00000062674	168.108	0.0260553	0.205688	0.126674	0.899198	0.971086
ENSDARG00000020364	1.33295	4.80786	2.64779	1.8158	0.0694005	NA
ENSDARG00000086789	227.681	0.590238	0.17523	3.36836	0.000756165	0.00454017
ENSDARG00000087950	398.692	-0.307051	0.134765	-2.27841	0.0227021	0.0763889
ENSDARG00000068637	512.581	4.07727	0.19887	20.5022	2.0577e-93	1.2311e-90
ENSDARG00000021193	3878.02	-0.668421	0.0602894	-11.0869	1.45257e-28	1.12253e-26
ENSDARG00000100743	18.9564	0.999943	0.661443	1.51176	0.130595	0.279532
ENSDARG00000113438	0.456351	0	4.81208	0	1	NA
ENSDARG00000094374	1.6933	-0.074784	2.60729	-0.0286826	0.977118	NA
ENSDARG00000093384	0.903483	0	4.05454	0	1	NA
ENSDARG00000002986	285.067	3.94382	1.5636	2.52227	0.0116599	0.0451475
ENSDARG00000037415	10.9243	0.284257	0.975163	0.291496	0.770672	0.885056
ENSDARG00000114396	0.608406	2.36959	3.75731	0.630661	0.528262	NA
ENSDARG00000098803	8.80945	3.94191	1.11239	3.54364	0.000394642	0.00256822
ENSDARG00000089626	711.783	-0.832441	0.1146	-7.26391	3.7606e-13	1.00357e-11
ENSDARG00000042988	59.2739	3.86674	0.488735	7.91173	2.53847e-15	8.25981e-14
ENSDARG00000063242	101.106	0.847628	0.312783	2.70996	0.0067292	0.0289306
ENSDARG00000016443	5151.23	0.118393	0.0543996	2.17635	0.0295287	0.0934749
ENSDARG00000117384	50.7483	0.710571	0.519096	1.36886	0.171042	0.336578
ENSDARG00000002411	4.48852	-0.0821812	2.215	-0.0371021	0.970404	1
ENSDARG00000059039	2.943	0	2.41989	0	1	1
ENSDARG00000070340	2.24197	0	2.52664	0	1	NA
ENSDARG00000100375	16.131	1.46368	0.65139	2.24701	0.0246396	0.081431
ENSDARG00000025889	657.087	-0.328646	0.121786	-2.69856	0.00696407	0.0297404
ENSDARG00000020201	323.193	0.426569	0.161367	2.64347	0.00820604	0.0340486
ENSDARG00000095396	5.80532	-2.40629	1.06488	-2.25967	0.0238416	0.0795162
ENSDARG00000076381	1.4803	0	2.87332	0	1	NA
ENSDARG00000115199	12.4597	3.84708	0.913293	4.21232	2.52767e-05	0.000222183
ENSDARG00000060253	3.89215	1.63373	1.54148	1.05984	0.289215	0.484078
ENSDARG00000018404	11710.1	-0.366919	0.0553514	-6.6289	3.38208e-11	7.3797e-10
ENSDARG00000104339	18.3731	-0.240105	0.650902	-0.36888	0.712217	0.8455
ENSDARG00000027070	32.8841	3.8071	0.676751	5.62556	1.84907e-08	2.82494e-07
ENSDARG00000027079	1.14072	1.35581	2.96055	0.457961	0.646981	NA
ENSDARG00000101891	518.686	0.398508	0.139978	2.84693	0.00441431	0.0203409
ENSDARG00000101776	0.975401	0	2.93318	0	1	NA
ENSDARG00000063297	52.4789	0.561786	0.437553	1.28393	0.199167	0.374413
ENSDARG00000028257	2.23177	-1.53353	2.4596	-0.623488	0.532964	NA
ENSDARG00000110256	1.61862	0	2.91092	0	1	NA
ENSDARG00000092336	2.03757	2.91941	2.28735	1.27633	0.20184	NA
ENSDARG00000100482	58.8128	-0.474385	0.331583	-1.43067	0.152525	0.31114
ENSDARG00000013023	26.3968	0.528117	0.558605	0.945421	0.344444	0.542263
ENSDARG00000103817	4.81264	0.924803	1.17674	0.785903	0.431924	0.630283
ENSDARG00000037587	0.644811	1.3549	4.14053	0.327229	0.743495	NA
ENSDARG00000110055	0.747539	-1.05735	3.53545	-0.29907	0.764887	NA
ENSDARG00000095224	66.8946	-0.243182	0.346009	-0.702818	0.482169	0.673305
ENSDARG00000104820	368.222	0.365036	0.144807	2.52086	0.011707	0.0452787
ENSDARG00000073684	165.388	-0.506536	0.380404	-1.33157	0.183	0.35267
ENSDARG00000114646	5.47201	0.938089	1.28226	0.73159	0.464419	0.658878
ENSDARG00000005652	215.173	-0.620863	0.213482	-2.90827	0.00363439	0.017373
ENSDARG00000029474	535.581	0.489547	0.129202	3.789	0.000151257	0.00110753
ENSDARG00000078072	0.906749	0	3.81752	0	1	NA
ENSDARG00000094678	37.5377	3.73955	0.542677	6.89094	5.54238e-12	1.29955e-10
ENSDARG00000016782	1332	-0.0279096	0.0879392	-0.317374	0.75096	0.871685
ENSDARG00000017105	1179.68	-0.0542927	0.109552	-0.495588	0.620185	0.778885
ENSDARG00000078866	1836.71	-0.155505	0.0815584	-1.90667	0.0565627	0.152525
ENSDARG00000079544	0.661696	0	7.35484	0	1	NA
ENSDARG00000062181	57.6233	0.0731858	0.449433	0.16284	0.870644	0.951473
ENSDARG00000100940	5.65359	0.241544	1.27825	0.188965	0.85012	0.93687
ENSDARG00000058207	81.7738	-0.10517	0.300545	-0.349931	0.72639	0.855551
ENSDARG00000078066	5.93772	-0.662625	1.27773	-0.518595	0.604043	0.766502
ENSDARG00000077557	2.07968	0.928452	1.80547	0.514243	0.607082	NA
ENSDARG00000014181	21.1937	1.07479	0.776803	1.38361	0.166479	0.330729
ENSDARG00000044942	471.518	-0.0721837	0.140199	-0.514866	0.606647	0.768596
ENSDARG00000096681	7.92497	0.385126	1.13905	0.338111	0.73528	0.861288
ENSDARG00000098463	0.47424	0	5.18558	0	1	NA
ENSDARG00000097368	65.0328	-0.565862	0.303861	-1.86224	0.0625698	0.164818
ENSDARG00000038114	119.821	-0.469406	0.252311	-1.86043	0.0628253	0.16535
ENSDARG00000035577	541.452	-0.0723156	0.121104	-0.597134	0.550418	0.725713
ENSDARG00000019961	107.318	-0.0143796	0.2733	-0.0526149	0.958039	1
ENSDARG00000101878	0.424435	0	4.89095	0	1	NA
ENSDARG00000086628	19.2497	3.66885	0.953886	3.84622	0.000119955	0.000901463
ENSDARG00000008020	263.382	0.125754	0.167998	0.748543	0.454133	0.649858
ENSDARG00000090901	72.3237	3.62644	0.444541	8.15772	3.41405e-16	1.20381e-14
ENSDARG00000040822	837.388	0.406899	0.101403	4.01271	6.00266e-05	0.000483419
ENSDARG00000061908	237.886	-0.754167	0.199214	-3.78571	0.000153268	0.00112092
ENSDARG00000078768	28.1545	-0.954781	0.644271	-1.48196	0.138352	0.290409
ENSDARG00000043470	0.754544	-1.54801	3.90788	-0.396124	0.692014	NA
ENSDARG00000059582	11.7573	-0.0906477	1.07125	-0.0846183	0.932565	0.991919
ENSDARG00000117774	4.04962	-3.16555	1.30103	-2.43311	0.0149698	0.0552166
ENSDARG00000009178	85.0199	-0.104524	0.327005	-0.319639	0.749242	0.870688
ENSDARG00000005154	1.13782	1.35432	7.3544	0.184151	0.853895	NA
ENSDARG00000077746	15.6553	-0.502572	1.2443	-0.403901	0.686286	0.826207
ENSDARG00000031956	163.956	0.114324	0.23846	0.479425	0.631636	0.787401
ENSDARG00000077087	4.68494	2.9168	1.76608	1.65157	0.098623	0.229621
ENSDARG00000040350	116.199	0.461028	0.268032	1.72005	0.0854242	0.207459
ENSDARG00000096748	0.486887	0	5.52903	0	1	NA
ENSDARG00000022858	4.10787	1.34794	1.37282	0.98188	0.326159	0.522259
ENSDARG00000096954	68.9027	0.545019	0.327136	1.66603	0.0957069	0.224636
ENSDARG00000096493	1.54599	3.68638	2.20465	1.67209	0.0945071	NA
ENSDARG00000003968	0.555634	0.914346	4.71176	0.194056	0.846132	NA
ENSDARG00000097123	3.08143	0	2.36029	0	1	1
ENSDARG00000056191	4.98974	-2.26565	1.4397	-1.5737	0.115558	0.256558
ENSDARG00000010155	536.666	-0.463133	0.126638	-3.65714	0.000255041	0.00175715
ENSDARG00000041623	896.692	0.638629	0.187996	3.39703	0.000681208	0.00414785
ENSDARG00000116920	9.79859	1.75935	0.895927	1.96372	0.049563	0.138087
ENSDARG00000035905	140.859	0.322234	0.233836	1.37803	0.168193	0.332926
ENSDARG00000093774	2.58895	-0.460559	1.44746	-0.318185	0.750345	0.871329
ENSDARG00000092693	31475.5	-0.00848495	0.0806645	-0.105188	0.916227	0.983064
ENSDARG00000101465	30.8195	-0.238934	0.526981	-0.453401	0.65026	0.80029
ENSDARG00000045675	22.6653	3.6162	0.960607	3.76449	0.000166889	0.00120862
ENSDARG00000076443	12.1711	0.658567	1.17703	0.559515	0.57581	0.744946
ENSDARG00000101361	103.623	0.851849	0.297406	2.86427	0.00417978	0.019478
ENSDARG00000007812	350.116	-0.0135397	0.172368	-0.0785507	0.93739	0.99417
ENSDARG00000093005	24.1936	-1.72251	0.729085	-2.36257	0.0181487	0.0641027
ENSDARG00000110637	14.5427	3.569	0.897686	3.97578	7.01492e-05	0.000556245
ENSDARG00000096046	1155.27	-0.964178	0.100318	-9.61122	7.16921e-22	3.6833e-20
ENSDARG00000097871	39.2055	0.808778	0.393193	2.05695	0.0396912	0.116924
ENSDARG00000076798	27.3484	0.948808	0.505543	1.87681	0.0605439	0.160553
ENSDARG00000070507	0.385366	0	6.04442	0	1	NA
ENSDARG00000103739	14.0248	1.00595	0.877356	1.14657	0.251558	0.440321
ENSDARG00000097539	30.2965	-0.599845	0.494591	-1.21281	0.225202	0.408416
ENSDARG00000079986	93.3679	-0.210485	0.2485	-0.84702	0.396984	0.596908
ENSDARG00000037057	2235.23	-0.289055	0.0659505	-4.3829	1.17111e-05	0.000110313
ENSDARG00000038566	185.928	-0.255363	0.218474	-1.16885	0.242465	0.429586
ENSDARG00000006052	104.356	-0.163333	0.397561	-0.410837	0.681192	0.822477
ENSDARG00000083189	9.2855	1.50239	1.79006	0.8393	0.401301	0.601692
ENSDARG00000097071	4.62397	-0.642346	1.32253	-0.485696	0.627183	0.784327
ENSDARG00000074166	720.337	-0.33117	0.109177	-3.03335	0.00241857	0.0124127
ENSDARG00000087753	0.890237	1.35519	3.63956	0.372349	0.709633	NA
ENSDARG00000102454	12.6315	0.563553	0.907523	0.620979	0.534613	0.713344
ENSDARG00000088251	429.168	-0.816115	0.121523	-6.71574	1.87114e-11	4.17115e-10
ENSDARG00000077237	126.56	0.771086	0.270965	2.84571	0.00443126	0.0204089
ENSDARG00000076896	0.686146	0	3.34955	0	1	NA
ENSDARG00000100247	6.52851	0.337908	1.37373	0.245979	0.805698	0.906973
ENSDARG00000105584	18.789	0.912802	1.37161	0.665497	0.505733	0.692647
ENSDARG00000067601	329.46	-0.408784	0.220385	-1.85486	0.0636157	0.166825
ENSDARG00000022413	71.4522	0.198621	0.351778	0.56462	0.572332	0.742051
ENSDARG00000100599	232.245	-0.828442	0.195464	-4.23835	2.25173e-05	0.000200109
ENSDARG00000094530	1.40127	-0.0598273	2.47151	-0.0242068	0.980688	NA
ENSDARG00000078404	10.6701	0.193332	0.830801	0.232706	0.81599	0.914049
ENSDARG00000104657	0.617739	1.36555	3.68275	0.370797	0.710789	NA
ENSDARG00000007129	9.08485	0.508426	0.956611	0.531486	0.595082	0.76077
ENSDARG00000075333	181.498	0.390904	0.218178	1.79168	0.0731847	0.185482
ENSDARG00000093862	8.72467	3.54802	1.28599	2.75898	0.00579819	0.0255862
ENSDARG00000105863	1.2996	0	2.91881	0	1	NA
ENSDARG00000028228	173.358	0.289878	0.257241	1.12687	0.259796	0.450153
ENSDARG00000045444	49.431	0.453103	0.554698	0.816847	0.414016	0.613858
ENSDARG00000063574	153.41	0.0982692	0.204227	0.481176	0.630392	0.78641
ENSDARG00000099277	1.5097	-1.51973	2.7865	-0.545388	0.585486	NA
ENSDARG00000091277	13.4091	1.02731	0.736548	1.39477	0.163086	0.326203
ENSDARG00000067596	8.78811	-0.0824752	2.17525	-0.0379153	0.969755	1
ENSDARG00000014420	0.387584	1.36836	5.56622	0.245834	0.805811	NA
ENSDARG00000075500	47.3105	3.53565	0.469393	7.53237	4.98261e-14	1.45531e-12
ENSDARG00000079031	0.806738	4.16045	3.3103	1.25682	0.208819	NA
ENSDARG00000088844	55.6137	0.635131	0.358877	1.76977	0.0767649	0.192011
ENSDARG00000093901	0.455262	-2.49386	4.44837	-0.560624	0.575054	NA
ENSDARG00000071031	1922.38	-0.137422	0.0785385	-1.74974	0.0801635	0.198028
ENSDARG00000045153	36.8777	3.50168	0.750938	4.66308	3.11512e-06	3.32361e-05
ENSDARG00000017429	56.4058	-0.597735	0.321497	-1.85923	0.0629952	0.165677
ENSDARG00000070368	11.296	-1.66715	1.30547	-1.27705	0.201586	0.377908
ENSDARG00000092120	16.6	-0.536262	0.791818	-0.677255	0.498244	0.686269
ENSDARG00000090557	11.3064	0.342796	1.26564	0.270848	0.786508	0.895048
ENSDARG00000052816	209.675	-0.613798	0.255309	-2.40414	0.0162104	0.0588098
ENSDARG00000018936	164.148	0.328442	0.220683	1.4883	0.136673	0.288054
ENSDARG00000090930	115.537	0.287095	0.306805	0.935758	0.349398	0.547228
ENSDARG00000104999	966.902	-0.185209	0.14408	-1.28546	0.198631	0.374011
ENSDARG00000044632	11.1436	1.3722	1.0555	1.30005	0.193584	0.367107
ENSDARG00000033738	3438.6	-0.806732	0.0923013	-8.7402	2.32705e-18	9.65544e-17
ENSDARG00000018985	860.963	0.49586	0.104573	4.74175	2.11878e-06	2.3489e-05
ENSDARG00000034262	131.577	-0.214885	0.251491	-0.854444	0.392859	0.592841
ENSDARG00000088044	0.389986	0	4.40943	0	1	NA
ENSDARG00000079281	67.1005	-0.4771	0.327434	-1.45709	0.145092	0.300036
ENSDARG00000052215	4.07578	1.90543	1.89655	1.00468	0.31505	0.511667
ENSDARG00000092060	55.0864	3.47652	0.495959	7.00971	2.38817e-12	5.82041e-11
ENSDARG00000058089	206.295	0.449338	0.206501	2.17596	0.0295585	0.0935509
ENSDARG00000030289	44.7018	-0.77616	0.51622	-1.50355	0.132698	0.282308
ENSDARG00000052016	1.52562	-1.54012	2.97361	-0.51793	0.604507	NA
ENSDARG00000007264	196.365	-0.0363134	0.235006	-0.154521	0.877199	0.95618
ENSDARG00000099383	142.304	-0.319502	0.231318	-1.38122	0.167211	0.331579
ENSDARG00000076904	18.4655	0.0232498	0.74981	0.0310076	0.975264	1
ENSDARG00000062420	39.5265	1.04452	0.5994	1.74262	0.0814005	0.20031
ENSDARG00000043665	1977.87	-0.265348	0.110271	-2.40633	0.0161135	0.0585307
ENSDARG00000044073	1548.24	-0.631944	0.0911594	-6.93229	4.14068e-12	9.87109e-11
ENSDARG00000105063	14.5766	1.06367	0.861286	1.23498	0.216838	0.39803
ENSDARG00000030598	308.933	0.30696	0.241766	1.26966	0.204207	0.381161
ENSDARG00000089572	147.208	0.488019	0.197948	2.4654	0.0136862	0.0513946
ENSDARG00000022650	444.16	0.867803	0.14445	6.00763	1.88259e-09	3.36058e-08
ENSDARG00000094928	8.09821	-1.52889	2.1704	-0.704428	0.481166	0.672357
ENSDARG00000087764	1.04768	0	4.38416	0	1	NA
ENSDARG00000055753	109.945	-0.0575477	0.29712	-0.193685	0.846423	0.934627
ENSDARG00000102463	186.284	-0.466593	0.19136	-2.4383	0.0147565	0.0545958
ENSDARG00000073799	11.3786	-0.751473	0.857839	-0.876008	0.381026	0.580962
ENSDARG00000074575	63.6181	0.27091	0.35843	0.755823	0.449755	0.646185
ENSDARG00000003375	291.451	-0.388347	0.166442	-2.33323	0.0196363	0.0681502
ENSDARG00000061916	18.3173	1.65747	0.860842	1.9254	0.0541792	0.147622
ENSDARG00000011272	721.342	-0.228204	0.139394	-1.63711	0.101608	0.234169
ENSDARG00000105241	41.7202	0.111844	0.398892	0.280387	0.779181	0.890443
ENSDARG00000093412	132.941	-0.754794	0.236881	-3.18639	0.00144062	0.00792854
ENSDARG00000070898	135.569	0.952591	0.25695	3.7073	0.000209478	0.00147782
ENSDARG00000012946	648.483	-0.0372087	0.106921	-0.348002	0.727838	0.856515
ENSDARG00000043553	2.6474	-0.104771	1.88027	-0.0557214	0.955564	0.999488
ENSDARG00000067817	111.867	0.162576	0.262937	0.618309	0.536372	0.71461
ENSDARG00000055416	176.908	-0.293187	0.279218	-1.05003	0.293704	0.488374
ENSDARG00000105393	3.80511	-0.0919712	1.16626	-0.0788599	0.937144	0.99417
ENSDARG00000075501	106.561	-0.130439	0.237483	-0.549254	0.582831	0.750926
ENSDARG00000061794	2103.43	0.0148335	0.0704164	0.210654	0.833157	0.925581
ENSDARG00000101670	61.9357	1.16143	0.656688	1.76862	0.0769575	0.192392
ENSDARG00000070539	0.886569	-1.51726	3.65972	-0.414585	0.678446	NA
ENSDARG00000079645	9.28642	-1.52451	2.16626	-0.703752	0.481587	0.672844
ENSDARG00000097507	15.8478	0.00771233	0.62362	0.012367	0.990133	1
ENSDARG00000011683	22.0098	1.35133	0.667405	2.02475	0.0428933	0.123935
ENSDARG00000042956	169.135	0.627254	0.201282	3.1163	0.00183137	0.00976941
ENSDARG00000091970	3.48079	0	2.30949	0	1	1
ENSDARG00000096963	6.8368	1.02958	1.00721	1.02221	0.306681	0.502297
ENSDARG00000053179	12.0427	-0.0856505	1.05391	-0.0812691	0.935228	0.993281
ENSDARG00000025703	13.6224	-0.964179	0.667522	-1.44442	0.148622	0.305462
ENSDARG00000099970	18208.9	-0.352944	0.0934461	-3.77697	0.000158745	0.00115779
[truncated: 20,469 more rows]

## Sheet: WT8h_MUT8h
	baseMean	log2FoldChange	lfcSE	stat	pvalue	padj
ENSDARG00000115161	269.753	10.4402	1.4494	7.20312	5.88505e-13	1.50979e-11
ENSDARG00000038683	9.74426	7.58031	1.5958	4.75017	2.03243e-06	2.18656e-05
ENSDARG00000109267	41.9909	7.49142	1.48509	5.04441	4.54926e-07	5.5572e-06
ENSDARG00000094350	14.0621	7.48795	1.54446	4.84826	1.24547e-06	1.38633e-05
ENSDARG00000101174	15.6277	7.48427	1.55644	4.8086	1.51993e-06	1.67287e-05
ENSDARG00000076819	27.1984	7.41012	1.54013	4.81135	1.49913e-06	1.65101e-05
ENSDARG00000069189	10.4593	7.3815	1.57658	4.68196	2.84143e-06	2.98072e-05
ENSDARG00000093532	10.5904	7.26487	1.58095	4.59527	4.32199e-06	4.40067e-05
ENSDARG00000116774	38.818	7.10018	1.47928	4.79975	1.58861e-06	1.74195e-05
ENSDARG00000096522	10.3703	7.05807	1.58119	4.46377	8.05304e-06	7.76487e-05
ENSDARG00000099384	74.0891	6.81498	0.871326	7.82139	5.22447e-15	1.63159e-13
ENSDARG00000095949	40.0387	6.76554	1.07314	6.30441	2.8929e-10	5.40539e-09
ENSDARG00000100540	139.502	6.61559	0.855141	7.73625	1.02392e-14	3.13129e-13
ENSDARG00000074509	6.88021	6.60292	1.65113	3.99904	6.35999e-05	0.000503896
ENSDARG00000092294	5.86403	6.48689	1.76371	3.67799	0.00023508	0.00163336
ENSDARG00000097248	3.94308	6.47186	1.85157	3.49533	0.000473476	0.00300185
ENSDARG00000058508	46.5232	6.45035	1.07788	5.98427	2.17361e-09	3.70142e-08
ENSDARG00000006544	30.8678	6.29602	1.51734	4.14938	3.33383e-05	0.000282226
ENSDARG00000056166	40.6696	6.20719	0.895186	6.93397	4.09198e-12	9.47967e-11
ENSDARG00000094386	20.2975	6.18869	1.54898	3.99534	6.46007e-05	0.000510909
ENSDARG00000095939	10.163	6.18215	1.56982	3.93812	8.21223e-05	0.000633277
ENSDARG00000102143	17.5534	6.1467	1.56702	3.92254	8.76196e-05	0.000669302
ENSDARG00000102328	6.60358	6.1196	2.49642	2.45135	0.014232	0.0535586
ENSDARG00000097166	5.69483	6.02726	1.70371	3.53772	0.00040359	0.00261505
ENSDARG00000095528	11.3607	6.01754	1.61261	3.73156	0.000190299	0.00135525
ENSDARG00000103534	3.81728	6.01302	1.82071	3.30256	0.000958069	0.00556152
ENSDARG00000100972	1.43662	5.99561	2.91536	2.05656	0.0397285	NA
ENSDARG00000113896	19.2068	5.99358	1.5467	3.87508	0.000106588	0.00080138
ENSDARG00000101318	2.24952	5.96071	7.21954	0.825635	0.409011	NA
ENSDARG00000096974	4.68271	5.93859	1.77477	3.34612	0.000819496	0.00484017
ENSDARG00000051981	7.57078	5.93216	1.64352	3.60942	0.000306888	0.00206178
ENSDARG00000040177	4.02007	5.90825	1.76913	3.33964	0.000838873	0.00494264
ENSDARG00000012535	6.29314	5.89227	1.70013	3.46578	0.00052869	0.00330918
ENSDARG00000099068	33.321	5.83688	1.52643	3.82387	0.000131375	0.000967982
ENSDARG00000087349	5.0264	5.82253	1.73973	3.3468	0.000817488	0.00483275
ENSDARG00000098949	2.13696	5.81625	2.34821	2.47688	0.0132537	NA
ENSDARG00000044400	1.88909	5.7911	2.25003	2.57378	0.0100593	NA
ENSDARG00000095482	3.22464	5.74304	1.84339	3.11548	0.00183647	NA
ENSDARG00000099421	1.49744	5.68498	7.22086	0.7873	0.431106	NA
ENSDARG00000093651	4.09082	5.6343	1.82224	3.09196	0.00198838	0.01038
ENSDARG00000097487	2.73314	5.58853	5.79796	0.963878	0.335107	NA
ENSDARG00000093926	3.05239	5.53845	1.97588	2.80302	0.00506258	NA
ENSDARG00000095384	10.1939	5.53457	1.6733	3.30759	0.000941031	0.0054752
ENSDARG00000014803	2.4019	5.51698	2.04442	2.69855	0.00696413	NA
ENSDARG00000086130	6.57028	5.51135	1.66818	3.30382	0.000953782	0.00553845
ENSDARG00000102395	6.9839	5.47724	1.78621	3.0664	0.00216651	0.0111974
ENSDARG00000005050	66.4033	5.47255	0.774318	7.06757	1.57665e-12	3.84399e-11
ENSDARG00000011693	2.15757	5.35227	2.06154	2.59625	0.00942469	NA
ENSDARG00000058672	12.8651	5.34296	1.22766	4.35216	1.348e-05	0.0001241
ENSDARG00000092500	2.90343	5.31948	2.05924	2.58323	0.00978814	NA
ENSDARG00000077068	64.5727	5.25345	0.710513	7.39388	1.42606e-13	3.90203e-12
ENSDARG00000060322	39.6916	5.25313	1.49904	3.50432	0.000457767	0.00292006
ENSDARG00000043796	12.6055	5.25146	1.634	3.21387	0.00130961	0.00729422
ENSDARG00000097913	1.96478	5.24984	2.42502	2.16487	0.0303978	NA
ENSDARG00000061421	2.97003	5.24886	1.98032	2.65052	0.00803685	NA
ENSDARG00000022139	19.5552	5.243	1.56051	3.35979	0.000780015	0.00463759
ENSDARG00000095275	6.25569	5.23247	1.78994	2.92327	0.00346375	0.0166328
ENSDARG00000094346	1.39463	5.22145	3.1657	1.64939	0.0990686	NA
ENSDARG00000024865	2.54503	5.20517	2.09014	2.49035	0.0127618	NA
ENSDARG00000038681	4.54626	5.14541	1.80416	2.85197	0.00434497	0.0201104
ENSDARG00000058799	20.4512	5.14341	1.57311	3.26957	0.0010771	0.00616145
ENSDARG00000094176	1.32213	5.13875	2.56139	2.00624	0.0448311	NA
ENSDARG00000037192	10.5787	5.12955	1.61505	3.17609	0.00149277	0.00814136
ENSDARG00000077697	3.18657	5.12906	1.84291	2.78313	0.00538367	NA
ENSDARG00000087714	4.46515	5.12094	1.80115	2.84315	0.00446702	0.0205676
ENSDARG00000058678	2.09009	5.10955	2.2044	2.31789	0.0204552	NA
ENSDARG00000103577	3.42083	5.04628	1.9528	2.58412	0.00976269	NA
ENSDARG00000058673	26.1228	5.03785	0.681909	7.38787	1.49205e-13	4.07626e-12
ENSDARG00000088837	7.77274	5.03145	1.67398	3.00568	0.00264989	0.0132436
ENSDARG00000068915	4.10304	5.02832	2.19588	2.28989	0.0220275	0.0756036
ENSDARG00000020072	300.895	5.01317	1.50723	3.32609	0.00088074	0.0051635
ENSDARG00000109428	7.54983	5.01114	1.26153	3.97228	7.11894e-05	0.000556917
ENSDARG00000097323	7.55254	5.01023	1.66276	3.0132	0.00258511	0.0129703
ENSDARG00000034577	0.65698	4.99539	4.69245	1.06456	0.287076	NA
ENSDARG00000019516	3.30435	4.99032	1.87285	2.66456	0.0077089	NA
ENSDARG00000094138	7.08474	4.9651	2.31725	2.14267	0.0321394	0.101755
ENSDARG00000098570	29.9997	4.9365	0.837775	5.89239	3.80641e-09	6.34736e-08
ENSDARG00000094232	2.47783	4.90862	2.10528	2.33158	0.0197227	NA
ENSDARG00000092518	4.20824	4.89635	1.76859	2.76851	0.0056314	0.0248851
ENSDARG00000101087	12.5397	4.89366	1.61179	3.03616	0.00239614	0.0121919
ENSDARG00000091561	3.06944	4.88712	2.05391	2.37942	0.01734	NA
ENSDARG00000096499	2.43186	4.88697	2.27965	2.14374	0.0320538	NA
ENSDARG00000094914	1.63444	4.87508	2.59997	1.87505	0.0607859	NA
ENSDARG00000095719	2.41012	4.86437	2.2651	2.14753	0.0317509	NA
ENSDARG00000052905	6.36605	4.86104	7.22668	0.672651	0.501169	0.691765
ENSDARG00000067847	8.5396	4.85374	1.61021	3.01436	0.00257523	0.0129354
ENSDARG00000100794	77.8984	4.84258	1.4899	3.25026	0.00115299	0.00652793
ENSDARG00000093131	5.19992	4.80198	1.78597	2.68872	0.0071727	0.0305137
ENSDARG00000104722	8.53752	4.76996	1.68541	2.83016	0.00465254	0.0212722
ENSDARG00000115690	1.42027	4.76871	3.61157	1.3204	0.186702	NA
ENSDARG00000075428	1.71146	4.75534	7.2277	0.657933	0.510581	NA
ENSDARG00000054153	6.53065	4.75426	1.73956	2.73302	0.00627558	0.0272816
ENSDARG00000059850	2.3071	4.74303	2.17666	2.17904	0.029329	NA
ENSDARG00000074905	2.44952	4.63436	2.09399	2.21317	0.026886	NA
ENSDARG00000036567	1.79351	4.62185	2.09929	2.20163	0.0276918	NA
ENSDARG00000076076	2.39686	4.62141	2.04762	2.25697	0.0240101	NA
ENSDARG00000012640	4.86033	4.61862	1.83548	2.5163	0.0118595	0.0461227
ENSDARG00000037607	1.38885	4.6102	2.62752	1.75458	0.0793315	NA
ENSDARG00000102574	1.79975	4.60966	2.27237	2.02857	0.0425024	NA
ENSDARG00000043492	2.23503	4.60911	2.0683	2.22846	0.0258501	NA
ENSDARG00000075826	4.80447	4.60698	1.74946	2.63338	0.00845406	0.0350209
ENSDARG00000100810	1.94646	4.59661	2.02687	2.26784	0.0233389	NA
ENSDARG00000104422	2.55736	4.59651	2.09646	2.19252	0.0283423	NA
ENSDARG00000033950	4.55137	4.57617	1.80846	2.53042	0.0113925	0.0447
ENSDARG00000079858	3.36641	4.57525	1.84168	2.48429	0.0129812	NA
ENSDARG00000095911	0.895011	4.56646	3.07226	1.48635	0.137186	NA
ENSDARG00000037747	2.43902	4.54384	2.15968	2.10394	0.0353839	NA
ENSDARG00000060496	15.4177	4.53961	0.982764	4.61923	3.85169e-06	3.9491e-05
ENSDARG00000113976	0.863334	4.53256	7.2301	0.626901	0.530724	NA
ENSDARG00000089875	12.0596	4.52628	1.57207	2.87919	0.003987	0.0187232
ENSDARG00000092170	114.626	4.5174	1.48489	3.04225	0.00234818	0.0119684
ENSDARG00000097931	5.11311	4.51174	1.43704	3.13961	0.00169174	0.00905881
ENSDARG00000115195	1.50799	4.50031	5.32591	0.844985	0.398119	NA
ENSDARG00000096478	1.04836	4.4843	7.23067	0.620177	0.535141	NA
ENSDARG00000089110	0.584225	4.48352	4.62807	0.968766	0.332662	NA
ENSDARG00000094678	37.5377	4.47218	0.622347	7.18599	6.67213e-13	1.69937e-11
ENSDARG00000099444	3.95267	4.44526	1.92718	2.30661	0.0210766	0.0731533
ENSDARG00000001825	9.11187	4.44011	1.67743	2.64697	0.00812155	0.0338657
ENSDARG00000086189	40.8132	4.43354	1.56242	2.8376	0.0045454	0.0208795
ENSDARG00000095782	0.995006	4.43328	2.91719	1.51971	0.128585	NA
ENSDARG00000097526	1.56982	4.43291	2.12721	2.0839	0.0371688	NA
ENSDARG00000103031	4.37944	4.43225	1.78058	2.48921	0.0128026	0.0490674
ENSDARG00000096879	6.11884	4.43215	1.75385	2.52709	0.0115011	0.0450863
ENSDARG00000055172	8.00207	4.43191	1.69952	2.60775	0.00911401	0.0371968
ENSDARG00000023369	40.499	4.42751	0.807309	5.48428	4.15145e-08	5.95143e-07
ENSDARG00000104590	5.63252	4.4202	1.96986	2.24391	0.0248381	0.0831195
ENSDARG00000117011	3.03195	4.41934	2.01496	2.19327	0.0282882	NA
ENSDARG00000103681	3.78946	4.41893	2.09188	2.11242	0.0346503	0.107774
ENSDARG00000015515	2.29901	4.41881	2.11743	2.08687	0.0368996	NA
ENSDARG00000100969	1.69684	4.41735	2.72159	1.62308	0.104573	NA
ENSDARG00000110183	1.79	4.40488	2.09653	2.10103	0.0356379	NA
ENSDARG00000014682	1.94862	4.40318	2.30053	1.91398	0.0556222	NA
ENSDARG00000091912	2.52453	4.39896	4.94926	0.888812	0.374104	NA
ENSDARG00000022183	38.3999	4.39759	0.726579	6.05246	1.42652e-09	2.47936e-08
ENSDARG00000077745	3.73692	4.3914	1.77749	2.47056	0.0134901	0.0511814
ENSDARG00000003399	2.31785	4.38661	2.47115	1.77513	0.075877	NA
ENSDARG00000013476	42.8603	4.38195	1.50505	2.9115	0.00359703	0.0171568
ENSDARG00000087293	9.52682	4.37457	1.08525	4.03092	5.55588e-05	0.000445782
ENSDARG00000110114	3.21749	4.36516	3.7396	1.16728	0.243097	NA
ENSDARG00000100703	2.59238	4.34888	1.82348	2.38494	0.0170819	NA
ENSDARG00000104200	6.20111	4.30932	1.40872	3.05903	0.00222056	0.0114263
ENSDARG00000076351	0.653719	4.30686	4.51896	0.953066	0.340557	NA
ENSDARG00000060637	22.9728	4.30395	1.20073	3.58446	0.000337782	0.00223955
ENSDARG00000104088	3.89187	4.28879	1.94696	2.20282	0.0276077	0.0904361
ENSDARG00000017163	7.10566	4.28744	1.91544	2.23836	0.0251979	0.0841007
ENSDARG00000093486	2.56101	4.27627	1.99835	2.1399	0.0323631	NA
ENSDARG00000061685	3.78916	4.25958	1.88363	2.26136	0.0237368	0.0801628
ENSDARG00000004256	4.78809	4.25648	1.77809	2.39384	0.0166729	0.0607901
ENSDARG00000042616	6.23225	4.25435	1.72681	2.4637	0.0137511	0.0520703
ENSDARG00000103441	2.03013	4.24815	2.1681	1.95939	0.0500671	NA
ENSDARG00000042703	2.17337	4.24772	2.07513	2.04697	0.0406609	NA
ENSDARG00000091489	2.63212	4.24697	1.95317	2.17439	0.0296756	NA
ENSDARG00000100876	3.29798	4.2461	1.85594	2.28784	0.0221468	NA
ENSDARG00000089179	30.3149	4.24458	0.850377	4.99141	5.99412e-07	7.11566e-06
ENSDARG00000080675	10.9398	4.24374	1.57235	2.69898	0.00695518	0.0296956
ENSDARG00000083189	9.2855	4.23466	1.68472	2.51357	0.0119516	0.0464403
ENSDARG00000103769	32.0173	4.23297	1.12824	3.75185	0.000175538	0.00125823
ENSDARG00000068923	2.17098	4.23237	2.12125	1.99523	0.0460182	NA
ENSDARG00000092858	1.8534	4.23194	2.3729	1.78345	0.0745137	NA
ENSDARG00000105781	6.16777	4.22159	1.80913	2.33349	0.0196225	0.0690326
ENSDARG00000073709	4.59065	4.22127	1.82169	2.31723	0.0204912	0.0715815
ENSDARG00000101522	2.32435	4.21752	2.04291	2.06447	0.0389735	NA
ENSDARG00000041119	1.30464	4.21278	3.10381	1.35729	0.174688	NA
ENSDARG00000041791	0.436088	4.21122	5.53506	0.760826	0.446761	NA
ENSDARG00000039100	24.6141	4.2112	0.592192	7.11121	1.15034e-12	2.86386e-11
ENSDARG00000101450	10.8286	4.20662	1.23775	3.39861	0.000677299	0.00411254
ENSDARG00000061417	52.2588	4.20631	0.498182	8.44333	3.08423e-17	1.14291e-15
ENSDARG00000112337	35.3825	4.20537	0.667842	6.29696	3.03546e-10	5.64788e-09
ENSDARG00000099860	749.287	4.20467	0.201074	20.9111	4.2444e-97	4.168e-94
ENSDARG00000091904	3.76869	4.20131	2.10092	1.99975	0.0455277	0.132382
ENSDARG00000077557	2.07968	4.20061	2.14303	1.96012	0.0499812	NA
ENSDARG00000070442	1.35433	4.17712	2.71669	1.53758	0.124152	NA
ENSDARG00000112898	0.84969	4.17323	3.62268	1.15197	0.249332	NA
ENSDARG00000105322	0.743501	4.17018	7.2349	0.576398	0.564346	NA
ENSDARG00000104380	46.2695	4.15624	0.538266	7.72152	1.14951e-14	3.4852e-13
ENSDARG00000029432	18.0282	4.14312	0.996246	4.15873	3.2002e-05	0.000271955
ENSDARG00000067889	1.4575	4.13949	2.67139	1.54956	0.121247	NA
ENSDARG00000111373	10.5448	4.08549	6.7507	0.605195	0.545049	0.724002
ENSDARG00000116627	2.77965	4.08466	5.07995	0.804075	0.421354	NA
ENSDARG00000100154	2.03866	4.07262	2.25612	1.80514	0.0710522	NA
ENSDARG00000100799	3.92576	4.06653	2.02251	2.01064	0.044364	0.129976
ENSDARG00000057112	0.771419	4.06039	3.18596	1.27446	0.202499	NA
ENSDARG00000091951	15.3263	4.06008	0.929707	4.36705	1.25935e-05	0.000116363
ENSDARG00000095674	3.87998	4.04561	1.87452	2.15821	0.0309113	0.0987152
ENSDARG00000099284	1.2757	4.04087	5.36066	0.753801	0.450969	NA
ENSDARG00000068660	0.880122	4.04005	3.68775	1.09553	0.273284	NA
ENSDARG00000099470	1.93401	4.03731	2.43908	1.65526	0.0978715	NA
ENSDARG00000069703	1.56859	4.03712	2.40305	1.68	0.0929571	NA
ENSDARG00000095941	2.14187	4.03526	2.14146	1.88435	0.0595181	NA
ENSDARG00000096271	2.74561	4.03392	2.02239	1.99463	0.0460831	NA
ENSDARG00000094132	4.40699	4.03208	1.90761	2.11368	0.0345423	0.10756
ENSDARG00000063186	5.51323	4.02874	1.77439	2.2705	0.0231775	0.07871
ENSDARG00000098585	0.755994	4.01837	4.7725	0.841985	0.399796	NA
ENSDARG00000044204	0.844838	4.01826	3.35421	1.19797	0.230927	NA
ENSDARG00000002831	0.824036	4.01822	3.14626	1.27714	0.201551	NA
ENSDARG00000099466	1.51846	4.01809	2.7043	1.48581	0.137328	NA
ENSDARG00000101977	1.8926	4.01789	2.35026	1.70956	0.0873481	NA
ENSDARG00000041221	11.3629	4.01616	1.65196	2.43115	0.0150512	0.0559203
ENSDARG00000105459	1.66601	4.01586	2.38596	1.68312	0.0923513	NA
ENSDARG00000096269	4.89456	4.01031	1.7404	2.30425	0.0212086	0.0735353
ENSDARG00000017739	3.33135	4.00392	1.85732	2.15575	0.0311034	NA
ENSDARG00000067606	3.95978	4.00267	1.89509	2.11213	0.0346756	0.107833
ENSDARG00000099562	11.9794	4.00186	1.65556	2.41722	0.0156396	0.0576287
ENSDARG00000098654	1.69654	3.9992	2.2735	1.75905	0.0785685	NA
ENSDARG00000053771	1.23501	3.9971	2.9547	1.3528	0.176121	NA
ENSDARG00000090145	0.751612	3.99645	3.46967	1.15182	0.249393	NA
ENSDARG00000078101	26.6933	3.99286	0.732391	5.45182	4.98578e-08	7.06726e-07
ENSDARG00000045853	20.2834	3.9851	1.54863	2.5733	0.0100733	0.0403938
ENSDARG00000033727	2.60347	3.98418	2.04066	1.9524	0.050891	NA
ENSDARG00000093010	2.12182	3.97962	2.34711	1.69554	0.089973	NA
ENSDARG00000117781	110.867	3.97893	0.337186	11.8004	3.8845e-32	3.69153e-30
ENSDARG00000097452	33.3294	3.97856	0.683966	5.8169	5.99486e-09	9.72157e-08
ENSDARG00000016897	4.75755	3.97667	1.71078	2.32448	0.0200997	0.0705064
ENSDARG00000095106	2.97437	3.97115	1.94369	2.0431	0.0410424	NA
ENSDARG00000090192	6.98992	3.97089	1.68524	2.35627	0.0184597	0.0657319
ENSDARG00000097770	137.129	3.96759	0.49715	7.98068	1.4553e-15	4.7903e-14
ENSDARG00000117594	2.49244	3.96533	2.10861	1.88054	0.0600339	NA
ENSDARG00000100484	2.09157	3.96256	2.22268	1.78279	0.0746206	NA
ENSDARG00000054253	0.675957	3.9503	4.13368	0.955639	0.339255	NA
ENSDARG00000110032	0.488402	3.94794	7.23849	0.545409	0.585472	NA
ENSDARG00000097790	0.814824	3.94793	7.23849	0.545409	0.585473	NA
ENSDARG00000068242	2.41178	3.88596	1.98807	1.95464	0.0506259	NA
ENSDARG00000068303	3.72803	3.8818	1.39074	2.79118	0.00525167	0.0235069
ENSDARG00000114577	69.8313	3.86072	0.463682	8.32624	8.34528e-17	2.98605e-15
ENSDARG00000102957	26.4819	3.85095	0.836813	4.60192	4.18612e-06	4.27216e-05
ENSDARG00000075727	150.255	3.84653	0.298011	12.9074	4.0913e-38	4.95328e-36
ENSDARG00000031383	15.4322	3.83112	1.1739	3.26357	0.00110018	0.00627112
ENSDARG00000091590	0.89983	3.82241	7.24078	0.527901	0.597568	NA
ENSDARG00000097362	0.667612	3.82241	7.24078	0.527901	0.597568	NA
ENSDARG00000095149	1.62142	3.81259	2.6034	1.46447	0.143066	NA
ENSDARG00000088745	220.994	3.80435	0.236715	16.0714	4.04587e-58	1.00725e-55
ENSDARG00000014975	0.4333	3.79595	7.24129	0.524209	0.600133	NA
ENSDARG00000056175	0.565578	3.79468	4.386	0.86518	0.38694	NA
ENSDARG00000056004	0.627346	3.79367	3.65694	1.03739	0.299555	NA
ENSDARG00000008010	0.912761	3.79271	3.25027	1.16689	0.243255	NA
ENSDARG00000103545	1.2245	3.79097	2.80923	1.34947	0.177186	NA
ENSDARG00000060049	3.01074	3.7901	1.86386	2.03346	0.0420056	NA
ENSDARG00000097457	1.22383	3.78921	2.53753	1.49327	0.135367	NA
ENSDARG00000043479	1.79756	3.78508	2.18197	1.7347	0.0827933	NA
ENSDARG00000087297	2.66791	3.78346	2.09471	1.8062	0.0708875	NA
ENSDARG00000104822	2.2306	3.78201	2.0308	1.86233	0.0625568	NA
ENSDARG00000096975	3.15811	3.77689	3.39377	1.11289	0.265756	NA
ENSDARG00000104804	6.11843	3.77544	1.83784	2.05427	0.0399491	0.119847
ENSDARG00000003020	4.75195	3.77523	1.83336	2.05919	0.0394759	0.118791
ENSDARG00000088497	3.04061	3.77357	1.89444	1.99192	0.0463798	NA
ENSDARG00000070498	6.49682	3.77299	1.79004	2.10777	0.0350511	0.108745
ENSDARG00000095914	0.403333	3.76886	5.75066	0.655379	0.512224	NA
ENSDARG00000053711	0.45983	3.76873	5.01801	0.75104	0.452629	NA
ENSDARG00000095277	0.503276	3.76856	4.45584	0.845757	0.397689	NA
ENSDARG00000113519	2.72658	3.76851	4.34814	0.866695	0.386109	NA
ENSDARG00000015531	0.622553	3.76817	3.69447	1.01995	0.307753	NA
ENSDARG00000029569	0.807431	3.76756	3.08783	1.22013	0.222415	NA
ENSDARG00000053315	1.5367	3.76632	2.51725	1.4962	0.134601	NA
ENSDARG00000020746	1.71413	3.76596	2.41691	1.55818	0.119192	NA
ENSDARG00000038199	1.5485	3.76564	2.34049	1.60891	0.107636	NA
ENSDARG00000033447	2.40739	3.76424	2.10824	1.78549	0.0741819	NA
ENSDARG00000102339	3.3178	3.76399	2.07697	1.81225	0.0699477	NA
ENSDARG00000069484	2.27421	3.76387	2.0635	1.82402	0.0681488	NA
ENSDARG00000086613	4.86267	3.76222	1.91348	1.96616	0.04928	0.140836
ENSDARG00000096300	3.3279	3.762	1.89738	1.98274	0.0473969	NA
ENSDARG00000086576	6.86234	3.75909	1.74842	2.15	0.0315556	0.10041
ENSDARG00000021250	19.4255	3.75523	1.63705	2.2939	0.0217961	0.0750512
ENSDARG00000077456	3.85709	3.74645	1.85859	2.01575	0.0438264	0.128876
ENSDARG00000060566	3.71256	3.74625	1.87901	1.99374	0.0461805	0.133883
ENSDARG00000104126	3.38197	3.74575	1.93527	1.93552	0.0529262	NA
ENSDARG00000078167	2.75993	3.74542	1.97932	1.89228	0.0584535	NA
ENSDARG00000105746	2.48629	3.74512	2.0267	1.84789	0.0646181	NA
ENSDARG00000091185	1.62833	3.74427	2.20408	1.69879	0.0893593	NA
ENSDARG00000076652	1.95963	3.74406	2.26099	1.65594	0.0977344	NA
ENSDARG00000117288	1.50761	3.74405	2.26435	1.65348	0.0982334	NA
ENSDARG00000097743	1.33951	3.7434	2.50923	1.49185	0.135738	NA
ENSDARG00000096836	1.24968	3.74315	2.63951	1.41812	0.156155	NA
ENSDARG00000110787	1.12219	3.74292	2.79264	1.34028	0.180154	NA
ENSDARG00000099702	0.998258	3.74274	2.9441	1.27127	0.203634	NA
ENSDARG00000100818	0.906082	3.74264	3.04287	1.22997	0.218708	NA
ENSDARG00000052122	0.928158	3.74247	3.24121	1.15465	0.248233	NA
ENSDARG00000053298	0.778732	3.74239	3.35582	1.11519	0.264767	NA
ENSDARG00000057729	0.835593	3.74229	3.52032	1.06305	0.287758	NA
ENSDARG00000096946	0.399978	3.74177	5.24026	0.714043	0.4752	NA
ENSDARG00000098435	3.10926	3.72908	1.93307	1.9291	0.0537187	NA
ENSDARG00000103444	12.0085	3.72734	1.02766	3.62703	0.000286697	0.00194461
ENSDARG00000068323	2.94825	3.72566	2.07561	1.79497	0.0726583	NA
ENSDARG00000104664	1.82744	3.7228	2.25601	1.65017	0.0989074	NA
ENSDARG00000096899	1.7299	3.72096	2.42817	1.53241	0.125421	NA
ENSDARG00000112759	1.19413	3.71874	2.74806	1.35322	0.175984	NA
ENSDARG00000096782	1.12263	3.71847	2.80053	1.32777	0.184253	NA
ENSDARG00000095463	1.38021	3.718	2.9015	1.28141	0.200051	NA
ENSDARG00000096637	0.946231	3.7178	2.95197	1.25943	0.207876	NA
ENSDARG00000114719	0.602657	3.71537	3.99467	0.93008	0.35233	NA
ENSDARG00000088013	53.2474	3.71518	0.497901	7.46169	8.54221e-14	2.38534e-12
ENSDARG00000053323	0.603681	3.71483	4.48392	0.828477	0.407401	NA
ENSDARG00000096780	1.70345	3.71393	6.03163	0.615743	0.538064	NA
ENSDARG00000041917	3.88317	3.71158	1.81442	2.0456	0.0407957	0.12176
ENSDARG00000042285	3.41136	3.70491	2.12226	1.74574	0.080857	NA
ENSDARG00000095408	2.36547	3.69991	2.32763	1.58956	0.111934	NA
ENSDARG00000034650	10.0868	3.69878	1.6318	2.2667	0.0234089	0.0792556
ENSDARG00000099318	1.80954	3.69535	2.63683	1.40144	0.161083	NA
ENSDARG00000097179	1.4522	3.69417	2.75191	1.3424	0.179465	NA
ENSDARG00000088505	1.00958	3.69181	3.06386	1.20495	0.228221	NA
ENSDARG00000074309	1.05729	3.69177	3.06978	1.20262	0.229124	NA
ENSDARG00000027419	0.716262	3.68996	3.43266	1.07496	0.282394	NA
ENSDARG00000112540	153.885	3.68967	0.325089	11.3497	7.43937e-30	6.23215e-28
ENSDARG00000092878	4.7087	3.68692	1.76988	2.08315	0.0372374	0.113778
ENSDARG00000078688	0.608116	3.68662	4.95329	0.744276	0.456709	NA
ENSDARG00000093349	23.2504	3.68628	0.759414	4.85411	1.20928e-06	1.34945e-05
ENSDARG00000094887	0.414052	3.68589	5.7379	0.642376	0.520629	NA
ENSDARG00000068503	0.723622	3.68511	7.24352	0.508746	0.610931	NA
ENSDARG00000110341	2.14545	3.68511	7.24352	0.508746	0.610931	NA
ENSDARG00000105083	136.897	3.68379	0.451406	8.1607	3.33075e-16	1.12786e-14
ENSDARG00000095975	1.41557	3.65453	2.86149	1.27714	0.201552	NA
ENSDARG00000096031	1.72309	3.64744	2.35699	1.54749	0.121744	NA
ENSDARG00000092150	18.2987	3.64366	1.15527	3.15395	0.00161076	0.00869901
ENSDARG00000059236	73.9967	3.63661	0.73804	4.92739	8.3337e-07	9.61531e-06
ENSDARG00000020718	1.72809	3.62317	3.85479	0.939915	0.347261	NA
ENSDARG00000044325	5.66523	3.59021	1.70369	2.10732	0.0350901	0.108778
ENSDARG00000016825	10.9386	3.58714	1.24222	2.88769	0.00388079	0.0182912
ENSDARG00000059121	85.3733	3.58467	0.450659	7.95428	1.80182e-15	5.88704e-14
ENSDARG00000109963	11.7728	3.58157	1.21047	2.95882	0.00308821	0.0151002
ENSDARG00000094706	6.06077	3.57433	1.7719	2.01723	0.0436715	0.128549
ENSDARG00000090035	3.89385	3.55798	1.81678	1.9584	0.0501836	0.142934
ENSDARG00000094492	3.66457	3.54838	1.80144	1.96974	0.0488677	0.139952
ENSDARG00000031693	19.725	3.53451	0.98369	3.59311	0.00032675	0.00217538
ENSDARG00000034423	337.5	3.52968	0.247994	14.2329	5.72298e-46	9.63422e-44
ENSDARG00000115299	26.2161	3.52313	0.605232	5.82112	5.8453e-09	9.5052e-08
ENSDARG00000099233	22.0857	3.51832	1.15884	3.03607	0.00239685	0.0121919
ENSDARG00000091958	0.483017	3.50022	7.24764	0.482947	0.629133	NA
ENSDARG00000092975	1.43969	3.50022	7.24764	0.482946	0.629134	NA
ENSDARG00000044375	0.378206	3.4999	6.51288	0.537382	0.591004	NA
ENSDARG00000112183	0.41598	3.49979	6.29712	0.555776	0.578364	NA
ENSDARG00000054136	0.391959	3.49951	5.87162	0.596004	0.551173	NA
ENSDARG00000096818	0.472983	3.49875	5.06573	0.69067	0.489773	NA
ENSDARG00000004158	0.570473	3.49763	4.34668	0.804667	0.421012	NA
ENSDARG00000097519	0.658321	3.49733	4.20802	0.83111	0.405912	NA
ENSDARG00000105368	0.595164	3.49687	4.01878	0.870133	0.384228	NA
ENSDARG00000093232	0.986298	3.49405	3.2794	1.06545	0.28667	NA
ENSDARG00000095454	0.85507	3.49366	3.21084	1.08808	0.276559	NA
ENSDARG00000093550	1.11201	3.49357	3.19678	1.09284	0.274464	NA
ENSDARG00000070110	1.08192	3.49343	3.17283	1.10104	0.270877	NA
ENSDARG00000097966	2.66828	3.48458	2.38819	1.45909	0.144541	NA
ENSDARG00000030758	1.42225	3.48381	2.35125	1.48168	0.138424	NA
ENSDARG00000101368	2.48704	3.4805	2.21858	1.56879	0.116696	NA
ENSDARG00000110426	2.28715	3.47915	2.17349	1.60072	0.109439	NA
ENSDARG00000035137	5.122	3.47159	1.76409	1.96792	0.0490774	0.140441
ENSDARG00000103495	5.55045	3.47116	1.78457	1.9451	0.051763	0.146277
ENSDARG00000057789	276.776	3.47073	0.218835	15.86	1.19829e-56	2.82413e-54
ENSDARG00000102178	22.2027	3.4694	0.879288	3.9457	7.95688e-05	0.000615787
ENSDARG00000044387	7.53732	3.46698	1.67027	2.0757	0.0379221	0.115392
ENSDARG00000103059	0.403327	3.46677	5.77059	0.600765	0.547997	NA
ENSDARG00000115525	0.410597	3.46622	4.81175	0.720365	0.4713	NA
ENSDARG00000059412	0.519171	3.46596	4.50629	0.769137	0.441812	NA
ENSDARG00000111013	0.870248	3.46453	3.54533	0.977211	0.328465	NA
ENSDARG00000068296	0.78548	3.46395	3.31087	1.04623	0.295453	NA
ENSDARG00000041117	4.38215	3.46224	1.84395	1.87762	0.0604329	0.164365
ENSDARG00000020265	1.29036	3.4619	2.79756	1.23747	0.215913	NA
ENSDARG00000110439	1.17513	3.46156	2.73775	1.26438	0.206093	NA
ENSDARG00000074670	1.54572	3.45849	2.36496	1.46239	0.143634	NA
ENSDARG00000019442	1.28994	3.45671	2.38305	1.45054	0.146908	NA
ENSDARG00000092680	1.91092	3.45615	2.19264	1.57625	0.114968	NA
ENSDARG00000098965	4.09379	3.45438	1.7959	1.92348	0.0544196	0.151863
ENSDARG00000038072	3.33193	3.45246	2.0118	1.71611	0.0861428	NA
ENSDARG00000096381	2.92067	3.45178	1.98584	1.73819	0.0821771	NA
ENSDARG00000103771	6.06707	3.44552	1.66292	2.07197	0.0382678	0.116204
ENSDARG00000102711	4.22643	3.44534	1.74291	1.97677	0.0480674	0.138018
ENSDARG00000091993	21.2662	3.44483	0.981749	3.50887	0.000450008	0.0028768
ENSDARG00000117755	1.72796	3.44315	2.12476	1.62049	0.105127	NA
ENSDARG00000087012	27.3948	3.43792	1.56236	2.20047	0.0277738	0.0908456
ENSDARG00000030508	3.47549	3.43557	1.75855	1.95363	0.0507446	0.144031
ENSDARG00000023546	1.28063	3.43357	2.60527	1.31793	0.187526	NA
ENSDARG00000071456	0.827492	3.43317	3.3116	1.03671	0.299871	NA
ENSDARG00000079977	0.966839	3.4331	3.06528	1.12	0.262715	NA
ENSDARG00000017466	0.907544	3.43309	3.03068	1.13278	0.257308	NA
ENSDARG00000069478	1.42491	3.43285	2.56029	1.3408	0.179985	NA
ENSDARG00000105119	1.2268	3.43274	2.4247	1.41574	0.156852	NA
ENSDARG00000116789	1.29381	3.43271	2.39952	1.43058	0.152549	NA
ENSDARG00000041205	1.58614	3.43264	2.32418	1.47693	0.139695	NA
ENSDARG00000045835	1.82692	3.43255	2.24762	1.52719	0.126713	NA
ENSDARG00000074591	1.97491	3.4324	2.14664	1.59896	0.109829	NA
ENSDARG00000034989	2.36698	3.43231	2.09472	1.63856	0.101305	NA
ENSDARG00000060092	2.55129	3.4323	2.09004	1.64222	0.100544	NA
ENSDARG00000000606	4.10003	3.43185	1.90294	1.80344	0.0713186	0.185563
ENSDARG00000096816	5.34842	3.43181	1.89157	1.81426	0.0696371	0.182659
ENSDARG00000104852	4.377	3.43157	1.82485	1.88046	0.0600448	0.163637
ENSDARG00000079204	6.42285	3.43142	1.78991	1.91709	0.0552264	0.153533
ENSDARG00000076306	18.4962	3.43094	1.70456	2.0128	0.0441358	0.129588
ENSDARG00000009215	14.1137	3.42287	1.70864	2.00327	0.0451483	0.131668
ENSDARG00000052898	4.87272	3.41696	1.83273	1.86441	0.0622635	0.167872
ENSDARG00000099073	3.45949	3.41422	1.91684	1.78117	0.0748849	0.192337
ENSDARG00000093427	3.46865	3.41314	1.95671	1.74433	0.0811012	0.20386
ENSDARG00000087165	3.42141	3.41258	1.98003	1.7235	0.0847987	NA
ENSDARG00000110960	3.44819	3.41252	1.98272	1.72113	0.085227	NA
ENSDARG00000092989	3.09665	3.41033	2.08942	1.63219	0.102639	NA
ENSDARG00000042521	2.52805	3.409	2.17283	1.56892	0.116666	NA
ENSDARG00000095438	5.58969	3.40867	1.42718	2.3884	0.0169219	0.0614443
ENSDARG00000076013	1.00097	3.40523	2.53927	1.34103	0.179912	NA
ENSDARG00000095200	1.6521	3.40519	2.54374	1.33866	0.180682	NA
ENSDARG00000079957	1.45821	3.40506	2.56405	1.328	0.184177	NA
ENSDARG00000117789	0.909504	3.40398	2.74263	1.24114	0.214555	NA
ENSDARG00000075996	6.06773	3.40313	1.82451	1.86522	0.0621501	0.16772
ENSDARG00000058103	0.788171	3.40206	3.24505	1.04839	0.294461	NA
ENSDARG00000117551	0.696418	3.40196	3.28242	1.03642	0.300007	NA
ENSDARG00000068840	0.651959	3.4013	3.57337	0.951846	0.341175	NA
ENSDARG00000088989	0.654018	3.40081	3.85937	0.881182	0.378219	NA
ENSDARG00000105590	0.429081	3.40049	4.09847	0.829697	0.40671	NA
ENSDARG00000102579	0.508091	3.40038	4.18971	0.811602	0.41702	NA
ENSDARG00000093476	0.633239	3.40032	4.2464	0.800753	0.423275	NA
ENSDARG00000094868	0.469621	3.39969	4.99238	0.680976	0.495887	NA
ENSDARG00000102551	3.54495	3.39603	1.92716	1.7622	0.0780355	0.198266
ENSDARG00000053479	3.90307	3.39479	1.94897	1.74184	0.0815365	0.204605
ENSDARG00000054331	3.75243	3.39246	1.99419	1.70117	0.0889115	0.217764
ENSDARG00000079340	2.91663	3.39082	2.02949	1.67078	0.0947656	NA
ENSDARG00000006174	3.13991	3.38851	2.08577	1.62458	0.104251	NA
ENSDARG00000103343	13.8111	3.38412	1.22314	2.76675	0.00566175	0.0249881
ENSDARG00000025943	2.27652	3.38356	2.2387	1.5114	0.130687	NA
ENSDARG00000093424	2.01683	3.3825	2.2794	1.48394	0.137825	NA
ENSDARG00000100923	1.97017	3.38214	2.29404	1.47432	0.140397	NA
ENSDARG00000089553	1.80575	3.37757	2.52591	1.33717	0.181167	NA
ENSDARG00000045265	1.80693	3.37676	2.57903	1.30932	0.190427	NA
ENSDARG00000041073	12.434	3.37641	0.890776	3.79041	0.000150398	0.00109671
ENSDARG00000102890	1.16614	3.37372	2.82936	1.19239	0.233107	NA
ENSDARG00000053062	9.69413	3.37371	1.06621	3.1642	0.00155511	0.00843454
ENSDARG00000103875	0.845309	3.37259	2.95006	1.14323	0.252945	NA
ENSDARG00000055565	0.826784	3.37062	3.21995	1.04679	0.295195	NA
ENSDARG00000103597	1.02445	3.37055	3.2316	1.043	0.29695	NA
ENSDARG00000099407	0.768617	3.36993	3.33873	1.00934	0.31281	NA
ENSDARG00000109726	0.906013	3.36936	3.44909	0.976884	0.328627	NA
ENSDARG00000068483	0.556046	3.36555	4.81315	0.699241	0.484401	NA
ENSDARG00000098995	0.403798	3.36438	5.80725	0.579342	0.562358	NA
ENSDARG00000067567	0.380223	3.36426	5.95271	0.565164	0.571962	NA
ENSDARG00000068800	0.862057	3.36348	7.25105	0.463861	0.642747	NA
ENSDARG00000104629	0.878483	3.36348	7.25105	0.463861	0.642747	NA
ENSDARG00000096957	1.09792	3.36347	7.25104	0.463861	0.642748	NA
ENSDARG00000096906	816.823	3.3593	0.18359	18.2978	8.61517e-75	4.23005e-72
ENSDARG00000001999	1.42116	3.34794	2.45027	1.36635	0.171828	NA
ENSDARG00000079347	72.311	3.34564	0.501862	6.66646	2.62051e-11	5.55396e-10
ENSDARG00000075975	13.2583	3.33996	0.75775	4.40773	1.04461e-05	9.80588e-05
ENSDARG00000052535	2.35443	3.336	2.06948	1.61199	0.106963	NA
ENSDARG00000115608	113.339	3.33098	0.440845	7.55591	4.15942e-14	1.19742e-12
ENSDARG00000101535	22.8468	3.32986	0.66205	5.02962	4.91456e-07	5.94891e-06
ENSDARG00000097698	30.7172	3.3287	0.516929	6.43938	1.19962e-10	2.3613e-09
ENSDARG00000055683	3.15769	3.32183	1.9045	1.7442	0.0811247	NA
ENSDARG00000068221	8.13038	3.31873	1.6752	1.98109	0.0475816	0.136957
ENSDARG00000092398	49.8502	3.31507	0.484357	6.84429	7.68586e-12	1.72624e-10
ENSDARG00000114142	3.8126	3.31221	1.78979	1.85061	0.0642255	0.171825
ENSDARG00000053583	9.03423	3.31145	1.65551	2.00027	0.0454716	0.132309
ENSDARG00000054584	6.74692	3.31092	1.66512	1.98839	0.046768	0.135121
ENSDARG00000076826	5.28349	3.30864	1.62228	2.0395	0.0414002	0.123288
ENSDARG00000068637	512.581	3.30469	0.184329	17.9282	7.10484e-72	3.13963e-69
ENSDARG00000097108	7.1376	3.30262	1.70854	1.933	0.0532359	0.149531
ENSDARG00000102594	31.3283	3.3014	0.94786	3.483	0.000495822	0.00312915
ENSDARG00000094067	2.47857	3.29953	2.06875	1.59493	0.110727	NA
ENSDARG00000093098	112.642	3.26815	0.321697	10.1591	3.01856e-24	1.90557e-22
ENSDARG00000019208	7.80449	3.23594	1.1252	2.87588	0.00402903	0.0188955
ENSDARG00000102514	60.7562	3.23094	1.09922	2.93929	0.00328964	0.0159396
ENSDARG00000053644	1.29671	3.21018	2.60623	1.23173	0.218049	NA
ENSDARG00000088641	1354.85	3.20832	0.124343	25.8021	8.40542e-147	2.47624e-143
ENSDARG00000100240	3.36387	3.17658	1.92567	1.64959	0.0990263	NA
ENSDARG00000044774	5.52823	3.17089	1.47517	2.14951	0.0315938	0.100482
ENSDARG00000101861	1.26115	3.16844	2.47965	1.27778	0.201328	NA
ENSDARG00000071439	8.05315	3.15554	1.27698	2.4711	0.0134699	0.0511415
ENSDARG00000096710	6.94753	3.15427	1.74213	1.81059	0.0702049	0.183707
ENSDARG00000092283	5.95162	3.14829	1.36179	2.31187	0.020785	0.0723078
ENSDARG00000093111	7.65305	3.14433	1.2649	2.48584	0.0129246	0.0493959
ENSDARG00000100341	2.49794	3.14181	2.11018	1.48888	0.136519	NA
ENSDARG00000104947	82.2076	3.14081	0.365851	8.58494	9.08866e-18	3.44745e-16
ENSDARG00000077590	15.8712	3.13897	1.60343	1.95766	0.05027	0.14304
ENSDARG00000095746	2.17999	3.12901	2.10049	1.48966	0.136315	NA
ENSDARG00000104811	4.48702	3.12744	1.32172	2.36619	0.0179721	0.0643195
ENSDARG00000092151	1.01571	3.12553	2.85354	1.09532	0.273378	NA
ENSDARG00000076247	1.28624	3.12446	2.36519	1.32102	0.186494	NA
ENSDARG00000093975	3.04918	3.11509	2.04893	1.52035	0.128423	NA
ENSDARG00000022698	4.4806	3.11346	1.2216	2.54868	0.010813	0.0428065
ENSDARG00000003902	34.0411	3.11064	0.483695	6.43099	1.26774e-10	2.48157e-09
ENSDARG00000104185	18.9109	3.10837	1.00003	3.10828	0.0018818	0.00989797
ENSDARG00000061120	265.391	3.09836	0.222875	13.9018	6.17668e-44	9.41198e-42
ENSDARG00000094975	94.9537	3.09669	0.372761	8.30745	9.77827e-17	3.47768e-15
ENSDARG00000095820	669.379	3.08522	0.170832	18.06	6.58649e-73	3.14656e-70
ENSDARG00000101563	0.678619	3.08476	7.25907	0.424952	0.670872	NA
ENSDARG00000079499	1.23648	3.08475	7.25907	0.424952	0.670872	NA
ENSDARG00000095777	1.01718	3.08475	7.25907	0.424952	0.670872	NA
ENSDARG00000045673	0.41355	3.08369	5.77932	0.533574	0.593636	NA
ENSDARG00000094586	2.30413	3.08333	5.45811	0.564907	0.572137	NA
ENSDARG00000105386	1.21347	3.0832	5.36575	0.574608	0.565556	NA
ENSDARG00000105029	0.467989	3.08282	5.09608	0.604941	0.545218	NA
ENSDARG00000105586	0.372791	3.08275	5.04764	0.610731	0.541378	NA
ENSDARG00000105387	0.493095	3.08253	4.91622	0.627012	0.530651	NA
ENSDARG00000042780	0.531217	3.08233	4.80905	0.640945	0.521559	NA
ENSDARG00000100311	0.587596	3.0822	4.74244	0.649919	0.515745	NA
ENSDARG00000094495	0.420881	3.08173	4.52079	0.68168	0.495441	NA
ENSDARG00000098184	0.633837	3.08135	4.36507	0.70591	0.480244	NA
ENSDARG00000108953	208.066	3.08133	0.395097	7.79893	6.24342e-15	1.94294e-13
ENSDARG00000098095	0.48751	3.08105	4.25695	0.723769	0.469208	NA
ENSDARG00000110240	0.654392	3.08082	4.17821	0.737354	0.460907	NA
ENSDARG00000111833	0.757295	3.08015	3.97303	0.775264	0.438184	NA
ENSDARG00000101343	0.642027	3.08009	3.95783	0.778228	0.436435	NA
ENSDARG00000103439	0.580733	3.07979	3.87742	0.794288	0.427028	NA
ENSDARG00000113309	0.728528	3.07926	3.74949	0.821247	0.411506	NA
ENSDARG00000079371	0.926228	3.07665	3.28112	0.937682	0.348408	NA
ENSDARG00000109301	0.874433	3.07581	3.17027	0.970204	0.331945	NA
ENSDARG00000060680	0.882886	3.07521	3.09898	0.99233	0.321036	NA
ENSDARG00000112675	14.2062	3.07319	0.796997	3.85596	0.000115276	0.00085939
ENSDARG00000036990	37.9714	3.07308	0.823198	3.7331	0.000189135	0.00134859
ENSDARG00000088825	1.34398	3.07184	2.78399	1.10339	0.269856	NA
ENSDARG00000024687	1.40641	3.07022	2.67095	1.14948	0.250357	NA
ENSDARG00000040048	1.29428	3.07018	2.66822	1.15065	0.249877	NA
ENSDARG00000097810	1.14455	3.06974	2.64139	1.16217	0.245166	NA
ENSDARG00000091885	12.6698	3.06874	0.927408	3.30894	0.000936489	0.00545057
ENSDARG00000094105	1.58141	3.06783	2.53383	1.21075	0.225992	NA
ENSDARG00000094215	77.5558	3.06776	0.511514	5.99741	2.00494e-09	3.42409e-08
ENSDARG00000008662	1.85224	3.06636	2.46197	1.24549	0.212952	NA
ENSDARG00000018506	1.55986	3.06614	2.45225	1.25034	0.211176	NA
ENSDARG00000057586	1.5908	3.06572	2.43336	1.25987	0.207716	NA
ENSDARG00000038682	16.1885	3.06563	0.912187	3.36074	0.000777328	0.00462619
ENSDARG00000026246	1.60297	3.06375	2.35358	1.30174	0.193005	NA
ENSDARG00000090607	1.76708	3.06354	1.94516	1.57495	0.115267	NA
ENSDARG00000117341	1.84097	3.06012	2.23296	1.37043	0.170552	NA
ENSDARG00000068683	2.35322	3.05862	2.19063	1.39623	0.162646	NA
ENSDARG00000092022	6.60499	3.05793	1.17599	2.6003	0.00931436	0.0378807
ENSDARG00000061515	2.98558	3.05739	2.15884	1.41622	0.156712	NA
ENSDARG00000104737	3.94357	3.05303	2.06114	1.48123	0.138545	0.299958
ENSDARG00000112647	1.55564	3.05143	2.42484	1.2584	0.208245	NA
ENSDARG00000100709	6.02893	3.04123	1.8785	1.61897	0.105454	0.246594
ENSDARG00000098984	1.12917	3.04081	7.26048	0.418817	0.67535	NA
ENSDARG00000034808	6.30731	3.04074	1.87257	1.62383	0.104412	0.244936
ENSDARG00000093835	0.435806	3.03987	4.76401	0.638091	0.523415	NA
ENSDARG00000098612	0.625291	3.03945	4.29437	0.707776	0.479084	NA
ENSDARG00000073741	0.657455	3.03905	3.95787	0.76785	0.442576	NA
ENSDARG00000095522	0.721146	3.03898	3.9052	0.778188	0.436458	NA
ENSDARG00000092691	0.763845	3.03891	3.85627	0.788042	0.430672	NA
ENSDARG00000117767	0.633171	3.03815	3.44572	0.881716	0.37793	NA
ENSDARG00000068286	0.85878	3.03735	3.14545	0.965631	0.334229	NA
ENSDARG00000055036	1.09971	3.03523	2.65835	1.14177	0.253548	NA
ENSDARG00000090642	1.36171	3.03504	2.62787	1.15494	0.248114	NA
ENSDARG00000089799	1.34762	3.03428	2.51585	1.20606	0.227793	NA
ENSDARG00000101928	1.4574	3.03414	2.49848	1.21439	0.224597	NA
ENSDARG00000115832	1.63296	3.03364	2.43623	1.24522	0.213051	NA
ENSDARG00000076820	1.35133	3.03348	2.41844	1.25431	0.209728	NA
ENSDARG00000054748	60.6345	3.03212	0.359126	8.44304	3.09183e-17	1.14333e-15
ENSDARG00000096409	2.0075	3.03212	2.28319	1.32802	0.184171	NA
ENSDARG00000036773	1.57645	3.03167	2.24534	1.35021	0.17695	NA
ENSDARG00000007275	92.8293	3.0311	0.793379	3.8205	0.000133184	0.000980492
ENSDARG00000035101	23.5951	3.03037	0.626556	4.83656	1.32107e-06	1.46036e-05
ENSDARG00000009153	2.84502	3.03029	2.14427	1.4132	0.157596	NA
ENSDARG00000103124	2.18601	3.02986	2.11726	1.43103	0.152421	NA
ENSDARG00000100256	2.68105	3.02935	2.0867	1.45174	0.146575	NA
ENSDARG00000097433	3.92872	3.02848	2.03956	1.48487	0.137578	0.298608
ENSDARG00000100379	3.61505	3.0267	1.34929	2.24317	0.0248856	0.0832522
ENSDARG00000101041	4.48909	3.02625	1.93952	1.56031	0.118687	0.268206
ENSDARG00000026137	21.159	3.02529	1.73011	1.74861	0.0803593	0.202616
ENSDARG00000092717	5.71099	3.02266	1.82125	1.65966	0.096982	0.232032
ENSDARG00000102945	8.94355	3.02119	1.78334	1.69412	0.0902422	0.220321
ENSDARG00000095793	9.75617	3.02057	1.76842	1.70806	0.0876248	0.215549
ENSDARG00000116118	1.48217	3.01853	2.34123	1.28929	0.197297	NA
ENSDARG00000035958	56.6097	3.01671	1.69145	1.78351	0.0745033	0.191552
ENSDARG00000098216	8.79343	3.00963	1.81955	1.65405	0.0981167	0.234113
ENSDARG00000095355	6.93158	3.00856	1.8616	1.61612	0.106069	0.247442
ENSDARG00000093384	0.903483	3.00775	3.66711	0.820197	0.412104	NA
ENSDARG00000070148	17.9007	3.00614	1.73142	1.73623	0.0825228	0.206231
ENSDARG00000098038	4.50584	3.0059	1.47765	2.03424	0.041927	0.124388
ENSDARG00000117436	2.6955	3.00548	2.02196	1.48642	0.137168	NA
ENSDARG00000117321	3.18656	3.00539	2.02861	1.4815	0.138473	NA
ENSDARG00000103535	2.70048	3.00525	2.03779	1.47476	0.140276	NA
ENSDARG00000099711	2.19021	3.00419	2.11639	1.41949	0.155758	NA
ENSDARG00000031757	1.17846	3.00416	2.89472	1.03781	0.299359	NA
ENSDARG00000092806	31.5596	3.00371	0.518327	5.79501	6.83161e-09	1.10279e-07
ENSDARG00000008019	1.84491	3.00301	2.22358	1.35053	0.176846	NA
ENSDARG00000092792	1.69489	3.00285	2.24012	1.34049	0.180088	NA
ENSDARG00000075924	3.253	3.00281	2.24384	1.33824	0.180818	NA
ENSDARG00000040683	1.50958	3.00266	2.26055	1.32829	0.184084	NA
ENSDARG00000087767	1.78433	3.0015	2.40535	1.24784	0.212088	NA
ENSDARG00000003251	3.70423	3.00077	1.84081	1.63014	0.103072	0.242662
ENSDARG00000079657	1.08783	3.00048	2.57445	1.16548	0.243823	NA
ENSDARG00000104853	0.939735	2.99987	2.70071	1.11077	0.266668	NA
ENSDARG00000117717	1.29887	2.99983	2.70971	1.10707	0.268266	NA
ENSDARG00000101176	1.57463	2.99979	2.71833	1.10354	0.269792	NA
ENSDARG00000052016	1.52562	2.99971	2.73862	1.09534	0.27337	NA
ENSDARG00000009823	1.21181	2.9994	2.81697	1.06476	0.286984	NA
ENSDARG00000104868	1.05706	2.99904	2.91887	1.02747	0.3042	NA
ENSDARG00000014058	1.08292	2.99903	2.92614	1.02491	0.305407	NA
ENSDARG00000028118	0.98229	2.99894	2.95457	1.01502	0.310098	NA
ENSDARG00000096911	0.900301	2.99885	2.98169	1.00576	0.314533	NA
ENSDARG00000097662	0.93295	2.99844	3.13169	0.95745	0.33834	NA
ENSDARG00000115857	1.02615	2.99832	3.18137	0.94246	0.345957	NA
ENSDARG00000077112	0.918914	2.99831	3.18668	0.940889	0.346762	NA
ENSDARG00000100430	0.874149	2.99817	3.24606	0.923634	0.355677	NA
ENSDARG00000095057	0.949785	2.99792	3.36787	0.890153	0.373384	NA
ENSDARG00000116211	0.647717	2.99739	3.68741	0.812873	0.416291	NA
ENSDARG00000090720	0.94667	2.99736	3.7096	0.808001	0.41909	NA
ENSDARG00000054343	0.580914	2.99693	4.07219	0.735951	0.46176	NA
ENSDARG00000079332	0.544898	2.99684	4.16411	0.719683	0.47172	NA
ENSDARG00000092311	0.4986	2.9968	4.21156	0.711565	0.476734	NA
ENSDARG00000111920	0.660218	2.99679	4.22517	0.709271	0.478156	NA
ENSDARG00000076262	0.539014	2.99663	4.40839	0.679757	0.496659	NA
ENSDARG00000042515	0.451658	2.99647	4.63622	0.646318	0.518074	NA
ENSDARG00000078981	0.432991	2.99642	4.71374	0.635678	0.524986	NA
ENSDARG00000078246	1.31029	2.99628	4.95125	0.605156	0.545075	NA
ENSDARG00000098463	0.47424	2.99623	5.05155	0.59313	0.553094	NA
ENSDARG00000019920	0.366842	2.99621	5.08442	0.589293	0.555665	NA
ENSDARG00000086552	0.360417	2.99587	5.96876	0.501924	0.615721	NA
ENSDARG00000074828	0.387848	2.99574	6.44629	0.464723	0.64213	NA
ENSDARG00000088656	3.81321	2.99519	1.45592	2.05724	0.0396628	0.119211
ENSDARG00000094491	24.3303	2.99429	0.654784	4.57294	4.8093e-06	4.86323e-05
ENSDARG00000001994	29.7671	2.99183	1.57174	1.90352	0.0569724	0.157124
ENSDARG00000095767	4.92588	2.98865	1.92666	1.55121	0.120851	0.271673
ENSDARG00000044457	5.68054	2.98839	1.43525	2.08214	0.0373298	0.114021
ENSDARG00000104403	0.968044	2.98804	3.00904	0.993023	0.320699	NA
ENSDARG00000099932	4.409	2.9872	1.9491	1.53261	0.125373	0.278959
ENSDARG00000037097	107.834	2.98462	0.324179	9.2067	3.36305e-20	1.54806e-18
ENSDARG00000042245	53.0036	2.98003	1.13601	2.62324	0.00870974	0.0358949
ENSDARG00000078417	2.61731	2.97877	2.11365	1.4093	0.158746	NA
ENSDARG00000028257	2.23177	2.9765	2.17108	1.37097	0.170383	NA
ENSDARG00000100851	3.43339	2.97609	2.18181	1.36405	0.172553	NA
ENSDARG00000020289	9.02506	2.97298	1.67343	1.77657	0.0756385	0.193714
ENSDARG00000111097	2.27115	2.97289	2.27874	1.30462	0.192022	NA
ENSDARG00000117377	1.71057	2.97105	2.3435	1.26778	0.204875	NA
ENSDARG00000061014	2.09186	2.97085	2.3513	1.26349	0.206413	NA
ENSDARG00000094263	1.69385	2.96849	2.44879	1.21223	0.225426	NA
ENSDARG00000069984	1.88054	2.96657	2.54181	1.16711	0.243168	NA
ENSDARG00000089578	1.29671	2.96383	2.70307	1.09647	0.272873	NA
ENSDARG00000090793	1.52334	2.96111	2.36809	1.25042	0.211145	NA
ENSDARG00000101668	1.05264	2.96063	2.9535	1.00242	0.316143	NA
ENSDARG00000088490	1.11904	2.96011	3.00378	0.985463	0.324397	NA
ENSDARG00000088789	0.826505	2.96	3.01494	0.981777	0.32621	NA
ENSDARG00000116187	1.35477	2.95894	3.128	0.945954	0.344172	NA
ENSDARG00000100464	5.54868	2.95818	1.29729	2.28028	0.0225911	0.077089
ENSDARG00000102773	0.757041	2.9579	3.2562	0.908389	0.363673	NA
ENSDARG00000098991	0.97155	2.95779	3.26983	0.90457	0.365693	NA
ENSDARG00000105430	1.23794	2.95721	2.56788	1.15161	0.249481	NA
ENSDARG00000093623	32.6433	2.95522	0.504192	5.86131	4.59236e-09	7.5371e-08
ENSDARG00000045644	0.488765	2.9528	4.33782	0.680711	0.496054	NA
ENSDARG00000117229	0.473601	2.95199	4.65293	0.634437	0.525796	NA
ENSDARG00000067977	0.367709	2.95187	4.70516	0.62737	0.530417	NA
ENSDARG00000117575	0.459329	2.95175	4.76276	0.619757	0.535418	NA
ENSDARG00000071173	0.565136	2.94893	7.26357	0.40599	0.68475	NA
ENSDARG00000055926	0.828967	2.94893	7.26357	0.40599	0.68475	NA
ENSDARG00000095773	0.956041	2.94893	7.26357	0.40599	0.68475	NA
ENSDARG00000100105	0.491082	2.94893	7.26357	0.405989	0.68475	NA
ENSDARG00000013492	7.20417	2.94476	1.22953	2.39502	0.0166193	0.0606071
ENSDARG00000090428	239.983	2.94456	0.261177	11.2742	1.75919e-29	1.45306e-27
ENSDARG00000101178	456.351	2.94387	0.270861	10.8685	1.62774e-27	1.20385e-25
ENSDARG00000099864	1.66663	2.94261	2.41956	1.21617	0.223919	NA
ENSDARG00000087741	24.5476	2.93172	0.588992	4.97752	6.44044e-07	7.57931e-06
ENSDARG00000080018	1.43326	2.92914	2.48358	1.17941	0.238237	NA
ENSDARG00000097653	65.1135	2.89535	0.521921	5.54749	2.89802e-08	4.26523e-07
ENSDARG00000071355	3.12697	2.89098	1.6113	1.79419	0.0727829	NA
ENSDARG00000032010	32.2142	2.88909	0.581875	4.96515	6.86497e-07	8.05745e-06
ENSDARG00000098752	21.7634	2.889	0.578113	4.9973	5.8139e-07	6.91565e-06
ENSDARG00000016348	2.38514	2.88511	1.75454	1.64437	0.100099	NA
ENSDARG00000097044	10.5229	2.87838	1.24951	2.3036	0.021245	0.0736038
ENSDARG00000035904	16.1937	2.87067	0.792976	3.62013	0.00029446	0.00199268
ENSDARG00000094123	4.57173	2.86973	1.46649	1.95687	0.0503625	0.143235
ENSDARG00000030154	9.47027	2.86521	1.05759	2.70919	0.00674487	0.0289164
ENSDARG00000021255	16.9482	2.86087	0.723254	3.95556	7.63561e-05	0.00059274
ENSDARG00000068114	2.67864	2.84968	2.0911	1.36277	0.172956	NA
ENSDARG00000043443	7.69364	2.84925	1.4267	1.99709	0.0458149	0.132954
ENSDARG00000070065	1.85891	2.83912	2.2571	1.25786	0.208442	NA
ENSDARG00000013613	34.3507	2.83699	0.545462	5.20109	1.98128e-07	2.56002e-06
ENSDARG00000117107	55.7311	2.82756	0.380552	7.43016	1.08465e-13	3.00979e-12
ENSDARG00000078468	91.6221	2.82644	0.275139	10.2728	9.34616e-25	6.0293e-23
ENSDARG00000053938	5.33339	2.82473	1.1533	2.44926	0.0143149	0.0538019
ENSDARG00000044954	10.1214	2.82001	1.26526	2.2288	0.025827	0.0856829
ENSDARG00000103870	2.12825	2.81969	1.98972	1.41713	0.156445	NA
ENSDARG00000076699	2.27466	2.81899	2.06161	1.36737	0.171508	NA
ENSDARG00000096496	3.70482	2.81807	1.98858	1.41712	0.156447	0.327261
ENSDARG00000095997	5.57479	2.81786	1.36306	2.06731	0.0387051	0.117069
ENSDARG00000052846	8.46653	2.81001	1.28295	2.19027	0.0285046	0.0927895
ENSDARG00000011975	0.495168	2.80945	4.82843	0.581854	0.560665	NA
ENSDARG00000098928	15.7605	2.80921	0.77926	3.60497	0.000312186	0.00209023
ENSDARG00000074222	1.56987	2.80697	2.3212	1.20927	0.226558	NA
ENSDARG00000070368	11.296	2.80625	1.6402	1.71092	0.0870963	0.214714
ENSDARG00000087784	2.77513	2.80366	1.99774	1.40341	0.160494	NA
ENSDARG00000100722	5.28656	2.803	1.78594	1.56948	0.116536	0.265098
ENSDARG00000100909	4.2895	2.80257	1.76014	1.59225	0.111329	0.256632
ENSDARG00000060081	5.48191	2.80098	1.71382	1.63435	0.102185	0.241175
ENSDARG00000013687	67.3107	2.79615	1.56244	1.78961	0.0735171	0.189734
ENSDARG00000092358	48.2983	2.79396	1.57289	1.77632	0.0756798	0.193788
ENSDARG00000094892	14.6345	2.79238	1.6386	1.70412	0.0883583	0.216827
ENSDARG00000099787	2.74323	2.79089	1.9264	1.44876	0.147403	NA
ENSDARG00000105644	3.07463	2.79067	2.01945	1.38189	0.167004	NA
ENSDARG00000110781	5.87567	2.79062	1.77518	1.57202	0.115945	0.264275
ENSDARG00000003971	2.54842	2.78965	1.8992	1.46886	0.141872	NA
ENSDARG00000074379	26.0757	2.78921	1.15297	2.41915	0.0155569	0.057408
ENSDARG00000102245	22.9938	2.78851	1.17251	2.37823	0.0173959	0.0627276
ENSDARG00000039351	1.7456	2.7878	2.32003	1.20162	0.229509	NA
ENSDARG00000040295	2381.53	2.78738	0.103853	26.8397	1.11236e-158	6.55405e-155
ENSDARG00000117144	1.53236	2.78307	2.0718	1.34331	0.179171	NA
ENSDARG00000092653	78.6831	2.78301	0.505731	5.50294	3.73509e-08	5.40716e-07
ENSDARG00000068819	2.67653	2.77998	1.96669	1.41353	0.1575	NA
ENSDARG00000051824	4.18435	2.77583	1.91623	1.44859	0.147453	0.313863
ENSDARG00000012422	3.23768	2.77397	1.50418	1.84417	0.065158	NA
ENSDARG00000112301	2.46689	2.77258	2.14478	1.29271	0.196113	NA
ENSDARG00000113205	1.16427	2.76999	2.47498	1.1192	0.263056	NA
ENSDARG00000105331	1.13181	2.76781	2.97309	0.930952	0.351878	NA
ENSDARG00000101297	4.05615	2.76727	1.8109	1.52812	0.126483	0.280587
ENSDARG00000103966	5.95065	2.76228	1.06547	2.59255	0.00952661	0.0385514
ENSDARG00000012426	30.4366	2.7612	0.549182	5.02785	4.96007e-07	5.99276e-06
ENSDARG00000006474	2.18762	2.75851	2.16006	1.27706	0.201582	NA
ENSDARG00000102713	31.3769	2.75681	0.602713	4.574	4.7849e-06	4.84132e-05
ENSDARG00000103143	1.50508	2.75596	2.39728	1.14962	0.250299	NA
ENSDARG00000096091	45.007	2.74423	0.608678	4.5085	6.52864e-06	6.44334e-05
ENSDARG00000060662	12.1589	2.7429	0.941159	2.91439	0.0035639	0.017012
ENSDARG00000041919	3.01718	2.73664	1.49508	1.83043	0.0671863	NA
ENSDARG00000077107	1.76767	2.73468	2.48762	1.09931	0.271632	NA
ENSDARG00000096586	32.3844	2.73301	0.51577	5.29891	1.16499e-07	1.56477e-06
ENSDARG00000068250	0.948024	2.73255	3.42481	0.797868	0.424947	NA
ENSDARG00000090708	122	2.73248	0.370827	7.3686	1.72424e-13	4.68886e-12
ENSDARG00000100764	9.34953	2.73193	1.05961	2.57823	0.00993073	0.0398854
ENSDARG00000013856	13.0515	2.73007	0.819362	3.33194	0.000862421	0.00506787
ENSDARG00000029944	34.7968	2.7299	0.843302	3.23715	0.00120729	0.00678969
ENSDARG00000028784	2.84815	2.72875	1.76529	1.54577	0.122159	NA
ENSDARG00000071386	3.94929	2.72645	1.36305	2.00025	0.0454729	0.132309
ENSDARG00000091860	4.08909	2.72499	1.72224	1.58224	0.113596	0.260599
ENSDARG00000038728	6.09372	2.72181	1.02611	2.65255	0.00798855	0.0333977
ENSDARG00000033587	232.251	2.7096	0.191884	14.121	2.81877e-45	4.57106e-43
ENSDARG00000036382	29.6829	2.70483	0.54288	4.98237	6.28095e-07	7.42622e-06
ENSDARG00000020741	4.99622	2.69447	1.06676	2.52584	0.0115423	0.0451776
ENSDARG00000086112	158.751	2.6928	0.379144	7.10232	1.22679e-12	3.04133e-11
ENSDARG00000075284	4.72099	2.68482	1.43184	1.87508	0.0607817	0.165111
ENSDARG00000052470	97.8027	2.67835	0.419579	6.38343	1.73168e-10	3.31269e-09
ENSDARG00000059029	6.72631	2.67801	1.36161	1.9668	0.0492066	0.140741
ENSDARG00000095944	13.7285	2.67129	0.885919	3.01528	0.00256745	0.0129
ENSDARG00000073844	0.812272	2.65893	7.15257	0.371745	0.710083	NA
ENSDARG00000096587	16.318	2.65105	1.00229	2.64499	0.00816936	0.0340249
ENSDARG00000095105	2.27153	2.63834	1.87336	1.40835	0.159028	NA
ENSDARG00000101032	11.4405	2.63804	1.00021	2.63748	0.00835245	0.0346324
ENSDARG00000019692	9.06596	2.63791	1.17324	2.2484	0.024551	0.0823616
ENSDARG00000105417	12.1015	2.6371	2.89724	0.910212	0.362711	0.568098
ENSDARG00000093248	27.2543	2.63464	0.521345	5.05356	4.3366e-07	5.32633e-06
ENSDARG00000097523	20.3381	2.63213	0.896375	2.93642	0.00332025	0.0160571
ENSDARG00000095390	7.83832	2.63043	1.13588	2.31577	0.0205709	0.0718173
ENSDARG00000088924	23.1296	2.62868	0.841206	3.12489	0.00177869	0.0094557
ENSDARG00000054797	4.47655	2.62617	1.11272	2.36013	0.0182683	0.0652344
ENSDARG00000071418	3.51174	2.62545	1.69793	1.54626	0.122041	0.273722
ENSDARG00000105190	23.5747	2.62524	0.576709	4.55211	5.31109e-06	5.32192e-05
ENSDARG00000057159	4.75339	2.61707	1.88417	1.38898	0.16484	0.339277
ENSDARG00000102225	1.96019	2.61642	2.6253	0.99662	0.318949	NA
ENSDARG00000057096	1.29249	2.61525	2.47781	1.05547	0.291211	NA
ENSDARG00000103336	49.465	2.61391	0.402339	6.49678	8.20578e-11	1.65012e-09
ENSDARG00000003229	1.8861	2.61217	2.21722	1.17813	0.238745	NA
ENSDARG00000094206	68.6279	2.6115	0.375076	6.9626	3.34059e-12	7.81688e-11
ENSDARG00000098430	4.26116	2.60469	1.90484	1.36741	0.171498	0.34878
ENSDARG00000101682	3.70578	2.6036	1.91118	1.3623	0.173103	0.350851
ENSDARG00000102617	84.4593	2.60354	0.280095	9.2952	1.46934e-20	6.94442e-19
ENSDARG00000056804	26.4874	2.59789	0.779731	3.33177	0.000862946	0.00506927
ENSDARG00000117281	0.793562	2.59408	3.59596	0.721386	0.470672	NA
ENSDARG00000097159	0.951284	2.59389	3.00217	0.864003	0.387586	NA
ENSDARG00000053828	2.58732	2.59209	2.03192	1.27568	0.202067	NA
ENSDARG00000099432	3.80978	2.59099	1.55578	1.66539	0.0958351	0.230174
ENSDARG00000055459	4.24853	2.58985	1.9008	1.3625	0.173039	0.350762
ENSDARG00000075126	3.6469	2.58941	1.88007	1.37729	0.168422	0.344487
ENSDARG00000056762	10.6156	2.58764	0.80991	3.19498	0.00139843	0.00771011
ENSDARG00000054929	61.2843	2.58175	0.555615	4.64664	3.3738e-06	3.49152e-05
ENSDARG00000039354	12.8126	2.57926	1.22482	2.10582	0.0352196	0.109027
ENSDARG00000114697	1.04293	2.57681	2.94065	0.876271	0.380883	NA
ENSDARG00000091013	1.27401	2.57673	2.83591	0.908607	0.363557	NA
ENSDARG00000102156	1.17976	2.5764	2.48502	1.03677	0.299843	NA
ENSDARG00000030703	1.85857	2.57616	2.31088	1.11479	0.264938	NA
ENSDARG00000016483	3.26431	2.57569	2.07484	1.24139	0.214461	NA
ENSDARG00000024488	272.954	2.57524	0.340955	7.55303	4.25245e-14	1.22222e-12
ENSDARG00000026926	9.9662	2.57401	0.989911	2.60024	0.00931587	0.0378807
ENSDARG00000092651	10.4721	2.57387	1.67264	1.53881	0.123851	0.27671
ENSDARG00000000380	3.60692	2.57386	1.89964	1.35492	0.175442	0.353887
ENSDARG00000033234	2.12206	2.5738	2.17551	1.18308	0.236778	NA
ENSDARG00000014101	9.05997	2.5735	1.69903	1.51469	0.129851	0.286297
ENSDARG00000105162	4.64474	2.57321	1.42563	1.80496	0.0710809	0.185232
ENSDARG00000094647	0.734036	2.57277	3.19939	0.804144	0.421314	NA
ENSDARG00000058222	7.89719	2.56382	0.931379	2.75271	0.00591043	0.0259173
ENSDARG00000039131	5.17454	2.56094	1.86724	1.37151	0.170216	0.346909
ENSDARG00000011171	3.14554	2.56083	1.87507	1.36572	0.172027	NA
ENSDARG00000073963	2.10644	2.56015	1.77606	1.44148	0.149449	NA
ENSDARG00000093453	14.295	2.55956	1.65234	1.54905	0.12137	0.272527
ENSDARG00000105176	2.32556	2.5592	2.01085	1.2727	0.203126	NA
ENSDARG00000059056	5.10658	2.55867	1.10568	2.31412	0.020661	0.0720466
ENSDARG00000111959	2.22136	2.55864	2.07595	1.23252	0.217757	NA
ENSDARG00000109740	2.35394	2.55825	2.13127	1.20034	0.230007	NA
ENSDARG00000032242	13.0707	2.55822	0.747273	3.42341	0.000618418	0.00380479
ENSDARG00000059826	58.2164	2.55685	0.393886	6.49136	8.50644e-11	1.70476e-09
ENSDARG00000006832	2.3608	2.55569	1.73662	1.47164	0.141117	NA
ENSDARG00000086166	53.4367	2.55484	0.437518	5.83939	5.23908e-09	8.57462e-08
ENSDARG00000068857	8.74333	2.55333	1.36216	1.87447	0.0608664	0.165316
ENSDARG00000098651	2.11784	2.54466	7.10196	0.358304	0.720116	NA
ENSDARG00000045391	2.59373	2.54388	1.91779	1.32646	0.184687	NA
ENSDARG00000093338	4.24871	2.54241	2.0305	1.25212	0.210528	0.398425
ENSDARG00000095801	997.492	2.53863	0.144845	17.5266	8.97924e-69	3.60721e-66
ENSDARG00000044053	1.64407	2.5383	2.31056	1.09856	0.271958	NA
ENSDARG00000092052	116.405	2.53747	0.265895	9.54312	1.386e-21	7.1218e-20
ENSDARG00000092810	1.64663	2.53567	2.32323	1.09144	0.275079	NA
ENSDARG00000088794	4.01713	2.53339	1.72767	1.46636	0.142549	0.306459
ENSDARG00000077029	49.5538	2.5259	0.702216	3.59705	0.000321852	0.00214967
ENSDARG00000111882	172.888	2.51925	0.300258	8.39028	4.84979e-17	1.77118e-15
ENSDARG00000101968	0.88933	2.51915	7.12513	0.353558	0.72367	NA
ENSDARG00000098431	284.914	2.51857	0.185035	13.6113	3.43087e-42	4.93041e-40
ENSDARG00000093089	7.65602	2.51796	1.08801	2.31429	0.0206519	0.072029
ENSDARG00000057035	419.355	2.51257	0.161265	15.5804	9.89937e-55	2.16026e-52
ENSDARG00000044261	1.90317	2.5101	2.14285	1.17138	0.241445	NA
ENSDARG00000040118	17.4508	2.50731	0.91877	2.72898	0.00635303	0.0275371
ENSDARG00000098650	51.99	2.50171	0.834557	2.99765	0.0027207	0.0135391
ENSDARG00000041835	0.751161	2.50032	7.23796	0.345445	0.72976	NA
ENSDARG00000042683	54.4503	2.49913	0.661945	3.77544	0.000159728	0.00115759
ENSDARG00000053448	0.646239	2.49894	7.28189	0.343172	0.731469	NA
ENSDARG00000092521	0.415764	2.49855	6.81015	0.366887	0.713703	NA
ENSDARG00000097153	0.404935	2.49744	5.85342	0.426664	0.669624	NA
ENSDARG00000105703	0.411883	2.49743	5.84692	0.427136	0.66928	NA
ENSDARG00000038176	0.409453	2.49741	5.83206	0.428221	0.66849	NA
ENSDARG00000093243	0.445897	2.49718	5.68115	0.439555	0.66026	NA
ENSDARG00000058048	2.47093	2.49676	5.4402	0.458946	0.646273	NA
ENSDARG00000093135	0.428407	2.49649	5.29917	0.471108	0.637563	NA
ENSDARG00000093087	0.41954	2.49636	5.23661	0.476712	0.633567	NA
ENSDARG00000099925	0.517218	2.49578	4.98336	0.500822	0.616496	NA
ENSDARG00000097485	0.50657	2.49567	4.94076	0.505119	0.613475	NA
ENSDARG00000095353	0.459056	2.49508	4.7242	0.528149	0.597396	NA
ENSDARG00000101934	0.543697	2.49437	4.49945	0.554373	0.579323	NA
ENSDARG00000012395	306.111	2.49413	0.157292	15.8566	1.26491e-56	2.9419e-54
ENSDARG00000075580	0.538742	2.49309	4.17087	0.597739	0.550014	NA
ENSDARG00000075599	0.624116	2.49276	4.09839	0.60823	0.543035	NA
ENSDARG00000068144	0.705423	2.49257	4.05765	0.614288	0.539025	NA
ENSDARG00000017274	0.631976	2.49158	3.86851	0.644067	0.519532	NA
ENSDARG00000056652	0.756095	2.49105	3.77869	0.659235	0.509745	NA
ENSDARG00000100353	0.640305	2.49048	3.68871	0.675161	0.499574	NA
ENSDARG00000068050	0.773739	2.49014	3.63903	0.684286	0.493795	NA
ENSDARG00000044549	0.884657	2.49006	3.62814	0.686318	0.492513	NA
ENSDARG00000103936	0.879049	2.48998	3.61714	0.688384	0.491211	NA
ENSDARG00000093748	365.908	2.48997	0.225943	11.0203	3.04879e-28	2.37403e-26
ENSDARG00000093403	0.888826	2.48987	3.6016	0.691323	0.489363	NA
ENSDARG00000070539	0.886569	2.4892	3.51198	0.708773	0.478465	NA
ENSDARG00000094216	0.721994	2.48884	3.46843	0.717571	0.473022	NA
ENSDARG00000075956	0.609374	2.4883	3.40377	0.731042	0.464754	NA
ENSDARG00000117691	0.720971	2.48823	3.39592	0.732712	0.463734	NA
ENSDARG00000088067	1.30481	2.48819	3.39176	0.733597	0.463194	NA
ENSDARG00000093359	0.717259	2.48806	3.37701	0.736762	0.461267	NA
ENSDARG00000095426	4.7665	2.48701	1.34864	1.84409	0.0651701	0.173671
ENSDARG00000094304	1.06366	2.48666	3.23308	0.769129	0.441817	NA
ENSDARG00000062056	0.828619	2.48596	3.16892	0.784483	0.432757	NA
ENSDARG00000117396	0.809689	2.48537	3.11807	0.797087	0.4254	NA
ENSDARG00000096747	0.955331	2.48482	3.07262	0.808696	0.41869	NA
ENSDARG00000099032	1.20583	2.48438	3.03886	0.817537	0.413622	NA
ENSDARG00000045299	0.79441	2.48424	3.02779	0.820479	0.411943	NA
ENSDARG00000098628	1.24282	2.48408	3.01624	0.823569	0.410185	NA
ENSDARG00000093629	28.9033	2.48295	0.53545	4.63712	3.533e-06	3.64349e-05
ENSDARG00000036214	1.1327	2.4825	2.90594	0.854285	0.392947	NA
ENSDARG00000029493	1.36278	2.48135	2.83447	0.875419	0.381346	NA
ENSDARG00000074334	0.995725	2.4806	2.79162	0.888587	0.374225	NA
ENSDARG00000041923	4.1123	2.4796	1.24603	1.99	0.0465907	0.134874
ENSDARG00000068557	1.39315	2.47954	2.73466	0.906711	0.36456	NA
ENSDARG00000002300	1.21552	2.47887	2.7007	0.917863	0.358691	NA
ENSDARG00000099948	1.51724	2.47805	2.66095	0.931264	0.351717	NA
ENSDARG00000091025	1.53961	2.47791	2.65444	0.933495	0.350565	NA
ENSDARG00000086849	18.3622	2.47741	0.82521	3.00215	0.00268076	0.0133743
ENSDARG00000104684	1.33624	2.47709	2.61738	0.946401	0.343944	NA
ENSDARG00000074777	1.19298	2.47684	2.60652	0.950249	0.341986	NA
ENSDARG00000058042	0.881295	2.47269	2.99129	0.82663	0.408447	NA
ENSDARG00000103248	23.3539	2.47225	0.815039	3.0333	0.00241899	0.0122938
ENSDARG00000103833	98.2374	2.47165	0.305966	8.07818	6.57422e-16	2.20087e-14
ENSDARG00000056819	2.98107	2.47163	2.41308	1.02426	0.305711	NA
ENSDARG00000096625	37.6236	2.47143	0.390092	6.33551	2.36556e-10	4.47205e-09
ENSDARG00000098602	88.79	2.47024	0.319244	7.73779	1.01163e-14	3.09905e-13
ENSDARG00000102671	2.6948	2.46817	2.3119	1.0676	0.285703	NA
ENSDARG00000009443	3.22438	2.46788	1.42341	1.73378	0.0829577	NA
ENSDARG00000075067	2.02347	2.46782	2.3025	1.0718	0.28381	NA
ENSDARG00000105379	2.34421	2.46743	2.29233	1.07638	0.281756	NA
ENSDARG00000056045	3.3382	2.46576	2.25061	1.0956	0.273255	NA
ENSDARG00000056784	2.46606	2.46276	2.18318	1.12806	0.259294	NA
ENSDARG00000086628	19.2497	2.46112	0.771024	3.19201	0.00141285	0.00777024
ENSDARG00000019250	5.78287	2.45997	1.38529	1.77578	0.0757691	0.193932
ENSDARG00000056773	24.7796	2.45754	0.792386	3.10144	0.00192584	0.0101042
ENSDARG00000101621	4.22803	2.45618	2.06078	1.19187	0.233314	0.427877
ENSDARG00000013787	4.91723	2.45253	2.00455	1.22348	0.221147	0.412298
ENSDARG00000057787	89.4117	2.45028	0.326204	7.51148	5.8463e-14	1.65608e-12
ENSDARG00000092658	5.50028	2.4494	1.96139	1.24881	0.211736	0.399822
ENSDARG00000045142	58.0708	2.44644	1.14263	2.14106	0.0322688	0.102036
ENSDARG00000079302	8.51476	2.44519	1.32838	1.84072	0.065662	0.174506
ENSDARG00000077471	66.9483	2.44329	0.500979	4.87703	1.07696e-06	1.21405e-05
ENSDARG00000097746	19.5571	2.43986	1.8525	1.31707	0.187817	0.37023
ENSDARG00000100051	53.1002	2.43855	0.36873	6.61337	3.75661e-11	7.81197e-10
ENSDARG00000092290	23.2829	2.43811	0.899234	2.71132	0.00670157	0.0287377
ENSDARG00000075265	239.489	2.43756	0.18465	13.201	8.65966e-40	1.11729e-37
ENSDARG00000098774	63.4166	2.4348	0.439667	5.53783	3.06249e-08	4.49234e-07
ENSDARG00000076221	196.378	2.43397	0.291712	8.34375	7.19698e-17	2.5962e-15
ENSDARG00000103898	0.504797	2.43327	5.33256	0.456305	0.648171	NA
ENSDARG00000035984	0.419084	2.43327	5.29588	0.459464	0.645901	NA
ENSDARG00000091609	0.375185	2.43325	5.04453	0.482353	0.629555	NA
ENSDARG00000105283	0.419235	2.43323	4.94544	0.492016	0.622708	NA
ENSDARG00000100625	0.490225	2.4332	4.64284	0.524075	0.600227	NA
ENSDARG00000096940	0.513319	2.43318	4.52715	0.537464	0.590947	NA
ENSDARG00000008164	0.518247	2.43312	4.22578	0.575781	0.564763	NA
ENSDARG00000075541	0.844223	2.43307	3.97927	0.611436	0.540911	NA
ENSDARG00000094994	0.682287	2.43305	3.92127	0.620476	0.534944	NA
ENSDARG00000105391	0.582474	2.43303	3.81682	0.637449	0.523833	NA
ENSDARG00000013438	0.645104	2.43301	3.75211	0.648437	0.516702	NA
ENSDARG00000095099	0.644043	2.433	3.74588	0.649514	0.516006	NA
ENSDARG00000042753	0.679998	2.43299	3.69081	0.659202	0.509766	NA
ENSDARG00000007787	0.751966	2.43297	3.62695	0.670803	0.502346	NA
ENSDARG00000029894	0.623453	2.43293	3.52064	0.691047	0.489536	NA
ENSDARG00000095518	0.613456	2.43292	3.48567	0.697976	0.485192	NA
ENSDARG00000105019	0.726781	2.4329	3.45182	0.704817	0.480924	NA
ENSDARG00000115982	0.756986	2.43276	3.15088	0.772088	0.440062	NA
ENSDARG00000057276	0.84422	2.43273	3.10135	0.784411	0.432799	NA
ENSDARG00000098525	1.11374	2.43272	3.08709	0.788032	0.430678	NA
ENSDARG00000117346	1.07362	2.43268	3.01988	0.805555	0.420499	NA
ENSDARG00000007151	1.20522	2.43267	3.00307	0.810059	0.417906	NA
ENSDARG00000117430	1.04039	2.43267	3.00045	0.810768	0.417499	NA
ENSDARG00000089331	1.09379	2.4326	2.89984	0.838874	0.40154	NA
ENSDARG00000094142	0.974055	2.43258	2.87765	0.845334	0.397924	NA
ENSDARG00000070497	1.58352	2.43247	2.74073	0.887527	0.374795	NA
ENSDARG00000021997	1.07626	2.43238	2.64639	0.919129	0.358028	NA
ENSDARG00000077998	1.45252	2.43235	2.62511	0.926569	0.35415	NA
ENSDARG00000061479	1.55821	2.43223	2.52327	0.963923	0.335085	NA
ENSDARG00000096703	1.37415	2.4322	2.49711	0.974009	0.330052	NA
ENSDARG00000069431	1.97008	2.43207	2.40622	1.01074	0.31214	NA
ENSDARG00000004199	1.58721	2.43197	2.33934	1.0396	0.298527	NA
ENSDARG00000093170	9.38704	2.43195	1.26717	1.9192	0.0549585	0.15296
ENSDARG00000070140	11.2713	2.43185	0.905727	2.68497	0.00725356	0.0307837
ENSDARG00000114159	2.18007	2.43181	2.25153	1.08007	0.280111	NA
ENSDARG00000104275	2.06298	2.43178	2.23471	1.08819	0.276513	NA
ENSDARG00000015537	3.2762	2.43149	2.11004	1.15234	0.24918	NA
ENSDARG00000056036	2.50309	2.43148	2.10314	1.15612	0.247633	NA
ENSDARG00000091287	4.47097	2.4312	2.0056	1.21221	0.225433	0.417559
ENSDARG00000091905	2.32356	2.43061	1.84101	1.32026	0.186748	NA
ENSDARG00000056502	17.52	2.43061	1.85093	1.31318	0.189122	0.371656
ENSDARG00000097080	51.0997	2.42876	0.539143	4.50485	6.642e-06	6.54291e-05
ENSDARG00000036501	4.68651	2.42867	1.45802	1.66573	0.0957677	0.230093
ENSDARG00000094983	54.533	2.42214	0.369369	6.55752	5.47112e-11	1.11672e-09
ENSDARG00000056764	86.0295	2.4189	0.332587	7.27297	3.5168e-13	9.20932e-12
ENSDARG00000105617	6.1783	2.41825	1.08565	2.22746	0.0259162	0.0859305
ENSDARG00000096963	6.8368	2.4172	1.90766	1.2671	0.205119	0.391824
ENSDARG00000102704	75.1509	2.41617	0.376822	6.41196	1.43658e-10	2.78432e-09
ENSDARG00000108535	9.46073	2.41133	1.11495	2.16272	0.0305626	0.0979199
ENSDARG00000115887	6.70444	2.40985	2.01483	1.19605	0.231676	0.426012
ENSDARG00000111856	3.99711	2.40922	2.0252	1.18962	0.234195	0.428896
ENSDARG00000076106	40.2198	2.4061	0.411472	5.84755	4.98868e-09	8.17996e-08
ENSDARG00000007769	94.7226	2.40229	0.25107	9.56821	1.08772e-21	5.70518e-20
ENSDARG00000097421	2.40006	2.40091	2.18787	1.09737	0.272478	NA
ENSDARG00000102730	2.22749	2.3986	2.24362	1.06908	0.285036	NA
ENSDARG00000076420	2.37614	2.3961	2.31061	1.037	0.299738	NA
ENSDARG00000010654	2.2891	2.39437	2.36149	1.01393	0.310617	NA
ENSDARG00000032959	2.0657	2.39428	2.36442	1.01263	0.311238	NA
ENSDARG00000074742	1.81033	2.39405	2.3715	1.00951	0.312731	NA
ENSDARG00000097158	4.71553	2.39387	1.30236	1.83811	0.066046	0.175211
ENSDARG00000092279	2.09161	2.39289	2.40862	0.993469	0.320481	NA
ENSDARG00000018048	30.6302	2.39182	0.974738	2.4538	0.0141354	0.0532631
ENSDARG00000042850	1.33023	2.38998	2.5134	0.950893	0.341659	NA
ENSDARG00000116308	8.015	2.38977	2.13037	1.12176	0.261963	0.46088
ENSDARG00000079043	256.958	2.38973	0.256739	9.30801	1.30245e-20	6.18873e-19
ENSDARG00000076548	1.62754	2.38791	2.59836	0.919009	0.358091	NA
ENSDARG00000099689	59.8441	2.38781	0.414874	5.75551	8.63799e-09	1.37183e-07
ENSDARG00000098099	344.71	2.38733	0.212967	11.2099	3.64717e-29	2.95722e-27
ENSDARG00000113780	1.4363	2.38688	2.64479	0.902486	0.366799	NA
ENSDARG00000095848	1.64921	2.38673	2.65229	0.899875	0.368187	NA
ENSDARG00000087110	1.669	2.38651	2.66246	0.896355	0.370063	NA
ENSDARG00000099416	1.31743	2.38624	2.6753	0.891954	0.372418	NA
ENSDARG00000053387	1.34155	2.38537	2.71938	0.877174	0.380392	NA
ENSDARG00000052277	1.17424	2.38454	2.76304	0.863012	0.388131	NA
ENSDARG00000074182	1.02877	2.38315	2.84267	0.838348	0.401835	NA
ENSDARG00000088378	0.775136	2.38162	2.94	0.810076	0.417896	NA
ENSDARG00000096039	1.0223	2.38145	2.95158	0.806841	0.419758	NA
ENSDARG00000096026	1.08186	2.38115	2.97247	0.801069	0.423092	NA
ENSDARG00000023318	0.914171	2.38106	2.97927	0.79921	0.424169	NA
ENSDARG00000087178	0.937937	2.38101	2.98214	0.798424	0.424624	NA
ENSDARG00000033662	179.299	2.38082	0.336063	7.08443	1.39623e-12	3.42298e-11
ENSDARG00000077410	96.1737	2.38077	0.320528	7.42767	1.10528e-13	3.06222e-12
ENSDARG00000101530	1.32518	2.38012	3.04805	0.780867	0.434881	NA
ENSDARG00000053708	1.08114	2.38004	3.05458	0.779171	0.435879	NA
ENSDARG00000068493	1.37716	2.3798	3.07337	0.774327	0.438737	NA
ENSDARG00000111014	0.800189	2.37964	3.08572	0.771178	0.440601	NA
ENSDARG00000056019	0.812188	2.37943	3.10279	0.766867	0.443161	NA
ENSDARG00000078608	0.777832	2.37926	3.11692	0.763334	0.445264	NA
ENSDARG00000071601	1.18873	2.37857	3.17588	0.748947	0.453889	NA
ENSDARG00000114670	127.169	2.37838	0.460762	5.16184	2.4454e-07	3.11418e-06
ENSDARG00000098177	8.18682	2.3779	1.07458	2.21286	0.0269075	0.0884704
ENSDARG00000109055	0.868635	2.37764	3.26042	0.729245	0.465852	NA
ENSDARG00000099845	6.34037	2.37741	1.23904	1.91874	0.0550168	0.153074
ENSDARG00000033382	1.0623	2.37662	3.36378	0.706533	0.479857	NA
ENSDARG00000112100	0.913913	2.37579	3.19999	0.742438	0.457822	NA
ENSDARG00000037178	0.854356	2.37568	3.46977	0.68468	0.493546	NA
ENSDARG00000014233	0.697242	2.37462	3.60366	0.658947	0.50993	NA
ENSDARG00000096424	0.565249	2.37304	3.83704	0.618457	0.536274	NA
ENSDARG00000103676	0.669323	2.37233	3.96112	0.598903	0.549237	NA
ENSDARG00000097872	0.634702	2.37229	3.96757	0.597921	0.549893	NA
ENSDARG00000098097	0.6557	2.37209	4.00469	0.592328	0.553631	NA
ENSDARG00000095350	0.606916	2.37199	4.023	0.589607	0.555454	NA
ENSDARG00000086623	0.583222	2.37163	4.09286	0.579455	0.562282	NA
ENSDARG00000095449	0.53774	2.371	4.22902	0.56065	0.575036	NA
ENSDARG00000060532	0.609572	2.37084	4.26476	0.555915	0.578269	NA
ENSDARG00000094159	0.486317	2.37068	4.30346	0.550878	0.581718	NA
ENSDARG00000076846	0.463212	2.3705	4.34586	0.545463	0.585435	NA
ENSDARG00000029230	0.689074	2.37045	4.35886	0.543822	0.586564	NA
ENSDARG00000117368	0.604943	2.37032	4.39098	0.539815	0.589324	NA
ENSDARG00000041735	2.53508	2.36959	1.75555	1.34977	0.17709	NA
ENSDARG00000062824	0.549779	2.36957	4.59469	0.51572	0.60605	NA
ENSDARG00000115005	0.512288	2.36943	4.6368	0.511005	0.609347	NA
ENSDARG00000101476	0.514156	2.36942	4.63966	0.510688	0.609569	NA
ENSDARG00000069767	0.47392	2.36926	4.6891	0.50527	0.613369	NA
ENSDARG00000105687	0.382411	2.36924	4.69556	0.50457	0.613861	NA
ENSDARG00000052222	0.548574	2.36894	4.79242	0.49431	0.621088	NA
ENSDARG00000061970	0.52255	2.36878	4.84784	0.488626	0.625107	NA
ENSDARG00000100586	0.41674	2.36857	4.92216	0.481204	0.630371	NA
ENSDARG00000021913	0.425997	2.36855	4.92865	0.480568	0.630824	NA
ENSDARG00000103429	1.43334	2.3685	4.94688	0.478787	0.63209	NA
ENSDARG00000008191	0.386425	2.36731	5.45544	0.433936	0.664335	NA
ENSDARG00000098167	1.18977	2.36718	5.52217	0.428669	0.668164	NA
ENSDARG00000105328	0.46011	2.36705	5.59314	0.423206	0.672145	NA
ENSDARG00000095739	0.416906	2.36682	5.72123	0.413691	0.679101	NA
ENSDARG00000114306	0.409655	2.36678	5.74089	0.412268	0.680143	NA
ENSDARG00000087018	0.556922	2.36493	7.28853	0.324473	0.74558	NA
ENSDARG00000091359	0.792396	2.36493	7.28853	0.324473	0.74558	NA
ENSDARG00000079544	0.661696	2.36493	7.28853	0.324473	0.74558	NA
ENSDARG00000037925	0.677322	2.36493	7.28853	0.324473	0.74558	NA
ENSDARG00000094297	1.41332	2.36493	7.28853	0.324473	0.74558	NA
ENSDARG00000093431	1.01113	2.36493	7.28853	0.324473	0.74558	NA
ENSDARG00000113877	0.810784	2.36493	7.28853	0.324473	0.74558	NA
ENSDARG00000091961	1.10461	2.36493	7.28853	0.324472	0.74558	NA
ENSDARG00000091989	0.979418	2.36493	7.28852	0.324472	0.74558	NA
ENSDARG00000069504	3.03171	2.35463	1.94692	1.20941	0.226505	NA
ENSDARG00000094764	0.765615	2.35222	3.52783	0.666761	0.504925	NA
ENSDARG00000076933	3.43422	2.35013	1.47913	1.58886	0.112093	NA
ENSDARG00000097353	24.6484	2.34431	0.637282	3.6786	0.000234516	0.00163073
ENSDARG00000018773	2.4245	2.34081	2.15802	1.0847	0.278053	NA
ENSDARG00000003994	8.63484	2.34075	0.920871	2.54189	0.0110255	0.043492
ENSDARG00000099424	2.3873	2.34061	2.1453	1.09104	0.275256	NA
ENSDARG00000074765	26.5427	2.33452	0.556544	4.19467	2.73272e-05	0.00023494
ENSDARG00000055014	0.70953	2.33129	4.12304	0.56543	0.571781	NA
ENSDARG00000092634	9.33604	2.32951	1.76949	1.31649	0.188009	0.370403
ENSDARG00000102555	79.0543	2.32929	0.324126	7.18635	6.65449e-13	1.69733e-11
ENSDARG00000053462	0.853471	2.32669	3.38879	0.686584	0.492345	NA
ENSDARG00000098936	0.899929	2.3259	2.91095	0.799016	0.424281	NA
ENSDARG00000105341	0.880686	2.32583	2.87954	0.807706	0.41926	NA
ENSDARG00000103829	1.30524	2.32534	2.69164	0.863911	0.387637	NA
ENSDARG00000101290	106.805	2.32456	0.319485	7.27597	3.43951e-13	9.03371e-12
ENSDARG00000104505	18.7762	2.32413	0.726728	3.19807	0.0013835	0.00763734
ENSDARG00000101218	4.55264	2.32411	1.11627	2.08203	0.0373397	0.114032
ENSDARG00000095548	1.97801	2.32321	2.21836	1.04726	0.294979	NA
ENSDARG00000100259	2.20861	2.32303	2.19443	1.0586	0.289781	NA
ENSDARG00000002986	285.067	2.3223	0.249015	9.32594	1.10006e-20	5.28386e-19
ENSDARG00000101331	2.81542	2.32123	1.9974	1.16212	0.245186	NA
ENSDARG00000058966	1.68394	2.32101	2.21704	1.0469	0.295146	NA
ENSDARG00000102726	2.33781	2.32073	1.95742	1.18561	0.235777	NA
ENSDARG00000096982	3.23923	2.32036	1.93038	1.20202	0.229356	NA
ENSDARG00000105714	18.0152	2.31839	1.64334	1.41078	0.15831	0.330026
ENSDARG00000052782	4.66928	2.31778	1.31228	1.76622	0.0773582	0.196859
ENSDARG00000095163	1.59424	2.31598	2.15302	1.07569	0.282066	NA
ENSDARG00000001767	49.4737	2.3151	0.608112	3.80702	0.00014065	0.00103202
ENSDARG00000036903	20.0793	2.31465	0.743753	3.11212	0.00185751	0.00980684
ENSDARG00000100662	13.7412	2.31154	1.24267	1.86013	0.0628668	0.169112
ENSDARG00000038882	137.241	2.31123	0.404436	5.71471	1.09889e-08	1.71893e-07
ENSDARG00000041413	12.6328	2.3095	0.884818	2.61014	0.00905053	0.0369787
ENSDARG00000014929	21.1048	2.30794	0.613607	3.76127	0.000169056	0.0012172
ENSDARG00000095893	12.0485	2.30775	1.06281	2.17137	0.0299032	0.0963134
ENSDARG00000062592	17.9797	2.30685	1.65512	1.39377	0.163388	0.337135
ENSDARG00000007467	7.21529	2.30577	1.72898	1.3336	0.182335	0.363273
ENSDARG00000113076	3.9793	2.30437	1.845	1.24898	0.211672	0.399777
ENSDARG00000010312	3.46456	2.30358	1.60284	1.43719	0.150665	0.318407
ENSDARG00000041107	2.83882	2.30354	1.63487	1.40901	0.158832	NA
ENSDARG00000012699	1.80416	2.30255	2.17372	1.05927	0.289479	NA
ENSDARG00000092948	4.98193	2.30227	1.27398	1.80714	0.0707402	0.184561
ENSDARG00000101478	1.63181	2.30191	2.44767	0.940447	0.346988	NA
ENSDARG00000099684	1.28933	2.30173	2.56893	0.895988	0.370259	NA
ENSDARG00000058731	422.224	2.3016	0.143346	16.0563	5.16521e-58	1.25069e-55
ENSDARG00000077572	4.99663	2.30121	1.23495	1.8634	0.0624056	0.168204
ENSDARG00000112125	2.31481	2.3009	2.10801	1.0915	0.275052	NA
ENSDARG00000094845	75.1482	2.30075	0.333936	6.8898	5.58693e-12	1.27097e-10
ENSDARG00000015623	100.617	2.3004	0.316559	7.26689	3.67857e-13	9.6045e-12
ENSDARG00000092336	2.03757	2.29967	2.32543	0.988922	0.322701	NA
ENSDARG00000074285	5.24359	2.29926	1.09694	2.09606	0.0360764	0.111121
ENSDARG00000099811	46.8321	2.29622	0.372029	6.17216	6.7362e-10	1.21747e-08
ENSDARG00000102389	7.0637	2.29585	1.3286	1.72802	0.0839847	0.208792
ENSDARG00000053624	6.20282	2.29232	1.78667	1.28301	0.199487	0.384765
ENSDARG00000091465	10.4678	2.28812	1.09186	2.09561	0.0361169	0.1112
ENSDARG00000097572	5.97159	2.28802	1.86423	1.22733	0.219699	0.410291
ENSDARG00000098140	45.8336	2.28638	0.453925	5.0369	4.73122e-07	5.75562e-06
ENSDARG00000063361	3.08466	2.28435	1.97594	1.15608	0.247649	NA
ENSDARG00000104045	55.9435	2.28423	0.436223	5.23639	1.63749e-07	2.13927e-06
ENSDARG00000037833	2.43015	2.28366	2.07835	1.09878	0.271862	NA
ENSDARG00000093019	45.5097	2.28355	0.443998	5.14315	2.70163e-07	3.41344e-06
ENSDARG00000036254	3.48068	2.28291	2.03198	1.12349	0.261229	0.460321
ENSDARG00000067916	188.07	2.2827	0.229551	9.94419	2.67347e-23	1.57331e-21
ENSDARG00000104399	115.065	2.28109	0.258711	8.81714	1.17423e-18	4.82691e-17
ENSDARG00000039577	13.0925	2.27931	0.877016	2.59893	0.00935135	0.0379987
ENSDARG00000073675	34.7701	2.27863	0.586314	3.88636	0.00010176	0.000767368
ENSDARG00000103265	2.92249	2.27834	1.71166	1.33107	0.183167	NA
ENSDARG00000070721	3.23202	2.27821	1.72153	1.32337	0.185713	NA
ENSDARG00000101872	1.09756	2.27733	2.7374	0.831934	0.405446	NA
ENSDARG00000035966	1.20986	2.27726	2.75195	0.827507	0.40795	NA
ENSDARG00000101656	0.788026	2.27711	2.78365	0.818031	0.41334	NA
ENSDARG00000093592	4.61475	2.27657	1.81488	1.25439	0.2097	0.397241
ENSDARG00000092862	4.52888	2.27638	1.06515	2.13714	0.0325866	0.102802
ENSDARG00000103193	0.846026	2.27604	3.06899	0.741626	0.458314	NA
ENSDARG00000015266	5.97593	2.27528	1.8463	1.23234	0.217821	0.407611
ENSDARG00000013000	5.66016	2.27508	1.83436	1.24026	0.21488	0.404109
ENSDARG00000038700	1.13443	2.27375	2.39948	0.947604	0.343331	NA
ENSDARG00000056753	3.18344	2.27086	1.89859	1.19608	0.231667	NA
ENSDARG00000107441	3.78505	2.26898	1.93203	1.1744	0.240234	0.435848
ENSDARG00000001442	70.4345	2.26759	0.643207	3.52544	0.000422776	0.00272671
ENSDARG00000054649	10.5934	2.26516	0.801693	2.82547	0.00472107	0.0215409
ENSDARG00000020143	2.15907	2.2636	1.7528	1.29142	0.196557	NA
ENSDARG00000044023	8.27348	2.26042	0.931989	2.42537	0.0152928	0.0565751
ENSDARG00000099539	10.0815	2.25715	0.805667	2.80159	0.00508508	0.0229062
ENSDARG00000033953	1.56211	2.255	2.36285	0.954354	0.339904	NA
ENSDARG00000097719	13.1014	2.25243	0.916631	2.45729	0.013999	0.0528617
ENSDARG00000116660	87.7724	2.25173	0.295238	7.62685	2.40552e-14	7.09849e-13
ENSDARG00000103391	1.3111	2.25131	2.93234	0.767751	0.442635	NA
ENSDARG00000097091	8.65934	2.25037	1.18383	1.90093	0.0573111	0.157891
ENSDARG00000063519	0.999467	2.24911	3.34074	0.673238	0.500796	NA
ENSDARG00000115894	1.17699	2.24907	2.77485	0.810518	0.417643	NA
ENSDARG00000038153	6.84119	2.24553	1.21705	1.84507	0.0650277	0.173394
ENSDARG00000090730	967.336	2.24459	0.0982744	22.84	1.83718e-115	3.60823e-112
ENSDARG00000101598	23.3457	2.24182	0.64607	3.46994	0.000520568	0.00326297
ENSDARG00000009438	11.6343	2.23984	0.935936	2.39316	0.0167041	0.0608787
ENSDARG00000101715	6.65198	2.23466	1.2261	1.82257	0.068368	0.179939
ENSDARG00000054058	693.182	2.23284	0.123918	18.0187	1.39058e-72	6.46837e-70
ENSDARG00000096979	513.344	2.23259	0.18251	12.2327	2.08009e-34	2.16281e-32
ENSDARG00000102981	2.844	2.23039	1.61974	1.377	0.168512	NA
ENSDARG00000098706	13.2536	2.22573	0.979409	2.27252	0.0230551	0.0784199
ENSDARG00000116119	36.69	2.22406	0.604299	3.6804	0.000232872	0.00162057
ENSDARG00000105096	575.941	2.22215	0.135537	16.3952	2.07086e-60	5.63148e-58
ENSDARG00000006577	9.10608	2.21788	0.911262	2.43385	0.0149391	0.0556273
ENSDARG00000076586	171.957	2.21292	0.221218	10.0034	1.47321e-23	8.76785e-22
ENSDARG00000102060	47.428	2.2044	0.5609	3.93011	8.49073e-05	0.000651681
ENSDARG00000002131	12.3759	2.20409	0.771108	2.85834	0.00425858	0.0197831
ENSDARG00000075421	23.0694	2.20222	0.831559	2.6483	0.00808983	0.0337812
ENSDARG00000056203	88.779	2.20106	0.302786	7.26937	3.61175e-13	9.44399e-12
ENSDARG00000089402	11.8775	2.19956	1.13162	1.94373	0.0519278	0.146649
ENSDARG00000016607	313.772	2.1978	0.179085	12.2724	1.27476e-34	1.35739e-32
ENSDARG00000015686	54.2518	2.19757	0.404016	5.43932	5.34847e-08	7.54506e-07
ENSDARG00000103677	11.1887	2.1955	0.908498	2.41663	0.015665	0.0576983
ENSDARG00000095807	388.456	2.19394	0.152882	14.3506	1.05632e-46	1.83054e-44
ENSDARG00000093761	29.5323	2.18955	0.603259	3.62953	0.000283938	0.0019296
ENSDARG00000115041	5.77514	2.18726	1.33806	1.63466	0.102121	0.241097
ENSDARG00000039900	3.77825	2.18694	1.49407	1.46375	0.143263	0.307208
ENSDARG00000077357	7.16135	2.18232	1.3638	1.60017	0.109561	0.253549
ENSDARG00000104273	8.8403	2.18066	1.33398	1.6347	0.102113	0.241097
ENSDARG00000079903	80.4343	2.17903	0.309026	7.05131	1.77241e-12	4.30345e-11
ENSDARG00000075697	60.573	2.17381	0.576314	3.77193	0.000161991	0.00117254
ENSDARG00000074163	3.93997	2.17312	1.25489	1.73173	0.083322	0.2077
ENSDARG00000108332	19.6198	2.17269	0.565074	3.84497	0.000120567	0.000897326
ENSDARG00000059049	849.971	2.17211	0.126426	17.1808	3.69629e-66	1.28109e-63
ENSDARG00000056443	9.27154	2.17093	0.901887	2.4071	0.0160797	0.05898
ENSDARG00000020981	5.45613	2.17055	1.03404	2.0991	0.0358084	0.110462
ENSDARG00000087554	214.682	2.16987	0.322584	6.72654	1.73747e-11	3.77292e-10
ENSDARG00000111648	3.1327	2.1691	1.56829	1.3831	0.166635	NA
ENSDARG00000063385	95.9574	2.16525	0.527484	4.10486	4.04559e-05	0.000334784
ENSDARG00000059498	15.6027	2.16278	0.922179	2.3453	0.0190119	0.0673319
ENSDARG00000113391	10.82	2.16273	0.86917	2.48826	0.0128368	0.0491346
ENSDARG00000077239	484.05	2.1617	0.18312	11.8048	3.68564e-32	3.52235e-30
ENSDARG00000070535	4.16431	2.1601	1.56518	1.3801	0.167557	0.343429
ENSDARG00000014287	5.71122	2.15986	1.11529	1.9366	0.0527939	0.148454
ENSDARG00000075362	1.9104	2.15664	1.78964	1.20507	0.228178	NA
ENSDARG00000055245	3.2666	2.15631	1.53938	1.40077	0.161284	NA
ENSDARG00000101051	8.04383	2.15624	1.34429	1.604	0.108714	0.252017
ENSDARG00000007971	48.7771	2.15581	0.574015	3.75568	0.000172873	0.00124115
ENSDARG00000104943	17.7685	2.15581	1.24222	1.73545	0.082661	0.206497
ENSDARG00000091119	10.4836	2.15453	0.924315	2.33095	0.0197558	0.0694519
ENSDARG00000061473	4.34427	2.15446	1.49222	1.44379	0.148797	0.315818
ENSDARG00000077975	215.088	2.15387	0.160549	13.4157	4.89462e-41	6.86646e-39
ENSDARG00000022007	3.83366	2.15194	1.60988	1.33671	0.181318	0.362184
ENSDARG00000105655	9.00478	2.14762	0.862395	2.49029	0.0127637	0.0489715
ENSDARG00000087195	4.32399	2.14166	1.52353	1.40572	0.159808	0.331663
ENSDARG00000103852	4.80038	2.13765	1.15987	1.84301	0.0653271	0.17393
ENSDARG00000102868	57.543	2.13654	0.347461	6.14901	7.79665e-10	1.40197e-08
ENSDARG00000097782	24.8397	2.12799	0.484555	4.39163	1.12502e-05	0.000104883
ENSDARG00000094710	3.57319	2.12572	1.42061	1.49634	0.134565	0.293831
ENSDARG00000102759	13.2743	2.12351	0.890002	2.38596	0.0170344	0.0618045
ENSDARG00000043137	60.6932	2.12259	0.584843	3.62934	0.000284146	0.00193027
ENSDARG00000078800	59.6637	2.12246	0.765356	2.77317	0.00555129	0.0245988
ENSDARG00000018165	29.519	2.11608	1.00631	2.10281	0.0354826	0.109649
ENSDARG00000090543	23.7464	2.11596	0.758815	2.78851	0.00529516	0.0236357
ENSDARG00000099880	5.87112	2.11282	1.17655	1.79577	0.072531	0.187847
ENSDARG00000062467	13.9791	2.11272	0.762774	2.76978	0.00560944	0.0248253
ENSDARG00000037914	15.9452	2.11142	0.701825	3.00847	0.00262566	0.0131477
ENSDARG00000093608	21.185	2.1113	0.780748	2.7042	0.00684696	0.029283
ENSDARG00000067797	522.456	2.11115	0.125169	16.8665	7.93919e-64	2.46198e-61
ENSDARG00000100805	6.43881	2.10943	1.22506	1.7219	0.0850883	0.210888
ENSDARG00000005993	87.9738	2.10898	0.471586	4.47211	7.74516e-06	7.50156e-05
ENSDARG00000025043	30.6096	2.10874	0.991247	2.12736	0.0333899	0.10477
ENSDARG00000116623	4.8952	2.10835	1.25093	1.68543	0.0919057	0.22321
ENSDARG00000102975	36.6011	2.10544	0.484096	4.34923	1.36616e-05	0.000125576
ENSDARG00000105592	1940.87	2.10479	0.0988303	21.297	1.21021e-100	1.42611e-97
ENSDARG00000086255	1.57327	2.0999	1.89599	1.10755	0.268057	NA
ENSDARG00000090783	1448.03	2.09831	0.114108	18.3888	1.61575e-75	8.15998e-73
ENSDARG00000094422	95.5619	2.09728	0.95915	2.1866	0.0287717	0.0934352
ENSDARG00000099493	14.7092	2.08853	0.690512	3.02462	0.00248947	0.0125725
ENSDARG00000092903	435.027	2.08846	0.170749	12.2312	2.11881e-34	2.19018e-32
ENSDARG00000004713	69.5364	2.0866	0.649453	3.21286	0.00131418	0.00731176
ENSDARG00000039381	12.693	2.08217	0.740052	2.81355	0.00489983	0.0221848
ENSDARG00000055226	559.472	2.07932	0.139663	14.8881	3.93624e-50	7.64582e-48
ENSDARG00000074322	1821.23	2.07593	0.0792213	26.2042	2.37724e-151	8.40403e-148
ENSDARG00000103760	6.06361	2.07546	0.940359	2.20709	0.0273077	0.0896197
ENSDARG00000045224	121.179	2.07031	0.26787	7.72877	1.08592e-14	3.30944e-13
ENSDARG00000059254	31.957	2.06964	0.690062	2.99921	0.00270682	0.0134815
ENSDARG00000026417	142.406	2.06227	0.220625	9.3474	8.98267e-21	4.36202e-19
ENSDARG00000089383	82.9222	2.06186	0.295496	6.97764	3.00185e-12	7.05594e-11
ENSDARG00000100188	162.791	2.06124	0.576045	3.57826	0.000345887	0.00228557
ENSDARG00000016598	68.3388	2.06116	0.432023	4.77095	1.83363e-06	1.99454e-05
ENSDARG00000045959	5.4783	2.06084	1.1754	1.75332	0.0795479	0.201157
ENSDARG00000005332	1.16633	2.05852	5.76801	0.356886	0.721178	NA
ENSDARG00000105308	0.536157	2.05755	4.89813	0.420068	0.674436	NA
ENSDARG00000079914	0.512104	2.05628	4.21252	0.488135	0.625455	NA
ENSDARG00000077114	17.6896	2.0524	0.647783	3.16835	0.00153308	0.00833805
ENSDARG00000092863	0.961477	2.05234	3.20372	0.64061	0.521776	NA
ENSDARG00000096315	0.964371	2.04867	2.76559	0.74077	0.458833	NA
ENSDARG00000101689	23.394	2.04864	0.692666	2.95761	0.00310032	0.0151457
ENSDARG00000076386	1646.83	2.04677	0.0941652	21.7359	9.38608e-105	1.27622e-101
ENSDARG00000029955	366.82	2.04082	0.16447	12.4085	2.35135e-35	2.56559e-33
ENSDARG00000057527	2.14164	2.03563	2.12475	0.958056	0.338034	NA
ENSDARG00000055550	17.6698	2.03258	0.789322	2.57509	0.0100213	0.0402035
ENSDARG00000111653	2.6728	2.03184	1.84579	1.10079	0.270987	NA
ENSDARG00000079829	28.6095	2.03063	0.65061	3.12111	0.00180169	0.00955209
ENSDARG00000098700	218.88	2.03017	0.17883	11.3525	7.2105e-30	6.06918e-28
ENSDARG00000087740	10.2061	2.02762	0.952198	2.12941	0.0332207	0.104421
ENSDARG00000092894	28.4493	2.026	0.676472	2.99495	0.00274491	0.0136443
ENSDARG00000034610	0.5976	2.0236	3.65221	0.554075	0.579527	NA
ENSDARG00000025174	1.62492	2.0229	2.03016	0.996425	0.319044	NA
ENSDARG00000102018	5.75089	2.02284	1.16364	1.73837	0.0821457	0.205696
ENSDARG00000098772	108.101	2.02168	0.31141	6.49201	8.46982e-11	1.69935e-09
ENSDARG00000088023	76.3075	2.02134	0.554514	3.64526	0.000267125	0.00182658
ENSDARG00000016044	46.9229	2.02046	0.411796	4.90645	9.27377e-07	1.06168e-05
ENSDARG00000105682	4.21261	2.01942	1.42252	1.41961	0.15572	0.326165
ENSDARG00000042845	0.660188	2.01903	3.88116	0.520214	0.602915	NA
ENSDARG00000090167	1.00217	2.01821	2.75398	0.732833	0.46366	NA
ENSDARG00000032639	7.59785	2.0176	1.0306	1.9577	0.0502646	0.14304
ENSDARG00000097231	1.47971	2.01497	2.44294	0.824815	0.409477	NA
ENSDARG00000092169	5.64949	2.01334	1.28665	1.56479	0.117633	0.266643
ENSDARG00000105274	1.84058	2.01266	2.22069	0.90632	0.364766	NA
ENSDARG00000028628	2.59139	2.01196	2.17174	0.92643	0.354223	NA
ENSDARG00000042698	66.9866	2.0111	0.392707	5.12113	3.03708e-07	3.81545e-06
ENSDARG00000045815	15.2908	2.01009	1.0634	1.89025	0.0587252	0.160959
ENSDARG00000101868	1.03277	2.00943	2.25432	0.89137	0.372731	NA
ENSDARG00000037069	3.04816	2.00633	1.76695	1.13548	0.256175	NA
ENSDARG00000024789	127.45	2.00485	0.370792	5.40692	6.4116e-08	8.9312e-07
ENSDARG00000096037	122.399	2.00369	0.238859	8.38862	4.919e-17	1.79275e-15
ENSDARG00000059131	9.03736	2.00366	1.14011	1.75743	0.0788454	0.199809
ENSDARG00000093493	8.06061	2.00343	1.15958	1.72771	0.0840396	0.208899
ENSDARG00000105823	1.11803	2.00217	2.43451	0.822411	0.410843	NA
ENSDARG00000098951	2.86708	2.00193	1.57449	1.27148	0.203558	NA
ENSDARG00000104077	1153.26	2.00122	0.128064	15.6267	4.78798e-55	1.08503e-52
ENSDARG00000096217	29.9012	2.00075	0.603889	3.31311	0.00092265	0.00538066
ENSDARG00000109683	12.0076	1.99971	0.986299	2.02749	0.0426122	0.126061
ENSDARG00000104256	25.4771	1.99512	0.909627	2.19334	0.0282826	0.0922539
ENSDARG00000095424	9.3701	1.99486	1.02685	1.94269	0.0520532	0.146969
ENSDARG00000053487	0.419512	1.99242	5.2125	0.382239	0.702284	NA
ENSDARG00000117297	1.03149	1.99242	5.21185	0.382287	0.702249	NA
ENSDARG00000061940	0.420735	1.99242	5.18795	0.384047	0.700944	NA
ENSDARG00000005786	0.922543	1.99138	2.63371	0.756111	0.449582	NA
ENSDARG00000090033	2.58205	1.99074	2.24057	0.888499	0.374272	NA
ENSDARG00000095649	1.83735	1.99035	2.08579	0.954241	0.339962	NA
ENSDARG00000062973	5.45188	1.99013	1.194	1.66677	0.0955606	0.229751
ENSDARG00000069632	3.19042	1.98987	1.94769	1.02165	0.306944	NA
ENSDARG00000113977	31.4514	1.98957	0.934835	2.12825	0.0333161	0.104618
ENSDARG00000031737	5.41397	1.98954	1.87313	1.06215	0.288168	0.489429
ENSDARG00000058774	4.43318	1.98952	1.8699	1.06397	0.287341	0.488275
ENSDARG00000070835	144.706	1.9891	1.62542	1.22374	0.221049	0.412158
ENSDARG00000116259	8.67504	1.98903	1.7815	1.11649	0.264213	0.463402
ENSDARG00000075538	1.55206	1.98855	2.2488	0.884271	0.37655	NA
ENSDARG00000002959	1.77928	1.98845	2.38782	0.832749	0.404986	NA
ENSDARG00000104004	5.65234	1.9884	1.81684	1.09443	0.273768	0.473999
ENSDARG00000115070	1.00374	1.98809	2.78672	0.713416	0.475589	NA
ENSDARG00000043719	1.11182	1.98808	2.80576	0.708572	0.47859	NA
ENSDARG00000097193	10.6252	1.98801	1.26363	1.57324	0.115662	0.263833
ENSDARG00000040076	147.219	1.988	0.295722	6.72253	1.78601e-11	3.87355e-10
ENSDARG00000107526	3.85379	1.98769	1.61687	1.22935	0.218942	0.409179
ENSDARG00000077610	0.410553	1.98624	5.72361	0.347025	0.728572	NA
ENSDARG00000059832	6.75344	1.98585	1.10332	1.79989	0.0718781	0.186676
ENSDARG00000039482	100.863	1.9857	0.328942	6.03662	1.57371e-09	2.72181e-08
ENSDARG00000020711	550.92	1.9827	0.170635	11.6196	3.27796e-31	2.94118e-29
ENSDARG00000079010	7.51135	1.98266	1.2412	1.59738	0.110181	0.25465
ENSDARG00000090890	325.337	1.98187	0.174366	11.3661	6.16682e-30	5.24061e-28
ENSDARG00000024829	5.20023	1.98132	1.25206	1.58245	0.113547	0.260521
ENSDARG00000100918	57.3941	1.98022	0.595846	3.32338	0.000889327	0.00520867
ENSDARG00000016963	166.631	1.98015	0.297504	6.65586	2.81643e-11	5.94071e-10
ENSDARG00000069270	1.77759	1.97903	1.86026	1.06385	0.287396	NA
ENSDARG00000104890	39.2555	1.97824	0.434047	4.55766	5.17276e-06	5.20101e-05
ENSDARG00000104416	5.21856	1.97695	1.47566	1.3397	0.180342	0.360966
ENSDARG00000004405	23.2248	1.97593	0.543036	3.63867	0.000274046	0.00187028
ENSDARG00000088643	6.74164	1.97432	1.84217	1.07173	0.28384	0.484516
ENSDARG00000053027	21.8618	1.9741	0.933302	2.11518	0.034415	0.107268
ENSDARG00000077882	3.89046	1.97263	1.8955	1.0407	0.298017	0.500118
ENSDARG00000096107	7.44017	1.97197	1.37747	1.43159	0.152262	0.32113
ENSDARG00000029239	4.53206	1.97079	1.91838	1.02732	0.304268	0.506426
ENSDARG00000060243	3.02572	1.97072	1.96942	1.00066	0.316992	NA
ENSDARG00000015559	94.6361	1.96924	0.44304	4.44483	8.79595e-06	8.40417e-05
ENSDARG00000052912	2.71314	1.96919	2.04318	0.963784	0.335154	NA
ENSDARG00000063230	7.51203	1.96721	1.24417	1.58114	0.113845	0.261021
ENSDARG00000096693	2.68001	1.96702	2.06943	0.950513	0.341852	NA
ENSDARG00000073985	6.04573	1.96682	1.26016	1.56077	0.118578	0.268148
ENSDARG00000061060	2.00599	1.96661	2.21186	0.889123	0.373937	NA
ENSDARG00000039616	24.3664	1.96646	0.867874	2.26583	0.0234616	0.0793698
ENSDARG00000077337	21.4041	1.966	0.496302	3.96129	7.45458e-05	0.000579451
ENSDARG00000012555	1.79956	1.96585	2.27783	0.863037	0.388117	NA
ENSDARG00000087645	2.34047	1.96578	1.73723	1.13156	0.25782	NA
ENSDARG00000089009	19.9407	1.96473	0.599652	3.27646	0.00105119	0.00603232
ENSDARG00000104619	1.82452	1.96412	1.99824	0.982923	0.325645	NA
ENSDARG00000116587	0.986501	1.96411	2.47314	0.794176	0.427093	NA
ENSDARG00000068141	10.8018	1.96331	0.884951	2.21856	0.0265169	0.0874465
ENSDARG00000105570	6.04159	1.96077	1.82427	1.07483	0.282453	0.483034
ENSDARG00000110653	0.563249	1.95951	4.00504	0.489259	0.624658	NA
ENSDARG00000092853	1.42515	1.95598	2.52386	0.774998	0.438341	NA
ENSDARG00000011023	18.0819	1.95528	0.640013	3.05507	0.00225007	0.011555
ENSDARG00000022668	0.709865	1.95478	3.8289	0.510532	0.609679	NA
ENSDARG00000105508	1.00006	1.95242	5.35942	0.364296	0.715637	NA
ENSDARG00000033955	21.9855	1.94709	0.683682	2.84795	0.00440019	0.0203234
ENSDARG00000101469	18.911	1.94542	0.690292	2.81825	0.00482856	0.0219295
ENSDARG00000097170	28.3396	1.94416	0.708466	2.74418	0.00606629	0.0265349
ENSDARG00000111396	1.37653	1.94049	2.21944	0.874314	0.381947	NA
ENSDARG00000079387	291.739	1.93988	0.165423	11.7268	9.28741e-32	8.59499e-30
ENSDARG00000102211	48.1953	1.93902	0.44874	4.32102	1.5531e-05	0.000141435
ENSDARG00000099387	2.10925	1.9377	2.30674	0.84002	0.400897	NA
ENSDARG00000093583	12.003	1.93611	0.806771	2.39983	0.0164028	0.0599535
ENSDARG00000042988	59.2739	1.93565	0.409275	4.72948	2.251e-06	2.3998e-05
ENSDARG00000002304	32.1125	1.93443	0.764355	2.5308	0.0113804	0.0446725
ENSDARG00000089892	21.33	1.93343	0.613497	3.15149	0.00162439	0.0087592
ENSDARG00000100942	5.36158	1.93136	1.17702	1.64089	0.100819	0.238789
ENSDARG00000088893	0.966764	1.93103	2.97287	0.649551	0.515983	NA
ENSDARG00000059410	48.39	1.93037	0.394159	4.89744	9.70931e-07	1.10439e-05
ENSDARG00000068382	51.8249	1.92971	0.36217	5.32818	9.92043e-08	1.34784e-06
ENSDARG00000001937	0.814198	1.92959	3.17821	0.607131	0.543764	NA
ENSDARG00000102443	0.724855	1.92886	3.30493	0.583631	0.559468	NA
ENSDARG00000055520	0.986299	1.9281	2.88946	0.667285	0.50459	NA
ENSDARG00000054837	97.9987	1.9276	0.301504	6.39329	1.62357e-10	3.11936e-09
ENSDARG00000005627	1.20995	1.92662	2.44685	0.787391	0.431053	NA
ENSDARG00000092587	3.10309	1.9257	1.47685	1.30392	0.19226	NA
ENSDARG00000113458	122.413	1.92568	0.311299	6.18596	6.17247e-10	1.11902e-08
ENSDARG00000031240	30.39	1.92519	0.517971	3.71679	0.000201773	0.00142434
ENSDARG00000036237	9.21098	1.92279	1.04441	1.84103	0.0656177	0.174441
ENSDARG00000057630	104.021	1.9211	0.298672	6.43214	1.2582e-10	2.46836e-09
ENSDARG00000007207	44.5086	1.9167	0.487901	3.92846	8.54919e-05	0.000655314
ENSDARG00000099673	25.9803	1.91662	0.480761	3.98663	6.70173e-05	0.000527191
ENSDARG00000028164	28.918	1.91605	0.490439	3.90681	9.35216e-05	0.000710089
ENSDARG00000005154	1.13782	1.91589	7.25052	0.264241	0.791594	NA
ENSDARG00000074289	26.139	1.91383	0.686947	2.786	0.00533631	0.0237953
ENSDARG00000043475	204.498	1.91341	0.190893	10.0235	1.20211e-23	7.17856e-22
ENSDARG00000102758	80.2664	1.91335	0.290467	6.58717	4.48284e-11	9.27852e-10
ENSDARG00000041724	181.653	1.91318	0.201231	9.5074	1.95484e-21	9.87252e-20
ENSDARG00000094133	170.005	1.90931	0.231545	8.24593	1.63874e-16	5.70204e-15
ENSDARG00000037873	34.319	1.90797	0.477075	3.99931	6.35279e-05	0.000503648
ENSDARG00000044613	852.305	1.90713	0.17933	10.6347	2.05397e-26	1.42937e-24
ENSDARG00000055638	4.58356	1.90412	1.01329	1.87915	0.0602241	0.163949
ENSDARG00000035150	37.1975	1.90081	0.440981	4.31042	1.62945e-05	0.00014725
ENSDARG00000074906	11.4671	1.89991	0.919909	2.06532	0.0388926	0.117516
ENSDARG00000011449	24.1299	1.89921	0.552201	3.43936	0.000583101	0.00361312
ENSDARG00000044775	67.4597	1.8977	0.33489	5.66662	1.45638e-08	2.2327e-07
ENSDARG00000000767	522.824	1.89165	0.124891	15.1464	8.00646e-52	1.62669e-49
ENSDARG00000054103	28.0705	1.89078	0.499242	3.7873	0.000152296	0.00110781
ENSDARG00000028088	133.607	1.88981	0.277616	6.80726	9.94759e-12	2.20897e-10
ENSDARG00000101048	2.97802	1.88835	1.49631	1.262	0.206948	NA
ENSDARG00000035873	35.2356	1.88829	0.692168	2.72809	0.00637029	0.0275916
ENSDARG00000097693	5.15124	1.88704	1.13424	1.66369	0.0961736	0.230629
ENSDARG00000054054	16.3933	1.88364	0.973479	1.93495	0.052996	0.148952
ENSDARG00000079892	59.761	1.88021	0.370902	5.06928	3.99314e-07	4.92896e-06
ENSDARG00000076638	2.50832	1.87991	1.77508	1.05906	0.289574	NA
ENSDARG00000103049	2.33196	1.87967	1.7118	1.09807	0.272175	NA
ENSDARG00000043802	40.5667	1.87813	0.410964	4.57007	4.87556e-06	4.92741e-05
ENSDARG00000104865	26.0167	1.87813	0.472591	3.97412	7.06409e-05	0.000553479
ENSDARG00000096918	9.17571	1.87733	1.07021	1.75417	0.0794015	0.200877
ENSDARG00000108340	150.383	1.87703	0.382976	4.90117	9.52694e-07	1.08684e-05
ENSDARG00000054510	820.532	1.87613	0.129774	14.4569	2.2682e-47	4.09109e-45
ENSDARG00000104458	79.8398	1.87496	0.297736	6.29737	3.02731e-10	5.63864e-09
ENSDARG00000101642	16.7959	1.8749	0.669996	2.79838	0.00513596	0.0230883
ENSDARG00000040230	16.861	1.87384	0.627803	2.98476	0.00283796	0.0140279
ENSDARG00000109648	1407.07	1.87347	0.108343	17.292	5.4043e-67	1.99013e-64
ENSDARG00000063285	30.6372	1.8703	1.00117	1.86812	0.0617459	0.166935
ENSDARG00000091280	111.182	1.86865	0.265666	7.03381	2.00964e-12	4.83957e-11
ENSDARG00000104266	5.42416	1.86064	1.29828	1.43316	0.151813	0.320296
ENSDARG00000088263	17.3332	1.85851	0.600528	3.0948	0.00196946	0.0102905
ENSDARG00000036344	3.13675	1.85717	1.41499	1.31249	0.189353	NA
ENSDARG00000078147	2.07305	1.85668	2.21308	0.838958	0.401493	NA
ENSDARG00000002002	203.448	1.85421	0.208731	8.88324	6.49429e-19	2.7661e-17
ENSDARG00000005098	54.2416	1.85414	0.569932	3.25327	0.00114086	0.00646963
ENSDARG00000033832	33.6358	1.85398	0.535761	3.46045	0.000539264	0.00336464
ENSDARG00000040474	101.627	1.85367	0.244879	7.56974	3.73958e-14	1.08008e-12
ENSDARG00000052061	9.69014	1.8535	1.13252	1.63661	0.101712	0.240451
ENSDARG00000098313	17.8351	1.85279	0.666261	2.78087	0.00542131	0.0241177
ENSDARG00000114572	94.9077	1.85228	0.286987	6.45421	1.08785e-10	2.15088e-09
ENSDARG00000096638	10.3753	1.85208	0.87754	2.11053	0.0348127	0.108162
ENSDARG00000087623	69.6921	1.85098	0.377761	4.89988	9.58943e-07	1.09286e-05
ENSDARG00000023188	2498.37	1.85054	0.0699586	26.4519	3.47e-154	1.53339e-150
ENSDARG00000058381	7.8464	1.85018	0.980032	1.88788	0.0590426	0.161529
ENSDARG00000074371	6.95149	1.85003	0.952697	1.94189	0.0521505	0.14716
ENSDARG00000088972	24.9602	1.84982	0.533125	3.46977	0.000520911	0.00326395
ENSDARG00000090649	12.341	1.84625	0.826351	2.23422	0.0254688	0.0847502
ENSDARG00000017542	15.5783	1.84573	0.679404	2.71669	0.00659387	0.0283654
ENSDARG00000006923	1.43422	1.84394	2.24626	0.820892	0.411708	NA
ENSDARG00000087373	10.6005	1.84231	0.995166	1.85126	0.0641327	0.171681
ENSDARG00000101826	19.0893	1.83775	0.857447	2.14328	0.0320907	0.101637
ENSDARG00000076914	49.7562	1.83174	0.412457	4.44106	8.95184e-06	8.53927e-05
ENSDARG00000059053	8.30901	1.8295	1.06588	1.71642	0.0860844	0.212875
ENSDARG00000078547	366.928	1.82868	0.137375	13.3116	1.98209e-40	2.73714e-38
ENSDARG00000045999	321.35	1.82681	0.172315	10.6016	2.92958e-26	2.01491e-24
ENSDARG00000101138	10.4255	1.82635	1.34412	1.35878	0.174217	0.352343
ENSDARG00000034707	5.71241	1.82482	1.44905	1.25932	0.207915	0.39496
ENSDARG00000069844	302.193	1.82357	0.141389	12.8976	4.64621e-38	5.58683e-36
ENSDARG00000078647	21.0955	1.82336	0.493578	3.69417	0.00022061	0.00154191
ENSDARG00000056654	5.52535	1.82117	1.09607	1.66154	0.0966045	0.231317
ENSDARG00000018283	750.574	1.82098	0.124464	14.6305	1.79383e-48	3.33766e-46
ENSDARG00000043447	2.14505	1.81969	1.76277	1.03229	0.301936	NA
ENSDARG00000101800	15.9075	1.81779	1.26643	1.43537	0.151183	0.319196
ENSDARG00000100383	206.23	1.81671	0.20878	8.70155	3.27396e-18	1.29464e-16
ENSDARG00000026350	249.457	1.81449	0.170613	10.6351	2.04606e-26	1.42937e-24
ENSDARG00000053005	115.98	1.81253	0.207774	8.72353	2.69663e-18	1.06874e-16
ENSDARG00000020079	37.4695	1.81083	0.72495	2.49787	0.0124942	0.0481587
ENSDARG00000007534	127.28	1.81074	0.222968	8.12107	4.62091e-16	1.55876e-14
ENSDARG00000104120	47.3811	1.81001	0.361996	5.00007	5.73098e-07	6.8262e-06
ENSDARG00000097513	229.065	1.80834	0.184581	9.79701	1.15965e-22	6.46625e-21
ENSDARG00000097679	54.7672	1.8079	0.358361	5.04491	4.53737e-07	5.54651e-06
ENSDARG00000101437	2.28368	1.80704	1.71105	1.0561	0.290921	NA
ENSDARG00000076309	1.32935	1.80607	2.12425	0.850213	0.395207	NA
ENSDARG00000036171	13.2848	1.80555	1.28312	1.40716	0.159381	0.331242
ENSDARG00000019156	23.7291	1.80498	0.936951	1.92644	0.0540493	0.151156
ENSDARG00000093074	102.415	1.80473	0.307289	5.87307	4.27806e-09	7.05401e-08
ENSDARG00000076831	4.52642	1.80448	1.48658	1.21385	0.224807	0.416956
ENSDARG00000088362	6.75491	1.80305	1.40263	1.28548	0.198625	0.383843
ENSDARG00000057677	1.10447	1.80269	2.46896	0.730141	0.465304	NA
ENSDARG00000021895	3.03128	1.80198	1.67797	1.0739	0.282865	NA
ENSDARG00000091988	7.88056	1.80165	1.39812	1.28862	0.197529	0.382549
ENSDARG00000002956	510.269	1.80154	0.155416	11.5918	4.53712e-31	4.03006e-29
ENSDARG00000069017	60.3242	1.80005	0.863527	2.08453	0.0371119	0.113487
ENSDARG00000025903	806.42	1.79901	0.100843	17.8397	3.47761e-71	1.46358e-68
ENSDARG00000013771	1675.58	1.79849	0.107036	16.8027	2.33144e-63	7.10525e-61
ENSDARG00000036180	19.9009	1.79806	0.792268	2.26951	0.0232374	0.0788377
ENSDARG00000104332	12.8649	1.79802	1.00046	1.7972	0.0723045	0.187343
ENSDARG00000040528	1643.97	1.7979	0.104976	17.1267	9.38351e-66	3.07154e-63
ENSDARG00000094485	383.708	1.7979	0.139914	12.8501	8.59527e-38	1.02429e-35
ENSDARG00000002403	102.88	1.79701	0.382975	4.69224	2.70233e-06	2.84662e-05
ENSDARG00000054610	1539.66	1.79698	0.0955517	18.8063	6.70214e-79	3.7021e-76
ENSDARG00000102727	4.33326	1.79683	1.1251	1.59704	0.110258	0.254794
ENSDARG00000013082	195.236	1.79611	0.199617	8.99779	2.30302e-19	1.01517e-17
ENSDARG00000094210	123.227	1.79596	0.317389	5.65853	1.52672e-08	2.33446e-07
ENSDARG00000029388	4.78875	1.79466	1.28226	1.39961	0.161631	0.334464
ENSDARG00000062811	11.6315	1.7941	0.791051	2.26799	0.0233299	0.0790907
ENSDARG00000033355	383.907	1.79354	0.227538	7.88237	3.21231e-15	1.02124e-13
ENSDARG00000031534	58.7902	1.79346	0.315146	5.69089	1.26378e-08	1.95096e-07
ENSDARG00000059474	42.0056	1.79337	0.421538	4.25436	2.09652e-05	0.000185569
ENSDARG00000101697	20.4446	1.79258	1.24558	1.43915	0.150107	0.317645
ENSDARG00000042138	148.847	1.79089	0.188227	9.5145	1.82595e-21	9.27459e-20
ENSDARG00000058873	70.2732	1.79082	0.35571	5.03451	4.79082e-07	5.81611e-06
ENSDARG00000043468	5.78552	1.79077	1.02088	1.75414	0.0794066	0.200877
ENSDARG00000074656	2012.3	1.79054	0.104488	17.1364	7.9481e-66	2.65077e-63
ENSDARG00000032631	229.268	1.78908	0.170577	10.4884	9.77159e-26	6.61772e-24
ENSDARG00000115038	26.7134	1.78723	0.650031	2.74946	0.00596936	0.0261368
ENSDARG00000105481	81.2726	1.78711	0.30097	5.93782	2.8883e-09	4.853e-08
ENSDARG00000092636	7.49214	1.78335	1.15751	1.54068	0.123395	0.275918
ENSDARG00000078363	123.222	1.78147	0.234691	7.5907	3.18171e-14	9.23481e-13
ENSDARG00000089362	10476.2	1.78011	0.0829541	21.459	3.76152e-102	4.74918e-99
ENSDARG00000104654	1467.63	1.7799	0.0912797	19.4994	1.11073e-84	7.2716e-82
ENSDARG00000079107	23.2515	1.77953	0.929859	1.91376	0.0556502	0.154326
ENSDARG00000103241	4.813	1.77915	1.48321	1.19952	0.230324	0.424084
ENSDARG00000101449	18.0068	1.7781	0.601207	2.95755	0.00310094	0.0151457
ENSDARG00000052255	2.92073	1.77792	1.71525	1.03654	0.299949	NA
ENSDARG00000105188	2.34426	1.77637	1.64049	1.08282	0.278887	NA
ENSDARG00000087611	70.6988	1.77614	0.343351	5.17297	2.30406e-07	2.94693e-06
ENSDARG00000070597	191.299	1.7743	0.354288	5.00809	5.49732e-07	6.57892e-06
ENSDARG00000039522	1.89777	1.7741	1.85089	0.958511	0.337805	NA
ENSDARG00000094854	214.768	1.76932	0.197417	8.96233	3.17899e-19	1.39434e-17
ENSDARG00000100019	39.5459	1.76887	0.807031	2.19182	0.0283922	0.0924748
ENSDARG00000043720	31.8341	1.76855	0.657869	2.6883	0.00718177	0.0305376
ENSDARG00000044612	1456.37	1.76822	0.133356	13.2594	3.98077e-40	5.33062e-38
ENSDARG00000088640	4.15455	1.76677	1.55593	1.13551	0.256162	0.454519
ENSDARG00000098716	2.81053	1.76515	1.62025	1.08943	0.275964	NA
ENSDARG00000089223	43.6322	1.76509	0.508047	3.47426	0.000512271	0.00321552
ENSDARG00000024101	18.7419	1.76444	0.748295	2.35794	0.0183765	0.0655247
ENSDARG00000016674	2.60505	1.76157	1.67755	1.05009	0.293679	NA
ENSDARG00000101996	133.189	1.76149	0.260418	6.76408	1.34161e-11	2.93493e-10
ENSDARG00000036940	12.0669	1.76107	0.73949	2.38146	0.0172441	0.062358
ENSDARG00000074728	1.63583	1.75981	1.99133	0.883738	0.376838	NA
ENSDARG00000008030	10858.4	1.75798	0.0481367	36.5206	5.21818e-292	4.61183e-288
ENSDARG00000091867	2.63197	1.75784	1.73369	1.01393	0.310617	NA
ENSDARG00000103466	201.654	1.75689	0.310514	5.658	1.53144e-08	2.33965e-07
ENSDARG00000089839	4.59344	1.75419	1.54838	1.13292	0.25725	0.455763
ENSDARG00000088612	118.333	1.75388	0.246874	7.10436	1.20883e-12	3.00524e-11
ENSDARG00000060962	21.1801	1.7522	0.609019	2.87709	0.00401364	0.0188383
ENSDARG00000062080	6.7593	1.75208	1.03372	1.69493	0.0900894	0.220039
ENSDARG00000031136	753.666	1.75206	0.145337	12.0552	1.82193e-33	1.81946e-31
ENSDARG00000100375	16.131	1.75162	0.749582	2.3368	0.0194496	0.0685389
ENSDARG00000010423	226.537	1.751	0.156122	11.2156	3.41935e-29	2.78527e-27
ENSDARG00000089340	16.6475	1.75061	0.769309	2.27556	0.0228721	0.0779573
ENSDARG00000061547	3.81364	1.74751	1.28338	1.36165	0.173308	0.351048
ENSDARG00000078119	34.7802	1.74569	0.487894	3.57801	0.00034622	0.00228691
ENSDARG00000067672	180.496	1.74406	0.185372	9.40847	5.03418e-21	2.5066e-19
ENSDARG00000090371	69.123	1.74367	0.325472	5.35736	8.44485e-08	1.15804e-06
ENSDARG00000100712	6.74626	1.74309	1.31328	1.32729	0.184414	0.366053
ENSDARG00000078754	12.9818	1.73998	0.808653	2.1517	0.0314211	0.100036
ENSDARG00000097610	1422.54	1.73989	0.148321	11.7306	8.88426e-32	8.3089e-30
ENSDARG00000015076	2.35207	1.73869	1.50853	1.15258	0.249083	NA
ENSDARG00000062748	95.3994	1.73764	0.319906	5.43173	5.58119e-08	7.85454e-07
ENSDARG00000102716	17.8425	1.73523	0.633224	2.74031	0.00613805	0.0267969
ENSDARG00000027799	16.6651	1.73413	1.04533	1.65892	0.0971312	0.232326
ENSDARG00000053520	6.15921	1.73382	1.31128	1.32223	0.186091	0.368182
ENSDARG00000076904	18.4655	1.73355	0.668004	2.59512	0.00945592	0.0383531
ENSDARG00000036636	13.9287	1.73019	0.854207	2.02549	0.0428168	0.126539
ENSDARG00000016350	206.799	1.72996	0.184497	9.37665	6.81005e-21	3.36241e-19
ENSDARG00000091260	49.5084	1.7296	0.648929	2.66531	0.0076917	0.0323557
ENSDARG00000112021	9.26135	1.72939	0.884125	1.95605	0.0504591	0.143349
ENSDARG00000058145	2.92143	1.72609	1.49236	1.15662	0.247428	NA
ENSDARG00000037145	22.9577	1.72576	1.04562	1.65047	0.0988468	0.235506
ENSDARG00000093857	12.7573	1.72482	1.15615	1.49187	0.135734	0.295618
ENSDARG00000089124	207.698	1.72452	0.778044	2.21649	0.0266581	0.0878465
ENSDARG00000071341	3.897	1.72436	1.41903	1.21517	0.224302	0.416204
ENSDARG00000035907	155.363	1.72173	0.25048	6.87372	6.25491e-12	1.41746e-10
ENSDARG00000101785	740.36	1.72152	0.132258	13.0164	9.87435e-39	1.23787e-36
ENSDARG00000045822	11.0453	1.72095	0.843878	2.03933	0.0414168	0.123288
ENSDARG00000101446	9.64594	1.71977	1.13651	1.5132	0.130228	0.286772
ENSDARG00000053773	76.6205	1.71969	0.310866	5.53194	3.1671e-08	4.62658e-07
ENSDARG00000078844	6.40492	1.71908	1.22622	1.40193	0.160936	0.333338
ENSDARG00000058471	156.306	1.71746	0.374637	4.58433	4.55444e-06	4.61872e-05
ENSDARG00000036420	69.1603	1.71745	0.322036	5.33311	9.65473e-08	1.3168e-06
ENSDARG00000009471	8.03841	1.7173	0.830473	2.06786	0.0386531	0.116981
ENSDARG00000063101	115.733	1.71719	0.320125	5.36411	8.13483e-08	1.11813e-06
ENSDARG00000111188	141.428	1.71713	0.214053	8.02196	1.04068e-15	3.45123e-14
ENSDARG00000038011	42.3993	1.71711	0.415586	4.13179	3.59946e-05	0.000302539
ENSDARG00000101452	21.9844	1.7164	0.526011	3.26305	0.0011022	0.0062766
ENSDARG00000016363	3.04181	1.71574	1.44168	1.1901	0.234008	NA
ENSDARG00000005789	504.489	1.71546	0.15052	11.3968	4.33528e-30	3.71992e-28
ENSDARG00000052437	20.5148	1.71542	1.05599	1.62447	0.104275	0.244809
ENSDARG00000105263	65.8603	1.71492	0.385425	4.44942	8.61016e-06	8.24896e-05
ENSDARG00000058348	1072.26	1.71364	0.0884075	19.3834	1.0662e-83	6.4987e-81
ENSDARG00000077918	27.9343	1.71266	0.506362	3.38229	0.00071884	0.00432626
ENSDARG00000098426	3.4858	1.71123	1.29878	1.31756	0.18765	0.370148
ENSDARG00000056062	6.43171	1.70972	1.17162	1.45928	0.144489	0.309125
ENSDARG00000039752	94.3622	1.70941	0.273033	6.26081	3.82971e-10	7.06617e-09
ENSDARG00000003181	5.28911	1.70865	1.32609	1.28849	0.197576	0.382598
ENSDARG00000043403	334.542	1.70856	0.184619	9.25451	2.15214e-20	9.98459e-19
ENSDARG00000041041	387.783	1.70789	0.154412	11.0606	1.9482e-28	1.54424e-26
ENSDARG00000105363	19.1122	1.70758	0.759664	2.2478	0.0245887	0.0824569
ENSDARG00000067566	346.931	1.70683	0.240768	7.08911	1.34974e-12	3.32285e-11
ENSDARG00000103810	2.31745	1.70617	1.54717	1.10277	0.270125	NA
ENSDARG00000111753	8.12176	1.7039	0.921548	1.84895	0.0644646	0.172413
ENSDARG00000099500	4.36321	1.70349	1.45109	1.17393	0.240421	0.435955
ENSDARG00000055705	416.416	1.7033	0.122553	13.8985	6.46516e-44	9.76736e-42
ENSDARG00000043066	21.2151	1.70196	0.549178	3.09909	0.00194114	0.0101754
ENSDARG00000088900	10.7788	1.69995	0.859396	1.97808	0.0479198	0.137729
ENSDARG00000040644	11.3826	1.69979	0.922546	1.8425	0.0654025	0.174015
ENSDARG00000099606	15.0554	1.69713	0.799806	2.12193	0.0338436	0.105898
ENSDARG00000017329	2.86389	1.69604	1.48512	1.14203	0.253444	NA
ENSDARG00000016837	177.431	1.69583	0.297602	5.6983	1.21008e-08	1.88122e-07
ENSDARG00000076730	3.63088	1.69494	1.32914	1.27522	0.202232	0.387917
ENSDARG00000020788	21.2792	1.69413	0.531076	3.19	0.00142274	0.00781491
ENSDARG00000044437	32.3323	1.69383	0.713507	2.37395	0.0175987	0.0633377
ENSDARG00000053124	67.0501	1.69312	0.345621	4.8988	9.64255e-07	1.0975e-05
ENSDARG00000078912	51.924	1.69278	0.462421	3.66069	0.000251535	0.00172934
ENSDARG00000094695	170.899	1.69071	0.219952	7.68672	1.50951e-14	4.52238e-13
ENSDARG00000007221	75.9722	1.69021	0.540568	3.12672	0.00176767	0.00940275
ENSDARG00000040224	44.2894	1.68922	0.661647	2.55305	0.0106784	0.0423495
ENSDARG00000004647	48.2992	1.68759	0.433967	3.88875	0.000100762	0.000760494
ENSDARG00000044491	80.6151	1.68732	0.524197	3.21887	0.00128697	0.00718977
ENSDARG00000060601	55.7796	1.68718	0.529688	3.18523	0.00144638	0.00792995
ENSDARG00000042984	50.6178	1.6864	0.447905	3.76509	0.000166487	0.00120116
ENSDARG00000053554	23.1483	1.68517	0.562162	2.99767	0.00272055	0.0135391
ENSDARG00000019260	153.314	1.68511	0.221455	7.60929	2.7561e-14	8.0657e-13
ENSDARG00000092510	8.67303	1.68404	0.885532	1.90172	0.0572072	0.15763
ENSDARG00000103114	57.6838	1.68303	0.523245	3.21652	0.00129754	0.00723967
ENSDARG00000038822	1190.88	1.68288	0.101742	16.5407	1.86963e-61	5.50792e-59
ENSDARG00000025615	2.34552	1.68264	1.63492	1.02919	0.30339	NA
ENSDARG00000074456	5.93426	1.68128	1.22747	1.36971	0.170777	0.347891
ENSDARG00000100474	8.21953	1.68087	1.03918	1.6175	0.10577	0.246913
ENSDARG00000071586	385.655	1.67948	0.160315	10.4761	1.11202e-25	7.47382e-24
ENSDARG00000041828	45.2952	1.67881	0.439846	3.81681	0.000135188	0.000994004
ENSDARG00000014946	21.2548	1.67852	0.631669	2.65728	0.00787743	0.0329956
ENSDARG00000044039	313.865	1.67781	0.167921	9.99165	1.65802e-23	9.83463e-22
ENSDARG00000102737	10.1524	1.67597	0.881237	1.90183	0.0571929	0.157615
ENSDARG00000060165	33.384	1.6743	0.509388	3.28689	0.001013	0.00584581
ENSDARG00000071384	48.7836	1.67426	0.356123	4.70135	2.58445e-06	2.72896e-05
ENSDARG00000053074	12.282	1.67329	0.934854	1.78989	0.0734711	0.189643
ENSDARG00000113690	20.9764	1.67154	0.565313	2.95684	0.00310805	0.015172
ENSDARG00000043436	791.475	1.6712	0.157687	10.5982	3.03622e-26	2.08017e-24
ENSDARG00000102271	177.414	1.67002	0.207717	8.03988	8.99252e-16	2.99344e-14
ENSDARG00000105548	17.6725	1.66946	0.602005	2.77317	0.00555128	0.0245988
ENSDARG00000091835	60.074	1.66876	0.385164	4.3326	1.47357e-05	0.000134609
ENSDARG00000101320	60.3807	1.66805	0.395736	4.21507	2.49703e-05	0.000217426
ENSDARG00000037748	345.047	1.66789	0.214249	7.78482	6.9812e-15	2.16491e-13
ENSDARG00000095464	245.818	1.66447	0.220838	7.53706	4.80682e-14	1.37707e-12
ENSDARG00000071590	2.27201	1.66438	1.93462	0.860312	0.389617	NA
ENSDARG00000005821	461.264	1.66304	0.121321	13.7077	9.12497e-43	1.34411e-40
ENSDARG00000034063	122.394	1.66128	0.228067	7.28417	3.23664e-13	8.53893e-12
ENSDARG00000096566	4.93439	1.66057	1.29181	1.28546	0.198632	0.383843
ENSDARG00000105530	60.1691	1.66035	0.2723	6.09749	1.07748e-09	1.90076e-08
ENSDARG00000114387	1876.09	1.65897	0.0928471	17.8678	2.10166e-71	9.0607e-69
ENSDARG00000013719	66.6786	1.6566	0.403891	4.10159	4.10317e-05	0.000338756
ENSDARG00000076480	10.8473	1.65629	0.994844	1.66487	0.0959378	0.230286
ENSDARG00000089717	7.32698	1.65479	1.04774	1.57939	0.114246	0.261582
ENSDARG00000016835	31.8935	1.65293	0.475297	3.47768	0.000505769	0.00318305
ENSDARG00000098022	15.1073	1.65288	0.699206	2.36394	0.018082	0.0646605
ENSDARG00000086585	4.0078	1.65281	1.27483	1.29649	0.194807	0.379271
ENSDARG00000013302	54.6575	1.65167	0.460772	3.58456	0.000337649	0.00223951
ENSDARG00000053518	274.925	1.65137	0.181434	9.10177	8.88738e-20	3.97705e-18
ENSDARG00000040985	174.671	1.65132	0.697622	2.36707	0.0179294	0.0642319
ENSDARG00000036295	9.34996	1.65091	0.891951	1.85089	0.0641849	0.171761
ENSDARG00000033735	600.528	1.65074	0.114261	14.4471	2.61429e-47	4.6677e-45
ENSDARG00000105046	55.0642	1.64907	0.460514	3.58094	0.000342362	0.00226504
ENSDARG00000038898	3.30355	1.64754	1.30247	1.26494	0.205893	NA
ENSDARG00000016570	3.9014	1.64683	1.203	1.36894	0.171017	0.348019
ENSDARG00000098515	20.3148	1.6465	0.68356	2.40872	0.0160085	0.05878
ENSDARG00000027196	59.0861	1.64598	0.351603	4.68135	2.84993e-06	2.98609e-05
ENSDARG00000019233	40.4199	1.64419	0.405013	4.05961	4.91549e-05	0.000400213
ENSDARG00000057142	4.96166	1.64288	1.15433	1.42323	0.15467	0.324697
ENSDARG00000042816	873.552	1.64277	0.0957774	17.152	6.07723e-66	2.06579e-63
ENSDARG00000033273	42.4772	1.64239	0.607747	2.70243	0.00688345	0.0294249
ENSDARG00000079795	0.387037	1.64231	5.40217	0.30401	0.761121	NA
ENSDARG00000056874	1853.33	1.64201	0.127128	12.9162	3.64758e-38	4.44653e-36
ENSDARG00000094308	9.01872	1.64134	0.897668	1.82844	0.067483	0.177991
ENSDARG00000105377	0.510254	1.6409	4.60393	0.356413	0.721532	NA
ENSDARG00000112225	1.37078	1.64023	2.68203	0.611562	0.540827	NA
ENSDARG00000063319	1.62679	1.64008	2.56178	0.640212	0.522035	NA
ENSDARG00000061749	0.440003	1.63969	4.16071	0.39409	0.693515	NA
ENSDARG00000045737	13.6869	1.63818	0.692772	2.36467	0.018046	0.0645582
ENSDARG00000092585	2.23003	1.637	3.53075	0.46364	0.642906	NA
ENSDARG00000070542	455.872	1.63657	0.148131	11.0481	2.23864e-28	1.76652e-26
ENSDARG00000077082	98.8847	1.63649	0.274805	5.95509	2.59933e-09	4.38414e-08
ENSDARG00000097228	0.957111	1.63616	3.39251	0.482285	0.629603	NA
ENSDARG00000094852	0.821077	1.6351	3.2434	0.504132	0.614168	NA
ENSDARG00000100293	40.6213	1.63509	0.666442	2.45347	0.0141486	0.0533016
ENSDARG00000100738	1.06873	1.63503	3.23376	0.505611	0.613129	NA
ENSDARG00000055093	0.587415	1.63492	4.39147	0.372295	0.709673	NA
ENSDARG00000040812	220.524	1.6344	0.172618	9.46829	2.84454e-21	1.42841e-19
ENSDARG00000057323	47.7601	1.63329	0.553889	2.94876	0.00319054	0.015519
ENSDARG00000096950	19.2185	1.63252	0.616691	2.64722	0.0081156	0.0338616
ENSDARG00000003835	435.016	1.63092	0.175703	9.28224	1.65949e-20	7.7601e-19
ENSDARG00000042130	0.89209	1.63082	3.22639	0.505462	0.613234	NA
ENSDARG00000089549	1.24716	1.63078	2.81356	0.579614	0.562175	NA
ENSDARG00000103254	1.28863	1.63072	2.80883	0.580569	0.561531	NA
ENSDARG00000037738	49.3046	1.63058	0.344484	4.73338	2.2081e-06	2.36119e-05
ENSDARG00000093811	1.30922	1.63006	2.76076	0.59044	0.554896	NA
ENSDARG00000058734	245.546	1.62804	0.171598	9.48752	2.36601e-21	1.1915e-19
ENSDARG00000077862	88.7534	1.62791	0.316105	5.14992	2.60591e-07	3.29722e-06
ENSDARG00000102110	14.7775	1.62721	0.908336	1.79142	0.0732256	0.189141
ENSDARG00000086703	123.567	1.62705	0.281451	5.78092	7.42947e-09	1.19493e-07
ENSDARG00000031372	1.60252	1.62546	2.66319	0.610341	0.541636	NA
ENSDARG00000014059	642.861	1.62531	0.104104	15.6124	5.99217e-55	1.34073e-52
ENSDARG00000090416	1.36284	1.62431	2.58729	0.627805	0.530131	NA
ENSDARG00000069190	11.1753	1.62387	0.776665	2.09082	0.0365438	0.112232
ENSDARG00000092143	52.9213	1.62142	0.431759	3.7554	0.000173068	0.00124204
ENSDARG00000101979	176.626	1.62126	0.200645	8.08025	6.46364e-16	2.16796e-14
ENSDARG00000023176	1.11336	1.62043	2.61636	0.619345	0.535689	NA
ENSDARG00000053820	115.005	1.62019	0.282603	5.7331	9.86109e-09	1.55075e-07
ENSDARG00000044797	2.0595	1.61758	2.27652	0.71055	0.477363	NA
ENSDARG00000041239	3.06543	1.61635	1.40022	1.15436	0.248355	NA
ENSDARG00000089838	230.646	1.61469	0.187142	8.62815	6.23506e-18	2.41162e-16
ENSDARG00000007018	110.982	1.61352	0.274077	5.88711	3.92998e-09	6.54108e-08
ENSDARG00000040081	4.4792	1.61176	1.36462	1.18111	0.23756	0.433032
ENSDARG00000026484	19.0604	1.61125	0.670163	2.40426	0.016205	0.0593905
ENSDARG00000093198	121.953	1.60922	0.335718	4.79336	1.64014e-06	1.79511e-05
ENSDARG00000014311	80.2922	1.60867	0.398226	4.03957	5.35482e-05	0.000430823
ENSDARG00000056279	2.60302	1.60853	2.01454	0.798459	0.424604	NA
ENSDARG00000078619	798.22	1.60796	0.0923474	17.4121	6.67664e-68	2.56557e-65
ENSDARG00000055192	2.33573	1.60601	1.6695	0.961972	0.336064	NA
ENSDARG00000071469	9.21343	1.60558	0.988358	1.62449	0.104272	0.244809
ENSDARG00000094286	10.0483	1.60531	0.838675	1.9141	0.0556068	0.15423
ENSDARG00000031814	136.552	1.60501	0.241045	6.65855	2.76544e-11	5.84013e-10
ENSDARG00000092489	21.5508	1.60189	0.621018	2.57946	0.00989541	0.0397707
ENSDARG00000045517	90.8962	1.60141	0.395789	4.04612	5.20732e-05	0.000420872
ENSDARG00000102308	171.024	1.60119	0.213609	7.4959	6.58438e-14	1.85327e-12
ENSDARG00000073961	4.59379	1.60116	1.4852	1.07808	0.280999	0.481585
ENSDARG00000094112	258.08	1.60098	0.2016	7.94139	1.99928e-15	6.50814e-14
ENSDARG00000006029	623.167	1.60066	0.124568	12.8497	8.63426e-38	1.02429e-35
ENSDARG00000055575	930.851	1.59928	0.114868	13.9228	4.605e-44	7.07809e-42
ENSDARG00000105521	41.4799	1.59837	0.403874	3.9576	7.57079e-05	0.000588225
ENSDARG00000016479	0.646259	1.59759	3.7503	0.425989	0.670116	NA
ENSDARG00000059883	99.7109	1.59697	0.294871	5.41584	6.10021e-08	8.5239e-07
ENSDARG00000077219	0.552749	1.59679	3.39541	0.47028	0.638155	NA
ENSDARG00000100002	115.29	1.59614	0.28022	5.69602	1.22637e-08	1.90318e-07
ENSDARG00000075539	0.809784	1.59599	3.13259	0.50948	0.610416	NA
ENSDARG00000079671	2.34762	1.59585	1.91731	0.832338	0.405218	NA
ENSDARG00000075917	0.74232	1.59576	3.06958	0.519863	0.603159	NA
ENSDARG00000096234	1.01686	1.59565	3.04163	0.524604	0.599859	NA
ENSDARG00000074921	0.929809	1.59535	2.96698	0.5377	0.590784	NA
ENSDARG00000055518	414.831	1.59534	0.140976	11.3164	1.089e-29	9.07976e-28
ENSDARG00000101050	73.1702	1.59504	0.307347	5.18969	2.10639e-07	2.71177e-06
ENSDARG00000101878	0.424435	1.59315	4.74556	0.335713	0.737087	NA
ENSDARG00000059294	1867.88	1.59283	0.110807	14.3748	7.45272e-47	1.3043e-44
ENSDARG00000095899	1.99092	1.59147	1.76772	0.900292	0.367965	NA
ENSDARG00000099042	3.77623	1.59136	1.24584	1.27734	0.201484	0.386901
ENSDARG00000100236	2.80533	1.59134	1.60372	0.992279	0.321062	NA
ENSDARG00000074854	3.26992	1.59128	1.50504	1.0573	0.290375	NA
ENSDARG00000095803	1.80081	1.59105	2.34469	0.678576	0.497406	NA
ENSDARG00000051874	22.3566	1.59105	0.583564	2.72643	0.00640237	0.0277169
ENSDARG00000096565	1.06474	1.59095	2.74764	0.579025	0.562572	NA
ENSDARG00000036427	638.887	1.59088	0.128976	12.3347	5.89239e-35	6.35085e-33
ENSDARG00000016704	1.09325	1.59081	2.71225	0.586526	0.557522	NA
ENSDARG00000109327	2.682	1.59032	1.67393	0.950051	0.342086	NA
ENSDARG00000077428	4.26728	1.59027	1.41722	1.1221	0.261818	0.46073
ENSDARG00000070021	64.9441	1.5902	0.381448	4.16885	3.06144e-05	0.00026079
ENSDARG00000042722	193.147	1.59018	0.193474	8.21911	2.05025e-16	7.0852e-15
ENSDARG00000096189	4.35829	1.58972	1.3779	1.15372	0.248615	0.445151
ENSDARG00000095333	1.83741	1.5897	2.23358	0.711726	0.476635	NA
ENSDARG00000101280	1.33422	1.58955	2.46217	0.645587	0.518547	NA
ENSDARG00000101128	2.32732	1.58949	2.21791	0.716658	0.473585	NA
ENSDARG00000013858	1.15142	1.58946	2.45028	0.648686	0.516541	NA
ENSDARG00000011998	5.62204	1.58865	1.48997	1.06623	0.28632	0.48729
ENSDARG00000099934	3.8509	1.58857	1.56451	1.01538	0.309926	0.512225
ENSDARG00000014465	1.93837	1.5882	2.13371	0.744338	0.456672	NA
ENSDARG00000117145	35.251	1.5881	0.467235	3.39892	0.000676516	0.00411073
ENSDARG00000016494	21.3219	1.58736	1.08062	1.46892	0.141853	0.305147
ENSDARG00000098279	2.57913	1.58733	1.69992	0.93377	0.350422	NA
ENSDARG00000058782	2.38759	1.58699	1.61518	0.982549	0.325829	NA
ENSDARG00000091748	1.92224	1.5869	2.16936	0.731505	0.464471	NA
ENSDARG00000097058	2.71309	1.58673	2.05341	0.772733	0.43968	NA
ENSDARG00000040178	548.546	1.58667	0.158201	10.0295	1.13111e-23	6.8237e-22
ENSDARG00000095743	416.09	1.58653	0.180591	8.78523	1.5605e-18	6.31198e-17
ENSDARG00000086204	2.92131	1.58631	2.03301	0.780278	0.435227	NA
ENSDARG00000099950	1.8597	1.58594	2.09874	0.755662	0.449852	NA
ENSDARG00000025046	5.07646	1.58591	1.51932	1.04383	0.296563	0.498531
ENSDARG00000105578	2.43879	1.58585	2.09283	0.757754	0.448598	NA
ENSDARG00000097993	2.27606	1.58575	2.08571	0.760292	0.44708	NA
ENSDARG00000057365	9.40875	1.58519	0.931808	1.7012	0.0889048	0.217764
ENSDARG00000037256	2.91006	1.58513	2.04817	0.773929	0.438973	NA
ENSDARG00000021232	3.03066	1.58417	1.99544	0.793894	0.427257	NA
ENSDARG00000056324	2.9409	1.58316	1.56685	1.01041	0.312297	NA
ENSDARG00000095627	1513.04	1.58312	0.118764	13.33	1.54928e-40	2.1563e-38
ENSDARG00000063445	28.1407	1.58246	0.492467	3.21333	0.00131207	0.0073023
ENSDARG00000109310	8.82762	1.58225	1.02241	1.54758	0.121724	0.273184
ENSDARG00000094295	20.8391	1.58195	0.61779	2.56066	0.0104473	0.0415633
ENSDARG00000004954	2529.19	1.58191	0.0762086	20.7577	1.04491e-95	9.23492e-93
ENSDARG00000092961	5.55572	1.58138	1.18498	1.33452	0.182035	0.363001
ENSDARG00000027599	8.8662	1.58124	1.01659	1.55544	0.119842	0.270022
ENSDARG00000079808	65.6416	1.58099	0.314201	5.03178	4.85939e-07	5.88722e-06
ENSDARG00000097518	1.80554	1.58098	2.21403	0.714076	0.47518	NA
ENSDARG00000088091	6922.46	1.58098	0.0911157	17.3513	1.92764e-67	7.24957e-65
ENSDARG00000017425	1.56142	1.57898	2.26461	0.697244	0.48565	NA
ENSDARG00000076534	230.722	1.57872	0.209555	7.53365	4.93397e-14	1.41121e-12
ENSDARG00000023768	6.03139	1.5786	1.28475	1.22872	0.219176	0.409531
ENSDARG00000056007	2.09265	1.57728	1.72356	0.915131	0.360123	NA
ENSDARG00000017314	11.1993	1.57721	0.945385	1.66832	0.0952518	0.229133
ENSDARG00000015527	3.15196	1.57691	1.64943	0.956036	0.339054	NA
ENSDARG00000016594	12.6221	1.57675	1.12145	1.406	0.159724	0.331526
ENSDARG00000117347	9.46024	1.57673	1.19477	1.3197	0.186935	0.36915
ENSDARG00000109466	3.79738	1.57638	1.55695	1.01249	0.311306	0.513355
ENSDARG00000104476	4.09462	1.57614	1.51896	1.03764	0.299438	0.50155
ENSDARG00000093042	12.9037	1.57602	0.76101	2.07096	0.0383627	0.116372
ENSDARG00000073684	165.388	1.57578	0.302476	5.20961	1.89239e-07	2.45234e-06
ENSDARG00000056677	77.4143	1.57472	0.3213	4.90109	9.53045e-07	1.08684e-05
ENSDARG00000092916	38.1481	1.57456	0.53251	2.95687	0.00310784	0.015172
ENSDARG00000104834	11.5551	1.57444	0.890088	1.76886	0.076917	0.195957
ENSDARG00000015057	9.09211	1.57399	0.870549	1.80804	0.0706007	0.18435
ENSDARG00000092078	6.70705	1.57397	1.39728	1.12646	0.259971	0.458929
ENSDARG00000037859	139.374	1.57383	0.24493	6.42564	1.31313e-10	2.55627e-09
ENSDARG00000016793	4.80907	1.57261	1.52555	1.03085	0.302612	0.504762
ENSDARG00000058699	3.97618	1.57204	1.35271	1.16214	0.245177	0.441318
ENSDARG00000045580	444.217	1.57182	0.689668	2.27909	0.0226617	0.0772848
ENSDARG00000102414	84.5185	1.5715	1.68473	0.932789	0.350929	0.555312
ENSDARG00000069548	15.453	1.57098	1.12435	1.39724	0.162341	0.335662
ENSDARG00000098631	0.702172	1.57086	3.35584	0.468097	0.639715	NA
ENSDARG00000116994	9.87395	1.57084	0.829797	1.89304	0.0583531	0.160213
ENSDARG00000059391	16.3685	1.56995	1.09079	1.43927	0.150073	0.31762
ENSDARG00000074560	7.46944	1.56958	0.95036	1.65156	0.0986233	0.2351
ENSDARG00000002479	68.0624	1.56901	0.468446	3.3494	0.00080988	0.00479579
ENSDARG00000061830	23.306	1.56835	0.783889	2.00073	0.0454217	0.132213
ENSDARG00000103996	50.7071	1.5678	0.510306	3.07227	0.00212439	0.0110023
ENSDARG00000089616	7.56711	1.56758	1.02049	1.53611	0.124511	0.277711
ENSDARG00000101356	10.2219	1.56713	0.883843	1.77309	0.0762139	0.194636
ENSDARG00000094681	6.51727	1.56625	1.83034	0.855713	0.392156	0.596485
ENSDARG00000089444	11.656	1.56552	1.30488	1.19974	0.230242	0.424021
ENSDARG00000101169	400.171	1.56551	0.163996	9.54603	1.34763e-21	6.96513e-20
ENSDARG00000030980	7.91609	1.56548	1.36464	1.14717	0.251311	0.448479
ENSDARG00000053269	5.29712	1.56543	1.86053	0.84139	0.400129	0.604193
ENSDARG00000099752	4.4291	1.565	1.92262	0.813992	0.415649	0.618853
ENSDARG00000086790	37.0084	1.56492	0.515944	3.03312	0.00242037	0.0122973
ENSDARG00000019396	27.3404	1.5647	1.24599	1.2558	0.20919	0.396446
ENSDARG00000091954	3.32945	1.56359	2.00869	0.778413	0.436326	NA
ENSDARG00000036722	4.61419	1.56353	1.9417	0.805237	0.420683	0.623725
ENSDARG00000099674	183.946	1.56299	0.213081	7.33522	2.21355e-13	5.92829e-12
ENSDARG00000013409	5.35925	1.56184	1.32258	1.1809	0.237642	0.433058
ENSDARG00000112435	8.494	1.56183	0.875931	1.78305	0.0745776	0.191632
ENSDARG00000077559	2.55774	1.5618	2.15493	0.724758	0.4686	NA
ENSDARG00000068240	3.73273	1.56172	1.48414	1.05227	0.292674	0.494437
ENSDARG00000055118	78.36	1.5606	0.431128	3.61981	0.000294822	0.00199389
ENSDARG00000115199	12.4597	1.56059	0.926317	1.68473	0.0920414	0.223386
ENSDARG00000098578	68.8294	1.5597	0.315781	4.93916	7.84581e-07	9.08797e-06
ENSDARG00000098799	20.2832	1.55956	0.846468	1.84243	0.0654126	0.174015
ENSDARG00000067872	2.06781	1.5595	2.19227	0.711362	0.47686	NA
ENSDARG00000099796	1.31713	1.55905	2.54145	0.613449	0.53958	NA
ENSDARG00000095080	2.71386	1.55898	1.6838	0.925875	0.354511	NA
ENSDARG00000101536	2.1124	1.55894	2.23849	0.696426	0.486162	NA
ENSDARG00000100875	7.12001	1.55862	0.960574	1.6226	0.104676	0.245327
ENSDARG00000043818	1.54408	1.55841	2.68797	0.579773	0.562068	NA
ENSDARG00000034403	1.42868	1.55825	2.73029	0.570728	0.568184	NA
ENSDARG00000100719	0.829097	1.55767	2.91007	0.535269	0.592464	NA
ENSDARG00000113771	0.891997	1.55766	2.91362	0.534614	0.592917	NA
ENSDARG00000013295	34.4582	1.55695	0.417563	3.72866	0.000192497	0.00136815
ENSDARG00000079290	3.73742	1.55664	1.68255	0.925171	0.354877	0.559366
ENSDARG00000078492	56.5926	1.55663	0.435068	3.5779	0.000346359	0.00228698
ENSDARG00000056888	1.44312	1.55652	2.49854	0.622971	0.533304	NA
ENSDARG00000010454	1.49456	1.5565	2.50023	0.622544	0.533584	NA
ENSDARG00000051876	0.671391	1.55599	3.90361	0.398604	0.690185	NA
ENSDARG00000090396	273.836	1.55591	0.200701	7.75236	9.01972e-15	2.77274e-13
ENSDARG00000040282	0.542045	1.5558	4.12579	0.377091	0.706106	NA
ENSDARG00000077371	1.21515	1.55549	2.64437	0.588228	0.556379	NA
ENSDARG00000086445	0.37603	1.5551	5.45448	0.285105	0.775563	NA
ENSDARG00000060350	1.07649	1.5551	2.4338	0.638958	0.52285	NA
ENSDARG00000092152	2.23424	1.55482	1.84037	0.844843	0.398198	NA
ENSDARG00000079964	1.04676	1.55472	2.77869	0.559514	0.575811	NA
ENSDARG00000102610	1.10355	1.55449	2.72908	0.569601	0.568948	NA
ENSDARG00000057032	7.93127	1.55404	1.38183	1.12462	0.260749	0.459705
ENSDARG00000104040	5.15353	1.55289	1.12201	1.38403	0.16635	0.34159
ENSDARG00000022048	5.69007	1.55218	1.83745	0.844747	0.398252	0.602514
ENSDARG00000062057	5.26252	1.55216	1.41732	1.09514	0.273457	0.473746
ENSDARG00000099025	0.579378	1.55126	3.77497	0.410934	0.681121	NA
ENSDARG00000019601	860.127	1.55105	0.243612	6.3669	1.92885e-10	3.67396e-09
ENSDARG00000097702	6.47694	1.55048	1.86805	0.829999	0.406539	0.60957
ENSDARG00000095022	26.8077	1.55023	0.550401	2.81655	0.00485421	0.022029
ENSDARG00000001906	0.483472	1.54984	4.61977	0.335481	0.737262	NA
ENSDARG00000105120	6.5458	1.54974	1.86677	0.830169	0.406444	0.60957
ENSDARG00000097718	23.1415	1.54941	0.581653	2.66381	0.00772623	0.0324855
ENSDARG00000076697	0.804567	1.54918	3.22774	0.479958	0.631257	NA
ENSDARG00000101203	3.46487	1.54892	1.30345	1.18832	0.234707	0.429515
ENSDARG00000088222	34.4451	1.54755	0.438672	3.52782	0.000419	0.00270597
ENSDARG00000058413	73.7938	1.54699	0.453404	3.41195	0.000644997	0.00393952
ENSDARG00000103286	7.62448	1.54642	1.04936	1.47368	0.140566	0.30322
ENSDARG00000031749	16.0581	1.54513	1.04114	1.48407	0.13779	0.298821
ENSDARG00000059442	1085.68	1.54505	0.0902959	17.1109	1.22982e-65	3.95243e-63
ENSDARG00000002192	91.0517	1.5449	0.475732	3.24741	0.0011646	0.00658646
ENSDARG00000039458	3.27125	1.54254	1.71425	0.899833	0.368209	NA
ENSDARG00000104832	3.57795	1.54219	1.99782	0.771935	0.440153	0.639494
ENSDARG00000010384	99.8802	1.54201	0.246391	6.25839	3.88976e-10	7.1695e-09
ENSDARG00000087782	6.13756	1.54104	1.42074	1.08468	0.278064	0.478631
ENSDARG00000041792	42.272	1.54072	0.451861	3.40973	0.000650265	0.00396758
ENSDARG00000101510	3.91035	1.53967	2.0477	0.751904	0.452109	0.650454
ENSDARG00000068982	5.12836	1.53938	1.46657	1.04964	0.293883	0.495391
ENSDARG00000113582	3.41613	1.53862	2.03921	0.754516	0.450539	NA
ENSDARG00000086752	3.19453	1.53836	2.07624	0.740937	0.458732	NA
ENSDARG00000062565	2.7455	1.53824	2.07907	0.739866	0.459381	NA
ENSDARG00000087616	8.97104	1.53803	0.803501	1.91416	0.0555991	0.15423
ENSDARG00000077499	565.914	1.53765	0.125921	12.2112	2.70793e-34	2.78287e-32
ENSDARG00000092898	31.9613	1.53761	0.601094	2.55801	0.0105272	0.0418342
ENSDARG00000053836	532.043	1.53444	0.115819	13.2486	4.59716e-40	6.10973e-38
ENSDARG00000068365	2.58121	1.5338	2.08766	0.734699	0.462523	NA
ENSDARG00000018263	15.2051	1.53177	0.755209	2.02828	0.0425319	0.125908
ENSDARG00000103480	95.1017	1.53139	0.4352	3.51882	0.000433472	0.0027862
ENSDARG00000058775	13.0009	1.52961	0.702879	2.1762	0.02954	0.0954044
ENSDARG00000016769	143.366	1.52917	0.304993	5.01379	5.33688e-07	6.39557e-06
ENSDARG00000041007	2.81511	1.52897	2.35609	0.648943	0.516375	NA
ENSDARG00000096576	42.4599	1.5287	0.407182	3.75435	0.000173794	0.00124624
ENSDARG00000009018	3.09855	1.5277	2.31717	0.659296	0.509705	NA
ENSDARG00000055132	1.86059	1.52742	2.42081	0.630955	0.52807	NA
ENSDARG00000061471	1.61155	1.52698	2.34182	0.652047	0.514371	NA
ENSDARG00000030872	1.43274	1.52661	2.35493	0.64826	0.516817	NA
ENSDARG00000100864	2.13806	1.52609	2.37342	0.642992	0.520229	NA
ENSDARG00000089043	673.203	1.52541	0.115249	13.2358	5.45411e-40	7.19454e-38
ENSDARG00000099277	1.5097	1.52511	2.53387	0.601887	0.547249	NA
ENSDARG00000061221	2.01932	1.52485	1.88949	0.807018	0.419656	NA
ENSDARG00000035660	14.5601	1.52449	0.765231	1.9922	0.0463494	0.134263
ENSDARG00000070434	840.718	1.52436	0.117613	12.9608	2.04071e-38	2.54025e-36
ENSDARG00000094396	16.7239	1.52412	0.561621	2.71379	0.00665189	0.0285732
ENSDARG00000103308	2.29759	1.52393	1.79564	0.848682	0.396058	NA
ENSDARG00000094737	2.77506	1.52367	1.72063	0.885532	0.37587	NA
ENSDARG00000003344	1.26887	1.52354	2.47603	0.615316	0.538346	NA
ENSDARG00000099874	56.1378	1.52342	0.368819	4.13054	3.61915e-05	0.000303761
ENSDARG00000090190	189.857	1.5224	0.22686	6.71075	1.93626e-11	4.16873e-10
ENSDARG00000097060	3.7547	1.52134	1.15027	1.3226	0.185969	0.367997
ENSDARG00000039443	0.878338	1.52122	2.78357	0.546498	0.584724	NA
ENSDARG00000097517	1.40111	1.5211	2.79281	0.544647	0.585996	NA
ENSDARG00000041623	896.692	1.52099	0.137724	11.0437	2.35126e-28	1.84715e-26
ENSDARG00000091140	3.08329	1.52084	1.80871	0.840842	0.400436	NA
ENSDARG00000011926	35.999	1.52007	0.566617	2.68272	0.00730261	0.0309635
ENSDARG00000098020	8.77909	1.51976	1.18586	1.28157	0.199993	0.385337
ENSDARG00000095120	1.81586	1.51911	2.70275	0.562063	0.574073	NA
ENSDARG00000091556	0.736087	1.51831	3.04952	0.497885	0.618565	NA
ENSDARG00000042659	42.6702	1.51828	0.511374	2.96903	0.00298746	0.0146644
ENSDARG00000036074	1462.36	1.51799	0.0772385	19.6533	5.41225e-86	3.98613e-83
ENSDARG00000090473	41.5725	1.51785	0.400771	3.78733	0.000152275	0.00110781
ENSDARG00000117389	1.03686	1.51653	2.87612	0.527284	0.597996	NA
ENSDARG00000095606	0.78709	1.51616	3.32207	0.456389	0.648111	NA
ENSDARG00000015123	56.1596	1.51608	0.276336	5.48639	4.1024e-08	5.88588e-07
ENSDARG00000042894	126.972	1.51508	0.366642	4.1323	3.59145e-05	0.00030201
ENSDARG00000052766	0.873243	1.51504	2.99704	0.505512	0.613199	NA
ENSDARG00000102262	0.929586	1.51503	2.9978	0.505381	0.613291	NA
ENSDARG00000097243	128.659	1.51477	0.254053	5.96243	2.4852e-09	4.19965e-08
ENSDARG00000051875	0.724864	1.51454	3.59611	0.42116	0.673638	NA
ENSDARG00000011239	32.3043	1.51434	0.476235	3.17982	0.00147366	0.00805705
ENSDARG00000089829	0.970616	1.51424	3.06799	0.493562	0.621615	NA
ENSDARG00000008165	151.425	1.51369	0.246707	6.13556	8.48597e-10	1.5182e-08
ENSDARG00000077775	15.4365	1.51271	0.842871	1.79471	0.0726992	0.1882
ENSDARG00000059276	0.938215	1.51155	3.36214	0.449578	0.653015	NA
ENSDARG00000038977	0.989353	1.51082	7.16653	0.210816	0.833031	NA
ENSDARG00000097381	0.571469	1.5108	4.73678	0.318951	0.749764	NA
ENSDARG00000045277	246.134	1.51042	0.188129	8.02864	9.8562e-16	3.27478e-14
ENSDARG00000055045	157.991	1.50917	0.205479	7.34465	2.06304e-13	5.53692e-12
ENSDARG00000013598	69.2368	1.50634	0.345356	4.36169	1.29059e-05	0.000119125
ENSDARG00000079271	76.3366	1.50548	0.349674	4.30537	1.66704e-05	0.00015034
ENSDARG00000016375	149.17	1.50498	0.240275	6.26357	3.76251e-10	6.9567e-09
ENSDARG00000103887	0.415722	1.50471	4.88407	0.308086	0.758017	NA
ENSDARG00000090612	12.6385	1.50433	0.723654	2.07879	0.0376364	0.114641
ENSDARG00000069293	0.375409	1.50342	5.50948	0.272878	0.784947	NA
ENSDARG00000099409	25.3045	1.50272	0.523033	2.87308	0.00406485	0.0190231
ENSDARG00000027063	2736.95	1.50248	0.0765738	19.6213	1.01623e-85	7.18518e-83
ENSDARG00000115315	2.74801	1.50182	1.49869	1.00208	0.316303	NA
ENSDARG00000102796	0.554264	1.50138	7.26305	0.206715	0.836232	NA
ENSDARG00000026829	2999.32	1.50036	0.0814734	18.4154	9.88993e-76	5.1416e-73
ENSDARG00000096739	93.5216	1.50035	0.273176	5.49223	3.9688e-08	5.7174e-07
ENSDARG00000043279	12.6564	1.5002	0.736978	2.03561	0.04179	0.124065
ENSDARG00000094344	0.809358	1.49979	7.16598	0.209294	0.834219	NA
ENSDARG00000089404	42.1603	1.49929	0.419552	3.57355	0.000352172	0.00231547
ENSDARG00000104959	33.9166	1.4969	0.525376	2.84919	0.00438301	0.0202599
ENSDARG00000117265	24.1033	1.49667	0.58867	2.54246	0.0110076	0.0434408
ENSDARG00000056262	3.55325	1.49611	1.25238	1.19461	0.23224	0.426678
ENSDARG00000095139	7.39189	1.49504	0.987896	1.51336	0.130189	0.286721
ENSDARG00000100835	6.59692	1.4947	0.947302	1.57785	0.114601	0.262157
ENSDARG00000098622	21.5493	1.49375	0.75048	1.9904	0.0465473	0.13477
ENSDARG00000068233	890.955	1.49343	0.10677	13.9874	1.86212e-44	2.88726e-42
ENSDARG00000089894	11.7312	1.49317	0.696279	2.1445	0.0319925	0.101417
ENSDARG00000062487	22.8978	1.49259	0.639132	2.33534	0.0195257	0.0687386
ENSDARG00000092000	5.5189	1.49258	1.14729	1.30097	0.19327	0.377111
ENSDARG00000097700	1.65484	1.49204	7.35001	0.202998	0.839136	NA
ENSDARG00000074082	0.489302	1.49198	7.35002	0.202991	0.839142	NA
ENSDARG00000040640	1.7628	1.49198	7.35002	0.20299	0.839143	NA
ENSDARG00000087651	1.56835	1.49198	7.35002	0.20299	0.839143	NA
ENSDARG00000007788	64.315	1.4897	0.355714	4.18793	2.81514e-05	0.000241321
ENSDARG00000062084	0.353507	1.48826	6.15613	0.241753	0.808972	NA
ENSDARG00000014910	5.9068	1.4878	0.997181	1.49201	0.135697	0.295574
ENSDARG00000094224	0.388349	1.48758	5.99016	0.248337	0.803874	NA
ENSDARG00000052769	0.353297	1.48639	5.72625	0.259575	0.795191	NA
ENSDARG00000102368	0.358134	1.48627	5.70076	0.260714	0.794313	NA
ENSDARG00000105374	0.453777	1.48626	5.6911	0.261155	0.793973	NA
ENSDARG00000112453	0.405671	1.48486	5.42748	0.273582	0.784406	NA
ENSDARG00000098761	367.422	1.48423	0.150295	9.87546	5.31907e-23	3.02315e-21
ENSDARG00000096723	0.452288	1.48405	5.28543	0.280782	0.778878	NA
ENSDARG00000098823	0.459095	1.48401	5.2763	0.28126	0.778511	NA
ENSDARG00000096843	0.450404	1.48393	5.26041	0.282095	0.777871	NA
ENSDARG00000078297	0.441154	1.48389	5.25826	0.282202	0.777789	NA
ENSDARG00000092847	0.461942	1.48386	5.24985	0.282647	0.777447	NA
ENSDARG00000117644	0.561843	1.48379	5.2386	0.283241	0.776992	NA
ENSDARG00000078446	0.373637	1.48374	5.2334	0.283514	0.776783	NA
ENSDARG00000005327	0.381319	1.4832	5.14602	0.288224	0.773176	NA
ENSDARG00000063059	0.483375	1.48316	5.13532	0.288816	0.772722	NA
ENSDARG00000070378	0.562305	1.4831	5.13023	0.289091	0.772512	NA
ENSDARG00000094774	4.9338	1.483	1.34842	1.09981	0.271416	0.471875
ENSDARG00000087388	0.402941	1.48286	5.09222	0.291201	0.770898	NA
ENSDARG00000104325	548.436	1.48276	0.12762	11.6186	3.31565e-31	2.95997e-29
ENSDARG00000086169	0.548913	1.48213	4.98223	0.297483	0.766098	NA
ENSDARG00000068122	0.442061	1.48184	4.93984	0.299976	0.764195	NA
ENSDARG00000058280	0.43558	1.48163	4.91016	0.301748	0.762845	NA
ENSDARG00000095818	0.455142	1.4816	4.90625	0.301982	0.762665	NA
ENSDARG00000074501	86.135	1.48155	0.259214	5.71555	1.0935e-08	1.71202e-07
ENSDARG00000098048	0.440256	1.48141	4.87995	0.303572	0.761454	NA
ENSDARG00000110539	0.55517	1.48123	4.85448	0.305126	0.76027	NA
ENSDARG00000100547	0.441273	1.48101	4.82446	0.306979	0.758859	NA
ENSDARG00000056934	0.494857	1.48002	4.69334	0.315344	0.7525	NA
ENSDARG00000088002	0.518772	1.47992	4.68214	0.316077	0.751944	NA
ENSDARG00000060319	0.545794	1.47952	4.63222	0.319396	0.749426	NA
ENSDARG00000096105	0.44731	1.4793	4.60566	0.321191	0.748066	NA
ENSDARG00000090768	0.440385	1.47918	4.59126	0.322173	0.747322	NA
ENSDARG00000102435	76.1532	1.47882	0.267576	5.52674	3.26238e-08	4.7579e-07
ENSDARG00000076789	248.761	1.47862	0.1876	7.88178	3.22761e-15	1.02426e-13
ENSDARG00000056620	0.502631	1.47774	4.42617	0.333865	0.738482	NA
ENSDARG00000052319	0.500108	1.47764	4.41587	0.334621	0.737911	NA
ENSDARG00000078440	0.665691	1.47752	4.40266	0.335598	0.737174	NA
ENSDARG00000091243	0.483945	1.47745	4.39498	0.336168	0.736744	NA
ENSDARG00000105631	0.500138	1.47728	4.3741	0.337732	0.735565	NA
ENSDARG00000006859	58.8499	1.47727	0.396735	3.72356	0.000196432	0.00139275
ENSDARG00000069926	0.405904	1.47715	4.36284	0.338576	0.734929	NA
ENSDARG00000078947	24.6167	1.47714	0.648155	2.27899	0.0226675	0.0772899
ENSDARG00000094181	0.431583	1.47685	4.331	0.340995	0.733107	NA
ENSDARG00000039657	0.631124	1.47676	4.31869	0.341946	0.732391	NA
ENSDARG00000100908	0.604233	1.47638	4.28244	0.344751	0.730281	NA
ENSDARG00000060200	72.1235	1.47613	0.297655	4.95919	7.07881e-07	8.28095e-06
ENSDARG00000017532	0.456082	1.47571	4.21796	0.349863	0.726441	NA
ENSDARG00000093777	0.468215	1.47565	4.20995	0.350515	0.725952	NA
ENSDARG00000098057	0.602917	1.47564	4.20894	0.350598	0.72589	NA
ENSDARG00000070627	0.749869	1.47552	4.19713	0.351555	0.725172	NA
ENSDARG00000089706	305.83	1.47549	0.15776	9.35278	8.53698e-21	4.1685e-19
ENSDARG00000054827	59.8907	1.47545	0.361046	4.08659	4.37769e-05	0.000359907
ENSDARG00000032808	0.461159	1.47535	4.18049	0.352913	0.724154	NA
ENSDARG00000099474	2.48633	1.47525	4.17094	0.353697	0.723566	NA
ENSDARG00000097904	4.03784	1.47503	1.21178	1.21724	0.223511	0.415217
ENSDARG00000005141	0.644827	1.47489	4.13697	0.356515	0.721455	NA
ENSDARG00000098740	0.674346	1.4741	4.06436	0.36269	0.716836	NA
ENSDARG00000045804	0.52673	1.4741	4.06419	0.362705	0.716825	NA
ENSDARG00000069402	22.6828	1.47408	0.685885	2.14916	0.0316216	0.100482
ENSDARG00000070668	33.7147	1.47398	0.82231	1.79249	0.0730546	0.188844
ENSDARG00000096970	0.687789	1.47384	4.04058	0.364758	0.715292	NA
ENSDARG00000002571	22.871	1.47356	0.543202	2.71273	0.0066732	0.0286376
ENSDARG00000068784	910.828	1.47347	0.0854192	17.2499	1.12185e-66	3.96597e-64
ENSDARG00000075926	0.59115	1.47344	4.00559	0.367847	0.712987	NA
ENSDARG00000074613	0.71163	1.47324	3.98693	0.369518	0.711741	NA
ENSDARG00000092533	0.566848	1.47284	3.95253	0.372632	0.709423	NA
ENSDARG00000019185	0.692108	1.47283	3.95311	0.372575	0.709464	NA
ENSDARG00000078249	148.075	1.47278	0.200371	7.35024	1.97853e-13	5.32305e-12
ENSDARG00000100604	0.728533	1.47254	3.9267	0.375006	0.707656	NA
ENSDARG00000011602	38.5734	1.47172	0.560637	2.62508	0.00866286	0.0357684
ENSDARG00000067711	279.764	1.47168	0.143556	10.2516	1.16402e-24	7.45478e-23
ENSDARG00000111761	0.699445	1.47139	3.83489	0.383685	0.701212	NA
ENSDARG00000077367	0.562518	1.47116	3.81664	0.38546	0.699896	NA
ENSDARG00000103060	0.809451	1.47085	3.79137	0.387947	0.698055	NA
ENSDARG00000093041	0.699257	1.46997	3.72569	0.39455	0.693175	NA
ENSDARG00000092696	0.654356	1.46989	3.71942	0.395192	0.692701	NA
ENSDARG00000053481	0.819208	1.4697	3.70578	0.396597	0.691665	NA
ENSDARG00000029497	25.5335	1.46956	0.446505	3.29125	0.000997431	0.00576043
ENSDARG00000075016	0.965949	1.46899	3.65341	0.402088	0.687619	NA
ENSDARG00000014057	0.703854	1.46808	3.59115	0.408806	0.682682	NA
ENSDARG00000071457	0.70599	1.46791	3.57824	0.410232	0.681635	NA
ENSDARG00000006052	104.356	1.46736	0.27901	5.25919	1.44695e-07	1.91168e-06
ENSDARG00000069213	0.623519	1.46728	3.53615	0.414938	0.678187	NA
ENSDARG00000069865	0.783737	1.46715	3.52688	0.41599	0.677418	NA
ENSDARG00000035080	0.893925	1.46684	3.50662	0.418304	0.675725	NA
ENSDARG00000032318	74.1015	1.46619	0.333685	4.39394	1.11314e-05	0.000103942
ENSDARG00000103424	0.86522	1.46534	3.411	0.429591	0.667493	NA
ENSDARG00000097525	1.24048	1.46456	3.36266	0.435535	0.663174	NA
ENSDARG00000056806	1.02157	1.46428	3.34647	0.43756	0.661705	NA
ENSDARG00000091538	24.2182	1.46418	0.661118	2.2147	0.0267805	0.08815
ENSDARG00000018303	316.139	1.46334	0.176702	8.28141	1.21726e-16	4.26911e-15
ENSDARG00000079532	25.6401	1.46324	0.855498	1.71039	0.0871929	0.214864
ENSDARG00000104905	0.796091	1.46276	3.25812	0.448959	0.653461	NA
ENSDARG00000079267	143.849	1.46223	0.204588	7.14717	8.85857e-13	2.23054e-11
ENSDARG00000024160	1.24878	1.4622	3.22648	0.453187	0.650414	NA
[truncated: 20,469 more rows]

## Sheet: WT1d_MUT1d
	baseMean	log2FoldChange	lfcSE	stat	pvalue	padj
ENSDARG00000115161	269.753	11.4628	1.44867	7.91262	2.52021e-15	1.37075e-13
ENSDARG00000094886	90.1879	10.3725	1.45786	7.1149	1.11995e-12	4.6524e-11
ENSDARG00000102712	29.9322	9.70101	6.69596	1.44879	0.147397	0.37466
ENSDARG00000070579	30.1245	9.30313	1.49723	6.21355	5.17998e-10	1.55847e-08
ENSDARG00000108332	19.6198	8.10653	1.5198	5.33396	9.60957e-08	2.05488e-06
ENSDARG00000091730	23.6172	8.09505	1.14071	7.09652	1.27938e-12	5.24256e-11
ENSDARG00000058672	12.8651	7.99919	1.59457	5.01651	5.26185e-07	9.94809e-06
ENSDARG00000093349	23.2504	7.81492	1.51939	5.14346	2.69717e-07	5.32729e-06
ENSDARG00000034650	10.0868	7.42872	1.59351	4.66186	3.13358e-06	5.02705e-05
ENSDARG00000093402	39.1767	7.18379	1.46481	4.90424	9.37905e-07	1.70899e-05
ENSDARG00000079703	15.4566	7.10741	1.55654	4.56617	4.96708e-06	7.58547e-05
ENSDARG00000092294	5.86403	7.03381	1.75759	4.00198	6.28159e-05	0.000737344
ENSDARG00000116774	38.818	7.01544	1.45947	4.80684	1.53335e-06	2.65105e-05
ENSDARG00000092625	8.81264	6.90851	1.67619	4.12156	3.76311e-05	0.000466813
ENSDARG00000102339	3.3178	6.86163	1.98661	3.45393	0.000552471	0.00503338
ENSDARG00000103981	2.79267	6.81641	2.09622	3.25176	0.00114692	NA
ENSDARG00000069189	10.4593	6.73654	1.58189	4.25853	2.05771e-05	0.000272636
ENSDARG00000101393	3.02015	6.5914	1.97131	3.34366	0.000826806	0.00702727
ENSDARG00000097166	5.69483	6.47465	1.69618	3.8172	0.000134974	0.00146473
ENSDARG00000091912	2.52453	6.4513	4.92852	1.30897	0.190544	NA
ENSDARG00000071590	2.27201	6.39927	2.28156	2.80478	0.00503517	NA
ENSDARG00000088837	7.77274	6.35311	1.64205	3.86902	0.000109275	0.00120777
ENSDARG00000086613	4.86267	6.31848	1.82071	3.47034	0.000519802	0.00475968
ENSDARG00000092425	8.04516	6.28968	1.7211	3.65446	0.000257721	0.00257568
ENSDARG00000099384	74.0891	6.27128	0.639847	9.80122	1.11229e-22	1.00729e-20
ENSDARG00000043443	7.69364	6.23276	1.73369	3.59507	0.000324302	0.00314104
ENSDARG00000097483	4.41994	6.21885	1.83809	3.38333	0.000716121	0.00624579
ENSDARG00000013856	13.0515	6.20244	1.57615	3.93518	8.31336e-05	0.000948184
ENSDARG00000095719	2.41012	6.17172	2.23885	2.75665	0.00583976	NA
ENSDARG00000060496	15.4177	6.11796	1.51394	4.04109	5.32036e-05	0.000635636
ENSDARG00000094386	20.2975	6.03058	1.51409	3.98296	6.80614e-05	0.000793261
ENSDARG00000092833	41.395	6.00188	0.665597	9.01729	1.92806e-19	1.43119e-17
ENSDARG00000014803	2.4019	5.98542	2.03518	2.94098	0.00327175	NA
ENSDARG00000103650	1.25792	5.90087	2.80838	2.10117	0.0356263	NA
ENSDARG00000092878	4.7087	5.86525	1.75159	3.34852	0.000812437	0.00692138
ENSDARG00000001909	2.71613	5.86039	2.08338	2.81292	0.00490938	NA
ENSDARG00000053961	7.83324	5.83721	1.63514	3.56986	0.000357172	0.00341919
ENSDARG00000109109	7.84904	5.81901	1.61771	3.59707	0.00032182	0.00311868
ENSDARG00000109626	6.02246	5.73222	1.81966	3.15017	0.00163178	0.0125391
ENSDARG00000117539	1.57877	5.72652	2.95403	1.93854	0.052557	NA
ENSDARG00000107506	2.10128	5.7157	2.28445	2.502	0.0123492	NA
ENSDARG00000069307	2.82905	5.70736	2.07943	2.74467	0.00605712	NA
ENSDARG00000093532	10.5904	5.70546	1.56255	3.65138	0.000260833	0.00260143
ENSDARG00000100478	3.04291	5.69812	1.97337	2.8875	0.00388311	0.0257246
ENSDARG00000093230	1.01348	5.6504	4.18373	1.35057	0.176834	NA
ENSDARG00000099715	3.09459	5.6462	1.93515	2.91771	0.00352607	0.0237325
ENSDARG00000097931	5.11311	5.63393	1.78051	3.16422	0.00155501	0.0120361
ENSDARG00000094914	1.63444	5.62602	2.58407	2.17719	0.0294662	NA
ENSDARG00000103538	5.3082	5.62334	1.7234	3.26293	0.00110267	0.00902551
ENSDARG00000043492	2.23503	5.61415	2.03901	2.75337	0.00589851	NA
ENSDARG00000078211	8.1242	5.60501	1.63133	3.43584	0.000590711	0.00531856
ENSDARG00000063319	1.62679	5.60247	2.71637	2.06248	0.0391621	NA
ENSDARG00000094346	1.39463	5.59021	3.15956	1.7693	0.0768438	NA
ENSDARG00000075541	0.844223	5.58997	3.86081	1.44788	0.147652	NA
ENSDARG00000093926	3.05239	5.56991	1.97397	2.82168	0.00477731	0.0302965
ENSDARG00000114893	2.40445	5.56513	3.86245	1.44083	0.149633	NA
ENSDARG00000087349	5.0264	5.5609	1.74395	3.18867	0.00142928	0.0112065
ENSDARG00000096522	10.3703	5.50977	1.56275	3.52569	0.000422388	0.00397078
ENSDARG00000087293	9.52682	5.50493	1.62827	3.38085	0.000722626	0.00629543
ENSDARG00000071001	7.1841	5.47172	1.66513	3.28607	0.00101596	0.00840999
ENSDARG00000092279	2.09161	5.46564	2.20319	2.48079	0.0131093	NA
ENSDARG00000096720	2.11342	5.44276	4.69001	1.1605	0.245845	NA
ENSDARG00000052413	1.60813	5.44012	2.46832	2.20397	0.0275263	NA
ENSDARG00000062204	2.46618	5.42895	4.61698	1.17587	0.239649	NA
ENSDARG00000092358	48.2983	5.4263	0.578007	9.38794	6.11845e-21	5.06016e-19
ENSDARG00000104811	4.48702	5.39424	1.86894	2.88626	0.00389854	0.025789
ENSDARG00000062702	2.19087	5.38458	2.07353	2.59682	0.009409	NA
ENSDARG00000052535	2.35443	5.37161	2.05221	2.61747	0.00885836	NA
ENSDARG00000078280	3.94102	5.35922	1.7667	3.03346	0.00241765	0.0173283
ENSDARG00000109436	3.27654	5.35882	1.92736	2.7804	0.00542921	0.033676
ENSDARG00000112337	35.3825	5.31053	0.660832	8.03613	9.27239e-16	5.16743e-14
ENSDARG00000055552	6.2098	5.30578	1.65774	3.20062	0.00137132	0.0108224
ENSDARG00000107177	1.7767	5.27165	2.2629	2.3296	0.0198275	NA
ENSDARG00000096545	1.29455	5.25678	2.75998	1.90464	0.0568265	NA
ENSDARG00000053828	2.58732	5.2445	1.98278	2.64503	0.00816841	NA
ENSDARG00000104125	4.77554	5.23521	1.77225	2.95399	0.00313691	0.0215293
ENSDARG00000095643	66.0628	5.2024	0.604906	8.60035	7.94752e-18	5.25348e-16
ENSDARG00000078069	13.0251	5.19566	3.16239	1.64295	0.100393	0.292994
ENSDARG00000117160	1.0759	5.19182	7.2235	0.71874	0.472301	NA
ENSDARG00000003380	63.8383	5.17167	1.97826	2.61425	0.0089424	0.0504406
ENSDARG00000068503	0.723622	5.16322	7.2237	0.714761	0.474757	NA
ENSDARG00000011573	1.80011	5.13301	2.30565	2.22627	0.0259959	NA
ENSDARG00000109963	11.7728	5.11456	1.55339	3.29251	0.000992985	0.00824982
ENSDARG00000098585	0.755994	5.0992	4.75258	1.07293	0.283301	NA
ENSDARG00000077571	21.8015	5.0799	1.12257	4.52522	6.03321e-06	9.05696e-05
ENSDARG00000099160	2.00456	5.04818	2.13273	2.36701	0.0179326	NA
ENSDARG00000097700	1.65484	5.00921	7.22488	0.693328	0.488104	NA
ENSDARG00000094232	2.47783	5.00604	2.10063	2.38311	0.017167	NA
ENSDARG00000094297	1.41332	4.99048	7.22503	0.690721	0.489741	NA
ENSDARG00000101757	6.25601	4.97809	1.42577	3.49151	0.000480301	0.00444291
ENSDARG00000090304	4.84474	4.96777	1.72628	2.87773	0.00400547	0.026352
ENSDARG00000015273	5.80744	4.96691	1.69963	2.92235	0.00347402	0.0235045
ENSDARG00000015537	3.2762	4.9557	1.89342	2.61733	0.00886216	0.0500972
ENSDARG00000113609	2.82142	4.95552	1.85423	2.67255	0.00752771	NA
ENSDARG00000092500	2.90343	4.9396	2.06765	2.38899	0.0168946	0.0827461
ENSDARG00000088828	1.0055	4.9384	3.59212	1.37479	0.169197	NA
ENSDARG00000105000	5.63241	4.92799	1.73298	2.84365	0.00446001	0.0287266
ENSDARG00000053570	4.22404	4.92594	1.81612	2.71235	0.00668084	0.0398396
ENSDARG00000101916	1.879	4.92119	2.36293	2.08266	0.0372819	NA
ENSDARG00000117011	3.03195	4.90695	1.99422	2.46059	0.0138709	0.0710694
ENSDARG00000005112	3.98549	4.89516	1.84264	2.65661	0.00789317	0.0456147
ENSDARG00000112126	3.23882	4.89258	1.91307	2.55746	0.010544	0.0574012
ENSDARG00000105176	2.32556	4.87295	1.96978	2.47386	0.0133662	NA
ENSDARG00000095293	1.34199	4.86413	2.61249	1.86188	0.0626205	NA
ENSDARG00000073723	0.615168	4.8627	4.43478	1.09649	0.272863	NA
ENSDARG00000096950	19.2185	4.8602	0.97477	4.986	6.16435e-07	1.15102e-05
ENSDARG00000013409	5.35925	4.8509	1.75741	2.76025	0.00577565	0.0354225
ENSDARG00000068819	2.67653	4.84871	2.31081	2.09828	0.0358807	NA
ENSDARG00000051981	7.57078	4.84739	1.63785	2.9596	0.00308035	0.0212215
ENSDARG00000097612	11.083	4.84661	2.45583	1.97351	0.0484373	0.179113
ENSDARG00000101977	1.8926	4.84052	2.3162	2.08985	0.0366309	NA
ENSDARG00000063186	5.51323	4.83585	1.72994	2.79538	0.00518382	0.0323533
ENSDARG00000092060	55.0864	4.82672	0.642434	7.51319	5.77047e-14	2.70064e-12
ENSDARG00000010770	13.4662	4.8248	0.901343	5.3529	8.65555e-08	1.8663e-06
ENSDARG00000116445	1.42046	4.82156	2.84639	1.69392	0.09028	NA
ENSDARG00000069018	7.56369	4.80306	1.12488	4.26985	1.95602e-05	0.000262038
ENSDARG00000117619	2.18768	4.76168	2.57363	1.85018	0.0642882	NA
ENSDARG00000069143	4.73237	4.7439	1.86827	2.5392	0.0111107	0.0598031
ENSDARG00000078246	1.31029	4.73948	4.90022	0.967197	0.333446	NA
ENSDARG00000090268	3.18486	4.73297	1.97149	2.4007	0.0163637	0.0806365
ENSDARG00000078271	0.669368	4.71714	5.0043	0.942616	0.345877	NA
ENSDARG00000062855	2.96728	4.7134	1.99194	2.36623	0.0179701	0.0867702
ENSDARG00000096564	4.1453	4.70294	1.4723	3.19427	0.00140183	0.0110343
ENSDARG00000117251	0.829125	4.69421	3.41634	1.37405	0.169427	NA
ENSDARG00000113022	1.7043	4.69323	2.16684	2.16593	0.0303163	NA
ENSDARG00000056794	3.22341	4.69239	1.90641	2.46137	0.0138406	0.0709942
ENSDARG00000091860	4.08909	4.69119	1.69594	2.76613	0.00567257	0.0349105
ENSDARG00000100287	50.9649	4.68613	0.899701	5.20855	1.90324e-07	3.87756e-06
ENSDARG00000052905	6.36605	4.68382	7.09456	0.660199	0.509126	0.758087
ENSDARG00000075217	1.57901	4.67304	2.22815	2.09727	0.0359694	NA
ENSDARG00000093316	1.34526	4.67211	2.80801	1.66385	0.096142	NA
ENSDARG00000097416	1.15404	4.67181	3.22788	1.44733	0.147804	NA
ENSDARG00000117520	5.54238	4.67164	3.59946	1.29787	0.194331	0.443392
ENSDARG00000031336	14.3673	4.66527	1.56155	2.98759	0.00281187	0.0196636
ENSDARG00000104200	6.20111	4.66117	1.40412	3.31965	0.000901318	0.00761412
ENSDARG00000114385	5.33282	4.65939	1.40208	3.32318	0.000889961	0.00752872
ENSDARG00000092635	2.11256	4.65177	2.34317	1.98525	0.047117	NA
ENSDARG00000089004	0.980171	4.64997	2.80241	1.65928	0.0970597	NA
ENSDARG00000115806	0.700557	4.64863	3.67412	1.26524	0.205787	NA
ENSDARG00000067992	13.0585	4.64519	0.83525	5.56144	2.67565e-08	6.25308e-07
ENSDARG00000071107	2.01647	4.64197	2.41476	1.92233	0.0545641	NA
ENSDARG00000075307	1.89304	4.64067	2.33829	1.98464	0.0471844	NA
ENSDARG00000087225	3.93669	4.63612	1.75745	2.63798	0.00834009	0.0476366
ENSDARG00000094643	0.60322	4.62439	4.52857	1.02116	0.30718	NA
ENSDARG00000087767	1.78433	4.61849	2.30292	2.0055	0.0449101	NA
ENSDARG00000007009	0.947194	4.60071	2.80687	1.63909	0.101194	NA
ENSDARG00000096816	5.34842	4.5927	1.75606	2.61534	0.00891386	0.0502952
ENSDARG00000087999	8.30624	4.58474	1.0958	4.18392	2.86523e-05	0.000368049
ENSDARG00000095522	0.721146	4.5793	3.84605	1.19065	0.233791	NA
ENSDARG00000095464	245.818	4.57526	0.295884	15.463	6.16665e-54	2.14789e-51
ENSDARG00000094678	37.5377	4.5653	0.831242	5.49215	3.97075e-08	9.05771e-07
ENSDARG00000104804	6.11843	4.56096	1.72722	2.64064	0.00827502	0.0473995
ENSDARG00000023546	1.28063	4.55346	2.61315	1.74252	0.0814174	NA
ENSDARG00000045959	5.4783	4.531	1.74694	2.59368	0.0094956	0.0529508
ENSDARG00000077928	1.42692	4.53001	2.44812	1.85041	0.0642552	NA
ENSDARG00000079972	4.24756	4.51259	1.83482	2.45942	0.0139161	0.0712604
ENSDARG00000096599	3.31261	4.51207	1.85932	2.42674	0.0152354	0.0762274
ENSDARG00000052465	3.18786	4.50989	1.99679	2.25857	0.0239104	0.107674
ENSDARG00000091997	1.28918	4.50581	2.72047	1.65626	0.097669	NA
ENSDARG00000099381	4.76665	4.49708	1.77878	2.52819	0.0114653	0.0612567
ENSDARG00000071560	3.17674	4.49644	1.97462	2.27711	0.0227794	0.103875
ENSDARG00000099337	0.934404	4.48358	7.22996	0.620138	0.535167	NA
ENSDARG00000053323	0.603681	4.47788	4.4631	1.00331	0.315711	NA
ENSDARG00000034504	2.49574	4.46206	2.08912	2.13586	0.032691	NA
ENSDARG00000015010	1.10305	4.45754	2.60626	1.71032	0.0872071	NA
ENSDARG00000077861	0.494008	4.4558	5.27573	0.844585	0.398343	NA
ENSDARG00000100259	2.20861	4.44142	2.1572	2.05888	0.0395057	NA
ENSDARG00000113431	1.50816	4.43321	2.56958	1.72527	0.0844793	NA
ENSDARG00000042954	0.960018	4.42713	3.73982	1.18378	0.236499	NA
ENSDARG00000100484	2.09157	4.41887	2.19808	2.01033	0.0443965	NA
ENSDARG00000075428	1.71146	4.40106	7.23095	0.608643	0.542761	NA
ENSDARG00000092634	9.33604	4.39945	1.095	4.01775	5.87563e-05	0.000695551
ENSDARG00000093333	2.54909	4.39365	2.07022	2.12232	0.0338112	NA
ENSDARG00000102219	1.6721	4.3934	2.36271	1.85948	0.0629598	NA
ENSDARG00000090869	3.22097	4.39258	1.9988	2.19761	0.0279766	0.121281
ENSDARG00000102138	8.52506	4.38742	1.08703	4.03614	5.43369e-05	0.00064832
ENSDARG00000077068	64.5727	4.38739	0.496248	8.84112	9.47606e-19	6.70431e-17
ENSDARG00000090947	0.839011	4.37207	3.13622	1.39406	0.1633	NA
ENSDARG00000054542	1.65801	4.3716	2.51135	1.74074	0.081729	NA
ENSDARG00000095163	1.59424	4.37144	2.39283	1.82689	0.0677156	NA
ENSDARG00000077256	2.91397	4.37013	1.93212	2.26183	0.0237076	0.10708
ENSDARG00000018351	3.77183	4.34993	1.84531	2.3573	0.0184085	0.0882405
ENSDARG00000101642	16.7959	4.34878	0.73966	5.87944	4.11661e-09	1.10133e-07
ENSDARG00000076247	1.28624	4.34605	2.37221	1.83207	0.0669413	NA
ENSDARG00000099466	1.51846	4.34522	2.68912	1.61585	0.106126	NA
ENSDARG00000089829	0.970616	4.34474	2.99353	1.45138	0.146675	NA
ENSDARG00000053829	0.998045	4.34435	3.38412	1.28375	0.199231	NA
ENSDARG00000091235	0.455297	4.34359	5.42086	0.801273	0.422974	NA
ENSDARG00000097060	3.7547	4.32656	1.742	2.48367	0.0130037	0.0676789
ENSDARG00000095559	1.97829	4.32557	2.2609	1.91321	0.0557217	NA
ENSDARG00000113065	1.50364	4.31956	2.47404	1.74596	0.0808186	NA
ENSDARG00000112648	0.933051	4.31508	4.03475	1.06948	0.284853	NA
ENSDARG00000094779	1.14014	4.31436	4.98783	0.864976	0.387052	NA
ENSDARG00000089919	0.512146	4.31408	5.61305	0.768579	0.442143	NA
ENSDARG00000107858	3.11695	4.30735	1.90065	2.26626	0.0234357	0.106106
ENSDARG00000114814	3.65898	4.30516	1.94695	2.21124	0.0270194	0.118039
ENSDARG00000059121	85.3733	4.29941	0.465909	9.228	2.75743e-20	2.19046e-18
ENSDARG00000105183	1.97956	4.29396	2.40288	1.78701	0.073936	NA
ENSDARG00000116723	1.49711	4.29375	2.41841	1.77544	0.0758251	NA
ENSDARG00000115195	1.50799	4.28968	5.32845	0.805052	0.420789	NA
ENSDARG00000103045	0.56413	4.28949	5.14002	0.834528	0.403983	NA
ENSDARG00000113141	1.52898	4.28948	5.12639	0.836743	0.402737	NA
ENSDARG00000091185	1.62833	4.28515	2.11275	2.02823	0.0425365	NA
ENSDARG00000044261	1.90317	4.27779	2.51749	1.69923	0.0892765	NA
ENSDARG00000104415	2.18979	4.27086	2.20946	1.93299	0.0532373	NA
ENSDARG00000102282	0.579308	4.25394	5.0025	0.850363	0.395123	NA
ENSDARG00000099832	0.468339	4.25307	5.91771	0.718701	0.472325	NA
ENSDARG00000102890	1.16614	4.25264	2.78311	1.52802	0.126508	NA
ENSDARG00000089549	1.24716	4.25232	2.7448	1.54923	0.121326	NA
ENSDARG00000016290	1.78926	4.23235	2.55396	1.65717	0.0974843	NA
ENSDARG00000104144	0.573593	4.22748	4.67204	0.904846	0.365547	NA
ENSDARG00000116843	0.736861	4.22654	3.80868	1.10971	0.267122	NA
ENSDARG00000102825	0.879989	4.22471	3.03966	1.38986	0.164571	NA
ENSDARG00000090099	0.927153	4.22423	2.91912	1.44709	0.147872	NA
ENSDARG00000091212	0.913032	4.22325	2.72244	1.55128	0.120836	NA
ENSDARG00000107283	1.32382	4.22078	2.40037	1.75839	0.0786817	NA
ENSDARG00000091951	15.3263	4.2198	1.01708	4.14893	3.34031e-05	0.000420137
ENSDARG00000104619	1.82452	4.21895	2.24831	1.8765	0.0605867	NA
ENSDARG00000073709	4.59065	4.21881	1.75148	2.40872	0.0160087	0.0791133
ENSDARG00000098409	7.72287	4.20457	1.77874	2.36379	0.0180893	0.0871597
ENSDARG00000011769	14.4484	4.20292	0.894353	4.6994	2.60928e-06	4.2347e-05
ENSDARG00000099729	9.10384	4.19633	1.681	2.49632	0.0125489	0.0657383
ENSDARG00000100312	0.527394	4.19584	4.73635	0.885881	0.375681	NA
ENSDARG00000053708	1.08114	4.19436	2.92324	1.43483	0.151335	NA
ENSDARG00000074670	1.54572	4.19237	2.3187	1.80807	0.0705962	NA
ENSDARG00000002666	2.33351	4.18925	1.96509	2.13184	0.03302	NA
ENSDARG00000036767	1.46813	4.18798	2.38889	1.75311	0.0795833	NA
ENSDARG00000096664	1.87031	4.18627	2.21776	1.88761	0.0590782	NA
ENSDARG00000013752	74.7467	4.16992	1.56222	2.66923	0.00760244	0.0442893
ENSDARG00000089331	1.09379	4.16405	2.76927	1.50366	0.132668	NA
ENSDARG00000117766	0.749015	4.1638	3.20972	1.29725	0.194546	NA
ENSDARG00000115644	0.785369	4.16369	3.5499	1.1729	0.240834	NA
ENSDARG00000045851	2.64353	4.15373	2.07821	1.99871	0.0456402	NA
ENSDARG00000097108	7.1376	4.14963	1.73692	2.38907	0.0168913	0.0827461
ENSDARG00000016348	2.38514	4.13941	2.0699	1.99981	0.0455206	NA
ENSDARG00000114364	1.50822	4.13823	2.14817	1.9264	0.054055	NA
ENSDARG00000103143	1.50508	4.13567	2.39799	1.72464	0.0845922	NA
ENSDARG00000093958	1.15704	4.13312	2.89086	1.42972	0.152798	NA
ENSDARG00000039891	1.14777	4.13287	2.96496	1.39391	0.163346	NA
ENSDARG00000100653	0.858736	4.13183	3.40216	1.21447	0.224568	NA
ENSDARG00000110240	0.654392	4.13087	4.1353	0.998929	0.317829	NA
ENSDARG00000101997	0.588395	4.1305	4.60179	0.897586	0.369406	NA
ENSDARG00000091026	3.8442	4.12768	1.86716	2.21068	0.0270581	0.118176
ENSDARG00000105682	4.21261	4.11835	1.49416	2.7563	0.0058459	0.0357871
ENSDARG00000031075	2.02915	4.11353	2.07082	1.98643	0.0469856	NA
ENSDARG00000091633	1.61699	4.10738	2.34398	1.75231	0.079721	NA
ENSDARG00000035798	0.912094	4.10006	3.20547	1.27908	0.200868	NA
ENSDARG00000046150	0.808513	4.09895	3.50612	1.16909	0.242369	NA
ENSDARG00000076800	20.512	4.08948	0.762071	5.36627	8.03828e-08	1.73942e-06
ENSDARG00000101164	3.48152	4.0744	1.60781	2.53413	0.0112727	0.0605129
ENSDARG00000104380	46.2695	4.07251	0.54016	7.53946	4.7191e-14	2.2375e-12
ENSDARG00000078644	0.90506	4.07005	2.86519	1.42052	0.155457	NA
ENSDARG00000055926	0.828967	4.06818	7.23552	0.562252	0.573945	NA
ENSDARG00000077874	0.371637	4.06817	7.18862	0.565917	0.57145	NA
ENSDARG00000015592	1.60114	4.06627	4.84535	0.839209	0.401352	NA
ENSDARG00000034211	27.3829	4.05736	0.547509	7.41058	1.25747e-13	5.69382e-12
ENSDARG00000089586	38.4763	4.03915	0.583304	6.9246	4.37221e-12	1.66715e-10
ENSDARG00000096712	80.9136	4.02429	0.396687	10.1447	3.49738e-24	3.59912e-22
ENSDARG00000001999	1.42116	4.02079	2.47753	1.6229	0.10461	NA
ENSDARG00000098843	1.53879	4.02036	2.4483	1.6421	0.10057	NA
ENSDARG00000059058	3.63157	4.00541	1.93662	2.06825	0.0386163	0.152645
ENSDARG00000099594	3.73768	4.00271	1.89171	2.11593	0.034351	0.140634
ENSDARG00000045958	4.39497	3.99654	1.81076	2.20711	0.0273066	0.118917
ENSDARG00000103666	0.428195	3.99487	5.57832	0.716141	0.473904	NA
ENSDARG00000104730	0.485901	3.99451	4.86352	0.821321	0.411464	NA
ENSDARG00000094418	0.533665	3.99416	4.38778	0.910292	0.362668	NA
ENSDARG00000052061	9.69014	3.99212	1.06018	3.76551	0.000166209	0.00175328
ENSDARG00000041119	1.30464	3.99197	3.10951	1.28379	0.199214	NA
ENSDARG00000105113	0.8811	3.99184	3.07042	1.3001	0.193568	NA
ENSDARG00000097913	1.96478	3.98861	2.46418	1.61864	0.105525	NA
ENSDARG00000074860	1.68577	3.9871	2.31167	1.72477	0.0845684	NA
ENSDARG00000102650	2.86423	3.98623	1.89175	2.10717	0.0351031	0.142649
ENSDARG00000099860	749.287	3.98473	0.161346	24.6968	1.15776e-134	1.9063e-131
ENSDARG00000095314	1.24389	3.96256	2.87148	1.37997	0.167595	NA
ENSDARG00000042515	0.451658	3.95729	4.59751	0.860747	0.389377	NA
ENSDARG00000076270	0.518264	3.95727	4.44195	0.890885	0.372991	NA
ENSDARG00000039900	3.77825	3.92845	1.95505	2.00939	0.0444962	0.168601
ENSDARG00000117504	1.73529	3.92663	2.07	1.89692	0.0578381	NA
ENSDARG00000105416	1.53041	3.92349	2.41532	1.62442	0.104286	NA
ENSDARG00000104815	0.550665	3.91974	4.01935	0.975219	0.329452	NA
ENSDARG00000043242	0.582386	3.91954	4.29211	0.913196	0.36114	NA
ENSDARG00000031283	25.9481	3.91876	0.61244	6.3986	1.56809e-10	4.99144e-09
ENSDARG00000092740	0.77422	3.9186	7.23795	0.541397	0.588234	NA
ENSDARG00000092810	1.64663	3.91737	2.26444	1.72995	0.0836389	NA
ENSDARG00000057263	54.9063	3.91382	0.466952	8.38164	5.21974e-17	3.22662e-15
ENSDARG00000059850	2.3071	3.89647	2.14093	1.81999	0.06876	NA
ENSDARG00000100504	244.708	3.89533	0.236034	16.5033	3.47653e-61	1.36885e-58
ENSDARG00000098867	1.98886	3.89367	2.23427	1.74271	0.0813845	NA
ENSDARG00000095150	1.42897	3.88873	2.54796	1.52621	0.126956	NA
ENSDARG00000117245	1.08172	3.887	2.71968	1.42922	0.152942	NA
ENSDARG00000076697	0.804567	3.88316	3.38751	1.14632	0.251664	NA
ENSDARG00000098220	0.487103	3.88061	4.49179	0.863934	0.387624	NA
ENSDARG00000036998	0.430015	3.88027	4.75229	0.816505	0.414211	NA
ENSDARG00000069305	2.04291	3.86738	1.98546	1.94786	0.0514323	NA
ENSDARG00000106630	2.95715	3.85469	2.01791	1.91024	0.0561018	0.198732
ENSDARG00000100430	0.874149	3.84634	3.195	1.20386	0.228643	NA
ENSDARG00000092569	2.13044	3.84117	2.02285	1.89889	0.0575787	NA
ENSDARG00000043982	1.88529	3.83964	5.12328	0.74945	0.453586	NA
ENSDARG00000068865	0.649992	3.83892	5.10939	0.751345	0.452445	NA
ENSDARG00000097411	0.501807	3.83775	7.23936	0.530123	0.596027	NA
ENSDARG00000016918	0.766604	3.83775	7.23936	0.530122	0.596027	NA
ENSDARG00000088100	0.77267	3.83775	7.23936	0.530122	0.596027	NA
ENSDARG00000075905	4.63792	3.83596	1.72102	2.22889	0.0258215	0.113795
ENSDARG00000116627	2.77965	3.82318	5.05701	0.756016	0.44964	NA
ENSDARG00000069139	4.27056	3.82051	1.38754	2.75345	0.00589712	0.0360403
ENSDARG00000105655	9.00478	3.81756	1.00806	3.78705	0.000152446	0.00162705
ENSDARG00000093186	5.18871	3.80937	1.43204	2.6601	0.00781173	0.0452321
ENSDARG00000096369	0.469334	3.80486	7.23996	0.525536	0.59921	NA
ENSDARG00000112702	10.0172	3.80316	5.22309	0.728144	0.466526	0.725593
ENSDARG00000091317	3.21362	3.80112	1.76861	2.14921	0.0316177	0.132065
ENSDARG00000112759	1.19413	3.79105	2.74116	1.38301	0.166663	NA
ENSDARG00000095132	1.27999	3.79066	2.71574	1.39581	0.162771	NA
ENSDARG00000103584	1.23974	3.79053	2.70765	1.39993	0.161533	NA
ENSDARG00000113433	1.62665	3.78297	2.35897	1.60365	0.108791	NA
ENSDARG00000006522	2.22017	3.78289	2.35637	1.60539	0.108408	NA
ENSDARG00000092336	2.03757	3.78179	2.3205	1.62973	0.103159	NA
ENSDARG00000091249	1.71483	3.78089	2.29335	1.64864	0.0992223	NA
ENSDARG00000061417	52.2588	3.76537	0.478138	7.87507	3.40549e-15	1.83572e-13
ENSDARG00000068883	2.54914	3.76309	2.04063	1.84408	0.065171	NA
ENSDARG00000019591	0.37863	3.76069	5.4049	0.695793	0.486558	NA
ENSDARG00000004577	0.559566	3.76003	4.76663	0.788823	0.430215	NA
ENSDARG00000038968	0.662879	3.75945	4.37674	0.858961	0.390362	NA
ENSDARG00000070299	0.53904	3.75876	4.02887	0.932957	0.350842	NA
ENSDARG00000068279	1.29004	3.75259	2.74978	1.36469	0.172351	NA
ENSDARG00000097277	2.68569	3.74893	2.06071	1.81925	0.068874	NA
ENSDARG00000070340	2.24197	3.74755	2.09137	1.79191	0.0731471	NA
ENSDARG00000102178	22.2027	3.74526	1.14929	3.25877	0.00111897	0.00913372
ENSDARG00000038683	9.74426	3.74182	0.813363	4.60044	4.21603e-06	6.52099e-05
ENSDARG00000070069	4.21345	3.73338	1.94247	1.92198	0.0546081	0.195081
ENSDARG00000103947	34.5767	3.73059	0.570451	6.53972	6.16361e-11	2.04835e-09
ENSDARG00000077456	3.85709	3.73052	1.76898	2.10885	0.0349575	0.142313
ENSDARG00000089934	9.0467	3.72577	1.09552	3.40091	0.000671614	0.00591648
ENSDARG00000053624	6.20282	3.72138	1.78366	2.08637	0.0369448	0.148172
ENSDARG00000041917	3.88317	3.7178	1.79812	2.06761	0.0386766	0.15285
ENSDARG00000100113	0.425628	3.71683	5.64918	0.657942	0.510575	NA
ENSDARG00000075932	0.383565	3.71673	5.35026	0.694682	0.487255	NA
ENSDARG00000003968	0.555634	3.71639	4.64574	0.799957	0.423736	NA
ENSDARG00000070624	0.516487	3.7163	4.48983	0.827714	0.407833	NA
ENSDARG00000091243	0.483945	3.71608	4.21013	0.882653	0.377424	NA
ENSDARG00000089602	0.883499	3.71459	3.1699	1.17183	0.241265	NA
ENSDARG00000062056	0.828619	3.71434	3.07398	1.20832	0.226926	NA
ENSDARG00000090167	1.00217	3.71402	2.9638	1.25313	0.210158	NA
ENSDARG00000102156	1.17976	3.71194	2.49852	1.48566	0.13737	NA
ENSDARG00000051896	1.36891	3.71007	2.26524	1.63782	0.101459	NA
ENSDARG00000094243	2.30717	3.70935	2.19935	1.68657	0.0916867	NA
ENSDARG00000098803	8.80945	3.70768	1.63625	2.26596	0.0234536	0.106145
ENSDARG00000098721	2.68761	3.70711	2.04349	1.81411	0.0696615	NA
ENSDARG00000089715	3.822	3.70451	1.92051	1.92892	0.0537406	0.192975
ENSDARG00000103330	4.18228	3.70219	1.84105	2.01091	0.0443352	0.168203
ENSDARG00000041623	896.692	3.69281	0.113503	32.5349	3.42708e-232	2.06904e-228
ENSDARG00000088013	53.2474	3.68704	0.43917	8.39547	4.64042e-17	2.88822e-15
ENSDARG00000102440	3.29277	3.68073	1.49868	2.45598	0.01405	0.0717432
ENSDARG00000102401	2.92313	3.68019	1.93239	1.90448	0.0568483	0.200474
ENSDARG00000016490	3.22515	3.67637	1.98041	1.85637	0.0634006	0.216133
ENSDARG00000046021	2.74122	3.67626	1.99309	1.84451	0.0651095	NA
ENSDARG00000103870	2.12825	3.67601	2.02249	1.81757	0.0691299	NA
ENSDARG00000097452	33.3294	3.67528	0.596289	6.16359	7.11158e-10	2.0978e-08
ENSDARG00000062884	1.62085	3.67483	2.20658	1.6654	0.0958339	NA
ENSDARG00000094484	1.92577	3.67438	2.30379	1.59493	0.110729	NA
ENSDARG00000068637	512.581	3.67422	0.183173	20.0587	1.69324e-89	1.27783e-86
ENSDARG00000063299	1.58254	3.67412	2.37191	1.54901	0.121378	NA
ENSDARG00000089553	1.80575	3.6737	2.50228	1.46814	0.142066	NA
ENSDARG00000006427	1.29403	3.67346	2.59902	1.4134	0.157538	NA
ENSDARG00000053940	1.29186	3.67338	2.63428	1.39445	0.163181	NA
ENSDARG00000103696	2.87631	3.6727	1.60325	2.29079	0.0219758	0.101248
ENSDARG00000100986	0.420057	3.67155	5.19528	0.706709	0.479747	NA
ENSDARG00000113877	0.810784	3.67127	7.24255	0.506903	0.612223	NA
ENSDARG00000034989	2.36698	3.66354	1.9928	1.83839	0.0660054	NA
ENSDARG00000021720	55.0194	3.64787	0.345309	10.5641	4.37195e-26	5.04361e-24
ENSDARG00000003181	5.28911	3.64662	1.10759	3.29238	0.000993422	0.00824982
ENSDARG00000095717	21.931	3.64274	0.965654	3.7723	0.00016175	0.00171523
ENSDARG00000089338	22.8196	3.63934	1.55076	2.34681	0.0189348	0.0899084
ENSDARG00000099221	1.99298	3.63785	2.30691	1.57693	0.114811	NA
ENSDARG00000105219	1.14333	3.63582	2.43048	1.49592	0.134673	NA
ENSDARG00000010454	1.49456	3.63558	2.44699	1.48574	0.137349	NA
ENSDARG00000087110	1.669	3.63438	2.53928	1.43127	0.152354	NA
ENSDARG00000070343	2.88647	3.63277	1.96507	1.84867	0.0645058	0.219009
ENSDARG00000078474	0.750106	3.63033	3.01744	1.20312	0.228931	NA
ENSDARG00000062686	0.957889	3.63028	3.02532	1.19996	0.230153	NA
ENSDARG00000062947	0.64582	3.6286	3.37546	1.07499	0.282377	NA
ENSDARG00000099898	0.866599	3.62828	3.45905	1.04892	0.294213	NA
ENSDARG00000101343	0.642027	3.62693	3.92885	0.923154	0.355927	NA
ENSDARG00000011317	0.505651	3.62586	4.51782	0.802569	0.422224	NA
ENSDARG00000098426	3.4858	3.62569	1.82084	1.99122	0.0464568	0.173705
ENSDARG00000096481	0.480412	3.62488	5.43322	0.667169	0.504664	NA
ENSDARG00000104700	3.12424	3.61801	1.97071	1.83589	0.0663735	0.223532
ENSDARG00000043342	3.21515	3.6162	1.80551	2.00287	0.0451915	0.170203
ENSDARG00000104269	1.66349	3.61437	2.28987	1.57842	0.11447	NA
ENSDARG00000074949	1.8499	3.60835	2.12684	1.69658	0.0897758	NA
ENSDARG00000069954	2.6253	3.60742	2.14581	1.68115	0.0927343	NA
ENSDARG00000055752	2.37594	3.60012	2.3307	1.54465	0.122432	NA
ENSDARG00000058357	1.55605	3.59552	2.49615	1.44043	0.149747	NA
ENSDARG00000090381	1.32983	3.59534	2.50347	1.43614	0.150962	NA
ENSDARG00000094577	1.34676	3.59158	2.6889	1.33571	0.181645	NA
ENSDARG00000079154	1.15326	3.59126	2.56115	1.4022	0.160855	NA
ENSDARG00000114377	1.15326	3.59126	2.56115	1.4022	0.160855	NA
ENSDARG00000052376	1.19895	3.58998	2.78719	1.28803	0.197735	NA
ENSDARG00000096782	1.12263	3.58972	2.80415	1.28015	0.200493	NA
ENSDARG00000092106	0.892911	3.5885	2.89232	1.2407	0.214715	NA
ENSDARG00000092732	1.10307	3.58644	3.06922	1.16852	0.242598	NA
ENSDARG00000110114	3.21749	3.58141	3.76322	0.951686	0.341256	0.617219
ENSDARG00000096675	0.557491	3.58099	3.85175	0.929705	0.352524	NA
ENSDARG00000109604	0.464791	3.57745	5.0454	0.709052	0.478292	NA
ENSDARG00000104446	1.31994	3.57672	5.49226	0.651229	0.514899	NA
ENSDARG00000062579	0.407191	3.57576	6.31798	0.565966	0.571417	NA
ENSDARG00000098236	0.379269	3.57561	6.48997	0.550944	0.581672	NA
ENSDARG00000104106	0.660976	3.57506	7.24456	0.493483	0.621672	NA
ENSDARG00000105628	0.590981	3.57396	5.36351	0.666347	0.505189	NA
ENSDARG00000041171	2.50145	3.56416	4.55616	0.782273	0.434054	NA
ENSDARG00000031737	5.41397	3.55986	1.75815	2.02478	0.0428904	0.164235
ENSDARG00000076843	2.15318	3.54386	2.11244	1.67762	0.0934219	NA
ENSDARG00000020741	4.99622	3.53842	1.39266	2.54077	0.0110609	0.0595703
ENSDARG00000086874	1.88855	3.5283	2.20414	1.60076	0.109431	NA
ENSDARG00000077229	3.14222	3.51567	1.95261	1.8005	0.0717812	0.235227
ENSDARG00000036171	13.2848	3.51122	0.672724	5.2194	1.79507e-07	3.66956e-06
ENSDARG00000088885	41.8906	3.51115	0.408598	8.59316	8.46093e-18	5.55233e-16
ENSDARG00000115610	3.34253	3.50825	1.94252	1.80603	0.0709131	0.233821
ENSDARG00000087176	3.45774	3.50403	1.78665	1.96123	0.0498518	0.18274
ENSDARG00000109271	2.55944	3.50187	2.27258	1.54092	0.123336	NA
ENSDARG00000071310	1.68334	3.49521	2.49591	1.40038	0.1614	NA
ENSDARG00000110320	0.507456	3.48251	7.24663	0.480569	0.630823	NA
ENSDARG00000105386	1.21347	3.48058	5.3489	0.650709	0.515234	NA
ENSDARG00000105266	22.716	3.48044	0.67802	5.13324	2.84804e-07	5.59475e-06
ENSDARG00000076052	1.8999	3.47708	4.03667	0.861374	0.389032	NA
ENSDARG00000105409	1.17765	3.47644	2.93663	1.18382	0.236484	NA
ENSDARG00000021866	41.1195	3.46806	0.442145	7.84373	4.3737e-15	2.3028e-13
ENSDARG00000099060	1.20522	3.46635	2.79224	1.24142	0.21445	NA
ENSDARG00000097878	67.8564	3.46113	0.461687	7.49669	6.54499e-14	3.02405e-12
ENSDARG00000099470	1.93401	3.45921	2.46905	1.40103	0.161204	NA
ENSDARG00000104324	1.49642	3.45484	2.59127	1.33326	0.182446	NA
ENSDARG00000056819	2.98107	3.45357	2.30251	1.49992	0.133635	0.352213
ENSDARG00000056018	1.81212	3.43998	2.26599	1.51809	0.128992	NA
ENSDARG00000030896	20.3671	3.43505	0.625334	5.49314	3.94845e-08	9.02959e-07
ENSDARG00000060678	3.35964	3.43118	1.94768	1.76167	0.0781247	0.248158
ENSDARG00000109563	0.514035	3.42727	5.2297	0.655347	0.512244	NA
ENSDARG00000031422	0.80601	3.42393	3.5616	0.961345	0.336379	NA
ENSDARG00000097111	0.979238	3.42317	3.38129	1.01238	0.311354	NA
ENSDARG00000094304	1.06366	3.42199	3.1548	1.08469	0.278057	NA
ENSDARG00000103193	0.846026	3.42154	3.08174	1.11026	0.266886	NA
ENSDARG00000008553	0.885793	3.42154	3.08152	1.11034	0.266852	NA
ENSDARG00000079255	4.56724	3.42006	1.28011	2.67168	0.00754716	0.0440097
ENSDARG00000100099	1.13355	3.41966	2.83606	1.20578	0.227903	NA
ENSDARG00000117288	1.50761	3.41185	2.20091	1.5502	0.121093	NA
ENSDARG00000056443	9.27154	3.41172	1.79713	1.89843	0.0576399	0.202321
ENSDARG00000102742	1.92992	3.40931	2.19366	1.55417	0.120145	NA
ENSDARG00000052192	8.25559	3.4024	0.93729	3.63003	0.000283383	0.0027986
ENSDARG00000055331	2.5431	3.40142	1.64248	2.0709	0.0383682	NA
ENSDARG00000103248	23.3539	3.3983	0.603743	5.62871	1.81565e-08	4.38468e-07
ENSDARG00000058570	5.76891	3.3963	1.30172	2.60908	0.0090785	0.0509603
ENSDARG00000092459	5.15364	3.39511	1.87366	1.81202	0.069983	0.231924
ENSDARG00000012788	4.29588	3.39376	1.41204	2.40345	0.016241	0.08013
ENSDARG00000077086	10.2404	3.38736	1.60737	2.1074	0.0350831	0.142646
ENSDARG00000096700	2.48776	3.38061	2.04367	1.65418	0.0980904	NA
ENSDARG00000114992	0.937502	3.38047	3.4987	0.966206	0.333941	NA
ENSDARG00000101087	12.5397	3.37282	1.63242	2.06614	0.038815	0.153197
ENSDARG00000095006	0.34271	3.37237	6.08388	0.554313	0.579365	NA
ENSDARG00000027469	0.472273	3.37224	4.98208	0.676874	0.498486	NA
ENSDARG00000101878	0.424435	3.3722	4.72908	0.713077	0.475798	NA
ENSDARG00000062821	0.460798	3.37219	4.68758	0.719388	0.471902	NA
ENSDARG00000103205	0.696235	3.37209	4.27894	0.788065	0.430658	NA
ENSDARG00000102580	0.717105	3.37206	4.18566	0.805623	0.42046	NA
ENSDARG00000100958	0.675184	3.37186	3.65947	0.921407	0.356838	NA
ENSDARG00000010376	0.814119	3.37177	3.50453	0.962118	0.33599	NA
ENSDARG00000041098	0.716205	3.37167	3.3389	1.00981	0.312585	NA
ENSDARG00000115593	0.797192	3.37158	3.22986	1.04388	0.296541	NA
ENSDARG00000093309	0.806321	3.37148	3.11326	1.08294	0.278834	NA
ENSDARG00000007151	1.20522	3.37127	2.91515	1.15646	0.247491	NA
ENSDARG00000052016	1.52562	3.37099	2.70516	1.24613	0.212715	NA
ENSDARG00000059945	1.03898	3.37096	2.68659	1.25474	0.209575	NA
ENSDARG00000102423	4.72529	3.37085	1.47151	2.29075	0.0219781	0.101248
ENSDARG00000006292	1.31251	3.3708	2.59656	1.29818	0.194225	NA
ENSDARG00000093561	1.32693	3.37055	2.47574	1.36143	0.173377	NA
ENSDARG00000057180	1.75328	3.37051	2.45983	1.37022	0.170619	NA
ENSDARG00000087759	1.31113	3.37045	2.43518	1.38407	0.166337	NA
ENSDARG00000052910	2.07027	3.37031	2.38208	1.41486	0.15711	NA
ENSDARG00000094456	2.46423	3.36997	2.27436	1.48172	0.138414	NA
ENSDARG00000036809	3.37554	3.36816	1.9307	1.74453	0.0810665	0.254414
ENSDARG00000117774	4.04962	3.36812	1.92644	1.74836	0.0804012	0.252888
ENSDARG00000109611	5.90885	3.36784	1.89372	1.77843	0.0753338	0.242536
ENSDARG00000034229	2.82164	3.3555	1.92045	1.74725	0.0805942	NA
ENSDARG00000037359	2.53182	3.3554	1.96023	1.71174	0.086945	NA
ENSDARG00000099054	6.46023	3.34959	1.35419	2.47351	0.0133794	0.0690985
ENSDARG00000090901	72.3237	3.34588	0.469823	7.12158	1.06695e-12	4.44244e-11
ENSDARG00000068982	5.12836	3.3427	1.8341	1.82253	0.0683745	0.228039
ENSDARG00000099732	4.7438	3.34263	1.83528	1.82132	0.0685587	0.228512
ENSDARG00000019658	4.96445	3.34167	1.85246	1.8039	0.0712463	0.234365
ENSDARG00000101324	2.89893	3.33371	2.04483	1.63031	0.103036	0.298064
ENSDARG00000043406	2.2273	3.32804	2.28232	1.45818	0.14479	NA
ENSDARG00000113243	1.82378	3.32751	2.3122	1.43911	0.150119	NA
ENSDARG00000061498	1.81079	3.32728	2.32519	1.43097	0.152438	NA
ENSDARG00000051814	8.10312	3.32587	0.940172	3.53751	0.000403919	0.00381229
ENSDARG00000003326	1.15032	3.32453	2.52153	1.31846	0.187349	NA
ENSDARG00000101861	1.26115	3.32431	2.54149	1.30802	0.190868	NA
ENSDARG00000096499	2.43186	3.32354	2.02636	1.64015	0.100973	NA
ENSDARG00000112103	1.51155	3.32326	2.64135	1.25817	0.208332	NA
ENSDARG00000096951	0.9729	3.32242	2.73357	1.21541	0.224208	NA
ENSDARG00000076414	1.01658	3.32002	3.09509	1.07267	0.283418	NA
ENSDARG00000090145	0.751612	3.31833	3.49662	0.949012	0.342615	NA
ENSDARG00000060702	0.686428	3.31748	3.78598	0.876256	0.380891	NA
ENSDARG00000032808	0.461159	3.31699	4.00188	0.828857	0.407186	NA
ENSDARG00000092311	0.4986	3.31661	4.19211	0.791156	0.428853	NA
ENSDARG00000114702	1.3004	3.31615	4.47916	0.740352	0.459087	NA
ENSDARG00000036292	0.470351	3.31603	4.56587	0.726265	0.467676	NA
ENSDARG00000096080	0.45172	3.31579	4.755	0.697328	0.485598	NA
ENSDARG00000091144	1.06726	3.3152	5.34521	0.62022	0.535113	NA
ENSDARG00000038398	0.353058	3.31506	5.52592	0.599912	0.548565	NA
ENSDARG00000110860	0.440894	3.315	5.61354	0.590536	0.554831	NA
ENSDARG00000095884	0.348608	3.31473	6.0354	0.549215	0.582858	NA
ENSDARG00000077836	9.66511	3.31183	0.828236	3.99866	6.37028e-05	0.000746786
ENSDARG00000090170	3.52514	3.30627	1.94825	1.69705	0.0896881	0.272373
ENSDARG00000022767	3.42921	3.3026	1.99121	1.65859	0.0971991	0.286768
ENSDARG00000077519	3.85415	3.30051	2.01809	1.63546	0.101952	0.296023
ENSDARG00000101956	1.88982	3.29125	2.41844	1.3609	0.173546	NA
ENSDARG00000062974	1.97403	3.29021	2.15375	1.52766	0.126597	NA
ENSDARG00000073726	4.47596	3.28978	1.79022	1.83765	0.0661146	0.222878
ENSDARG00000005004	2.08913	3.28099	2.41103	1.36083	0.173569	NA
ENSDARG00000102042	1.46153	3.27932	2.46456	1.33059	0.183324	NA
ENSDARG00000034168	159.065	3.27897	0.194259	16.8794	6.38113e-64	2.75178e-61
ENSDARG00000112575	0.698923	3.2764	4.56367	0.71793	0.4728	NA
ENSDARG00000099173	1.01702	3.27538	2.61432	1.25286	0.210257	NA
ENSDARG00000070497	1.58352	3.27455	2.65088	1.23527	0.21673	NA
ENSDARG00000112606	5.77103	3.27381	1.37803	2.37571	0.0175152	0.0850043
ENSDARG00000095696	2.30802	3.27361	1.92379	1.70165	0.0888218	NA
ENSDARG00000043719	1.11182	3.27136	2.8134	1.16278	0.24492	NA
ENSDARG00000074921	0.929809	3.26924	2.94616	1.10966	0.267145	NA
ENSDARG00000031483	1.54347	3.26883	2.97427	1.09904	0.271751	NA
ENSDARG00000069427	1.00435	3.26827	2.50717	1.30357	0.192379	NA
ENSDARG00000094314	0.985798	3.26808	3.02909	1.0789	0.280632	NA
ENSDARG00000060680	0.882886	3.26741	3.08158	1.0603	0.289006	NA
ENSDARG00000069692	0.792358	3.26185	3.70196	0.881113	0.378257	NA
ENSDARG00000024789	127.45	3.26168	0.264057	12.3522	4.74002e-35	8.94284e-33
ENSDARG00000095539	0.638762	3.25912	4.22877	0.770702	0.440884	NA
ENSDARG00000096103	0.42307	3.25718	4.81301	0.676745	0.498568	NA
ENSDARG00000058462	0.468331	3.2565	5.08949	0.639848	0.522272	NA
ENSDARG00000104260	0.461032	3.25647	5.10213	0.638257	0.523307	NA
ENSDARG00000086445	0.37603	3.25578	5.44185	0.598286	0.549649	NA
ENSDARG00000103324	36.8283	3.2546	0.565663	5.7536	8.73624e-09	2.21923e-07
ENSDARG00000069707	0.549286	3.25365	7.25234	0.448634	0.653696	NA
ENSDARG00000030263	0.484295	3.25365	7.25234	0.448634	0.653696	NA
ENSDARG00000100959	0.944365	3.25364	7.25234	0.448634	0.653696	NA
ENSDARG00000100788	2.12033	3.25117	1.68633	1.92795	0.0538608	NA
ENSDARG00000104284	1.27687	3.2481	2.69325	1.20601	0.227812	NA
ENSDARG00000095949	40.0387	3.24624	0.596496	5.44217	5.26341e-08	1.18494e-06
ENSDARG00000013933	3.05801	3.23784	1.90699	1.69788	0.0895309	0.272169
ENSDARG00000060115	56.1073	3.23497	0.425054	7.61071	2.72584e-14	1.32006e-12
ENSDARG00000086254	2.82098	3.23001	1.73657	1.85999	0.0628872	NA
ENSDARG00000078101	26.6933	3.22801	0.600603	5.37462	7.6746e-08	1.67473e-06
ENSDARG00000087469	8.55351	3.22596	1.00598	3.20677	0.00134232	0.0106259
ENSDARG00000070526	4.86039	3.22485	1.76054	1.83175	0.0669892	0.224812
ENSDARG00000032098	3.2038	3.22406	1.84259	1.74975	0.0801623	0.252417
ENSDARG00000103371	19.9246	3.21818	0.714406	4.50469	6.64697e-06	9.85187e-05
ENSDARG00000029569	0.807431	3.21111	3.03987	1.05633	0.290817	NA
ENSDARG00000099374	6.80253	3.20149	1.0373	3.08637	0.00202616	0.014936
ENSDARG00000097539	30.2965	3.19878	0.489567	6.5339	6.40766e-11	2.12167e-09
ENSDARG00000060637	22.9728	3.19692	0.77671	4.11597	3.85547e-05	0.000476982
ENSDARG00000042033	4.37845	3.19183	1.33827	2.38503	0.0170776	0.0833717
ENSDARG00000079034	2.03563	3.19021	2.17811	1.46467	0.143012	NA
ENSDARG00000061635	2.17811	3.18804	2.18883	1.45651	0.145252	NA
ENSDARG00000062122	2.06803	3.18658	2.14548	1.48525	0.137477	NA
ENSDARG00000076548	1.62754	3.18246	2.4109	1.32003	0.186825	NA
ENSDARG00000059254	31.957	3.18207	0.565079	5.63119	1.78972e-08	4.32783e-07
ENSDARG00000055395	11.9475	3.17389	0.844547	3.7581	0.00017121	0.00179661
ENSDARG00000040306	4.12048	3.17037	1.85192	1.71194	0.0869086	0.266298
ENSDARG00000042899	1.29992	3.15203	2.61275	1.2064	0.227662	NA
ENSDARG00000075727	150.255	3.14407	0.247017	12.7282	4.12408e-37	8.39273e-35
ENSDARG00000113572	33.7813	3.13718	0.513429	6.11024	9.94811e-10	2.86911e-08
ENSDARG00000099046	5.2147	3.13513	1.43404	2.18621	0.0287999	0.123637
ENSDARG00000013685	2.97727	3.12726	6.41982	0.487125	0.62617	0.836618
ENSDARG00000074360	3.96795	3.11702	1.89075	1.64857	0.0992366	0.291214
ENSDARG00000093761	29.5323	3.11615	0.671626	4.63971	3.48904e-06	5.52391e-05
ENSDARG00000089839	4.59344	3.1147	1.8176	1.71363	0.0865963	0.265701
ENSDARG00000045822	11.0453	3.11317	0.949966	3.27713	0.00104867	0.00862555
ENSDARG00000093633	2.40101	3.11192	2.13925	1.45468	0.145757	NA
ENSDARG00000099277	1.5097	3.1108	2.18614	1.42297	0.154746	NA
ENSDARG00000012446	0.693608	3.10732	3.7259	0.833979	0.404293	NA
ENSDARG00000058381	7.8464	3.10708	0.959129	3.23948	0.00119746	0.00965644
ENSDARG00000076146	3.29791	3.10566	1.40532	2.20994	0.0271096	0.118305
ENSDARG00000103456	3.97897	3.09425	1.97033	1.57042	0.116317	0.322033
ENSDARG00000097123	3.08143	3.08794	1.60178	1.92782	0.0538776	0.193196
ENSDARG00000042561	42.7168	3.08754	0.456522	6.76318	1.34996e-11	4.84169e-10
ENSDARG00000014626	26.4617	3.08706	0.509186	6.06273	1.33829e-09	3.79923e-08
ENSDARG00000102724	18.1677	3.0852	0.728966	4.2323	2.31317e-05	0.000302718
ENSDARG00000093131	5.19992	3.07704	1.29814	2.37034	0.0177715	0.0859257
ENSDARG00000001825	9.11187	3.07193	1.65056	1.86114	0.0627241	0.214569
ENSDARG00000098651	2.11784	3.06676	7.25773	0.422551	0.672623	NA
ENSDARG00000100460	0.442746	3.06676	7.25773	0.422551	0.672623	NA
ENSDARG00000095777	1.01718	3.06676	7.25772	0.422551	0.672623	NA
ENSDARG00000098162	0.369308	3.06674	7.22773	0.424301	0.671346	NA
ENSDARG00000102281	0.377824	3.06536	5.9968	0.511166	0.609235	NA
ENSDARG00000088727	0.45563	3.06474	5.6234	0.544997	0.585755	NA
ENSDARG00000108939	0.39445	3.06436	5.42865	0.564478	0.572429	NA
ENSDARG00000104235	0.997488	3.0643	5.4028	0.567169	0.570599	NA
ENSDARG00000114852	0.499145	3.06332	4.99389	0.613415	0.539602	NA
ENSDARG00000105283	0.419235	3.06307	4.90523	0.62445	0.532332	NA
ENSDARG00000101476	0.514156	3.06206	4.59172	0.666866	0.504858	NA
ENSDARG00000079713	0.601603	3.06201	4.57734	0.668949	0.503528	NA
ENSDARG00000105602	0.499927	3.06199	4.57216	0.669703	0.503047	NA
ENSDARG00000062696	0.580292	3.06142	4.42482	0.691874	0.489016	NA
ENSDARG00000002330	0.554141	3.06121	4.37507	0.699694	0.484119	NA
ENSDARG00000116574	0.677262	3.05911	3.95654	0.773177	0.439418	NA
ENSDARG00000095687	0.720282	3.05886	3.91626	0.781067	0.434763	NA
ENSDARG00000098740	0.674346	3.05872	3.89392	0.785512	0.432153	NA
ENSDARG00000022668	0.709865	3.0584	3.84467	0.795492	0.426328	NA
ENSDARG00000104882	2.49219	3.05812	1.96329	1.55765	0.119316	NA
ENSDARG00000091702	0.704906	3.0579	3.77089	0.810923	0.41741	NA
ENSDARG00000060393	0.834097	3.05734	3.69474	0.827483	0.407963	NA
ENSDARG00000095955	0.918339	3.05263	3.21368	0.949886	0.34217	NA
ENSDARG00000090041	2.42261	3.05202	1.7667	1.72753	0.0840732	NA
ENSDARG00000070955	1.10091	3.05192	3.15882	0.966159	0.333965	NA
ENSDARG00000117408	1.89716	3.05172	2.16967	1.40654	0.159565	NA
ENSDARG00000008249	1.13353	3.04964	3.00449	1.01503	0.310093	NA
ENSDARG00000014320	1.16536	3.04644	2.82919	1.07679	0.281574	NA
ENSDARG00000099069	1.26336	3.0454	2.78046	1.09529	0.273391	NA
ENSDARG00000078762	1.53198	3.04369	2.7067	1.1245	0.260799	NA
ENSDARG00000025187	1.32686	3.03988	2.56738	1.18404	0.236397	NA
ENSDARG00000030703	1.85857	3.03302	2.37778	1.27557	0.202108	NA
ENSDARG00000104713	1.73069	3.03285	2.37379	1.27764	0.201376	NA
ENSDARG00000101946	1.77166	3.03238	2.36291	1.28332	0.199378	NA
ENSDARG00000007912	2.33572	3.0234	2.175	1.39007	0.164507	NA
ENSDARG00000057440	3.70148	3.02059	1.57583	1.91682	0.0552603	0.196751
ENSDARG00000061738	4.0017	3.01517	2.07682	1.45182	0.146552	0.373267
ENSDARG00000040606	59.4326	3.01222	0.367197	8.20329	2.339e-16	1.371e-14
ENSDARG00000098490	4.39494	3.01009	2.01954	1.49048	0.136097	0.355903
ENSDARG00000027070	32.8841	3.00786	0.525851	5.71999	1.06529e-08	2.66499e-07
ENSDARG00000032317	72.7778	2.99565	0.41305	7.25251	4.09118e-13	1.76781e-11
ENSDARG00000105173	0.422852	2.99391	5.69452	0.525753	0.59906	NA
ENSDARG00000105739	1.94235	2.99347	5.18325	0.577527	0.563583	NA
ENSDARG00000105972	0.488913	2.99331	5.0257	0.5956	0.551443	NA
ENSDARG00000029308	0.383193	2.99329	5.01068	0.597382	0.550252	NA
ENSDARG00000117213	0.471537	2.99328	5.00047	0.598599	0.54944	NA
ENSDARG00000095610	0.582955	2.99284	4.66168	0.642009	0.520867	NA
ENSDARG00000008861	1.40187	2.99259	2.36291	1.26649	0.205339	NA
ENSDARG00000014358	0.575393	2.99237	4.36608	0.685369	0.493111	NA
ENSDARG00000094996	1.98125	2.99237	1.87406	1.59673	0.110326	NA
ENSDARG00000093636	0.625118	2.99172	4.04547	0.739524	0.459589	NA
ENSDARG00000100565	0.685572	2.99172	4.04531	0.739553	0.459571	NA
ENSDARG00000086623	0.583222	2.99171	4.04262	0.740044	0.459273	NA
ENSDARG00000058733	0.557132	2.99096	3.7536	0.796823	0.425554	NA
ENSDARG00000097726	0.691429	2.99074	3.68314	0.81201	0.416786	NA
ENSDARG00000102310	0.716772	2.99051	3.61371	0.827545	0.407928	NA
ENSDARG00000092155	1.04257	2.99009	3.4975	0.854923	0.392594	NA
ENSDARG00000116139	0.621139	2.98992	3.45264	0.865979	0.386501	NA
ENSDARG00000054879	0.92724	2.98911	3.269	0.91438	0.360517	NA
ENSDARG00000099282	0.938813	2.98898	3.24321	0.92161	0.356732	NA
ENSDARG00000043236	0.97585	2.9886	3.17116	0.942431	0.345972	NA
ENSDARG00000105015	0.924463	2.98708	2.93055	1.01929	0.308066	NA
ENSDARG00000059466	0.871859	2.98624	2.82355	1.05762	0.29023	NA
ENSDARG00000039937	1.04105	2.98438	2.63248	1.13368	0.25693	NA
ENSDARG00000033029	1.05157	2.98364	2.56998	1.16096	0.245658	NA
ENSDARG00000097976	1.84432	2.98265	2.49482	1.19554	0.231877	NA
ENSDARG00000076321	13.6613	2.98174	0.703246	4.23996	2.23555e-05	0.000293833
ENSDARG00000044053	1.64407	2.98089	2.3806	1.25216	0.210512	NA
ENSDARG00000077487	1.16528	2.9807	2.36932	1.25804	0.208377	NA
ENSDARG00000079880	2.43855	2.97835	2.24962	1.32393	0.185526	NA
ENSDARG00000094696	1.90868	2.9783	2.24768	1.32506	0.185152	NA
ENSDARG00000074602	2.18775	2.97784	2.22696	1.33718	0.181164	NA
ENSDARG00000034572	2.53068	2.97568	2.14138	1.38961	0.164648	NA
ENSDARG00000078108	20.5727	2.97515	0.549045	5.41877	6.00103e-08	1.33527e-06
ENSDARG00000088743	3.30634	2.97412	2.08865	1.42395	0.154462	0.386554
ENSDARG00000078138	1.51545	2.96927	2.14332	1.38536	0.165943	NA
ENSDARG00000055514	47.6031	2.96581	0.370745	7.9996	1.24825e-15	6.8718e-14
ENSDARG00000070979	1.91373	2.96165	1.93598	1.52979	0.126069	NA
ENSDARG00000115299	26.2161	2.95665	0.698654	4.23192	2.31703e-05	0.000303004
ENSDARG00000093010	2.12182	2.95471	2.30779	1.28032	0.200433	NA
ENSDARG00000091013	1.27401	2.95045	2.61521	1.12819	0.259239	NA
ENSDARG00000037498	30.7122	2.93776	1.71206	1.71592	0.0861764	0.264727
ENSDARG00000102911	3.07082	2.93764	1.91506	1.53397	0.125038	0.337251
ENSDARG00000117427	4.81426	2.93718	1.74156	1.68652	0.0916953	0.276624
ENSDARG00000116302	6.41822	2.93717	1.90087	1.54517	0.122305	0.332471
ENSDARG00000036344	3.13675	2.93602	1.84537	1.59102	0.111604	0.313275
ENSDARG00000090035	3.89385	2.93066	1.34953	2.17161	0.0298849	0.126852
ENSDARG00000031649	1.92393	2.93062	2.1952	1.33502	0.181871	NA
ENSDARG00000075288	1.50362	2.92951	2.2725	1.28912	0.197358	NA
ENSDARG00000093606	1.36643	2.92809	2.39184	1.2242	0.220877	NA
ENSDARG00000092204	33.6625	2.928	0.432643	6.7677	1.30848e-11	4.70223e-10
ENSDARG00000060482	1.10427	2.92704	2.49876	1.1714	0.241439	NA
ENSDARG00000080018	1.43326	2.92644	2.57051	1.13846	0.254927	NA
ENSDARG00000097810	1.14455	2.92585	2.64874	1.10462	0.269324	NA
ENSDARG00000113513	1.23142	2.92503	2.77541	1.05391	0.291925	NA
ENSDARG00000009482	1.09332	2.92492	2.79429	1.04675	0.295214	NA
ENSDARG00000105512	0.76005	2.92403	2.96746	0.985363	0.324446	NA
ENSDARG00000108372	0.936225	2.92387	3.00367	0.973433	0.330338	NA
ENSDARG00000021566	0.937603	2.92335	3.13206	0.933362	0.350633	NA
ENSDARG00000071541	0.747213	2.92313	3.2332	0.904099	0.365943	NA
ENSDARG00000094647	0.734036	2.92291	3.25658	0.897542	0.36943	NA
ENSDARG00000113928	0.832265	2.92287	3.26902	0.894112	0.371262	NA
ENSDARG00000092528	0.783326	2.92286	3.27086	0.893608	0.371532	NA
ENSDARG00000077219	0.552749	2.92248	3.3997	0.85963	0.389993	NA
ENSDARG00000003395	0.660846	2.92216	3.52097	0.829929	0.406579	NA
ENSDARG00000095409	1.13346	2.92191	2.89383	1.0097	0.312638	NA
ENSDARG00000077367	0.562518	2.92187	3.64317	0.802013	0.422545	NA
ENSDARG00000011113	0.563896	2.92153	3.81195	0.766412	0.443431	NA
ENSDARG00000117706	0.574269	2.92096	4.15507	0.702987	0.482064	NA
ENSDARG00000110792	0.523291	2.92087	4.22153	0.691898	0.489001	NA
ENSDARG00000116510	0.523291	2.92087	4.22153	0.691898	0.489001	NA
ENSDARG00000060319	0.545794	2.92054	4.49107	0.6503	0.515499	NA
ENSDARG00000093483	0.484704	2.92045	4.57403	0.638485	0.523158	NA
ENSDARG00000093156	0.489128	2.92038	4.63958	0.62945	0.529055	NA
ENSDARG00000097398	0.441643	2.92025	4.78371	0.610456	0.54156	NA
ENSDARG00000053711	0.45983	2.92003	5.04776	0.578481	0.56294	NA
ENSDARG00000026855	0.457051	2.92	5.09102	0.573558	0.566267	NA
ENSDARG00000076127	0.420621	2.91991	5.20849	0.560606	0.575066	NA
ENSDARG00000070484	0.359903	2.91968	5.58596	0.522681	0.601196	NA
ENSDARG00000045673	0.41355	2.91957	5.78356	0.504805	0.613696	NA
ENSDARG00000092883	0.416022	2.91957	5.79097	0.504159	0.61415	NA
ENSDARG00000117633	0.358622	2.91922	6.64694	0.439183	0.660529	NA
ENSDARG00000089641	0.353866	2.91921	6.68701	0.436549	0.662438	NA
ENSDARG00000100163	1.30257	2.91848	2.24748	1.29855	0.194098	NA
ENSDARG00000062598	2.21507	2.91279	2.02467	1.43865	0.15025	NA
ENSDARG00000097635	3.77075	2.90926	4.3741	0.665112	0.505979	0.755631
ENSDARG00000005050	66.4033	2.90879	0.369344	7.87554	3.39269e-15	1.83428e-13
ENSDARG00000104016	9.70606	2.9062	1.92188	1.51217	0.130491	0.346986
ENSDARG00000094210	123.227	2.90562	0.312919	9.28555	1.60876e-20	1.28928e-18
ENSDARG00000104643	4.37796	2.90432	1.93953	1.49743	0.134282	0.353196
ENSDARG00000100084	7.41057	2.90421	1.71219	1.69619	0.0898493	0.272679
ENSDARG00000077791	3.38159	2.89931	1.99086	1.45631	0.145308	0.371044
ENSDARG00000025783	21.983	2.89655	0.498259	5.81334	6.12395e-09	1.59823e-07
ENSDARG00000054649	10.5934	2.89491	0.986747	2.93379	0.00334851	0.0227744
ENSDARG00000112045	17.7625	2.89339	1.62487	1.78069	0.0749626	0.241889
ENSDARG00000055377	387.02	2.88907	0.15991	18.0668	5.81636e-73	3.29206e-70
ENSDARG00000111653	2.6728	2.88299	2.21891	1.29929	0.193846	NA
ENSDARG00000094057	4.85509	2.88239	1.21234	2.37755	0.0174279	0.0847393
ENSDARG00000086114	1.98915	2.88171	2.24239	1.28511	0.198754	NA
ENSDARG00000101906	3.32241	2.87811	1.53081	1.88012	0.0600913	0.208181
ENSDARG00000010758	5.36852	2.87763	1.84052	1.56349	0.117938	0.324881
ENSDARG00000023537	2.6852	2.87434	1.51152	1.90163	0.0572196	NA
ENSDARG00000103534	3.81728	2.87259	1.38183	2.07883	0.037633	0.150068
ENSDARG00000094263	1.69385	2.8724	2.45221	1.17135	0.241458	NA
ENSDARG00000029432	18.0282	2.87184	0.564782	5.08486	3.67893e-07	7.10371e-06
ENSDARG00000093780	1.28852	2.87042	2.50828	1.14438	0.252467	NA
ENSDARG00000060915	1.58945	2.86876	2.55955	1.12081	0.26237	NA
ENSDARG00000003399	2.31785	2.86862	2.56408	1.11877	0.263237	NA
ENSDARG00000098363	1.25045	2.86316	2.70505	1.05845	0.28985	NA
ENSDARG00000005834	1.57589	2.86311	2.77049	1.03343	0.301402	NA
ENSDARG00000033594	1.15666	2.86178	2.83066	1.01099	0.312019	NA
ENSDARG00000117502	0.869657	2.85811	3.02528	0.944742	0.344791	NA
ENSDARG00000105976	0.931871	2.85756	3.05924	0.934074	0.350266	NA
ENSDARG00000110600	1.01514	2.85703	3.09266	0.92381	0.355586	NA
ENSDARG00000075539	0.809784	2.85629	3.14248	0.908928	0.363388	NA
ENSDARG00000009018	3.09855	2.85565	1.69673	1.68303	0.0923685	0.277732
ENSDARG00000096688	0.819743	2.85521	3.21941	0.886874	0.375147	NA
ENSDARG00000103597	1.02445	2.85465	3.26254	0.874976	0.381587	NA
ENSDARG00000071457	0.70599	2.85304	3.39738	0.839777	0.401033	NA
ENSDARG00000040910	11.4589	2.85293	0.694914	4.10544	4.03546e-05	0.000496874
ENSDARG00000078072	0.906749	2.85066	3.63869	0.783429	0.433375	NA
ENSDARG00000113027	0.816797	2.85049	3.6582	0.779204	0.43586	NA
ENSDARG00000101527	0.830014	2.85042	3.66552	0.777631	0.436787	NA
ENSDARG00000074613	0.71163	2.84914	3.82618	0.744644	0.456487	NA
ENSDARG00000093863	0.664757	2.84903	3.84142	0.741662	0.458292	NA
ENSDARG00000103716	151.065	2.84859	0.266964	10.6703	1.40156e-26	1.69234e-24
ENSDARG00000006093	0.654639	2.84813	3.97138	0.717164	0.473273	NA
ENSDARG00000099474	2.48633	2.84783	4.01782	0.708801	0.478448	NA
ENSDARG00000022813	0.656456	2.84665	4.22029	0.674516	0.499984	NA
ENSDARG00000111552	0.472256	2.84626	4.2966	0.662444	0.507686	NA
ENSDARG00000098345	58.3854	2.84618	0.527908	5.39144	6.9896e-08	1.54762e-06
ENSDARG00000115175	0.567481	2.84417	4.78619	0.594246	0.552348	NA
ENSDARG00000044767	0.408917	2.84374	4.91224	0.578909	0.56265	NA
ENSDARG00000055294	0.388333	2.8435	4.98668	0.57022	0.568528	NA
ENSDARG00000105305	0.47768	2.84322	5.07852	0.559853	0.57558	NA
ENSDARG00000100858	0.592019	2.84321	5.0831	0.559346	0.575926	NA
ENSDARG00000096723	0.452288	2.84297	5.16626	0.550295	0.582117	NA
ENSDARG00000067925	0.378702	2.84212	5.50277	0.516488	0.605514	NA
ENSDARG00000093494	20.8185	2.84193	0.590755	4.81067	1.50428e-06	2.61473e-05
ENSDARG00000104961	0.341415	2.83994	6.81021	0.417013	0.676669	NA
ENSDARG00000096242	0.705916	2.83945	7.26528	0.390825	0.695927	NA
ENSDARG00000097163	1.13661	2.83945	7.26528	0.390824	0.695927	NA
ENSDARG00000057365	9.40875	2.83935	0.938012	3.02699	0.00247	0.0176476
ENSDARG00000092222	3.37067	2.83816	1.5438	1.83842	0.0660003	0.222667
ENSDARG00000097374	10.3006	2.83708	1.07516	2.63875	0.00832115	0.0475584
ENSDARG00000060875	14.4718	2.83638	0.824207	3.44135	0.000578817	0.00523653
ENSDARG00000035550	5.45738	2.83008	1.31539	2.15151	0.0314358	0.131523
ENSDARG00000045556	8.87543	2.82948	1.08146	2.61635	0.00888753	0.0502093
ENSDARG00000098752	21.7634	2.82715	0.629454	4.49144	7.07433e-06	0.000104426
ENSDARG00000101816	4.27692	2.8236	1.38455	2.03937	0.0414134	0.160514
ENSDARG00000100947	4.17151	2.82253	1.53943	1.83349	0.0667295	0.224023
ENSDARG00000092829	2.44948	2.81576	1.68239	1.67367	0.0941962	NA
ENSDARG00000102450	1.86642	2.81424	1.95496	1.43954	0.149998	NA
ENSDARG00000092999	2.63533	2.81023	1.55116	1.8117	0.0700333	NA
ENSDARG00000017425	1.56142	2.80737	2.45289	1.14451	0.252411	NA
ENSDARG00000055690	6.1535	2.8007	1.31889	2.12353	0.0337092	0.138917
ENSDARG00000077853	1.84156	2.79454	1.93188	1.44653	0.148027	NA
ENSDARG00000043792	7.16203	2.79044	1.12145	2.48825	0.0128374	0.0670253
ENSDARG00000096777	1.42927	2.78531	4.55413	0.611601	0.540802	NA
ENSDARG00000036457	3.57881	2.7817	1.49342	1.86264	0.0625131	0.214115
ENSDARG00000004256	4.78809	2.77833	1.17103	2.37256	0.0176653	0.0855494
ENSDARG00000058414	0.874315	2.77362	3.25756	0.851443	0.394524	NA
ENSDARG00000101356	10.2219	2.76728	0.927769	2.98273	0.00285694	0.0199479
ENSDARG00000112545	1.32995	2.7671	2.46201	1.12392	0.261048	NA
ENSDARG00000073870	24.3561	2.76582	0.531404	5.20474	1.94265e-07	3.95341e-06
ENSDARG00000105384	15.0381	2.75879	0.72411	3.80991	0.000139018	0.00150412
ENSDARG00000076094	20.2858	2.75839	0.644519	4.27976	1.87091e-05	0.000252128
ENSDARG00000086585	4.0078	2.75638	1.80153	1.53002	0.126012	0.339076
ENSDARG00000097431	1.40979	2.75588	2.19052	1.2581	0.208357	NA
ENSDARG00000100923	1.97017	2.75547	2.22178	1.24021	0.214899	NA
ENSDARG00000002582	9.65385	2.7553	1.27793	2.15606	0.0310793	0.130424
ENSDARG00000104392	1.66396	2.75379	2.33615	1.17877	0.238489	NA
ENSDARG00000042357	2.42171	2.7532	1.90279	1.44692	0.147918	NA
ENSDARG00000111506	4.75462	2.74848	1.73249	1.58643	0.112641	0.315423
ENSDARG00000097421	2.40006	2.74835	1.56868	1.75201	0.0797713	NA
ENSDARG00000095829	0.584484	2.74641	5.04257	0.544645	0.585998	NA
ENSDARG00000096247	40.4603	2.74577	0.47021	5.83946	5.23692e-09	1.38671e-07
ENSDARG00000045094	2.76577	2.74437	1.64244	1.67091	0.0947401	NA
ENSDARG00000110229	0.953593	2.74381	2.92984	0.936508	0.349012	NA
ENSDARG00000053498	42.7915	2.74345	0.358196	7.65909	1.87253e-14	9.24122e-13
ENSDARG00000098256	29.5614	2.74215	0.422264	6.49392	8.36306e-11	2.73415e-09
ENSDARG00000027088	175.889	2.73909	0.327596	8.36118	6.20919e-17	3.81223e-15
ENSDARG00000079762	160.26	2.73758	0.232426	11.7783	5.05166e-32	8.09697e-30
ENSDARG00000089402	11.8775	2.73752	0.811053	3.37526	0.000737452	0.0064061
ENSDARG00000037815	2.04274	2.73619	1.79197	1.52692	0.126781	NA
ENSDARG00000016868	4.64838	2.73587	1.37995	1.98259	0.0474136	0.176191
ENSDARG00000079779	3.825	2.73561	1.83969	1.487	0.137016	0.357549
ENSDARG00000035852	22.5412	2.73558	0.673535	4.06153	4.87528e-05	0.000587771
ENSDARG00000078256	2.68735	2.73445	2.04598	1.3365	0.181387	NA
ENSDARG00000098189	6.37893	2.73434	1.33607	2.04655	0.040702	0.158736
ENSDARG00000038703	15.4673	2.73334	0.727909	3.75506	0.000173299	0.00181328
ENSDARG00000095482	3.22464	2.73248	1.88074	1.45288	0.146257	0.372681
ENSDARG00000054318	2.14356	2.73128	2.09405	1.3043	0.19213	NA
ENSDARG00000058800	13.9654	2.72588	0.676922	4.02687	5.65245e-05	0.000671766
ENSDARG00000091954	3.32945	2.72548	1.29048	2.11199	0.0346874	0.141531
ENSDARG00000056029	6.10581	2.72539	1.14087	2.38887	0.0169002	0.0827513
ENSDARG00000095673	6.10153	2.72425	1.36163	2.00073	0.0454213	0.17082
ENSDARG00000099938	4.91688	2.72268	1.32291	2.0581	0.0395806	0.155506
ENSDARG00000113315	2.86678	2.72031	1.84075	1.47783	0.139454	0.36189
ENSDARG00000104407	12.9098	2.71639	0.798966	3.39988	0.000674164	0.00593317
ENSDARG00000071604	4.03905	2.71564	1.33887	2.0283	0.0425297	0.163433
ENSDARG00000089361	6.04837	2.71286	1.7312	1.56704	0.117106	0.323228
ENSDARG00000008170	13.8496	2.71284	0.702245	3.86309	0.00011196	0.00123346
ENSDARG00000111856	3.99711	2.7109	1.81438	1.49412	0.135144	0.354308
ENSDARG00000079011	112.797	2.71069	0.270294	10.0287	1.14004e-23	1.14079e-21
ENSDARG00000100818	0.906082	2.71035	3.01643	0.898529	0.368904	NA
ENSDARG00000105621	3.54533	2.70942	1.94272	1.39465	0.16312	0.399479
ENSDARG00000077656	2.0054	2.70926	1.97606	1.37104	0.170362	NA
ENSDARG00000102468	3.55225	2.70924	1.9724	1.37357	0.169574	0.410003
ENSDARG00000019341	2.2019	2.70883	2.28152	1.18729	0.235113	NA
ENSDARG00000101067	1.41079	2.70877	2.18262	1.24106	0.214583	NA
ENSDARG00000098177	8.18682	2.70728	1.15549	2.34297	0.0191308	0.0906757
ENSDARG00000090741	1.6953	2.7047	2.15759	1.25357	0.209997	NA
ENSDARG00000019516	3.30435	2.70344	1.55416	1.73948	0.0819497	0.256086
ENSDARG00000073900	41.2324	2.69973	0.418891	6.44496	1.15634e-10	3.73994e-09
ENSDARG00000012341	42.9635	2.69518	0.377525	7.13908	9.39556e-13	3.9575e-11
ENSDARG00000094098	23.6046	2.69447	0.607325	4.43662	9.13818e-06	0.000131606
ENSDARG00000062785	6.36204	2.69182	1.18764	2.26652	0.0234193	0.106096
ENSDARG00000035137	5.122	2.69181	1.78327	1.50948	0.131177	0.347903
ENSDARG00000058939	6.03282	2.68637	1.08499	2.47594	0.0132888	0.0687479
ENSDARG00000052063	17.194	2.68525	0.654924	4.10009	4.12985e-05	0.000505405
ENSDARG00000008127	2.03902	2.68192	2.13425	1.25661	0.208895	NA
ENSDARG00000098481	7.92938	2.68062	0.856328	3.13037	0.00174585	0.0132305
ENSDARG00000039351	1.7456	2.68028	2.31295	1.15881	0.246532	NA
ENSDARG00000110748	0.953425	2.6763	3.30139	0.810658	0.417562	NA
ENSDARG00000104435	2.70962	2.67556	1.86204	1.4369	0.150747	NA
ENSDARG00000100240	3.36387	2.67301	1.41098	1.89444	0.0581665	0.203459
ENSDARG00000069559	3.04	2.67051	1.64158	1.6268	0.10378	0.2995
ENSDARG00000052427	4.39676	2.66096	1.25393	2.1221	0.0338297	0.139337
ENSDARG00000089936	29.4176	2.65855	0.457382	5.81252	6.15379e-09	1.60352e-07
ENSDARG00000007199	0.441072	2.65596	5.05226	0.525697	0.599099	NA
ENSDARG00000061481	3.75167	2.65263	1.39253	1.90491	0.0567924	0.200433
ENSDARG00000037925	0.677322	2.65232	7.23257	0.366719	0.713829	NA
ENSDARG00000013613	34.3507	2.64391	0.469022	5.63707	1.7297e-08	4.18829e-07
ENSDARG00000098958	2.14067	2.64359	2.27496	1.16204	0.245221	NA
ENSDARG00000034403	1.42868	2.64141	2.34777	1.12507	0.260559	NA
ENSDARG00000098444	4.49854	2.63826	1.52677	1.728	0.083988	0.260238
ENSDARG00000100794	77.8984	2.6354	0.387871	6.79452	1.0867e-11	3.95228e-10
ENSDARG00000087012	27.3948	2.63444	0.666641	3.95181	7.75636e-05	0.000889134
ENSDARG00000103992	5.63272	2.63433	1.36954	1.92351	0.0544159	0.194599
ENSDARG00000059039	2.943	2.63046	1.42627	1.8443	0.0651399	0.220567
ENSDARG00000058605	14.7924	2.62956	0.673243	3.90581	9.39109e-05	0.00106174
ENSDARG00000012903	1.92541	2.62117	2.16961	1.20813	0.226998	NA
ENSDARG00000095041	54.4245	2.61869	0.377358	6.93952	3.93432e-12	1.51292e-10
ENSDARG00000094535	0.890044	2.61864	3.01884	0.867432	0.385705	NA
ENSDARG00000061110	1.7921	2.61757	2.22931	1.17416	0.240331	NA
ENSDARG00000027196	59.0861	2.61753	0.371849	7.03924	1.9329e-12	7.81445e-11
ENSDARG00000104651	0.653337	2.61071	4.05822	0.643314	0.520021	NA
ENSDARG00000003251	3.70423	2.60835	1.50228	1.73626	0.0825183	0.257197
ENSDARG00000086261	6.98962	2.60691	0.89251	2.92088	0.00349047	0.0235491
ENSDARG00000056806	1.02157	2.60422	3.07782	0.846124	0.397483	NA
ENSDARG00000040295	2381.53	2.60322	0.0861731	30.2091	1.79638e-200	6.5072e-197
ENSDARG00000109597	32.9409	2.60315	0.610221	4.26591	1.9909e-05	0.000265211
ENSDARG00000092809	4.79606	2.59921	1.16801	2.22533	0.0260589	0.114641
ENSDARG00000068782	1.7289	2.59869	1.94126	1.33866	0.180682	NA
ENSDARG00000100325	3.11431	2.59516	1.80432	1.43831	0.150347	0.379955
ENSDARG00000028507	252.208	2.59065	0.389233	6.65578	2.81793e-11	9.70312e-10
ENSDARG00000075791	3.84412	2.59052	1.3897	1.86409	0.0623094	0.2137
ENSDARG00000075334	2.36167	2.58731	1.76192	1.46846	0.141978	NA
ENSDARG00000096974	4.68271	2.5806	1.32708	1.94457	0.0518272	0.18819
ENSDARG00000114141	6.25785	2.57404	1.36264	1.88901	0.0588903	0.205513
ENSDARG00000099680	6.06949	2.57336	1.16009	2.21824	0.0265382	0.116379
ENSDARG00000095528	11.3607	2.57308	0.886663	2.90198	0.00370808	0.0247461
ENSDARG00000101769	4.36682	2.57211	1.91385	1.34395	0.178965	0.423272
ENSDARG00000088234	20.2322	2.57171	0.53502	4.80676	1.53396e-06	2.65105e-05
ENSDARG00000078279	0.674672	2.57156	3.32487	0.773432	0.439267	NA
ENSDARG00000098603	0.915931	2.57039	3.15303	0.815215	0.414949	NA
ENSDARG00000093779	6.57119	2.57016	1.12861	2.27727	0.0227699	0.103875
ENSDARG00000075027	11.6511	2.56635	0.709992	3.61462	0.000300785	0.00294636
ENSDARG00000078970	8.51734	2.56434	0.948745	2.70288	0.00687412	0.040821
ENSDARG00000074070	1.37695	2.56367	2.52703	1.0145	0.310345	NA
ENSDARG00000033566	22.5545	2.5613	0.507778	5.04412	4.55606e-07	8.67712e-06
ENSDARG00000099024	2.19543	2.56011	1.9048	1.34403	0.178939	NA
ENSDARG00000099873	5.59725	2.55975	1.01031	2.53363	0.0112889	0.060564
ENSDARG00000037738	49.3046	2.5571	0.331216	7.72034	1.16018e-14	5.8696e-13
ENSDARG00000056151	20.4501	2.55631	0.688966	3.71037	0.00020696	0.00212739
ENSDARG00000039145	13.1553	2.55277	0.714066	3.57498	0.000350257	0.00336188
ENSDARG00000068141	10.8018	2.55196	0.994024	2.5673	0.0102495	0.0561519
ENSDARG00000007080	20.784	2.55178	0.668926	3.81474	0.000136325	0.00147674
ENSDARG00000100352	192.145	2.55061	0.233178	10.9385	7.5446e-28	9.97429e-26
ENSDARG00000097517	1.40111	2.54812	2.70718	0.941246	0.346579	NA
ENSDARG00000100739	3.39075	2.54375	1.23895	2.05314	0.0400586	0.156908
ENSDARG00000113977	31.4514	2.54232	0.666247	3.81588	0.000135697	0.00147083
ENSDARG00000101939	2.81531	2.54019	1.53851	1.65107	0.0987243	NA
ENSDARG00000086159	4.43286	2.53953	1.4598	1.73965	0.0819207	0.256039
ENSDARG00000088937	5.45581	2.5375	1.01276	2.50553	0.0122269	0.0645259
ENSDARG00000079377	1.28034	2.53665	2.39137	1.06075	0.288802	NA
ENSDARG00000092872	5.19643	2.53607	1.20438	2.1057	0.0352303	0.14307
ENSDARG00000095523	4.91859	2.53434	1.19929	2.1132	0.0345838	0.141268
ENSDARG00000075757	47.4993	2.52956	0.381241	6.63506	3.24363e-11	1.11056e-09
ENSDARG00000114554	1.57367	2.52817	2.29833	1.1	0.271331	NA
ENSDARG00000094839	2.00144	2.52754	2.25122	1.12274	0.261547	NA
ENSDARG00000043095	1.79218	2.52659	2.18482	1.15643	0.247506	NA
ENSDARG00000100810	1.94646	2.52417	2.04181	1.23624	0.21637	NA
ENSDARG00000055192	2.33573	2.52403	2.16205	1.16742	0.24304	NA
ENSDARG00000011870	14.5555	2.52313	0.623738	4.04517	5.22843e-05	0.000625478
ENSDARG00000098248	2.96782	2.5227	1.96848	1.28155	0.200001	0.451215
ENSDARG00000055172	8.00207	2.51847	1.32102	1.90645	0.0565918	0.19992
ENSDARG00000062744	1.37791	2.51744	2.56271	0.982336	0.325934	NA
ENSDARG00000078529	6.2687	2.51714	1.75738	1.43232	0.152051	0.382525
ENSDARG00000070339	10.8316	2.51481	0.877813	2.86485	0.00417201	0.0271616
ENSDARG00000061974	2.84045	2.51293	1.65507	1.51832	0.128933	NA
ENSDARG00000103681	3.78946	2.50357	1.79208	1.39702	0.162409	0.398638
ENSDARG00000070401	2.95029	2.50335	1.42005	1.76286	0.0779244	0.247826
ENSDARG00000033683	162.283	2.5032	0.555067	4.50973	6.49108e-06	9.6445e-05
ENSDARG00000090193	4.19015	2.50184	1.86549	1.34112	0.179881	0.424466
ENSDARG00000104875	2.94108	2.50163	1.87439	1.33464	0.181995	0.427865
ENSDARG00000101990	1.66933	2.50159	2.55406	0.979457	0.327354	NA
ENSDARG00000094901	4.48053	2.50158	1.87635	1.33322	0.18246	0.428573
ENSDARG00000117281	0.793562	2.50005	3.59246	0.695916	0.486482	NA
ENSDARG00000103459	43.0947	2.49979	0.405331	6.16728	6.94736e-10	2.0527e-08
ENSDARG00000107077	1.33449	2.49713	2.48359	1.00545	0.314679	NA
ENSDARG00000098837	310.196	2.49657	0.221771	11.2574	2.12908e-29	3.01265e-27
ENSDARG00000026796	1.45482	2.49632	2.23054	1.11916	0.263072	NA
ENSDARG00000076449	2.4097	2.49613	1.89808	1.31508	0.188484	NA
ENSDARG00000075825	2.70669	2.49604	1.92429	1.29712	0.194589	NA
ENSDARG00000101138	10.4255	2.49427	1.13615	2.19536	0.0281375	0.121804
ENSDARG00000062688	28.9438	2.49288	0.767743	3.24702	0.00116618	0.00944629
ENSDARG00000014682	1.94862	2.49067	2.30129	1.08229	0.279124	NA
ENSDARG00000104716	43.1213	2.48863	0.351592	7.07819	1.46044e-12	5.971e-11
ENSDARG00000068716	1.51135	2.48852	2.38732	1.04239	0.297231	NA
ENSDARG00000104949	166.893	2.48351	0.249912	9.93753	2.85818e-23	2.75358e-21
ENSDARG00000100061	10.073	2.48253	0.992945	2.50017	0.0124135	0.0652308
ENSDARG00000090002	0.881977	2.48215	2.65772	0.933936	0.350337	NA
ENSDARG00000077673	6.54124	2.48185	1.14099	2.17517	0.0296173	0.126139
ENSDARG00000116524	908.029	2.48085	0.137395	18.0563	7.03715e-73	3.86233e-70
ENSDARG00000069445	0.572212	2.4804	7.2799	0.340718	0.733316	NA
ENSDARG00000114461	1.12331	2.4804	7.2799	0.340718	0.733316	NA
ENSDARG00000027394	0.791704	2.4804	7.2799	0.340718	0.733316	NA
ENSDARG00000092975	1.43969	2.48039	7.2799	0.340718	0.733316	NA
ENSDARG00000011956	1.6196	2.47904	1.93755	1.27947	0.20073	NA
ENSDARG00000095914	0.403333	2.47781	5.7987	0.427305	0.669157	NA
ENSDARG00000077610	0.410553	2.47772	5.76315	0.429925	0.66725	NA
ENSDARG00000078093	0.46103	2.47722	5.57507	0.444339	0.656798	NA
ENSDARG00000086931	0.425027	2.4765	5.33642	0.464074	0.642594	NA
ENSDARG00000093135	0.428407	2.47637	5.29653	0.467546	0.640109	NA
ENSDARG00000062758	0.409183	2.4763	5.27727	0.46924	0.638898	NA
ENSDARG00000117297	1.03149	2.47623	5.2549	0.471222	0.637482	NA
ENSDARG00000104358	1.27911	2.47576	5.12315	0.483249	0.628919	NA
ENSDARG00000044433	19.1499	2.47543	1.18701	2.08543	0.0370299	0.148415
ENSDARG00000101358	0.404161	2.47536	5.01832	0.493264	0.621826	NA
ENSDARG00000055574	0.519073	2.47502	4.93507	0.501517	0.616007	NA
ENSDARG00000101671	0.637621	2.47493	4.91348	0.503702	0.614471	NA
ENSDARG00000089063	0.527008	2.47491	4.90936	0.50412	0.614177	NA
ENSDARG00000095167	0.643427	2.47487	4.89842	0.505238	0.613392	NA
ENSDARG00000095595	0.452361	2.47448	4.81016	0.514428	0.606953	NA
ENSDARG00000097688	0.440886	2.47271	4.46575	0.553706	0.57978	NA
ENSDARG00000041348	0.559023	2.47235	4.4046	0.561312	0.574585	NA
ENSDARG00000113103	0.493541	2.47216	4.37364	0.565241	0.57191	NA
ENSDARG00000056620	0.502631	2.47175	4.30829	0.573718	0.566158	NA
ENSDARG00000078440	0.665691	2.47159	4.28413	0.576917	0.563996	NA
ENSDARG00000095449	0.53774	2.47112	4.21538	0.586214	0.557732	NA
ENSDARG00000110352	8.81194	2.47067	0.946086	2.61146	0.00901565	0.0507589
ENSDARG00000079613	0.640915	2.47057	4.1378	0.597072	0.550459	NA
ENSDARG00000098045	0.723243	2.47012	4.0802	0.605392	0.544919	NA
ENSDARG00000077560	0.84165	2.46913	3.95962	0.623576	0.532906	NA
ENSDARG00000013855	0.795169	2.46878	3.92032	0.62974	0.528865	NA
ENSDARG00000076819	27.1984	2.46848	0.675067	3.65665	0.000255532	0.00255801
ENSDARG00000073824	0.88929	2.46824	3.86091	0.639289	0.522635	NA
ENSDARG00000060845	0.607824	2.46821	3.85767	0.639819	0.52229	NA
ENSDARG00000099025	0.579378	2.46776	3.81135	0.647477	0.517323	NA
ENSDARG00000095274	0.722727	2.46739	3.77436	0.653725	0.513289	NA
ENSDARG00000029830	0.5393	2.46714	3.75029	0.657855	0.510631	NA
ENSDARG00000094658	0.675377	2.46646	3.68639	0.669073	0.503449	NA
ENSDARG00000075754	5.25087	2.46593	1.15808	2.12933	0.0332269	0.137336
ENSDARG00000044684	0.815838	2.46563	3.61346	0.682347	0.49502	NA
ENSDARG00000080021	0.731227	2.46559	3.61013	0.682965	0.494629	NA
ENSDARG00000101131	0.685153	2.46448	3.52057	0.700025	0.483912	NA
ENSDARG00000117625	0.838657	2.46435	3.50997	0.702099	0.482618	NA
ENSDARG00000090234	0.719117	2.4632	3.42557	0.719063	0.472102	NA
ENSDARG00000087764	1.04768	2.46274	3.95651	0.622452	0.533645	NA
ENSDARG00000113324	0.425981	2.46268	5.63071	0.437367	0.661845	NA
ENSDARG00000003313	10.222	2.46251	0.733559	3.35694	0.000788097	0.00675533
ENSDARG00000100104	0.674141	2.46236	3.18133	0.774002	0.438929	NA
ENSDARG00000088616	0.966232	2.46203	3.34668	0.735663	0.461936	NA
ENSDARG00000069368	5.82991	2.46112	1.0998	2.23779	0.0252345	0.112021
ENSDARG00000088290	0.993897	2.46096	3.28003	0.750286	0.453082	NA
ENSDARG00000053563	32.5277	2.45944	0.399045	6.16331	7.12415e-10	2.09809e-08
ENSDARG00000053973	3.58168	2.45938	3.18891	0.771227	0.440572	0.706038
ENSDARG00000095975	1.41557	2.45926	3.18258	0.772727	0.439684	NA
ENSDARG00000043799	0.54013	2.45887	4.07085	0.604019	0.545831	NA
ENSDARG00000093389	1.05539	2.45795	3.11445	0.789209	0.42999	NA
ENSDARG00000105104	20.9261	2.45788	0.562089	4.37276	1.22687e-05	0.000171592
ENSDARG00000044034	2.79079	2.45767	1.71053	1.43679	0.150778	NA
ENSDARG00000092501	1.14759	2.45763	3.09843	0.793186	0.42767	NA
ENSDARG00000028222	1.05296	2.45729	3.08167	0.797389	0.425225	NA
ENSDARG00000074087	1.04365	2.45653	3.04603	0.806471	0.419971	NA
ENSDARG00000092719	1.07412	2.45579	3.01235	0.815241	0.414934	NA
ENSDARG00000104243	0.570039	2.45376	4.57281	0.536597	0.591546	NA
ENSDARG00000092853	1.42515	2.45375	2.92623	0.838537	0.401729	NA
ENSDARG00000092480	2.20612	2.45322	1.89054	1.29763	0.194415	NA
ENSDARG00000091970	3.48079	2.45192	1.23218	1.98991	0.0466008	0.17409
ENSDARG00000020863	1.34662	2.45163	2.84614	0.861387	0.389025	NA
ENSDARG00000059056	5.10658	2.45128	1.24003	1.97678	0.0480661	0.178104
ENSDARG00000070730	0.940722	2.45105	2.82539	0.867508	0.385664	NA
ENSDARG00000101802	1.17309	2.44978	2.78245	0.88044	0.378621	NA
ENSDARG00000075855	7.79803	2.44961	0.957989	2.55703	0.0105571	0.0574548
ENSDARG00000068250	0.948024	2.44948	3.2595	0.751489	0.452359	NA
ENSDARG00000078331	1.19058	2.44847	2.7403	0.893504	0.371587	NA
ENSDARG00000059252	1.45868	2.44838	2.73746	0.894397	0.371109	NA
ENSDARG00000005221	1.0616	2.44833	2.73607	0.894836	0.370875	NA
ENSDARG00000103576	1.23927	2.44739	2.70739	0.903967	0.366013	NA
ENSDARG00000075928	1.51571	2.44718	2.70117	0.905968	0.364953	NA
ENSDARG00000099751	1.31735	2.44695	2.69456	0.90811	0.36382	NA
ENSDARG00000045153	36.8777	2.44606	0.491428	4.97745	6.4428e-07	1.20053e-05
ENSDARG00000095833	1.36665	2.44458	2.62854	0.930014	0.352364	NA
ENSDARG00000036588	4573.87	2.44049	0.0690843	35.3263	2.31799e-273	2.09917e-269
ENSDARG00000060340	1.77616	2.4395	2.50594	0.973487	0.330311	NA
ENSDARG00000093975	3.04918	2.43911	1.7527	1.39163	0.164035	0.401054
ENSDARG00000077352	1.46332	2.43553	2.42445	1.00457	0.315104	NA
ENSDARG00000090624	4.47366	2.43315	1.83888	1.32317	0.185779	0.432999
ENSDARG00000104023	2.15276	2.43104	2.34394	1.03716	0.299662	NA
ENSDARG00000101351	6.98626	2.42801	1.01771	2.38575	0.0170444	0.0832995
ENSDARG00000093748	365.908	2.42671	0.142066	17.0816	2.03408e-65	9.44647e-63
ENSDARG00000091531	1.68346	2.4266	2.30876	1.05104	0.293238	NA
ENSDARG00000053771	1.23501	2.42568	2.95032	0.822176	0.410977	NA
ENSDARG00000101249	1.98023	2.42477	2.35042	1.03163	0.302245	NA
ENSDARG00000079305	4.18011	2.42445	2.24378	1.08052	0.279909	0.551355
ENSDARG00000104314	12.6872	2.42389	0.784707	3.0889	0.00200897	0.0148455
ENSDARG00000117155	1.91382	2.42368	2.2332	1.0853	0.277791	NA
ENSDARG00000096505	0.821931	2.42334	3.83289	0.632249	0.527224	NA
ENSDARG00000094845	75.1482	2.422	0.291967	8.29547	1.08152e-16	6.52951e-15
ENSDARG00000014828	1.92708	2.42185	1.76234	1.37422	0.169372	NA
ENSDARG00000012030	1.20115	2.42047	2.54397	0.951454	0.341374	NA
ENSDARG00000086056	20.3792	2.42019	0.521526	4.64059	3.47422e-06	5.51324e-05
ENSDARG00000029179	6.90536	2.41822	0.917918	2.63446	0.00842701	0.0480119
ENSDARG00000006602	3.02657	2.41755	2.156	1.12131	0.262155	0.530639
ENSDARG00000095634	2.76231	2.41642	2.14296	1.12761	0.259485	NA
ENSDARG00000053344	4.09798	2.41482	1.2819	1.88378	0.0595949	0.206858
ENSDARG00000099544	2.46117	2.41423	2.11874	1.13946	0.25451	NA
ENSDARG00000078552	13.9972	2.41395	0.635038	3.80127	0.000143955	0.00155104
ENSDARG00000100822	3.17973	2.41367	1.6114	1.49787	0.134167	0.353158
ENSDARG00000105380	3.09593	2.41241	2.09954	1.14902	0.250549	0.516673
ENSDARG00000098754	17.6747	2.41221	0.71143	3.39064	0.000697289	0.00611292
ENSDARG00000102716	17.8425	2.41154	0.718242	3.35756	0.000786343	0.00674668
ENSDARG00000087227	2.12891	2.41117	2.05386	1.17397	0.240407	NA
ENSDARG00000036214	1.1327	2.4094	2.7781	0.867283	0.385787	NA
ENSDARG00000076472	5.00762	2.40891	1.13775	2.11725	0.0342387	0.140492
ENSDARG00000070389	2.46288	2.40702	1.7286	1.39247	0.16378	NA
ENSDARG00000077811	74.3372	2.4053	0.352037	6.83251	8.3439e-12	3.09682e-10
ENSDARG00000110702	0.720171	2.39754	3.46047	0.692838	0.488411	NA
ENSDARG00000034493	2.10339	2.39713	1.90836	1.25612	0.209072	NA
ENSDARG00000102638	4.33399	2.3969	1.27086	1.88605	0.0592885	0.206444
ENSDARG00000063594	5.07941	2.39395	1.36415	1.7549	0.0792763	0.250804
ENSDARG00000053232	6.56793	2.39332	1.04186	2.29716	0.0216098	0.100127
ENSDARG00000038321	210.931	2.39321	0.170526	14.0342	9.62499e-45	2.42122e-42
ENSDARG00000098216	8.79343	2.39196	1.01781	2.35011	0.0187679	0.0895246
ENSDARG00000095424	9.3701	2.39046	0.904088	2.64406	0.00819178	0.0469821
ENSDARG00000109678	30.876	2.38669	0.588823	4.05331	5.04971e-05	0.000606903
ENSDARG00000010385	0.649407	2.38623	3.84647	0.620367	0.535016	NA
ENSDARG00000052115	4.8733	2.38566	1.12336	2.12367	0.0336975	0.138901
ENSDARG00000059369	65.6993	2.3853	0.303114	7.86932	3.56563e-15	1.91634e-13
ENSDARG00000013087	526.092	2.38355	0.121612	19.5996	1.5595e-85	1.12983e-82
ENSDARG00000110341	2.14545	2.38318	7.10853	0.335256	0.737432	NA
ENSDARG00000100533	0.644754	2.38134	3.99896	0.595489	0.551517	NA
ENSDARG00000052779	2.33933	2.37968	1.86688	1.27468	0.202422	NA
ENSDARG00000002494	42.5831	2.37648	0.362259	6.56016	5.37517e-11	1.79954e-09
ENSDARG00000092806	31.5596	2.37639	0.445258	5.33709	9.44481e-08	2.02204e-06
ENSDARG00000094344	0.809358	2.37227	7.28506	0.325635	0.744701	NA
ENSDARG00000054136	0.391959	2.37209	5.91773	0.400844	0.688535	NA
ENSDARG00000069293	0.375409	2.37201	5.53851	0.428275	0.668451	NA
ENSDARG00000011975	0.495168	2.37183	4.9053	0.483523	0.628724	NA
ENSDARG00000069095	0.412491	2.37182	4.88251	0.485778	0.627124	NA
ENSDARG00000073998	0.453199	2.3718	4.82214	0.491855	0.622822	NA
ENSDARG00000089205	0.462165	2.37178	4.77678	0.496523	0.619525	NA
ENSDARG00000052188	0.567721	2.37167	4.51281	0.525542	0.599207	NA
ENSDARG00000004158	0.570473	2.37162	4.4087	0.53794	0.590618	NA
ENSDARG00000117368	0.604943	2.3716	4.38571	0.540757	0.588675	NA
ENSDARG00000039724	0.49995	2.3716	4.37691	0.541843	0.587926	NA
ENSDARG00000105193	0.499577	2.3715	4.20098	0.564512	0.572406	NA
ENSDARG00000079332	0.544898	2.3715	4.20433	0.564063	0.572712	NA
ENSDARG00000090421	0.51487	2.3715	4.19957	0.564701	0.572277	NA
ENSDARG00000040282	0.542045	2.37148	4.16674	0.569146	0.569257	NA
ENSDARG00000037550	0.571347	2.37133	3.93794	0.602175	0.547057	NA
ENSDARG00000094046	0.706212	2.37129	3.88613	0.610194	0.541733	NA
ENSDARG00000058682	0.687754	2.37124	3.81359	0.621786	0.534082	NA
ENSDARG00000113309	0.728528	2.37122	3.79926	0.624128	0.532543	NA
ENSDARG00000032199	0.504541	2.37114	3.6992	0.640987	0.521531	NA
ENSDARG00000099693	0.675837	2.37109	3.64725	0.650103	0.515626	NA
ENSDARG00000071209	0.626639	2.371	3.56044	0.665931	0.505455	NA
ENSDARG00000092870	835.731	2.37071	0.115904	20.4541	5.52078e-93	4.3475e-90
ENSDARG00000112100	0.913913	2.3707	3.29923	0.718561	0.472411	NA
ENSDARG00000053512	0.683269	2.37065	3.26595	0.72587	0.467918	NA
ENSDARG00000017466	0.907544	2.37043	3.11534	0.760888	0.446724	NA
ENSDARG00000092535	1.03294	2.37012	2.94238	0.805509	0.420526	NA
ENSDARG00000115070	1.00374	2.36998	2.87956	0.823037	0.410487	NA
ENSDARG00000087985	1.09334	2.36984	2.81152	0.842903	0.399283	NA
ENSDARG00000102591	1.77837	2.36961	2.72268	0.870325	0.384123	NA
ENSDARG00000104361	3.34265	2.36951	1.44902	1.63525	0.101996	0.296099
ENSDARG00000087444	1.28535	2.36939	2.64302	0.89647	0.370002	NA
ENSDARG00000052615	1.72658	2.3692	2.5804	0.91815	0.35854	NA
ENSDARG00000004695	2.00359	2.36917	2.57153	0.921309	0.356889	NA
ENSDARG00000096899	1.7299	2.3691	2.55157	0.928487	0.353155	NA
ENSDARG00000111824	1.72345	2.36897	2.51352	0.942492	0.345941	NA
ENSDARG00000115832	1.63296	2.36895	2.50795	0.944578	0.344875	NA
ENSDARG00000052158	1.36871	2.36895	2.5055	0.945498	0.344405	NA
ENSDARG00000105230	1.13408	2.36887	2.48534	0.953136	0.340521	NA
ENSDARG00000062808	1.56393	2.36817	2.31956	1.02096	0.307275	NA
ENSDARG00000036152	0.969586	2.36764	2.95252	0.801905	0.422608	NA
ENSDARG00000105513	1.82115	2.36755	2.20493	1.07375	0.282934	NA
ENSDARG00000061644	3.23682	2.36688	2.10304	1.12546	0.260395	0.52873
ENSDARG00000086495	18.7521	2.36133	0.682003	3.46234	0.000535498	0.00488858
ENSDARG00000053630	2.50941	2.36062	2.21004	1.06813	0.285461	NA
ENSDARG00000102713	31.3769	2.35954	0.565292	4.17403	2.99262e-05	0.00038117
ENSDARG00000006220	16.321	2.35901	0.853708	2.76325	0.00572296	0.0351609
ENSDARG00000087901	1.41448	2.35768	2.38908	0.986856	0.323713	NA
ENSDARG00000105617	6.1783	2.35539	1.05404	2.23462	0.0254422	0.11277
ENSDARG00000101645	21.1786	2.35177	1.83894	1.27887	0.200943	0.452421
ENSDARG00000010186	36.048	2.34989	0.487146	4.8238	1.40851e-06	2.46244e-05
ENSDARG00000073994	6.44919	2.34945	0.903671	2.5999	0.00932512	0.0521125
ENSDARG00000017799	17.0447	2.34811	0.591323	3.97095	7.15862e-05	0.000829009
ENSDARG00000105286	1511.34	2.34333	0.08225	28.4904	1.54233e-178	3.49183e-175
ENSDARG00000043729	2.92796	2.34247	2.09123	1.12014	0.262655	0.53114
ENSDARG00000014024	58.2945	2.33835	0.306361	7.63268	2.29923e-14	1.1255e-12
ENSDARG00000093546	37.069	2.33556	0.371848	6.28096	3.3649e-10	1.03297e-08
ENSDARG00000063001	5.09801	2.3317	1.23458	1.88865	0.0589383	0.205603
ENSDARG00000102343	8.73048	2.33082	2.01354	1.15757	0.247038	0.511999
ENSDARG00000109654	6.49278	2.32834	2.03933	1.14171	0.253573	0.520335
ENSDARG00000097643	0.98978	2.32504	2.55211	0.911024	0.362283	NA
ENSDARG00000097457	1.22383	2.32448	2.52642	0.920069	0.357537	NA
ENSDARG00000093304	3.10445	2.32279	1.46549	1.585	0.112967	0.315946
ENSDARG00000055791	35.8714	2.32196	0.586583	3.95844	7.54404e-05	0.000867541
ENSDARG00000021595	2.05746	2.32177	1.75693	1.32149	0.186337	NA
ENSDARG00000101213	3.05066	2.31937	1.62073	1.43107	0.152411	0.382972
ENSDARG00000062502	1.36193	2.31814	2.29039	1.01211	0.311483	NA
ENSDARG00000101340	1.52746	2.31755	2.2726	1.01978	0.307834	NA
ENSDARG00000104704	5.58138	2.3167	1.16309	1.99185	0.0463876	0.173553
ENSDARG00000092989	3.09665	2.31415	2.21748	1.04359	0.296673	0.569391
ENSDARG00000114583	1.77191	2.31408	2.17869	1.06214	0.288171	NA
ENSDARG00000014465	1.93837	2.31367	2.22465	1.04002	0.298332	NA
ENSDARG00000092028	2.4871	2.31125	2.26212	1.02172	0.306913	NA
ENSDARG00000040036	3.0125	2.31104	2.26543	1.02013	0.307665	0.581413
ENSDARG00000067872	2.06781	2.31021	2.27895	1.01372	0.310718	NA
ENSDARG00000076830	157.77	2.30934	0.193939	11.9075	1.08135e-32	1.76444e-30
ENSDARG00000024865	2.54503	2.30881	2.30229	1.00284	0.31594	NA
ENSDARG00000021209	2.35112	2.30836	2.31005	0.99927	0.317664	NA
ENSDARG00000058370	1.81205	2.30727	2.32923	0.990572	0.321895	NA
ENSDARG00000094774	4.9338	2.30607	1.29358	1.7827	0.074635	0.24125
ENSDARG00000055431	1.58437	2.30598	2.22156	1.038	0.299271	NA
ENSDARG00000113893	1.99691	2.30573	2.35727	0.978137	0.328007	NA
ENSDARG00000079236	2.60344	2.30411	1.65057	1.39595	0.162729	NA
ENSDARG00000093019	45.5097	2.30252	0.418553	5.50115	3.77324e-08	8.63982e-07
ENSDARG00000040700	1.74992	2.30233	2.42385	0.949862	0.342182	NA
ENSDARG00000094492	3.66457	2.30093	1.22137	1.88389	0.0595794	0.206844
ENSDARG00000026246	1.60297	2.3003	2.01781	1.14	0.254287	NA
ENSDARG00000076309	1.32935	2.29798	2.52004	0.911885	0.36183	NA
ENSDARG00000070344	1.5241	2.29747	2.53215	0.907319	0.364238	NA
ENSDARG00000057027	2.60698	2.29695	2.54494	0.902555	0.366762	NA
ENSDARG00000098140	45.8336	2.29619	0.395057	5.8123	6.16194e-09	1.60352e-07
ENSDARG00000093750	59.8767	2.29578	0.405692	5.65893	1.52321e-08	3.72312e-07
ENSDARG00000101554	2.02482	2.29571	2.57592	0.891219	0.372812	NA
ENSDARG00000097523	20.3381	2.29308	0.67019	3.42153	0.000622691	0.00555849
ENSDARG00000059081	2.1154	2.29222	2.67123	0.858114	0.39083	NA
ENSDARG00000089475	1.92718	2.29215	2.67343	0.857382	0.391234	NA
ENSDARG00000053833	1.54313	2.29192	2.68001	0.855192	0.392445	NA
ENSDARG00000058780	1.88196	2.29182	2.24532	1.02071	0.307391	NA
ENSDARG00000104973	1.42356	2.29003	2.73771	0.836475	0.402888	NA
ENSDARG00000023886	1.34704	2.28883	2.777	0.824209	0.409821	NA
ENSDARG00000100535	1.80518	2.28847	2.78901	0.82053	0.411914	NA
ENSDARG00000060766	1.58417	2.28733	2.82843	0.808691	0.418693	NA
ENSDARG00000108467	1.14819	2.287	2.84025	0.805211	0.420698	NA
ENSDARG00000076170	1.3271	2.28682	2.84665	0.803337	0.42178	NA
ENSDARG00000097179	1.4522	2.28616	2.87082	0.796345	0.425832	NA
ENSDARG00000091889	1.30686	2.28569	2.88876	0.791236	0.428806	NA
ENSDARG00000094534	0.9662	2.28421	2.94716	0.775056	0.438307	NA
ENSDARG00000095048	1.09069	2.28205	3.04025	0.750612	0.452886	NA
ENSDARG00000102610	1.10355	2.28204	3.04019	0.750622	0.45288	NA
ENSDARG00000070427	12.9191	2.28107	0.608115	3.75106	0.000176092	0.00183932
ENSDARG00000097662	0.93295	2.27889	3.1958	0.713088	0.475791	NA
ENSDARG00000055965	0.80962	2.2788	3.20054	0.712003	0.476463	NA
ENSDARG00000077112	0.918914	2.27791	3.24981	0.700935	0.483344	NA
ENSDARG00000075113	2.07115	2.27725	2.07559	1.09716	0.272572	NA
ENSDARG00000088067	1.30481	2.27531	3.40798	0.667643	0.504362	NA
ENSDARG00000095057	0.949785	2.27502	3.42799	0.663659	0.506908	NA
ENSDARG00000096874	33.5825	2.27387	0.385782	5.89419	3.76532e-09	1.01334e-07
ENSDARG00000104083	27.5408	2.27346	0.905185	2.51159	0.0120187	0.0636199
ENSDARG00000111013	0.870248	2.27229	3.62967	0.626031	0.531295	NA
ENSDARG00000103060	0.809451	2.27177	3.6721	0.618657	0.536142	NA
ENSDARG00000090481	0.537693	2.27117	3.72417	0.609845	0.541964	NA
ENSDARG00000117416	0.637044	2.27115	3.72581	0.609572	0.542145	NA
ENSDARG00000087870	2.90498	2.27094	1.51774	1.49627	0.134584	0.353838
ENSDARG00000096375	3.27528	2.2709	3.74822	0.60586	0.544608	0.78279
ENSDARG00000035861	1.59666	2.27049	1.99239	1.13958	0.254462	NA
ENSDARG00000078902	0.781368	2.27013	3.81998	0.594278	0.552326	NA
ENSDARG00000117224	0.795403	2.26924	3.29881	0.687895	0.491519	NA
ENSDARG00000099609	0.626174	2.26846	3.99107	0.568384	0.569774	NA
ENSDARG00000078620	3.83099	2.26811	1.84024	1.23251	0.217759	0.475566
ENSDARG00000103933	5.65398	2.26808	1.35336	1.67589	0.0937597	0.280737
ENSDARG00000117545	4.4635	2.26783	1.83489	1.23595	0.216478	0.473912
ENSDARG00000061398	4.81801	2.26778	1.21079	1.87297	0.0610727	0.210815
ENSDARG00000054253	0.675957	2.26652	4.22407	0.536573	0.591563	NA
ENSDARG00000008164	0.518247	2.26644	4.23506	0.53516	0.592539	NA
ENSDARG00000052037	16.7633	2.2664	0.663453	3.41607	0.000635313	0.00566001
ENSDARG00000040565	395.83	2.26631	0.161681	14.0171	1.22454e-44	2.99715e-42
ENSDARG00000055839	0.506185	2.26586	4.31478	0.525139	0.599487	NA
ENSDARG00000078533	0.670926	2.2654	4.38045	0.517162	0.605043	NA
ENSDARG00000095965	0.607403	2.26527	4.39979	0.514859	0.606652	NA
ENSDARG00000055093	0.587415	2.26498	4.44391	0.509683	0.610274	NA
ENSDARG00000008720	0.568809	2.26386	3.7542	0.60302	0.546495	NA
ENSDARG00000020354	0.481812	2.26368	4.65978	0.485792	0.627115	NA
ENSDARG00000045592	0.683678	2.26359	4.67532	0.484157	0.628274	NA
ENSDARG00000110539	0.55517	2.26313	4.76338	0.47511	0.634709	NA
ENSDARG00000099925	0.517218	2.262	4.99603	0.452759	0.650722	NA
ENSDARG00000101967	0.475336	2.26157	5.09485	0.443894	0.657119	NA
ENSDARG00000110756	0.441329	2.26105	5.22196	0.43299	0.665022	NA
ENSDARG00000075980	0.414607	2.26066	5.32596	0.424461	0.67123	NA
ENSDARG00000051809	1.99649	2.26039	1.98263	1.1401	0.254246	NA
ENSDARG00000056057	0.48961	2.26036	5.40866	0.417915	0.676009	NA
ENSDARG00000042846	0.472199	2.25989	5.54802	0.407333	0.683763	NA
ENSDARG00000069904	0.445525	2.2598	5.57727	0.40518	0.685345	NA
ENSDARG00000114874	0.352162	2.25966	5.62204	0.401928	0.687737	NA
ENSDARG00000017984	150.339	2.25894	0.242008	9.33413	1.01828e-20	8.27044e-19
ENSDARG00000094224	0.388349	2.25881	5.91723	0.381734	0.702659	NA
ENSDARG00000105422	0.391943	2.2588	5.91948	0.381588	0.702767	NA
ENSDARG00000093495	0.361025	2.25833	6.10483	0.369925	0.711438	NA
ENSDARG00000095069	0.350509	2.25817	6.17102	0.365932	0.714416	NA
ENSDARG00000098011	7.44764	2.25774	0.850611	2.65426	0.00794824	0.0458759
ENSDARG00000106212	68.8756	2.2546	0.302159	7.46162	8.54652e-14	3.88931e-12
ENSDARG00000019808	44.9339	2.25197	0.335241	6.71747	1.84901e-11	6.46512e-10
ENSDARG00000091230	2.01368	2.2507	2.00239	1.12401	0.26101	NA
ENSDARG00000070280	1.38572	2.25032	2.03434	1.10617	0.268653	NA
ENSDARG00000096278	4.53424	2.25032	1.44547	1.55681	0.119515	0.327482
ENSDARG00000042972	2.62225	2.25027	1.60675	1.40051	0.161361	NA
ENSDARG00000012422	3.23768	2.25014	1.52302	1.47742	0.139563	0.36189
ENSDARG00000101023	1.4605	2.24834	2.59474	0.866497	0.386218	NA
ENSDARG00000007277	2.15464	2.24705	2.23208	1.00671	0.314076	NA
ENSDARG00000042850	1.33023	2.247	2.36987	0.948153	0.343052	NA
ENSDARG00000102873	17.4216	2.24676	0.769085	2.92134	0.00348528	0.0235344
ENSDARG00000019763	11.4625	2.24487	0.672859	3.33632	0.000848949	0.0072087
ENSDARG00000009493	2.20039	2.24468	2.04739	1.09636	0.27292	NA
ENSDARG00000004904	2.33977	2.24466	2.0453	1.09747	0.272435	NA
ENSDARG00000097701	6.34959	2.2446	1.11468	2.01368	0.0440434	0.167362
ENSDARG00000017739	3.33135	2.24363	1.24764	1.7983	0.07213	0.235815
ENSDARG00000075571	5.05386	2.24332	1.86265	1.20437	0.228446	0.489542
ENSDARG00000001259	3.98092	2.24308	1.82405	1.22973	0.218799	0.477068
ENSDARG00000054583	14.5052	2.23993	0.594562	3.76736	0.000164981	0.00174337
ENSDARG00000005841	18.6681	2.23766	1.64271	1.36218	0.173142	0.415273
ENSDARG00000101845	0.9955	2.23632	2.79455	0.800243	0.42357	NA
ENSDARG00000057527	2.14164	2.23106	1.7844	1.25031	0.211185	NA
ENSDARG00000099359	6.86361	2.22766	1.33473	1.669	0.0951177	0.283166
ENSDARG00000076861	24.1205	2.22695	0.471015	4.72797	2.26771e-06	3.74751e-05
ENSDARG00000031489	6.34507	2.22549	1.87319	1.18808	0.234803	0.496527
ENSDARG00000117818	1.53585	2.22544	2.67311	0.83253	0.40511	NA
ENSDARG00000057729	0.835593	2.22472	3.50552	0.634635	0.525667	NA
ENSDARG00000055305	3.16641	2.22348	1.37639	1.61544	0.106215	0.303815
ENSDARG00000109327	2.682	2.22172	1.96197	1.1324	0.257468	NA
ENSDARG00000045608	4.8279	2.22037	1.79619	1.23615	0.216402	0.473912
ENSDARG00000076357	18.331	2.22003	1.22936	1.80585	0.0709424	0.233873
ENSDARG00000102973	3.61972	2.21569	1.40017	1.58244	0.113549	0.316991
ENSDARG00000062565	2.7455	2.2133	1.66956	1.32568	0.184945	NA
ENSDARG00000068166	2.49622	2.21325	2.02386	1.09358	0.27414	NA
ENSDARG00000101178	456.351	2.21314	0.156069	14.1805	1.20944e-45	3.12934e-43
ENSDARG00000045887	3.09041	2.21308	1.19722	1.84852	0.0645276	0.219009
ENSDARG00000040601	2.58739	2.21139	2.14508	1.03091	0.302582	NA
ENSDARG00000075054	1.93949	2.20945	2.37028	0.93215	0.351259	NA
ENSDARG00000097595	1.09262	2.20904	2.4519	0.900947	0.367616	NA
ENSDARG00000076900	1.22528	2.20813	2.76837	0.797628	0.425086	NA
ENSDARG00000103952	0.930693	2.20797	2.87934	0.766832	0.443181	NA
ENSDARG00000095324	0.384211	2.20789	5.38479	0.410024	0.681788	NA
ENSDARG00000096479	0.50565	2.20768	3.91983	0.563207	0.573294	NA
ENSDARG00000092283	5.95162	2.2049	0.98861	2.2303	0.0257273	0.113602
ENSDARG00000079036	7.95955	2.19757	0.968592	2.26883	0.0232789	0.105621
ENSDARG00000039067	1.08557	2.19682	2.58568	0.849611	0.395542	NA
ENSDARG00000095200	1.6521	2.19666	2.09209	1.04998	0.293725	NA
ENSDARG00000008637	4.52713	2.19501	1.07008	2.05126	0.0402418	0.15732
ENSDARG00000028276	0.970163	2.19374	2.88694	0.759883	0.447324	NA
ENSDARG00000102267	26.661	2.19311	0.44954	4.87856	1.06861e-06	1.9182e-05
ENSDARG00000022139	19.5552	2.19233	0.724781	3.02482	0.00248784	0.0177681
ENSDARG00000099764	44.3554	2.19174	0.406573	5.39077	7.01576e-08	1.55152e-06
ENSDARG00000060081	5.48191	2.1909	1.03409	2.11867	0.0341182	0.140137
ENSDARG00000102557	0.857632	2.19042	3.03793	0.721023	0.470895	NA
ENSDARG00000007220	3.41182	2.18691	1.93265	1.13156	0.257818	0.525856
ENSDARG00000077994	0.677975	2.1868	3.21792	0.67957	0.496777	NA
ENSDARG00000090839	4.86062	2.1857	1.13397	1.92746	0.0539218	0.193316
ENSDARG00000091734	28.3082	2.18484	0.508338	4.298	1.72342e-05	0.000235227
ENSDARG00000097959	130.749	2.18408	0.221742	9.84965	6.87862e-23	6.389e-21
ENSDARG00000092419	3.78324	2.18286	2.00474	1.08885	0.276219	0.547003
ENSDARG00000009196	50.2758	2.18281	0.319901	6.8234	8.8912e-12	3.27979e-10
ENSDARG00000103955	1.80321	2.18253	2.01078	1.08541	0.277739	NA
ENSDARG00000100614	17.671	2.18141	0.823268	2.64969	0.00805652	0.0463679
ENSDARG00000102776	7.38542	2.18136	0.835487	2.61089	0.00903074	0.0507965
ENSDARG00000105564	6.60004	2.18121	1.01977	2.13892	0.0324421	0.135109
ENSDARG00000098527	1.7871	2.17954	2.16803	1.00531	0.314748	NA
ENSDARG00000092052	116.405	2.17853	0.245027	8.89098	6.0572e-19	4.31922e-17
ENSDARG00000105800	3.47415	2.17746	1.43219	1.52037	0.128417	0.343657
ENSDARG00000036254	3.48068	2.1754	1.39392	1.56064	0.118609	0.32569
ENSDARG00000114142	3.8126	2.17475	1.32831	1.63723	0.101582	0.295229
ENSDARG00000077415	1.96455	2.17409	2.27716	0.954737	0.339711	NA
ENSDARG00000115425	15.2958	2.17387	0.806626	2.69501	0.00703857	0.041593
ENSDARG00000090577	1.53372	2.17254	2.31044	0.940316	0.347056	NA
ENSDARG00000105540	1.90545	2.17203	2.33955	0.928398	0.353201	NA
ENSDARG00000005690	133.785	2.17189	0.253066	8.58232	9.29819e-18	6.05787e-16
ENSDARG00000099896	37.459	2.1698	0.424904	5.10657	3.28062e-07	6.3891e-06
ENSDARG00000096317	1.30362	2.16962	1.85953	1.16676	0.243308	NA
ENSDARG00000058371	11856.1	2.16929	0.060134	36.0743	5.74047e-285	1.03971e-280
ENSDARG00000041873	24.5122	2.168	0.543546	3.98862	6.64598e-05	0.000775593
ENSDARG00000104126	3.38197	2.1672	1.92192	1.12762	0.25948	0.52783
ENSDARG00000031119	6.97265	2.16265	1.03195	2.09569	0.0361096	0.145921
ENSDARG00000012789	20.6868	2.16238	0.528165	4.09415	4.23727e-05	0.000517851
ENSDARG00000096919	0.542058	2.16109	4.09398	0.52787	0.59759	NA
ENSDARG00000098305	2.19089	2.15966	1.80564	1.19607	0.23167	NA
ENSDARG00000096232	1.67163	2.15909	1.76307	1.22462	0.220718	NA
ENSDARG00000105470	75.8533	2.15708	0.302236	7.13708	9.53361e-13	4.00633e-11
ENSDARG00000101166	1.10501	2.1555	2.76726	0.778928	0.436022	NA
ENSDARG00000039577	13.0925	2.15257	0.728444	2.95502	0.00312646	0.021482
ENSDARG00000111998	6.28756	2.15156	1.2874	1.67124	0.0946741	0.282354
ENSDARG00000073766	23.2658	2.15098	0.658407	3.26695	0.00108712	0.00891346
ENSDARG00000100475	2.71917	2.15073	1.76548	1.21822	0.223142	NA
ENSDARG00000100436	3.40666	2.14957	1.28518	1.67259	0.0944087	0.281781
ENSDARG00000014053	2.38359	2.1484	1.80515	1.19015	0.233986	NA
ENSDARG00000062462	2.07958	2.14698	2.13902	1.00372	0.315511	NA
ENSDARG00000031588	69.0353	2.14483	0.320259	6.69718	2.12479e-11	7.35835e-10
ENSDARG00000060008	3.206	2.14386	1.55091	1.38233	0.166871	0.405524
ENSDARG00000029747	9.3369	2.14249	0.776218	2.76016	0.00577727	0.0354225
ENSDARG00000101374	4.18049	2.13952	1.35956	1.57369	0.115559	0.320619
ENSDARG00000070831	2.8653	2.13754	1.48376	1.44062	0.149693	0.378664
ENSDARG00000092894	28.4493	2.13515	0.471514	4.52829	5.94639e-06	8.94527e-05
ENSDARG00000095013	7.35739	2.13184	1.47025	1.44999	0.147062	0.3741
ENSDARG00000055279	7.27681	2.13111	1.02135	2.08657	0.036927	0.148166
ENSDARG00000100712	6.74626	2.13018	0.980213	2.17318	0.0297666	0.126498
ENSDARG00000100497	2.08953	2.13018	1.8647	1.14238	0.253298	NA
ENSDARG00000052387	3.96358	2.1269	1.29727	1.63951	0.101107	0.294318
ENSDARG00000099233	22.0857	2.12543	0.496128	4.28403	1.83537e-05	0.000248077
ENSDARG00000037677	5.08919	2.12484	1.24532	1.70626	0.0879593	0.268881
ENSDARG00000026359	5.16648	2.12473	1.51748	1.40018	0.161461	0.397388
ENSDARG00000090850	0.442994	2.12469	4.36578	0.486668	0.626493	NA
ENSDARG00000070206	1.41694	2.12385	2.17183	0.97791	0.328119	NA
ENSDARG00000090900	123.579	2.12285	0.216188	9.81945	9.28512e-23	8.45085e-21
ENSDARG00000098805	7.45037	2.12201	1.14815	1.84819	0.0645742	0.219102
ENSDARG00000036876	29.9079	2.12101	0.440958	4.81001	1.5092e-06	2.61922e-05
ENSDARG00000099005	1.84176	2.11998	2.6112	0.81188	0.41686	NA
ENSDARG00000023526	27.7241	2.11814	0.499257	4.24258	2.20969e-05	0.000290646
ENSDARG00000032010	32.2142	2.1174	0.514144	4.11831	3.81665e-05	0.000472826
ENSDARG00000006422	26.3431	2.11366	0.467744	4.51883	6.2182e-06	9.28475e-05
ENSDARG00000056324	2.9409	2.1134	1.43984	1.4678	0.142159	0.366257
ENSDARG00000058699	3.97618	2.11295	1.54267	1.36968	0.170788	0.411782
ENSDARG00000096873	1.16576	2.10988	2.50776	0.841341	0.400157	NA
ENSDARG00000092726	66.7824	2.1096	0.316905	6.65688	2.79697e-11	9.64929e-10
ENSDARG00000100378	13.8629	2.10939	0.754749	2.79482	0.00519289	0.0323653
ENSDARG00000105674	24.5242	2.10935	0.462156	4.56415	5.01532e-06	7.64625e-05
ENSDARG00000052782	4.66928	2.1072	1.17796	1.78885	0.0736383	0.23885
ENSDARG00000058270	12.5804	2.10549	0.816946	2.57727	0.00995836	0.0549059
ENSDARG00000101964	3.05592	2.10368	1.64586	1.27817	0.201189	0.452776
ENSDARG00000103114	57.6838	2.10357	0.344767	6.10143	1.05126e-09	3.02709e-08
ENSDARG00000075903	4.32952	2.10177	1.58806	1.32348	0.185674	0.432999
ENSDARG00000101777	83.33	2.0999	0.315628	6.65309	2.86995e-11	9.86348e-10
ENSDARG00000102018	5.75089	2.09454	1.03178	2.03003	0.0423532	0.163005
ENSDARG00000009949	9.11047	2.09321	1.16589	1.79538	0.0725933	0.236812
ENSDARG00000044632	11.1436	2.08972	0.877028	2.38272	0.017185	0.0837659
ENSDARG00000055683	3.15769	2.08841	1.61783	1.29087	0.19675	0.446877
ENSDARG00000101040	2.16767	2.08641	1.64871	1.26548	0.205699	NA
ENSDARG00000093824	17.7556	2.08498	0.590643	3.53001	0.000415543	0.00391792
ENSDARG00000114805	12.7496	2.08382	0.954947	2.18214	0.0290995	0.124422
ENSDARG00000077180	194.967	2.0809	0.227498	9.14689	5.85957e-20	4.51611e-18
ENSDARG00000002771	7.16065	2.08035	0.954084	2.18047	0.0292229	0.12489
ENSDARG00000097527	10.9064	2.07445	0.719504	2.88316	0.00393706	0.0260248
ENSDARG00000076230	6.28713	2.07394	1.92251	1.07877	0.280692	0.551878
ENSDARG00000095746	2.17999	2.06628	1.84775	1.11826	0.263454	NA
ENSDARG00000054122	20.6646	2.06626	0.468657	4.40891	1.03894e-05	0.000147471
ENSDARG00000103199	74.3407	2.06523	0.304792	6.77587	1.23658e-11	4.46353e-10
ENSDARG00000094683	5.57634	2.0638	1.44967	1.42364	0.154552	0.38664
ENSDARG00000044655	13.7793	2.06146	0.691937	2.97926	0.00288942	0.0201403
ENSDARG00000052705	921.922	2.05919	0.0898036	22.93	2.33531e-116	2.64357e-113
ENSDARG00000114521	0.646864	2.05763	3.96654	0.518748	0.603937	NA
ENSDARG00000111833	0.757295	2.05747	3.94451	0.521604	0.601946	NA
ENSDARG00000077387	1.85474	2.05738	2.08747	0.985586	0.324337	NA
ENSDARG00000103457	183.59	2.05649	0.192367	10.6905	1.12793e-26	1.37107e-24
ENSDARG00000104795	78.0125	2.0553	0.283846	7.2409	4.45704e-13	1.90391e-11
ENSDARG00000052917	14.2687	2.0528	0.662577	3.0982	0.00194699	0.0144821
ENSDARG00000105578	2.43879	2.04993	1.69176	1.21171	0.225622	NA
ENSDARG00000101218	4.55264	2.04948	1.11816	1.8329	0.0668181	0.224279
ENSDARG00000025608	7.32969	2.04775	0.812069	2.52164	0.0116808	0.0622429
ENSDARG00000006544	30.8678	2.04738	0.525888	3.89319	9.8934e-05	0.00110884
ENSDARG00000062147	7.8841	2.04705	0.851886	2.40296	0.0162629	0.0802161
ENSDARG00000104359	63.4111	2.04655	0.621208	3.29447	0.000986092	0.00820023
ENSDARG00000095388	1.31891	2.04645	2.28129	0.897058	0.369688	NA
ENSDARG00000105641	18.0664	2.04565	0.558665	3.66168	0.000250571	0.00251571
ENSDARG00000079345	14.8452	2.04406	0.584088	3.49958	0.000465992	0.00433045
ENSDARG00000086266	0.954886	2.04239	3.19149	0.639951	0.522205	NA
ENSDARG00000061496	1.07502	2.0423	3.00401	0.679858	0.496594	NA
ENSDARG00000055295	5.6403	2.04179	1.28983	1.583	0.113422	0.316778
ENSDARG00000060002	21.0103	2.0413	0.664397	3.07242	0.00212334	0.0155135
ENSDARG00000091669	11.0276	2.04061	0.696353	2.93042	0.00338502	0.022971
ENSDARG00000090910	1.3501	2.04	2.1872	0.932699	0.350975	NA
ENSDARG00000103485	7.66403	2.03913	0.92332	2.20848	0.0272109	0.118586
ENSDARG00000114194	9.17071	2.03855	7.07151	0.288277	0.773135	0.91223
ENSDARG00000052688	2.58749	2.03745	1.57843	1.2908	0.196772	NA
ENSDARG00000044325	5.66523	2.03429	1.01069	2.01277	0.0441385	0.167597
ENSDARG00000054847	1.59515	2.03423	2.49664	0.814784	0.415196	NA
ENSDARG00000076856	7.69349	2.03382	1.08982	1.86621	0.0620126	0.213284
ENSDARG00000090108	3.76594	2.03334	1.5442	1.31676	0.187919	0.435744
ENSDARG00000017162	1.42567	2.03325	2.46985	0.82323	0.410377	NA
ENSDARG00000100155	1.23073	2.03199	2.40003	0.846649	0.397191	NA
ENSDARG00000092042	48.0201	2.02977	0.419528	4.83823	1.31002e-06	2.31033e-05
ENSDARG00000117485	14.4289	2.02873	0.733169	2.76707	0.0056562	0.0348216
ENSDARG00000078392	10.5765	2.0273	1.00391	2.0194	0.0434455	0.165869
ENSDARG00000017953	1.38983	2.027	2.40421	0.843105	0.399169	NA
ENSDARG00000094706	6.06077	2.02548	1.15417	1.75492	0.079273	0.250804
ENSDARG00000104387	1.67682	2.02429	2.26848	0.892358	0.372201	NA
ENSDARG00000074812	0.966027	2.02369	2.58189	0.7838	0.433157	NA
ENSDARG00000017329	2.86389	2.02328	1.61642	1.25171	0.210677	NA
ENSDARG00000090449	15.7221	2.02225	0.616163	3.282	0.00103073	0.00849959
ENSDARG00000071518	23.5211	2.02149	0.502529	4.02263	5.75513e-05	0.000682179
ENSDARG00000094606	5.70926	2.02083	1.54532	1.30771	0.19097	0.439331
ENSDARG00000087131	6.69265	2.02038	1.1225	1.7999	0.0718763	0.235329
ENSDARG00000077573	5.85666	2.02031	1.02152	1.97776	0.0479563	0.177843
ENSDARG00000092551	8.018	2.01715	0.915113	2.20426	0.0275059	0.119527
ENSDARG00000018757	15.3059	2.01625	0.605253	3.33125	0.000864563	0.00733441
ENSDARG00000087863	410.244	2.01577	0.118503	17.0102	6.89961e-65	3.12414e-62
ENSDARG00000110433	1.37266	2.01463	2.44318	0.824594	0.409602	NA
ENSDARG00000104787	11.944	2.01448	0.958072	2.10264	0.0354974	0.143896
ENSDARG00000005154	1.13782	2.01262	7.24495	0.277797	0.781168	NA
ENSDARG00000087784	2.77513	2.00903	1.69461	1.18554	0.235804	NA
ENSDARG00000077419	38.4969	2.00881	0.378071	5.31331	1.07655e-07	2.28318e-06
ENSDARG00000061421	2.97003	2.00757	1.7161	1.16984	0.242064	0.505361
ENSDARG00000002391	9.38966	2.00608	0.756086	2.65324	0.00797232	0.045943
ENSDARG00000060315	1.13977	2.00536	2.55948	0.783505	0.433331	NA
ENSDARG00000101382	0.548211	2.00398	3.60769	0.555475	0.57857	NA
ENSDARG00000003229	1.8861	2.0036	1.76923	1.13247	0.257436	NA
ENSDARG00000104635	236.008	2.00209	0.222509	8.99776	2.30373e-19	1.69614e-17
ENSDARG00000014246	3.48044	2.00205	1.32661	1.50915	0.131262	0.347957
ENSDARG00000061419	1.66867	2.00028	1.96986	1.01544	0.309896	NA
ENSDARG00000056166	40.6696	1.99863	0.358407	5.57641	2.45533e-08	5.79804e-07
ENSDARG00000089536	2.40903	1.99343	1.65215	1.20656	0.2276	NA
ENSDARG00000029305	9.78242	1.9924	0.795026	2.50609	0.0122076	0.0644619
ENSDARG00000103117	12.3334	1.99088	0.732314	2.71862	0.0065555	0.0392636
ENSDARG00000094206	68.6279	1.99078	0.352177	5.65277	1.57883e-08	3.84868e-07
ENSDARG00000101928	1.4574	1.99071	2.44259	0.815	0.415073	NA
ENSDARG00000098832	1.65205	1.99051	2.65148	0.750715	0.452824	NA
ENSDARG00000058479	1.86774	1.98635	2.15757	0.920642	0.357237	NA
ENSDARG00000087641	32.5446	1.98573	0.420296	4.72459	2.30577e-06	3.8e-05
ENSDARG00000089511	2.03405	1.98477	1.97562	1.00463	0.315074	NA
ENSDARG00000079456	13.3236	1.98354	0.650407	3.04968	0.00229082	0.016537
ENSDARG00000099420	12276.7	1.98313	0.0677556	29.2689	2.58476e-188	7.80252e-185
ENSDARG00000099401	19.5231	1.98039	0.953963	2.07596	0.0378979	0.150645
ENSDARG00000077090	3.4797	1.97987	1.37628	1.43857	0.150272	0.379865
ENSDARG00000008019	1.84491	1.97925	2.16728	0.913242	0.361115	NA
ENSDARG00000101949	1.69148	1.97828	2.14479	0.922365	0.356338	NA
ENSDARG00000028845	1.50323	1.97785	4.24291	0.466153	0.641106	NA
ENSDARG00000086498	1.90161	1.97747	2.01803	0.979899	0.327136	NA
ENSDARG00000022518	2.9658	1.97656	1.77583	1.11303	0.265694	0.534984
ENSDARG00000096834	0.429757	1.97422	4.78828	0.412302	0.680118	NA
ENSDARG00000093684	27.9336	1.97179	0.496965	3.96767	7.25775e-05	0.00083888
ENSDARG00000056561	4.19335	1.97089	1.41874	1.38919	0.164776	0.40216
ENSDARG00000117489	0.382718	1.9707	5.45393	0.361337	0.717848	NA
ENSDARG00000033635	8.65438	1.96997	0.99056	1.98875	0.0467289	0.1743
ENSDARG00000104303	0.400578	1.9671	6.38183	0.308235	0.757903	NA
ENSDARG00000088539	4.69754	1.96171	1.14185	1.71801	0.0857952	0.264037
ENSDARG00000097157	38.8576	1.96167	0.412473	4.75589	1.97575e-06	3.32572e-05
ENSDARG00000096888	75.2575	1.96117	0.267243	7.33853	2.15952e-13	9.5866e-12
ENSDARG00000095773	0.956041	1.96076	7.13213	0.27492	0.783378	NA
ENSDARG00000094041	421.077	1.9602	0.142795	13.7274	6.95983e-43	1.65864e-40
ENSDARG00000022615	879.481	1.95747	0.100373	19.502	1.05506e-84	7.34969e-82
ENSDARG00000076945	416.564	1.95689	0.180666	10.8315	2.44143e-27	3.11403e-25
ENSDARG00000037805	18.1409	1.95615	0.515906	3.79167	0.000149635	0.00159893
ENSDARG00000088680	0.558247	1.95576	4.53449	0.431307	0.666245	NA
ENSDARG00000095615	16.132	1.9554	0.617497	3.16666	0.00154201	0.01197
ENSDARG00000105162	4.64474	1.95378	1.08827	1.79531	0.0726047	0.236812
ENSDARG00000003091	16.7506	1.95208	0.57078	3.42002	0.000626164	0.00558399
ENSDARG00000097000	18.6174	1.95117	0.663306	2.94159	0.00326537	0.0222759
ENSDARG00000039164	3.25881	1.95054	1.45016	1.34506	0.178607	0.422978
ENSDARG00000094560	9.69742	1.95022	0.707089	2.7581	0.00581376	0.03561
ENSDARG00000101128	2.32732	1.94873	2.16047	0.901991	0.367062	NA
ENSDARG00000068468	2.11946	1.94872	2.16787	0.898911	0.3687	NA
ENSDARG00000036567	1.79351	1.94833	1.85325	1.0513	0.293119	NA
ENSDARG00000104436	1.56223	1.94827	2.00776	0.970367	0.331864	NA
ENSDARG00000014946	21.2548	1.94795	0.642338	3.03258	0.0024247	0.0173719
ENSDARG00000110291	4.19964	1.94675	1.5099	1.28932	0.197286	0.447352
ENSDARG00000058473	17.0066	1.94466	0.745994	2.60681	0.00913901	0.0512147
ENSDARG00000106565	1.32464	1.94461	2.50391	0.776629	0.437378	NA
ENSDARG00000095065	5.69256	1.94401	1.25153	1.55331	0.12035	0.328774
ENSDARG00000030758	1.42225	1.94265	2.34417	0.828718	0.407264	NA
ENSDARG00000041433	159.425	1.94259	0.206515	9.40654	5.12714e-21	4.25976e-19
ENSDARG00000017010	8.3113	1.9421	0.878828	2.20988	0.0271137	0.118305
ENSDARG00000053877	1.83954	1.94209	2.30404	0.842907	0.399281	NA
ENSDARG00000037267	6.95141	1.94087	0.874935	2.2183	0.0265342	0.116379
ENSDARG00000088167	2.6054	1.94023	1.61762	1.19944	0.230359	NA
ENSDARG00000087210	0.91349	1.93868	3.08865	0.627677	0.530216	NA
ENSDARG00000097441	7.52282	1.93811	1.02431	1.89212	0.0584751	0.204305
ENSDARG00000101387	2.02834	1.93768	2.04989	0.945261	0.344526	NA
ENSDARG00000090728	10.3552	1.93612	0.708437	2.73294	0.00627717	0.03791
ENSDARG00000113769	0.692479	1.93585	3.30634	0.585495	0.558215	NA
ENSDARG00000016788	2.58601	1.93168	1.79049	1.07886	0.280651	NA
ENSDARG00000086706	3.85016	1.9301	1.38365	1.39493	0.163036	0.399479
ENSDARG00000099803	4.0833	1.92988	1.18866	1.62357	0.104467	0.300717
ENSDARG00000097222	4.94626	1.92949	1.37418	1.4041	0.16029	0.396001
ENSDARG00000040965	0.56012	1.9283	3.97603	0.484982	0.627689	NA
ENSDARG00000087573	15.517	1.92452	0.720163	2.67234	0.00753252	0.0439668
ENSDARG00000023840	20.4954	1.92399	0.710842	2.70663	0.00679704	0.040403
ENSDARG00000075500	47.3105	1.92392	0.46819	4.10927	3.96909e-05	0.000489701
ENSDARG00000079467	7.04062	1.92319	1.13591	1.69308	0.0904404	0.27406
ENSDARG00000102116	5.0574	1.92251	1.26155	1.52393	0.127526	0.341938
ENSDARG00000097086	21.9968	1.92243	0.652217	2.94753	0.00320321	0.0219344
ENSDARG00000058082	9.73987	1.92111	0.817239	2.35073	0.0187367	0.0894227
ENSDARG00000061723	5.54881	1.9203	1.17754	1.63076	0.10294	0.297835
ENSDARG00000003381	20.3064	1.9198	0.566726	3.38753	0.000705256	0.00617381
ENSDARG00000087741	24.5476	1.91788	0.498861	3.84451	0.000120791	0.00132512
ENSDARG00000095649	1.83735	1.91671	1.51216	1.26753	0.204965	NA
ENSDARG00000031325	18.6901	1.91646	0.56692	3.38047	0.000723611	0.00630098
ENSDARG00000035630	23.0488	1.91513	1.27	1.50797	0.131561	0.348419
ENSDARG00000101918	2.54643	1.91437	1.9744	0.969596	0.332248	NA
ENSDARG00000080675	10.9398	1.9142	0.72424	2.64305	0.00821632	0.0471079
ENSDARG00000004988	8.66359	1.91271	1.33547	1.43223	0.152077	0.382525
ENSDARG00000091887	4.17627	1.91267	1.36275	1.40354	0.160455	0.3962
ENSDARG00000112125	2.31481	1.91259	1.56468	1.22235	0.221575	NA
ENSDARG00000043798	14.5354	1.91199	0.627086	3.049	0.00229602	0.0165482
ENSDARG00000078733	10.6944	1.91152	1.7197	1.11154	0.266335	0.535363
ENSDARG00000095102	6.2401	1.91143	1.08639	1.75944	0.0785029	0.248922
ENSDARG00000090468	419.507	1.91053	0.136273	14.0199	1.17854e-44	2.92406e-42
ENSDARG00000068923	2.17098	1.9097	2.15565	0.885908	0.375667	NA
ENSDARG00000099078	4.42699	1.90933	1.46954	1.29927	0.19385	0.442863
ENSDARG00000074362	19.3125	1.90919	0.802023	2.38047	0.0172906	0.0842076
ENSDARG00000058565	1.74531	1.90885	2.18896	0.872034	0.38319	NA
ENSDARG00000032242	13.0707	1.90848	0.717854	2.65859	0.00784684	0.0453919
ENSDARG00000058556	225.76	1.90663	0.183975	10.3635	3.63412e-25	3.96513e-23
ENSDARG00000022048	5.69007	1.90653	1.20828	1.57789	0.11459	0.318609
ENSDARG00000070331	6.40509	1.90626	0.946011	2.01505	0.0438997	0.16697
ENSDARG00000109210	2.16206	1.90622	1.67653	1.137	0.255538	NA
ENSDARG00000056250	14.9151	1.90612	1.0619	1.79501	0.0726527	0.236926
ENSDARG00000102574	1.79975	1.90553	2.31871	0.821807	0.411187	NA
ENSDARG00000096514	1.02312	1.90446	2.60578	0.73086	0.464865	NA
ENSDARG00000094417	1.33238	1.90445	2.36209	0.806255	0.420096	NA
ENSDARG00000039499	9.02914	1.90372	0.751712	2.53251	0.0113248	0.0606972
ENSDARG00000061437	16.2004	1.90316	1.29695	1.46741	0.142263	0.366361
ENSDARG00000100095	48.4181	1.9027	0.333245	5.70961	1.13234e-08	2.82105e-07
ENSDARG00000023082	28.7334	1.90222	0.461439	4.12236	3.75018e-05	0.000465677
ENSDARG00000060808	2.57578	1.90172	2.05037	0.927504	0.353665	NA
ENSDARG00000076699	2.27466	1.901	2.10783	0.901877	0.367122	NA
ENSDARG00000100214	2.92727	1.90022	1.40635	1.35117	0.176641	0.420345
ENSDARG00000091130	1.26952	1.89917	2.3484	0.808706	0.418684	NA
ENSDARG00000076013	1.00097	1.89849	2.53077	0.750165	0.453156	NA
ENSDARG00000024687	1.40641	1.89825	2.63693	0.719872	0.471604	NA
ENSDARG00000094713	4.63902	1.89813	1.62397	1.16883	0.242474	0.505897
ENSDARG00000101843	1.06874	1.898	2.81677	0.67382	0.500426	NA
ENSDARG00000105391	0.582474	1.89782	3.74463	0.506813	0.612286	NA
ENSDARG00000101917	0.657528	1.89781	3.6702	0.517088	0.605095	NA
ENSDARG00000094123	4.57173	1.89658	1.35951	1.39505	0.163002	0.399479
ENSDARG00000092423	6.13209	1.89642	1.07989	1.75612	0.0790679	0.250232
ENSDARG00000099291	66.4169	1.89632	0.336267	5.63933	1.70714e-08	4.15029e-07
ENSDARG00000069773	17.4072	1.89439	0.601219	3.15091	0.00162763	0.0125126
ENSDARG00000058716	5.92367	1.89298	1.43023	1.32356	0.18565	0.432999
ENSDARG00000005163	13.9069	1.88987	0.916118	2.06291	0.0391215	0.154095
ENSDARG00000105415	5.66423	1.88968	1.32501	1.42616	0.153822	0.385394
ENSDARG00000059003	10.7456	1.88835	0.860264	2.19508	0.0281578	0.121862
ENSDARG00000012534	4.68259	1.88779	1.13021	1.6703	0.0948609	0.282725
ENSDARG00000099880	5.87112	1.88742	1.07017	1.76366	0.0777894	0.24757
ENSDARG00000054837	97.9987	1.887	0.268135	7.03751	1.95711e-12	7.87714e-11
ENSDARG00000024299	2.94526	1.88571	1.91296	0.985756	0.324253	0.599925
ENSDARG00000012060	5.67795	1.88502	1.25771	1.49878	0.133932	0.352737
ENSDARG00000040045	25.6542	1.88479	0.519081	3.63102	0.000282307	0.00279215
ENSDARG00000096913	9.96696	1.88092	0.976668	1.92586	0.0541223	0.193728
ENSDARG00000100807	3.1385	1.8802	1.28451	1.46375	0.143263	0.367967
ENSDARG00000053450	0.63932	1.87955	3.63601	0.516927	0.605207	NA
ENSDARG00000057590	16.5327	1.87808	0.554034	3.38982	0.000699381	0.0061283
ENSDARG00000115805	3.13367	1.87741	1.57637	1.19097	0.233667	0.495396
ENSDARG00000088870	17.8105	1.87482	0.610754	3.06969	0.00214282	0.0156432
ENSDARG00000034677	40.5469	1.8742	0.431686	4.34158	1.41464e-05	0.000194992
ENSDARG00000098095	0.48751	1.87219	4.22821	0.442786	0.65792	NA
ENSDARG00000036830	3679.69	1.8719	0.0785338	23.8357	1.42638e-125	1.84533e-122
ENSDARG00000073850	9.82344	1.87134	0.898865	2.0819	0.0373519	0.149276
ENSDARG00000097243	128.659	1.87094	0.242665	7.70998	1.25834e-14	6.33086e-13
ENSDARG00000101814	9.34618	1.87005	1.03849	1.80075	0.0717427	0.235227
ENSDARG00000101955	4.55353	1.8694	1.17692	1.58838	0.112199	0.314478
ENSDARG00000086603	2.4253	1.86921	1.70383	1.09707	0.272613	NA
ENSDARG00000103264	2.27125	1.86773	2.20942	0.845349	0.397916	NA
ENSDARG00000091609	0.375185	1.86544	4.98223	0.374419	0.708092	NA
ENSDARG00000044672	1.50077	1.86535	2.25858	0.825895	0.408864	NA
ENSDARG00000045549	16.0023	1.86483	0.586584	3.17914	0.00147712	0.0115367
ENSDARG00000023272	0.393848	1.86308	5.32411	0.349932	0.72639	NA
ENSDARG00000098142	1.14239	1.86304	2.30849	0.80704	0.419643	NA
ENSDARG00000008790	8.84566	1.86212	1.02593	1.81505	0.0695157	0.230958
ENSDARG00000027131	2.65836	1.86187	1.60292	1.16155	0.245418	NA
ENSDARG00000099353	2.54542	1.86139	2.1493	0.866047	0.386464	NA
ENSDARG00000102975	36.6011	1.85857	0.421503	4.40938	1.03666e-05	0.000147263
ENSDARG00000099775	61.725	1.85809	0.423125	4.39134	1.12655e-05	0.00015891
ENSDARG00000105091	12.1892	1.85751	0.796107	2.33324	0.0196355	0.0927276
ENSDARG00000091906	31.0499	1.85722	0.462928	4.01189	6.02347e-05	0.000710268
ENSDARG00000000212	359.154	1.85702	0.137848	13.4715	2.30016e-41	5.27348e-39
ENSDARG00000095654	3.10995	1.85574	1.43844	1.2901	0.197015	0.447202
ENSDARG00000074728	1.63583	1.85524	1.97167	0.940951	0.34673	NA
ENSDARG00000096270	6.10626	1.85418	0.956122	1.93927	0.0524683	0.189758
ENSDARG00000095308	1.40419	1.85274	2.56454	0.722447	0.47002	NA
ENSDARG00000076828	7.71259	1.85246	0.877307	2.11153	0.0347265	0.141659
ENSDARG00000077461	5.6788	1.85169	1.18203	1.56654	0.117223	0.323452
ENSDARG00000090612	12.6385	1.85168	0.76415	2.42319	0.0153851	0.0767643
ENSDARG00000051731	1.50091	1.85121	2.53895	0.729124	0.465926	NA
ENSDARG00000026484	19.0604	1.851	0.758095	2.44165	0.0146203	0.0738643
ENSDARG00000115506	5.24506	1.84784	1.10376	1.67412	0.0941068	0.281319
ENSDARG00000025757	39.7512	1.8465	0.503419	3.66791	0.000244539	0.00246197
ENSDARG00000094433	6.45424	1.8462	0.953215	1.93681	0.0527682	0.190654
ENSDARG00000103308	2.29759	1.84523	1.64677	1.12051	0.262496	NA
ENSDARG00000006588	284.11	1.84361	0.194543	9.47663	2.62639e-21	2.22286e-19
ENSDARG00000060235	12.3236	1.84344	0.673403	2.7375	0.0061908	0.0374884
ENSDARG00000077313	2.24037	1.84339	1.81101	1.01788	0.308736	NA
ENSDARG00000095130	1.02098	1.84326	2.8585	0.644835	0.519034	NA
ENSDARG00000092151	1.01571	1.84231	2.89151	0.637145	0.52403	NA
ENSDARG00000099801	2.28234	1.84209	1.75268	1.05101	0.293252	NA
ENSDARG00000117755	1.72796	1.8416	1.76507	1.04336	0.296781	NA
ENSDARG00000108987	1.02006	1.84132	2.46133	0.7481	0.4544	NA
ENSDARG00000108401	0.637903	1.84122	3.92424	0.469193	0.638932	NA
ENSDARG00000011422	8.46361	1.84078	1.18975	1.5472	0.121815	0.331477
ENSDARG00000070502	14.8545	1.84008	0.732105	2.51342	0.0119568	0.0634335
ENSDARG00000095793	9.75617	1.84007	0.736015	2.50004	0.0124181	0.0652308
ENSDARG00000100292	0.455059	1.83962	4.71824	0.389894	0.696615	NA
ENSDARG00000090861	7.14382	1.83452	1.222	1.50124	0.133294	0.351615
ENSDARG00000117781	110.867	1.83408	0.244089	7.51399	5.73507e-14	2.69103e-12
ENSDARG00000016081	1.48617	1.83286	2.21706	0.826709	0.408402	NA
ENSDARG00000052646	0.830371	1.82987	3.25873	0.561529	0.574437	NA
ENSDARG00000104681	3.0812	1.82955	1.66046	1.10183	0.270534	0.540293
ENSDARG00000043468	5.78552	1.82943	0.961917	1.90186	0.0571899	0.20117
ENSDARG00000063361	3.08466	1.82822	1.66	1.10133	0.270751	0.540607
ENSDARG00000100865	1.37022	1.82821	2.08822	0.875488	0.381309	NA
ENSDARG00000042544	10.9305	1.82466	0.740302	2.46475	0.0137109	0.0704287
ENSDARG00000103164	5.20033	1.82398	1.12141	1.62651	0.103841	0.299581
ENSDARG00000052045	7.74374	1.82347	0.857183	2.12729	0.0333963	0.137816
ENSDARG00000110581	498.983	1.8233	0.148276	12.2966	9.44193e-35	1.76301e-32
ENSDARG00000075671	0.655952	1.82109	3.91114	0.465615	0.641491	NA
ENSDARG00000070972	2.56436	1.81969	1.72022	1.05783	0.290134	NA
ENSDARG00000017038	8.53145	1.81822	0.766458	2.37223	0.017681	0.0855795
ENSDARG00000040190	52.2069	1.81798	0.341442	5.32441	1.01282e-07	2.16322e-06
ENSDARG00000051861	376.347	1.81428	0.140431	12.9194	3.50003e-38	7.37122e-36
ENSDARG00000079933	14.5631	1.81398	0.972679	1.86493	0.0621907	0.213535
ENSDARG00000095440	2.21362	1.8138	3.44578	0.526383	0.598622	NA
ENSDARG00000090255	1.62172	1.81218	2.43324	0.744761	0.456416	NA
ENSDARG00000069279	14.1734	1.8119	0.635126	2.85283	0.00433321	0.0280397
ENSDARG00000101721	1.70573	1.81055	1.77449	1.02032	0.307577	NA
ENSDARG00000109749	0.421308	1.81045	4.79431	0.377624	0.70571	NA
ENSDARG00000099068	33.321	1.80986	0.767952	2.35674	0.0184361	0.0883137
ENSDARG00000052680	83.6017	1.80932	0.298348	6.06444	1.32413e-09	3.76494e-08
ENSDARG00000056036	2.50309	1.80825	1.48055	1.22133	0.221961	NA
ENSDARG00000005586	4.12791	1.80813	1.47157	1.22871	0.219182	0.477467
ENSDARG00000061549	3.05282	1.80768	1.43859	1.25656	0.208912	0.463799
ENSDARG00000040705	183.402	1.8072	0.212342	8.5108	1.72731e-17	1.10159e-15
ENSDARG00000105427	2.01048	1.80678	1.86197	0.97036	0.331867	NA
ENSDARG00000105407	129.141	1.80453	0.276219	6.53296	6.4484e-11	2.13127e-09
ENSDARG00000000161	2.53867	1.80224	1.48741	1.21166	0.225641	NA
ENSDARG00000093602	2.82847	1.8021	1.62285	1.11045	0.266804	NA
ENSDARG00000101049	2.26005	1.799	1.83125	0.98239	0.325908	NA
ENSDARG00000068240	3.73273	1.79868	1.29961	1.38401	0.166354	0.404757
ENSDARG00000058538	14.6052	1.79828	0.781233	2.30184	0.0213441	0.099102
ENSDARG00000058873	70.2732	1.79648	0.314142	5.71868	1.07357e-08	2.6817e-07
ENSDARG00000019250	5.78287	1.79642	1.26228	1.42316	0.154691	0.386772
ENSDARG00000043646	10.0822	1.79625	0.76082	2.36094	0.0182288	0.0875989
ENSDARG00000039108	1.83317	1.79588	1.95537	0.918436	0.358391	NA
ENSDARG00000077783	1.68912	1.79451	2.06802	0.867744	0.385535	NA
ENSDARG00000079555	6.69566	1.7944	1.18952	1.5085	0.131426	0.348213
ENSDARG00000037068	11.9205	1.79409	0.931083	1.92689	0.0539933	0.193422
ENSDARG00000043442	117.591	1.79399	0.221285	8.10714	5.18237e-16	2.97035e-14
ENSDARG00000096967	3.94796	1.78921	1.53576	1.16503	0.244007	0.507583
ENSDARG00000087983	3.66754	1.78464	1.23977	1.43948	0.150013	0.379369
ENSDARG00000097653	65.1135	1.78418	0.36643	4.86909	1.12114e-06	2.00455e-05
ENSDARG00000098700	218.88	1.78147	0.17865	9.97181	2.02495e-23	1.98248e-21
ENSDARG00000096836	1.24968	1.78036	2.4189	0.73602	0.461719	NA
ENSDARG00000056836	37.9293	1.7801	0.385758	4.61454	3.93958e-06	6.15613e-05
ENSDARG00000035178	8.33493	1.77891	0.798369	2.22818	0.0258685	0.113887
ENSDARG00000086236	12.0258	1.77867	0.708195	2.51156	0.0120201	0.0636199
ENSDARG00000063313	22.7555	1.77824	0.680366	2.61365	0.00895804	0.050466
ENSDARG00000103476	6.04793	1.77784	1.16585	1.52492	0.127279	0.341421
ENSDARG00000079912	1.52739	1.77515	2.17864	0.814796	0.415189	NA
ENSDARG00000055642	73.5565	1.77336	0.371308	4.77597	1.78841e-06	3.04432e-05
ENSDARG00000099819	54.5534	1.77294	0.329378	5.38269	7.33809e-08	1.61688e-06
ENSDARG00000114172	16.9179	1.77207	0.666961	2.65693	0.00788561	0.045587
ENSDARG00000101913	5.15458	1.77073	1.06504	1.6626	0.0963916	0.285176
ENSDARG00000033949	1.73877	1.77046	2.01247	0.879747	0.378996	NA
ENSDARG00000074466	71.2665	1.7704	0.279144	6.34224	2.26449e-10	7.08368e-09
ENSDARG00000094281	5.73648	1.76992	1.0045	1.76199	0.0780704	0.248072
ENSDARG00000071592	12.9701	1.76937	0.800174	2.21123	0.0270201	0.118039
ENSDARG00000060980	5.47831	1.76886	1.06476	1.66127	0.0966589	0.285593
ENSDARG00000096904	16.7352	1.7678	0.734395	2.40716	0.0160772	0.0794085
ENSDARG00000093651	4.09082	1.76756	1.56762	1.12754	0.259514	0.52783
ENSDARG00000110528	2.48222	1.76656	1.88086	0.939231	0.347612	NA
ENSDARG00000010002	10.8908	1.7664	1.31052	1.34786	0.177704	0.421654
ENSDARG00000071578	26.7822	1.76592	0.517254	3.41403	0.000640105	0.0056943
ENSDARG00000115543	1.66647	1.76536	1.96268	0.899463	0.368406	NA
ENSDARG00000020718	1.72809	1.76483	3.89345	0.453282	0.650345	NA
ENSDARG00000054616	465.413	1.76113	0.30237	5.82442	5.73128e-09	1.50239e-07
ENSDARG00000099509	5.31882	1.75993	1.25739	1.39967	0.161613	0.397638
ENSDARG00000115887	6.70444	1.75769	1.04246	1.6861	0.0917773	0.276743
ENSDARG00000100900	12.7977	1.75646	0.703328	2.49735	0.0125124	0.0656122
ENSDARG00000020981	5.45613	1.75535	0.941195	1.86502	0.062179	0.213535
ENSDARG00000041117	4.38215	1.75509	1.30079	1.34924	0.177259	0.421145
ENSDARG00000053488	3.66111	1.75504	1.59085	1.10321	0.269935	0.539811
ENSDARG00000093584	65.5228	1.75448	0.27968	6.27315	3.53824e-10	1.08434e-08
ENSDARG00000097320	1.23469	1.75282	2.58659	0.677659	0.497988	NA
ENSDARG00000075436	3.75723	1.75222	1.37339	1.27584	0.202012	0.45412
ENSDARG00000097436	0.400878	1.7504	4.93834	0.354451	0.723001	NA
ENSDARG00000102458	6.94985	1.74668	0.895664	1.95015	0.0511582	0.186359
ENSDARG00000020417	6.47224	1.74439	0.962375	1.81259	0.0698953	0.231808
ENSDARG00000105046	55.0642	1.74384	0.395766	4.40624	1.05181e-05	0.000149064
ENSDARG00000094388	2.35494	1.74264	1.60782	1.08385	0.278429	NA
ENSDARG00000056773	24.7796	1.74145	0.488564	3.56442	0.000364656	0.00348147
ENSDARG00000077207	6.02902	1.7409	1.07378	1.62128	0.104957	0.30144
ENSDARG00000060397	10.1325	1.7388	0.794559	2.18839	0.0286415	0.12322
ENSDARG00000060551	3.34178	1.73732	1.54059	1.12769	0.259449	0.52783
ENSDARG00000088497	3.04061	1.73436	1.65238	1.04961	0.293895	0.566341
ENSDARG00000070041	0.8012	1.73418	3.23126	0.536689	0.591482	NA
ENSDARG00000069978	92.7941	1.73394	0.250239	6.92914	4.23406e-12	1.62129e-10
ENSDARG00000030107	89.9749	1.73193	0.247071	7.00986	2.38552e-12	9.55897e-11
ENSDARG00000042807	19.8268	1.73165	0.791857	2.18682	0.0287558	0.123535
ENSDARG00000093098	112.642	1.72898	0.228017	7.58266	3.38554e-14	1.6265e-12
ENSDARG00000111240	21.8928	1.72888	0.594518	2.90803	0.0036371	0.0243441
ENSDARG00000102225	1.96019	1.72772	2.2138	0.780432	0.435137	NA
ENSDARG00000098015	1.90492	1.72764	6.12998	0.281835	0.77807	NA
ENSDARG00000040864	313.246	1.72757	0.161239	10.7143	8.71814e-27	1.06691e-24
ENSDARG00000096478	1.04836	1.72597	7.15658	0.241172	0.809422	NA
ENSDARG00000045262	210.419	1.72554	0.163353	10.5632	4.4116e-26	5.05714e-24
ENSDARG00000045141	12554.8	1.72548	0.0817689	21.1019	7.63708e-99	6.91614e-96
ENSDARG00000071667	11.7519	1.72366	0.797903	2.16024	0.030754	0.129388
ENSDARG00000117493	3.07317	1.72346	1.63523	1.05395	0.291904	0.564223
ENSDARG00000094489	10.5273	1.72341	0.850693	2.0259	0.0427755	0.164038
ENSDARG00000109164	1.35275	1.72109	2.17462	0.791442	0.428686	NA
ENSDARG00000104890	39.2555	1.72029	0.412038	4.17508	2.97884e-05	0.000379949
ENSDARG00000105507	5.53514	1.72016	1.44797	1.18798	0.234843	0.496554
ENSDARG00000078875	9.43377	1.71686	0.768808	2.23314	0.0255397	0.113099
ENSDARG00000103929	22.6821	1.71278	0.527387	3.24768	0.00116349	0.00942869
ENSDARG00000096928	5.22799	1.71128	1.15214	1.48531	0.137462	0.358482
ENSDARG00000017266	3.6619	1.71087	1.65924	1.03112	0.302485	0.576271
ENSDARG00000056764	86.0295	1.71082	0.476993	3.58667	0.000334928	0.00322511
ENSDARG00000102272	9.891	1.71074	0.865157	1.97737	0.0479996	0.177894
ENSDARG00000020178	3.30305	1.70897	1.50429	1.13607	0.255928	0.523297
ENSDARG00000060655	6.33699	1.70677	0.896167	1.90453	0.0568417	0.200474
ENSDARG00000100139	14.5644	1.70521	0.639388	2.66693	0.00765467	0.0445363
ENSDARG00000008727	6.32064	1.70471	1.48982	1.14424	0.252524	0.519091
ENSDARG00000053820	115.005	1.70386	0.247405	6.88691	5.70181e-12	2.14701e-10
ENSDARG00000006372	127.167	1.70301	0.239589	7.10805	1.17696e-12	4.85583e-11
ENSDARG00000101271	31.3195	1.70229	0.494622	3.4416	0.000578275	0.00523424
ENSDARG00000087717	2.69185	1.70194	1.57327	1.08179	0.279346	NA
ENSDARG00000097542	10.9354	1.70142	0.879302	1.93496	0.0529949	0.191052
ENSDARG00000068148	17.8043	1.7009	0.543107	3.13179	0.00173745	0.0131867
ENSDARG00000097973	12.07	1.70065	0.655933	2.59272	0.00952215	0.0530335
ENSDARG00000037758	9.67589	1.70028	1.30943	1.29849	0.194119	0.443142
ENSDARG00000116442	2.53877	1.70027	1.65049	1.03016	0.302935	NA
ENSDARG00000043198	15.1911	1.69795	0.575215	2.95185	0.00315876	0.0216628
ENSDARG00000097044	10.5229	1.69785	0.848609	2.00074	0.0454202	0.17082
ENSDARG00000071701	9.54684	1.69012	0.836739	2.01988	0.0433955	0.165776
ENSDARG00000092170	114.626	1.69	0.252004	6.70623	1.99711e-11	6.94274e-10
ENSDARG00000074390	214.305	1.68978	0.154446	10.9409	7.34678e-28	9.78419e-26
ENSDARG00000054373	2.81907	1.68974	1.39373	1.21238	0.225365	NA
ENSDARG00000014047	94.7409	1.68936	0.263842	6.40292	1.52436e-10	4.86076e-09
ENSDARG00000012972	747.576	1.68899	0.127636	13.2329	5.66789e-40	1.23683e-37
ENSDARG00000016750	30.16	1.68869	0.475194	3.55368	0.000379877	0.00361742
ENSDARG00000058244	15.5521	1.68845	0.63699	2.65068	0.00803309	0.0462477
ENSDARG00000014488	27.7548	1.6859	0.553261	3.04721	0.00230977	0.0166274
ENSDARG00000025162	3.38056	1.68567	1.21718	1.38489	0.166085	0.404265
ENSDARG00000037914	15.9452	1.68501	0.66973	2.51595	0.0118711	0.0630896
ENSDARG00000054510	820.532	1.68192	0.140611	11.9615	5.65238e-33	9.47925e-31
ENSDARG00000100662	13.7412	1.67924	0.621961	2.69991	0.00693589	0.041093
ENSDARG00000002197	311.532	1.67819	0.139382	12.0403	2.18279e-33	3.7652e-31
ENSDARG00000020777	77.1487	1.67588	0.325123	5.15459	2.54187e-07	5.06473e-06
ENSDARG00000098640	6.30953	1.67498	0.93866	1.78444	0.0743525	0.240606
[truncated: 20,694 more rows]

## Sheet: WT3d_MUT3d
	baseMean	log2FoldChange	lfcSE	stat	pvalue	padj
[truncated: 22,468 more rows]

## Sheet: WT7d_MUT7d
	baseMean	log2FoldChange	lfcSE	stat	pvalue	padj
[truncated: 22,468 more rows]

[truncated: 1 more sheets: WT15d_MUT15d]
