# Supplementary material for: Knockout of thyroid hormone receptor alpha a (thraa) enhances cardiac regeneration in zebrafish through metabolic and hypoxic regulation
Source: Cell Commun Signal. 2025 Jul 16;23:340. doi: 10.1186/s12964-025-02350-5 (PMC12265366; doi:10.1186/s12964-025-02350-5)
Supplement: Supplementary file 6 — Supplementary Material 6 [file 12964_2025_2350_MOESM6_ESM.xlsx]

## Sheet: gene_cluster
	gene	cluster
1	ENSDARG00000075963	cluster_1
3	ENSDARG00000000212	cluster_1
10	ENSDARG00000090847	cluster_1
12	ENSDARG00000069046	cluster_1
14	ENSDARG00000059369	cluster_1
19	ENSDARG00000103459	cluster_1
21	ENSDARG00000022615	cluster_1
22	ENSDARG00000087093	cluster_1
24	ENSDARG00000056836	cluster_1
26	ENSDARG00000014717	cluster_1
27	ENSDARG00000041433	cluster_1
28	ENSDARG00000068288	cluster_1
30	ENSDARG00000088202	cluster_1
34	ENSDARG00000100287	cluster_1
37	ENSDARG00000044976	cluster_1
38	ENSDARG00000096454	cluster_1
39	ENSDARG00000062003	cluster_1
40	ENSDARG00000017799	cluster_1
44	ENSDARG00000060682	cluster_1
45	ENSDARG00000041252	cluster_1
51	ENSDARG00000043128	cluster_1
54	ENSDARG00000117485	cluster_1
56	ENSDARG00000101645	cluster_1
57	ENSDARG00000102059	cluster_1
67	ENSDARG00000114141	cluster_1
68	ENSDARG00000014103	cluster_1
69	ENSDARG00000055395	cluster_1
70	ENSDARG00000117593	cluster_1
75	ENSDARG00000042544	cluster_1
78	ENSDARG00000062788	cluster_1
81	ENSDARG00000023082	cluster_1
89	ENSDARG00000104919	cluster_1
90	ENSDARG00000104016	cluster_1
91	ENSDARG00000076140	cluster_1
92	ENSDARG00000097651	cluster_1
93	ENSDARG00000099902	cluster_1
95	ENSDARG00000052652	cluster_1
98	ENSDARG00000087469	cluster_1
101	ENSDARG00000099374	cluster_1
102	ENSDARG00000070331	cluster_1
103	ENSDARG00000076158	cluster_1
105	ENSDARG00000052288	cluster_1
108	ENSDARG00000094104	cluster_1
110	ENSDARG00000074771	cluster_1
118	ENSDARG00000079296	cluster_1
119	ENSDARG00000090072	cluster_1
123	ENSDARG00000061231	cluster_1
126	ENSDARG00000044655	cluster_1
127	ENSDARG00000117599	cluster_1
128	ENSDARG00000036337	cluster_1
130	ENSDARG00000090623	cluster_1
135	ENSDARG00000112569	cluster_1
137	ENSDARG00000077540	cluster_1
141	ENSDARG00000109626	cluster_1
147	ENSDARG00000074150	cluster_1
152	ENSDARG00000016364	cluster_1
164	ENSDARG00000069988	cluster_1
166	ENSDARG00000042055	cluster_1
169	ENSDARG00000113315	cluster_1
172	ENSDARG00000099619	cluster_1
175	ENSDARG00000092872	cluster_1
177	ENSDARG00000035732	cluster_1
178	ENSDARG00000102591	cluster_1
180	ENSDARG00000071025	cluster_1
185	ENSDARG00000039512	cluster_1
186	ENSDARG00000017007	cluster_1
187	ENSDARG00000058538	cluster_1
190	ENSDARG00000011190	cluster_1
193	ENSDARG00000087732	cluster_1
197	ENSDARG00000075436	cluster_1
199	ENSDARG00000020656	cluster_1
200	ENSDARG00000007080	cluster_1
202	ENSDARG00000086254	cluster_1
207	ENSDARG00000059581	cluster_1
210	ENSDARG00000043133	cluster_1
213	ENSDARG00000043664	cluster_1
215	ENSDARG00000114424	cluster_1
216	ENSDARG00000088137	cluster_1
217	ENSDARG00000058557	cluster_1
218	ENSDARG00000103917	cluster_1
220	ENSDARG00000096299	cluster_1
222	ENSDARG00000001909	cluster_1
223	ENSDARG00000115610	cluster_1
224	ENSDARG00000069559	cluster_1
225	ENSDARG00000097024	cluster_1
230	ENSDARG00000097123	cluster_1
234	ENSDARG00000043923	cluster_1
237	ENSDARG00000005010	cluster_1
241	ENSDARG00000068127	cluster_1
242	ENSDARG00000099803	cluster_1
243	ENSDARG00000043963	cluster_1
244	ENSDARG00000095292	cluster_1
245	ENSDARG00000104435	cluster_1
246	ENSDARG00000042277	cluster_1
251	ENSDARG00000045958	cluster_1
254	ENSDARG00000063435	cluster_1
258	ENSDARG00000026925	cluster_1
260	ENSDARG00000045982	cluster_1
264	ENSDARG00000093633	cluster_1
266	ENSDARG00000011273	cluster_1
268	ENSDARG00000059370	cluster_1
271	ENSDARG00000052948	cluster_1
275	ENSDARG00000096623	cluster_1
276	ENSDARG00000104188	cluster_1
280	ENSDARG00000117231	cluster_1
281	ENSDARG00000078244	cluster_1
282	ENSDARG00000099265	cluster_1
283	ENSDARG00000059630	cluster_1
292	ENSDARG00000086603	cluster_1
294	ENSDARG00000079637	cluster_1
295	ENSDARG00000019125	cluster_1
297	ENSDARG00000086057	cluster_1
300	ENSDARG00000105367	cluster_1
306	ENSDARG00000052688	cluster_1
307	ENSDARG00000026296	cluster_1
308	ENSDARG00000101728	cluster_1
309	ENSDARG00000101986	cluster_1
310	ENSDARG00000097901	cluster_1
312	ENSDARG00000086261	cluster_1
317	ENSDARG00000002097	cluster_1
325	ENSDARG00000078643	cluster_1
328	ENSDARG00000104179	cluster_1
333	ENSDARG00000098295	cluster_1
335	ENSDARG00000053569	cluster_1
337	ENSDARG00000103929	cluster_1
339	ENSDARG00000070271	cluster_1
340	ENSDARG00000057983	cluster_1
346	ENSDARG00000070780	cluster_1
348	ENSDARG00000097979	cluster_1
349	ENSDARG00000104593	cluster_1
351	ENSDARG00000070346	cluster_1
352	ENSDARG00000097169	cluster_1
354	ENSDARG00000007358	cluster_1
355	ENSDARG00000060980	cluster_1
356	ENSDARG00000070903	cluster_1
359	ENSDARG00000057121	cluster_1
364	ENSDARG00000063180	cluster_1
366	ENSDARG00000075334	cluster_1
371	ENSDARG00000010347	cluster_1
373	ENSDARG00000037917	cluster_1
375	ENSDARG00000112168	cluster_1
376	ENSDARG00000043442	cluster_1
377	ENSDARG00000031246	cluster_1
379	ENSDARG00000006797	cluster_1
384	ENSDARG00000041301	cluster_1
385	ENSDARG00000096700	cluster_1
389	ENSDARG00000096861	cluster_1
391	ENSDARG00000056443	cluster_1
394	ENSDARG00000094457	cluster_1
408	ENSDARG00000102468	cluster_1
409	ENSDARG00000061481	cluster_1
410	ENSDARG00000095615	cluster_1
413	ENSDARG00000101256	cluster_1
418	ENSDARG00000093234	cluster_1
419	ENSDARG00000105410	cluster_1
420	ENSDARG00000096305	cluster_1
421	ENSDARG00000043066	cluster_1
422	ENSDARG00000105641	cluster_1
423	ENSDARG00000105584	cluster_1
432	ENSDARG00000101374	cluster_1
437	ENSDARG00000071648	cluster_1
438	ENSDARG00000053625	cluster_1
439	ENSDARG00000035665	cluster_1
441	ENSDARG00000038639	cluster_1
443	ENSDARG00000100084	cluster_1
444	ENSDARG00000102087	cluster_1
449	ENSDARG00000077224	cluster_1
455	ENSDARG00000027828	cluster_1
456	ENSDARG00000077098	cluster_1
457	ENSDARG00000016212	cluster_1
464	ENSDARG00000041358	cluster_1
467	ENSDARG00000056719	cluster_1
468	ENSDARG00000094965	cluster_1
469	ENSDARG00000103923	cluster_1
470	ENSDARG00000069415	cluster_1
472	ENSDARG00000022614	cluster_1
473	ENSDARG00000058389	cluster_1
479	ENSDARG00000092550	cluster_1
485	ENSDARG00000098193	cluster_1
492	ENSDARG00000101089	cluster_1
495	ENSDARG00000075854	cluster_1
500	ENSDARG00000045131	cluster_1
504	ENSDARG00000004539	cluster_1
507	ENSDARG00000086453	cluster_1
508	ENSDARG00000019726	cluster_1
509	ENSDARG00000020509	cluster_1
519	ENSDARG00000044815	cluster_1
527	ENSDARG00000042221	cluster_1
533	ENSDARG00000101234	cluster_1
535	ENSDARG00000045557	cluster_1
536	ENSDARG00000069912	cluster_1
537	ENSDARG00000043667	cluster_1
539	ENSDARG00000103609	cluster_1
541	ENSDARG00000100538	cluster_1
542	ENSDARG00000034677	cluster_1
550	ENSDARG00000089361	cluster_1
552	ENSDARG00000078468	cluster_1
555	ENSDARG00000017446	cluster_1
556	ENSDARG00000101676	cluster_1
558	ENSDARG00000109859	cluster_1
561	ENSDARG00000099164	cluster_1
562	ENSDARG00000033999	cluster_1
568	ENSDARG00000078828	cluster_1
572	ENSDARG00000070339	cluster_1
574	ENSDARG00000116815	cluster_1
576	ENSDARG00000097974	cluster_1
578	ENSDARG00000093449	cluster_1
579	ENSDARG00000090946	cluster_1
589	ENSDARG00000103158	cluster_1
591	ENSDARG00000043814	cluster_1
595	ENSDARG00000078964	cluster_1
596	ENSDARG00000031587	cluster_1
598	ENSDARG00000098377	cluster_1
601	ENSDARG00000105485	cluster_1
612	ENSDARG00000020944	cluster_1
615	ENSDARG00000041381	cluster_1
624	ENSDARG00000035961	cluster_1
630	ENSDARG00000117369	cluster_1
632	ENSDARG00000061021	cluster_1
639	ENSDARG00000044175	cluster_1
641	ENSDARG00000102540	cluster_1
644	ENSDARG00000086762	cluster_1
650	ENSDARG00000100962	cluster_1
653	ENSDARG00000013839	cluster_1
657	ENSDARG00000100274	cluster_1
659	ENSDARG00000035435	cluster_1
662	ENSDARG00000060124	cluster_1
666	ENSDARG00000092998	cluster_1
667	ENSDARG00000061916	cluster_1
669	ENSDARG00000096502	cluster_1
671	ENSDARG00000098777	cluster_1
672	ENSDARG00000033380	cluster_1
673	ENSDARG00000092499	cluster_1
674	ENSDARG00000106873	cluster_1
678	ENSDARG00000098769	cluster_1
683	ENSDARG00000103132	cluster_1
684	ENSDARG00000040621	cluster_1
687	ENSDARG00000087074	cluster_1
689	ENSDARG00000095698	cluster_1
690	ENSDARG00000062429	cluster_1
699	ENSDARG00000103841	cluster_1
707	ENSDARG00000012586	cluster_1
712	ENSDARG00000103362	cluster_1
713	ENSDARG00000098868	cluster_1
717	ENSDARG00000001760	cluster_1
724	ENSDARG00000098599	cluster_1
725	ENSDARG00000022895	cluster_1
727	ENSDARG00000116076	cluster_1
731	ENSDARG00000053666	cluster_1
732	ENSDARG00000041991	cluster_1
735	ENSDARG00000036462	cluster_1
741	ENSDARG00000005232	cluster_1
744	ENSDARG00000017605	cluster_1
745	ENSDARG00000088810	cluster_1
747	ENSDARG00000100053	cluster_1
748	ENSDARG00000007412	cluster_1
751	ENSDARG00000046007	cluster_1
755	ENSDARG00000103976	cluster_1
757	ENSDARG00000101434	cluster_1
759	ENSDARG00000101814	cluster_1
760	ENSDARG00000086326	cluster_1
761	ENSDARG00000054931	cluster_1
763	ENSDARG00000045444	cluster_1
764	ENSDARG00000100366	cluster_1
766	ENSDARG00000007697	cluster_1
772	ENSDARG00000007217	cluster_1
779	ENSDARG00000000229	cluster_1
788	ENSDARG00000052405	cluster_1
790	ENSDARG00000001803	cluster_1
791	ENSDARG00000031560	cluster_1
792	ENSDARG00000101076	cluster_1
794	ENSDARG00000100462	cluster_1
795	ENSDARG00000062325	cluster_1
799	ENSDARG00000058160	cluster_1
800	ENSDARG00000051785	cluster_1
804	ENSDARG00000059582	cluster_1
805	ENSDARG00000060600	cluster_1
806	ENSDARG00000062530	cluster_1
811	ENSDARG00000090337	cluster_1
818	ENSDARG00000096403	cluster_1
821	ENSDARG00000074526	cluster_1
823	ENSDARG00000059711	cluster_1
826	ENSDARG00000027088	cluster_1
827	ENSDARG00000045254	cluster_1
828	ENSDARG00000076526	cluster_1
834	ENSDARG00000099876	cluster_1
835	ENSDARG00000020488	cluster_1
837	ENSDARG00000105179	cluster_1
838	ENSDARG00000061752	cluster_1
841	ENSDARG00000098860	cluster_1
849	ENSDARG00000089569	cluster_1
850	ENSDARG00000102419	cluster_1
851	ENSDARG00000053961	cluster_1
853	ENSDARG00000117662	cluster_1
864	ENSDARG00000063309	cluster_1
866	ENSDARG00000067829	cluster_1
869	ENSDARG00000104869	cluster_1
873	ENSDARG00000067976	cluster_1
876	ENSDARG00000112495	cluster_1
879	ENSDARG00000032951	cluster_1
880	ENSDARG00000057644	cluster_1
881	ENSDARG00000100190	cluster_1
882	ENSDARG00000075100	cluster_1
883	ENSDARG00000104567	cluster_1
885	ENSDARG00000090988	cluster_1
886	ENSDARG00000073753	cluster_1
890	ENSDARG00000090371	cluster_1
891	ENSDARG00000078603	cluster_1
892	ENSDARG00000015506	cluster_1
902	ENSDARG00000045556	cluster_1
903	ENSDARG00000013607	cluster_1
904	ENSDARG00000087020	cluster_1
912	ENSDARG00000098674	cluster_1
913	ENSDARG00000012044	cluster_1
915	ENSDARG00000003381	cluster_1
919	ENSDARG00000052344	cluster_1
922	ENSDARG00000037186	cluster_1
925	ENSDARG00000090202	cluster_1
926	ENSDARG00000014488	cluster_1
930	ENSDARG00000042344	cluster_1
932	ENSDARG00000075806	cluster_1
935	ENSDARG00000056029	cluster_1
936	ENSDARG00000044356	cluster_1
937	ENSDARG00000007918	cluster_1
938	ENSDARG00000097845	cluster_1
940	ENSDARG00000058231	cluster_1
942	ENSDARG00000057262	cluster_1
944	ENSDARG00000042872	cluster_1
945	ENSDARG00000102377	cluster_1
946	ENSDARG00000063627	cluster_1
955	ENSDARG00000074401	cluster_1
957	ENSDARG00000099745	cluster_1
958	ENSDARG00000016093	cluster_1
959	ENSDARG00000086450	cluster_1
965	ENSDARG00000104809	cluster_1
966	ENSDARG00000101081	cluster_1
969	ENSDARG00000000747	cluster_1
974	ENSDARG00000036281	cluster_1
978	ENSDARG00000025808	cluster_1
980	ENSDARG00000091521	cluster_1
982	ENSDARG00000059116	cluster_1
984	ENSDARG00000089382	cluster_1
985	ENSDARG00000061993	cluster_1
986	ENSDARG00000091746	cluster_1
990	ENSDARG00000097815	cluster_1
994	ENSDARG00000087779	cluster_1
995	ENSDARG00000104314	cluster_1
997	ENSDARG00000067545	cluster_1
998	ENSDARG00000078401	cluster_1
1003	ENSDARG00000051902	cluster_1
1005	ENSDARG00000074850	cluster_1
1006	ENSDARG00000045893	cluster_1
1008	ENSDARG00000006978	cluster_1
1009	ENSDARG00000004074	cluster_1
1012	ENSDARG00000044143	cluster_1
1013	ENSDARG00000103665	cluster_1
1014	ENSDARG00000078214	cluster_1
1015	ENSDARG00000077469	cluster_1
1016	ENSDARG00000100854	cluster_1
1019	ENSDARG00000078571	cluster_1
1022	ENSDARG00000101281	cluster_1
1027	ENSDARG00000029524	cluster_1
1029	ENSDARG00000101259	cluster_1
1030	ENSDARG00000077180	cluster_1
1031	ENSDARG00000003046	cluster_1
1038	ENSDARG00000017359	cluster_1
1039	ENSDARG00000057105	cluster_1
1046	ENSDARG00000091801	cluster_1
1047	ENSDARG00000078915	cluster_1
1057	ENSDARG00000076791	cluster_1
1065	ENSDARG00000117824	cluster_1
1072	ENSDARG00000017199	cluster_1
1075	ENSDARG00000056347	cluster_1
1077	ENSDARG00000054154	cluster_1
1078	ENSDARG00000010108	cluster_1
1079	ENSDARG00000010002	cluster_1
1082	ENSDARG00000018968	cluster_1
1084	ENSDARG00000088750	cluster_1
1085	ENSDARG00000077809	cluster_1
1091	ENSDARG00000019791	cluster_1
1093	ENSDARG00000016484	cluster_1
1095	ENSDARG00000059587	cluster_1
1096	ENSDARG00000077721	cluster_1
1099	ENSDARG00000074034	cluster_1
1100	ENSDARG00000103635	cluster_1
1103	ENSDARG00000079605	cluster_1
1104	ENSDARG00000055901	cluster_1
1106	ENSDARG00000104353	cluster_1
1107	ENSDARG00000086735	cluster_1
1114	ENSDARG00000023950	cluster_1
1115	ENSDARG00000104491	cluster_1
1117	ENSDARG00000042329	cluster_1
1120	ENSDARG00000075034	cluster_1
1121	ENSDARG00000004806	cluster_1
1122	ENSDARG00000018726	cluster_1
1123	ENSDARG00000004588	cluster_1
1125	ENSDARG00000071652	cluster_1
1130	ENSDARG00000060618	cluster_1
1132	ENSDARG00000020278	cluster_1
1133	ENSDARG00000086091	cluster_1
1135	ENSDARG00000071406	cluster_1
1137	ENSDARG00000061165	cluster_1
1140	ENSDARG00000067670	cluster_1
1142	ENSDARG00000023299	cluster_1
1143	ENSDARG00000105077	cluster_1
1144	ENSDARG00000104024	cluster_1
1145	ENSDARG00000062612	cluster_1
1149	ENSDARG00000011079	cluster_1
1151	ENSDARG00000003750	cluster_1
1153	ENSDARG00000017696	cluster_1
1157	ENSDARG00000004537	cluster_1
1159	ENSDARG00000087483	cluster_1
1160	ENSDARG00000101289	cluster_1
1162	ENSDARG00000091931	cluster_1
1166	ENSDARG00000009864	cluster_1
1167	ENSDARG00000100206	cluster_1
1168	ENSDARG00000078442	cluster_1
1170	ENSDARG00000099742	cluster_1
1173	ENSDARG00000075156	cluster_1
1179	ENSDARG00000006392	cluster_1
1181	ENSDARG00000014329	cluster_1
1183	ENSDARG00000067607	cluster_1
1185	ENSDARG00000037109	cluster_1
1193	ENSDARG00000117646	cluster_1
1195	ENSDARG00000059075	cluster_1
1197	ENSDARG00000002830	cluster_1
1200	ENSDARG00000010183	cluster_1
1201	ENSDARG00000004774	cluster_1
1202	ENSDARG00000086314	cluster_1
1203	ENSDARG00000001754	cluster_1
1205	ENSDARG00000078954	cluster_1
1206	ENSDARG00000024894	cluster_1
1214	ENSDARG00000042210	cluster_1
1215	ENSDARG00000098021	cluster_1
1216	ENSDARG00000052480	cluster_1
1218	ENSDARG00000108326	cluster_1
1219	ENSDARG00000074794	cluster_1
1222	ENSDARG00000060168	cluster_1
1225	ENSDARG00000057929	cluster_1
1228	ENSDARG00000075380	cluster_1
1229	ENSDARG00000033170	cluster_1
1230	ENSDARG00000098508	cluster_1
1235	ENSDARG00000075045	cluster_1
1236	ENSDARG00000094815	cluster_1
1240	ENSDARG00000042590	cluster_1
1241	ENSDARG00000069745	cluster_1
1242	ENSDARG00000004517	cluster_1
1246	ENSDARG00000075857	cluster_1
1249	ENSDARG00000104531	cluster_1
1250	ENSDARG00000060027	cluster_1
1253	ENSDARG00000092033	cluster_1
1255	ENSDARG00000105657	cluster_1
1256	ENSDARG00000098722	cluster_1
1257	ENSDARG00000004141	cluster_1
1259	ENSDARG00000059001	cluster_1
1261	ENSDARG00000059805	cluster_1
1262	ENSDARG00000077205	cluster_1
1264	ENSDARG00000110040	cluster_1
1269	ENSDARG00000056978	cluster_1
1270	ENSDARG00000060521	cluster_1
1272	ENSDARG00000114063	cluster_1
1275	ENSDARG00000079947	cluster_1
1276	ENSDARG00000114508	cluster_1
1277	ENSDARG00000053912	cluster_1
1278	ENSDARG00000035427	cluster_1
1283	ENSDARG00000060992	cluster_1
1287	ENSDARG00000030700	cluster_1
1288	ENSDARG00000022712	cluster_1
1290	ENSDARG00000112943	cluster_1
1293	ENSDARG00000011298	cluster_1
1299	ENSDARG00000099280	cluster_1
1302	ENSDARG00000045565	cluster_1
1305	ENSDARG00000021896	cluster_1
1307	ENSDARG00000060559	cluster_1
1308	ENSDARG00000019765	cluster_1
1310	ENSDARG00000042577	cluster_1
1313	ENSDARG00000021891	cluster_1
1314	ENSDARG00000070145	cluster_1
1316	ENSDARG00000063197	cluster_1
1317	ENSDARG00000003934	cluster_1
1326	ENSDARG00000054389	cluster_1
1327	ENSDARG00000088967	cluster_1
1328	ENSDARG00000042520	cluster_1
1329	ENSDARG00000002167	cluster_1
1332	ENSDARG00000012694	cluster_1
1338	ENSDARG00000003287	cluster_1
1339	ENSDARG00000054540	cluster_1
1341	ENSDARG00000022232	cluster_1
1342	ENSDARG00000025332	cluster_1
1343	ENSDARG00000029402	cluster_1
1345	ENSDARG00000035187	cluster_1
1351	ENSDARG00000077811	cluster_1
1353	ENSDARG00000016139	cluster_1
1355	ENSDARG00000035949	cluster_1
1358	ENSDARG00000057099	cluster_1
1360	ENSDARG00000058953	cluster_1
1364	ENSDARG00000041560	cluster_1
1366	ENSDARG00000098257	cluster_1
1367	ENSDARG00000111528	cluster_1
1371	ENSDARG00000056842	cluster_1
1372	ENSDARG00000077121	cluster_1
1373	ENSDARG00000002710	cluster_1
1375	ENSDARG00000103467	cluster_1
1376	ENSDARG00000038476	cluster_1
1379	ENSDARG00000060438	cluster_1
1383	ENSDARG00000099478	cluster_1
1384	ENSDARG00000075215	cluster_1
1387	ENSDARG00000036494	cluster_1
1389	ENSDARG00000102096	cluster_1
1392	ENSDARG00000037033	cluster_1
1394	ENSDARG00000096411	cluster_1
1400	ENSDARG00000071044	cluster_1
1406	ENSDARG00000102950	cluster_1
1408	ENSDARG00000059596	cluster_1
1410	ENSDARG00000010978	cluster_1
1411	ENSDARG00000053500	cluster_1
1415	ENSDARG00000044405	cluster_1
1416	ENSDARG00000101316	cluster_1
1417	ENSDARG00000098779	cluster_1
1418	ENSDARG00000111876	cluster_1
1420	ENSDARG00000077983	cluster_1
1421	ENSDARG00000074676	cluster_1
1422	ENSDARG00000038505	cluster_1
1426	ENSDARG00000000551	cluster_1
1431	ENSDARG00000070600	cluster_1
1433	ENSDARG00000027423	cluster_1
1436	ENSDARG00000075169	cluster_1
1437	ENSDARG00000054980	cluster_1
1450	ENSDARG00000095135	cluster_1
1451	ENSDARG00000068572	cluster_1
1453	ENSDARG00000058522	cluster_1
1454	ENSDARG00000035133	cluster_1
1457	ENSDARG00000007130	cluster_1
1458	ENSDARG00000077926	cluster_1
1461	ENSDARG00000043404	cluster_1
1462	ENSDARG00000058666	cluster_1
1465	ENSDARG00000002720	cluster_1
1466	ENSDARG00000054259	cluster_1
1467	ENSDARG00000038360	cluster_1
1473	ENSDARG00000041729	cluster_1
1475	ENSDARG00000012495	cluster_1
1476	ENSDARG00000002216	cluster_1
1479	ENSDARG00000055443	cluster_1
1485	ENSDARG00000030022	cluster_1
1488	ENSDARG00000055639	cluster_1
1491	ENSDARG00000007744	cluster_1
1499	ENSDARG00000004306	cluster_1
1501	ENSDARG00000092045	cluster_1
1502	ENSDARG00000000830	cluster_1
1503	ENSDARG00000052094	cluster_1
1505	ENSDARG00000069278	cluster_1
1507	ENSDARG00000102914	cluster_1
1509	ENSDARG00000097863	cluster_1
1512	ENSDARG00000034146	cluster_1
1515	ENSDARG00000059059	cluster_1
1516	ENSDARG00000001807	cluster_1
1521	ENSDARG00000071086	cluster_1
1522	ENSDARG00000061391	cluster_1
1527	ENSDARG00000099677	cluster_1
1528	ENSDARG00000091131	cluster_1
1532	ENSDARG00000003527	cluster_1
1534	ENSDARG00000010472	cluster_1
1535	ENSDARG00000087162	cluster_1
1536	ENSDARG00000025605	cluster_1
1538	ENSDARG00000036070	cluster_1
1543	ENSDARG00000045562	cluster_1
1544	ENSDARG00000090386	cluster_1
1545	ENSDARG00000115222	cluster_1
1547	ENSDARG00000099568	cluster_1
1551	ENSDARG00000040666	cluster_1
1552	ENSDARG00000063570	cluster_1
1553	ENSDARG00000005057	cluster_1
1554	ENSDARG00000103284	cluster_1
1556	ENSDARG00000060484	cluster_1
1557	ENSDARG00000056720	cluster_1
1563	ENSDARG00000063572	cluster_1
1564	ENSDARG00000010905	cluster_1
1566	ENSDARG00000087674	cluster_1
1567	ENSDARG00000079378	cluster_1
1568	ENSDARG00000100505	cluster_1
1570	ENSDARG00000006219	cluster_1
1574	ENSDARG00000101043	cluster_1
1575	ENSDARG00000104886	cluster_1
1577	ENSDARG00000100242	cluster_1
1580	ENSDARG00000080019	cluster_1
1586	ENSDARG00000040730	cluster_1
1587	ENSDARG00000012113	cluster_1
1588	ENSDARG00000028937	cluster_1
1590	ENSDARG00000096575	cluster_1
1591	ENSDARG00000095817	cluster_1
1592	ENSDARG00000075851	cluster_1
1593	ENSDARG00000057679	cluster_1
1598	ENSDARG00000093070	cluster_1
1599	ENSDARG00000103615	cluster_1
1600	ENSDARG00000053452	cluster_1
1601	ENSDARG00000003165	cluster_1
1602	ENSDARG00000061439	cluster_1
1607	ENSDARG00000043209	cluster_1
1608	ENSDARG00000077839	cluster_1
1610	ENSDARG00000105784	cluster_1
1611	ENSDARG00000037639	cluster_1
1613	ENSDARG00000093024	cluster_1
1614	ENSDARG00000101813	cluster_1
1617	ENSDARG00000024416	cluster_1
1619	ENSDARG00000041376	cluster_1
1622	ENSDARG00000052386	cluster_1
1623	ENSDARG00000042627	cluster_1
1626	ENSDARG00000043666	cluster_1
1627	ENSDARG00000016543	cluster_1
1628	ENSDARG00000041895	cluster_1
1629	ENSDARG00000079329	cluster_1
1633	ENSDARG00000101777	cluster_1
1634	ENSDARG00000101445	cluster_1
1636	ENSDARG00000034396	cluster_1
1637	ENSDARG00000071524	cluster_1
1643	ENSDARG00000100342	cluster_1
1647	ENSDARG00000098080	cluster_1
1648	ENSDARG00000052859	cluster_1
1652	ENSDARG00000007413	cluster_1
1653	ENSDARG00000090036	cluster_1
1654	ENSDARG00000078118	cluster_1
1657	ENSDARG00000043304	cluster_1
1658	ENSDARG00000098853	cluster_1
1665	ENSDARG00000097663	cluster_1
1667	ENSDARG00000077353	cluster_1
1668	ENSDARG00000036060	cluster_1
1669	ENSDARG00000058488	cluster_1
1674	ENSDARG00000098507	cluster_1
1677	ENSDARG00000104339	cluster_1
1680	ENSDARG00000100508	cluster_1
1681	ENSDARG00000100294	cluster_1
1682	ENSDARG00000007531	cluster_1
1683	ENSDARG00000052124	cluster_1
1686	ENSDARG00000023861	cluster_1
1691	ENSDARG00000024561	cluster_1
1692	ENSDARG00000056665	cluster_1
1701	ENSDARG00000101722	cluster_1
1702	ENSDARG00000032516	cluster_1
1712	ENSDARG00000012816	cluster_1
1713	ENSDARG00000103337	cluster_1
1714	ENSDARG00000094097	cluster_1
1716	ENSDARG00000015502	cluster_1
1720	ENSDARG00000045857	cluster_1
1721	ENSDARG00000095672	cluster_1
1722	ENSDARG00000087352	cluster_1
1725	ENSDARG00000105195	cluster_1
1726	ENSDARG00000036442	cluster_1
1727	ENSDARG00000104786	cluster_1
1733	ENSDARG00000016775	cluster_1
1736	ENSDARG00000091831	cluster_1
1739	ENSDARG00000069422	cluster_1
1740	ENSDARG00000077176	cluster_1
1742	ENSDARG00000039400	cluster_1
1743	ENSDARG00000014569	cluster_1
1747	ENSDARG00000030560	cluster_1
1749	ENSDARG00000070590	cluster_1
1754	ENSDARG00000103484	cluster_1
1755	ENSDARG00000012468	cluster_1
1757	ENSDARG00000054128	cluster_1
1759	ENSDARG00000079374	cluster_1
1761	ENSDARG00000063509	cluster_1
1763	ENSDARG00000013295	cluster_1
1764	ENSDARG00000021288	cluster_1
1765	ENSDARG00000025420	cluster_1
1766	ENSDARG00000001354	cluster_1
1767	ENSDARG00000018534	cluster_1
1769	ENSDARG00000011049	cluster_1
1772	ENSDARG00000076411	cluster_1
1774	ENSDARG00000098670	cluster_1
1778	ENSDARG00000059658	cluster_1
1782	ENSDARG00000098968	cluster_1
1784	ENSDARG00000018178	cluster_1
1788	ENSDARG00000078856	cluster_1
1789	ENSDARG00000075916	cluster_1
1790	ENSDARG00000058861	cluster_1
1795	ENSDARG00000075395	cluster_1
1796	ENSDARG00000078179	cluster_1
1798	ENSDARG00000088619	cluster_1
1808	ENSDARG00000008740	cluster_1
1809	ENSDARG00000026178	cluster_1
1810	ENSDARG00000014967	cluster_1
1816	ENSDARG00000098433	cluster_1
1818	ENSDARG00000055360	cluster_1
1819	ENSDARG00000039989	cluster_1
1822	ENSDARG00000070573	cluster_1
1824	ENSDARG00000104130	cluster_1
1825	ENSDARG00000113284	cluster_1
1827	ENSDARG00000018921	cluster_1
1831	ENSDARG00000027017	cluster_1
1832	ENSDARG00000117329	cluster_1
1837	ENSDARG00000063258	cluster_1
1840	ENSDARG00000006434	cluster_1
1841	ENSDARG00000046141	cluster_1
1846	ENSDARG00000102590	cluster_1
1850	ENSDARG00000025467	cluster_1
1854	ENSDARG00000094537	cluster_1
1855	ENSDARG00000052011	cluster_1
1856	ENSDARG00000029476	cluster_1
1862	ENSDARG00000044402	cluster_1
1863	ENSDARG00000090581	cluster_1
1865	ENSDARG00000054848	cluster_1
1868	ENSDARG00000002013	cluster_1
1873	ENSDARG00000104119	cluster_1
1875	ENSDARG00000079257	cluster_1
1876	ENSDARG00000057151	cluster_1
1879	ENSDARG00000017595	cluster_1
1881	ENSDARG00000074588	cluster_1
1883	ENSDARG00000079639	cluster_1
1885	ENSDARG00000088690	cluster_1
1887	ENSDARG00000036164	cluster_1
1888	ENSDARG00000054534	cluster_1
1891	ENSDARG00000002787	cluster_1
1892	ENSDARG00000099080	cluster_1
1893	ENSDARG00000074634	cluster_1
1895	ENSDARG00000077943	cluster_1
1897	ENSDARG00000005774	cluster_1
1900	ENSDARG00000003157	cluster_1
1902	ENSDARG00000067613	cluster_1
1906	ENSDARG00000103370	cluster_1
1907	ENSDARG00000056679	cluster_1
1910	ENSDARG00000103553	cluster_1
1913	ENSDARG00000101869	cluster_1
1916	ENSDARG00000032769	cluster_1
1917	ENSDARG00000004634	cluster_1
1918	ENSDARG00000090998	cluster_1
1919	ENSDARG00000054562	cluster_1
1920	ENSDARG00000070165	cluster_1
1922	ENSDARG00000008976	cluster_1
1923	ENSDARG00000044431	cluster_1
1924	ENSDARG00000102372	cluster_1
1925	ENSDARG00000030289	cluster_1
1927	ENSDARG00000087956	cluster_1
1929	ENSDARG00000060504	cluster_1
1933	ENSDARG00000101669	cluster_1
1935	ENSDARG00000069505	cluster_1
1936	ENSDARG00000057583	cluster_1
1937	ENSDARG00000036772	cluster_1
1941	ENSDARG00000060411	cluster_1
1944	ENSDARG00000061665	cluster_1
1946	ENSDARG00000060308	cluster_1
1948	ENSDARG00000020913	cluster_1
1955	ENSDARG00000012261	cluster_1
1956	ENSDARG00000074023	cluster_1
1958	ENSDARG00000019265	cluster_1
1959	ENSDARG00000012215	cluster_1
1963	ENSDARG00000008818	cluster_1
1965	ENSDARG00000035507	cluster_1
1967	ENSDARG00000000324	cluster_1
1968	ENSDARG00000104516	cluster_1
1970	ENSDARG00000013705	cluster_1
1972	ENSDARG00000030805	cluster_1
1973	ENSDARG00000044809	cluster_1
1978	ENSDARG00000060929	cluster_1
1982	ENSDARG00000061093	cluster_1
1984	ENSDARG00000042056	cluster_1
1986	ENSDARG00000060768	cluster_1
1987	ENSDARG00000104210	cluster_1
1988	ENSDARG00000018902	cluster_1
1991	ENSDARG00000088899	cluster_1
1994	ENSDARG00000098374	cluster_1
2000	ENSDARG00000026499	cluster_1
2003	ENSDARG00000075072	cluster_1
2007	ENSDARG00000045708	cluster_1
2019	ENSDARG00000053082	cluster_1
2020	ENSDARG00000057648	cluster_1
2023	ENSDARG00000031783	cluster_1
2025	ENSDARG00000074726	cluster_1
2028	ENSDARG00000060534	cluster_1
2030	ENSDARG00000037810	cluster_1
2035	ENSDARG00000012820	cluster_1
2036	ENSDARG00000042864	cluster_1
2037	ENSDARG00000009901	cluster_1
2039	ENSDARG00000086411	cluster_1
2047	ENSDARG00000025670	cluster_1
2052	ENSDARG00000057782	cluster_1
2054	ENSDARG00000027140	cluster_1
2056	ENSDARG00000112811	cluster_1
2057	ENSDARG00000103109	cluster_1
2058	ENSDARG00000104938	cluster_1
2059	ENSDARG00000099256	cluster_1
2060	ENSDARG00000100143	cluster_1
2061	ENSDARG00000104906	cluster_1
2062	ENSDARG00000029668	cluster_1
2063	ENSDARG00000003169	cluster_1
2069	ENSDARG00000014817	cluster_1
2073	ENSDARG00000003487	cluster_1
2077	ENSDARG00000102550	cluster_1
2082	ENSDARG00000041428	cluster_1
2085	ENSDARG00000102746	cluster_1
2088	ENSDARG00000098955	cluster_1
2089	ENSDARG00000025854	cluster_1
2090	ENSDARG00000099124	cluster_1
2091	ENSDARG00000006200	cluster_1
2093	ENSDARG00000071164	cluster_1
2094	ENSDARG00000103432	cluster_1
2095	ENSDARG00000052368	cluster_1
2097	ENSDARG00000023532	cluster_1
2100	ENSDARG00000116511	cluster_1
2103	ENSDARG00000101877	cluster_1
2104	ENSDARG00000098432	cluster_1
2108	ENSDARG00000104708	cluster_1
2109	ENSDARG00000103025	cluster_1
2112	ENSDARG00000059908	cluster_1
2117	ENSDARG00000030156	cluster_1
2118	ENSDARG00000063718	cluster_1
2119	ENSDARG00000100264	cluster_1
2124	ENSDARG00000008884	cluster_1
2126	ENSDARG00000067966	cluster_1
2127	ENSDARG00000102891	cluster_1
2129	ENSDARG00000033967	cluster_1
2130	ENSDARG00000001777	cluster_1
2131	ENSDARG00000005015	cluster_1
2134	ENSDARG00000075543	cluster_1
2136	ENSDARG00000013477	cluster_1
2137	ENSDARG00000098935	cluster_1
2139	ENSDARG00000056640	cluster_1
2142	ENSDARG00000002591	cluster_1
2144	ENSDARG00000030789	cluster_1
2147	ENSDARG00000019299	cluster_1
2148	ENSDARG00000103054	cluster_1
2149	ENSDARG00000063333	cluster_1
2153	ENSDARG00000007943	cluster_1
2158	ENSDARG00000026723	cluster_1
2161	ENSDARG00000079220	cluster_1
2163	ENSDARG00000007184	cluster_1
2166	ENSDARG00000042094	cluster_1
2168	ENSDARG00000044253	cluster_1
2170	ENSDARG00000062146	cluster_1
2175	ENSDARG00000103415	cluster_1
2179	ENSDARG00000043249	cluster_1
2184	ENSDARG00000022430	cluster_1
2185	ENSDARG00000103190	cluster_1
2186	ENSDARG00000013794	cluster_1
2187	ENSDARG00000003941	cluster_1
2191	ENSDARG00000030161	cluster_1
2193	ENSDARG00000026767	cluster_1
2195	ENSDARG00000045755	cluster_1
2197	ENSDARG00000079313	cluster_1
2198	ENSDARG00000013457	cluster_1
2200	ENSDARG00000069274	cluster_1
2206	ENSDARG00000040990	cluster_1
2207	ENSDARG00000073847	cluster_1
2208	ENSDARG00000102934	cluster_1
2209	ENSDARG00000075805	cluster_1
2211	ENSDARG00000059886	cluster_1
2212	ENSDARG00000052471	cluster_1
2213	ENSDARG00000067601	cluster_1
2217	ENSDARG00000099151	cluster_1
2218	ENSDARG00000078233	cluster_1
2221	ENSDARG00000002267	cluster_1
2222	ENSDARG00000014348	cluster_1
2224	ENSDARG00000087084	cluster_1
2227	ENSDARG00000102407	cluster_1
2229	ENSDARG00000041493	cluster_1
2232	ENSDARG00000043026	cluster_1
2240	ENSDARG00000030583	cluster_1
2243	ENSDARG00000006491	cluster_1
2244	ENSDARG00000001057	cluster_1
2245	ENSDARG00000078904	cluster_1
2247	ENSDARG00000104653	cluster_1
2248	ENSDARG00000098822	cluster_1
2252	ENSDARG00000055113	cluster_1
2253	ENSDARG00000002754	cluster_1
2256	ENSDARG00000015676	cluster_1
2259	ENSDARG00000104709	cluster_1
2260	ENSDARG00000103610	cluster_1
2267	ENSDARG00000011510	cluster_1
2268	ENSDARG00000102279	cluster_1
2269	ENSDARG00000101062	cluster_1
2270	ENSDARG00000063187	cluster_1
2271	ENSDARG00000076888	cluster_1
2272	ENSDARG00000042887	cluster_1
2274	ENSDARG00000055632	cluster_1
2275	ENSDARG00000070477	cluster_1
2277	ENSDARG00000078172	cluster_1
2280	ENSDARG00000012899	cluster_1
2283	ENSDARG00000099038	cluster_1
2284	ENSDARG00000103032	cluster_1
2289	ENSDARG00000107511	cluster_1
2290	ENSDARG00000058992	cluster_1
2296	ENSDARG00000053155	cluster_1
2306	ENSDARG00000102226	cluster_1
2307	ENSDARG00000061923	cluster_1
2308	ENSDARG00000007955	cluster_1
2309	ENSDARG00000038222	cluster_1
2310	ENSDARG00000102583	cluster_1
2312	ENSDARG00000008372	cluster_1
2313	ENSDARG00000069706	cluster_1
2319	ENSDARG00000037177	cluster_1
2321	ENSDARG00000041830	cluster_1
2323	ENSDARG00000090352	cluster_1
2324	ENSDARG00000086746	cluster_1
2325	ENSDARG00000037560	cluster_1
2326	ENSDARG00000099596	cluster_1
2327	ENSDARG00000060646	cluster_1
2329	ENSDARG00000013670	cluster_1
2334	ENSDARG00000060994	cluster_1
2335	ENSDARG00000037570	cluster_1
2337	ENSDARG00000103713	cluster_1
2339	ENSDARG00000075323	cluster_1
2345	ENSDARG00000086848	cluster_1
2347	ENSDARG00000034001	cluster_1
2348	ENSDARG00000059601	cluster_1
2351	ENSDARG00000026489	cluster_1
2352	ENSDARG00000076542	cluster_1
2353	ENSDARG00000078077	cluster_1
2354	ENSDARG00000040350	cluster_1
2355	ENSDARG00000019280	cluster_1
2359	ENSDARG00000099694	cluster_1
2361	ENSDARG00000016528	cluster_1
2363	ENSDARG00000098311	cluster_1
2364	ENSDARG00000069893	cluster_1
2371	ENSDARG00000013245	cluster_1
2374	ENSDARG00000002487	cluster_1
2375	ENSDARG00000074293	cluster_1
2380	ENSDARG00000086215	cluster_1
2381	ENSDARG00000040245	cluster_1
2383	ENSDARG00000035505	cluster_1
2387	ENSDARG00000104889	cluster_1
2397	ENSDARG00000010246	cluster_1
2401	ENSDARG00000030964	cluster_1
2402	ENSDARG00000086033	cluster_1
2404	ENSDARG00000075964	cluster_1
2405	ENSDARG00000013397	cluster_1
2407	ENSDARG00000017675	cluster_1
2408	ENSDARG00000004246	cluster_1
2412	ENSDARG00000044575	cluster_1
2413	ENSDARG00000099652	cluster_1
2415	ENSDARG00000112749	cluster_1
2416	ENSDARG00000000631	cluster_1
2422	ENSDARG00000069450	cluster_1
2426	ENSDARG00000003068	cluster_1
2427	ENSDARG00000102569	cluster_1
2429	ENSDARG00000019098	cluster_1
2432	ENSDARG00000102832	cluster_1
2434	ENSDARG00000025091	cluster_1
2438	ENSDARG00000044812	cluster_1
2439	ENSDARG00000056414	cluster_1
2440	ENSDARG00000111612	cluster_1
2443	ENSDARG00000052109	cluster_1
2446	ENSDARG00000056695	cluster_1
2453	ENSDARG00000079934	cluster_1
2456	ENSDARG00000015221	cluster_1
2457	ENSDARG00000005772	cluster_1
2460	ENSDARG00000012892	cluster_1
2464	ENSDARG00000036359	cluster_1
2466	ENSDARG00000078685	cluster_1
2468	ENSDARG00000017397	cluster_1
2471	ENSDARG00000075559	cluster_1
2476	ENSDARG00000105177	cluster_1
2482	ENSDARG00000018162	cluster_1
2483	ENSDARG00000034693	cluster_1
2487	ENSDARG00000001939	cluster_1
2489	ENSDARG00000053068	cluster_1
2490	ENSDARG00000010445	cluster_1
2491	ENSDARG00000060668	cluster_1
2494	ENSDARG00000045885	cluster_1
2496	ENSDARG00000061865	cluster_1
2500	ENSDARG00000077264	cluster_1
2501	ENSDARG00000075526	cluster_1
2502	ENSDARG00000004114	cluster_1
2507	ENSDARG00000069538	cluster_1
2510	ENSDARG00000076729	cluster_1
2513	ENSDARG00000056525	cluster_1
2515	ENSDARG00000061656	cluster_1
2516	ENSDARG00000020475	cluster_1
2517	ENSDARG00000078694	cluster_1
2521	ENSDARG00000077093	cluster_1
2528	ENSDARG00000039034	cluster_1
2531	ENSDARG00000010078	cluster_1
2555	ENSDARG00000056376	cluster_1
2579	ENSDARG00000062998	cluster_1
2612	ENSDARG00000051816	cluster_1
2721	ENSDARG00000114454	cluster_1
3157	ENSDARG00000099419	cluster_1
3748	ENSDARG00000056245	cluster_1
4891	ENSDARG00000102328	cluster_1
4929	ENSDARG00000103634	cluster_1
4938	ENSDARG00000053938	cluster_1
4948	ENSDARG00000093347	cluster_1
4982	ENSDARG00000116119	cluster_1
5003	ENSDARG00000096186	cluster_1
5057	ENSDARG00000104697	cluster_1
5240	ENSDARG00000029832	cluster_1
5333	ENSDARG00000013453	cluster_1
5354	ENSDARG00000101095	cluster_1
5400	ENSDARG00000104644	cluster_1
5566	ENSDARG00000109974	cluster_1
5593	ENSDARG00000036382	cluster_1
5599	ENSDARG00000077570	cluster_1
5902	ENSDARG00000055288	cluster_1
5926	ENSDARG00000057089	cluster_1
5967	ENSDARG00000006060	cluster_1
5969	ENSDARG00000098118	cluster_1
5970	ENSDARG00000078014	cluster_1
5994	ENSDARG00000094466	cluster_1
6004	ENSDARG00000099566	cluster_1
6008	ENSDARG00000087832	cluster_1
6010	ENSDARG00000015524	cluster_1
6019	ENSDARG00000068973	cluster_1
6021	ENSDARG00000101792	cluster_1
6022	ENSDARG00000041944	cluster_1
6037	ENSDARG00000100317	cluster_1
6041	ENSDARG00000078142	cluster_1
6058	ENSDARG00000012005	cluster_1
6059	ENSDARG00000002204	cluster_1
6088	ENSDARG00000063297	cluster_1
6103	ENSDARG00000036549	cluster_1
6104	ENSDARG00000012801	cluster_1
6111	ENSDARG00000043084	cluster_1
6114	ENSDARG00000003142	cluster_1
6117	ENSDARG00000077040	cluster_1
6121	ENSDARG00000041644	cluster_1
6127	ENSDARG00000021059	cluster_1
6133	ENSDARG00000104692	cluster_1
6164	ENSDARG00000006604	cluster_1
6167	ENSDARG00000094522	cluster_1
6174	ENSDARG00000021143	cluster_1
6175	ENSDARG00000102147	cluster_1
6186	ENSDARG00000104347	cluster_1
6191	ENSDARG00000006038	cluster_1
6199	ENSDARG00000030972	cluster_1
6227	ENSDARG00000087545	cluster_1
6230	ENSDARG00000040334	cluster_1
6242	ENSDARG00000036915	cluster_1
6259	ENSDARG00000087206	cluster_1
6288	ENSDARG00000078425	cluster_1
6289	ENSDARG00000016977	cluster_1
6300	ENSDARG00000078674	cluster_1
6301	ENSDARG00000058345	cluster_1
6306	ENSDARG00000075164	cluster_1
6337	ENSDARG00000052818	cluster_1
6358	ENSDARG00000017354	cluster_1
6362	ENSDARG00000016153	cluster_1
6363	ENSDARG00000078324	cluster_1
6371	ENSDARG00000041723	cluster_1
6372	ENSDARG00000028663	cluster_1
6378	ENSDARG00000024295	cluster_1
6392	ENSDARG00000023448	cluster_1
6397	ENSDARG00000098802	cluster_1
6410	ENSDARG00000102503	cluster_1
6414	ENSDARG00000076747	cluster_1
6418	ENSDARG00000052658	cluster_1
6440	ENSDARG00000035161	cluster_1
6445	ENSDARG00000104600	cluster_1
6468	ENSDARG00000058323	cluster_1
6471	ENSDARG00000032234	cluster_1
6479	ENSDARG00000022101	cluster_1
6485	ENSDARG00000117808	cluster_1
6497	ENSDARG00000044980	cluster_1
6498	ENSDARG00000039268	cluster_1
6499	ENSDARG00000023797	cluster_1
6512	ENSDARG00000102765	cluster_1
6514	ENSDARG00000004754	cluster_1
6530	ENSDARG00000039934	cluster_1
6544	ENSDARG00000098408	cluster_1
6553	ENSDARG00000088571	cluster_1
6561	ENSDARG00000018643	cluster_1
6571	ENSDARG00000108432	cluster_1
6572	ENSDARG00000014673	cluster_1
6575	ENSDARG00000062449	cluster_1
6576	ENSDARG00000058473	cluster_1
6589	ENSDARG00000011326	cluster_1
6599	ENSDARG00000093531	cluster_1
6600	ENSDARG00000102165	cluster_1
6605	ENSDARG00000076547	cluster_1
6606	ENSDARG00000103519	cluster_1
6608	ENSDARG00000021979	cluster_1
6615	ENSDARG00000017367	cluster_1
6616	ENSDARG00000071325	cluster_1
6627	ENSDARG00000053803	cluster_1
6628	ENSDARG00000069029	cluster_1
6634	ENSDARG00000092364	cluster_1
6638	ENSDARG00000059931	cluster_1
6654	ENSDARG00000035891	cluster_1
6675	ENSDARG00000060103	cluster_1
6679	ENSDARG00000073799	cluster_1
6684	ENSDARG00000107760	cluster_1
6701	ENSDARG00000102398	cluster_1
6702	ENSDARG00000113719	cluster_1
6706	ENSDARG00000073761	cluster_1
6708	ENSDARG00000042807	cluster_1
6723	ENSDARG00000078136	cluster_1
6775	ENSDARG00000101419	cluster_1
6782	ENSDARG00000116179	cluster_1
6783	ENSDARG00000112047	cluster_1
6790	ENSDARG00000038814	cluster_1
7157	ENSDARG00000043593	cluster_1
7295	ENSDARG00000058673	cluster_1
7351	ENSDARG00000057789	cluster_1
7660	ENSDARG00000005941	cluster_1
7680	ENSDARG00000095807	cluster_1
7696	ENSDARG00000034895	cluster_1
7702	ENSDARG00000003208	cluster_1
7838	ENSDARG00000068894	cluster_1
7850	ENSDARG00000034434	cluster_1
7869	ENSDARG00000090544	cluster_1
7880	ENSDARG00000074131	cluster_1
7885	ENSDARG00000079651	cluster_1
7886	ENSDARG00000056160	cluster_1
7890	ENSDARG00000007916	cluster_1
7895	ENSDARG00000063371	cluster_1
7915	ENSDARG00000030367	cluster_1
7961	ENSDARG00000103011	cluster_1
7988	ENSDARG00000025513	cluster_1
7992	ENSDARG00000067796	cluster_1
7998	ENSDARG00000057093	cluster_1
8003	ENSDARG00000056680	cluster_1
8006	ENSDARG00000070916	cluster_1
8011	ENSDARG00000103288	cluster_1
8023	ENSDARG00000040778	cluster_1
8024	ENSDARG00000015123	cluster_1
8030	ENSDARG00000030641	cluster_1
8038	ENSDARG00000032932	cluster_1
8046	ENSDARG00000087704	cluster_1
8068	ENSDARG00000029639	cluster_1
8069	ENSDARG00000094792	cluster_1
8109	ENSDARG00000101831	cluster_1
8111	ENSDARG00000074662	cluster_1
8121	ENSDARG00000104801	cluster_1
8128	ENSDARG00000068851	cluster_1
8160	ENSDARG00000006307	cluster_1
8171	ENSDARG00000100773	cluster_1
8198	ENSDARG00000010957	cluster_1
8205	ENSDARG00000087941	cluster_1
8224	ENSDARG00000039661	cluster_1
8273	ENSDARG00000095432	cluster_1
8282	ENSDARG00000054060	cluster_1
8287	ENSDARG00000105277	cluster_1
8289	ENSDARG00000002231	cluster_1
8290	ENSDARG00000015709	cluster_1
8291	ENSDARG00000062165	cluster_1
8292	ENSDARG00000074169	cluster_1
8303	ENSDARG00000031888	cluster_1
8320	ENSDARG00000039343	cluster_1
8333	ENSDARG00000077722	cluster_1
8356	ENSDARG00000063003	cluster_1
8366	ENSDARG00000077545	cluster_1
8382	ENSDARG00000043046	cluster_1
8391	ENSDARG00000009488	cluster_1
8404	ENSDARG00000034107	cluster_1
8409	ENSDARG00000045706	cluster_1
8422	ENSDARG00000004592	cluster_1
8427	ENSDARG00000005578	cluster_1
8429	ENSDARG00000028367	cluster_1
8455	ENSDARG00000098826	cluster_1
8476	ENSDARG00000029936	cluster_1
8480	ENSDARG00000102051	cluster_1
8486	ENSDARG00000032617	cluster_1
8492	ENSDARG00000079122	cluster_1
8501	ENSDARG00000100769	cluster_1
8511	ENSDARG00000077864	cluster_1
8515	ENSDARG00000007682	cluster_1
8526	ENSDARG00000098369	cluster_1
8530	ENSDARG00000045051	cluster_1
8531	ENSDARG00000107130	cluster_1
8535	ENSDARG00000069500	cluster_1
8546	ENSDARG00000105352	cluster_1
8565	ENSDARG00000030905	cluster_1
8571	ENSDARG00000076259	cluster_1
8572	ENSDARG00000099129	cluster_1
8578	ENSDARG00000101388	cluster_1
8587	ENSDARG00000007461	cluster_1
8597	ENSDARG00000101363	cluster_1
8606	ENSDARG00000045737	cluster_1
8609	ENSDARG00000076833	cluster_1
8613	ENSDARG00000025667	cluster_1
8617	ENSDARG00000055279	cluster_1
8626	ENSDARG00000095873	cluster_1
8628	ENSDARG00000088463	cluster_1
8632	ENSDARG00000092119	cluster_1
8638	ENSDARG00000027360	cluster_1
8640	ENSDARG00000105621	cluster_1
8644	ENSDARG00000061221	cluster_1
8645	ENSDARG00000022698	cluster_1
8655	ENSDARG00000090598	cluster_1
8666	ENSDARG00000031243	cluster_1
8743	ENSDARG00000111515	cluster_1
8750	ENSDARG00000070343	cluster_1
8763	ENSDARG00000102200	cluster_1
8776	ENSDARG00000093651	cluster_1
8779	ENSDARG00000086585	cluster_1
8793	ENSDARG00000100379	cluster_1
8833	ENSDARG00000088497	cluster_1
8852	ENSDARG00000060049	cluster_1
8875	ENSDARG00000100686	cluster_1
8903	ENSDARG00000105114	cluster_1
8936	ENSDARG00000020231	cluster_1
8997	ENSDARG00000037155	cluster_1
9018	ENSDARG00000103013	cluster_1
9019	ENSDARG00000115425	cluster_1
9034	ENSDARG00000008723	cluster_1
9076	ENSDARG00000098208	cluster_1
9115	ENSDARG00000071685	cluster_1
9136	ENSDARG00000061936	cluster_1
9151	ENSDARG00000105273	cluster_1
9176	ENSDARG00000099245	cluster_1
9219	ENSDARG00000060192	cluster_1
9238	ENSDARG00000001549	cluster_1
9291	ENSDARG00000053119	cluster_1
9379	ENSDARG00000076724	cluster_1
9382	ENSDARG00000090346	cluster_1
9403	ENSDARG00000056211	cluster_1
9437	ENSDARG00000069420	cluster_1
9486	ENSDARG00000104448	cluster_1
9556	ENSDARG00000057101	cluster_1
9564	ENSDARG00000032552	cluster_1
9582	ENSDARG00000000086	cluster_1
9586	ENSDARG00000101044	cluster_1
9590	ENSDARG00000059549	cluster_1
9591	ENSDARG00000040387	cluster_1
9628	ENSDARG00000075173	cluster_1
9667	ENSDARG00000100965	cluster_1
9668	ENSDARG00000037652	cluster_1
9684	ENSDARG00000059794	cluster_1
9692	ENSDARG00000098209	cluster_1
9709	ENSDARG00000028976	cluster_1
9712	ENSDARG00000016763	cluster_1
9734	ENSDARG00000038695	cluster_1
9738	ENSDARG00000094741	cluster_1
9741	ENSDARG00000002344	cluster_1
9745	ENSDARG00000103422	cluster_1
9752	ENSDARG00000003641	cluster_1
9773	ENSDARG00000035282	cluster_1
9783	ENSDARG00000038027	cluster_1
9785	ENSDARG00000104227	cluster_1
9792	ENSDARG00000031795	cluster_1
9793	ENSDARG00000074235	cluster_1
9798	ENSDARG00000042751	cluster_1
9813	ENSDARG00000055078	cluster_1
9816	ENSDARG00000040070	cluster_1
9817	ENSDARG00000054530	cluster_1
9819	ENSDARG00000071198	cluster_1
9828	ENSDARG00000016255	cluster_1
9830	ENSDARG00000114870	cluster_1
9835	ENSDARG00000060282	cluster_1
9838	ENSDARG00000055635	cluster_1
9839	ENSDARG00000097683	cluster_1
9842	ENSDARG00000099749	cluster_1
9843	ENSDARG00000012682	cluster_1
9850	ENSDARG00000035324	cluster_1
9854	ENSDARG00000037967	cluster_1
9858	ENSDARG00000023309	cluster_1
9864	ENSDARG00000024818	cluster_1
9873	ENSDARG00000007804	cluster_1
9875	ENSDARG00000041203	cluster_1
9876	ENSDARG00000098605	cluster_1
9877	ENSDARG00000071208	cluster_1
9878	ENSDARG00000098171	cluster_1
9881	ENSDARG00000075121	cluster_1
9887	ENSDARG00000104659	cluster_1
9890	ENSDARG00000017659	cluster_1
9891	ENSDARG00000056338	cluster_1
9900	ENSDARG00000052247	cluster_1
9901	ENSDARG00000092780	cluster_1
9904	ENSDARG00000012234	cluster_1
9905	ENSDARG00000040984	cluster_1
9907	ENSDARG00000038980	cluster_1
9908	ENSDARG00000013475	cluster_1
9914	ENSDARG00000003920	cluster_1
9915	ENSDARG00000053404	cluster_1
9923	ENSDARG00000003144	cluster_1
9924	ENSDARG00000100031	cluster_1
9938	ENSDARG00000024651	cluster_1
9942	ENSDARG00000040401	cluster_1
9949	ENSDARG00000098666	cluster_1
9950	ENSDARG00000044488	cluster_1
9953	ENSDARG00000014366	cluster_1
9966	ENSDARG00000008237	cluster_1
9969	ENSDARG00000079783	cluster_1
9984	ENSDARG00000102353	cluster_1
9985	ENSDARG00000078391	cluster_1
9986	ENSDARG00000054362	cluster_1
9995	ENSDARG00000043734	cluster_1
9999	ENSDARG00000018809	cluster_1
10000	ENSDARG00000079158	cluster_1
10001	ENSDARG00000010316	cluster_1
10002	ENSDARG00000023028	cluster_1
10007	ENSDARG00000020311	cluster_1
10010	ENSDARG00000039345	cluster_1
10016	ENSDARG00000017454	cluster_1
10019	ENSDARG00000014793	cluster_1
10026	ENSDARG00000039350	cluster_1
10042	ENSDARG00000037628	cluster_1
10044	ENSDARG00000068992	cluster_1
10049	ENSDARG00000111877	cluster_1
10055	ENSDARG00000015292	cluster_1
10058	ENSDARG00000074979	cluster_1
10060	ENSDARG00000043976	cluster_1
10062	ENSDARG00000045914	cluster_1
10068	ENSDARG00000008333	cluster_1
10069	ENSDARG00000092115	cluster_1
10072	ENSDARG00000004757	cluster_1
10082	ENSDARG00000106298	cluster_1
10083	ENSDARG00000056331	cluster_1
10088	ENSDARG00000009727	cluster_1
10090	ENSDARG00000015889	cluster_1
10097	ENSDARG00000018980	cluster_1
10099	ENSDARG00000058828	cluster_1
10105	ENSDARG00000074301	cluster_1
10109	ENSDARG00000103712	cluster_1
10120	ENSDARG00000099724	cluster_1
10123	ENSDARG00000057239	cluster_1
10125	ENSDARG00000036678	cluster_1
10128	ENSDARG00000053456	cluster_1
10129	ENSDARG00000007216	cluster_1
10132	ENSDARG00000102387	cluster_1
10134	ENSDARG00000020232	cluster_1
10136	ENSDARG00000103163	cluster_1
10151	ENSDARG00000062374	cluster_1
10152	ENSDARG00000112527	cluster_1
10156	ENSDARG00000052641	cluster_1
10174	ENSDARG00000013274	cluster_1
10183	ENSDARG00000052958	cluster_1
10186	ENSDARG00000063167	cluster_1
10189	ENSDARG00000026090	cluster_1
10196	ENSDARG00000006981	cluster_1
10197	ENSDARG00000017741	cluster_1
10208	ENSDARG00000029695	cluster_1
10213	ENSDARG00000013711	cluster_1
10215	ENSDARG00000098206	cluster_1
10217	ENSDARG00000071669	cluster_1
10219	ENSDARG00000099301	cluster_1
10222	ENSDARG00000033376	cluster_1
10227	ENSDARG00000103135	cluster_1
10229	ENSDARG00000044047	cluster_1
10233	ENSDARG00000039100	cluster_1
10234	ENSDARG00000060748	cluster_1
10237	ENSDARG00000097155	cluster_1
10240	ENSDARG00000101347	cluster_1
10241	ENSDARG00000036721	cluster_1
10242	ENSDARG00000092934	cluster_1
10243	ENSDARG00000100954	cluster_1
10250	ENSDARG00000008765	cluster_1
10252	ENSDARG00000038785	cluster_1
10253	ENSDARG00000043542	cluster_1
10255	ENSDARG00000089705	cluster_1
10256	ENSDARG00000091413	cluster_1
10257	ENSDARG00000012274	cluster_1
10260	ENSDARG00000078619	cluster_1
10263	ENSDARG00000053876	cluster_1
10270	ENSDARG00000100097	cluster_1
10282	ENSDARG00000101010	cluster_1
10283	ENSDARG00000101218	cluster_1
10305	ENSDARG00000007553	cluster_1
10311	ENSDARG00000104467	cluster_1
10321	ENSDARG00000098894	cluster_1
10326	ENSDARG00000003523	cluster_1
10331	ENSDARG00000111789	cluster_1
10334	ENSDARG00000102176	cluster_1
10337	ENSDARG00000109566	cluster_1
10338	ENSDARG00000112405	cluster_1
10339	ENSDARG00000115756	cluster_1
10357	ENSDARG00000092608	cluster_1
10362	ENSDARG00000113666	cluster_1
10368	ENSDARG00000075368	cluster_1
10382	ENSDARG00000088367	cluster_1
10397	ENSDARG00000052594	cluster_1
10427	ENSDARG00000086107	cluster_1
10441	ENSDARG00000101146	cluster_1
10457	ENSDARG00000101029	cluster_1
10461	ENSDARG00000056628	cluster_1
10476	ENSDARG00000071467	cluster_1
10489	ENSDARG00000092849	cluster_1
10508	ENSDARG00000017261	cluster_1
10513	ENSDARG00000070061	cluster_1
10518	ENSDARG00000034293	cluster_1
10519	ENSDARG00000090654	cluster_1
10521	ENSDARG00000070059	cluster_1
10522	ENSDARG00000087937	cluster_1
10523	ENSDARG00000079369	cluster_1
10524	ENSDARG00000088318	cluster_1
10527	ENSDARG00000043559	cluster_1
10531	ENSDARG00000007886	cluster_1
10535	ENSDARG00000055092	cluster_1
10536	ENSDARG00000104453	cluster_1
10541	ENSDARG00000104848	cluster_1
10550	ENSDARG00000062040	cluster_1
10555	ENSDARG00000036074	cluster_1
10556	ENSDARG00000103914	cluster_1
10557	ENSDARG00000008377	cluster_1
10560	ENSDARG00000016968	cluster_1
10565	ENSDARG00000080006	cluster_1
10566	ENSDARG00000012840	cluster_1
10567	ENSDARG00000039123	cluster_1
10575	ENSDARG00000090512	cluster_1
10576	ENSDARG00000026759	cluster_1
10577	ENSDARG00000075385	cluster_1
10582	ENSDARG00000074501	cluster_1
10584	ENSDARG00000097281	cluster_1
10586	ENSDARG00000013776	cluster_1
10587	ENSDARG00000038308	cluster_1
10588	ENSDARG00000104090	cluster_1
10595	ENSDARG00000054978	cluster_1
10596	ENSDARG00000078041	cluster_1
10599	ENSDARG00000103546	cluster_1
10603	ENSDARG00000101616	cluster_1
10608	ENSDARG00000101935	cluster_1
10609	ENSDARG00000092035	cluster_1
10615	ENSDARG00000036005	cluster_1
10616	ENSDARG00000062655	cluster_1
10618	ENSDARG00000075281	cluster_1
10619	ENSDARG00000043527	cluster_1
10620	ENSDARG00000089217	cluster_1
10623	ENSDARG00000079068	cluster_1
10625	ENSDARG00000001953	cluster_1
10629	ENSDARG00000101618	cluster_1
10635	ENSDARG00000058475	cluster_1
10638	ENSDARG00000067517	cluster_1
10644	ENSDARG00000020611	cluster_1
10652	ENSDARG00000098912	cluster_1
10659	ENSDARG00000104897	cluster_1
10661	ENSDARG00000102458	cluster_1
10662	ENSDARG00000104588	cluster_1
10668	ENSDARG00000069139	cluster_1
10675	ENSDARG00000068303	cluster_1
10677	ENSDARG00000092243	cluster_1
10678	ENSDARG00000105378	cluster_1
10679	ENSDARG00000102727	cluster_1
10682	ENSDARG00000100703	cluster_1
10683	ENSDARG00000097250	cluster_1
10687	ENSDARG00000025478	cluster_1
10688	ENSDARG00000098640	cluster_1
10690	ENSDARG00000077799	cluster_1
10692	ENSDARG00000075754	cluster_1
10697	ENSDARG00000063001	cluster_1
10701	ENSDARG00000041919	cluster_1
10702	ENSDARG00000095962	cluster_1
10704	ENSDARG00000103305	cluster_1
10708	ENSDARG00000092604	cluster_1
10711	ENSDARG00000062221	cluster_1
10713	ENSDARG00000102911	cluster_1
10714	ENSDARG00000078280	cluster_1
10715	ENSDARG00000073963	cluster_1
10717	ENSDARG00000042859	cluster_1
10719	ENSDARG00000110635	cluster_1
10722	ENSDARG00000097222	cluster_1
10726	ENSDARG00000037359	cluster_1
10727	ENSDARG00000089903	cluster_1
10728	ENSDARG00000031345	cluster_1
10729	ENSDARG00000057531	cluster_1
10731	ENSDARG00000069701	cluster_1
10736	ENSDARG00000094140	cluster_1
10740	ENSDARG00000111474	cluster_1
10746	ENSDARG00000116941	cluster_1
10748	ENSDARG00000098215	cluster_1
10754	ENSDARG00000001414	cluster_1
10759	ENSDARG00000059342	cluster_1
10760	ENSDARG00000007289	cluster_1
10761	ENSDARG00000104656	cluster_1
10762	ENSDARG00000051805	cluster_1
10766	ENSDARG00000094331	cluster_1
10769	ENSDARG00000100224	cluster_1
10770	ENSDARG00000103642	cluster_1
10778	ENSDARG00000019233	cluster_1
10780	ENSDARG00000092862	cluster_1
10785	ENSDARG00000098696	cluster_1
10786	ENSDARG00000055066	cluster_1
10791	ENSDARG00000113107	cluster_1
10796	ENSDARG00000090617	cluster_1
10798	ENSDARG00000020057	cluster_1
10799	ENSDARG00000060316	cluster_1
10810	ENSDARG00000019208	cluster_1
10812	ENSDARG00000100774	cluster_1
10814	ENSDARG00000062328	cluster_1
10816	ENSDARG00000071055	cluster_1
10817	ENSDARG00000101214	cluster_1
10824	ENSDARG00000061921	cluster_1
10826	ENSDARG00000019418	cluster_1
10827	ENSDARG00000027552	cluster_1
10834	ENSDARG00000036700	cluster_1
10837	ENSDARG00000022000	cluster_1
10841	ENSDARG00000079705	cluster_1
10842	ENSDARG00000095092	cluster_1
10844	ENSDARG00000013460	cluster_1
10846	ENSDARG00000017931	cluster_1
10847	ENSDARG00000052322	cluster_1
10850	ENSDARG00000091368	cluster_1
10856	ENSDARG00000093303	cluster_1
10858	ENSDARG00000035859	cluster_1
10862	ENSDARG00000013784	cluster_1
10863	ENSDARG00000060372	cluster_1
10866	ENSDARG00000006560	cluster_1
10867	ENSDARG00000035149	cluster_1
10869	ENSDARG00000028688	cluster_1
10872	ENSDARG00000061223	cluster_1
10873	ENSDARG00000011890	cluster_1
10876	ENSDARG00000092716	cluster_1
10881	ENSDARG00000063218	cluster_1
10882	ENSDARG00000055534	cluster_1
10886	ENSDARG00000069968	cluster_1
10888	ENSDARG00000015557	cluster_1
10893	ENSDARG00000097737	cluster_1
10895	ENSDARG00000116743	cluster_1
10896	ENSDARG00000018111	cluster_1
10899	ENSDARG00000037042	cluster_1
10900	ENSDARG00000103490	cluster_1
10905	ENSDARG00000045748	cluster_1
10912	ENSDARG00000061725	cluster_1
10913	ENSDARG00000058114	cluster_1
10915	ENSDARG00000104693	cluster_1
10917	ENSDARG00000077226	cluster_1
10918	ENSDARG00000086457	cluster_1
10919	ENSDARG00000029931	cluster_1
10929	ENSDARG00000059360	cluster_1
10931	ENSDARG00000071733	cluster_1
10934	ENSDARG00000014041	cluster_1
10936	ENSDARG00000079575	cluster_1
10941	ENSDARG00000030250	cluster_1
10944	ENSDARG00000036911	cluster_1
10946	ENSDARG00000088699	cluster_1
10950	ENSDARG00000006301	cluster_1
10952	ENSDARG00000021021	cluster_1
10954	ENSDARG00000078133	cluster_1
10958	ENSDARG00000095908	cluster_1
10959	ENSDARG00000097808	cluster_1
10961	ENSDARG00000005355	cluster_1
10962	ENSDARG00000094725	cluster_1
10964	ENSDARG00000097620	cluster_1
10968	ENSDARG00000020077	cluster_1
10969	ENSDARG00000059993	cluster_1
10970	ENSDARG00000053131	cluster_1
10972	ENSDARG00000060256	cluster_1
10977	ENSDARG00000045150	cluster_1
10983	ENSDARG00000101593	cluster_1
10986	ENSDARG00000007370	cluster_1
10987	ENSDARG00000055342	cluster_1
10988	ENSDARG00000024277	cluster_1
10989	ENSDARG00000036844	cluster_1
10990	ENSDARG00000036929	cluster_1
10991	ENSDARG00000096310	cluster_1
10997	ENSDARG00000061763	cluster_1
10998	ENSDARG00000016086	cluster_1
11002	ENSDARG00000063126	cluster_1
11004	ENSDARG00000005122	cluster_1
11007	ENSDARG00000099430	cluster_1
11008	ENSDARG00000093125	cluster_1
11010	ENSDARG00000069009	cluster_1
11011	ENSDARG00000010301	cluster_1
11013	ENSDARG00000053656	cluster_1
11015	ENSDARG00000006074	cluster_1
11017	ENSDARG00000045486	cluster_1
11018	ENSDARG00000015824	cluster_1
11020	ENSDARG00000028971	cluster_1
11022	ENSDARG00000017798	cluster_1
11026	ENSDARG00000100718	cluster_1
11029	ENSDARG00000076425	cluster_1
11031	ENSDARG00000035565	cluster_1
11033	ENSDARG00000058656	cluster_1
11034	ENSDARG00000044596	cluster_1
11040	ENSDARG00000011597	cluster_1
11041	ENSDARG00000031100	cluster_1
11051	ENSDARG00000108136	cluster_1
11054	ENSDARG00000058566	cluster_1
11055	ENSDARG00000090797	cluster_1
11062	ENSDARG00000032868	cluster_1
11064	ENSDARG00000062178	cluster_1
11065	ENSDARG00000005652	cluster_1
11070	ENSDARG00000031681	cluster_1
11073	ENSDARG00000103682	cluster_1
11076	ENSDARG00000063233	cluster_1
11086	ENSDARG00000020258	cluster_1
11091	ENSDARG00000014674	cluster_1
11093	ENSDARG00000069342	cluster_1
11094	ENSDARG00000053505	cluster_1
11097	ENSDARG00000052960	cluster_1
11099	ENSDARG00000078430	cluster_1
11100	ENSDARG00000059906	cluster_1
11102	ENSDARG00000005699	cluster_1
11103	ENSDARG00000094380	cluster_1
11104	ENSDARG00000062801	cluster_1
11105	ENSDARG00000023472	cluster_1
11106	ENSDARG00000040482	cluster_1
11107	ENSDARG00000103802	cluster_1
11108	ENSDARG00000009031	cluster_1
11109	ENSDARG00000096602	cluster_1
11110	ENSDARG00000018192	cluster_1
11111	ENSDARG00000013830	cluster_1
11114	ENSDARG00000043031	cluster_1
11116	ENSDARG00000016457	cluster_1
11120	ENSDARG00000059857	cluster_1
11121	ENSDARG00000104538	cluster_1
11126	ENSDARG00000079474	cluster_1
11129	ENSDARG00000087401	cluster_1
11132	ENSDARG00000104316	cluster_1
11133	ENSDARG00000031774	cluster_1
11134	ENSDARG00000019976	cluster_1
11136	ENSDARG00000060596	cluster_1
11141	ENSDARG00000035559	cluster_1
11142	ENSDARG00000020960	cluster_1
11284	ENSDARG00000020328	cluster_1
11297	ENSDARG00000017901	cluster_1
11304	ENSDARG00000011785	cluster_1
11394	ENSDARG00000020292	cluster_1
11445	ENSDARG00000096948	cluster_1
11494	ENSDARG00000098131	cluster_1
11535	ENSDARG00000091026	cluster_1
11557	ENSDARG00000070661	cluster_1
11596	ENSDARG00000092999	cluster_1
11599	ENSDARG00000103703	cluster_1
11607	ENSDARG00000089959	cluster_1
11638	ENSDARG00000095400	cluster_1
11653	ENSDARG00000110745	cluster_1
11670	ENSDARG00000036816	cluster_1
11675	ENSDARG00000052468	cluster_1
11678	ENSDARG00000074393	cluster_1
11687	ENSDARG00000071678	cluster_1
11704	ENSDARG00000027609	cluster_1
11705	ENSDARG00000041323	cluster_1
11713	ENSDARG00000014866	cluster_1
11719	ENSDARG00000053868	cluster_1
11729	ENSDARG00000039677	cluster_1
11743	ENSDARG00000086103	cluster_1
11752	ENSDARG00000044550	cluster_1
11761	ENSDARG00000104342	cluster_1
11780	ENSDARG00000099175	cluster_1
11804	ENSDARG00000040087	cluster_1
11806	ENSDARG00000104276	cluster_1
11830	ENSDARG00000056328	cluster_1
11861	ENSDARG00000088083	cluster_1
11866	ENSDARG00000035023	cluster_1
11882	ENSDARG00000069654	cluster_1
11910	ENSDARG00000043210	cluster_1
11935	ENSDARG00000099187	cluster_1
11956	ENSDARG00000052089	cluster_1
11959	ENSDARG00000056339	cluster_1
11969	ENSDARG00000075296	cluster_1
11991	ENSDARG00000103283	cluster_1
12018	ENSDARG00000101555	cluster_1
12022	ENSDARG00000038964	cluster_1
12095	ENSDARG00000020979	cluster_1
12099	ENSDARG00000031709	cluster_1
12101	ENSDARG00000099555	cluster_1
12118	ENSDARG00000015576	cluster_1
12128	ENSDARG00000067832	cluster_1
12144	ENSDARG00000079542	cluster_1
12149	ENSDARG00000063661	cluster_1
12152	ENSDARG00000020788	cluster_1
12171	ENSDARG00000074749	cluster_1
12181	ENSDARG00000020178	cluster_1
12182	ENSDARG00000086925	cluster_1
12188	ENSDARG00000008329	cluster_1
12192	ENSDARG00000113320	cluster_1
12233	ENSDARG00000117096	cluster_1
12242	ENSDARG00000099172	cluster_1
12255	ENSDARG00000079862	cluster_1
12313	ENSDARG00000010300	cluster_1
12320	ENSDARG00000060835	cluster_1
12352	ENSDARG00000116712	cluster_1
12378	ENSDARG00000059933	cluster_1
12403	ENSDARG00000055398	cluster_1
12414	ENSDARG00000034117	cluster_1
12417	ENSDARG00000060012	cluster_1
12427	ENSDARG00000032155	cluster_1
12430	ENSDARG00000022763	cluster_1
12453	ENSDARG00000076176	cluster_1
12463	ENSDARG00000102997	cluster_1
12464	ENSDARG00000004262	cluster_1
12466	ENSDARG00000059887	cluster_1
12472	ENSDARG00000056128	cluster_1
12474	ENSDARG00000033440	cluster_1
12484	ENSDARG00000101490	cluster_1
12486	ENSDARG00000103471	cluster_1
12488	ENSDARG00000063076	cluster_1
12494	ENSDARG00000070131	cluster_1
12496	ENSDARG00000043960	cluster_1
12502	ENSDARG00000054446	cluster_1
12508	ENSDARG00000044601	cluster_1
12511	ENSDARG00000022410	cluster_1
12519	ENSDARG00000077728	cluster_1
12527	ENSDARG00000077407	cluster_1
12538	ENSDARG00000040300	cluster_1
12540	ENSDARG00000056892	cluster_1
12546	ENSDARG00000040584	cluster_1
12557	ENSDARG00000035573	cluster_1
12563	ENSDARG00000073773	cluster_1
12571	ENSDARG00000076554	cluster_1
12576	ENSDARG00000069744	cluster_1
12581	ENSDARG00000099091	cluster_1
12608	ENSDARG00000097074	cluster_1
12613	ENSDARG00000101617	cluster_1
12617	ENSDARG00000071604	cluster_1
12658	ENSDARG00000045660	cluster_1
12665	ENSDARG00000077912	cluster_1
12677	ENSDARG00000002916	cluster_1
12680	ENSDARG00000030786	cluster_1
12682	ENSDARG00000103194	cluster_1
12691	ENSDARG00000100329	cluster_1
12694	ENSDARG00000103817	cluster_1
2	ENSDARG00000092352	cluster_2
4	ENSDARG00000105358	cluster_2
5	ENSDARG00000058371	cluster_2
6	ENSDARG00000058556	cluster_2
7	ENSDARG00000009544	cluster_2
8	ENSDARG00000087863	cluster_2
9	ENSDARG00000040534	cluster_2
11	ENSDARG00000051861	cluster_2
13	ENSDARG00000006588	cluster_2
15	ENSDARG00000097959	cluster_2
16	ENSDARG00000079011	cluster_2
17	ENSDARG00000090900	cluster_2
18	ENSDARG00000097513	cluster_2
20	ENSDARG00000069888	cluster_2
23	ENSDARG00000068409	cluster_2
25	ENSDARG00000100223	cluster_2
29	ENSDARG00000096712	cluster_2
31	ENSDARG00000010673	cluster_2
32	ENSDARG00000061173	cluster_2
33	ENSDARG00000011245	cluster_2
35	ENSDARG00000077419	cluster_2
36	ENSDARG00000055514	cluster_2
41	ENSDARG00000034207	cluster_2
42	ENSDARG00000102267	cluster_2
43	ENSDARG00000089936	cluster_2
47	ENSDARG00000093494	cluster_2
48	ENSDARG00000018923	cluster_2
50	ENSDARG00000014047	cluster_2
52	ENSDARG00000094041	cluster_2
53	ENSDARG00000028096	cluster_2
55	ENSDARG00000103199	cluster_2
58	ENSDARG00000002494	cluster_2
59	ENSDARG00000058206	cluster_2
61	ENSDARG00000096874	cluster_2
62	ENSDARG00000014626	cluster_2
63	ENSDARG00000054616	cluster_2
64	ENSDARG00000077982	cluster_2
65	ENSDARG00000088885	cluster_2
66	ENSDARG00000021866	cluster_2
71	ENSDARG00000100095	cluster_2
72	ENSDARG00000052705	cluster_2
73	ENSDARG00000012341	cluster_2
74	ENSDARG00000009196	cluster_2
76	ENSDARG00000098602	cluster_2
77	ENSDARG00000003091	cluster_2
79	ENSDARG00000093546	cluster_2
80	ENSDARG00000104359	cluster_2
82	ENSDARG00000053563	cluster_2
83	ENSDARG00000103117	cluster_2
84	ENSDARG00000079324	cluster_2
85	ENSDARG00000040628	cluster_2
86	ENSDARG00000068148	cluster_2
88	ENSDARG00000078552	cluster_2
94	ENSDARG00000018814	cluster_2
96	ENSDARG00000012395	cluster_2
97	ENSDARG00000078108	cluster_2
99	ENSDARG00000021720	cluster_2
100	ENSDARG00000092204	cluster_2
104	ENSDARG00000068760	cluster_2
106	ENSDARG00000058605	cluster_2
107	ENSDARG00000069279	cluster_2
109	ENSDARG00000043089	cluster_2
111	ENSDARG00000088615	cluster_2
113	ENSDARG00000077836	cluster_2
114	ENSDARG00000103322	cluster_2
116	ENSDARG00000099291	cluster_2
120	ENSDARG00000040513	cluster_2
121	ENSDARG00000092726	cluster_2
122	ENSDARG00000058342	cluster_2
124	ENSDARG00000063539	cluster_2
129	ENSDARG00000105674	cluster_2
131	ENSDARG00000008170	cluster_2
132	ENSDARG00000018757	cluster_2
133	ENSDARG00000019808	cluster_2
134	ENSDARG00000031929	cluster_2
136	ENSDARG00000009133	cluster_2
138	ENSDARG00000040045	cluster_2
139	ENSDARG00000026236	cluster_2
143	ENSDARG00000092551	cluster_2
145	ENSDARG00000045262	cluster_2
146	ENSDARG00000091730	cluster_2
148	ENSDARG00000099200	cluster_2
149	ENSDARG00000035178	cluster_2
150	ENSDARG00000102554	cluster_2
151	ENSDARG00000098256	cluster_2
153	ENSDARG00000102058	cluster_2
154	ENSDARG00000077573	cluster_2
157	ENSDARG00000010770	cluster_2
158	ENSDARG00000058800	cluster_2
159	ENSDARG00000043798	cluster_2
160	ENSDARG00000102138	cluster_2
161	ENSDARG00000097527	cluster_2
162	ENSDARG00000087375	cluster_2
167	ENSDARG00000003193	cluster_2
168	ENSDARG00000037267	cluster_2
173	ENSDARG00000101190	cluster_2
176	ENSDARG00000074466	cluster_2
179	ENSDARG00000003313	cluster_2
181	ENSDARG00000004405	cluster_2
182	ENSDARG00000077673	cluster_2
184	ENSDARG00000092809	cluster_2
188	ENSDARG00000070480	cluster_2
189	ENSDARG00000110186	cluster_2
191	ENSDARG00000002909	cluster_2
192	ENSDARG00000005108	cluster_2
195	ENSDARG00000070427	cluster_2
196	ENSDARG00000003902	cluster_2
201	ENSDARG00000012789	cluster_2
204	ENSDARG00000076472	cluster_2
205	ENSDARG00000004658	cluster_2
206	ENSDARG00000103164	cluster_2
208	ENSDARG00000014024	cluster_2
209	ENSDARG00000044776	cluster_2
214	ENSDARG00000051874	cluster_2
219	ENSDARG00000051814	cluster_2
221	ENSDARG00000096888	cluster_2
229	ENSDARG00000095796	cluster_2
231	ENSDARG00000043198	cluster_2
232	ENSDARG00000075027	cluster_2
233	ENSDARG00000099923	cluster_2
236	ENSDARG00000069199	cluster_2
238	ENSDARG00000097006	cluster_2
239	ENSDARG00000068263	cluster_2
240	ENSDARG00000026500	cluster_2
248	ENSDARG00000088937	cluster_2
249	ENSDARG00000101910	cluster_2
250	ENSDARG00000057138	cluster_2
252	ENSDARG00000052115	cluster_2
253	ENSDARG00000062515	cluster_2
255	ENSDARG00000079255	cluster_2
256	ENSDARG00000076710	cluster_2
261	ENSDARG00000093304	cluster_2
263	ENSDARG00000059365	cluster_2
270	ENSDARG00000069503	cluster_2
272	ENSDARG00000052387	cluster_2
277	ENSDARG00000056535	cluster_2
278	ENSDARG00000071560	cluster_2
279	ENSDARG00000061398	cluster_2
284	ENSDARG00000012972	cluster_2
286	ENSDARG00000097483	cluster_2
287	ENSDARG00000014462	cluster_2
289	ENSDARG00000095015	cluster_2
290	ENSDARG00000039406	cluster_2
291	ENSDARG00000076839	cluster_2
293	ENSDARG00000101913	cluster_2
298	ENSDARG00000030896	cluster_2
299	ENSDARG00000012968	cluster_2
301	ENSDARG00000094286	cluster_2
304	ENSDARG00000059279	cluster_2
305	ENSDARG00000095523	cluster_2
311	ENSDARG00000040606	cluster_2
313	ENSDARG00000076106	cluster_2
316	ENSDARG00000101164	cluster_2
318	ENSDARG00000094433	cluster_2
319	ENSDARG00000099873	cluster_2
323	ENSDARG00000102381	cluster_2
324	ENSDARG00000058939	cluster_2
327	ENSDARG00000097902	cluster_2
329	ENSDARG00000073850	cluster_2
330	ENSDARG00000101642	cluster_2
332	ENSDARG00000091906	cluster_2
336	ENSDARG00000076614	cluster_2
341	ENSDARG00000115540	cluster_2
343	ENSDARG00000039697	cluster_2
344	ENSDARG00000099539	cluster_2
345	ENSDARG00000088906	cluster_2
347	ENSDARG00000059423	cluster_2
353	ENSDARG00000076861	cluster_2
357	ENSDARG00000017038	cluster_2
358	ENSDARG00000088641	cluster_2
360	ENSDARG00000100723	cluster_2
362	ENSDARG00000014929	cluster_2
363	ENSDARG00000093186	cluster_2
365	ENSDARG00000103981	cluster_2
372	ENSDARG00000086056	cluster_2
374	ENSDARG00000006202	cluster_2
378	ENSDARG00000056767	cluster_2
381	ENSDARG00000071701	cluster_2
382	ENSDARG00000069390	cluster_2
383	ENSDARG00000059885	cluster_2
388	ENSDARG00000077220	cluster_2
390	ENSDARG00000035163	cluster_2
392	ENSDARG00000112021	cluster_2
393	ENSDARG00000087870	cluster_2
400	ENSDARG00000075791	cluster_2
401	ENSDARG00000005112	cluster_2
407	ENSDARG00000079834	cluster_2
416	ENSDARG00000075261	cluster_2
417	ENSDARG00000079372	cluster_2
424	ENSDARG00000105547	cluster_2
425	ENSDARG00000016570	cluster_2
427	ENSDARG00000005595	cluster_2
429	ENSDARG00000086296	cluster_2
434	ENSDARG00000039381	cluster_2
435	ENSDARG00000110841	cluster_2
440	ENSDARG00000096739	cluster_2
445	ENSDARG00000056026	cluster_2
447	ENSDARG00000116660	cluster_2
450	ENSDARG00000038012	cluster_2
452	ENSDARG00000034211	cluster_2
460	ENSDARG00000096397	cluster_2
461	ENSDARG00000086337	cluster_2
462	ENSDARG00000102299	cluster_2
463	ENSDARG00000076945	cluster_2
471	ENSDARG00000054122	cluster_2
474	ENSDARG00000091996	cluster_2
478	ENSDARG00000104341	cluster_2
480	ENSDARG00000088775	cluster_2
481	ENSDARG00000052917	cluster_2
482	ENSDARG00000035101	cluster_2
488	ENSDARG00000079144	cluster_2
490	ENSDARG00000087983	cluster_2
493	ENSDARG00000104716	cluster_2
494	ENSDARG00000024775	cluster_2
496	ENSDARG00000002391	cluster_2
498	ENSDARG00000052192	cluster_2
501	ENSDARG00000002298	cluster_2
502	ENSDARG00000053836	cluster_2
505	ENSDARG00000036943	cluster_2
506	ENSDARG00000077201	cluster_2
512	ENSDARG00000102750	cluster_2
517	ENSDARG00000098481	cluster_2
522	ENSDARG00000076623	cluster_2
526	ENSDARG00000040910	cluster_2
528	ENSDARG00000040295	cluster_2
529	ENSDARG00000102332	cluster_2
530	ENSDARG00000096484	cluster_2
532	ENSDARG00000078140	cluster_2
540	ENSDARG00000062168	cluster_2
543	ENSDARG00000093124	cluster_2
545	ENSDARG00000077897	cluster_2
548	ENSDARG00000003808	cluster_2
549	ENSDARG00000103351	cluster_2
559	ENSDARG00000014386	cluster_2
563	ENSDARG00000104290	cluster_2
564	ENSDARG00000012981	cluster_2
565	ENSDARG00000095801	cluster_2
566	ENSDARG00000103056	cluster_2
567	ENSDARG00000106212	cluster_2
570	ENSDARG00000040319	cluster_2
571	ENSDARG00000074390	cluster_2
573	ENSDARG00000091669	cluster_2
575	ENSDARG00000100139	cluster_2
577	ENSDARG00000099673	cluster_2
580	ENSDARG00000095820	cluster_2
581	ENSDARG00000039577	cluster_2
582	ENSDARG00000099606	cluster_2
584	ENSDARG00000062467	cluster_2
587	ENSDARG00000040474	cluster_2
588	ENSDARG00000033587	cluster_2
590	ENSDARG00000096037	cluster_2
593	ENSDARG00000029747	cluster_2
599	ENSDARG00000069946	cluster_2
603	ENSDARG00000041051	cluster_2
609	ENSDARG00000036993	cluster_2
610	ENSDARG00000073900	cluster_2
611	ENSDARG00000060094	cluster_2
616	ENSDARG00000114451	cluster_2
617	ENSDARG00000104399	cluster_2
618	ENSDARG00000008075	cluster_2
619	ENSDARG00000032708	cluster_2
620	ENSDARG00000111188	cluster_2
622	ENSDARG00000031136	cluster_2
623	ENSDARG00000097157	cluster_2
625	ENSDARG00000043323	cluster_2
626	ENSDARG00000094983	cluster_2
627	ENSDARG00000036876	cluster_2
628	ENSDARG00000090873	cluster_2
629	ENSDARG00000097973	cluster_2
633	ENSDARG00000112870	cluster_2
636	ENSDARG00000111840	cluster_2
637	ENSDARG00000028507	cluster_2
638	ENSDARG00000101479	cluster_2
640	ENSDARG00000035663	cluster_2
642	ENSDARG00000098700	cluster_2
643	ENSDARG00000105096	cluster_2
645	ENSDARG00000026417	cluster_2
648	ENSDARG00000003900	cluster_2
649	ENSDARG00000104795	cluster_2
652	ENSDARG00000052997	cluster_2
654	ENSDARG00000101892	cluster_2
655	ENSDARG00000101407	cluster_2
656	ENSDARG00000030006	cluster_2
658	ENSDARG00000097909	cluster_2
660	ENSDARG00000102271	cluster_2
661	ENSDARG00000045549	cluster_2
665	ENSDARG00000042816	cluster_2
668	ENSDARG00000078606	cluster_2
670	ENSDARG00000102175	cluster_2
675	ENSDARG00000093248	cluster_2
676	ENSDARG00000045999	cluster_2
681	ENSDARG00000102097	cluster_2
682	ENSDARG00000071384	cluster_2
685	ENSDARG00000101170	cluster_2
688	ENSDARG00000075263	cluster_2
695	ENSDARG00000078309	cluster_2
696	ENSDARG00000074776	cluster_2
700	ENSDARG00000078206	cluster_2
701	ENSDARG00000015657	cluster_2
705	ENSDARG00000023526	cluster_2
708	ENSDARG00000094485	cluster_2
709	ENSDARG00000044827	cluster_2
711	ENSDARG00000114387	cluster_2
715	ENSDARG00000052656	cluster_2
722	ENSDARG00000060655	cluster_2
729	ENSDARG00000096576	cluster_2
733	ENSDARG00000074818	cluster_2
734	ENSDARG00000105104	cluster_2
738	ENSDARG00000017010	cluster_2
739	ENSDARG00000105530	cluster_2
[truncated: 10,697 more rows]
