# Supplementary material for: Knockout of thyroid hormone receptor alpha a (thraa) enhances cardiac regeneration in zebrafish through metabolic and hypoxic regulation
Source: Cell Commun Signal. 2025 Jul 16;23:340. doi: 10.1186/s12964-025-02350-5 (PMC12265366; doi:10.1186/s12964-025-02350-5)
Supplement: Supplementary file 7 — Supplementary Material 7 [file 12964_2025_2350_MOESM7_ESM.xlsx]

## Sheet: 8h_uninj
NAME	GS<br> follow link to MSigDB	SIZE	ES	NES	NOM p-val	FDR q-val	FWER p-val	RANK AT MAX	LEADING EDGE
HALLMARK_ADIPOGENESIS	HALLMARK_ADIPOGENESIS	182	-0.479626	-2.22015	0	0	0	2316	tags=46%, list=19%, signal=55%
HALLMARK_FATTY_ACID_METABOLISM	HALLMARK_FATTY_ACID_METABOLISM	132	-0.510949	-2.25918	0	0	0	3402	tags=62%, list=27%, signal=85%
HALLMARK_MYC_TARGETS_V2	HALLMARK_MYC_TARGETS_V2	56	0.626254	2.34499	0	0	0	1849	tags=55%, list=15%, signal=65%
HALLMARK_XENOBIOTIC_METABOLISM	HALLMARK_XENOBIOTIC_METABOLISM	161	-0.357737	-1.63751	0	0.0117321	0.051	2590	tags=36%, list=21%, signal=45%
HALLMARK_OXIDATIVE_PHOSPHORYLATION	HALLMARK_OXIDATIVE_PHOSPHORYLATION	189	-0.65308	-3.07315	0	0	0	2398	tags=70%, list=19%, signal=86%
HALLMARK_MYOGENESIS	HALLMARK_MYOGENESIS	172	-0.424399	-1.96547	0	0.000333333	0.001	2425	tags=42%, list=19%, signal=51%
HALLMARK_IL6_JAK_STAT3_SIGNALING	HALLMARK_IL6_JAK_STAT3_SIGNALING	58	0.507374	1.91214	0	0.000948276	0.002	2027	tags=40%, list=16%, signal=47%
HALLMARK_APICAL_SURFACE	HALLMARK_APICAL_SURFACE	30	0.539694	1.74698	0.00738007	0.00772765	0.026	517	tags=23%, list=4%, signal=24%
HALLMARK_ESTROGEN_RESPONSE_LATE	HALLMARK_ESTROGEN_RESPONSE_LATE	158	0.372547	1.64585	0	0.0170602	0.072	1610	tags=27%, list=13%, signal=30%
HALLMARK_ESTROGEN_RESPONSE_EARLY	HALLMARK_ESTROGEN_RESPONSE_EARLY	160	0.360154	1.60631	0	0.020239	0.106	1262	tags=24%, list=10%, signal=27%
HALLMARK_INFLAMMATORY_RESPONSE	HALLMARK_INFLAMMATORY_RESPONSE	144	0.351484	1.53955	0	0.0316813	0.192	1733	tags=26%, list=14%, signal=30%
HALLMARK_EPITHELIAL_MESENCHYMAL_TRANSITION	HALLMARK_EPITHELIAL_MESENCHYMAL_TRANSITION	170	-0.328236	-1.51683	0	0.0340249	0.171	1526	tags=29%, list=12%, signal=32%
HALLMARK_KRAS_SIGNALING_UP	HALLMARK_KRAS_SIGNALING_UP	156	0.336806	1.47508	0.00169779	0.0499083	0.322	1889	tags=29%, list=15%, signal=34%
HALLMARK_PEROXISOME	HALLMARK_PEROXISOME	89	-0.341785	-1.44462	0.014218	0.0544873	0.295	3401	tags=42%, list=27%, signal=57%
HALLMARK_UNFOLDED_PROTEIN_RESPONSE	HALLMARK_UNFOLDED_PROTEIN_RESPONSE	109	0.338145	1.43732	0.0255537	0.0619382	0.435	2214	tags=31%, list=18%, signal=38%
HALLMARK_APICAL_JUNCTION	HALLMARK_APICAL_JUNCTION	165	0.317241	1.40944	0.0185497	0.070933	0.518	1657	tags=21%, list=13%, signal=23%
HALLMARK_ALLOGRAFT_REJECTION	HALLMARK_ALLOGRAFT_REJECTION	139	0.311728	1.34446	0.0324786	0.111354	0.723	2072	tags=22%, list=17%, signal=26%
HALLMARK_TNFA_SIGNALING_VIA_NFKB	HALLMARK_TNFA_SIGNALING_VIA_NFKB	165	0.291392	1.29347	0.0472855	0.140853	0.852	1864	tags=25%, list=15%, signal=30%
HALLMARK_BILE_ACID_METABOLISM	HALLMARK_BILE_ACID_METABOLISM	94	-0.312672	-1.31579	0.0488372	0.148249	0.654	3588	tags=39%, list=29%, signal=55%
HALLMARK_IL2_STAT5_SIGNALING	HALLMARK_IL2_STAT5_SIGNALING	168	0.292573	1.29748	0.0500894	0.148798	0.845	1499	tags=23%, list=12%, signal=25%
HALLMARK_KRAS_SIGNALING_DN	HALLMARK_KRAS_SIGNALING_DN	125	-0.288106	-1.28817	0.0551559	0.166534	0.746	2021	tags=27%, list=16%, signal=32%
HALLMARK_HYPOXIA	HALLMARK_HYPOXIA	185	-0.271327	-1.27066	0.0401002	0.17416	0.797	2316	tags=30%, list=19%, signal=36%
HALLMARK_UV_RESPONSE_DN	HALLMARK_UV_RESPONSE_DN	127	-0.267854	-1.20801	0.0942928	0.233166	0.924	2248	tags=25%, list=18%, signal=30%
HALLMARK_REACTIVE_OXYGEN_SPECIES_PATHWAY	HALLMARK_REACTIVE_OXYGEN_SPECIES_PATHWAY	46	-0.330303	-1.21843	0.184685	0.234895	0.903	3173	tags=46%, list=25%, signal=61%
HALLMARK_UV_RESPONSE_UP	HALLMARK_UV_RESPONSE_UP	138	-0.2596	-1.17867	0.125891	0.264152	0.959	3469	tags=40%, list=28%, signal=55%
HALLMARK_APOPTOSIS	HALLMARK_APOPTOSIS	139	-0.256291	-1.1533	0.161593	0.275173	0.982	2975	tags=32%, list=24%, signal=42%
HALLMARK_ANGIOGENESIS	HALLMARK_ANGIOGENESIS	25	-0.365875	-1.16128	0.247216	0.278499	0.975	312	tags=16%, list=3%, signal=16%
HALLMARK_G2M_CHECKPOINT	HALLMARK_G2M_CHECKPOINT	188	0.261818	1.18402	0.0995025	0.296899	0.988	3790	tags=37%, list=30%, signal=52%
HALLMARK_COMPLEMENT	HALLMARK_COMPLEMENT	157	0.260687	1.14679	0.185059	0.356212	0.997	2297	tags=24%, list=18%, signal=29%
HALLMARK_PANCREAS_BETA_CELLS	HALLMARK_PANCREAS_BETA_CELLS	27	0.350435	1.1231	0.272727	0.386441	1	1966	tags=30%, list=16%, signal=35%
HALLMARK_WNT_BETA_CATENIN_SIGNALING	HALLMARK_WNT_BETA_CATENIN_SIGNALING	36	0.32286	1.10024	0.310662	0.418494	1	2697	tags=25%, list=22%, signal=32%
HALLMARK_COAGULATION	HALLMARK_COAGULATION	98	0.261502	1.07565	0.30853	0.432694	1	1193	tags=17%, list=10%, signal=19%
HALLMARK_P53_PATHWAY	HALLMARK_P53_PATHWAY	168	0.24333	1.0837	0.27193	0.437586	1	2107	tags=24%, list=17%, signal=28%
HALLMARK_E2F_TARGETS	HALLMARK_E2F_TARGETS	191	0.234068	1.04444	0.363339	0.464798	1	3888	tags=36%, list=31%, signal=52%
HALLMARK_MYC_TARGETS_V1	HALLMARK_MYC_TARGETS_V1	187	0.236308	1.05232	0.324786	0.467951	1	2100	tags=19%, list=17%, signal=23%
HALLMARK_HEDGEHOG_SIGNALING	HALLMARK_HEDGEHOG_SIGNALING	32	-0.315051	-1.0638	0.36383	0.468386	0.999	2587	tags=34%, list=21%, signal=43%
HALLMARK_INTERFERON_ALPHA_RESPONSE	HALLMARK_INTERFERON_ALPHA_RESPONSE	60	-0.268035	-1.05119	0.34763	0.476044	1	3268	tags=40%, list=26%, signal=54%
HALLMARK_CHOLESTEROL_HOMEOSTASIS	HALLMARK_CHOLESTEROL_HOMEOSTASIS	64	-0.255406	-1.01206	0.443439	0.509828	1	782	tags=13%, list=6%, signal=13%
HALLMARK_GLYCOLYSIS	HALLMARK_GLYCOLYSIS	182	-0.21978	-1.02924	0.36215	0.510854	1	2316	tags=26%, list=19%, signal=32%
HALLMARK_PROTEIN_SECRETION	HALLMARK_PROTEIN_SECRETION	89	-0.241052	-1.01433	0.435407	0.529321	1	3577	tags=35%, list=29%, signal=49%
HALLMARK_MTORC1_SIGNALING	HALLMARK_MTORC1_SIGNALING	195	-0.196017	-0.931206	0.649412	0.718486	1	2328	tags=22%, list=19%, signal=27%
HALLMARK_INTERFERON_GAMMA_RESPONSE	HALLMARK_INTERFERON_GAMMA_RESPONSE	141	0.212218	0.921764	0.642504	0.787552	1	3054	tags=30%, list=25%, signal=40%
HALLMARK_TGF_BETA_SIGNALING	HALLMARK_TGF_BETA_SIGNALING	48	-0.239797	-0.883532	0.661017	0.81788	1	3245	tags=42%, list=26%, signal=56%
HALLMARK_HEME_METABOLISM	HALLMARK_HEME_METABOLISM	165	-0.188331	-0.867714	0.822171	0.819849	1	3334	tags=35%, list=27%, signal=47%
HALLMARK_ANDROGEN_RESPONSE	HALLMARK_ANDROGEN_RESPONSE	93	-0.203427	-0.847643	0.790179	0.82663	1	1735	tags=17%, list=14%, signal=20%
HALLMARK_DNA_REPAIR	HALLMARK_DNA_REPAIR	138	0.20395	0.886018	0.72973	0.853002	1	3469	tags=30%, list=28%, signal=42%
HALLMARK_MITOTIC_SPINDLE	HALLMARK_MITOTIC_SPINDLE	188	0.189072	0.847568	0.863192	0.911972	1	2610	tags=22%, list=21%, signal=27%
HALLMARK_SPERMATOGENESIS	HALLMARK_SPERMATOGENESIS	86	0.169994	0.686912	0.980322	0.981188	1	1572	tags=13%, list=13%, signal=15%
HALLMARK_NOTCH_SIGNALING	HALLMARK_NOTCH_SIGNALING	28	0.226608	0.725108	0.870849	1	1	1203	tags=11%, list=10%, signal=12%
HALLMARK_PI3K_AKT_MTOR_SIGNALING	HALLMARK_PI3K_AKT_MTOR_SIGNALING	100	0.181223	0.737861	0.95614	1	1	4088	tags=36%, list=33%, signal=53%

## Sheet: 1d_uninj
NAME	GS<br> follow link to MSigDB	SIZE	ES	NES	NOM p-val	FDR q-val	FWER p-val	RANK AT MAX	LEADING EDGE
HALLMARK_ADIPOGENESIS	HALLMARK_ADIPOGENESIS	182	-0.506002	-2.28455	0	0	0	2950	tags=58%, list=24%, signal=74%
HALLMARK_E2F_TARGETS	HALLMARK_E2F_TARGETS	191	0.553116	2.42194	0	0	0	2453	tags=47%, list=20%, signal=58%
HALLMARK_FATTY_ACID_METABOLISM	HALLMARK_FATTY_ACID_METABOLISM	132	-0.485315	-2.11218	0	0	0	2087	tags=43%, list=17%, signal=51%
HALLMARK_G2M_CHECKPOINT	HALLMARK_G2M_CHECKPOINT	188	0.537668	2.34623	0	0	0	2590	tags=47%, list=21%, signal=58%
HALLMARK_ALLOGRAFT_REJECTION	HALLMARK_ALLOGRAFT_REJECTION	139	0.483374	2.00852	0	0	0	1680	tags=29%, list=13%, signal=34%
HALLMARK_IL6_JAK_STAT3_SIGNALING	HALLMARK_IL6_JAK_STAT3_SIGNALING	58	0.571407	2.05376	0	0	0	1937	tags=43%, list=16%, signal=51%
HALLMARK_MYC_TARGETS_V2	HALLMARK_MYC_TARGETS_V2	56	0.521451	1.89503	0	0	0	2779	tags=55%, list=22%, signal=71%
HALLMARK_MYOGENESIS	HALLMARK_MYOGENESIS	172	-0.495267	-2.23508	0	0	0	2498	tags=50%, list=20%, signal=62%
HALLMARK_OXIDATIVE_PHOSPHORYLATION	HALLMARK_OXIDATIVE_PHOSPHORYLATION	189	-0.663446	-2.99212	0	0	0	3033	tags=79%, list=24%, signal=103%
HALLMARK_COMPLEMENT	HALLMARK_COMPLEMENT	157	0.406658	1.73191	0	0.00296114	0.018	1150	tags=24%, list=9%, signal=26%
HALLMARK_DNA_REPAIR	HALLMARK_DNA_REPAIR	138	0.402712	1.68588	0	0.0050205	0.034	2621	tags=36%, list=21%, signal=45%
HALLMARK_KRAS_SIGNALING_UP	HALLMARK_KRAS_SIGNALING_UP	156	0.381916	1.62041	0	0.00740813	0.063	1314	tags=24%, list=11%, signal=26%
HALLMARK_INFLAMMATORY_RESPONSE	HALLMARK_INFLAMMATORY_RESPONSE	144	0.387614	1.62285	0	0.00833414	0.063	2545	tags=35%, list=20%, signal=43%
HALLMARK_INTERFERON_GAMMA_RESPONSE	HALLMARK_INTERFERON_GAMMA_RESPONSE	141	0.37612	1.58097	0.0033557	0.0115455	0.105	2740	tags=33%, list=22%, signal=41%
HALLMARK_IL2_STAT5_SIGNALING	HALLMARK_IL2_STAT5_SIGNALING	168	0.348815	1.51484	0.00167785	0.0226643	0.215	1765	tags=27%, list=14%, signal=31%
HALLMARK_COAGULATION	HALLMARK_COAGULATION	98	0.373132	1.46876	0.0157343	0.033946	0.332	1849	tags=26%, list=15%, signal=30%
HALLMARK_HYPOXIA	HALLMARK_HYPOXIA	185	-0.326529	-1.48307	0	0.0381932	0.213	2604	tags=37%, list=21%, signal=46%
HALLMARK_UV_RESPONSE_DN	HALLMARK_UV_RESPONSE_DN	127	-0.349021	-1.49032	0.00477327	0.0418533	0.196	3078	tags=43%, list=25%, signal=56%
HALLMARK_PEROXISOME	HALLMARK_PEROXISOME	89	-0.353119	-1.44745	0.00245098	0.0434991	0.271	2898	tags=33%, list=23%, signal=42%
HALLMARK_ESTROGEN_RESPONSE_LATE	HALLMARK_ESTROGEN_RESPONSE_LATE	158	0.334396	1.43161	0.00677966	0.0442524	0.442	1796	tags=24%, list=14%, signal=28%
HALLMARK_XENOBIOTIC_METABOLISM	HALLMARK_XENOBIOTIC_METABOLISM	161	-0.315671	-1.42115	0.00744417	0.0487727	0.337	1771	tags=25%, list=14%, signal=29%
HALLMARK_APICAL_JUNCTION	HALLMARK_APICAL_JUNCTION	165	0.330899	1.40139	0.0170648	0.053668	0.522	1357	tags=19%, list=11%, signal=21%
HALLMARK_KRAS_SIGNALING_DN	HALLMARK_KRAS_SIGNALING_DN	125	-0.319999	-1.37803	0.0217391	0.0642116	0.464	2105	tags=27%, list=17%, signal=32%
HALLMARK_TGF_BETA_SIGNALING	HALLMARK_TGF_BETA_SIGNALING	48	-0.37729	-1.3649	0.0673913	0.064605	0.508	3203	tags=44%, list=26%, signal=59%
HALLMARK_CHOLESTEROL_HOMEOSTASIS	HALLMARK_CHOLESTEROL_HOMEOSTASIS	64	-0.347195	-1.32123	0.0705882	0.0835246	0.642	1894	tags=27%, list=15%, signal=31%
HALLMARK_EPITHELIAL_MESENCHYMAL_TRANSITION	HALLMARK_EPITHELIAL_MESENCHYMAL_TRANSITION	170	0.310136	1.3363	0.029703	0.0894444	0.741	1261	tags=21%, list=10%, signal=23%
HALLMARK_TNFA_SIGNALING_VIA_NFKB	HALLMARK_TNFA_SIGNALING_VIA_NFKB	165	0.307847	1.30152	0.0405844	0.11203	0.831	712	tags=16%, list=6%, signal=17%
HALLMARK_MTORC1_SIGNALING	HALLMARK_MTORC1_SIGNALING	195	0.293693	1.28788	0.0367279	0.117382	0.865	2356	tags=29%, list=19%, signal=35%
HALLMARK_HEME_METABOLISM	HALLMARK_HEME_METABOLISM	165	-0.277352	-1.23976	0.0682927	0.138133	0.876	3352	tags=41%, list=27%, signal=55%
HALLMARK_HEDGEHOG_SIGNALING	HALLMARK_HEDGEHOG_SIGNALING	32	-0.382676	-1.2492	0.16129	0.138178	0.856	4272	tags=59%, list=34%, signal=90%
HALLMARK_MITOTIC_SPINDLE	HALLMARK_MITOTIC_SPINDLE	188	0.282157	1.22983	0.0780731	0.164168	0.954	2855	tags=28%, list=23%, signal=36%
HALLMARK_ESTROGEN_RESPONSE_EARLY	HALLMARK_ESTROGEN_RESPONSE_EARLY	160	0.285827	1.23506	0.0595238	0.166855	0.947	1838	tags=24%, list=15%, signal=28%
HALLMARK_UV_RESPONSE_UP	HALLMARK_UV_RESPONSE_UP	138	-0.275457	-1.20448	0.10219	0.166957	0.922	2390	tags=30%, list=19%, signal=36%
HALLMARK_PANCREAS_BETA_CELLS	HALLMARK_PANCREAS_BETA_CELLS	27	0.391388	1.21217	0.191956	0.180541	0.974	1074	tags=19%, list=9%, signal=20%
HALLMARK_BILE_ACID_METABOLISM	HALLMARK_BILE_ACID_METABOLISM	94	-0.273259	-1.12116	0.228833	0.286595	0.995	2853	tags=28%, list=23%, signal=36%
HALLMARK_INTERFERON_ALPHA_RESPONSE	HALLMARK_INTERFERON_ALPHA_RESPONSE	60	0.310267	1.13331	0.244643	0.300386	1	3566	tags=42%, list=29%, signal=58%
HALLMARK_PI3K_AKT_MTOR_SIGNALING	HALLMARK_PI3K_AKT_MTOR_SIGNALING	100	0.279344	1.12407	0.25	0.304723	1	1369	tags=15%, list=11%, signal=17%
HALLMARK_MYC_TARGETS_V1	HALLMARK_MYC_TARGETS_V1	187	0.257019	1.11428	0.228769	0.310307	1	2969	tags=29%, list=24%, signal=38%
HALLMARK_ANGIOGENESIS	HALLMARK_ANGIOGENESIS	25	-0.3475	-1.09443	0.333333	0.322671	0.997	272	tags=16%, list=2%, signal=16%
HALLMARK_UNFOLDED_PROTEIN_RESPONSE	HALLMARK_UNFOLDED_PROTEIN_RESPONSE	109	0.270258	1.10187	0.243433	0.323209	1	3352	tags=39%, list=27%, signal=52%
HALLMARK_SPERMATOGENESIS	HALLMARK_SPERMATOGENESIS	86	0.274035	1.07157	0.318519	0.374771	1	3353	tags=36%, list=27%, signal=49%
HALLMARK_ANDROGEN_RESPONSE	HALLMARK_ANDROGEN_RESPONSE	93	-0.248965	-1.03439	0.407059	0.412185	1	791	tags=14%, list=6%, signal=15%
HALLMARK_APOPTOSIS	HALLMARK_APOPTOSIS	139	-0.239908	-1.04376	0.314286	0.412393	1	1397	tags=19%, list=11%, signal=22%
HALLMARK_REACTIVE_OXYGEN_SPECIES_PATHWAY	HALLMARK_REACTIVE_OXYGEN_SPECIES_PATHWAY	46	0.299952	1.02089	0.421338	0.456589	1	3191	tags=35%, list=26%, signal=47%
HALLMARK_GLYCOLYSIS	HALLMARK_GLYCOLYSIS	182	0.237765	1.02477	0.392628	0.463959	1	3050	tags=33%, list=24%, signal=43%
HALLMARK_P53_PATHWAY	HALLMARK_P53_PATHWAY	168	0.23441	1.0094	0.424561	0.468717	1	1950	tags=21%, list=16%, signal=25%
HALLMARK_NOTCH_SIGNALING	HALLMARK_NOTCH_SIGNALING	28	-0.29067	-0.925524	0.547974	0.67397	1	3240	tags=32%, list=26%, signal=43%
HALLMARK_APICAL_SURFACE	HALLMARK_APICAL_SURFACE	30	0.258807	0.811798	0.777975	0.902696	1	2368	tags=27%, list=19%, signal=33%
HALLMARK_PROTEIN_SECRETION	HALLMARK_PROTEIN_SECRETION	89	0.150568	0.592983	1	0.996298	1	1838	tags=15%, list=15%, signal=17%
HALLMARK_WNT_BETA_CATENIN_SIGNALING	HALLMARK_WNT_BETA_CATENIN_SIGNALING	36	-0.165796	-0.555059	0.993464	0.99862	1	4534	tags=42%, list=36%, signal=65%
NAME	GS<br> follow link to MSigDB	SIZE	ES	NES	NOM p-val	FDR q-val	FWER p-val	RANK AT MAX	LEADING EDGE

## Sheet: 3d_uninj
NAME	GS<br> follow link to MSigDB	SIZE	ES	NES	NOM p-val	FDR q-val	FWER p-val	RANK AT MAX	LEADING EDGE
HALLMARK_ADIPOGENESIS	HALLMARK_ADIPOGENESIS	182	-0.574095	-2.69896	0	0	0	1914	tags=49%, list=15%, signal=58%
HALLMARK_E2F_TARGETS	HALLMARK_E2F_TARGETS	191	0.641011	2.82212	0	0	0	2411	tags=57%, list=19%, signal=69%
HALLMARK_EPITHELIAL_MESENCHYMAL_TRANSITION	HALLMARK_EPITHELIAL_MESENCHYMAL_TRANSITION	170	0.511099	2.20074	0	0	0	2009	tags=41%, list=16%, signal=48%
HALLMARK_FATTY_ACID_METABOLISM	HALLMARK_FATTY_ACID_METABOLISM	132	-0.502257	-2.21871	0	0	0	1865	tags=45%, list=15%, signal=52%
HALLMARK_G2M_CHECKPOINT	HALLMARK_G2M_CHECKPOINT	188	0.657421	2.90162	0	0	0	1946	tags=51%, list=16%, signal=59%
HALLMARK_ALLOGRAFT_REJECTION	HALLMARK_ALLOGRAFT_REJECTION	139	0.487764	2.05405	0	0	0	2363	tags=37%, list=19%, signal=45%
HALLMARK_IL6_JAK_STAT3_SIGNALING	HALLMARK_IL6_JAK_STAT3_SIGNALING	58	0.561072	2.05726	0	0	0	3052	tags=53%, list=24%, signal=70%
HALLMARK_INFLAMMATORY_RESPONSE	HALLMARK_INFLAMMATORY_RESPONSE	144	0.467883	2.01047	0	0	0	2497	tags=39%, list=20%, signal=48%
HALLMARK_MYOGENESIS	HALLMARK_MYOGENESIS	172	-0.50127	-2.31805	0	0	0	2129	tags=45%, list=17%, signal=54%
HALLMARK_OXIDATIVE_PHOSPHORYLATION	HALLMARK_OXIDATIVE_PHOSPHORYLATION	189	-0.762023	-3.56072	0	0	0	2136	tags=81%, list=17%, signal=97%
HALLMARK_MITOTIC_SPINDLE	HALLMARK_MITOTIC_SPINDLE	188	0.433304	1.89096	0	0.00011828	0.001	1279	tags=24%, list=10%, signal=26%
HALLMARK_COAGULATION	HALLMARK_COAGULATION	98	0.471217	1.89558	0	0.000133064	0.001	2914	tags=43%, list=23%, signal=56%
HALLMARK_INTERFERON_GAMMA_RESPONSE	HALLMARK_INTERFERON_GAMMA_RESPONSE	141	0.452515	1.91187	0	0.000152074	0.001	2146	tags=35%, list=17%, signal=42%
HALLMARK_COMPLEMENT	HALLMARK_COMPLEMENT	157	0.435395	1.86553	0	0.000312903	0.003	2710	tags=41%, list=22%, signal=52%
HALLMARK_KRAS_SIGNALING_UP	HALLMARK_KRAS_SIGNALING_UP	156	0.387985	1.64678	0	0.00634183	0.067	1500	tags=28%, list=12%, signal=31%
HALLMARK_DNA_REPAIR	HALLMARK_DNA_REPAIR	138	0.371733	1.56405	0.00473186	0.0123336	0.145	2271	tags=28%, list=18%, signal=34%
HALLMARK_IL2_STAT5_SIGNALING	HALLMARK_IL2_STAT5_SIGNALING	168	0.363141	1.56458	0.00312012	0.0133614	0.145	1768	tags=26%, list=14%, signal=30%
HALLMARK_HYPOXIA	HALLMARK_HYPOXIA	185	-0.335064	-1.57862	0	0.0143446	0.074	1690	tags=31%, list=14%, signal=36%
HALLMARK_ESTROGEN_RESPONSE_LATE	HALLMARK_ESTROGEN_RESPONSE_LATE	158	0.345865	1.49251	0.00603318	0.0253942	0.296	2092	tags=29%, list=17%, signal=35%
HALLMARK_INTERFERON_ALPHA_RESPONSE	HALLMARK_INTERFERON_ALPHA_RESPONSE	60	0.387624	1.42284	0.0354391	0.0402243	0.482	3803	tags=45%, list=31%, signal=64%
HALLMARK_SPERMATOGENESIS	HALLMARK_SPERMATOGENESIS	86	0.361674	1.42665	0.0161031	0.0418598	0.476	2655	tags=34%, list=21%, signal=43%
HALLMARK_PEROXISOME	HALLMARK_PEROXISOME	89	-0.331394	-1.40257	0.0164835	0.0610152	0.323	2629	tags=29%, list=21%, signal=37%
HALLMARK_ANGIOGENESIS	HALLMARK_ANGIOGENESIS	25	0.43386	1.36415	0.0929432	0.0643217	0.68	2850	tags=52%, list=23%, signal=67%
HALLMARK_APICAL_JUNCTION	HALLMARK_APICAL_JUNCTION	165	0.313215	1.35078	0.0324006	0.0658568	0.723	1968	tags=25%, list=16%, signal=29%
HALLMARK_MYC_TARGETS_V2	HALLMARK_MYC_TARGETS_V2	56	0.370998	1.35107	0.045977	0.0695155	0.723	3940	tags=50%, list=32%, signal=73%
HALLMARK_APOPTOSIS	HALLMARK_APOPTOSIS	139	0.310554	1.31961	0.0348485	0.0814783	0.793	2015	tags=25%, list=16%, signal=30%
HALLMARK_APICAL_SURFACE	HALLMARK_APICAL_SURFACE	30	0.399673	1.27293	0.12628	0.117079	0.912	3068	tags=43%, list=25%, signal=57%
HALLMARK_TNFA_SIGNALING_VIA_NFKB	HALLMARK_TNFA_SIGNALING_VIA_NFKB	165	0.293215	1.26398	0.0690691	0.11965	0.928	1982	tags=26%, list=16%, signal=31%
HALLMARK_MTORC1_SIGNALING	HALLMARK_MTORC1_SIGNALING	195	0.285019	1.25689	0.0538922	0.121619	0.944	1859	tags=25%, list=15%, signal=28%
HALLMARK_TGF_BETA_SIGNALING	HALLMARK_TGF_BETA_SIGNALING	48	-0.344085	-1.29439	0.110565	0.131121	0.63	2979	tags=42%, list=24%, signal=55%
HALLMARK_BILE_ACID_METABOLISM	HALLMARK_BILE_ACID_METABOLISM	94	-0.292764	-1.25722	0.0817439	0.140076	0.753	2192	tags=23%, list=18%, signal=28%
HALLMARK_KRAS_SIGNALING_DN	HALLMARK_KRAS_SIGNALING_DN	125	-0.284665	-1.26319	0.0529101	0.149071	0.737	1993	tags=25%, list=16%, signal=29%
HALLMARK_XENOBIOTIC_METABOLISM	HALLMARK_XENOBIOTIC_METABOLISM	161	-0.264085	-1.21691	0.0802292	0.173335	0.872	2446	tags=30%, list=20%, signal=37%
HALLMARK_GLYCOLYSIS	HALLMARK_GLYCOLYSIS	182	-0.254189	-1.18787	0.101796	0.197121	0.917	1781	tags=24%, list=14%, signal=27%
HALLMARK_HEDGEHOG_SIGNALING	HALLMARK_HEDGEHOG_SIGNALING	32	-0.335115	-1.16283	0.222772	0.218073	0.953	4070	tags=50%, list=33%, signal=74%
HALLMARK_ESTROGEN_RESPONSE_EARLY	HALLMARK_ESTROGEN_RESPONSE_EARLY	160	0.27264	1.16079	0.172156	0.244779	0.996	1940	tags=25%, list=16%, signal=29%
HALLMARK_PANCREAS_BETA_CELLS	HALLMARK_PANCREAS_BETA_CELLS	27	0.375272	1.15314	0.25	0.247016	0.997	1318	tags=19%, list=11%, signal=21%
HALLMARK_UV_RESPONSE_UP	HALLMARK_UV_RESPONSE_UP	138	-0.23602	-1.06158	0.296919	0.351756	0.999	2739	tags=30%, list=22%, signal=38%
HALLMARK_HEME_METABOLISM	HALLMARK_HEME_METABOLISM	165	-0.229448	-1.06806	0.244373	0.361711	0.997	3466	tags=39%, list=28%, signal=54%
HALLMARK_CHOLESTEROL_HOMEOSTASIS	HALLMARK_CHOLESTEROL_HOMEOSTASIS	64	-0.269401	-1.07329	0.3	0.376456	0.996	2518	tags=30%, list=20%, signal=37%
HALLMARK_ANDROGEN_RESPONSE	HALLMARK_ANDROGEN_RESPONSE	93	0.27164	1.07172	0.307566	0.395764	1	3087	tags=35%, list=25%, signal=47%
HALLMARK_P53_PATHWAY	HALLMARK_P53_PATHWAY	168	0.238751	1.03822	0.354489	0.456409	1	1612	tags=19%, list=13%, signal=22%
HALLMARK_UV_RESPONSE_DN	HALLMARK_UV_RESPONSE_DN	127	-0.222422	-0.998216	0.444444	0.482839	1	2908	tags=32%, list=23%, signal=42%
HALLMARK_UNFOLDED_PROTEIN_RESPONSE	HALLMARK_UNFOLDED_PROTEIN_RESPONSE	109	0.231747	0.941608	0.58589	0.697054	1	3013	tags=28%, list=24%, signal=37%
HALLMARK_PI3K_AKT_MTOR_SIGNALING	HALLMARK_PI3K_AKT_MTOR_SIGNALING	100	0.210113	0.843229	0.798333	0.925427	1	2249	tags=20%, list=18%, signal=24%
HALLMARK_REACTIVE_OXYGEN_SPECIES_PATHWAY	HALLMARK_REACTIVE_OXYGEN_SPECIES_PATHWAY	46	0.237412	0.827741	0.758803	0.926142	1	1210	tags=15%, list=10%, signal=17%
HALLMARK_MYC_TARGETS_V1	HALLMARK_MYC_TARGETS_V1	187	0.183544	0.806027	0.924779	0.936555	1	2428	tags=19%, list=19%, signal=24%
HALLMARK_NOTCH_SIGNALING	HALLMARK_NOTCH_SIGNALING	28	-0.211658	-0.695688	0.905908	0.981804	1	3503	tags=29%, list=28%, signal=40%
HALLMARK_PROTEIN_SECRETION	HALLMARK_PROTEIN_SECRETION	89	0.12874	0.508026	1	0.999286	1	4071	tags=30%, list=33%, signal=45%
HALLMARK_WNT_BETA_CATENIN_SIGNALING	HALLMARK_WNT_BETA_CATENIN_SIGNALING	36	0.172067	0.569072	0.985611	1	1	2280	tags=17%, list=18%, signal=20%
NAME	GS<br> follow link to MSigDB	SIZE	ES	NES	NOM p-val	FDR q-val	FWER p-val	RANK AT MAX	LEADING EDGE

## Sheet: 7d_uninj
NAME	GS<br> follow link to MSigDB	SIZE	ES	NES	NOM p-val	FDR q-val	FWER p-val	RANK AT MAX	LEADING EDGE
HALLMARK_ADIPOGENESIS	HALLMARK_ADIPOGENESIS	182	-0.513609	-2.59832	0	0	0	2773	tags=57%, list=22%, signal=72%
HALLMARK_ANDROGEN_RESPONSE	HALLMARK_ANDROGEN_RESPONSE	93	0.238356	0.953259	0.539919	0.691086	1	3109	tags=30%, list=25%, signal=40%
HALLMARK_ANGIOGENESIS	HALLMARK_ANGIOGENESIS	25	0.532138	1.63683	0.0131579	0.00588351	0.086	2135	tags=52%, list=17%, signal=63%
HALLMARK_APICAL_JUNCTION	HALLMARK_APICAL_JUNCTION	165	0.345704	1.48635	0.00877193	0.0235695	0.341	2750	tags=31%, list=22%, signal=39%
HALLMARK_APICAL_SURFACE	HALLMARK_APICAL_SURFACE	30	0.500728	1.59779	0.0195783	0.00804799	0.126	2976	tags=47%, list=24%, signal=61%
HALLMARK_UV_RESPONSE_UP	HALLMARK_UV_RESPONSE_UP	138	-0.312964	-1.52408	0	0.0212976	0.094	2783	tags=31%, list=22%, signal=40%
HALLMARK_APOPTOSIS	HALLMARK_APOPTOSIS	139	0.240097	1.01359	0.430968	0.583211	1	3557	tags=32%, list=29%, signal=44%
HALLMARK_BILE_ACID_METABOLISM	HALLMARK_BILE_ACID_METABOLISM	94	-0.258723	-1.17706	0.159091	0.188685	0.809	2500	tags=30%, list=20%, signal=37%
HALLMARK_CHOLESTEROL_HOMEOSTASIS	HALLMARK_CHOLESTEROL_HOMEOSTASIS	64	0.220061	0.812748	0.813218	0.932075	1	2410	tags=23%, list=19%, signal=29%
HALLMARK_COAGULATION	HALLMARK_COAGULATION	98	0.542664	2.17119	0	0	0	1730	tags=35%, list=14%, signal=40%
HALLMARK_COMPLEMENT	HALLMARK_COMPLEMENT	157	0.410464	1.76806	0	0.00193364	0.021	2622	tags=34%, list=21%, signal=43%
HALLMARK_DNA_REPAIR	HALLMARK_DNA_REPAIR	138	-0.165838	-0.804315	0.946903	0.905231	1	1993	tags=18%, list=16%, signal=21%
HALLMARK_E2F_TARGETS	HALLMARK_E2F_TARGETS	191	0.489159	2.13392	0	0	0	2982	tags=46%, list=24%, signal=59%
HALLMARK_EPITHELIAL_MESENCHYMAL_TRANSITION	HALLMARK_EPITHELIAL_MESENCHYMAL_TRANSITION	170	0.596392	2.58782	0	0	0	2045	tags=50%, list=16%, signal=59%
HALLMARK_ESTROGEN_RESPONSE_EARLY	HALLMARK_ESTROGEN_RESPONSE_EARLY	160	0.316591	1.3552	0.0216837	0.0713261	0.784	3495	tags=41%, list=28%, signal=56%
HALLMARK_ESTROGEN_RESPONSE_LATE	HALLMARK_ESTROGEN_RESPONSE_LATE	158	0.32731	1.39199	0.0234279	0.0566675	0.653	2331	tags=30%, list=19%, signal=37%
HALLMARK_FATTY_ACID_METABOLISM	HALLMARK_FATTY_ACID_METABOLISM	132	-0.547449	-2.60288	0	0	0	1702	tags=44%, list=14%, signal=50%
HALLMARK_G2M_CHECKPOINT	HALLMARK_G2M_CHECKPOINT	188	0.538373	2.34066	0	0	0	2068	tags=40%, list=17%, signal=47%
HALLMARK_GLYCOLYSIS	HALLMARK_GLYCOLYSIS	182	-0.258648	-1.29998	0.015873	0.0916611	0.464	1777	tags=26%, list=14%, signal=30%
HALLMARK_HEDGEHOG_SIGNALING	HALLMARK_HEDGEHOG_SIGNALING	32	0.330486	1.06617	0.359014	0.489552	1	2406	tags=28%, list=19%, signal=35%
HALLMARK_HEME_METABOLISM	HALLMARK_HEME_METABOLISM	165	-0.160589	-0.808306	0.96875	0.951793	1	2514	tags=23%, list=20%, signal=28%
HALLMARK_HYPOXIA	HALLMARK_HYPOXIA	185	0.209745	0.91287	0.656171	0.742224	1	1971	tags=21%, list=16%, signal=24%
HALLMARK_IL2_STAT5_SIGNALING	HALLMARK_IL2_STAT5_SIGNALING	168	0.391721	1.69677	0	0.00335319	0.047	1340	tags=23%, list=11%, signal=26%
HALLMARK_IL6_JAK_STAT3_SIGNALING	HALLMARK_IL6_JAK_STAT3_SIGNALING	58	0.474601	1.75096	0.00141643	0.00181447	0.024	2391	tags=36%, list=19%, signal=45%
HALLMARK_INFLAMMATORY_RESPONSE	HALLMARK_INFLAMMATORY_RESPONSE	144	0.463971	1.96563	0	0	0	2581	tags=37%, list=21%, signal=46%
HALLMARK_ALLOGRAFT_REJECTION	HALLMARK_ALLOGRAFT_REJECTION	139	0.433039	1.81636	0	0.00133112	0.013	2033	tags=32%, list=16%, signal=37%
HALLMARK_INTERFERON_ALPHA_RESPONSE	HALLMARK_INTERFERON_ALPHA_RESPONSE	60	0.283647	1.06981	0.369014	0.503917	1	2481	tags=23%, list=20%, signal=29%
HALLMARK_INTERFERON_GAMMA_RESPONSE	HALLMARK_INTERFERON_GAMMA_RESPONSE	141	0.416875	1.75923	0	0.00174028	0.021	1971	tags=30%, list=16%, signal=35%
HALLMARK_KRAS_SIGNALING_DN	HALLMARK_KRAS_SIGNALING_DN	125	0.236759	0.978178	0.508366	0.652334	1	3091	tags=26%, list=25%, signal=35%
HALLMARK_KRAS_SIGNALING_UP	HALLMARK_KRAS_SIGNALING_UP	156	0.427433	1.83286	0	0.00129213	0.011	2159	tags=33%, list=17%, signal=39%
HALLMARK_MITOTIC_SPINDLE	HALLMARK_MITOTIC_SPINDLE	188	0.423246	1.84829	0	0.00150749	0.011	2238	tags=31%, list=18%, signal=38%
HALLMARK_MTORC1_SIGNALING	HALLMARK_MTORC1_SIGNALING	195	-0.301054	-1.53562	0	0.0214867	0.082	2478	tags=37%, list=20%, signal=45%
HALLMARK_MYC_TARGETS_V1	HALLMARK_MYC_TARGETS_V1	187	-0.456213	-2.26466	0	0	0	3695	tags=62%, list=30%, signal=87%
HALLMARK_MYC_TARGETS_V2	HALLMARK_MYC_TARGETS_V2	56	-0.275817	-1.14214	0.205212	0.22489	0.873	3609	tags=46%, list=29%, signal=65%
HALLMARK_MYOGENESIS	HALLMARK_MYOGENESIS	172	-0.279282	-1.37686	0.00480769	0.0541267	0.288	2113	tags=37%, list=17%, signal=44%
HALLMARK_NOTCH_SIGNALING	HALLMARK_NOTCH_SIGNALING	28	0.206159	0.661151	0.934189	1	1	4225	tags=39%, list=34%, signal=59%
HALLMARK_OXIDATIVE_PHOSPHORYLATION	HALLMARK_OXIDATIVE_PHOSPHORYLATION	189	-0.787445	-4.02103	0	0	0	1653	tags=80%, list=13%, signal=91%
HALLMARK_P53_PATHWAY	HALLMARK_P53_PATHWAY	168	0.152368	0.655397	0.998755	0.986183	1	3283	tags=25%, list=26%, signal=33%
HALLMARK_PANCREAS_BETA_CELLS	HALLMARK_PANCREAS_BETA_CELLS	27	0.25703	0.807516	0.737778	0.910527	1	744	tags=11%, list=6%, signal=12%
HALLMARK_PEROXISOME	HALLMARK_PEROXISOME	89	-0.285069	-1.27734	0.0508475	0.101016	0.529	3449	tags=44%, list=28%, signal=60%
HALLMARK_PI3K_AKT_MTOR_SIGNALING	HALLMARK_PI3K_AKT_MTOR_SIGNALING	100	0.260515	1.06107	0.346309	0.481284	1	2698	tags=24%, list=22%, signal=30%
HALLMARK_PROTEIN_SECRETION	HALLMARK_PROTEIN_SECRETION	89	-0.321483	-1.4403	0.019685	0.0369868	0.187	3256	tags=38%, list=26%, signal=51%
HALLMARK_REACTIVE_OXYGEN_SPECIES_PATHWAY	HALLMARK_REACTIVE_OXYGEN_SPECIES_PATHWAY	46	-0.267283	-1.07673	0.294118	0.331382	0.974	2626	tags=30%, list=21%, signal=38%
HALLMARK_SPERMATOGENESIS	HALLMARK_SPERMATOGENESIS	86	0.28025	1.09052	0.319149	0.473506	1	2545	tags=23%, list=20%, signal=29%
HALLMARK_TGF_BETA_SIGNALING	HALLMARK_TGF_BETA_SIGNALING	48	-0.255058	-1.01366	0.399381	0.469112	0.995	2895	tags=38%, list=23%, signal=49%
HALLMARK_TNFA_SIGNALING_VIA_NFKB	HALLMARK_TNFA_SIGNALING_VIA_NFKB	165	0.301245	1.30092	0.0405577	0.109483	0.92	2234	tags=25%, list=18%, signal=30%
HALLMARK_UNFOLDED_PROTEIN_RESPONSE	HALLMARK_UNFOLDED_PROTEIN_RESPONSE	109	-0.347913	-1.61296	0	0.0132662	0.044	3386	tags=44%, list=27%, signal=60%
HALLMARK_UV_RESPONSE_DN	HALLMARK_UV_RESPONSE_DN	127	0.329386	1.38111	0.0266836	0.0587738	0.701	2893	tags=35%, list=23%, signal=45%
HALLMARK_WNT_BETA_CATENIN_SIGNALING	HALLMARK_WNT_BETA_CATENIN_SIGNALING	36	0.28099	0.949664	0.552352	0.67477	1	4829	tags=53%, list=39%, signal=86%
HALLMARK_XENOBIOTIC_METABOLISM	HALLMARK_XENOBIOTIC_METABOLISM	161	-0.254636	-1.25297	0.0507614	0.112596	0.607	1908	tags=22%, list=15%, signal=25%

## Sheet: 15d_uninj
NAME	GS<br> follow link to MSigDB	SIZE	ES	NES	NOM p-val	FDR q-val	FWER p-val	RANK AT MAX	LEADING EDGE
HALLMARK_ADIPOGENESIS	HALLMARK_ADIPOGENESIS	182	-0.505571	-2.36404	0	0	0	2087	tags=43%, list=17%, signal=51%
HALLMARK_IL6_JAK_STAT3_SIGNALING	HALLMARK_IL6_JAK_STAT3_SIGNALING	58	0.528672	2.02114	0	0	0	773	tags=24%, list=6%, signal=26%
HALLMARK_MYC_TARGETS_V1	HALLMARK_MYC_TARGETS_V1	187	-0.481106	-2.24871	0	0	0	3590	tags=57%, list=29%, signal=78%
HALLMARK_OXIDATIVE_PHOSPHORYLATION	HALLMARK_OXIDATIVE_PHOSPHORYLATION	189	-0.714378	-3.36098	0	0	0	2262	tags=72%, list=18%, signal=87%
HALLMARK_TGF_BETA_SIGNALING	HALLMARK_TGF_BETA_SIGNALING	48	-0.520433	-1.96334	0	0.000694565	0.003	2897	tags=50%, list=23%, signal=65%
HALLMARK_HYPOXIA	HALLMARK_HYPOXIA	185	-0.407098	-1.91407	0	0.000774457	0.004	1786	tags=34%, list=14%, signal=39%
HALLMARK_MTORC1_SIGNALING	HALLMARK_MTORC1_SIGNALING	195	-0.423773	-1.98464	0	0.000868207	0.003	2155	tags=38%, list=17%, signal=45%
HALLMARK_FATTY_ACID_METABOLISM	HALLMARK_FATTY_ACID_METABOLISM	132	-0.423558	-1.89836	0	0.000992236	0.006	2040	tags=36%, list=16%, signal=43%
HALLMARK_UV_RESPONSE_UP	HALLMARK_UV_RESPONSE_UP	138	-0.415939	-1.83898	0	0.0011081	0.009	2210	tags=30%, list=18%, signal=36%
HALLMARK_UNFOLDED_PROTEIN_RESPONSE	HALLMARK_UNFOLDED_PROTEIN_RESPONSE	109	-0.429125	-1.86261	0	0.00113412	0.008	2787	tags=41%, list=22%, signal=53%
HALLMARK_ANGIOGENESIS	HALLMARK_ANGIOGENESIS	25	0.596321	1.86031	0.00190476	0.00164496	0.004	1991	tags=48%, list=16%, signal=57%
HALLMARK_EPITHELIAL_MESENCHYMAL_TRANSITION	HALLMARK_EPITHELIAL_MESENCHYMAL_TRANSITION	170	0.406229	1.841	0	0.00165566	0.006	2344	tags=40%, list=19%, signal=49%
HALLMARK_COAGULATION	HALLMARK_COAGULATION	98	0.433046	1.7941	0	0.00237332	0.011	2287	tags=34%, list=18%, signal=41%
HALLMARK_GLYCOLYSIS	HALLMARK_GLYCOLYSIS	182	-0.349136	-1.64771	0	0.00504608	0.044	2156	tags=31%, list=17%, signal=37%
HALLMARK_PROTEIN_SECRETION	HALLMARK_PROTEIN_SECRETION	89	-0.394339	-1.63997	0.00205339	0.00512665	0.048	3426	tags=46%, list=28%, signal=63%
HALLMARK_TNFA_SIGNALING_VIA_NFKB	HALLMARK_TNFA_SIGNALING_VIA_NFKB	165	-0.34546	-1.60058	0.00212314	0.007353	0.074	1968	tags=32%, list=16%, signal=37%
HALLMARK_INFLAMMATORY_RESPONSE	HALLMARK_INFLAMMATORY_RESPONSE	144	0.373944	1.65359	0.00201207	0.0104007	0.058	2499	tags=33%, list=20%, signal=41%
HALLMARK_IL2_STAT5_SIGNALING	HALLMARK_IL2_STAT5_SIGNALING	168	0.357062	1.61279	0	0.0134388	0.088	1802	tags=24%, list=14%, signal=28%
HALLMARK_KRAS_SIGNALING_UP	HALLMARK_KRAS_SIGNALING_UP	156	0.353006	1.58903	0.00182482	0.0145464	0.111	1673	tags=25%, list=13%, signal=29%
HALLMARK_E2F_TARGETS	HALLMARK_E2F_TARGETS	191	0.339916	1.54257	0.00178891	0.0191829	0.161	2780	tags=34%, list=22%, signal=42%
HALLMARK_ALLOGRAFT_REJECTION	HALLMARK_ALLOGRAFT_REJECTION	139	0.342393	1.48031	0.00746269	0.0322589	0.288	2397	tags=32%, list=19%, signal=39%
HALLMARK_G2M_CHECKPOINT	HALLMARK_G2M_CHECKPOINT	188	0.303871	1.38898	0.01341	0.0643502	0.536	3392	tags=38%, list=27%, signal=52%
HALLMARK_XENOBIOTIC_METABOLISM	HALLMARK_XENOBIOTIC_METABOLISM	161	-0.286817	-1.32495	0.0231481	0.0929041	0.69	2156	tags=26%, list=17%, signal=31%
HALLMARK_MYOGENESIS	HALLMARK_MYOGENESIS	172	-0.286785	-1.33329	0.0221729	0.0938066	0.666	2153	tags=30%, list=17%, signal=35%
HALLMARK_ESTROGEN_RESPONSE_LATE	HALLMARK_ESTROGEN_RESPONSE_LATE	158	0.288428	1.30088	0.0300752	0.108896	0.777	1685	tags=22%, list=14%, signal=25%
HALLMARK_COMPLEMENT	HALLMARK_COMPLEMENT	157	0.290882	1.29131	0.0359066	0.109593	0.808	3016	tags=34%, list=24%, signal=44%
HALLMARK_INTERFERON_GAMMA_RESPONSE	HALLMARK_INTERFERON_GAMMA_RESPONSE	141	0.297993	1.30402	0.0495413	0.116633	0.769	2260	tags=27%, list=18%, signal=33%
HALLMARK_ANDROGEN_RESPONSE	HALLMARK_ANDROGEN_RESPONSE	93	-0.298097	-1.27224	0.0683761	0.131773	0.837	1267	tags=17%, list=10%, signal=19%
HALLMARK_MITOTIC_SPINDLE	HALLMARK_MITOTIC_SPINDLE	188	0.263592	1.21062	0.0815217	0.181363	0.952	2697	tags=29%, list=22%, signal=36%
HALLMARK_INTERFERON_ALPHA_RESPONSE	HALLMARK_INTERFERON_ALPHA_RESPONSE	60	0.322202	1.21238	0.155556	0.191552	0.952	2395	tags=32%, list=19%, signal=39%
HALLMARK_P53_PATHWAY	HALLMARK_P53_PATHWAY	168	-0.262871	-1.2106	0.093617	0.197762	0.94	2980	tags=31%, list=24%, signal=40%
HALLMARK_CHOLESTEROL_HOMEOSTASIS	HALLMARK_CHOLESTEROL_HOMEOSTASIS	64	-0.287593	-1.13712	0.241736	0.315401	0.994	3338	tags=39%, list=27%, signal=53%
HALLMARK_HEDGEHOG_SIGNALING	HALLMARK_HEDGEHOG_SIGNALING	32	-0.330753	-1.11824	0.287526	0.336465	0.995	3305	tags=34%, list=27%, signal=47%
HALLMARK_PANCREAS_BETA_CELLS	HALLMARK_PANCREAS_BETA_CELLS	27	0.332873	1.06735	0.333966	0.45569	1	1130	tags=15%, list=9%, signal=16%
HALLMARK_MYC_TARGETS_V2	HALLMARK_MYC_TARGETS_V2	56	-0.260766	-1.00902	0.446623	0.61795	1	4435	tags=45%, list=36%, signal=69%
HALLMARK_KRAS_SIGNALING_DN	HALLMARK_KRAS_SIGNALING_DN	125	0.226115	0.996213	0.462929	0.626298	1	2455	tags=27%, list=20%, signal=34%
HALLMARK_ESTROGEN_RESPONSE_EARLY	HALLMARK_ESTROGEN_RESPONSE_EARLY	160	-0.213599	-0.971184	0.505423	0.639151	1	1569	tags=16%, list=13%, signal=18%
HALLMARK_UV_RESPONSE_DN	HALLMARK_UV_RESPONSE_DN	127	-0.22661	-0.987884	0.4814	0.649583	1	1317	tags=15%, list=11%, signal=17%
HALLMARK_HEME_METABOLISM	HALLMARK_HEME_METABOLISM	165	-0.213095	-0.974398	0.528541	0.659786	1	2332	tags=21%, list=19%, signal=26%
HALLMARK_SPERMATOGENESIS	HALLMARK_SPERMATOGENESIS	86	0.241651	0.972243	0.498077	0.660725	1	1578	tags=19%, list=13%, signal=21%
HALLMARK_APICAL_JUNCTION	HALLMARK_APICAL_JUNCTION	165	0.192744	0.867494	0.798903	0.841245	1	2631	tags=23%, list=21%, signal=29%
HALLMARK_WNT_BETA_CATENIN_SIGNALING	HALLMARK_WNT_BETA_CATENIN_SIGNALING	36	0.254895	0.876871	0.660118	0.858835	1	3206	tags=31%, list=26%, signal=41%
HALLMARK_BILE_ACID_METABOLISM	HALLMARK_BILE_ACID_METABOLISM	94	0.216572	0.885248	0.711744	0.880521	1	2286	tags=23%, list=18%, signal=28%
HALLMARK_APICAL_SURFACE	HALLMARK_APICAL_SURFACE	30	-0.254443	-0.852134	0.684874	0.910307	1	1438	tags=17%, list=12%, signal=19%
HALLMARK_APOPTOSIS	HALLMARK_APOPTOSIS	139	-0.195209	-0.867624	0.810753	0.912178	1	2594	tags=24%, list=21%, signal=30%
HALLMARK_PI3K_AKT_MTOR_SIGNALING	HALLMARK_PI3K_AKT_MTOR_SIGNALING	100	-0.182209	-0.785139	0.915767	0.916916	1	3172	tags=30%, list=25%, signal=40%
HALLMARK_PEROXISOME	HALLMARK_PEROXISOME	89	-0.191698	-0.802554	0.858065	0.930306	1	3111	tags=31%, list=25%, signal=42%
HALLMARK_REACTIVE_OXYGEN_SPECIES_PATHWAY	HALLMARK_REACTIVE_OXYGEN_SPECIES_PATHWAY	46	-0.221731	-0.819325	0.778706	0.939349	1	1993	tags=20%, list=16%, signal=23%
HALLMARK_DNA_REPAIR	HALLMARK_DNA_REPAIR	138	0.178061	0.789114	0.949318	0.949129	1	3049	tags=25%, list=24%, signal=32%
HALLMARK_NOTCH_SIGNALING	HALLMARK_NOTCH_SIGNALING	28	0.149116	0.484213	0.998047	0.999698	1	3389	tags=25%, list=27%, signal=34%
NAME	GS<br> follow link to MSigDB	SIZE	ES	NES	NOM p-val	FDR q-val	FWER p-val	RANK AT MAX	LEADING EDGE
