# Supplementary material for: Knockout of thyroid hormone receptor alpha a (thraa) enhances cardiac regeneration in zebrafish through metabolic and hypoxic regulation
Source: Cell Commun Signal. 2025 Jul 16;23:340. doi: 10.1186/s12964-025-02350-5 (PMC12265366; doi:10.1186/s12964-025-02350-5)
Supplement: Supplementary file 8 — Supplementary Material 8 [file 12964_2025_2350_MOESM8_ESM.xlsx]

## Sheet: 8h_uninj
NAME	GS<br> follow link to MSigDB	SIZE	ES	NES	NOM p-val	FDR q-val	FWER p-val	RANK AT MAX	LEADING EDGE
HALLMARK_INFLAMMATORY_RESPONSE	HALLMARK_INFLAMMATORY_RESPONSE	144	0.5454	2.22019	0	0	0	1643	tags=36%, list=13%, signal=41%
HALLMARK_ALLOGRAFT_REJECTION	HALLMARK_ALLOGRAFT_REJECTION	139	0.543942	2.19323	0	0	0	1482	tags=35%, list=12%, signal=39%
HALLMARK_IL6_JAK_STAT3_SIGNALING	HALLMARK_IL6_JAK_STAT3_SIGNALING	58	0.603136	2.10353	0	0	0	1926	tags=47%, list=15%, signal=55%
HALLMARK_MYOGENESIS	HALLMARK_MYOGENESIS	172	-0.439	-2.02085	0	0.00025	0.001	2159	tags=45%, list=17%, signal=53%
HALLMARK_OXIDATIVE_PHOSPHORYLATION	HALLMARK_OXIDATIVE_PHOSPHORYLATION	189	-0.453993	-2.14213	0	0.0005	0.001	3749	tags=62%, list=30%, signal=88%
HALLMARK_MYC_TARGETS_V2	HALLMARK_MYC_TARGETS_V2	56	0.551381	1.92042	0	0.000569884	0.002	3672	tags=70%, list=29%, signal=98%
HALLMARK_G2M_CHECKPOINT	HALLMARK_G2M_CHECKPOINT	188	0.450673	1.89758	0	0.000968407	0.004	3493	tags=49%, list=28%, signal=68%
HALLMARK_COMPLEMENT	HALLMARK_COMPLEMENT	157	0.449587	1.83686	0	0.00138992	0.007	2504	tags=39%, list=20%, signal=49%
HALLMARK_FATTY_ACID_METABOLISM	HALLMARK_FATTY_ACID_METABOLISM	132	-0.404165	-1.78948	0	0.00196587	0.01	2854	tags=46%, list=23%, signal=59%
HALLMARK_IL2_STAT5_SIGNALING	HALLMARK_IL2_STAT5_SIGNALING	168	0.411071	1.72332	0	0.0029959	0.02	1588	tags=27%, list=13%, signal=30%
HALLMARK_ADIPOGENESIS	HALLMARK_ADIPOGENESIS	182	-0.366798	-1.71307	0	0.00300722	0.019	2953	tags=47%, list=24%, signal=60%
HALLMARK_KRAS_SIGNALING_UP	HALLMARK_KRAS_SIGNALING_UP	156	0.424593	1.74517	0	0.00310288	0.018	1883	tags=33%, list=15%, signal=39%
HALLMARK_TNFA_SIGNALING_VIA_NFKB	HALLMARK_TNFA_SIGNALING_VIA_NFKB	165	0.415364	1.71277	0	0.00336859	0.025	1630	tags=35%, list=13%, signal=39%
HALLMARK_MTORC1_SIGNALING	HALLMARK_MTORC1_SIGNALING	195	0.396426	1.67183	0	0.00466967	0.043	3273	tags=44%, list=26%, signal=58%
HALLMARK_INTERFERON_GAMMA_RESPONSE	HALLMARK_INTERFERON_GAMMA_RESPONSE	141	0.41231	1.6728	0	0.00513664	0.043	1565	tags=28%, list=13%, signal=32%
HALLMARK_E2F_TARGETS	HALLMARK_E2F_TARGETS	191	0.366664	1.54232	0.00397878	0.0169911	0.172	3907	tags=46%, list=31%, signal=65%
HALLMARK_APICAL_JUNCTION	HALLMARK_APICAL_JUNCTION	165	0.374816	1.54669	0.00135318	0.0176319	0.164	1528	tags=25%, list=12%, signal=29%
HALLMARK_KRAS_SIGNALING_DN	HALLMARK_KRAS_SIGNALING_DN	125	-0.340618	-1.5028	0.009375	0.0193515	0.149	1577	tags=28%, list=13%, signal=32%
HALLMARK_EPITHELIAL_MESENCHYMAL_TRANSITION	HALLMARK_EPITHELIAL_MESENCHYMAL_TRANSITION	170	0.364134	1.51196	0.00136054	0.0229695	0.241	1763	tags=34%, list=14%, signal=39%
HALLMARK_COAGULATION	HALLMARK_COAGULATION	98	0.384658	1.47015	0.0169492	0.0346433	0.369	1832	tags=30%, list=15%, signal=34%
HALLMARK_UV_RESPONSE_DN	HALLMARK_UV_RESPONSE_DN	127	-0.310846	-1.3595	0.0113636	0.0498871	0.402	1621	tags=24%, list=13%, signal=28%
HALLMARK_ESTROGEN_RESPONSE_LATE	HALLMARK_ESTROGEN_RESPONSE_LATE	158	0.345229	1.41825	0.00951087	0.0541812	0.549	853	tags=17%, list=7%, signal=18%
HALLMARK_UNFOLDED_PROTEIN_RESPONSE	HALLMARK_UNFOLDED_PROTEIN_RESPONSE	109	0.357676	1.41	0.0210084	0.0561715	0.582	2779	tags=38%, list=22%, signal=48%
HALLMARK_INTERFERON_ALPHA_RESPONSE	HALLMARK_INTERFERON_ALPHA_RESPONSE	60	0.387114	1.38089	0.0565149	0.0703928	0.685	2680	tags=35%, list=22%, signal=44%
HALLMARK_REACTIVE_OXYGEN_SPECIES_PATHWAY	HALLMARK_REACTIVE_OXYGEN_SPECIES_PATHWAY	46	0.371939	1.26777	0.13125	0.160139	0.961	1784	tags=24%, list=14%, signal=28%
HALLMARK_P53_PATHWAY	HALLMARK_P53_PATHWAY	168	0.312712	1.28455	0.0434783	0.160995	0.933	2311	tags=29%, list=19%, signal=35%
HALLMARK_PANCREAS_BETA_CELLS	HALLMARK_PANCREAS_BETA_CELLS	27	0.424299	1.26868	0.138889	0.166945	0.96	712	tags=19%, list=6%, signal=20%
HALLMARK_PI3K_AKT_MTOR_SIGNALING	HALLMARK_PI3K_AKT_MTOR_SIGNALING	100	0.32942	1.27025	0.0966811	0.17228	0.958	4122	tags=49%, list=33%, signal=73%
HALLMARK_PROTEIN_SECRETION	HALLMARK_PROTEIN_SECRETION	89	0.321774	1.21325	0.141994	0.230116	0.992	3804	tags=46%, list=31%, signal=66%
HALLMARK_ANDROGEN_RESPONSE	HALLMARK_ANDROGEN_RESPONSE	93	0.310852	1.20318	0.149321	0.237719	0.994	2842	tags=34%, list=23%, signal=44%
HALLMARK_MYC_TARGETS_V1	HALLMARK_MYC_TARGETS_V1	187	0.28459	1.1917	0.122476	0.247561	0.997	3892	tags=38%, list=31%, signal=54%
HALLMARK_GLYCOLYSIS	HALLMARK_GLYCOLYSIS	182	0.276407	1.16084	0.153538	0.274646	1	3380	tags=41%, list=27%, signal=55%
HALLMARK_ESTROGEN_RESPONSE_EARLY	HALLMARK_ESTROGEN_RESPONSE_EARLY	160	0.285337	1.16402	0.166437	0.278803	1	2159	tags=24%, list=17%, signal=28%
HALLMARK_APOPTOSIS	HALLMARK_APOPTOSIS	139	0.288493	1.16791	0.160443	0.281929	1	1985	tags=27%, list=16%, signal=31%
HALLMARK_HYPOXIA	HALLMARK_HYPOXIA	185	0.260282	1.09772	0.257373	0.392331	1	1256	tags=16%, list=10%, signal=18%
HALLMARK_ANGIOGENESIS	HALLMARK_ANGIOGENESIS	25	-0.323464	-1.02975	0.396181	0.48765	0.999	1490	tags=24%, list=12%, signal=27%
HALLMARK_UV_RESPONSE_UP	HALLMARK_UV_RESPONSE_UP	138	0.254609	1.0327	0.393258	0.521006	1	1969	tags=23%, list=16%, signal=27%
HALLMARK_WNT_BETA_CATENIN_SIGNALING	HALLMARK_WNT_BETA_CATENIN_SIGNALING	36	0.322559	1.03542	0.413355	0.530851	1	2321	tags=25%, list=19%, signal=31%
HALLMARK_MITOTIC_SPINDLE	HALLMARK_MITOTIC_SPINDLE	188	0.231392	0.982807	0.479112	0.633074	1	3371	tags=34%, list=27%, signal=46%
HALLMARK_PEROXISOME	HALLMARK_PEROXISOME	89	-0.226787	-0.948071	0.5625	0.667473	1	2777	tags=33%, list=22%, signal=42%
HALLMARK_APICAL_SURFACE	HALLMARK_APICAL_SURFACE	30	0.299088	0.927611	0.569079	0.766121	1	2292	tags=27%, list=18%, signal=33%
HALLMARK_XENOBIOTIC_METABOLISM	HALLMARK_XENOBIOTIC_METABOLISM	161	0.221488	0.907416	0.668005	0.799014	1	1367	tags=15%, list=11%, signal=17%
HALLMARK_DNA_REPAIR	HALLMARK_DNA_REPAIR	138	0.215594	0.875849	0.716851	0.832214	1	3666	tags=30%, list=29%, signal=43%
HALLMARK_SPERMATOGENESIS	HALLMARK_SPERMATOGENESIS	86	0.2298	0.862826	0.741018	0.84127	1	1240	tags=13%, list=10%, signal=14%
HALLMARK_CHOLESTEROL_HOMEOSTASIS	HALLMARK_CHOLESTEROL_HOMEOSTASIS	64	0.243399	0.879005	0.697531	0.848596	1	2496	tags=23%, list=20%, signal=29%
HALLMARK_TGF_BETA_SIGNALING	HALLMARK_TGF_BETA_SIGNALING	48	0.242877	0.842103	0.730709	0.864613	1	1670	tags=17%, list=13%, signal=19%
HALLMARK_NOTCH_SIGNALING	HALLMARK_NOTCH_SIGNALING	28	0.270457	0.828557	0.719355	0.869027	1	1643	tags=14%, list=13%, signal=16%
HALLMARK_HEME_METABOLISM	HALLMARK_HEME_METABOLISM	165	-0.171829	-0.788273	0.959839	0.918494	1	2567	tags=24%, list=21%, signal=29%
HALLMARK_HEDGEHOG_SIGNALING	HALLMARK_HEDGEHOG_SIGNALING	32	0.220806	0.706065	0.916139	0.96923	1	2192	tags=22%, list=18%, signal=26%
HALLMARK_BILE_ACID_METABOLISM	HALLMARK_BILE_ACID_METABOLISM	94	0.189973	0.737131	0.958641	0.97269	1	1820	tags=15%, list=15%, signal=17%

## Sheet: 1d_uninj
NAME	GS<br> follow link to MSigDB	SIZE	ES	NES	NOM p-val	FDR q-val	FWER p-val	RANK AT MAX	LEADING EDGE
HALLMARK_G2M_CHECKPOINT	HALLMARK_G2M_CHECKPOINT	188	0.575794	2.35613	0	0	0	2833	tags=48%, list=23%, signal=62%
HALLMARK_ALLOGRAFT_REJECTION	HALLMARK_ALLOGRAFT_REJECTION	139	0.555476	2.21077	0	0	0	1717	tags=37%, list=14%, signal=42%
HALLMARK_E2F_TARGETS	HALLMARK_E2F_TARGETS	191	0.539935	2.20346	0	0	0	3049	tags=49%, list=24%, signal=63%
HALLMARK_IL6_JAK_STAT3_SIGNALING	HALLMARK_IL6_JAK_STAT3_SIGNALING	58	0.597103	2.05906	0	0	0	1353	tags=40%, list=11%, signal=44%
HALLMARK_INFLAMMATORY_RESPONSE	HALLMARK_INFLAMMATORY_RESPONSE	144	0.512743	2.03691	0	0	0	2009	tags=39%, list=16%, signal=46%
HALLMARK_COMPLEMENT	HALLMARK_COMPLEMENT	157	0.504467	2.02716	0	0	0	1669	tags=38%, list=13%, signal=43%
HALLMARK_OXIDATIVE_PHOSPHORYLATION	HALLMARK_OXIDATIVE_PHOSPHORYLATION	189	-0.525632	-2.48484	0	0	0	3570	tags=68%, list=29%, signal=93%
HALLMARK_MYOGENESIS	HALLMARK_MYOGENESIS	172	-0.44345	-2.07892	0	0	0	2640	tags=48%, list=21%, signal=60%
HALLMARK_COAGULATION	HALLMARK_COAGULATION	98	0.500282	1.91084	0	0.000283266	0.002	1669	tags=38%, list=13%, signal=43%
HALLMARK_INTERFERON_GAMMA_RESPONSE	HALLMARK_INTERFERON_GAMMA_RESPONSE	141	0.466605	1.84848	0	0.00108474	0.008	2072	tags=37%, list=17%, signal=44%
HALLMARK_ADIPOGENESIS	HALLMARK_ADIPOGENESIS	182	-0.402568	-1.89495	0	0.00122421	0.005	2850	tags=52%, list=23%, signal=67%
HALLMARK_KRAS_SIGNALING_UP	HALLMARK_KRAS_SIGNALING_UP	156	0.432194	1.74519	0	0.00303638	0.025	1080	tags=25%, list=9%, signal=27%
HALLMARK_IL2_STAT5_SIGNALING	HALLMARK_IL2_STAT5_SIGNALING	168	0.426633	1.73494	0	0.0030557	0.028	2204	tags=33%, list=18%, signal=40%
HALLMARK_ESTROGEN_RESPONSE_LATE	HALLMARK_ESTROGEN_RESPONSE_LATE	158	0.42196	1.709	0	0.0038237	0.039	1533	tags=28%, list=12%, signal=32%
HALLMARK_FATTY_ACID_METABOLISM	HALLMARK_FATTY_ACID_METABOLISM	132	-0.37127	-1.67182	0	0.00514759	0.027	2291	tags=41%, list=18%, signal=50%
HALLMARK_INTERFERON_ALPHA_RESPONSE	HALLMARK_INTERFERON_ALPHA_RESPONSE	60	0.47906	1.66904	0	0.00589545	0.065	2072	tags=40%, list=17%, signal=48%
HALLMARK_MYC_TARGETS_V2	HALLMARK_MYC_TARGETS_V2	56	0.45436	1.55651	0.00590842	0.0177186	0.201	3697	tags=61%, list=30%, signal=86%
HALLMARK_TNFA_SIGNALING_VIA_NFKB	HALLMARK_TNFA_SIGNALING_VIA_NFKB	165	0.378164	1.53924	0	0.0186937	0.237	2343	tags=38%, list=19%, signal=46%
HALLMARK_MTORC1_SIGNALING	HALLMARK_MTORC1_SIGNALING	195	0.373321	1.54359	0	0.0188979	0.226	3147	tags=42%, list=25%, signal=55%
HALLMARK_PROTEIN_SECRETION	HALLMARK_PROTEIN_SECRETION	89	0.396212	1.48298	0.015625	0.030148	0.361	3313	tags=39%, list=27%, signal=53%
HALLMARK_UV_RESPONSE_DN	HALLMARK_UV_RESPONSE_DN	127	-0.32473	-1.44609	0	0.030328	0.179	2519	tags=32%, list=20%, signal=40%
HALLMARK_KRAS_SIGNALING_DN	HALLMARK_KRAS_SIGNALING_DN	125	-0.316805	-1.41486	0.0121457	0.0344152	0.23	2394	tags=33%, list=19%, signal=40%
HALLMARK_GLYCOLYSIS	HALLMARK_GLYCOLYSIS	182	0.356436	1.44821	0.00384123	0.0396876	0.465	2208	tags=30%, list=18%, signal=36%
HALLMARK_EPITHELIAL_MESENCHYMAL_TRANSITION	HALLMARK_EPITHELIAL_MESENCHYMAL_TRANSITION	170	0.356993	1.439	0.00512164	0.0414804	0.501	2203	tags=35%, list=18%, signal=42%
HALLMARK_APICAL_JUNCTION	HALLMARK_APICAL_JUNCTION	165	0.356738	1.42818	0.0158103	0.0443223	0.549	1583	tags=22%, list=13%, signal=25%
HALLMARK_PEROXISOME	HALLMARK_PEROXISOME	89	-0.319091	-1.34975	0.0367647	0.0510667	0.372	2431	tags=30%, list=20%, signal=37%
HALLMARK_DNA_REPAIR	HALLMARK_DNA_REPAIR	138	0.348977	1.37802	0.0179949	0.0656604	0.711	3666	tags=43%, list=29%, signal=60%
HALLMARK_MYC_TARGETS_V1	HALLMARK_MYC_TARGETS_V1	187	0.324074	1.34631	0.02625	0.0835031	0.808	3516	tags=39%, list=28%, signal=53%
HALLMARK_P53_PATHWAY	HALLMARK_P53_PATHWAY	168	0.329401	1.33227	0.0270603	0.0903057	0.842	2142	tags=29%, list=17%, signal=35%
HALLMARK_ESTROGEN_RESPONSE_EARLY	HALLMARK_ESTROGEN_RESPONSE_EARLY	160	0.327886	1.30862	0.0462131	0.107598	0.907	2052	tags=26%, list=16%, signal=30%
HALLMARK_PANCREAS_BETA_CELLS	HALLMARK_PANCREAS_BETA_CELLS	27	0.433786	1.28104	0.139357	0.127776	0.951	1692	tags=22%, list=14%, signal=26%
HALLMARK_APOPTOSIS	HALLMARK_APOPTOSIS	139	0.308207	1.21478	0.11352	0.206022	0.994	2152	tags=29%, list=17%, signal=35%
HALLMARK_APICAL_SURFACE	HALLMARK_APICAL_SURFACE	30	0.389569	1.17618	0.228442	0.259336	0.999	3521	tags=47%, list=28%, signal=65%
HALLMARK_REACTIVE_OXYGEN_SPECIES_PATHWAY	HALLMARK_REACTIVE_OXYGEN_SPECIES_PATHWAY	46	0.350616	1.16377	0.248494	0.273886	0.999	2927	tags=33%, list=23%, signal=42%
HALLMARK_ANDROGEN_RESPONSE	HALLMARK_ANDROGEN_RESPONSE	93	0.30766	1.1567	0.215364	0.277272	0.999	2083	tags=28%, list=17%, signal=33%
HALLMARK_XENOBIOTIC_METABOLISM	HALLMARK_XENOBIOTIC_METABOLISM	161	0.283196	1.14116	0.197436	0.297374	0.999	2102	tags=25%, list=17%, signal=30%
HALLMARK_UNFOLDED_PROTEIN_RESPONSE	HALLMARK_UNFOLDED_PROTEIN_RESPONSE	109	0.287396	1.10042	0.27668	0.3704	1	3065	tags=32%, list=25%, signal=42%
HALLMARK_CHOLESTEROL_HOMEOSTASIS	HALLMARK_CHOLESTEROL_HOMEOSTASIS	64	-0.263002	-1.04951	0.352159	0.371485	0.986	679	tags=14%, list=5%, signal=15%
HALLMARK_BILE_ACID_METABOLISM	HALLMARK_BILE_ACID_METABOLISM	94	-0.243391	-1.05336	0.315985	0.405985	0.986	3418	tags=36%, list=27%, signal=49%
HALLMARK_ANGIOGENESIS	HALLMARK_ANGIOGENESIS	25	0.358669	1.0554	0.378247	0.458632	1	2670	tags=44%, list=21%, signal=56%
HALLMARK_MITOTIC_SPINDLE	HALLMARK_MITOTIC_SPINDLE	188	0.250551	1.02641	0.411692	0.497019	1	3354	tags=33%, list=27%, signal=44%
HALLMARK_PI3K_AKT_MTOR_SIGNALING	HALLMARK_PI3K_AKT_MTOR_SIGNALING	100	0.271895	1.03128	0.418256	0.501529	1	1809	tags=18%, list=15%, signal=21%
HALLMARK_HYPOXIA	HALLMARK_HYPOXIA	185	0.247837	1.00816	0.45466	0.524866	1	1479	tags=17%, list=12%, signal=19%
HALLMARK_UV_RESPONSE_UP	HALLMARK_UV_RESPONSE_UP	138	0.246383	0.976776	0.508951	0.585388	1	3120	tags=35%, list=25%, signal=46%
HALLMARK_HEME_METABOLISM	HALLMARK_HEME_METABOLISM	165	0.220232	0.891305	0.707134	0.771909	1	2315	tags=19%, list=19%, signal=24%
HALLMARK_SPERMATOGENESIS	HALLMARK_SPERMATOGENESIS	86	0.234516	0.86862	0.728907	0.801022	1	2044	tags=21%, list=16%, signal=25%
HALLMARK_HEDGEHOG_SIGNALING	HALLMARK_HEDGEHOG_SIGNALING	32	-0.229176	-0.793253	0.806011	0.921776	1	3676	tags=47%, list=30%, signal=66%
HALLMARK_WNT_BETA_CATENIN_SIGNALING	HALLMARK_WNT_BETA_CATENIN_SIGNALING	36	0.240095	0.769584	0.821596	0.958394	1	2907	tags=31%, list=23%, signal=40%
HALLMARK_NOTCH_SIGNALING	HALLMARK_NOTCH_SIGNALING	28	0.185429	0.562014	0.988889	0.997623	1	1451	tags=14%, list=12%, signal=16%
HALLMARK_TGF_BETA_SIGNALING	HALLMARK_TGF_BETA_SIGNALING	48	0.195647	0.657449	0.970769	1	1	476	tags=6%, list=4%, signal=6%

## Sheet: 3d_uninj
NAME	GS<br> follow link to MSigDB	SIZE	ES	NES	NOM p-val	FDR q-val	FWER p-val	RANK AT MAX	LEADING EDGE
HALLMARK_G2M_CHECKPOINT	HALLMARK_G2M_CHECKPOINT	188	0.670355	2.69336	0	0	0	1717	tags=46%, list=14%, signal=53%
HALLMARK_E2F_TARGETS	HALLMARK_E2F_TARGETS	191	0.64635	2.60623	0	0	0	1874	tags=45%, list=15%, signal=52%
HALLMARK_EPITHELIAL_MESENCHYMAL_TRANSITION	HALLMARK_EPITHELIAL_MESENCHYMAL_TRANSITION	170	0.558814	2.22167	0	0	0	1658	tags=42%, list=13%, signal=48%
HALLMARK_ALLOGRAFT_REJECTION	HALLMARK_ALLOGRAFT_REJECTION	139	0.554862	2.13293	0	0	0	2006	tags=37%, list=16%, signal=43%
HALLMARK_COAGULATION	HALLMARK_COAGULATION	98	0.515455	1.91901	0	0	0	1729	tags=41%, list=14%, signal=47%
HALLMARK_OXIDATIVE_PHOSPHORYLATION	HALLMARK_OXIDATIVE_PHOSPHORYLATION	189	-0.703745	-3.48852	0	0	0	2450	tags=77%, list=20%, signal=95%
HALLMARK_FATTY_ACID_METABOLISM	HALLMARK_FATTY_ACID_METABOLISM	132	-0.494419	-2.28595	0	0	0	1803	tags=47%, list=14%, signal=54%
HALLMARK_ADIPOGENESIS	HALLMARK_ADIPOGENESIS	182	-0.459875	-2.23076	0	0	0	1883	tags=44%, list=15%, signal=51%
HALLMARK_MYOGENESIS	HALLMARK_MYOGENESIS	172	-0.45544	-2.17427	0	0	0	2008	tags=44%, list=16%, signal=51%
HALLMARK_COMPLEMENT	HALLMARK_COMPLEMENT	157	0.455693	1.78505	0	0.00132543	0.009	1670	tags=33%, list=13%, signal=38%
HALLMARK_MITOTIC_SPINDLE	HALLMARK_MITOTIC_SPINDLE	188	0.432286	1.73953	0	0.00215104	0.017	2213	tags=29%, list=18%, signal=34%
HALLMARK_INFLAMMATORY_RESPONSE	HALLMARK_INFLAMMATORY_RESPONSE	144	0.437645	1.70426	0	0.00274802	0.024	2017	tags=34%, list=16%, signal=40%
HALLMARK_KRAS_SIGNALING_UP	HALLMARK_KRAS_SIGNALING_UP	156	0.425587	1.68673	0	0.00310601	0.031	1923	tags=33%, list=15%, signal=39%
HALLMARK_IL6_JAK_STAT3_SIGNALING	HALLMARK_IL6_JAK_STAT3_SIGNALING	58	0.492622	1.67421	0	0.00350423	0.039	3695	tags=59%, list=30%, signal=83%
HALLMARK_ESTROGEN_RESPONSE_LATE	HALLMARK_ESTROGEN_RESPONSE_LATE	158	0.41813	1.65193	0	0.00365456	0.044	2088	tags=34%, list=17%, signal=40%
HALLMARK_IL2_STAT5_SIGNALING	HALLMARK_IL2_STAT5_SIGNALING	168	0.398399	1.58268	0	0.00948655	0.122	1766	tags=27%, list=14%, signal=31%
HALLMARK_APICAL_SURFACE	HALLMARK_APICAL_SURFACE	30	0.494799	1.50247	0.03698	0.0226784	0.291	3074	tags=40%, list=25%, signal=53%
HALLMARK_SPERMATOGENESIS	HALLMARK_SPERMATOGENESIS	86	0.406893	1.49485	0.0112641	0.0236149	0.32	2199	tags=30%, list=18%, signal=36%
HALLMARK_INTERFERON_GAMMA_RESPONSE	HALLMARK_INTERFERON_GAMMA_RESPONSE	141	0.379126	1.48188	0.00728155	0.0261334	0.366	1587	tags=26%, list=13%, signal=30%
HALLMARK_APICAL_JUNCTION	HALLMARK_APICAL_JUNCTION	165	0.363224	1.44345	0.00938967	0.035638	0.497	2636	tags=32%, list=21%, signal=40%
HALLMARK_PEROXISOME	HALLMARK_PEROXISOME	89	-0.32894	-1.42841	0.00436681	0.0488017	0.155	2123	tags=28%, list=17%, signal=34%
HALLMARK_ANGIOGENESIS	HALLMARK_ANGIOGENESIS	25	0.47647	1.39755	0.0870871	0.0560284	0.68	1868	tags=40%, list=15%, signal=47%
HALLMARK_KRAS_SIGNALING_DN	HALLMARK_KRAS_SIGNALING_DN	125	-0.297017	-1.36629	0.00625	0.0687486	0.242	1492	tags=23%, list=12%, signal=26%
HALLMARK_UV_RESPONSE_UP	HALLMARK_UV_RESPONSE_UP	138	-0.290319	-1.34081	0	0.0742746	0.298	1203	tags=22%, list=10%, signal=25%
HALLMARK_PI3K_AKT_MTOR_SIGNALING	HALLMARK_PI3K_AKT_MTOR_SIGNALING	100	0.359888	1.3591	0.0399501	0.0775561	0.809	2667	tags=31%, list=21%, signal=39%
HALLMARK_ESTROGEN_RESPONSE_EARLY	HALLMARK_ESTROGEN_RESPONSE_EARLY	160	0.338941	1.34392	0.0276498	0.0803616	0.853	2147	tags=28%, list=17%, signal=34%
HALLMARK_MTORC1_SIGNALING	HALLMARK_MTORC1_SIGNALING	195	0.330807	1.33717	0.0264368	0.0817703	0.866	1651	tags=24%, list=13%, signal=27%
HALLMARK_GLYCOLYSIS	HALLMARK_GLYCOLYSIS	182	0.337884	1.34678	0.0140845	0.0824499	0.845	2640	tags=34%, list=21%, signal=42%
HALLMARK_HYPOXIA	HALLMARK_HYPOXIA	185	-0.268986	-1.29809	0.00787402	0.0909049	0.394	2447	tags=37%, list=20%, signal=45%
HALLMARK_INTERFERON_ALPHA_RESPONSE	HALLMARK_INTERFERON_ALPHA_RESPONSE	60	0.38028	1.30154	0.0914052	0.107118	0.943	3328	tags=43%, list=27%, signal=59%
HALLMARK_PANCREAS_BETA_CELLS	HALLMARK_PANCREAS_BETA_CELLS	27	0.432255	1.28954	0.139501	0.113213	0.96	2814	tags=37%, list=23%, signal=48%
HALLMARK_APOPTOSIS	HALLMARK_APOPTOSIS	139	0.328877	1.28094	0.0673759	0.116972	0.971	2173	tags=27%, list=17%, signal=32%
HALLMARK_MYC_TARGETS_V2	HALLMARK_MYC_TARGETS_V2	56	0.369282	1.2715	0.130258	0.120635	0.977	3839	tags=45%, list=31%, signal=64%
HALLMARK_DNA_REPAIR	HALLMARK_DNA_REPAIR	138	0.316832	1.23744	0.095858	0.153054	0.993	4255	tags=42%, list=34%, signal=63%
HALLMARK_ANDROGEN_RESPONSE	HALLMARK_ANDROGEN_RESPONSE	93	0.326987	1.20771	0.148338	0.184639	1	3092	tags=41%, list=25%, signal=54%
HALLMARK_TNFA_SIGNALING_VIA_NFKB	HALLMARK_TNFA_SIGNALING_VIA_NFKB	165	0.285387	1.13417	0.232102	0.295769	1	2163	tags=30%, list=17%, signal=35%
HALLMARK_PROTEIN_SECRETION	HALLMARK_PROTEIN_SECRETION	89	0.280888	1.02853	0.426396	0.512471	1	3928	tags=38%, list=32%, signal=55%
HALLMARK_UV_RESPONSE_DN	HALLMARK_UV_RESPONSE_DN	127	-0.222965	-1.03378	0.3875	0.57099	0.97	2223	tags=27%, list=18%, signal=32%
HALLMARK_BILE_ACID_METABOLISM	HALLMARK_BILE_ACID_METABOLISM	94	-0.224811	-0.992906	0.482143	0.601403	0.991	2726	tags=29%, list=22%, signal=36%
HALLMARK_HEDGEHOG_SIGNALING	HALLMARK_HEDGEHOG_SIGNALING	32	-0.278599	-0.968572	0.511182	0.625012	0.995	914	tags=16%, list=7%, signal=17%
HALLMARK_P53_PATHWAY	HALLMARK_P53_PATHWAY	168	-0.213305	-0.9978	0.433071	0.644065	0.989	1255	tags=17%, list=10%, signal=18%
HALLMARK_WNT_BETA_CATENIN_SIGNALING	HALLMARK_WNT_BETA_CATENIN_SIGNALING	36	0.307809	0.958746	0.518895	0.66565	1	2993	tags=33%, list=24%, signal=44%
HALLMARK_CHOLESTEROL_HOMEOSTASIS	HALLMARK_CHOLESTEROL_HOMEOSTASIS	64	0.268	0.926448	0.612859	0.723037	1	1416	tags=17%, list=11%, signal=19%
HALLMARK_XENOBIOTIC_METABOLISM	HALLMARK_XENOBIOTIC_METABOLISM	161	0.229335	0.906064	0.688679	0.724504	1	2106	tags=23%, list=17%, signal=27%
HALLMARK_UNFOLDED_PROTEIN_RESPONSE	HALLMARK_UNFOLDED_PROTEIN_RESPONSE	109	0.238289	0.892099	0.684673	0.732715	1	3548	tags=33%, list=28%, signal=46%
HALLMARK_MYC_TARGETS_V1	HALLMARK_MYC_TARGETS_V1	187	0.227245	0.910299	0.664027	0.737678	1	4170	tags=36%, list=33%, signal=54%
HALLMARK_HEME_METABOLISM	HALLMARK_HEME_METABOLISM	165	0.210107	0.830119	0.840909	0.835119	1	2493	tags=20%, list=20%, signal=25%
HALLMARK_REACTIVE_OXYGEN_SPECIES_PATHWAY	HALLMARK_REACTIVE_OXYGEN_SPECIES_PATHWAY	46	0.234437	0.769353	0.831241	0.904356	1	2803	tags=30%, list=22%, signal=39%
HALLMARK_NOTCH_SIGNALING	HALLMARK_NOTCH_SIGNALING	28	-0.194453	-0.669792	0.950156	0.986079	1	3362	tags=32%, list=27%, signal=44%
HALLMARK_TGF_BETA_SIGNALING	HALLMARK_TGF_BETA_SIGNALING	48	-0.202764	-0.783329	0.912903	0.996039	1	2412	tags=27%, list=19%, signal=33%

## Sheet: 7d_uninj
NAME	GS<br> follow link to MSigDB	SIZE	ES	NES	NOM p-val	FDR q-val	FWER p-val	RANK AT MAX	LEADING EDGE
HALLMARK_EPITHELIAL_MESENCHYMAL_TRANSITION	HALLMARK_EPITHELIAL_MESENCHYMAL_TRANSITION	170	0.649494	2.66037	0	0	0	1764	tags=56%, list=14%, signal=65%
HALLMARK_G2M_CHECKPOINT	HALLMARK_G2M_CHECKPOINT	188	0.612502	2.53759	0	0	0	1843	tags=41%, list=15%, signal=47%
HALLMARK_E2F_TARGETS	HALLMARK_E2F_TARGETS	191	0.57582	2.37178	0	0	0	1742	tags=38%, list=14%, signal=43%
HALLMARK_COAGULATION	HALLMARK_COAGULATION	98	0.580997	2.21148	0	0	0	1332	tags=36%, list=11%, signal=40%
HALLMARK_ALLOGRAFT_REJECTION	HALLMARK_ALLOGRAFT_REJECTION	139	0.52498	2.09299	0	0	0	2523	tags=45%, list=20%, signal=56%
HALLMARK_INFLAMMATORY_RESPONSE	HALLMARK_INFLAMMATORY_RESPONSE	144	0.516638	2.07342	0	0	0	2162	tags=42%, list=17%, signal=50%
HALLMARK_IL6_JAK_STAT3_SIGNALING	HALLMARK_IL6_JAK_STAT3_SIGNALING	58	0.56499	2.01749	0	0	0	2937	tags=52%, list=24%, signal=67%
HALLMARK_IL2_STAT5_SIGNALING	HALLMARK_IL2_STAT5_SIGNALING	168	0.495154	2.01235	0	0	0	2114	tags=39%, list=17%, signal=46%
HALLMARK_MITOTIC_SPINDLE	HALLMARK_MITOTIC_SPINDLE	188	0.484903	1.99737	0	0	0	2336	tags=35%, list=19%, signal=43%
HALLMARK_KRAS_SIGNALING_UP	HALLMARK_KRAS_SIGNALING_UP	156	0.480847	1.94674	0	0	0	1997	tags=36%, list=16%, signal=42%
HALLMARK_COMPLEMENT	HALLMARK_COMPLEMENT	157	0.457245	1.8651	0	8.00866e-05	0.001	2160	tags=36%, list=17%, signal=43%
HALLMARK_ANGIOGENESIS	HALLMARK_ANGIOGENESIS	25	0.55928	1.65588	0.0106222	0.00373487	0.047	1671	tags=48%, list=13%, signal=55%
HALLMARK_INTERFERON_GAMMA_RESPONSE	HALLMARK_INTERFERON_GAMMA_RESPONSE	141	0.404812	1.62378	0	0.00586184	0.077	2764	tags=36%, list=22%, signal=46%
HALLMARK_APICAL_JUNCTION	HALLMARK_APICAL_JUNCTION	165	0.392525	1.604	0	0.00653632	0.093	2751	tags=35%, list=22%, signal=44%
HALLMARK_INTERFERON_ALPHA_RESPONSE	HALLMARK_INTERFERON_ALPHA_RESPONSE	60	0.452186	1.59999	0.00286123	0.00662007	0.101	3688	tags=52%, list=30%, signal=73%
HALLMARK_UV_RESPONSE_DN	HALLMARK_UV_RESPONSE_DN	127	0.384495	1.53181	0.00244798	0.0138488	0.211	2498	tags=35%, list=20%, signal=43%
HALLMARK_ESTROGEN_RESPONSE_LATE	HALLMARK_ESTROGEN_RESPONSE_LATE	158	0.369777	1.49953	0.00120627	0.018986	0.289	2968	tags=40%, list=24%, signal=52%
HALLMARK_APOPTOSIS	HALLMARK_APOPTOSIS	139	0.362121	1.4423	0.0112641	0.0330435	0.477	3049	tags=39%, list=24%, signal=51%
HALLMARK_TNFA_SIGNALING_VIA_NFKB	HALLMARK_TNFA_SIGNALING_VIA_NFKB	165	0.349532	1.43275	0.0072904	0.0344921	0.505	2160	tags=31%, list=17%, signal=37%
HALLMARK_APICAL_SURFACE	HALLMARK_APICAL_SURFACE	30	0.452271	1.39241	0.0704441	0.0482405	0.644	2816	tags=43%, list=23%, signal=56%
HALLMARK_PANCREAS_BETA_CELLS	HALLMARK_PANCREAS_BETA_CELLS	27	0.455156	1.37233	0.0843949	0.0563426	0.719	2584	tags=37%, list=21%, signal=47%
HALLMARK_SPERMATOGENESIS	HALLMARK_SPERMATOGENESIS	86	0.352954	1.32299	0.0576923	0.0882078	0.889	2510	tags=29%, list=20%, signal=36%
HALLMARK_WNT_BETA_CATENIN_SIGNALING	HALLMARK_WNT_BETA_CATENIN_SIGNALING	36	0.391124	1.25998	0.154079	0.143516	0.975	4272	tags=56%, list=34%, signal=84%
HALLMARK_ANDROGEN_RESPONSE	HALLMARK_ANDROGEN_RESPONSE	93	0.335971	1.25128	0.10728	0.147977	0.98	3325	tags=42%, list=27%, signal=57%
HALLMARK_ESTROGEN_RESPONSE_EARLY	HALLMARK_ESTROGEN_RESPONSE_EARLY	160	0.303068	1.23229	0.110437	0.164865	0.99	2968	tags=33%, list=24%, signal=42%
HALLMARK_PI3K_AKT_MTOR_SIGNALING	HALLMARK_PI3K_AKT_MTOR_SIGNALING	100	0.319982	1.2321	0.124208	0.158599	0.99	3417	tags=37%, list=27%, signal=51%
HALLMARK_HYPOXIA	HALLMARK_HYPOXIA	185	0.273173	1.1435	0.184242	0.289762	1	2585	tags=29%, list=21%, signal=36%
HALLMARK_GLYCOLYSIS	HALLMARK_GLYCOLYSIS	182	0.266315	1.10564	0.257683	0.356008	1	2419	tags=28%, list=19%, signal=34%
HALLMARK_HEDGEHOG_SIGNALING	HALLMARK_HEDGEHOG_SIGNALING	32	0.35579	1.10368	0.316998	0.347879	1	1639	tags=28%, list=13%, signal=32%
HALLMARK_MTORC1_SIGNALING	HALLMARK_MTORC1_SIGNALING	195	0.266788	1.1014	0.271868	0.340654	1	2875	tags=31%, list=23%, signal=40%
HALLMARK_TGF_BETA_SIGNALING	HALLMARK_TGF_BETA_SIGNALING	48	0.311837	1.06901	0.348936	0.396073	1	2081	tags=19%, list=17%, signal=22%
HALLMARK_CHOLESTEROL_HOMEOSTASIS	HALLMARK_CHOLESTEROL_HOMEOSTASIS	64	0.296344	1.06095	0.361789	0.400689	1	1948	tags=22%, list=16%, signal=26%
HALLMARK_P53_PATHWAY	HALLMARK_P53_PATHWAY	168	0.201963	0.820106	0.851449	0.937211	1	3201	tags=30%, list=26%, signal=40%
HALLMARK_PROTEIN_SECRETION	HALLMARK_PROTEIN_SECRETION	89	0.205947	0.771935	0.899478	0.987399	1	2767	tags=21%, list=22%, signal=27%
HALLMARK_HEME_METABOLISM	HALLMARK_HEME_METABOLISM	165	0.188614	0.770536	0.934132	0.960965	1	2080	tags=16%, list=17%, signal=19%
HALLMARK_DNA_REPAIR	HALLMARK_DNA_REPAIR	138	0.174059	0.703429	0.982609	0.995245	1	3155	tags=23%, list=25%, signal=31%
HALLMARK_NOTCH_SIGNALING	HALLMARK_NOTCH_SIGNALING	28	0.208358	0.623547	0.965892	0.993364	1	3293	tags=29%, list=26%, signal=39%
HALLMARK_OXIDATIVE_PHOSPHORYLATION	HALLMARK_OXIDATIVE_PHOSPHORYLATION	189	-0.802202	-3.8775	0	0	0	1582	tags=80%, list=13%, signal=90%
HALLMARK_FATTY_ACID_METABOLISM	HALLMARK_FATTY_ACID_METABOLISM	132	-0.567391	-2.675	0	0	0	1617	tags=47%, list=13%, signal=53%
HALLMARK_ADIPOGENESIS	HALLMARK_ADIPOGENESIS	182	-0.507517	-2.46715	0	0	0	1902	tags=48%, list=15%, signal=56%
HALLMARK_MYOGENESIS	HALLMARK_MYOGENESIS	172	-0.36047	-1.72522	0	0.00700166	0.021	1730	tags=40%, list=14%, signal=46%
HALLMARK_MYC_TARGETS_V1	HALLMARK_MYC_TARGETS_V1	187	-0.313413	-1.52527	0	0.0220366	0.088	3274	tags=40%, list=26%, signal=54%
HALLMARK_PEROXISOME	HALLMARK_PEROXISOME	89	-0.339447	-1.47082	0.00380228	0.028601	0.131	2116	tags=34%, list=17%, signal=40%
HALLMARK_UV_RESPONSE_UP	HALLMARK_UV_RESPONSE_UP	138	-0.296712	-1.3845	0.0208333	0.0510579	0.259	1597	tags=21%, list=13%, signal=24%
HALLMARK_BILE_ACID_METABOLISM	HALLMARK_BILE_ACID_METABOLISM	94	-0.298473	-1.30486	0.018018	0.0818815	0.42	2198	tags=29%, list=18%, signal=35%
HALLMARK_REACTIVE_OXYGEN_SPECIES_PATHWAY	HALLMARK_REACTIVE_OXYGEN_SPECIES_PATHWAY	46	-0.318977	-1.22047	0.149206	0.137816	0.672	2879	tags=39%, list=23%, signal=51%
HALLMARK_MYC_TARGETS_V2	HALLMARK_MYC_TARGETS_V2	56	-0.271252	-1.08458	0.271812	0.33982	0.959	2960	tags=39%, list=24%, signal=51%
HALLMARK_XENOBIOTIC_METABOLISM	HALLMARK_XENOBIOTIC_METABOLISM	161	-0.226671	-1.0733	0.275	0.334056	0.969	1886	tags=24%, list=15%, signal=27%
HALLMARK_KRAS_SIGNALING_DN	HALLMARK_KRAS_SIGNALING_DN	125	-0.212706	-0.9632	0.565217	0.592603	1	2145	tags=21%, list=17%, signal=25%
HALLMARK_UNFOLDED_PROTEIN_RESPONSE	HALLMARK_UNFOLDED_PROTEIN_RESPONSE	109	-0.206763	-0.923183	0.67713	0.659427	1	2632	tags=26%, list=21%, signal=32%

## Sheet: 15d_uninj
NAME	GS<br> follow link to MSigDB	SIZE	ES	NES	NOM p-val	FDR q-val	FWER p-val	RANK AT MAX	LEADING EDGE
HALLMARK_EPITHELIAL_MESENCHYMAL_TRANSITION	HALLMARK_EPITHELIAL_MESENCHYMAL_TRANSITION	170	0.583746	2.36118	0	0	0	1882	tags=46%, list=15%, signal=53%
HALLMARK_G2M_CHECKPOINT	HALLMARK_G2M_CHECKPOINT	188	0.561831	2.31387	0	0	0	2376	tags=43%, list=19%, signal=52%
HALLMARK_E2F_TARGETS	HALLMARK_E2F_TARGETS	191	0.54751	2.23024	0	0	0	2032	tags=35%, list=16%, signal=41%
HALLMARK_COAGULATION	HALLMARK_COAGULATION	98	0.566692	2.12762	0	0	0	1924	tags=38%, list=15%, signal=44%
HALLMARK_ALLOGRAFT_REJECTION	HALLMARK_ALLOGRAFT_REJECTION	139	0.492685	1.94308	0	0	0	2450	tags=38%, list=20%, signal=47%
HALLMARK_OXIDATIVE_PHOSPHORYLATION	HALLMARK_OXIDATIVE_PHOSPHORYLATION	189	-0.740192	-3.41964	0	0	0	2410	tags=76%, list=19%, signal=93%
HALLMARK_ADIPOGENESIS	HALLMARK_ADIPOGENESIS	182	-0.486883	-2.26102	0	0	0	2059	tags=45%, list=17%, signal=53%
HALLMARK_FATTY_ACID_METABOLISM	HALLMARK_FATTY_ACID_METABOLISM	132	-0.446095	-1.99297	0	0.000633333	0.001	2404	tags=45%, list=19%, signal=55%
HALLMARK_TNFA_SIGNALING_VIA_NFKB	HALLMARK_TNFA_SIGNALING_VIA_NFKB	165	-0.424424	-1.91483	0	0.00104167	0.003	942	tags=26%, list=8%, signal=28%
HALLMARK_UV_RESPONSE_UP	HALLMARK_UV_RESPONSE_UP	138	-0.410003	-1.82241	0	0.00196327	0.007	1705	tags=25%, list=14%, signal=29%
HALLMARK_INFLAMMATORY_RESPONSE	HALLMARK_INFLAMMATORY_RESPONSE	144	0.446414	1.78333	0	0.0020911	0.014	2138	tags=37%, list=17%, signal=44%
HALLMARK_APICAL_JUNCTION	HALLMARK_APICAL_JUNCTION	165	0.421273	1.71413	0	0.00413848	0.031	3210	tags=38%, list=26%, signal=51%
HALLMARK_MITOTIC_SPINDLE	HALLMARK_MITOTIC_SPINDLE	188	0.400541	1.64653	0	0.00884727	0.077	2855	tags=31%, list=23%, signal=40%
HALLMARK_IL2_STAT5_SIGNALING	HALLMARK_IL2_STAT5_SIGNALING	168	0.402848	1.63364	0	0.00891893	0.087	2432	tags=36%, list=20%, signal=44%
HALLMARK_INTERFERON_ALPHA_RESPONSE	HALLMARK_INTERFERON_ALPHA_RESPONSE	60	0.45418	1.57157	0.00906344	0.0141465	0.16	2492	tags=35%, list=20%, signal=44%
HALLMARK_COMPLEMENT	HALLMARK_COMPLEMENT	157	0.39078	1.57326	0.00134771	0.01504	0.155	1353	tags=22%, list=11%, signal=25%
HALLMARK_KRAS_SIGNALING_UP	HALLMARK_KRAS_SIGNALING_UP	156	0.377165	1.5252	0.0013369	0.0216571	0.265	2167	tags=29%, list=17%, signal=35%
HALLMARK_INTERFERON_GAMMA_RESPONSE	HALLMARK_INTERFERON_GAMMA_RESPONSE	141	0.375072	1.48693	0.00837989	0.0301408	0.377	2294	tags=28%, list=18%, signal=34%
HALLMARK_HYPOXIA	HALLMARK_HYPOXIA	185	-0.327691	-1.5133	0	0.0328935	0.141	1606	tags=29%, list=13%, signal=33%
HALLMARK_IL6_JAK_STAT3_SIGNALING	HALLMARK_IL6_JAK_STAT3_SIGNALING	58	0.415195	1.47057	0.0324575	0.0331258	0.42	1396	tags=24%, list=11%, signal=27%
HALLMARK_ANGIOGENESIS	HALLMARK_ANGIOGENESIS	25	0.499432	1.45115	0.0652174	0.0377374	0.486	1865	tags=40%, list=15%, signal=47%
HALLMARK_UV_RESPONSE_DN	HALLMARK_UV_RESPONSE_DN	127	0.356445	1.40102	0.0236111	0.0553513	0.663	2291	tags=29%, list=18%, signal=35%
HALLMARK_MYC_TARGETS_V1	HALLMARK_MYC_TARGETS_V1	187	-0.298736	-1.37098	0.0128205	0.0734666	0.365	2745	tags=28%, list=22%, signal=36%
HALLMARK_P53_PATHWAY	HALLMARK_P53_PATHWAY	168	-0.300136	-1.37334	0.00343643	0.0826659	0.361	2591	tags=29%, list=21%, signal=36%
HALLMARK_ESTROGEN_RESPONSE_LATE	HALLMARK_ESTROGEN_RESPONSE_LATE	158	0.322133	1.29074	0.0476191	0.13109	0.928	2311	tags=28%, list=19%, signal=34%
HALLMARK_GLYCOLYSIS	HALLMARK_GLYCOLYSIS	182	-0.271961	-1.26058	0.0242915	0.155585	0.661	1647	tags=25%, list=13%, signal=28%
HALLMARK_CHOLESTEROL_HOMEOSTASIS	HALLMARK_CHOLESTEROL_HOMEOSTASIS	64	0.351774	1.22698	0.142173	0.205243	0.988	1365	tags=20%, list=11%, signal=23%
HALLMARK_MYOGENESIS	HALLMARK_MYOGENESIS	172	-0.261872	-1.19743	0.0862745	0.224897	0.835	2196	tags=29%, list=18%, signal=35%
HALLMARK_SPERMATOGENESIS	HALLMARK_SPERMATOGENESIS	86	0.323052	1.1994	0.156156	0.235575	0.997	1607	tags=19%, list=13%, signal=21%
HALLMARK_UNFOLDED_PROTEIN_RESPONSE	HALLMARK_UNFOLDED_PROTEIN_RESPONSE	109	-0.270728	-1.15266	0.150538	0.283635	0.912	3980	tags=44%, list=32%, signal=64%
HALLMARK_KRAS_SIGNALING_DN	HALLMARK_KRAS_SIGNALING_DN	125	-0.263454	-1.14186	0.144781	0.283639	0.931	2894	tags=32%, list=23%, signal=41%
HALLMARK_ESTROGEN_RESPONSE_EARLY	HALLMARK_ESTROGEN_RESPONSE_EARLY	160	0.289074	1.16361	0.175603	0.286664	1	2078	tags=23%, list=17%, signal=27%
HALLMARK_PI3K_AKT_MTOR_SIGNALING	HALLMARK_PI3K_AKT_MTOR_SIGNALING	100	0.295106	1.11223	0.261111	0.377938	1	3169	tags=31%, list=25%, signal=41%
HALLMARK_APOPTOSIS	HALLMARK_APOPTOSIS	139	0.274739	1.0926	0.270636	0.404933	1	1721	tags=19%, list=14%, signal=22%
HALLMARK_XENOBIOTIC_METABOLISM	HALLMARK_XENOBIOTIC_METABOLISM	161	0.261863	1.05764	0.33871	0.46604	1	2434	tags=24%, list=20%, signal=30%
HALLMARK_WNT_BETA_CATENIN_SIGNALING	HALLMARK_WNT_BETA_CATENIN_SIGNALING	36	0.325677	1.02186	0.414062	0.533935	1	3286	tags=39%, list=26%, signal=53%
HALLMARK_MTORC1_SIGNALING	HALLMARK_MTORC1_SIGNALING	195	0.237518	0.97885	0.502584	0.601187	1	1563	tags=16%, list=13%, signal=18%
HALLMARK_BILE_ACID_METABOLISM	HALLMARK_BILE_ACID_METABOLISM	94	0.261269	0.980586	0.491453	0.620425	1	2073	tags=22%, list=17%, signal=27%
HALLMARK_ANDROGEN_RESPONSE	HALLMARK_ANDROGEN_RESPONSE	93	0.249184	0.922575	0.620934	0.693671	1	2274	tags=25%, list=18%, signal=30%
HALLMARK_PEROXISOME	HALLMARK_PEROXISOME	89	0.248919	0.925706	0.618287	0.71083	1	786	tags=9%, list=6%, signal=10%
HALLMARK_NOTCH_SIGNALING	HALLMARK_NOTCH_SIGNALING	28	0.279969	0.834876	0.69697	0.86532	1	2718	tags=32%, list=22%, signal=41%
HALLMARK_MYC_TARGETS_V2	HALLMARK_MYC_TARGETS_V2	56	-0.233515	-0.886876	0.6759	0.888535	1	1001	tags=13%, list=8%, signal=14%
HALLMARK_APICAL_SURFACE	HALLMARK_APICAL_SURFACE	30	-0.257596	-0.857643	0.708831	0.904985	1	2262	tags=30%, list=18%, signal=37%
HALLMARK_PANCREAS_BETA_CELLS	HALLMARK_PANCREAS_BETA_CELLS	27	0.261542	0.786491	0.779051	0.918489	1	1289	tags=15%, list=10%, signal=16%
HALLMARK_DNA_REPAIR	HALLMARK_DNA_REPAIR	138	0.191214	0.762953	0.925722	0.918553	1	2594	tags=20%, list=21%, signal=25%
HALLMARK_HEME_METABOLISM	HALLMARK_HEME_METABOLISM	165	-0.197361	-0.891991	0.776786	0.932318	1	2332	tags=21%, list=19%, signal=25%
HALLMARK_HEDGEHOG_SIGNALING	HALLMARK_HEDGEHOG_SIGNALING	32	-0.237659	-0.803593	0.795396	0.943062	1	1400	tags=19%, list=11%, signal=21%
HALLMARK_REACTIVE_OXYGEN_SPECIES_PATHWAY	HALLMARK_REACTIVE_OXYGEN_SPECIES_PATHWAY	46	-0.253021	-0.924825	0.599503	0.957014	1	4112	tags=41%, list=33%, signal=61%
HALLMARK_TGF_BETA_SIGNALING	HALLMARK_TGF_BETA_SIGNALING	48	-0.250239	-0.900651	0.633523	0.969429	1	2785	tags=25%, list=22%, signal=32%
HALLMARK_PROTEIN_SECRETION	HALLMARK_PROTEIN_SECRETION	89	-0.168901	-0.692083	0.99359	0.981913	1	3350	tags=30%, list=27%, signal=41%
