# Supplementary material for: Knockout of thyroid hormone receptor alpha a (thraa) enhances cardiac regeneration in zebrafish through metabolic and hypoxic regulation
Source: Cell Commun Signal. 2025 Jul 16;23:340. doi: 10.1186/s12964-025-02350-5 (PMC12265366; doi:10.1186/s12964-025-02350-5)
Supplement: Supplementary file 9 — Supplementary Material 9 [file 12964_2025_2350_MOESM9_ESM.xlsx]

## Sheet: WT_8h_up
ONTOLOGY	ID	Description	GeneRatio	BgRatio	pvalue	p.adjust	qvalue	geneID	Count
BP	GO:0042254	ribosome biogenesis	100/1869	268/20597	5.82090706426382e-37	1.81088418769247e-33	1.63965761094421e-33	gemin4/rrp9/rpp40/wdr55/nol6/gar1/tbl3/bop1/wdr74/nle1/bms1/dkc1/nop58/znhit3/rrp8/snu13b/dhx37/wdr3/utp25/gpatch4/heatr1/exosc9/npm1a/pwp2h/nip7/wdr36/noc2l/pdcd11/naf1/kri1/zcchc4/nom1/fbl/rpusd2/noc4l/si:dkey-251i10.3/wdr12/imp4/ppan/ncl/ebna1bp2/mrto4/utp15/nat10/mphosph10/tsr1/mak16/nvl/nifk/dimt1l/utp3/ddx52/gnl3/wdr75/znhit6/pop5/nsun5/abt1/mrm3a/gnl2/nop2/exosc6/rrp36/rrp1/ddx27/nhp2/polr…	100
BP	GO:0016072	rRNA metabolic process	84/1869	200/20597	1.03182632748451e-35	1.33618793378517e-32	1.20984584777584e-32	gemin4/rrp9/rpp40/wdr55/nol6/gar1/tbl3/bop1/bms1/dkc1/znhit3/rrp8/snu13b/dhx37/wdr3/utp25/heatr1/exosc9/pwp2h/wdr36/pdcd11/naf1/kri1/zcchc4/fbl/rpusd2/dis3/si:dkey-251i10.3/wdr12/imp4/ncl/ebna1bp2/mrto4/utp15/nat10/mphosph10/tsr1/mak16/nifk/dimt1l/utp3/ddx52/gnl3/wdr75/taf1b/znhit6/pop5/nsun5/abt1/mrm3a/gnl2/nop2/exosc6/rrp36/rrp1/ddx27/nhp2/rexo4/esf1/utp6/polr1e/rrp15/mdn1/urb1/pes/rpl7l1/utp11…	84
BP	GO:0034470	ncRNA processing	114/1869	349/20597	1.28851295446979e-35	1.33618793378517e-32	1.20984584777584e-32	gemin4/rrp9/rpp40/wdr55/nol6/gar1/trub1/tbl3/trmt6/bop1/qtrt2/lcmt2/wdr6/si:dkey-85a20.4/elp2/bms1/dkc1/znhit3/rrp8/snu13b/dhx37/wdr3/utp25/heatr1/exosc9/pwp2h/wdr36/spout1/pdcd11/naf1/kri1/zcchc4/fbl/rpusd2/si:dkey-251i10.3/wdr12/imp4/ncl/trmt1/ebna1bp2/mrto4/rpp21/utp15/nat10/thg1l/mphosph10/tsr1/trmt5/mak16/pus1/nifk/dimt1l/utp3/ddx52/gnl3/wdr75/znhit6/ints2/thumpd2/pop5/nsun5/qtrt1/abt1/mrm3a…	114
BP	GO:0006364	rRNA processing	79/1869	183/20597	1.11737410650726e-34	8.69037711336025e-32	7.86866607635116e-32	gemin4/rrp9/rpp40/wdr55/nol6/gar1/tbl3/bop1/bms1/dkc1/znhit3/rrp8/snu13b/dhx37/wdr3/utp25/heatr1/exosc9/pwp2h/wdr36/pdcd11/naf1/kri1/zcchc4/fbl/rpusd2/si:dkey-251i10.3/wdr12/imp4/ncl/ebna1bp2/mrto4/utp15/nat10/mphosph10/tsr1/mak16/nifk/dimt1l/utp3/ddx52/gnl3/wdr75/znhit6/pop5/nsun5/abt1/mrm3a/gnl2/nop2/exosc6/rrp36/rrp1/ddx27/nhp2/rexo4/esf1/utp6/rrp15/mdn1/urb1/pes/rpl7l1/utp11/ftsj3/ddx51/ddx18…	79
BP	GO:0034660	ncRNA metabolic process	126/1869	452/20597	1.51860426528285e-31	9.44875573858987e-29	8.55533687136189e-29	gemin4/rrp9/rpp40/wdr55/nol6/gar1/trub1/tbl3/trmt6/bop1/qtrt2/lcmt2/wdr6/si:dkey-85a20.4/elp2/bms1/dkc1/znhit3/rrp8/snu13b/dhx37/wdr3/utp25/heatr1/exosc9/pwp2h/wdr36/spout1/pdcd11/naf1/kri1/zcchc4/fbl/rpusd2/dis3/si:dkey-251i10.3/wdr12/imp4/ncl/trmt1/ebna1bp2/mrto4/rpp21/utp15/nat10/thg1l/mphosph10/tsr1/trmt5/mak16/pus1/nifk/dimt1l/utp3/ddx52/gnl3/wdr75/taf1b/znhit6/ints2/thumpd2/pop5/nsun5/qtrt1…	126
BP	GO:0022613	ribonucleoprotein complex biogenesis	111/1869	378/20597	4.67745353854987e-30	2.42525965973811e-27	2.19594134546657e-27	gemin4/rrp9/rpp40/wdr55/srpk1b/nol6/gar1/tbl3/bop1/wdr74/prmt7/nle1/bms1/dkc1/nop58/znhit3/rrp8/snu13b/dhx37/wdr3/utp25/gpatch4/heatr1/exosc9/npm1a/pwp2h/nip7/wdr36/noc2l/pdcd11/naf1/kri1/zcchc4/nom1/fbl/rpusd2/noc4l/zgc:158803/si:dkey-251i10.3/wdr12/imp4/ppan/ncl/ebna1bp2/shq1/mrto4/nopchap1/utp15/nat10/mphosph10/ruvbl2/tsr1/mak16/nvl/nifk/dimt1l/utp3/ddx52/gnl3/wdr75/znhit6/pop5/nsun5/abt1/mrm3…	111
BP	GO:0030490	maturation of SSU-rRNA	24/1869	47/20597	1.73027353684635e-13	7.68982996161285e-11	6.96272478887344e-11	rpp40/tbl3/bms1/snu13b/dhx37/wdr3/utp25/heatr1/pwp2h/kri1/nat10/tsr1/utp3/ddx52/abt1/rrp36/utp6/rrs1/nol11/dcaf13/srfbp1/utp4/tsr2/wdr43	24
BP	GO:0042273	ribosomal large subunit biogenesis	29/1869	74/20597	2.63292862380426e-12	1.02388011858188e-09	9.27068025960554e-10	bop1/wdr74/nle1/znhit3/snu13b/npm1a/nip7/noc2l/wdr12/ppan/ebna1bp2/mrto4/mak16/nifk/znhit6/gnl2/nop2/nhp2/nop16/rrp15/mdn1/ddx28/urb1/pes/rpl7l1/ftsj3/bxdc2/ddx18/rrs1	29
BP	GO:0042274	ribosomal small subunit biogenesis	26/1869	64/20597	1.33943855109242e-11	4.62999259160947e-09	4.19220767569979e-09	rpp40/tbl3/bms1/snu13b/dhx37/wdr3/utp25/heatr1/npm1a/pwp2h/kri1/nom1/nat10/tsr1/utp3/ddx52/abt1/rrp36/utp6/rrs1/nol11/dcaf13/srfbp1/utp4/tsr2/wdr43	26
BP	GO:0000462	maturation of SSU-rRNA from tricistronic rRNA transcript (SSU-rRNA, 5.8S rRNA, LSU-rRNA)	18/1869	32/20597	2.19171893402387e-11	6.81843760374827e-09	6.17372617626093e-09	rpp40/tbl3/bms1/dhx37/utp25/heatr1/pwp2h/kri1/tsr1/utp3/abt1/rrp36/utp6/rrs1/dcaf13/utp4/tsr2/wdr43	18
BP	GO:0000463	maturation of LSU-rRNA from tricistronic rRNA transcript (SSU-rRNA, 5.8S rRNA, LSU-rRNA)	11/1869	15/20597	3.23196553681099e-09	8.47307549212531e-07	7.67191122060171e-07	bop1/znhit3/wdr12/nifk/znhit6/gnl2/urb1/pes/rpl7l1/ftsj3/ddx18	11
BP	GO:0009451	RNA modification	37/1869	143/20597	3.26830298635499e-09	8.47307549212531e-07	7.67191122060171e-07	gar1/trub1/trmt6/qtrt2/lcmt2/wdr6/pus7l/si:dkey-85a20.4/elp2/dkc1/naf1/zcchc4/fbl/rpusd2/trmt1/nat10/thg1l/trmt5/pus1/dimt1l/thumpd2/nsun5/qtrt1/nop2/pcif1/nsun2/nhp2/wdr4/trmt61a/trmt1l/thada/ftsj3/alkbh1/thumpd1/ctu1/tyw3/mepceb	37
BP	GO:0000470	maturation of LSU-rRNA	16/1869	35/20597	1.51130568429915e-08	3.61667075681128e-06	3.27469960419801e-06	bop1/znhit3/snu13b/wdr12/mak16/nifk/znhit6/gnl2/nop2/nhp2/rrp15/urb1/pes/rpl7l1/ftsj3/ddx18	16
BP	GO:0050900	leukocyte migration	41/1869	179/20597	2.2078895731403e-08	4.90624604431391e-06	4.44234022385221e-06	anxa1b/anxa1c/mmp13a/si:ch211-226h7.3/ccl25a/cxcr3.1/itga3a/duox/cxcl8b.1/ccl19a.1/anxa1d/spint1a/itga4/ptk2bb/itga6b/ccl34a.3/ccl34a.4/il1b/cxcl8a/mmp9/saa/adam8a/s1pr4/ripor2/adam8b/ccl34b.8/selp/cxcl18b/rac2/cyba/rac1b/socs1a/ddx3xb/ptk2ba/il34/ch25h/stk10/coro1a/dock8/wt1b/rhogb	41
BP	GO:0006360	transcription by RNA polymerase I	13/1869	25/20597	4.97087498270976e-08	1.030959471414e-05	9.33477996753075e-06	dhx33/ttf1.1/heatr1/pho/utp15/polr1h/polr1g/wdr75/taf1b/cavin1a/polr1e/nol11/taf1a	13
BP	GO:0000460	maturation of 5.8S rRNA	15/1869	36/20597	1.94410061568362e-07	3.78006063461984e-05	3.42264029445354e-05	rpp40/bop1/exosc9/kri1/wdr12/mak16/gnl3/abt1/gnl2/rrp15/urb1/pes/ftsj3/rrs1/mtrex	15
BP	GO:0008033	tRNA processing	31/1869	127/20597	2.49717369996359e-07	4.56982787093338e-05	4.1377317777725e-05	rpp40/trub1/trmt6/qtrt2/lcmt2/wdr6/si:dkey-85a20.4/elp2/trmt1/rpp21/nat10/thg1l/trmt5/pus1/thumpd2/pop5/qtrt1/nsun2/tsen2/ssb/wdr4/trmt61a/trmt1l/thada/thumpd1/trmt2b/ctu1/adat3/tyw3/rpp38/dus1l	31
BP	GO:0000466	maturation of 5.8S rRNA from tricistronic rRNA transcript (SSU-rRNA, 5.8S rRNA, LSU-rRNA)	12/1869	24/20597	2.88370854945928e-07	4.98400960964879e-05	4.51275092301347e-05	rpp40/bop1/exosc9/kri1/wdr12/gnl3/abt1/gnl2/urb1/pes/ftsj3/rrs1	12
BP	GO:0000478	endonucleolytic cleavage involved in rRNA processing	8/1869	11/20597	5.82099045266775e-07	9.05455064912469e-05	8.19840550070469e-05	rpp40/tbl3/bms1/kri1/tsr1/abt1/gnl2/rrs1	8
BP	GO:0000479	endonucleolytic cleavage of tricistronic rRNA transcript (SSU-rRNA, 5.8S rRNA, LSU-rRNA)	8/1869	11/20597	5.82099045266775e-07	9.05455064912469e-05	8.19840550070469e-05	rpp40/tbl3/bms1/kri1/tsr1/abt1/gnl2/rrs1	8
BP	GO:0001510	RNA methylation	20/1869	66/20597	8.82876754624364e-07	0.000130791884935066	0.000118424972199238	trmt6/lcmt2/wdr6/si:dkey-85a20.4/zcchc4/fbl/trmt1/trmt5/dimt1l/thumpd2/nsun5/nop2/pcif1/nsun2/wdr4/trmt61a/trmt1l/thada/ftsj3/tyw3	20
BP	GO:0032259	methylation	52/1869	286/20597	9.45305828084553e-07	0.000133674837780502	0.000121035329949965	dnmt3bb.3/trmt6/lcmt2/prmt7/wdr6/mettl4/mettl8/si:dkey-85a20.4/prmt3/prmt5/rrp8/kmt2a/mettl21a/trmt2a/zcchc4/fbl/nsd2/trmt1/setd6/trmt5/dimt1l/mettl13/dph5/thumpd2/nsun5/mrm3a/nop2/pcif1/nsun2/eef2kmt/dnmt3ba/znf644a/wdr4/mettl18/trmt11/trmt61a/trmt1l/thada/ftsj3/mtr/mgmt/trmt2b/dnmt3bb.1/bmt2/setdb1b/uhrf1/tyw3/prmt6/prmt1/ehmt1a/mepceb/mettl6	52
BP	GO:0000469	cleavage involved in rRNA processing	12/1869	27/20597	1.4309007988564e-06	0.000193544886314881	0.000175244418203191	rpp40/tbl3/bms1/exosc9/kri1/tsr1/gnl3/abt1/gnl2/rrp36/nhp2/rrs1	12
BP	GO:0006400	tRNA modification	22/1869	81/20597	2.01328874949707e-06	0.000250955549288053	0.000227226665954366	trub1/trmt6/qtrt2/lcmt2/wdr6/si:dkey-85a20.4/elp2/trmt1/nat10/thg1l/trmt5/pus1/thumpd2/qtrt1/nsun2/wdr4/trmt61a/trmt1l/thada/thumpd1/ctu1/tyw3	22
BP	GO:0006399	tRNA metabolic process	38/1869	188/20597	2.01667911674745e-06	0.000250955549288053	0.000227226665954366	rpp40/trub1/trmt6/qtrt2/lcmt2/wdr6/si:dkey-85a20.4/elp2/exosc9/trmt1/rpp21/nat10/thg1l/trmt5/pus1/thumpd2/pop5/qtrt1/mars1/nsun2/tsen2/ssb/wdr4/cars1/trmt61a/trmt1l/thada/sepsecs/thumpd1/trmt2b/ctu1/adat3/iars1/tyw3/rpp38/lars1b/vars1/dus1l	38
BP	GO:0045216	cell-cell junction organization	28/1869	120/20597	2.45022833149446e-06	0.000293179243818433	0.000265457935833165	cldnb/pkp3a/cldna/cldn7b/cldne/cldn23.1/cldni/pkp1b/oclnb/cldn8.2/lsr/tjp3/oclna/cldnf/cldn3c/dsg2.1/cdh1/inf2/marveld2b/tjp2a/inavab/grhl1/patj/cldn5a/tjp1b/cldn30/ccm2/ctnnd1	28
BP	GO:0090502	RNA phosphodiester bond hydrolysis, endonucleolytic	9/1869	18/20597	9.31499228493924e-06	0.00107329411105355	0.0009718097214229	zc3h12ab/rpp40/tbl3/bms1/kri1/tsr1/abt1/gnl2/rrs1	9
BP	GO:0007043	cell-cell junction assembly	23/1869	95/20597	9.87802499118821e-06	0.00109751913384238	0.000993744168286453	cldnb/pkp3a/cldna/cldn7b/cldne/cldn23.1/cldni/pkp1b/oclnb/cldn8.2/lsr/oclna/cldnf/cldn3c/dsg2.1/inf2/marveld2b/patj/cldn5a/tjp1b/cldn30/ccm2/ctnnd1	23
BP	GO:0030488	tRNA methylation	13/1869	37/20597	1.20329694553838e-05	0.00129084717157583	0.00116879224183692	trmt6/lcmt2/wdr6/si:dkey-85a20.4/trmt1/trmt5/thumpd2/nsun2/wdr4/trmt61a/trmt1l/thada/tyw3	13
BP	GO:0060326	cell chemotaxis	31/1869	153/20597	1.62167811484127e-05	0.00168168020509039	0.00152267039835622	anxa1b/anxa1c/mmp13a/ccl25a/cxcr3.1/duox/cxcl8b.1/ccl19a.1/anxa1d/spint1a/ptk2bb/ccl34a.3/ccl34a.4/il1b/cxcl8a/saa/s1pr4/ripor2/nrp1b/cxcr4a/ccl34b.8/ccr12b.1/cxcl18b/rac2/cyba/ddx3xb/ptk2ba/ch25h/coro1a/wt1b/ccr12a	31
BP	GO:0030155	regulation of cell adhesion	32/1869	161/20597	1.79629302298373e-05	0.00180266696596851	0.00163221736146161	si:ch211-241e1.3/anxa1b/anxa1c/ifngr1/agr2/hhla2b.2/egfl6/runx1/anxa1d/ptk2bb/cxcl8a/tnxba/adam8a/si:ch211-241b2.5/ripor2/si:dkey-15j16.6/adam8b/lgals9l1/triobpa/fermt3b/plaua/hs2st1a/tnfrsf21/ptk2ba/fam49ba/igf2b/dock8/plxnc1/im:7154036/syk/robo4/ap1ar	32
BP	GO:0007015	actin filament organization	62/1869	399/20597	1.93059748583811e-05	0.00187690274326324	0.0016994338395075	myo5b/dbnla/myo1eb/gsnb/carmil2/zgc:101810/vill/cfl1l/fhdc4/shtn1/arhgef2/marcksa/arhgap25/clmnb/baiap2l1a/myo1hb/arhgef10lb/myo7ab/sorbs2a/triobpa/scinlb/pstpip1a/lmod2a/elmo3/rac2/rhof/tesk1a/limk1a/capgb/vaspa/pstpip1b/fam49al/rac1b/myh9b/rhobtb3/cdc42ep1a/cyfip2/lcp1/hcls1/si:dkey-40c11.2/myo1f/myo1g/vaspb/tmsb1/wipf1b/actr2b/cotl1/fam49ba/arfip1/ssh2b/wasa/coro1a/sptbn1/myo1d/arfip2b/arhgef1…	62
BP	GO:0031101	fin regeneration	23/1869	100/20597	2.4155611873622e-05	0.00227721541026782	0.0020618952910307	krt5/agr1/krt17/tnfa/erbb3b/il1b/mmp9/nrg1/ptpn11b/acvr1ba/nid2a/tubb5/igf1ra/notch1b/fgfr1a/lef1/jag1b/kdm6bb/igf2b/mtrex/wt1b/chd4a/inhbaa	23
BP	GO:0000491	small nucleolar ribonucleoprotein complex assembly	7/1869	12/20597	2.63279072745342e-05	0.00234372585845357	0.00212211690173129	znhit3/naf1/shq1/nopchap1/ruvbl2/znhit6/ruvbl1	7
BP	GO:0030595	leukocyte chemotaxis	26/1869	121/20597	2.63678576168032e-05	0.00234372585845357	0.00212211690173129	anxa1b/anxa1c/mmp13a/ccl25a/duox/cxcl8b.1/ccl19a.1/anxa1d/spint1a/ptk2bb/ccl34a.3/ccl34a.4/il1b/cxcl8a/saa/s1pr4/ripor2/ccl34b.8/cxcl18b/rac2/cyba/ddx3xb/ptk2ba/ch25h/coro1a/wt1b	26
BP	GO:0043414	macromolecule methylation	37/1869	203/20597	3.14749718641339e-05	0.00271996215192557	0.00246277850024626	dnmt3bb.3/trmt6/lcmt2/prmt7/wdr6/si:dkey-85a20.4/prmt3/prmt5/kmt2a/mettl21a/zcchc4/fbl/nsd2/trmt1/setd6/trmt5/dimt1l/thumpd2/nsun5/nop2/pcif1/nsun2/dnmt3ba/znf644a/wdr4/mettl18/trmt61a/trmt1l/thada/ftsj3/dnmt3bb.1/setdb1b/uhrf1/tyw3/prmt6/prmt1/ehmt1a	37
BP	GO:0031532	actin cytoskeleton reorganization	12/1869	35/20597	3.45163595356149e-05	0.00290217282473778	0.00262776040163031	anxa1b/anxa1c/carmil2/plek2/anxa1d/ptk2bb/baiap2l1a/plek/map4k4/ptk2ba/parvaa/bcar1	12
BP	GO:0000154	rRNA modification	11/1869	30/20597	3.57485988110071e-05	0.00292668133950113	0.00264995153513172	gar1/dkc1/zcchc4/fbl/rpusd2/nat10/dimt1l/nsun5/nop2/nhp2/ftsj3	11
BP	GO:0042246	tissue regeneration	32/1869	167/20597	3.84452397967413e-05	0.00306674720532468	0.00277677359503589	krt5/agr1/krt17/dkk1a/anxa1b/anxa1c/runx1/tnfa/anxa1d/erbb3b/il1b/mmp9/nrg1/ptpn11b/acvr1ba/tbx5a/nid2a/stat3/tubb5/igf1ra/pho/notch1b/fgfr1a/lef1/gemin5/jag1b/kdm6bb/igf2b/mtrex/wt1b/chd4a/inhbaa	32
BP	GO:0032946	positive regulation of mononuclear cell proliferation	9/1869	21/20597	4.37686819516999e-05	0.00324200879885091	0.0029354634812719	anxa1b/anxa1c/hhla2b.2/anxa1d/si:ch211-241b2.5/si:dkey-15j16.6/cd40/igf2b/syk	9
BP	GO:0050671	positive regulation of lymphocyte proliferation	9/1869	21/20597	4.37686819516999e-05	0.00324200879885091	0.0029354634812719	anxa1b/anxa1c/hhla2b.2/anxa1d/si:ch211-241b2.5/si:dkey-15j16.6/cd40/igf2b/syk	9
BP	GO:0070665	positive regulation of leukocyte proliferation	9/1869	21/20597	4.37686819516999e-05	0.00324200879885091	0.0029354634812719	anxa1b/anxa1c/hhla2b.2/anxa1d/si:ch211-241b2.5/si:dkey-15j16.6/cd40/igf2b/syk	9
BP	GO:0090501	RNA phosphodiester bond hydrolysis	15/1869	53/20597	4.95353683662038e-05	0.00358382630202931	0.00324496072822427	zc3h12ab/rpp40/tbl3/fip1l1a/bms1/exosc9/kri1/tsr1/polr1h/gnl3/abt1/gnl2/rrp36/nhp2/rrs1	15
BP	GO:0033627	cell adhesion mediated by integrin	14/1869	48/20597	6.09812183311105e-05	0.00431164932336556	0.00390396507784813	itgb6/itga3a/itgb3a/itgb3b/itga4/itga6b/itgb4/itgb1b/fermt3b/plaua/itga11a/itgb7/im:7154036/syk	14
BP	GO:0120192	tight junction assembly	16/1869	61/20597	7.74452854633887e-05	0.00523765832775222	0.00474241610755213	cldnb/cldna/cldn7b/cldne/cldn23.1/cldni/oclnb/cldn8.2/lsr/oclna/cldnf/cldn3c/marveld2b/patj/cldn5a/cldn30	16
BP	GO:0120193	tight junction organization	16/1869	61/20597	7.74452854633887e-05	0.00523765832775222	0.00474241610755213	cldnb/cldna/cldn7b/cldne/cldn23.1/cldni/oclnb/cldn8.2/lsr/oclna/cldnf/cldn3c/marveld2b/patj/cldn5a/cldn30	16
BP	GO:0031099	regeneration	41/1869	244/20597	8.4178895773444e-05	0.00557192648406775	0.00504507782955736	krt5/agr1/krt17/dkk1a/anxa1b/anxa1c/clcf1/sox9b/runx1/tnfa/anxa1d/erbb3b/il1b/mmp9/col12a1b/mvp/nrg1/ptpn11b/acvr1ba/srebf1/tbx5a/nid2a/stat3/tubb5/igf1ra/pho/notch1b/fgfr1a/lef1/gemin5/jag1b/rgma/thada/kdm6bb/igf2b/mtrex/wt1b/uhrf1/il4r.1/chd4a/inhbaa	41
BP	GO:0006935	chemotaxis	70/1869	489/20597	8.73715286218598e-05	0.00566276719880429	0.00512732917965124	si:ch211-241e1.3/anxa1b/anxa1c/mmp13a/alcamb/ccl27a/ccl25a/efnb3b/efna3b/cxcr3.1/col4a5/si:dkey-12h9.6/duox/ptafr/cxcl8b.1/ccl19a.1/robo2/si:ch211-129c21.1/anxa1d/spint1a/ptk2bb/ccl34a.3/ccl34a.4/il1b/cxcl8a/sema4e/saa/s1pr4/ripor2/nrp1b/cxcr4a/ccl34b.8/sema3gb/ccr12b.1/mmp25b/sema6dl/trioa/chst11/sema3ab/cxcl18b/rac2/ptprfb/stat3/dpysl5b/vaspa/cyba/arl3l2/tnr/rac1b/zgc:77784/cyfip2/hnrnpr/rb1/ka…	70
BP	GO:0007159	leukocyte cell-cell adhesion	17/1869	68/20597	8.99995763556768e-05	0.00571405473556144	0.00517376726805137	anxa1b/anxa1c/hhla2b.2/anxa1d/tnxba/si:ch211-241b2.5/ripor2/si:dkey-15j16.6/lgals9l1/fermt3b/selp/tnfrsf21/fam49ba/igf2b/dock8/im:7154036/syk	17
BP	GO:0008544	epidermis development	26/1869	131/20597	0.000108357007255407	0.00674197299143143	0.00610449160874672	krt5/evplb/st14a/znf750/dlx3b/anxa1b/anxa1c/grhl3/evpla/ovol1a/dlx4b/irf6/slc44a4/kdf1a/col17a1a/anxa1d/spint1a/scel/tp63/stat3/pcdh15a/spint1b/pho/grhl1/jag1b/nrg2a	26
BP	GO:0006954	inflammatory response	41/1869	247/20597	0.000111076214445404	0.00677564908116966	0.00613498348515793	cd44a/elf3/anxa1b/irg1l/anxa1c/ccl25a/si:dkey-42l23.7/nos2a/alox5a/cxcr3.1/duox/cxcl8b.1/ccl19a.1/tnfa/ptgs2a/anxa1d/ccl34a.3/ccl34a.4/il1b/cxcl8a/mmp9/saa/ggt1a/adam8a/si:dkey-42l23.4/adam8b/ccl34b.8/pla2g4aa/mpx/il13/utp25/cxcl18b/ptger2b/thbs1b/setd6/cd40/ptgs2b/fem1a/brd4/uhrf1/il4r.1	41
BP	GO:0042102	positive regulation of T cell proliferation	8/1869	19/20597	0.000137118887079884	0.00820340110972154	0.00742773566448928	anxa1b/anxa1c/hhla2b.2/anxa1d/si:ch211-241b2.5/si:dkey-15j16.6/igf2b/syk	8
BP	GO:1902107	positive regulation of leukocyte differentiation	6/1869	11/20597	0.000171256354588659	0.0100524248891569	0.00910192661130588	anxa1b/anxa1c/runx1/anxa1d/il34/syk	6
BP	GO:0043588	skin development	12/1869	41/20597	0.000195486474130197	0.0112621929818341	0.0101973061359144	krt5/myo5b/anxa1b/anxa1c/kdf1a/anxa1d/ikbkb/fbln1/fgfr1a/dspa/rps6ka3a/nrg2a	12
BP	GO:0001522	pseudouridine synthesis	8/1869	20/20597	0.000210398068055838	0.0117472029879074	0.0106364564433978	gar1/trub1/pus7l/dkc1/naf1/rpusd2/pus1/nhp2	8
BP	GO:0007229	integrin-mediated signaling pathway	16/1869	66/20597	0.000211457205825398	0.0117472029879074	0.0106364564433978	itgb6/fermt1/itga3a/itgb3a/itgb3b/itga4/itga6b/itgb4/adam8a/itgb1b/adam28/fermt3b/itga11a/itgb7/adam9/fybb	16
BP	GO:0002685	regulation of leukocyte migration	15/1869	60/20597	0.000229747640690071	0.0123872160010597	0.0112159535836626	anxa1b/anxa1c/cxcr3.1/anxa1d/ptk2bb/adam8a/ripor2/adam8b/rac2/rac1b/socs1a/ptk2ba/stk10/dock8/rhogb	15
BP	GO:0097529	myeloid leukocyte migration	26/1869	137/20597	0.000230941346210692	0.0123872160010597	0.0112159535836626	anxa1b/anxa1c/mmp13a/si:ch211-226h7.3/ccl25a/duox/cxcl8b.1/ccl19a.1/anxa1d/spint1a/ccl34a.3/ccl34a.4/il1b/cxcl8a/saa/s1pr4/ripor2/ccl34b.8/cxcl18b/rac2/cyba/rac1b/ddx3xb/il34/wt1b/rhogb	26
BP	GO:0022407	regulation of cell-cell adhesion	22/1869	108/20597	0.00024157988639702	0.0127382207895107	0.0115337694201325	anxa1b/anxa1c/ifngr1/hhla2b.2/runx1/anxa1d/cxcl8a/tnxba/adam8a/si:ch211-241b2.5/ripor2/si:dkey-15j16.6/adam8b/lgals9l1/fermt3b/hs2st1a/tnfrsf21/fam49ba/igf2b/dock8/im:7154036/syk	22
BP	GO:0001780	neutrophil homeostasis	6/1869	12/20597	0.000316184801902784	0.0158653373987026	0.014365204242646	anxa1b/anxa1c/nr4a2a/anxa1d/saa/rac2	6
BP	GO:0034471	ncRNA 5'-end processing	6/1869	12/20597	0.000316184801902784	0.0158653373987026	0.014365204242646	rpp40/tbl3/rpp21/pop5/abt1/rpp38	6
BP	GO:0043536	positive regulation of blood vessel endothelial cell migration	6/1869	12/20597	0.000316184801902784	0.0158653373987026	0.014365204242646	anxa1b/anxa1c/egfl6/anxa1d/cd40/syk	6
BP	GO:0050868	negative regulation of T cell activation	10/1869	32/20597	0.000368681185836238	0.0179213620177584	0.0162268232450292	anxa1b/anxa1c/hhla2b.2/anxa1d/tnxba/si:ch211-241b2.5/ripor2/si:dkey-15j16.6/lgals9l1/tnfrsf21	10
BP	GO:1903038	negative regulation of leukocyte cell-cell adhesion	10/1869	32/20597	0.000368681185836238	0.0179213620177584	0.0162268232450292	anxa1b/anxa1c/hhla2b.2/anxa1d/tnxba/si:ch211-241b2.5/ripor2/si:dkey-15j16.6/lgals9l1/tnfrsf21	10
BP	GO:0001776	leukocyte homeostasis	7/1869	17/20597	0.000429904270362305	0.0205758797707251	0.0186303453844458	anxa1b/anxa1c/nr4a2a/anxa1d/saa/fas/rac2	7
BP	GO:0097530	granulocyte migration	23/1869	120/20597	0.000445984147404426	0.0207554461683031	0.0187929330377367	anxa1b/anxa1c/si:ch211-226h7.3/ccl25a/duox/cxcl8b.1/ccl19a.1/anxa1d/spint1a/ccl34a.3/ccl34a.4/il1b/cxcl8a/saa/s1pr4/ripor2/ccl34b.8/cxcl18b/rac2/cyba/rac1b/ddx3xb/rhogb	23
BP	GO:0048872	homeostasis of number of cells	29/1869	166/20597	0.000450334511456672	0.0207554461683031	0.0187929330377367	anxa1b/anxa1c/nr4a2a/anxa1d/flvcr1/saa/lpar3/fas/kmt2a/klf1/rac2/slc25a38a/gfi1b/ism1/smim1/tfec/lef1/dok2/polr3h/ptpn9a/actr2b/tert/hmgcs1/kdm6bb/gata1a/dnmt3bb.1/piezo1/pdcd2/adnpb	29
BP	GO:0048589	developmental growth	64/1869	463/20597	0.000453670954498428	0.0207554461683031	0.0187929330377367	krt5/myo5b/agr1/krt17/dkk1a/anxa1b/anxa1c/dbnla/shtn1/col4a5/runx1/tnfa/robo2/si:ch211-129c21.1/anxa1d/nsmfb/erbb3b/il1b/sema4e/mmp9/pard3ab/tbx20/sema3gb/nrg1/ptpn11b/sema6dl/acvr1ba/utp25/tbx5a/sema3ab/nid2a/stat3/tubb5/plk4/igf1ra/bbs1/pho/mpzl1l/ruvbl2/notch1b/arl3l2/insrb/cbsb/fgfr1a/lef1/hnrnpr/mapk8ip3/si:dkey-40c11.2/sec14l8/llph/pik3cd/gemin5/jag1b/ap1g2/sema6e/kdm6bb/igf2b/ruvbl1/mtrex/…	64
BP	GO:0051336	regulation of hydrolase activity	64/1869	464/20597	0.000480765435773627	0.0216762502998805	0.0196266713368456	anxa1b/anxa1c/serpinb1l4/ccl25a/zgc:173729/timp2b/ccl19a.1/si:ch211-129c21.1/anxa1d/arhgap25/spink2.8/ccl34a.3/ccl34a.4/casp10/sema4e/spink2.7/serpine1/spink2.10/fas/spink2.11/spink2.5/ripor2/ccl34b.8/uacab/zgc:92360/ralgds/serpinb14/spink2.4/si:dkey-91m11.5/dab2ipb/tbc1d4/ralbp1/timp4.2/asap3/spink2.3/spink2.9/rgl2/arhgap12a/fgfr1a/cyfip2/gmip/rb1/tbc1d2b/arhgap27/tnfrsf1b/elmod2/ralgapb/rasal3/…	64
BP	GO:0022604	regulation of cell morphogenesis	23/1869	121/20597	0.000504206600606768	0.0221924110661036	0.0200940269714911	anxa1b/anxa1c/dbnla/anxa1d/ezra/fmnl2a/pard3ab/triobpa/rac2/stat3/brwd3/rhof/fmnl1a/rac1b/myh9b/rhobtb3/cdc42ep1a/si:dkey-40c11.2/amotl2a/plxnc1/rhogb/ezrb/ap1ar	23
BP	GO:0032970	regulation of actin filament-based process	39/1869	249/20597	0.000537887487366979	0.0221924110661036	0.0200940269714911	dbnla/gsnb/carmil2/vill/ptk2bb/arhgap17a/baiap2l1a/arhgef10lb/scinlb/lmod2a/rac2/rhof/tesk1a/limk1a/capgb/vaspa/abracl/fam49al/rac1b/rhobtb3/cdc42ep1a/cyfip2/hcls1/pak1/si:dkey-40c11.2/vaspb/tmsb1/ptk2ba/cotl1/fam49ba/arfip1/ssh2b/wasa/sptbn1/arfip2b/arhgef10/rhogb/fhod1/ap1ar	39
BP	GO:0043297	apical junction assembly	14/1869	58/20597	0.00054133042684673	0.0221924110661036	0.0200940269714911	cldnb/cldna/cldn7b/cldne/cldn23.1/cldni/oclnb/cldn8.2/oclna/cldnf/cldn3c/marveld2b/cldn5a/cldn30	14
BP	GO:0070830	bicellular tight junction assembly	14/1869	58/20597	0.00054133042684673	0.0221924110661036	0.0200940269714911	cldnb/cldna/cldn7b/cldne/cldn23.1/cldni/oclnb/cldn8.2/oclna/cldnf/cldn3c/marveld2b/cldn5a/cldn30	14
BP	GO:0000966	RNA 5'-end processing	6/1869	13/20597	0.000542148261338436	0.0221924110661036	0.0200940269714911	rpp40/tbl3/rpp21/pop5/abt1/rpp38	6
BP	GO:0046519	sphingoid metabolic process	6/1869	13/20597	0.000542148261338436	0.0221924110661036	0.0200940269714911	degs2/acer1/sptlc3/sgpp1b/sptlc2a/sphk2	6
BP	GO:1903708	positive regulation of hemopoiesis	6/1869	13/20597	0.000542148261338436	0.0221924110661036	0.0200940269714911	anxa1b/anxa1c/runx1/anxa1d/il34/syk	6
BP	GO:0098609	cell-cell adhesion	61/1869	442/20597	0.000634480561738459	0.0256346626956928	0.0232107994970898	epcam/pkp3a/fat2/cldn7b/anxa1b/pkp1b/anxa1c/ifngr1/tjp3/hhla2b.2/pcdh20/kiaa0319l/itga3a/itgb3a/pcdh1a4/cdh17/itgb3b/runx1/dsg2.1/igsf5a/celsr2/cdh1/anxa1d/itga4/itga6b/cxcl8a/tnxba/adam8a/si:ch211-241b2.5/ripor2/tjp2a/si:dkey-15j16.6/adam8b/lgals9l1/pcdh10b/kirrel3a/si:dkey-24p1.1/fermt3b/selp/ptprfb/itga11a/pcdh15a/hs2st1a/vezt/dcbld2/notch1b/tnfrsf21/perp/pcdh1b/nlgn3a/tjp1b/dspa/pals1a/fam49b…	61
BP	GO:0046112	nucleobase biosynthetic process	7/1869	18/20597	0.000648602516269718	0.0258692618989114	0.0234232163770279	gart/ppat/ctps1a/aprt/cad/umps/hprt1	7
BP	GO:0009611	response to wounding	32/1869	194/20597	0.000667544402425218	0.0261196536523371	0.0236499325563464	anxa1b/irg1l/anxa1c/clcf1/evpla/f2rl1.2/nos2a/alox5a/itgb3a/g6fl/itgb3b/duox/cxcl8b.1/anxa1d/cxcl8a/mmp9/lrrc32/col12a1b/serpine1/pla2g4aa/fermt3b/utp25/rac2/dcbld2/ppl/dspa/rgma/si:dkey-163m14.2/f3a/hcar1-4/im:7154036/syk	32
BP	GO:0051346	negative regulation of hydrolase activity	24/1869	131/20597	0.000671672225068135	0.0261196536523371	0.0236499325563464	anxa1b/anxa1c/serpinb1l4/zgc:173729/timp2b/si:ch211-129c21.1/anxa1d/spink2.8/sema4e/spink2.7/serpine1/spink2.10/spink2.11/spink2.5/serpinb14/spink2.4/timp4.2/spink2.3/spink2.9/gmip/si:ch211-195b11.3/ppp1r26/serpini1/reck	24
BP	GO:0009607	response to biotic stimulus	67/1869	500/20597	0.000792085084206344	0.0304219345304437	0.0275454150141154	irg1l/cgasa/hhla2b.2/ccl25a/nos2a/c7b/zgc:162941/duox/cxcl8b.1/ccl19a.1/tnfa/mxf/ripk2/ptk2bb/ccl34a.3/ccl34a.4/il1b/cxcl8a/mmp9/hamp/saa/ptx3a/ppp1r3c2b/pard3ab/tnfaip8l2b/si:ch211-241b2.5/dgat1b/sting1/si:dkey-15j16.6/gpr84/ccl34b.8/acod1/tnk1/cyldl/mpx/prmt7/pglyrp5/cfbl/ptpn6/hck/il13/src/cxcl18b/rac2/caspa/lect2.1/limk1a/f5/mxc/nap1l1/socs1a/samhd1/ldlra/tnfrsf1b/ptk2ba/cd40/ch25h/tnfaip8l2a…	67
BP	GO:0071396	cellular response to lipid	18/1869	88/20597	0.000814433711044612	0.0304645455365572	0.027583996973668	anxa1b/anxa1c/hhla2b.2/anxa1d/cyp26a1/il1b/cxcl8a/hamp/si:ch211-241b2.5/ar/si:dkey-15j16.6/il13/src/cxcl18b/sstr5/ldlra/cers2b/sphk2	18
BP	GO:0051250	negative regulation of lymphocyte activation	10/1869	35/20597	0.000815482586883775	0.0304645455365572	0.027583996973668	anxa1b/anxa1c/hhla2b.2/anxa1d/tnxba/si:ch211-241b2.5/ripor2/si:dkey-15j16.6/lgals9l1/tnfrsf21	10
BP	GO:0032956	regulation of actin cytoskeleton organization	38/1869	246/20597	0.000822572107062298	0.0304645455365572	0.027583996973668	dbnla/gsnb/carmil2/vill/ptk2bb/arhgap17a/baiap2l1a/arhgef10lb/scinlb/lmod2a/rac2/rhof/tesk1a/limk1a/capgb/vaspa/fam49al/rac1b/rhobtb3/cdc42ep1a/cyfip2/hcls1/pak1/si:dkey-40c11.2/vaspb/tmsb1/ptk2ba/cotl1/fam49ba/arfip1/ssh2b/wasa/sptbn1/arfip2b/arhgef10/rhogb/fhod1/ap1ar	38
BP	GO:0061028	establishment of endothelial barrier	6/1869	14/20597	0.000876105491548997	0.0315919608666158	0.0286048105293826	tjp3/tjp2a/tnfrsf21/f11r.1/cldn5a/tjp1b	6
BP	GO:0090049	regulation of cell migration involved in sprouting angiogenesis	6/1869	14/20597	0.000876105491548997	0.0315919608666158	0.0286048105293826	anxa1b/anxa1c/egfl6/anxa1d/syk/reck	6
BP	GO:0046456	icosanoid biosynthetic process	8/1869	24/20597	0.00088347817274046	0.0315919608666158	0.0286048105293826	anxa1b/anxa1c/ptgs2a/anxa1d/ptgis/alox5ap/ptgs2b/mgst2	8
BP	GO:1903037	regulation of leukocyte cell-cell adhesion	14/1869	61/20597	0.000928571042681876	0.0328270967475377	0.0297231592131184	anxa1b/anxa1c/hhla2b.2/anxa1d/tnxba/si:ch211-241b2.5/ripor2/si:dkey-15j16.6/lgals9l1/tnfrsf21/fam49ba/igf2b/dock8/syk	14
BP	GO:0043207	response to external biotic stimulus	66/1869	496/20597	0.00103614591398799	0.0357014477284668	0.0323257284411434	irg1l/cgasa/hhla2b.2/ccl25a/nos2a/c7b/zgc:162941/duox/cxcl8b.1/ccl19a.1/tnfa/mxf/ripk2/ptk2bb/ccl34a.3/ccl34a.4/il1b/cxcl8a/mmp9/hamp/saa/ptx3a/ppp1r3c2b/tnfaip8l2b/si:ch211-241b2.5/dgat1b/sting1/si:dkey-15j16.6/gpr84/ccl34b.8/acod1/tnk1/cyldl/mpx/prmt7/pglyrp5/cfbl/ptpn6/hck/il13/src/cxcl18b/rac2/caspa/lect2.1/limk1a/f5/mxc/nap1l1/socs1a/samhd1/ldlra/tnfrsf1b/ptk2ba/cd40/ch25h/tnfaip8l2a/irf1b/p…	66
BP	GO:0051707	response to other organism	66/1869	496/20597	0.00103614591398799	0.0357014477284668	0.0323257284411434	irg1l/cgasa/hhla2b.2/ccl25a/nos2a/c7b/zgc:162941/duox/cxcl8b.1/ccl19a.1/tnfa/mxf/ripk2/ptk2bb/ccl34a.3/ccl34a.4/il1b/cxcl8a/mmp9/hamp/saa/ptx3a/ppp1r3c2b/tnfaip8l2b/si:ch211-241b2.5/dgat1b/sting1/si:dkey-15j16.6/gpr84/ccl34b.8/acod1/tnk1/cyldl/mpx/prmt7/pglyrp5/cfbl/ptpn6/hck/il13/src/cxcl18b/rac2/caspa/lect2.1/limk1a/f5/mxc/nap1l1/socs1a/samhd1/ldlra/tnfrsf1b/ptk2ba/cd40/ch25h/tnfaip8l2a/irf1b/p…	66
BP	GO:0006670	sphingosine metabolic process	5/1869	10/20597	0.00104430464265203	0.0357014477284668	0.0323257284411434	acer1/sptlc3/sgpp1b/sptlc2a/sphk2	5
BP	GO:0051493	regulation of cytoskeleton organization	49/1869	345/20597	0.00111511761971898	0.0377079447276713	0.0341425028646224	dbnla/gsnb/carmil2/rassf7b/vill/capn2l/atat1/camsap2a/ptk2bb/arhgap17a/baiap2l1a/arhgef10lb/scinlb/lmod2a/rac2/rhof/tesk1a/limk1a/capgb/vaspa/plk4/fam49al/patj/phldb1b/rac1b/rhobtb3/cdc42ep1a/cyfip2/hcls1/afap1/pak1/si:dkey-40c11.2/vaspb/tmsb1/phldb1a/ptk2ba/cotl1/fam49ba/arfip1/ssh2b/wasa/sptbn1/map1aa/arfip2b/arhgef10/rhogb/fhod1/zgc:162200/ap1ar	49
BP	GO:0008360	regulation of cell shape	19/1869	98/20597	0.00116930133593266	0.0386988984690054	0.0350397578382509	anxa1b/anxa1c/anxa1d/ezra/fmnl2a/pard3ab/rac2/stat3/brwd3/rhof/fmnl1a/rac1b/myh9b/rhobtb3/cdc42ep1a/amotl2a/plxnc1/rhogb/ezrb	19
BP	GO:0071621	granulocyte chemotaxis	19/1869	98/20597	0.00116930133593266	0.0386988984690054	0.0350397578382509	anxa1b/anxa1c/ccl25a/duox/cxcl8b.1/ccl19a.1/anxa1d/spint1a/ccl34a.3/ccl34a.4/il1b/cxcl8a/saa/s1pr4/ripor2/ccl34b.8/cxcl18b/rac2/ddx3xb	19
BP	GO:0034097	response to cytokine	36/1869	234/20597	0.0011954416818841	0.0391475691825415	0.0354460048833447	anxa1b/anxa1c/ifngr1/ccl25a/dicp2.2/g6fl/timp2b/prlra/ccl19a.1/crlf1a/anxa1d/ikbkb/ccl34a.3/ccl34a.4/il1b/m17/ripor2/il13ra2/ccl34b.8/il12rb2/epor/lifrb/il12rb2l/selp/il2rgb/cxcl18b/stat3/il6r/socs1a/samhd1/cd40/f3a/il4r.1/irf5/mapkapk3/stat5b	36
BP	GO:0032944	regulation of mononuclear cell proliferation	11/1869	43/20597	0.00124990547166412	0.0396781216566028	0.0359263914304316	anxa1b/anxa1c/hhla2b.2/anxa1d/si:ch211-241b2.5/si:dkey-15j16.6/lgals9l1/tnfrsf21/cd40/igf2b/syk	11
BP	GO:0050670	regulation of lymphocyte proliferation	11/1869	43/20597	0.00124990547166412	0.0396781216566028	0.0359263914304316	anxa1b/anxa1c/hhla2b.2/anxa1d/si:ch211-241b2.5/si:dkey-15j16.6/lgals9l1/tnfrsf21/cd40/igf2b/syk	11
BP	GO:0070663	regulation of leukocyte proliferation	11/1869	43/20597	0.00124990547166412	0.0396781216566028	0.0359263914304316	anxa1b/anxa1c/hhla2b.2/anxa1d/si:ch211-241b2.5/si:dkey-15j16.6/lgals9l1/tnfrsf21/cd40/igf2b/syk	11
BP	GO:0045785	positive regulation of cell adhesion	14/1869	63/20597	0.00129905061136995	0.0399137681872293	0.036139756608647	anxa1b/anxa1c/agr2/hhla2b.2/egfl6/anxa1d/si:ch211-241b2.5/si:dkey-15j16.6/triobpa/fam49ba/igf2b/dock8/syk/robo4	14
BP	GO:0051180	vitamin transport	9/1869	31/20597	0.00130358616690683	0.0399137681872293	0.036139756608647	stra6/slc44a4/tcnbb/stra6l/slc2a1b/slc52a2/slc2a3a/slc5a6b/slc2a3b	9
BP	GO:0002695	negative regulation of leukocyte activation	10/1869	37/20597	0.00130864813728621	0.0399137681872293	0.036139756608647	anxa1b/anxa1c/hhla2b.2/anxa1d/tnxba/si:ch211-241b2.5/ripor2/si:dkey-15j16.6/lgals9l1/tnfrsf21	10
BP	GO:0050866	negative regulation of cell activation	10/1869	37/20597	0.00130864813728621	0.0399137681872293	0.036139756608647	anxa1b/anxa1c/hhla2b.2/anxa1d/tnxba/si:ch211-241b2.5/ripor2/si:dkey-15j16.6/lgals9l1/tnfrsf21	10
BP	GO:0043535	regulation of blood vessel endothelial cell migration	7/1869	20/20597	0.0013435825274014	0.0399563430149805	0.0361783058106508	anxa1b/anxa1c/egfl6/anxa1d/cd40/syk/reck	7
BP	GO:0006353	DNA-templated transcription, termination	6/1869	15/20597	0.00134857474013917	0.0399563430149805	0.0361783058106508	ttf1.1/med18/polr1h/cavin1a/setx/scaf4a	6
BP	GO:0070527	platelet aggregation	6/1869	15/20597	0.00134857474013917	0.0399563430149805	0.0361783058106508	itgb3a/itgb3b/fermt3b/dcbld2/im:7154036/syk	6
BP	GO:0001894	tissue homeostasis	17/1869	85/20597	0.0014576320173097	0.042780124583495	0.0387350871729965	tjp3/tnfa/stra6l/acp5a/tjp2a/exoc5/src/nxnl2/syne2a/lef1/tjp1b/rp2/tert/piezo1/uhrf1/sulf1/nrf1	17
BP	GO:0006801	superoxide metabolic process	8/1869	26/20597	0.00159260807994824	0.0463047078198036	0.0419264065119676	duox/sh3pxd2aa/ccs/prdx1/cybb/ncf2/cyba/ncf4	8
BP	GO:0032535	regulation of cellular component size	38/1869	255/20597	0.00161314858722552	0.0464676412486906	0.0420739339124316	myo5b/dbnla/gsnb/vill/shtn1/zgc:153039/robo2/si:ch211-129c21.1/nsmfb/slc12a6/sema4e/pard3ab/baiap2l1a/sema3gb/sema6dl/scinlb/lmod2a/sema3ab/stat3/capgb/vaspa/fam49al/arl3l2/cdc42ep1a/cyfip2/hcls1/si:dkey-40c11.2/pik3cd/vaspb/tmsb1/sema6e/cotl1/fam49ba/si:ch211-178n15.1/ssh2b/sptbn1/piezo1/slit2	38
BP	GO:0022408	negative regulation of cell-cell adhesion	13/1869	58/20597	0.00175815676096292	0.0488052131585691	0.0441904787468341	anxa1b/anxa1c/ifngr1/hhla2b.2/runx1/anxa1d/cxcl8a/tnxba/si:ch211-241b2.5/ripor2/si:dkey-15j16.6/lgals9l1/tnfrsf21	13
BP	GO:0061383	trabecula morphogenesis	5/1869	11/20597	0.00177184488270485	0.0488052131585691	0.0441904787468341	wwtr1/nrg1/npnta/kdm6bb/nrg2a	5
BP	GO:0061384	heart trabecula morphogenesis	5/1869	11/20597	0.00177184488270485	0.0488052131585691	0.0441904787468341	wwtr1/nrg1/npnta/kdm6bb/nrg2a	5
BP	GO:0090050	positive regulation of cell migration involved in sprouting angiogenesis	5/1869	11/20597	0.00177184488270485	0.0488052131585691	0.0441904787468341	anxa1b/anxa1c/egfl6/anxa1d/syk	5
BP	GO:0007162	negative regulation of cell adhesion	15/1869	72/20597	0.00177273837573716	0.0488052131585691	0.0441904787468341	anxa1b/anxa1c/ifngr1/hhla2b.2/runx1/anxa1d/cxcl8a/tnxba/si:ch211-241b2.5/ripor2/si:dkey-15j16.6/lgals9l1/tnfrsf21/plxnc1/ap1ar	15
BP	GO:0042554	superoxide anion generation	6/1869	16/20597	0.0019931295840095	0.0541941100656705	0.0490698332016221	duox/sh3pxd2aa/cybb/ncf2/cyba/ncf4	6
BP	GO:0006690	icosanoid metabolic process	10/1869	39/20597	0.00202073827310118	0.0541941100656705	0.0490698332016221	anxa1b/anxa1c/alox5b.2/alox5a/ptgs2a/anxa1d/ptgis/alox5ap/ptgs2b/mgst2	10
BP	GO:0042129	regulation of T cell proliferation	10/1869	39/20597	0.00202073827310118	0.0541941100656705	0.0490698332016221	anxa1b/anxa1c/hhla2b.2/anxa1d/si:ch211-241b2.5/si:dkey-15j16.6/lgals9l1/tnfrsf21/igf2b/syk	10
BP	GO:0045597	positive regulation of cell differentiation	28/1869	174/20597	0.00204212274922231	0.0542995202806035	0.0491652764455143	anxa1b/anxa1c/dbnla/fgfr1b/sox9b/shtn1/arhgef2/runx1/tnfa/anxa1d/nsmfb/lpar3/ripor2/prdm1a/triobpa/stat3/tfec/zc4h2/fgfr1a/lef1/si:dkey-40c11.2/gdpd5a/tnfrsf1b/jag1a/il34/plxnc1/syk/nelfb	28
BP	GO:0043542	endothelial cell migration	13/1869	59/20597	0.0020709673452848	0.0545998255184833	0.0494371865832483	anxa1b/anxa1c/egfl6/plekhg6/anxa1d/nrp1b/cxcr4a/lpxn/cd40/hspg2/syk/robo4/reck	13
BP	GO:0010565	regulation of cellular ketone metabolic process	9/1869	33/20597	0.00211307814985074	0.0550864090242038	0.0498777616094908	anxa1b/anxa1c/anxa1d/si:dkeyp-120h9.1/cbsb/mlycd/lef1/tle3a/tysnd1	9
BP	GO:0002262	myeloid cell homeostasis	24/1869	142/20597	0.00212483737798279	0.0550864090242038	0.0498777616094908	anxa1b/anxa1c/nr4a2a/anxa1d/flvcr1/saa/lpar3/kmt2a/klf1/rac2/slc25a38a/gfi1b/ism1/smim1/dok2/ptpn9a/actr2b/tert/hmgcs1/kdm6bb/gata1a/piezo1/pdcd2/adnpb	24
BP	GO:0110053	regulation of actin filament organization	29/1869	184/20597	0.00236542124270034	0.0608167395540559	0.0550662657282828	dbnla/gsnb/carmil2/vill/baiap2l1a/arhgef10lb/scinlb/lmod2a/tesk1a/limk1a/capgb/vaspa/fam49al/cdc42ep1a/cyfip2/hcls1/si:dkey-40c11.2/vaspb/tmsb1/cotl1/fam49ba/arfip1/ssh2b/wasa/sptbn1/arfip2b/arhgef10/fhod1/ap1ar	29
BP	GO:1990266	neutrophil migration	20/1869	112/20597	0.00248507091099605	0.0633693082303992	0.0573774784971995	si:ch211-226h7.3/ccl25a/duox/cxcl8b.1/ccl19a.1/spint1a/ccl34a.3/ccl34a.4/il1b/cxcl8a/saa/s1pr4/ripor2/ccl34b.8/cxcl18b/rac2/cyba/rac1b/ddx3xb/rhogb	20
BP	GO:0042110	T cell activation	23/1869	136/20597	0.00257728161153767	0.0651863666137699	0.0590227265081285	anxa1b/anxa1c/hhla2b.2/dicp2.2/g6fl/anxa1d/agtpbp1/tnxba/si:ch211-241b2.5/ripor2/si:dkey-15j16.6/lgals9l1/cd83/rac2/tnfrsf21/pak1/gemin5/fam49ba/igf2b/dock8/kat2a/ikzf1/syk	23
BP	GO:0008361	regulation of cell size	21/1869	121/20597	0.00281380956273263	0.0697108455253596	0.0631193972579006	myo5b/dbnla/shtn1/zgc:153039/robo2/si:ch211-129c21.1/nsmfb/slc12a6/sema4e/pard3ab/sema3gb/sema6dl/sema3ab/stat3/arl3l2/si:dkey-40c11.2/pik3cd/sema6e/si:ch211-178n15.1/piezo1/slit2	21
BP	GO:0001516	prostaglandin biosynthetic process	6/1869	17/20597	0.00284579793690796	0.0697108455253596	0.0631193972579006	anxa1b/anxa1c/ptgs2a/anxa1d/ptgis/ptgs2b	6
BP	GO:0043114	regulation of vascular permeability	6/1869	17/20597	0.00284579793690796	0.0697108455253596	0.0631193972579006	tjp3/itga4/itgb1b/tjp2a/src/tjp1b	6
BP	GO:0046457	prostanoid biosynthetic process	6/1869	17/20597	0.00284579793690796	0.0697108455253596	0.0631193972579006	anxa1b/anxa1c/ptgs2a/anxa1d/ptgis/ptgs2b	6
BP	GO:0042098	T cell proliferation	10/1869	41/20597	0.0030159494412466	0.0733017086852981	0.0663707294800649	anxa1b/anxa1c/hhla2b.2/anxa1d/si:ch211-241b2.5/si:dkey-15j16.6/lgals9l1/tnfrsf21/igf2b/syk	10
BP	GO:0050863	regulation of T cell activation	15/1869	76/20597	0.00309191081211914	0.0745422676341429	0.0674939884582606	anxa1b/anxa1c/hhla2b.2/anxa1d/tnxba/si:ch211-241b2.5/ripor2/si:dkey-15j16.6/lgals9l1/tnfrsf21/fam49ba/igf2b/dock8/kat2a/syk	15
BP	GO:0002011	morphogenesis of an epithelial sheet	21/1869	122/20597	0.00311491314446756	0.0745422676341429	0.0674939884582606	epcam/cldne/grhl3/dsg2.1/celsr2/cdh1/fzd10/sox4a/slc39a10/tbx5a/nid2a/sox11a/hs2st1a/ltb4r/tfec/cyth4a/grhl1/sec14l8/pals1a/g6pd/ezrb	21
BP	GO:0032943	mononuclear cell proliferation	11/1869	48/20597	0.00322412310537667	0.0754153908332844	0.068284554253961	anxa1b/anxa1c/hhla2b.2/anxa1d/si:ch211-241b2.5/si:dkey-15j16.6/lgals9l1/tnfrsf21/cd40/igf2b/syk	11
BP	GO:0046651	lymphocyte proliferation	11/1869	48/20597	0.00322412310537667	0.0754153908332844	0.068284554253961	anxa1b/anxa1c/hhla2b.2/anxa1d/si:ch211-241b2.5/si:dkey-15j16.6/lgals9l1/tnfrsf21/cd40/igf2b/syk	11
BP	GO:0070661	leukocyte proliferation	11/1869	48/20597	0.00322412310537667	0.0754153908332844	0.068284554253961	anxa1b/anxa1c/hhla2b.2/anxa1d/si:ch211-241b2.5/si:dkey-15j16.6/lgals9l1/tnfrsf21/cd40/igf2b/syk	11
BP	GO:0002042	cell migration involved in sprouting angiogenesis	7/1869	23/20597	0.00333564288739909	0.0768680372051747	0.069599846913684	anxa1b/anxa1c/egfl6/anxa1d/cxcr4a/syk/reck	7
BP	GO:1905517	macrophage migration	7/1869	23/20597	0.00333564288739909	0.0768680372051747	0.069599846913684	mmp13a/duox/il1b/rac2/cyba/il34/wt1b	7
BP	GO:0002682	regulation of immune system process	52/1869	392/20597	0.00354874264200264	0.080995679642645	0.0733372037164283	anxa1b/anxa1c/cgasa/hhla2b.2/zgc:172120/trpm4b.2/si:dkey-42l23.7/vtcn1/cxcr3.1/c7b/runx1/anxa1d/ptk2bb/cxcl8a/mmp9/ggt1a/tnxba/myb/adam8a/si:dkey-42l23.4/lpar3/si:ch211-241b2.5/ripor2/sting1/si:dkey-15j16.6/adam8b/lgals9l1/cfbl/slc39a10/rac2/c3a.1/si:dkeyp-68b7.7/tnfrsf21/rac1b/socs1a/samhd1/si:dkey-237j10.2/zgc:153911/ptk2ba/cd40/il34/fam49ba/stk10/gata1a/igf2b/dock8/irf1b/kat2a/fybb/syk/rhogb/m…	52
BP	GO:0052547	regulation of peptidase activity	25/1869	156/20597	0.00363451461384252	0.080995679642645	0.0733372037164283	serpinb1l4/zgc:173729/timp2b/spink2.8/casp10/spink2.7/serpine1/spink2.10/fas/spink2.11/spink2.5/uacab/serpinb14/spink2.4/timp4.2/spink2.3/spink2.9/cyfip2/rb1/tnfrsf1b/bbc3/si:ch211-195b11.3/serpini1/casp22/reck	25
BP	GO:0050870	positive regulation of T cell activation	10/1869	42/20597	0.00364217267734446	0.080995679642645	0.0733372037164283	anxa1b/anxa1c/hhla2b.2/anxa1d/si:ch211-241b2.5/si:dkey-15j16.6/fam49ba/igf2b/dock8/syk	10
BP	GO:1903039	positive regulation of leukocyte cell-cell adhesion	10/1869	42/20597	0.00364217267734446	0.080995679642645	0.0733372037164283	anxa1b/anxa1c/hhla2b.2/anxa1d/si:ch211-241b2.5/si:dkey-15j16.6/fam49ba/igf2b/dock8/syk	10
BP	GO:0009615	response to virus	18/1869	100/20597	0.00364493576019617	0.080995679642645	0.0733372037164283	cgasa/tnfa/mxf/ripk2/il1b/sting1/ccl34b.8/prmt7/mxc/samhd1/tnfrsf1b/cd40/ch25h/irf1b/irf5/ilf3b/serinc5/agbl5	18
BP	GO:0031167	rRNA methylation	6/1869	18/20597	0.0039443956472271	0.0870284741739255	0.0787995726164966	zcchc4/fbl/dimt1l/nsun5/nop2/ftsj3	6
BP	GO:0090305	nucleic acid phosphodiester bond hydrolysis	15/1869	78/20597	0.00400577880883235	0.0875924373569442	0.0793102107520623	zc3h12ab/rpp40/tbl3/fip1l1a/bms1/exosc9/kri1/tsr1/polr1h/gnl3/abt1/gnl2/rrp36/nhp2/rrs1	15
BP	GO:0009112	nucleobase metabolic process	9/1869	36/20597	0.00402626761235713	0.0875924373569442	0.0793102107520623	gda/cgasa/gart/ppat/ctps1a/aprt/cad/umps/hprt1	9
BP	GO:0051607	defense response to virus	14/1869	71/20597	0.00422205825665064	0.0900297940932667	0.0815171053455757	cgasa/mxf/ripk2/sting1/prmt7/mxc/samhd1/cd40/ch25h/irf1b/irf5/ilf3b/serinc5/agbl5	14
BP	GO:0140546	defense response to symbiont	14/1869	71/20597	0.00422205825665064	0.0900297940932667	0.0815171053455757	cgasa/mxf/ripk2/sting1/prmt7/mxc/samhd1/cd40/ch25h/irf1b/irf5/ilf3b/serinc5/agbl5	14
BP	GO:1902903	regulation of supramolecular fiber organization	32/1869	217/20597	0.00422512051996687	0.0900297940932667	0.0815171053455757	dbnla/gsnb/carmil2/vill/camsap2a/colgalt1b/baiap2l1a/arhgef10lb/scinlb/lmod2a/tesk1a/limk1a/capgb/vaspa/fam49al/cdc42ep1a/cyfip2/hcls1/si:dkey-40c11.2/vaspb/tmsb1/cotl1/fam49ba/arfip1/ssh2b/wasa/sptbn1/map1aa/arfip2b/arhgef10/fhod1/ap1ar	32
BP	GO:0021593	rhombomere morphogenesis	7/1869	24/20597	0.00434535776990559	0.0907275706186327	0.0821489042194797	efnb3b/egr2b/cyp26a1/cyp26c1/cyp26b1/notch1b/rfng	7
BP	GO:0030050	vesicle transport along actin filament	7/1869	24/20597	0.00434535776990559	0.0907275706186327	0.0821489042194797	myo5b/myo1eb/myo1hb/myo7ab/myo1f/myo1g/myo1d	7
BP	GO:0099515	actin filament-based transport	7/1869	24/20597	0.00434535776990559	0.0907275706186327	0.0821489042194797	myo5b/myo1eb/myo1hb/myo7ab/myo1f/myo1g/myo1d	7
BP	GO:0030041	actin filament polymerization	24/1869	150/20597	0.00440893995007883	0.091441414564635	0.0827952512730594	dbnla/gsnb/vill/fhdc4/baiap2l1a/scinlb/pstpip1a/lmod2a/capgb/vaspa/pstpip1b/fam49al/cdc42ep1a/cyfip2/hcls1/si:dkey-40c11.2/vaspb/tmsb1/cotl1/fam49ba/ssh2b/sptbn1/arfip2b/ttc17	24
BP	GO:0030335	positive regulation of cell migration	21/1869	126/20597	0.00460271254121796	0.0948280709650932	0.0858616853279837	anxa1b/anxa1c/egfl6/shtn1/si:ch211-129c21.1/anxa1d/nsmfb/sema4e/adam8a/ripor2/adam8b/sema3gb/sema6dl/sema3ab/rac2/socs1a/pdgfab/sema6e/cd40/dock8/syk	21
BP	GO:0030162	regulation of proteolysis	34/1869	236/20597	0.00473367324531353	0.0968845885932263	0.0877237507234003	serpinb1l4/zgc:173729/klhl40b/rnf144aa/timp2b/runx1/spink2.8/casp10/spink2.7/adam8a/serpine1/spink2.10/fas/spink2.11/spink2.5/adam8b/uacab/serpinb14/spink2.4/caspa/timp4.2/spink2.3/spink2.9/cyfip2/traf7/rb1/bag6l/tnfrsf1b/ankib1a/bbc3/si:ch211-195b11.3/serpini1/casp22/reck	34
BP	GO:0048863	stem cell differentiation	42/1869	307/20597	0.00478701448910982	0.0973359612785663	0.0881324442577081	ovol1a/tfap2a/tfap2c/tnfa/si:ch211-129c21.1/erbb3b/cxcl8a/sema4e/pard3ab/cxcr4a/sema3gb/nrg1/kctd15a/polr1b/prdm1a/sh3pxd2aa/sema6dl/sema3ab/tfec/fgfr3/edn1/notch1b/f11r.1/lef1/pak1/esf1/ptch1/tnfrsf1b/jag1a/lrsam1/sema6e/adtrp1/npas4l/hmgcs1/dnmt3bb.1/pdcd2/rcc2/dhrs9/nelfb/nrg2a/dmxl2/wdr43	42
BP	GO:0060249	anatomical structure homeostasis	20/1869	119/20597	0.00508718215335505	0.102767686227841	0.0930505771864532	tjp3/tnfa/stra6l/acp5a/tjp2a/exoc5/src/nxnl2/syne2a/fgfr1a/lef1/tjp1b/rp2/tert/piezo1/uhrf1/mtm1/dmxl2/sulf1/nrf1	20
BP	GO:0001775	cell activation	36/1869	255/20597	0.0052013779624932	0.104396689298815	0.0945255512912176	anxa1b/anxa1c/hhla2b.2/dicp2.2/itgb3a/g6fl/itgb3b/runx1/cxcl8b.1/anxa1d/il1b/agtpbp1/cxcl8a/lrrc32/tnxba/si:ch211-241b2.5/ripor2/si:dkey-15j16.6/lgals9l1/tbl3/cd83/fermt3b/prdx1/rac2/dcbld2/tnfrsf21/pak1/gemin5/cd40/fam49ba/igf2b/dock8/kat2a/ikzf1/im:7154036/syk	36
BP	GO:0002237	response to molecule of bacterial origin	11/1869	51/20597	0.00528538027411016	0.104672757321245	0.094775515942294	hhla2b.2/nos2a/tnfa/il1b/cxcl8a/si:ch211-241b2.5/si:dkey-15j16.6/gpr84/il13/cxcl18b/ldlra	11
BP	GO:0003205	cardiac chamber development	11/1869	51/20597	0.00528538027411016	0.104672757321245	0.094775515942294	myo5b/tbx16l/wwtr1/nrg1/tbx5a/tbx3a/npnta/tbx5b/pak1/sap130a/nrg2a	11
BP	GO:0001885	endothelial cell development	8/1869	31/20597	0.00534641733683136	0.104672757321245	0.094775515942294	tjp3/fbn2b/tjp2a/tnfrsf21/f11r.1/cldn5a/tjp1b/npas4l	8
BP	GO:0060485	mesenchyme development	40/1869	291/20597	0.0053497166229759	0.104672757321245	0.094775515942294	ovol1a/sox9b/tfap2a/tfap2c/si:ch211-129c21.1/erbb3b/sema4e/pard3ab/tbx16l/cxcr4a/sema3gb/pcdh10b/vcana/nrg1/kctd15a/polr1b/prdm1a/sh3pxd2aa/sema6dl/kmt2a/tbx5a/sema3ab/stat3/tgfb2/tfec/edn1/lef1/pak1/ncln/esf1/fbxl18/tle3a/prrx1a/sema6e/hmgcs1/gadd45aa/rcc2/dhrs9/nrg2a/dmxl2	40
BP	GO:0030168	platelet activation	7/1869	25/20597	0.00556979596019246	0.108297720200992	0.0980577236149672	itgb3a/itgb3b/lrrc32/fermt3b/dcbld2/im:7154036/syk	7
BP	GO:0034329	cell junction assembly	28/1869	187/20597	0.0057732455410527	0.110298272643845	0.0998691155644418	cldnb/pkp3a/cldna/cldn7b/cldne/cldn23.1/cldni/pkp1b/oclnb/cldn8.2/lsr/dbnla/oclna/cldnf/cldn3c/dsg2.1/itgb4/slitrk6/inf2/marveld2b/kirrel3a/patj/nlgn3a/cldn5a/tjp1b/cldn30/ccm2/ctnnd1	28
BP	GO:0008154	actin polymerization or depolymerization	26/1869	170/20597	0.00577365933372688	0.110298272643845	0.0998691155644418	dbnla/gsnb/vill/cfl1l/fhdc4/baiap2l1a/scinlb/pstpip1a/lmod2a/capgb/vaspa/pstpip1b/fam49al/cdc42ep1a/cyfip2/hcls1/si:dkey-40c11.2/vaspb/tmsb1/wipf1b/cotl1/fam49ba/ssh2b/sptbn1/arfip2b/ttc17	26
BP	GO:0090132	epithelium migration	15/1869	81/20597	0.00577904803630561	0.110298272643845	0.0998691155644418	anxa1b/anxa1c/egfl6/plekhg6/cdh1/anxa1d/nrp1b/cxcr4a/lpxn/cd40/hspg2/syk/gja5b/robo4/reck	15
BP	GO:0045123	cellular extravasation	5/1869	14/20597	0.00609329140556806	0.115341537750971	0.104435519132991	adam8a/ripor2/adam8b/selp/rac2	5
BP	GO:0022409	positive regulation of cell-cell adhesion	10/1869	45/20597	0.00615451471123793	0.115341537750971	0.104435519132991	anxa1b/anxa1c/hhla2b.2/anxa1d/si:ch211-241b2.5/si:dkey-15j16.6/fam49ba/igf2b/dock8/syk	10
BP	GO:0042255	ribosome assembly	10/1869	45/20597	0.00615451471123793	0.115341537750971	0.104435519132991	nle1/pwp2h/nip7/ppan/mrto4/abt1/mdn1/ddx28/mpv17l2/bxdc2	10
BP	GO:0006636	unsaturated fatty acid biosynthetic process	8/1869	32/20597	0.00657208359884049	0.122429653149657	0.110853423955229	anxa1b/anxa1c/elovl7a/elovl6l/ptgs2a/anxa1d/ptgis/ptgs2b	8
BP	GO:0030593	neutrophil chemotaxis	16/1869	90/20597	0.00668888650342837	0.123707426777419	0.112010378810798	ccl25a/duox/cxcl8b.1/ccl19a.1/spint1a/ccl34a.3/ccl34a.4/il1b/cxcl8a/saa/s1pr4/ripor2/ccl34b.8/cxcl18b/rac2/ddx3xb	16
BP	GO:0030334	regulation of cell migration	38/1869	277/20597	0.00672020415473604	0.123707426777419	0.112010378810798	si:ch211-241e1.3/anxa1b/anxa1c/egfl6/shtn1/cxcr3.1/si:ch211-129c21.1/anxa1d/ildr1b/nsmfb/ptk2bb/sema4e/adam8a/ripor2/adam8b/sema3gb/sema6dl/sema3ab/rac2/rac1b/socs1a/lef1/pdgfab/tmsb1/ptk2ba/sema6e/cd40/stk10/dock8/rap2b/amotl2a/plxnc1/syk/rhogb/robo4/arhgap4b/sulf1/reck	38
BP	GO:0051091	positive regulation of DNA-binding transcription factor activity	12/1869	60/20597	0.00691973757956142	0.125272277884362	0.113427266784602	sox19a/sox3/card11/ikbkb/pprc1/ppargc1a/ripk4/malt1/cd40/terf2ip/bcl10/lpar5a	12
BP	GO:0021546	rhombomere development	7/1869	26/20597	0.00703507570554561	0.125272277884362	0.113427266784602	efnb3b/egr2b/cyp26a1/cyp26c1/cyp26b1/notch1b/rfng	7
BP	GO:0000027	ribosomal large subunit assembly	6/1869	20/20597	0.00703535578468865	0.125272277884362	0.113427266784602	nle1/ppan/mrto4/mdn1/ddx28/bxdc2	6
BP	GO:0010595	positive regulation of endothelial cell migration	6/1869	20/20597	0.00703535578468865	0.125272277884362	0.113427266784602	anxa1b/anxa1c/egfl6/anxa1d/cd40/syk	6
BP	GO:0048246	macrophage chemotaxis	6/1869	20/20597	0.00703535578468865	0.125272277884362	0.113427266784602	mmp13a/duox/il1b/rac2/cyba/wt1b	6
BP	GO:0030855	epithelial cell differentiation	43/1869	323/20597	0.00704681730304188	0.125272277884362	0.113427266784602	krt5/dlx3b/elf3/anxa1b/anxa1c/gcga/pax6b/agr2/tjp3/ovol1a/sox9b/ehf/dlx4b/tfap2a/slc44a4/kdf1a/anxa1d/fbn2b/inf2/wwtr1/cxcr4a/tjp2a/srebf1/myh9a/stat3/pcdh15a/plk4/pho/tnfrsf21/f11r.1/cdk5/mpped2/dnase1l1l/med24/cldn5a/tjp1b/jag1b/thada/npas4l/ada2b/brca2/wt1b/ezrb	43
BP	GO:0048562	embryonic organ morphogenesis	62/1869	500/20597	0.00721768253884322	0.127227488142404	0.115197603840049	vgll4l/cldn7b/dlx3b/grhl3/tinagl1/snx10a/hoxc9a/sox9b/dlx4b/tfap2a/irf6/tfap2c/slc44a4/sox3/pkn2a/hoxc3a/fbn2b/pard3ab/fzd8a/tbx20/tbx16l/gfpt1/macc1/cxcr4a/cc2d1a/runx3/prdm1a/ptpn11b/otogl/sox4a/tbx5a/nid2a/caspa/sox11a/mkks/cyp26b1/ncl/ttc4/tfec/igf1ra/bbs1/tbx3a/edn1/atp1a2a/apex1/nkx3-2/nolc1/polr1c/tbx5b/pak1/jag1b/prrx1a/pygo2/rp2/crim1/gon4lb/hmgcs1/polr1d/sphk2/dhrs9/hs6st2/wdr43	62
BP	GO:0032496	response to lipopolysaccharide	10/1869	46/20597	0.0072385938287385	0.127227488142404	0.115197603840049	hhla2b.2/nos2a/tnfa/il1b/si:ch211-241b2.5/si:dkey-15j16.6/gpr84/il13/cxcl18b/ldlra	10
BP	GO:0010631	epithelial cell migration	14/1869	76/20597	0.00787916681777446	0.136729566926215	0.123801221842545	anxa1b/anxa1c/egfl6/plekhg6/anxa1d/nrp1b/cxcr4a/lpxn/cd40/hspg2/syk/gja5b/robo4/reck	14
BP	GO:0048703	embryonic viscerocranium morphogenesis	21/1869	132/20597	0.00789968331217533	0.136729566926215	0.123801221842545	dlx3b/grhl3/tinagl1/dlx4b/pkn2a/gfpt1/cxcr4a/runx3/prdm1a/ptpn11b/caspa/edn1/nkx3-2/polr1c/pak1/pygo2/hmgcs1/polr1d/sphk2/dhrs9/wdr43	21
BP	GO:0009127	purine nucleoside monophosphate biosynthetic process	8/1869	33/20597	0.00799896534251721	0.136729566926215	0.123801221842545	gart/impdh1b/ampd2a/pfas/ppat/aprt/adss2/hprt1	8
BP	GO:0009168	purine ribonucleoside monophosphate biosynthetic process	8/1869	33/20597	0.00799896534251721	0.136729566926215	0.123801221842545	gart/impdh1b/ampd2a/pfas/ppat/aprt/adss2/hprt1	8
BP	GO:0071219	cellular response to molecule of bacterial origin	8/1869	33/20597	0.00799896534251721	0.136729566926215	0.123801221842545	hhla2b.2/il1b/cxcl8a/si:ch211-241b2.5/si:dkey-15j16.6/il13/cxcl18b/ldlra	8
BP	GO:0030048	actin filament-based movement	11/1869	54/20597	0.00826847767308154	0.140088491147856	0.12684254591066	myo5b/myo1eb/shtn1/myo1hb/myo7ab/myo1f/myo1g/prrx1a/wipf1b/wasa/myo1d	11
BP	GO:0034330	cell junction organization	42/1869	317/20597	0.00831389115322423	0.140088491147856	0.12684254591066	cldnb/pkp3a/cldna/cldn7b/cldne/cldn23.1/cldni/pkp1b/oclnb/cldn8.2/lsr/dbnla/tjp3/oclna/cldnf/cldn3c/dsg2.1/cdh1/itgb4/slitrk6/inf2/gfpt1/marveld2b/tjp2a/kirrel3a/rab3aa/inavab/ptprfb/cacnb1/zc4h2/grhl1/patj/nlgn3a/cldn5a/tjp1b/si:dkey-40c11.2/cldn30/ccm2/ppfia4/ctnnd1/mtm1/myo9aa	42
BP	GO:0033559	unsaturated fatty acid metabolic process	10/1869	47/20597	0.00846445107742732	0.140088491147856	0.12684254591066	anxa1b/anxa1c/elovl7a/alox5b.2/alox5a/elovl6l/ptgs2a/anxa1d/ptgis/ptgs2b	10
BP	GO:0002819	regulation of adaptive immune response	5/1869	15/20597	0.00846564973828249	0.140088491147856	0.12684254591066	anxa1b/anxa1c/trpm4b.2/anxa1d/cd40	5
BP	GO:0002822	regulation of adaptive immune response based on somatic recombination of immune receptors built from immunoglobulin superfamily domains	5/1869	15/20597	0.00846564973828249	0.140088491147856	0.12684254591066	anxa1b/anxa1c/trpm4b.2/anxa1d/cd40	5
BP	GO:0014812	muscle cell migration	5/1869	15/20597	0.00846564973828249	0.140088491147856	0.12684254591066	anxa1b/anxa1c/met/anxa1d/plat	5
BP	GO:0033339	pectoral fin development	15/1869	85/20597	0.00907326724545351	0.144786492443739	0.13109633178685	sp9/fgfr1b/sox9b/hoxc8a/met/bhlha9/sall4/cyp26c1/prdm1a/tbx5a/bbs1/fgfr1a/lef1/tbx5b/dhrs9	15
BP	GO:0009113	purine nucleobase biosynthetic process	4/1869	10/20597	0.00907533462762108	0.144786492443739	0.13109633178685	gart/ppat/aprt/hprt1	4
BP	GO:0031118	rRNA pseudouridine synthesis	4/1869	10/20597	0.00907533462762108	0.144786492443739	0.13109633178685	gar1/dkc1/rpusd2/nhp2	4
BP	GO:0034969	histone arginine methylation	4/1869	10/20597	0.00907533462762108	0.144786492443739	0.13109633178685	prmt7/prmt5/prmt6/prmt1	4
BP	GO:0045923	positive regulation of fatty acid metabolic process	4/1869	10/20597	0.00907533462762108	0.144786492443739	0.13109633178685	anxa1b/anxa1c/anxa1d/mlycd	4
BP	GO:0060420	regulation of heart growth	4/1869	10/20597	0.00907533462762108	0.144786492443739	0.13109633178685	runx1/tbx20/ruvbl2/ruvbl1	4
BP	GO:0099116	tRNA 5'-end processing	4/1869	10/20597	0.00907533462762108	0.144786492443739	0.13109633178685	rpp40/rpp21/pop5/rpp38	4
BP	GO:0043086	negative regulation of catalytic activity	30/1869	211/20597	0.00914900399727639	0.145217099160851	0.131486222860965	anxa1b/anxa1c/serpinb1l4/zgc:173729/timp2b/si:ch211-129c21.1/anxa1d/spink2.8/sema4e/spink2.7/serpine1/spink2.10/spink2.11/spink2.5/serpinb14/spink2.4/timp4.2/spink2.3/spink2.9/prkar1ab/gmip/cbl/ppm1e/si:ch211-195b11.3/ppp1r26/serpini1/ptprc/ptprja/hexim1/reck	30
BP	GO:0001667	ameboidal-type cell migration	40/1869	301/20597	0.00936090587854682	0.147826285219082	0.133848699604549	anxa1b/anxa1c/ovol1a/egfl6/plekhg6/si:ch211-129c21.1/cdh1/anxa1d/erbb3b/sema4e/pard3ab/itgb1b/nrp1b/cxcr4a/sema3gb/fbln1/nrg1/polr1b/sh3pxd2aa/sema6dl/lpxn/sema3ab/stat3/lef1/pak1/pals1a/sema6e/cd40/ctnnd1/rcc2/hspg2/amotl2a/syk/gja5b/ezrb/robo4/nrg2a/dmxl2/def6a/reck	40
BP	GO:0008284	positive regulation of cell population proliferation	24/1869	160/20597	0.00984087139487363	0.153409798154698	0.138904268338822	anxa1b/anxa1c/fgfr1b/hhla2b.2/il11b/erbb3a/hbegfb/anxa1d/erbb3b/si:ch211-241b2.5/tbx16l/si:dkey-15j16.6/epor/vip/stat3/fgfr3/tbx3a/fgfr1a/pdgfab/cd40/il34/igf2b/syk/eapp	24
BP	GO:0016073	snRNA metabolic process	10/1869	48/20597	0.00984348475428275	0.153409798154698	0.138904268338822	dkc1/exosc9/ints2/exosc6/ice2/nhp2/ints5/ints4/exosc4/mepceb	10
BP	GO:0002684	positive regulation of immune system process	31/1869	221/20597	0.00986241068175495	0.153409798154698	0.138904268338822	anxa1b/anxa1c/cgasa/hhla2b.2/zgc:172120/si:dkey-42l23.7/vtcn1/c7b/runx1/anxa1d/mmp9/adam8a/si:dkey-42l23.4/si:ch211-241b2.5/ripor2/sting1/si:dkey-15j16.6/adam8b/cfbl/slc39a10/rac2/c3a.1/socs1a/zgc:153911/cd40/il34/fam49ba/igf2b/dock8/fybb/syk	31
BP	GO:0006909	phagocytosis	17/1869	102/20597	0.0101199318886075	0.15663237863412	0.141822140528483	anxa1b/anxa1c/xkr9/met/anxa1d/arhgap25/mst1ra/tmem175/elmo3/rac2/si:ch73-40a2.1/ncf2/bin2b/rac1b/coro1a/ncf4/rhogb	17
BP	GO:0002683	negative regulation of immune system process	12/1869	63/20597	0.0102581680498158	0.157985944569193	0.143047721215774	anxa1b/anxa1c/hhla2b.2/anxa1d/tnxba/si:ch211-241b2.5/ripor2/si:dkey-15j16.6/lgals9l1/tnfrsf21/socs1a/samhd1	12
BP	GO:0045321	leukocyte activation	30/1869	213/20597	0.0104017848497895	0.159408633831011	0.14433588933387	anxa1b/anxa1c/hhla2b.2/dicp2.2/g6fl/runx1/cxcl8b.1/anxa1d/il1b/agtpbp1/cxcl8a/tnxba/si:ch211-241b2.5/ripor2/si:dkey-15j16.6/lgals9l1/tbl3/cd83/prdx1/rac2/tnfrsf21/pak1/gemin5/cd40/fam49ba/igf2b/dock8/kat2a/ikzf1/syk	30
BP	GO:0014033	neural crest cell differentiation	27/1869	187/20597	0.0106357019753753	0.162194455124473	0.1468582997219	ovol1a/tfap2a/tfap2c/si:ch211-129c21.1/erbb3b/sema4e/pard3ab/cxcr4a/sema3gb/nrg1/kctd15a/polr1b/prdm1a/sh3pxd2aa/sema6dl/sema3ab/tfec/edn1/lef1/pak1/esf1/sema6e/hmgcs1/rcc2/dhrs9/nrg2a/dmxl2	27
BP	GO:0010594	regulation of endothelial cell migration	7/1869	28/20597	0.0107933193582287	0.163795202553412	0.148307689872246	anxa1b/anxa1c/egfl6/anxa1d/cd40/syk/reck	7
BP	GO:0045861	negative regulation of proteolysis	18/1869	111/20597	0.0109582603886096	0.165491010043517	0.14984315176249	serpinb1l4/zgc:173729/timp2b/spink2.8/spink2.7/serpine1/spink2.10/spink2.11/spink2.5/serpinb14/spink2.4/timp4.2/spink2.3/spink2.9/bag6l/si:ch211-195b11.3/serpini1/reck	18
BP	GO:2000147	positive regulation of cell motility	21/1869	136/20597	0.0110124192331739	0.165505489055092	0.14985626172374	anxa1b/anxa1c/egfl6/shtn1/si:ch211-129c21.1/anxa1d/nsmfb/sema4e/adam8a/ripor2/adam8b/sema3gb/sema6dl/sema3ab/rac2/socs1a/pdgfab/sema6e/cd40/dock8/syk	21
BP	GO:0071345	cellular response to cytokine stimulus	30/1869	214/20597	0.0110788127250365	0.165596847091088	0.149938981480232	ifngr1/ccl25a/dicp2.2/g6fl/prlra/ccl19a.1/crlf1a/ikbkb/ccl34a.3/ccl34a.4/il1b/m17/ripor2/il13ra2/ccl34b.8/il12rb2/epor/lifrb/il12rb2l/il2rgb/cxcl18b/stat3/il6r/socs1a/samhd1/cd40/f3a/il4r.1/irf5/stat5b	30
BP	GO:0010466	negative regulation of peptidase activity	17/1869	103/20597	0.0111249569405456	0.165596847091088	0.149938981480232	serpinb1l4/zgc:173729/timp2b/spink2.8/spink2.7/serpine1/spink2.10/spink2.11/spink2.5/serpinb14/spink2.4/timp4.2/spink2.3/spink2.9/si:ch211-195b11.3/serpini1/reck	17
BP	GO:0034614	cellular response to reactive oxygen species	5/1869	16/20597	0.0114077043538611	0.166748335335296	0.150981591756671	anxa1b/anxa1c/anxa1d/ccs/prdx1	5
BP	GO:0071698	olfactory placode development	5/1869	16/20597	0.0114077043538611	0.166748335335296	0.150981591756671	dlx3b/dlx4b/tfap2a/tfap2c/fgfr1a	5
BP	GO:0090594	inflammatory response to wounding	5/1869	16/20597	0.0114077043538611	0.166748335335296	0.150981591756671	irg1l/alox5a/mmp9/pla2g4aa/utp25	5
BP	GO:0006692	prostanoid metabolic process	6/1869	22/20597	0.0115775121930003	0.166748335335296	0.150981591756671	anxa1b/anxa1c/ptgs2a/anxa1d/ptgis/ptgs2b	6
BP	GO:0006693	prostaglandin metabolic process	6/1869	22/20597	0.0115775121930003	0.166748335335296	0.150981591756671	anxa1b/anxa1c/ptgs2a/anxa1d/ptgis/ptgs2b	6
BP	GO:0033619	membrane protein proteolysis	6/1869	22/20597	0.0115775121930003	0.166748335335296	0.150981591756671	timp2b/adam8a/adam8b/adam19b/adam10b/rgma	6
BP	GO:0046040	IMP metabolic process	6/1869	22/20597	0.0115775121930003	0.166748335335296	0.150981591756671	gart/ampd2a/pfas/ppat/adss2/hprt1	6
BP	GO:0043534	blood vessel endothelial cell migration	9/1869	42/20597	0.0116534226631312	0.167031567607593	0.151238043248209	anxa1b/anxa1c/egfl6/anxa1d/cxcr4a/cd40/hspg2/syk/reck	9
BP	GO:0033993	response to lipid	25/1869	171/20597	0.0117045585787384	0.167031567607593	0.151238043248209	anxa1b/anxa1c/vtg1/hhla2b.2/nos2a/tnfa/ptgs2a/anxa1d/cyp26a1/il1b/cxcl8a/hamp/si:ch211-241b2.5/paqr7a/ar/si:dkey-15j16.6/gpr84/il13/rxrba/src/cxcl18b/sstr5/ldlra/cers2b/sphk2	25
BP	GO:0051272	positive regulation of cellular component movement	21/1869	137/20597	0.0119269439676517	0.168686981357675	0.152736930793327	anxa1b/anxa1c/egfl6/shtn1/si:ch211-129c21.1/anxa1d/nsmfb/sema4e/adam8a/ripor2/adam8b/sema3gb/sema6dl/sema3ab/rac2/socs1a/pdgfab/sema6e/cd40/dock8/syk	21
BP	GO:0048705	skeletal system morphogenesis	33/1869	242/20597	0.0119290054319153	0.168686981357675	0.152736930793327	vgll4l/dlx3b/grhl3/tinagl1/hoxc9a/dlx4b/tfap2a/irf6/pkn2a/hoxc3a/mmp9/gfpt1/macc1/cxcr4a/runx3/prdm1a/ptpn11b/caspa/cyp26b1/edn1/nkx3-2/nolc1/polr1c/pak1/jag1b/pygo2/hmgcs1/kat2a/polr1d/sphk2/dhrs9/wdr43/atp2b1a	33
BP	GO:0001501	skeletal system development	53/1869	427/20597	0.0120343026389274	0.169405952532593	0.153387920275159	vgll4l/dlx3b/grhl3/tinagl1/hoxc9a/fgfr1b/sox9b/dlx4b/tfap2a/irf6/runx2b/pkn2a/nog2/marcksa/runx1/si:ch211-129c21.1/hoxc3a/sema4e/mmp9/wwtr1/gfpt1/macc1/cxcr4a/vcana/runx3/prdm1a/ptpn11b/src/caspa/stat3/cyp26b1/nsd2/edn1/nkx3-2/fgfr1a/rerea/nolc1/polr1c/pak1/jag1b/itpr3/pygo2/hmgcs1/kat2a/polr1d/sphk2/dhrs9/col5a3a/sulf1/b3gat3/wdr43/atp2b1a/marcksl1a	53
BP	GO:0071826	ribonucleoprotein complex subunit organization	24/1869	163/20597	0.0122565076736081	0.171139007283208	0.154957107543644	gemin4/srpk1b/prmt7/nle1/znhit3/pwp2h/naf1/zgc:158803/ppan/dyrk3/shq1/mrto4/nopchap1/ruvbl2/znhit6/abt1/snrpd3/mdn1/ddx28/trnau1apa/bxdc2/ruvbl1/snrpd1/scaf11	24
BP	GO:2000145	regulation of cell motility	39/1869	297/20597	0.0122674376805385	0.171139007283208	0.154957107543644	si:ch211-241e1.3/anxa1b/anxa1c/egfl6/shtn1/cxcr3.1/si:ch211-129c21.1/anxa1d/ildr1b/nsmfb/ptk2bb/sema4e/adam8a/ripor2/adam8b/sema3gb/sema6dl/sema3ab/rac2/rac1b/socs1a/lef1/pdgfab/tmsb1/ptk2ba/sema6e/cd40/stk10/dock8/rap2b/amotl2a/plxnc1/syk/rhogb/robo4/ap1ar/arhgap4b/sulf1/reck	39
BP	GO:0046649	lymphocyte activation	26/1869	181/20597	0.0127924156872184	0.175390996092062	0.158807053254955	anxa1b/anxa1c/hhla2b.2/dicp2.2/g6fl/runx1/anxa1d/agtpbp1/tnxba/si:ch211-241b2.5/ripor2/si:dkey-15j16.6/lgals9l1/tbl3/cd83/rac2/tnfrsf21/pak1/gemin5/cd40/fam49ba/igf2b/dock8/kat2a/ikzf1/syk	26
BP	GO:0022618	ribonucleoprotein complex assembly	23/1869	155/20597	0.0128158605237627	0.175390996092062	0.158807053254955	gemin4/srpk1b/prmt7/nle1/znhit3/pwp2h/naf1/zgc:158803/ppan/shq1/mrto4/nopchap1/ruvbl2/znhit6/abt1/snrpd3/mdn1/ddx28/trnau1apa/bxdc2/ruvbl1/snrpd1/scaf11	23
BP	GO:0001819	positive regulation of cytokine production	10/1869	50/20597	0.0131071876421989	0.175390996092062	0.158807053254955	anxa1b/anxa1c/cgasa/anxa1d/zbtb16b/sting1/cd40/zbtb16a/kat2a/sulf1	10
BP	GO:0009156	ribonucleoside monophosphate biosynthetic process	10/1869	50/20597	0.0131071876421989	0.175390996092062	0.158807053254955	gart/impdh1b/ampd2a/pfas/ppat/aprt/cad/umps/adss2/hprt1	10
BP	GO:0006383	transcription by RNA polymerase III	7/1869	29/20597	0.013138211801335	0.175390996092062	0.158807053254955	polr3gla/brf1a/brf2/ice2/polr3h/polr3d/gtf3c5	7
BP	GO:0009648	photoperiodism	7/1869	29/20597	0.013138211801335	0.175390996092062	0.158807053254955	arntl1b/arntl2/fbxl3a/arntl1a/cry3b/clockb/cry3a	7
BP	GO:0030206	chondroitin sulfate biosynthetic process	4/1869	11/20597	0.0132487573390018	0.175390996092062	0.158807053254955	chpfa/chst11/csgalnact2/chst7	4
BP	GO:0032479	regulation of type I interferon production	4/1869	11/20597	0.0132487573390018	0.175390996092062	0.158807053254955	cgasa/zbtb16b/sting1/zbtb16a	4
BP	GO:0032606	type I interferon production	4/1869	11/20597	0.0132487573390018	0.175390996092062	0.158807053254955	cgasa/zbtb16b/sting1/zbtb16a	4
BP	GO:1902808	positive regulation of cell cycle G1/S phase transition	4/1869	11/20597	0.0132487573390018	0.175390996092062	0.158807053254955	anxa1b/anxa1c/anxa1d/ccnd2a	4
BP	GO:2000401	regulation of lymphocyte migration	4/1869	11/20597	0.0132487573390018	0.175390996092062	0.158807053254955	ripor2/socs1a/stk10/dock8	4
BP	GO:2000738	positive regulation of stem cell differentiation	4/1869	11/20597	0.0132487573390018	0.175390996092062	0.158807053254955	tnfa/tnfrsf1b/jag1a/nelfb	4
BP	GO:0051249	regulation of lymphocyte activation	16/1869	97/20597	0.013586916847542	0.179105501325013	0.162170336681634	anxa1b/anxa1c/hhla2b.2/anxa1d/tnxba/si:ch211-241b2.5/ripor2/si:dkey-15j16.6/lgals9l1/tnfrsf21/cd40/fam49ba/igf2b/dock8/kat2a/syk	16
BP	GO:0071216	cellular response to biotic stimulus	8/1869	36/20597	0.0136772380246239	0.179535390272595	0.162559577854291	hhla2b.2/il1b/cxcl8a/si:ch211-241b2.5/si:dkey-15j16.6/il13/cxcl18b/ldlra	8
BP	GO:0010628	positive regulation of gene expression	29/1869	209/20597	0.0140930992682898	0.183534958615312	0.166180970496735	anxa1b/anxa1c/cgasa/arntl1b/runx1/anxa1d/il1b/zbtb16b/sting1/lgals9l1/dhx37/vip/klf1/caspa/zbtb7b/cirbpa/apex1/pcif1/larp1/lef1/cd40/si:ch211-178n15.1/syncripl/zbtb16a/larp4b/kat2a/eif5a2/sf3b4/sulf1	29
BP	GO:0006892	post-Golgi vesicle-mediated transport	11/1869	58/20597	0.0140999212822435	0.183534958615312	0.166180970496735	ap1m2/golph3l/exoc5/exoc8/sort1a/phaf1/vti1b/ap1g2/rp2/ap3d1/ap1ar	11
BP	GO:0032101	regulation of response to external stimulus	31/1869	227/20597	0.014184108921914	0.183861511900311	0.166476646820359	anxa1b/anxa1c/clcf1/cgasa/robo2/si:ch211-129c21.1/anxa1d/ptk2bb/cxcl8a/sema4e/mmp9/col12a1b/ggt1a/serpine1/ripor2/sting1/sema3gb/sema6dl/il13/sema3ab/rac2/setd6/socs1a/samhd1/rgma/ptk2ba/sema6e/si:dkey-163m14.2/fem1a/irf1b/brd4	31
BP	GO:0006144	purine nucleobase metabolic process	6/1869	23/20597	0.0144864072420361	0.185461781604832	0.167925604417104	gda/cgasa/gart/ppat/aprt/hprt1	6
BP	GO:0018195	peptidyl-arginine modification	6/1869	23/20597	0.0144864072420361	0.185461781604832	0.167925604417104	prmt7/prmt3/prmt5/padi2/prmt6/prmt1	6
BP	GO:0034109	homotypic cell-cell adhesion	6/1869	23/20597	0.0144864072420361	0.185461781604832	0.167925604417104	itgb3a/itgb3b/fermt3b/dcbld2/im:7154036/syk	6
BP	GO:0006509	membrane protein ectodomain proteolysis	5/1869	17/20597	0.0149751653609249	0.18941293784297	0.171503162519342	timp2b/adam8a/adam8b/adam19b/adam10b	5
BP	GO:0046634	regulation of alpha-beta T cell activation	5/1869	17/20597	0.0149751653609249	0.18941293784297	0.171503162519342	anxa1b/anxa1c/anxa1d/lgals9l1/syk	5
BP	GO:0000082	G1/S transition of mitotic cell cycle	10/1869	51/20597	0.0150149455368547	0.18941293784297	0.171503162519342	anxa1b/anxa1c/anxa1d/cdk17/cxcr4a/pla2g4aa/cdk5/ccnd2a/rb1/usp37	10
BP	GO:0040017	positive regulation of locomotion	21/1869	140/20597	0.0150385714070118	0.18941293784297	0.171503162519342	anxa1b/anxa1c/egfl6/shtn1/si:ch211-129c21.1/anxa1d/nsmfb/sema4e/adam8a/ripor2/adam8b/sema3gb/sema6dl/sema3ab/rac2/socs1a/pdgfab/sema6e/cd40/dock8/syk	21
BP	GO:0051345	positive regulation of hydrolase activity	35/1869	265/20597	0.0156286104936003	0.196050835667704	0.177513419698109	ccl25a/ccl19a.1/si:ch211-129c21.1/arhgap25/ccl34a.3/ccl34a.4/casp10/sema4e/fas/ccl34b.8/uacab/zgc:92360/ralgds/si:dkey-91m11.5/tbc1d4/ralbp1/asap3/rgl2/fgfr1a/cyfip2/gmip/rb1/tbc1d2b/elmod2/ralgapb/bbc3/rgl1/arhgap45b/rangap1b/dock8/dock11/si:dkey-33c9.6/casp22/myo9aa/rapgef3	35
BP	GO:0006325	chromatin organization	45/1869	358/20597	0.0158729277756959	0.196921906135027	0.178302126856259	yeats2/atxn7l3b/kdm5a/mbtd1/prmt7/ssrp1a/lrwd1/rrp8/kmt2a/npm1a/mtf2/brd2b/nsd2/ruvbl2/emsy/znfx1/nap1l1/ubn2b/kdm4aa/gatad1/mllt1a/hcfc1a/bag6l/vps72a/tspy/chd8/ruvbl1/shprh/abraxas1/kat2a/brd4/setdb1b/actr8/dnajc2/uhrf1/brpf3a/prmt6/mpnd/chd4a/brpf3b/baz1b/brd1a/smarcc1a/mysm1/tti1	45
BP	GO:0048706	embryonic skeletal system development	32/1869	238/20597	0.0158872979040874	0.196921906135027	0.178302126856259	vgll4l/dlx3b/grhl3/tinagl1/hoxc9a/dlx4b/tfap2a/irf6/pkn2a/hoxc3a/gfpt1/macc1/cxcr4a/runx3/prdm1a/ptpn11b/caspa/cyp26b1/nsd2/edn1/nkx3-2/nolc1/polr1c/pak1/itpr3/pygo2/hmgcs1/polr1d/sphk2/dhrs9/sulf1/wdr43	32
BP	GO:0010977	negative regulation of neuron projection development	11/1869	59/20597	0.0159512440842259	0.196921906135027	0.178302126856259	robo2/si:ch211-129c21.1/znf296/sema4e/sema3gb/sema6dl/sema3ab/rgma/bcl11aa/sema6e/slit2	11
BP	GO:1903706	regulation of hemopoiesis	11/1869	59/20597	0.0159512440842259	0.196921906135027	0.178302126856259	anxa1b/anxa1c/runx1/anxa1d/myb/lpar3/si:dkeyp-68b7.7/il34/gata1a/kat2a/syk	11
BP	GO:1902105	regulation of leukocyte differentiation	8/1869	37/20597	0.0160986035050952	0.197955555353166	0.179238040273079	anxa1b/anxa1c/runx1/anxa1d/myb/il34/kat2a/syk	8
BP	GO:0090130	tissue migration	15/1869	91/20597	0.0166163815765545	0.20351796490024	0.184274501031329	anxa1b/anxa1c/egfl6/plekhg6/cdh1/anxa1d/nrp1b/cxcr4a/lpxn/cd40/hspg2/syk/gja5b/robo4/reck	15
BP	GO:0040012	regulation of locomotion	40/1869	313/20597	0.0171824424611458	0.208158982180845	0.188476690966161	si:ch211-241e1.3/anxa1b/anxa1c/egfl6/shtn1/cxcr3.1/robo2/si:ch211-129c21.1/anxa1d/ildr1b/nsmfb/ptk2bb/sema4e/adam8a/ripor2/adam8b/sema3gb/sema6dl/sema3ab/rac2/rac1b/socs1a/lef1/pdgfab/tmsb1/ptk2ba/sema6e/cd40/stk10/dock8/rap2b/amotl2a/plxnc1/syk/rhogb/robo4/ap1ar/arhgap4b/sulf1/reck	40
BP	GO:0051094	positive regulation of developmental process	36/1869	276/20597	0.01719039672638	0.208158982180845	0.188476690966161	anxa1b/anxa1c/clcf1/dbnla/hoxc9a/fgfr1b/sox9b/egfl6/shtn1/arhgef2/runx1/tnfa/anxa1d/nsmfb/slitrk6/lpar3/ripor2/prdm1a/triobpa/stat3/tfec/zc4h2/utp15/fgfr1a/lef1/si:dkey-40c11.2/sec14l8/gdpd5a/llph/tnfrsf1b/jag1a/cd40/il34/plxnc1/syk/nelfb	36
BP	GO:0048871	multicellular organismal homeostasis	17/1869	108/20597	0.0173878800878761	0.208158982180845	0.188476690966161	tjp3/tnfa/stra6l/acp5a/tjp2a/exoc5/src/nxnl2/syne2a/lef1/tjp1b/rp2/tert/piezo1/uhrf1/sulf1/nrf1	17
BP	GO:0044092	negative regulation of molecular function	34/1869	258/20597	0.0175114552971598	0.208158982180845	0.188476690966161	anxa1b/anxa1c/serpinb1l4/gem/zgc:173729/timp2b/si:ch211-129c21.1/anxa1d/spink2.8/sema4e/spink2.7/serpine1/spink2.10/spink2.11/spink2.5/ripor2/serpinb14/spink2.4/timp4.2/spink2.3/setd6/spink2.9/prkar1ab/gmip/rrad/cbl/ppm1e/si:ch211-195b11.3/ppp1r26/serpini1/ptprc/ptprja/hexim1/reck	34
BP	GO:0030833	regulation of actin filament polymerization	19/1869	125/20597	0.0176072194854212	0.208158982180845	0.188476690966161	dbnla/gsnb/vill/baiap2l1a/scinlb/lmod2a/capgb/vaspa/fam49al/cdc42ep1a/cyfip2/hcls1/si:dkey-40c11.2/vaspb/tmsb1/cotl1/fam49ba/ssh2b/sptbn1	19
BP	GO:0042060	wound healing	19/1869	125/20597	0.0176072194854212	0.208158982180845	0.188476690966161	anxa1b/anxa1c/evpla/f2rl1.2/itgb3a/g6fl/itgb3b/anxa1d/mmp9/lrrc32/serpine1/fermt3b/dcbld2/ppl/dspa/si:dkey-163m14.2/f3a/im:7154036/syk	19
BP	GO:0060173	limb development	16/1869	100/20597	0.0178599654754737	0.208158982180845	0.188476690966161	sp9/fgfr1b/sox9b/hoxc8a/met/bhlha9/sall4/cyp26c1/prdm1a/tbx5a/bbs1/fgfr1a/lef1/tbx5b/kat2a/dhrs9	16
BP	GO:0010634	positive regulation of epithelial cell migration	6/1869	24/20597	0.0178667570660795	0.208158982180845	0.188476690966161	anxa1b/anxa1c/egfl6/anxa1d/cd40/syk	6
BP	GO:0048704	embryonic skeletal system morphogenesis	29/1869	213/20597	0.0179020762677424	0.208158982180845	0.188476690966161	vgll4l/dlx3b/grhl3/tinagl1/hoxc9a/dlx4b/tfap2a/irf6/pkn2a/hoxc3a/gfpt1/macc1/cxcr4a/runx3/prdm1a/ptpn11b/caspa/cyp26b1/edn1/nkx3-2/nolc1/polr1c/pak1/pygo2/hmgcs1/polr1d/sphk2/dhrs9/wdr43	29
BP	GO:0006606	protein import into nucleus	11/1869	60/20597	0.0179787251362935	0.208158982180845	0.188476690966161	nup214/pttg1ipa/ipo13b/nup188/nup93/nup155/ipo4/pom121/kpnb3/kpnb1/nup133	11
BP	GO:0051251	positive regulation of lymphocyte activation	11/1869	60/20597	0.0179787251362935	0.208158982180845	0.188476690966161	anxa1b/anxa1c/hhla2b.2/anxa1d/si:ch211-241b2.5/si:dkey-15j16.6/cd40/fam49ba/igf2b/dock8/syk	11
BP	GO:0090504	epiboly	15/1869	92/20597	0.0182406282446059	0.208158982180845	0.188476690966161	epcam/cldne/grhl3/dsg2.1/celsr2/cdh1/fzd10/slc39a10/hs2st1a/ltb4r/cyth4a/grhl1/sec14l8/g6pd/ezrb	15
BP	GO:0010517	regulation of phospholipase activity	4/1869	12/20597	0.0184673349668638	0.208158982180845	0.188476690966161	anxa1b/anxa1c/anxa1d/fgfr1a	4
BP	GO:0018215	protein phosphopantetheinylation	4/1869	12/20597	0.0184673349668638	0.208158982180845	0.188476690966161	colgalt1b/stk10/sprtn/znrf1	4
BP	GO:0031126	sno(s)RNA 3'-end processing	4/1869	12/20597	0.0184673349668638	0.208158982180845	0.188476690966161	dkc1/fbl/exosc6/exosc4	4
BP	GO:0032878	regulation of establishment or maintenance of cell polarity	4/1869	12/20597	0.0184673349668638	0.208158982180845	0.188476690966161	shtn1/ripor2/rac2/dock8	4
BP	GO:0035461	vitamin transmembrane transport	4/1869	12/20597	0.0184673349668638	0.208158982180845	0.188476690966161	stra6/slc44a4/stra6l/slc5a6b	4
BP	GO:0042119	neutrophil activation	4/1869	12/20597	0.0184673349668638	0.208158982180845	0.188476690966161	cxcl8b.1/il1b/cxcl8a/syk	4
BP	GO:0043330	response to exogenous dsRNA	4/1869	12/20597	0.0184673349668638	0.208158982180845	0.188476690966161	cgasa/tnfa/il1b/mxc	4
BP	GO:0043331	response to dsRNA	4/1869	12/20597	0.0184673349668638	0.208158982180845	0.188476690966161	cgasa/tnfa/il1b/mxc	4
BP	GO:2000249	regulation of actin cytoskeleton reorganization	4/1869	12/20597	0.0184673349668638	0.208158982180845	0.188476690966161	carmil2/ptk2bb/baiap2l1a/ptk2ba	4
BP	GO:2000515	negative regulation of CD4-positive, alpha-beta T cell activation	4/1869	12/20597	0.0184673349668638	0.208158982180845	0.188476690966161	anxa1b/anxa1c/anxa1d/lgals9l1	4
BP	GO:0000302	response to reactive oxygen species	7/1869	31/20597	0.0188840394337592	0.212087533135108	0.192033781207447	anxa1b/anxa1c/apodb/anxa1d/ccs/prdx1/sesn4	7
BP	GO:0018216	peptidyl-arginine methylation	5/1869	18/20597	0.0192177690969626	0.212195405972105	0.192131454222319	prmt7/prmt3/prmt5/prmt6/prmt1	5
BP	GO:0036065	fucosylation	5/1869	18/20597	0.0192177690969626	0.212195405972105	0.192131454222319	fut9b.6/fut9b.4/zgc:165582/fut7/slc35c1	5
BP	GO:0042130	negative regulation of T cell proliferation	5/1869	18/20597	0.0192177690969626	0.212195405972105	0.192131454222319	hhla2b.2/si:ch211-241b2.5/si:dkey-15j16.6/lgals9l1/tnfrsf21	5
BP	GO:0042127	regulation of cell population proliferation	46/1869	372/20597	0.019414972234766	0.212195405972105	0.192131454222319	anxa1b/anxa1c/fgfr1b/hhla2b.2/il11b/tfap2a/tfap2c/erbb3a/hbegfb/runx1/anxa1d/ptk2bb/erbb3b/fbn2b/mmp9/tmem127/si:ch211-241b2.5/tbx20/tbx16l/si:dkey-15j16.6/lgals9l1/epor/vip/dab2ipb/stat3/tgfb2/tnfrsf9a/fgfr3/bbs1/tbx3a/tnfrsf21/gnl3/si:ch1073-443f11.2/fgfr1a/lef1/pdgfab/ptk2ba/cd40/il34/chd8/igf2b/irf1b/wt1b/syk/stat5b/eapp	46
BP	GO:0009124	nucleoside monophosphate biosynthetic process	10/1869	53/20597	0.0194393091295564	0.212195405972105	0.192131454222319	gart/impdh1b/ampd2a/pfas/ppat/aprt/cad/umps/adss2/hprt1	10
BP	GO:0044843	cell cycle G1/S phase transition	10/1869	53/20597	0.0194393091295564	0.212195405972105	0.192131454222319	anxa1b/anxa1c/anxa1d/cdk17/cxcr4a/pla2g4aa/cdk5/ccnd2a/rb1/usp37	10
BP	GO:0048846	axon extension involved in axon guidance	10/1869	53/20597	0.0194393091295564	0.212195405972105	0.192131454222319	col4a5/robo2/si:ch211-129c21.1/sema4e/sema3gb/sema6dl/sema3ab/arl3l2/hnrnpr/sema6e	10
BP	GO:1902284	neuron projection extension involved in neuron projection guidance	10/1869	53/20597	0.0194393091295564	0.212195405972105	0.192131454222319	col4a5/robo2/si:ch211-129c21.1/sema4e/sema3gb/sema6dl/sema3ab/arl3l2/hnrnpr/sema6e	10
BP	GO:0019221	cytokine-mediated signaling pathway	28/1869	206/20597	0.0201229780426683	0.21887119492079	0.198176019762822	ifngr1/ccl25a/dicp2.2/g6fl/prlra/ccl19a.1/crlf1a/ikbkb/ccl34a.3/ccl34a.4/il1b/m17/il13ra2/ccl34b.8/il12rb2/epor/lifrb/il12rb2l/il2rgb/cxcl18b/stat3/il6r/socs1a/samhd1/f3a/il4r.1/irf5/stat5b	28
BP	GO:0051170	import into nucleus	11/1869	61/20597	0.0201915888596164	0.21887119492079	0.198176019762822	nup214/pttg1ipa/ipo13b/nup188/nup93/nup155/ipo4/pom121/kpnb3/kpnb1/nup133	11
BP	GO:1903131	mononuclear cell differentiation	14/1869	85/20597	0.0203529310891188	0.219854057702252	0.199065948810241	anxa1b/anxa1c/runx1/anxa1d/agtpbp1/tbl3/rac2/pak1/gemin5/il34/gata1a/kat2a/ikzf1/syk	14
BP	GO:0060216	definitive hemopoiesis	12/1869	69/20597	0.0205280845721129	0.220978792746862	0.200084335512562	runx1/znf574/myb/gar1/dkc1/kri1/gfi1b/tfec/cbl/adtrp1/npas4l/smarcc1a	12
BP	GO:0048701	embryonic cranial skeleton morphogenesis	27/1869	198/20597	0.021340940969437	0.228936783985926	0.207289865822916	vgll4l/dlx3b/grhl3/tinagl1/dlx4b/tfap2a/irf6/pkn2a/gfpt1/macc1/cxcr4a/runx3/prdm1a/ptpn11b/caspa/cyp26b1/edn1/nkx3-2/nolc1/polr1c/pak1/pygo2/hmgcs1/polr1d/sphk2/dhrs9/wdr43	27
BP	GO:0043049	otic placode formation	6/1869	25/20597	0.0217500079416228	0.229636649773031	0.207923556410236	dlx3b/sox9b/dlx4b/tfap2a/tfap2c/sox3	6
BP	GO:0002697	regulation of immune effector process	8/1869	39/20597	0.0218426101890292	0.229636649773031	0.207923556410236	anxa1b/anxa1c/trpm4b.2/anxa1d/cxcl8a/mmp9/cd40/syk	8
BP	GO:0009126	purine nucleoside monophosphate metabolic process	8/1869	39/20597	0.0218426101890292	0.229636649773031	0.207923556410236	gart/impdh1b/ampd2a/pfas/ppat/aprt/adss2/hprt1	8
BP	GO:0009167	purine ribonucleoside monophosphate metabolic process	8/1869	39/20597	0.0218426101890292	0.229636649773031	0.207923556410236	gart/impdh1b/ampd2a/pfas/ppat/aprt/adss2/hprt1	8
BP	GO:0001817	regulation of cytokine production	15/1869	94/20597	0.0218490672879515	0.229636649773031	0.207923556410236	anxa1b/anxa1c/cgasa/zgc:172120/trpm4b.2/vtcn1/anxa1d/zbtb16b/sting1/lgals9l1/zgc:153911/cd40/zbtb16a/kat2a/sulf1	15
BP	GO:0007160	cell-matrix adhesion	15/1869	94/20597	0.0218490672879515	0.229636649773031	0.207923556410236	itgb6/fermt1/itga3a/itgb3a/itgb3b/itga4/itga6b/itgb4/itgb1b/fermt3b/nid2a/itga11a/itgb7/im:7154036/robo4	15
BP	GO:0051092	positive regulation of NF-kappaB transcription factor activity	7/1869	32/20597	0.0223313870675364	0.23313068848022	0.211087219331428	card11/ikbkb/ripk4/malt1/cd40/terf2ip/bcl10	7
BP	GO:0071222	cellular response to lipopolysaccharide	7/1869	32/20597	0.0223313870675364	0.23313068848022	0.211087219331428	hhla2b.2/il1b/si:ch211-241b2.5/si:dkey-15j16.6/il13/cxcl18b/ldlra	7
BP	GO:0031345	negative regulation of cell projection organization	11/1869	62/20597	0.0225988812529627	0.234924514153204	0.212711431380661	robo2/si:ch211-129c21.1/znf296/sema4e/sema3gb/sema6dl/sema3ab/rgma/bcl11aa/sema6e/slit2	11
BP	GO:0043087	regulation of GTPase activity	34/1869	263/20597	0.0226542443735009	0.234924514153204	0.212711431380661	ccl25a/ccl19a.1/si:ch211-129c21.1/arhgap25/ccl34a.3/ccl34a.4/sema4e/ripor2/ccl34b.8/zgc:92360/ralgds/si:dkey-91m11.5/dab2ipb/tbc1d4/ralbp1/asap3/rgl2/arhgap12a/gmip/tbc1d2b/arhgap27/elmod2/ralgapb/rasal3/rgl1/arhgap45b/rangap1b/dock8/dock11/plxnc1/arhgap15/si:dkey-33c9.6/myo9aa/rapgef3	34
BP	GO:0098542	defense response to other organism	46/1869	377/20597	0.0239478819268697	0.243335497595664	0.22032712161126	cgasa/ccl25a/nos2a/c7b/zgc:162941/duox/ccl19a.1/tnfa/mxf/ripk2/ptk2bb/ccl34a.3/ccl34a.4/il1b/hamp/saa/ptx3a/tnfaip8l2b/sting1/ccl34b.8/acod1/tnk1/cyldl/prmt7/pglyrp5/cfbl/ptpn6/hck/src/rac2/caspa/mxc/socs1a/samhd1/ptk2ba/cd40/ch25h/tnfaip8l2a/irf1b/ppp1r14bb/syk/irf5/hsp90b1/ilf3b/serinc5/agbl5	46
BP	GO:0006188	IMP biosynthetic process	5/1869	19/20597	0.0241784638431983	0.243335497595664	0.22032712161126	gart/ampd2a/pfas/ppat/hprt1	5
BP	GO:0045619	regulation of lymphocyte differentiation	5/1869	19/20597	0.0241784638431983	0.243335497595664	0.22032712161126	anxa1b/anxa1c/anxa1d/kat2a/syk	5
BP	GO:0050777	negative regulation of immune response	5/1869	19/20597	0.0241784638431983	0.243335497595664	0.22032712161126	anxa1b/anxa1c/anxa1d/socs1a/samhd1	5
BP	GO:1903036	positive regulation of response to wounding	5/1869	19/20597	0.0241784638431983	0.243335497595664	0.22032712161126	anxa1b/anxa1c/clcf1/anxa1d/si:dkey-163m14.2	5
BP	GO:0048638	regulation of developmental growth	20/1869	138/20597	0.02436801314198	0.243335497595664	0.22032712161126	dbnla/shtn1/runx1/robo2/si:ch211-129c21.1/nsmfb/sema4e/pard3ab/tbx20/sema3gb/sema6dl/sema3ab/ruvbl2/arl3l2/si:dkey-40c11.2/sec14l8/pik3cd/sema6e/ruvbl1/slit2	20
BP	GO:0019369	arachidonic acid metabolic process	4/1869	13/20597	0.0247950346312522	0.243335497595664	0.22032712161126	alox5b.2/alox5a/ptgs2a/ptgs2b	4
BP	GO:0036230	granulocyte activation	4/1869	13/20597	0.0247950346312522	0.243335497595664	0.22032712161126	cxcl8b.1/il1b/cxcl8a/syk	4
BP	GO:0043144	sno(s)RNA processing	4/1869	13/20597	0.0247950346312522	0.243335497595664	0.22032712161126	dkc1/fbl/exosc6/exosc4	4
BP	GO:0060191	regulation of lipase activity	4/1869	13/20597	0.0247950346312522	0.243335497595664	0.22032712161126	anxa1b/anxa1c/anxa1d/fgfr1a	4
BP	GO:0060323	head morphogenesis	4/1869	13/20597	0.0247950346312522	0.243335497595664	0.22032712161126	grhl3/cyp26b1/edn1/jag1b	4
BP	GO:0060351	cartilage development involved in endochondral bone morphogenesis	4/1869	13/20597	0.0247950346312522	0.243335497595664	0.22032712161126	mmp9/prdm1a/edn1/jag1b	4
BP	GO:0071384	cellular response to corticosteroid stimulus	4/1869	13/20597	0.0247950346312522	0.243335497595664	0.22032712161126	anxa1b/anxa1c/anxa1d/sstr5	4
BP	GO:0071385	cellular response to glucocorticoid stimulus	4/1869	13/20597	0.0247950346312522	0.243335497595664	0.22032712161126	anxa1b/anxa1c/anxa1d/sstr5	4
BP	GO:0071715	icosanoid transport	4/1869	13/20597	0.0247950346312522	0.243335497595664	0.22032712161126	anxa1b/anxa1c/anxa1d/slco3a1a	4
BP	GO:0072678	T cell migration	4/1869	13/20597	0.0247950346312522	0.243335497595664	0.22032712161126	ccl25a/ripor2/socs1a/dock8	4
BP	GO:2000514	regulation of CD4-positive, alpha-beta T cell activation	4/1869	13/20597	0.0247950346312522	0.243335497595664	0.22032712161126	anxa1b/anxa1c/anxa1d/lgals9l1	4
BP	GO:0048762	mesenchymal cell differentiation	29/1869	219/20597	0.0250986507779286	0.243901459862129	0.220839569808678	ovol1a/tfap2a/tfap2c/si:ch211-129c21.1/erbb3b/sema4e/pard3ab/cxcr4a/sema3gb/nrg1/kctd15a/polr1b/prdm1a/sh3pxd2aa/sema6dl/sema3ab/stat3/tfec/edn1/lef1/pak1/esf1/prrx1a/sema6e/hmgcs1/rcc2/dhrs9/nrg2a/dmxl2	29
BP	GO:0071697	ectodermal placode morphogenesis	8/1869	40/20597	0.0251988799035147	0.243901459862129	0.220839569808678	dlx3b/sox9b/dlx4b/tfap2a/tfap2c/sox3/fzd8a/fgfr1a	8
BP	GO:0002696	positive regulation of leukocyte activation	11/1869	63/20597	0.0252094167382438	0.243901459862129	0.220839569808678	anxa1b/anxa1c/hhla2b.2/anxa1d/si:ch211-241b2.5/si:dkey-15j16.6/cd40/fam49ba/igf2b/dock8/syk	11
BP	GO:0050867	positive regulation of cell activation	11/1869	63/20597	0.0252094167382438	0.243901459862129	0.220839569808678	anxa1b/anxa1c/hhla2b.2/anxa1d/si:ch211-241b2.5/si:dkey-15j16.6/cd40/fam49ba/igf2b/dock8/syk	11
BP	GO:0034504	protein localization to nucleus	12/1869	71/20597	0.0252447026922551	0.243901459862129	0.220839569808678	nup214/pttg1ipa/nol8/ipo13b/nup188/nup93/nup155/ipo4/pom121/kpnb3/kpnb1/nup133	12
BP	GO:0055123	digestive system development	24/1869	174/20597	0.0254240707806589	0.244873944887399	0.2217201023596	ap1m2/myo5b/agr2/hoxc8a/met/ptgs2a/wdr55/tbx20/wwtr1/klf5a/cc2d1a/utp25/pwp2h/rbm19/mphosph10/ruvbl2/utp3/med24/jag1b/urb1/pes/chd8/rps6ka3a/dhrs9	24
BP	GO:0008064	regulation of actin polymerization or depolymerization	19/1869	130/20597	0.025610490997127	0.245151499975575	0.221971413468216	dbnla/gsnb/vill/baiap2l1a/scinlb/lmod2a/capgb/vaspa/fam49al/cdc42ep1a/cyfip2/hcls1/si:dkey-40c11.2/vaspb/tmsb1/cotl1/fam49ba/ssh2b/sptbn1	19
BP	GO:0030832	regulation of actin filament length	19/1869	130/20597	0.025610490997127	0.245151499975575	0.221971413468216	dbnla/gsnb/vill/baiap2l1a/scinlb/lmod2a/capgb/vaspa/fam49al/cdc42ep1a/cyfip2/hcls1/si:dkey-40c11.2/vaspb/tmsb1/cotl1/fam49ba/ssh2b/sptbn1	19
BP	GO:0002687	positive regulation of leukocyte migration	6/1869	26/20597	0.0261644876124459	0.247651826309386	0.224235323623786	adam8a/ripor2/adam8b/rac2/socs1a/dock8	6
BP	GO:0003206	cardiac chamber morphogenesis	7/1869	33/20597	0.0261901159935031	0.247651826309386	0.224235323623786	myo5b/wwtr1/nrg1/tbx5a/npnta/tbx5b/nrg2a	7
BP	GO:0010632	regulation of epithelial cell migration	7/1869	33/20597	0.0261901159935031	0.247651826309386	0.224235323623786	anxa1b/anxa1c/egfl6/anxa1d/cd40/syk/reck	7
BP	GO:0060788	ectodermal placode formation	7/1869	33/20597	0.0261901159935031	0.247651826309386	0.224235323623786	dlx3b/sox9b/dlx4b/tfap2a/tfap2c/sox3/fzd8a	7
BP	GO:0031589	cell-substrate adhesion	21/1869	148/20597	0.0265015281053819	0.249837133138919	0.226214000669863	itgb6/fermt1/agr2/egfl6/itga3a/itgb3a/itgb3b/itga4/itga6b/itgb4/itgb1b/triobpa/lpxn/fermt3b/nid2a/itga11a/itgb7/parvaa/im:7154036/robo4/ap1ar	21
BP	GO:0006721	terpenoid metabolic process	10/1869	56/20597	0.0277622353043133	0.260145524191923	0.235547690787388	dhrs13a.2/cyp26a1/cyp26c1/rdh5/cyp26b1/lef1/tle3a/hmgcs1/fdft1/dhrs9	10
BP	GO:0009161	ribonucleoside monophosphate metabolic process	10/1869	56/20597	0.0277622353043133	0.260145524191923	0.235547690787388	gart/impdh1b/ampd2a/pfas/ppat/aprt/cad/umps/adss2/hprt1	10
BP	GO:0021545	cranial nerve development	12/1869	72/20597	0.027879470716179	0.260459559753853	0.235832032990343	dlx3b/dlx4b/met/robo2/egr2b/erbb3b/tbx5a/cdk5/cad/fgfr1a/tbx5b/rb1	12
BP	GO:0001570	vasculogenesis	11/1869	64/20597	0.0280317259185595	0.261097902193529	0.236410017516751	hoxc9a/fbn2b/cxcl8a/tbx20/wwtr1/nrp1b/cxcr4a/ccm2/npas4l/sulf1/wdr43	11
BP	GO:0090066	regulation of anatomical structure size	42/1869	343/20597	0.0283602455940966	0.263369325502193	0.238466668373299	myo5b/dbnla/gsnb/si:dkey-63b1.1/vill/trpm4b.2/shtn1/zgc:153039/robo2/si:ch211-129c21.1/nsmfb/slc12a6/oxtrb/sema4e/pard3ab/baiap2l1a/sema3gb/sema6dl/scinlb/lmod2a/sema3ab/stat3/capgb/vaspa/fam49al/edn1/arl3l2/cdc42ep1a/cyfip2/hcls1/si:dkey-40c11.2/pik3cd/vaspb/tmsb1/sema6e/cotl1/fam49ba/si:ch211-178n15.1/ssh2b/sptbn1/piezo1/slit2	42
BP	GO:0043628	ncRNA 3'-end processing	8/1869	41/20597	0.028898795943735	0.266931418523698	0.241691950792406	dkc1/exosc9/fbl/gnl3/ints2/exosc6/ints5/exosc4	8
BP	GO:0051270	regulation of cellular component movement	39/1869	315/20597	0.0289154252788448	0.266931418523698	0.241691950792406	si:ch211-241e1.3/anxa1b/anxa1c/egfl6/shtn1/cxcr3.1/si:ch211-129c21.1/anxa1d/ildr1b/nsmfb/ptk2bb/sema4e/adam8a/ripor2/adam8b/sema3gb/sema6dl/sema3ab/rac2/rac1b/socs1a/lef1/pdgfab/tmsb1/ptk2ba/sema6e/cd40/stk10/dock8/rap2b/amotl2a/plxnc1/syk/rhogb/robo4/ap1ar/arhgap4b/sulf1/reck	39
BP	GO:0001816	cytokine production	16/1869	106/20597	0.0294121111322611	0.270338965328095	0.244777299977324	anxa1b/anxa1c/cgasa/zgc:172120/trpm4b.2/vtcn1/anxa1d/zbtb16b/sting1/lgals9l1/zgc:153911/cd40/zbtb16a/kat2a/nfatc3b/sulf1	16
BP	GO:0016075	rRNA catabolic process	5/1869	20/20597	0.0298928331960349	0.270338965328095	0.244777299977324	exosc9/dis3/exosc6/exosc4/rnaset2	5
BP	GO:0019217	regulation of fatty acid metabolic process	5/1869	20/20597	0.0298928331960349	0.270338965328095	0.244777299977324	anxa1b/anxa1c/anxa1d/mlycd/tysnd1	5
BP	GO:0031638	zymogen activation	5/1869	20/20597	0.0298928331960349	0.270338965328095	0.244777299977324	runx1/serpine1/plaua/cyfip2/plat	5
BP	GO:0032945	negative regulation of mononuclear cell proliferation	5/1869	20/20597	0.0298928331960349	0.270338965328095	0.244777299977324	hhla2b.2/si:ch211-241b2.5/si:dkey-15j16.6/lgals9l1/tnfrsf21	5
BP	GO:0050672	negative regulation of lymphocyte proliferation	5/1869	20/20597	0.0298928331960349	0.270338965328095	0.244777299977324	hhla2b.2/si:ch211-241b2.5/si:dkey-15j16.6/lgals9l1/tnfrsf21	5
BP	GO:0070664	negative regulation of leukocyte proliferation	5/1869	20/20597	0.0298928331960349	0.270338965328095	0.244777299977324	hhla2b.2/si:ch211-241b2.5/si:dkey-15j16.6/lgals9l1/tnfrsf21	5
BP	GO:0006470	protein dephosphorylation	27/1869	204/20597	0.0299971275690451	0.27049583729652	0.244919339053439	ptprz1a/ptprt/ppm1j/ptprub/ptpn11b/ptpn6/ptprfb/eya2/ptpn22/dusp12/ptpra/ptprk/ublcp1/ppp2r5a/ptprr/ptpn9a/ppm1e/ctdp1/ssh2b/ptpn9b/ppp4r3b/ppp1r8b/ptprc/ptpn4a/ptprja/ppm1g/dusp5	27
BP	GO:0002064	epithelial cell development	17/1869	115/20597	0.0303397810189867	0.27169372275336	0.24600395949449	gcga/tjp3/kdf1a/fbn2b/inf2/wwtr1/tjp2a/srebf1/myh9a/tnfrsf21/f11r.1/mpped2/cldn5a/tjp1b/thada/npas4l/brca2	17
BP	GO:0007173	epidermal growth factor receptor signaling pathway	7/1869	34/20597	0.0304793022310905	0.27169372275336	0.24600395949449	hbegfb/ptk2bb/fam83b/src/cbl/ptk2ba/si:ch73-173h19.3	7
BP	GO:0009620	response to fungus	7/1869	34/20597	0.0304793022310905	0.27169372275336	0.24600395949449	duox/ppp1r3c2b/dgat1b/src/rac2/limk1a/nap1l1	7
BP	GO:0060349	bone morphogenesis	7/1869	34/20597	0.0304793022310905	0.27169372275336	0.24600395949449	mmp9/prdm1a/cyp26b1/edn1/jag1b/kat2a/atp2b1a	7
BP	GO:0031347	regulation of defense response	15/1869	98/20597	0.0306438219936501	0.272379800634987	0.246625165879722	anxa1b/anxa1c/cgasa/anxa1d/cxcl8a/mmp9/ggt1a/sting1/il13/setd6/socs1a/samhd1/fem1a/irf1b/brd4	15
BP	GO:2000045	regulation of G1/S transition of mitotic cell cycle	6/1869	27/20597	0.0311350500263058	0.275095347966758	0.249083946999288	anxa1b/anxa1c/anxa1d/pla2g4aa/ccnd2a/rb1	6
BP	GO:1904888	cranial skeletal system development	34/1869	270/20597	0.0317707409080323	0.275095347966758	0.249083946999288	vgll4l/dlx3b/grhl3/tinagl1/dlx4b/tfap2a/irf6/pkn2a/gfpt1/macc1/cxcr4a/myo1hb/mvp/runx3/prdm1a/ptpn11b/caspa/cyp26b1/edn1/nkx3-2/nolc1/polr1c/pak1/mapk3/jag1b/prrx1a/pygo2/hmgcs1/usp37/polr1d/sphk2/dhrs9/mysm1/wdr43	34
BP	GO:0002694	regulation of leukocyte activation	16/1869	107/20597	0.031777818962269	0.275095347966758	0.249083946999288	anxa1b/anxa1c/hhla2b.2/anxa1d/tnxba/si:ch211-241b2.5/ripor2/si:dkey-15j16.6/lgals9l1/tnfrsf21/cd40/fam49ba/igf2b/dock8/kat2a/syk	16
BP	GO:0040013	negative regulation of locomotion	14/1869	90/20597	0.0318092003169932	0.275095347966758	0.249083946999288	robo2/si:ch211-129c21.1/ildr1b/sema4e/ripor2/sema3gb/sema6dl/sema3ab/lef1/sema6e/rap2b/ap1ar/arhgap4b/sulf1	14
BP	GO:0010769	regulation of cell morphogenesis involved in differentiation	4/1869	14/20597	0.0322757319215258	0.275095347966758	0.249083946999288	dbnla/triobpa/si:dkey-40c11.2/ap1ar	4
BP	GO:0016074	sno(s)RNA metabolic process	4/1869	14/20597	0.0322757319215258	0.275095347966758	0.249083946999288	dkc1/fbl/exosc6/exosc4	4
BP	GO:0030204	chondroitin sulfate metabolic process	4/1869	14/20597	0.0322757319215258	0.275095347966758	0.249083946999288	chpfa/chst11/csgalnact2/chst7	4
BP	GO:0031960	response to corticosteroid	4/1869	14/20597	0.0322757319215258	0.275095347966758	0.249083946999288	anxa1b/anxa1c/anxa1d/sstr5	4
BP	GO:0042509	regulation of tyrosine phosphorylation of STAT protein	4/1869	14/20597	0.0322757319215258	0.275095347966758	0.249083946999288	clcf1/crlf1a/socs1a/cd40	4
BP	GO:0045580	regulation of T cell differentiation	4/1869	14/20597	0.0322757319215258	0.275095347966758	0.249083946999288	anxa1b/anxa1c/anxa1d/kat2a	4
BP	GO:0048339	paraxial mesoderm development	4/1869	14/20597	0.0322757319215258	0.275095347966758	0.249083946999288	tbx16l/pcdh10b/kmt2a/gadd45aa	4
BP	GO:0051384	response to glucocorticoid	4/1869	14/20597	0.0322757319215258	0.275095347966758	0.249083946999288	anxa1b/anxa1c/anxa1d/sstr5	4
BP	GO:0051865	protein autoubiquitination	4/1869	14/20597	0.0322757319215258	0.275095347966758	0.249083946999288	mib2/ube3d/rnf146/uhrf1	4
BP	GO:0090303	positive regulation of wound healing	4/1869	14/20597	0.0322757319215258	0.275095347966758	0.249083946999288	anxa1b/anxa1c/anxa1d/si:dkey-163m14.2	4
BP	GO:1901534	positive regulation of hematopoietic progenitor cell differentiation	4/1869	14/20597	0.0322757319215258	0.275095347966758	0.249083946999288	tnfa/tnfrsf1b/jag1a/nelfb	4
BP	GO:0051090	regulation of DNA-binding transcription factor activity	13/1869	82/20597	0.0328618147629623	0.279325425485179	0.252914053223144	sox19a/sox3/card11/ikbkb/pprc1/ppargc1a/ripk4/malt1/setd6/cd40/terf2ip/bcl10/lpar5a	13
BP	GO:0001755	neural crest cell migration	18/1869	125/20597	0.0333155868645298	0.282410873938834	0.255707759786266	ovol1a/si:ch211-129c21.1/erbb3b/sema4e/pard3ab/cxcr4a/sema3gb/nrg1/polr1b/sh3pxd2aa/sema6dl/sema3ab/lef1/pak1/sema6e/rcc2/nrg2a/dmxl2	18
BP	GO:0043547	positive regulation of GTPase activity	27/1869	206/20597	0.0334103459092938	0.282444527510361	0.255738231273656	ccl25a/ccl19a.1/si:ch211-129c21.1/arhgap25/ccl34a.3/ccl34a.4/sema4e/ccl34b.8/zgc:92360/ralgds/si:dkey-91m11.5/tbc1d4/ralbp1/asap3/rgl2/gmip/tbc1d2b/elmod2/ralgapb/rgl1/arhgap45b/rangap1b/dock8/dock11/si:dkey-33c9.6/myo9aa/rapgef3	27
BP	GO:0010975	regulation of neuron projection development	24/1869	179/20597	0.0341761839319246	0.286446076175593	0.259361416990944	clcf1/dbnla/shtn1/robo2/si:ch211-129c21.1/nsmfb/znf296/sema4e/col12a1b/pard3ab/ogg1/sema3gb/ror1/sema6dl/sema3ab/lzts1/pak1/si:dkey-40c11.2/pik3cd/rgma/bcl11aa/sema6e/plxnc1/slit2	24
BP	GO:0042063	gliogenesis	24/1869	179/20597	0.0341761839319246	0.286446076175593	0.259361416990944	icn2/anxa1b/anxa1c/sox9b/timp2b/egr2b/anxa1d/itga6b/erbb3b/mmp9/pard3ab/fzd8a/nrg1/kmt2a/pals2b/stat3/ypel3/dcaf8/pes/il34/hmgcs1/wt1b/prmt6/arhgef10	24
BP	GO:0050865	regulation of cell activation	16/1869	108/20597	0.0342804170273809	0.286446076175593	0.259361416990944	anxa1b/anxa1c/hhla2b.2/anxa1d/tnxba/si:ch211-241b2.5/ripor2/si:dkey-15j16.6/lgals9l1/tnfrsf21/cd40/fam49ba/igf2b/dock8/kat2a/syk	16
BP	GO:0003333	amino acid transmembrane transport	11/1869	66/20597	0.0343440650638046	0.286446076175593	0.259361416990944	slc25a15a/slc7a5/slc7a11/si:dkeyp-120h9.1/slc25a38a/slc1a4/slc7a3a/slc38a9/slc7a3b/slc38a5a/slc7a6	11
BP	GO:0060348	bone development	11/1869	66/20597	0.0343440650638046	0.286446076175593	0.259361416990944	si:ch211-129c21.1/sema4e/mmp9/prdm1a/src/cyp26b1/edn1/jag1b/kat2a/sulf1/atp2b1a	11
BP	GO:0007169	transmembrane receptor protein tyrosine kinase signaling pathway	48/1869	406/20597	0.035056746368575	0.291608390247692	0.264035612953298	dok1a/sp9/fgfr1b/efnb3b/efna3b/met/erbb3a/hbegfb/htra1a/ptk2bb/erbb3b/epha2b/fam83b/baiap2l1a/nrp1b/sall4/tnk1/mst1ra/nrg1/ror1/hck/dab2ipb/src/si:ch73-40a2.1/blnk/stat3/ddr2l/fgfr3/igf1ra/cad/insrb/fgfr1a/rerea/dok2/pdgfab/cbl/grb10a/efna1a/ptk2ba/si:ch73-173h19.3/igf2b/efna1b/syk/cd63/epha7/stat5b/sulf1/bcar1	48
BP	GO:0061387	regulation of extent of cell growth	15/1869	100/20597	0.0359059326574067	0.297875617325846	0.269710247835004	dbnla/shtn1/robo2/si:ch211-129c21.1/nsmfb/sema4e/pard3ab/sema3gb/sema6dl/sema3ab/arl3l2/si:dkey-40c11.2/pik3cd/sema6e/slit2	15
BP	GO:0003208	cardiac ventricle morphogenesis	5/1869	21/20597	0.0363887384360863	0.297908855985959	0.269740343642568	wwtr1/nrg1/tbx5a/tbx5b/nrg2a	5
BP	GO:0016601	Rac protein signal transduction	5/1869	21/20597	0.0363887384360863	0.297908855985959	0.269740343642568	arhgap17a/rac2/rac1b/rhogb/robo4	5
BP	GO:0050650	chondroitin sulfate proteoglycan biosynthetic process	5/1869	21/20597	0.0363887384360863	0.297908855985959	0.269740343642568	chpfa/chst11/csgalnact2/chst7/b3gat3	5
BP	GO:0051492	regulation of stress fiber assembly	5/1869	21/20597	0.0363887384360863	0.297908855985959	0.269740343642568	arhgef10lb/tesk1a/limk1a/arhgef10/fhod1	5
BP	GO:0062013	positive regulation of small molecule metabolic process	5/1869	21/20597	0.0363887384360863	0.297908855985959	0.269740343642568	anxa1b/anxa1c/nos2a/anxa1d/mlycd	5
BP	GO:0002699	positive regulation of immune effector process	6/1869	28/20597	0.0366827947539631	0.298582019564166	0.270349856825088	anxa1b/anxa1c/anxa1d/mmp9/cd40/syk	6
BP	GO:0034311	diol metabolic process	6/1869	28/20597	0.0366827947539631	0.298582019564166	0.270349856825088	degs2/acer1/sptlc3/sgpp1b/sptlc2a/sphk2	6
BP	GO:0022603	regulation of anatomical structure morphogenesis	49/1869	417/20597	0.0367588921546369	0.298582019564166	0.270349856825088	anxa1b/anxa1c/dbnla/hoxc9a/egfl6/shtn1/robo2/si:ch211-129c21.1/anxa1d/nsmfb/ptk2bb/ezra/sema4e/fmnl2a/serpine1/pard3ab/sema3gb/sema6dl/triobpa/dab2ipb/sema3ab/rac2/stat3/ism1/brwd3/rhof/fmnl1a/thbs1b/utp15/lzts1/rac1b/myh9b/rhobtb3/cdc42ep1a/pak1/si:dkey-40c11.2/sec14l8/pik3cd/ptk2ba/sema6e/cd40/amotl2a/iars1/plxnc1/slit2/rhogb/ezrb/ap1ar/reck	49
BP	GO:0044087	regulation of cellular component biogenesis	41/1869	340/20597	0.0370839768241206	0.300438155989165	0.272030487887464	selenow2b/dbnla/gsnb/eps8l1b/vill/pmepa1/ezra/slitrk6/ripor2/baiap2l1a/arhgef10lb/gpatch4/scinlb/lmod2a/tesk1a/abcc4/limk1a/capgb/vaspa/plk4/fam49al/cdc42ep1a/cyfip2/hcls1/si:dkey-40c11.2/vaspb/tmsb1/urb1/cotl1/fam49ba/tmem39a/ssh2b/pinx1/pan2/sptbn1/setdb1b/dock11/mtm1/arhgef10/ezrb/fhod1	41
BP	GO:0071526	semaphorin-plexin signaling pathway	9/1869	51/20597	0.0382889324883277	0.307922688322269	0.27880732678624	met/si:ch211-129c21.1/sema4e/nrp1b/sema3gb/sema6dl/sema3ab/sema6e/plxnc1	9
BP	GO:0072676	lymphocyte migration	10/1869	59/20597	0.0383506017213228	0.307922688322269	0.27880732678624	ccl25a/ccl19a.1/ccl34a.3/ccl34a.4/ripor2/ccl34b.8/socs1a/ch25h/stk10/dock8	10
BP	GO:0014031	mesenchymal cell development	23/1869	172/20597	0.03850270837588	0.307922688322269	0.27880732678624	ovol1a/tfap2a/tfap2c/si:ch211-129c21.1/erbb3b/sema4e/pard3ab/cxcr4a/sema3gb/nrg1/polr1b/prdm1a/sh3pxd2aa/sema6dl/sema3ab/lef1/pak1/esf1/sema6e/rcc2/dhrs9/nrg2a/dmxl2	23
BP	GO:0014032	neural crest cell development	23/1869	172/20597	0.03850270837588	0.307922688322269	0.27880732678624	ovol1a/tfap2a/tfap2c/si:ch211-129c21.1/erbb3b/sema4e/pard3ab/cxcr4a/sema3gb/nrg1/polr1b/prdm1a/sh3pxd2aa/sema6dl/sema3ab/lef1/pak1/esf1/sema6e/rcc2/dhrs9/nrg2a/dmxl2	23
BP	GO:0048864	stem cell development	23/1869	172/20597	0.03850270837588	0.307922688322269	0.27880732678624	ovol1a/tfap2a/tfap2c/si:ch211-129c21.1/erbb3b/sema4e/pard3ab/cxcr4a/sema3gb/nrg1/polr1b/prdm1a/sh3pxd2aa/sema6dl/sema3ab/lef1/pak1/esf1/sema6e/rcc2/dhrs9/nrg2a/dmxl2	23
BP	GO:0043085	positive regulation of catalytic activity	56/1869	487/20597	0.0388457625234994	0.309869659514376	0.280570203813453	fgfr1b/ccl25a/nos2a/met/erbb3a/hbegfb/ccl19a.1/si:ch211-129c21.1/arhgap25/apoeb/erbb3b/ccl34a.3/ccl34a.4/casp10/sema4e/fas/ccl34b.8/uacab/mst1ra/zgc:92360/ralgds/nrg1/ror1/si:dkey-91m11.5/tbc1d4/ralbp1/si:ch73-40a2.1/parm1/ddr2l/asap3/fgfr3/igf1ra/edn1/nvl/rgl2/insrb/fgfr1a/cyfip2/gmip/pdgfab/rb1/tbc1d2b/elmod2/ralgapb/bbc3/rgl1/arhgap45b/igf2b/rangap1b/dock8/dock11/si:dkey-33c9.6/epha7/casp22/my…	56
BP	GO:0030516	regulation of axon extension	13/1869	84/20597	0.0390282964329175	0.310529489009735	0.281167643705713	dbnla/shtn1/robo2/si:ch211-129c21.1/nsmfb/sema4e/sema3gb/sema6dl/sema3ab/arl3l2/si:dkey-40c11.2/sema6e/slit2	13
BP	GO:0050770	regulation of axonogenesis	16/1869	110/20597	0.0397118200591116	0.31516191888749	0.285362058212091	dbnla/shtn1/robo2/si:ch211-129c21.1/nsmfb/sema4e/pard3ab/sema3gb/sema6dl/sema3ab/pak1/si:dkey-40c11.2/pik3cd/sema6e/plxnc1/slit2	16
BP	GO:0007586	digestion	7/1869	36/20597	0.0404149907872284	0.318363746539731	0.288261139840065	myo5b/capn9/anxa2b/tnfa/f11r.1/tert/uhrf1	7
BP	GO:0009617	response to bacterium	28/1869	219/20597	0.0405039799500825	0.318363746539731	0.288261139840065	irg1l/hhla2b.2/nos2a/zgc:162941/duox/cxcl8b.1/tnfa/ripk2/il1b/cxcl8a/mmp9/hamp/saa/si:ch211-241b2.5/si:dkey-15j16.6/gpr84/acod1/mpx/pglyrp5/cfbl/il13/cxcl18b/rac2/lect2.1/f5/ldlra/rhogb/hsp90b1	28
BP	GO:0010569	regulation of double-strand break repair via homologous recombination	4/1869	15/20597	0.0409339436245235	0.318363746539731	0.288261139840065	cgasa/mms19/actr2b/terf2ip	4
BP	GO:0016556	mRNA modification	4/1869	15/20597	0.0409339436245235	0.318363746539731	0.288261139840065	trub1/dkc1/pus1/pcif1	4
BP	GO:0021654	rhombomere boundary formation	4/1869	15/20597	0.0409339436245235	0.318363746539731	0.288261139840065	efnb3b/egr2b/notch1b/rfng	4
BP	GO:0046636	negative regulation of alpha-beta T cell activation	4/1869	15/20597	0.0409339436245235	0.318363746539731	0.288261139840065	anxa1b/anxa1c/anxa1d/lgals9l1	4
BP	GO:0051897	positive regulation of protein kinase B signaling	4/1869	15/20597	0.0409339436245235	0.318363746539731	0.288261139840065	met/mst1ra/igf1ra/insrb	4
BP	GO:0071675	regulation of mononuclear cell migration	4/1869	15/20597	0.0409339436245235	0.318363746539731	0.288261139840065	ripor2/socs1a/stk10/dock8	4
BP	GO:0040008	regulation of growth	26/1869	201/20597	0.0416752412497852	0.323320886603695	0.292749561843878	dbnla/socs5a/slc44a4/shtn1/si:ch73-330k17.3/runx1/robo2/si:ch211-129c21.1/nsmfb/socs2/sema4e/pard3ab/tbx20/sema3gb/sema6dl/sema3ab/tgfbr2a/ruvbl2/arl3l2/si:dkey-40c11.2/sec14l8/pik3cd/sema6e/ruvbl1/slit2/socs3b	26
BP	GO:1903034	regulation of response to wounding	8/1869	44/20597	0.0421955489949411	0.32336926956776	0.292793369998926	anxa1b/anxa1c/clcf1/anxa1d/col12a1b/serpine1/rgma/si:dkey-163m14.2	8
BP	GO:0009123	nucleoside monophosphate metabolic process	10/1869	60/20597	0.0424249770383287	0.32336926956776	0.292793369998926	gart/impdh1b/ampd2a/pfas/ppat/aprt/cad/umps/adss2/hprt1	10
BP	GO:0050727	regulation of inflammatory response	10/1869	60/20597	0.0424249770383287	0.32336926956776	0.292793369998926	anxa1b/anxa1c/anxa1d/cxcl8a/mmp9/ggt1a/il13/setd6/fem1a/brd4	10
BP	GO:0099518	vesicle cytoskeletal trafficking	9/1869	52/20597	0.042719240296306	0.32336926956776	0.292793369998926	myo5b/myo1eb/bicdl2l/myo1hb/myo7ab/myo1f/myo1g/myo1d/ap3d1	9
BP	GO:0003231	cardiac ventricle development	6/1869	29/20597	0.0428248598720402	0.32336926956776	0.292793369998926	wwtr1/nrg1/tbx5a/tbx5b/sap130a/nrg2a	6
BP	GO:0009119	ribonucleoside metabolic process	6/1869	29/20597	0.0428248598720402	0.32336926956776	0.292793369998926	cdaa/aprt/nt5c1ab/pgm2/hprt1/ada2b	6
BP	GO:0016180	snRNA processing	6/1869	29/20597	0.0428248598720402	0.32336926956776	0.292793369998926	exosc9/ints2/exosc6/ints5/ints4/exosc4	6
BP	GO:0030916	otic vesicle formation	6/1869	29/20597	0.0428248598720402	0.32336926956776	0.292793369998926	dlx3b/sox9b/dlx4b/tfap2a/tfap2c/sox3	6
BP	GO:0035924	cellular response to vascular endothelial growth factor stimulus	6/1869	29/20597	0.0428248598720402	0.32336926956776	0.292793369998926	anxa1b/anxa1c/anxa1d/nrp1b/cad/cd63	6
BP	GO:0045494	photoreceptor cell maintenance	6/1869	29/20597	0.0428248598720402	0.32336926956776	0.292793369998926	stra6l/exoc5/nxnl2/syne2a/rp2/nrf1	6
BP	GO:1902806	regulation of cell cycle G1/S phase transition	6/1869	29/20597	0.0428248598720402	0.32336926956776	0.292793369998926	anxa1b/anxa1c/anxa1d/pla2g4aa/ccnd2a/rb1	6
BP	GO:0033333	fin development	18/1869	129/20597	0.043588087292423	0.326701051170885	0.295810117895173	sp9/fgfr1b/sox9b/hoxc8a/met/bhlha9/mmp9/sall4/cyp26c1/fbln1/prdm1a/grip2a/tbx5a/bbs1/fgfr1a/lef1/tbx5b/dhrs9	18
BP	GO:0030574	collagen catabolic process	5/1869	22/20597	0.0436861579193469	0.326701051170885	0.295810117895173	mmp13a/mmp11b/mmp9/mmp21/mmp17a	5
BP	GO:0055008	cardiac muscle tissue morphogenesis	5/1869	22/20597	0.0436861579193469	0.326701051170885	0.295810117895173	myo5b/wwtr1/nrg1/pals1a/nrg2a	5
BP	GO:1901659	glycosyl compound biosynthetic process	5/1869	22/20597	0.0436861579193469	0.326701051170885	0.295810117895173	lcmt2/aprt/pgm2/hprt1/ada2b	5
BP	GO:0030098	lymphocyte differentiation	12/1869	77/20597	0.0440897668968649	0.328928692604668	0.297827126633877	anxa1b/anxa1c/runx1/anxa1d/agtpbp1/tbl3/rac2/pak1/gemin5/kat2a/ikzf1/syk	12
BP	GO:0007411	axon guidance	38/1869	316/20597	0.0449060591918501	0.334217105612071	0.302615498356562	si:ch211-241e1.3/alcamb/efnb3b/efna3b/col4a5/robo2/si:ch211-129c21.1/sema4e/nrp1b/sema3gb/mmp25b/sema6dl/trioa/chst11/sema3ab/rac2/ptprfb/stat3/dpysl5b/vaspa/arl3l2/tnr/rac1b/zgc:77784/cyfip2/hnrnpr/rb1/kalrna/vaspb/efna1a/sema6e/adcy8/plxnc1/efna1b/slit2/rhogb/epha7/robo4	38
BP	GO:0048843	negative regulation of axon extension involved in axon guidance	7/1869	37/20597	0.0460888144863928	0.341386433017067	0.309106936254604	robo2/si:ch211-129c21.1/sema4e/sema3gb/sema6dl/sema3ab/sema6e	7
BP	GO:0071383	cellular response to steroid hormone stimulus	7/1869	37/20597	0.0460888144863928	0.341386433017067	0.309106936254604	anxa1b/anxa1c/anxa1d/hamp/ar/src/sstr5	7
BP	GO:0120035	regulation of plasma membrane bounded cell projection organization	31/1869	250/20597	0.0463209518678308	0.341822734481964	0.309501983614588	selenow2b/clcf1/dbnla/eps8l1b/shtn1/robo2/si:ch211-129c21.1/nsmfb/znf296/sema4e/col12a1b/pard3ab/ripor2/ogg1/sema3gb/ror1/sema6dl/sema3ab/abcc4/lzts1/cdc42ep1a/pak1/si:dkey-40c11.2/pik3cd/rgma/bcl11aa/sema6e/dock11/plxnc1/slit2/ezrb	31
BP	GO:0001558	regulation of cell growth	18/1869	130/20597	0.0464773438398813	0.341822734481964	0.309501983614588	dbnla/slc44a4/shtn1/si:ch73-330k17.3/robo2/si:ch211-129c21.1/nsmfb/socs2/sema4e/pard3ab/sema3gb/sema6dl/sema3ab/arl3l2/si:dkey-40c11.2/pik3cd/sema6e/slit2	18
BP	GO:0034101	erythrocyte homeostasis	18/1869	130/20597	0.0464773438398813	0.341822734481964	0.309501983614588	flvcr1/lpar3/kmt2a/klf1/slc25a38a/gfi1b/ism1/smim1/dok2/ptpn9a/actr2b/tert/hmgcs1/kdm6bb/gata1a/piezo1/pdcd2/adnpb	18
BP	GO:0097485	neuron projection guidance	38/1869	317/20597	0.0467282830798032	0.342857756276574	0.310439139825107	si:ch211-241e1.3/alcamb/efnb3b/efna3b/col4a5/robo2/si:ch211-129c21.1/sema4e/nrp1b/sema3gb/mmp25b/sema6dl/trioa/chst11/sema3ab/rac2/ptprfb/stat3/dpysl5b/vaspa/arl3l2/tnr/rac1b/zgc:77784/cyfip2/hnrnpr/rb1/kalrna/vaspb/efna1a/sema6e/adcy8/plxnc1/efna1b/slit2/rhogb/epha7/robo4	38
BP	GO:0021675	nerve development	14/1869	95/20597	0.0473550644896386	0.344320580708697	0.311763648167444	dlx3b/alcamb/dlx4b/met/robo2/egr2b/erbb3b/tbx5a/cdk5/cad/fgfr1a/tbx5b/rb1/sulf1	14
BP	GO:0048841	regulation of axon extension involved in axon guidance	8/1869	45/20597	0.0473982609676021	0.344320580708697	0.311763648167444	robo2/si:ch211-129c21.1/sema4e/sema3gb/sema6dl/sema3ab/arl3l2/sema6e	8
BP	GO:2000736	regulation of stem cell differentiation	8/1869	45/20597	0.0473982609676021	0.344320580708697	0.311763648167444	tnfa/fgfr3/f11r.1/tnfrsf1b/jag1a/npas4l/dnmt3bb.1/nelfb	8
BP	GO:0006405	RNA export from nucleus	9/1869	53/20597	0.0474810443985956	0.344320580708697	0.311763648167444	nup214/nol6/npm1a/nup188/nup93/nup155/pom121/xpot/nup133	9
BP	GO:0070555	response to interleukin-1	9/1869	53/20597	0.0474810443985956	0.344320580708697	0.311763648167444	anxa1b/anxa1c/ccl25a/ccl19a.1/anxa1d/ccl34a.3/ccl34a.4/ccl34b.8/cd40	9
BP	GO:0048881	mechanosensory lateral line system development	15/1869	104/20597	0.0483330521575241	0.349684012237343	0.316619945100452	epcam/shtn1/egr2b/ildr1b/erbb3b/cd9b/sh3pxd2aa/src/stat3/edn1/f11r.1/fgfr1a/lef1/ctnnd1/atp2b1a	15
BP	GO:0007409	axonogenesis	56/1869	494/20597	0.0486187380821123	0.350934789265549	0.317752455996416	si:ch211-241e1.3/dbnla/alcamb/efnb3b/efna3b/shtn1/col4a5/robo2/si:ch211-129c21.1/nsmfb/sema4e/slitrk6/pard3ab/nrp1b/sema3gb/mmp25b/sema6dl/rab3aa/trioa/chst11/sema3ab/rac2/ptprfb/stat3/dpysl5b/vaspa/notch1b/arl3l2/tnr/ssbp3a/rac1b/zgc:77784/cdk5/cyfip2/hnrnpr/mapk8ip3/pak1/si:dkey-40c11.2/mapk3/rb1/pik3cd/kalrna/vaspb/efna1a/sema6e/adcy8/coro1a/slc33a1/plxnc1/map1aa/efna1b/slit2/rhogb/epha7/robo4…	56
BP	GO:0014706	striated muscle tissue development	17/1869	122/20597	0.0493520236393759	0.354541614830752	0.321018241312522	myo5b/alpk2/runx1/cyp26a1/itgb1b/tbx20/wwtr1/ogg1/cyp26c1/nrg1/tbx5a/eya2/smad4a/fgfr1a/pals1a/gata1a/nrg2a	17
BP	GO:0006913	nucleocytoplasmic transport	18/1869	131/20597	0.0495006574257802	0.354541614830752	0.321018241312522	nup214/nol6/pttg1ipa/ipo13b/npm1a/nup188/xpo7/nup93/nup155/rangap1b/rrs1/ipo4/pom121/nmd3/kpnb3/kpnb1/xpot/nup133	18
BP	GO:0051169	nuclear transport	18/1869	131/20597	0.0495006574257802	0.354541614830752	0.321018241312522	nup214/nol6/pttg1ipa/ipo13b/npm1a/nup188/xpo7/nup93/nup155/rangap1b/rrs1/ipo4/pom121/nmd3/kpnb3/kpnb1/xpot/nup133	18
BP	GO:0022600	digestive system process	6/1869	30/20597	0.0495742855838563	0.354541614830752	0.321018241312522	myo5b/anxa2b/tnfa/f11r.1/tert/uhrf1	6
BP	GO:0016570	histone modification	33/1869	271/20597	0.0505306674400656	0.359009565317203	0.325063728633147	yeats2/hdac7b/atxn7l3b/taf5l/prmt7/prmt5/kmt2a/noc2l/fbl/eya2/tbl1x/nsd2/ruvbl2/rerea/mllt1a/znf644a/mier1b/paf1/kdm6bb/padi2/ruvbl1/phf20b/kat2a/msl2b/setdb1b/uhrf1/mideasa/prmt6/prmt1/ehmt1a/baz1b/riox2/mysm1	33
BP	GO:0031344	regulation of cell projection organization	31/1869	252/20597	0.050620278457323	0.359009565317203	0.325063728633147	selenow2b/clcf1/dbnla/eps8l1b/shtn1/robo2/si:ch211-129c21.1/nsmfb/znf296/sema4e/col12a1b/pard3ab/ripor2/ogg1/sema3gb/ror1/sema6dl/sema3ab/abcc4/lzts1/cdc42ep1a/pak1/si:dkey-40c11.2/pik3cd/rgma/bcl11aa/sema6e/dock11/plxnc1/slit2/ezrb	31
BP	GO:0006002	fructose 6-phosphate metabolic process	4/1869	16/20597	0.0507760233814109	0.359009565317203	0.325063728633147	gfpt1/gfpt2/pfklb/pfkla	4
BP	GO:0007260	tyrosine phosphorylation of STAT protein	4/1869	16/20597	0.0507760233814109	0.359009565317203	0.325063728633147	clcf1/crlf1a/socs1a/cd40	4
BP	GO:0051496	positive regulation of stress fiber assembly	4/1869	16/20597	0.0507760233814109	0.359009565317203	0.325063728633147	arhgef10lb/tesk1a/limk1a/arhgef10	4
BP	GO:0006403	RNA localization	14/1869	96/20597	0.0510060786693823	0.359818391701697	0.325796077143495	nup214/nol6/znhit3/npm1a/igf2bp3/nup188/znhit6/pum1/nup93/nup155/eif5a2/pom121/xpot/nup133	14
BP	GO:0055113	epiboly involved in gastrulation with mouth forming second	10/1869	62/20597	0.0514355386979584	0.361302889007618	0.32714020909993	epcam/cldne/dsg2.1/celsr2/cdh1/slc39a10/hs2st1a/ltb4r/cyth4a/sec14l8	10
BP	GO:0048925	lateral line system development	21/1869	159/20597	0.0517861952949716	0.361302889007618	0.32714020909993	cldnb/epcam/col17a1b/dkk1a/slc44a4/shtn1/egr2b/ildr1b/erbb3b/cd9b/sh3pxd2aa/src/stat3/pho/edn1/f11r.1/fgfr1a/lef1/ctnnd1/sulf1/atp2b1a	21
BP	GO:0030216	keratinocyte differentiation	5/1869	23/20597	0.0517971997741555	0.361302889007618	0.32714020909993	krt5/anxa1b/anxa1c/kdf1a/anxa1d	5
BP	GO:0042573	retinoic acid metabolic process	5/1869	23/20597	0.0517971997741555	0.361302889007618	0.32714020909993	cyp26a1/cyp26c1/cyp26b1/lef1/tle3a	5
BP	GO:0046128	purine ribonucleoside metabolic process	5/1869	23/20597	0.0517971997741555	0.361302889007618	0.32714020909993	aprt/nt5c1ab/pgm2/hprt1/ada2b	5
BP	GO:0051168	nuclear export	12/1869	79/20597	0.0521023045562257	0.362618052515477	0.328331018468056	nup214/nol6/npm1a/nup188/xpo7/nup93/nup155/rrs1/pom121/nmd3/xpot/nup133	12
BP	GO:0038127	ERBB signaling pathway	7/1869	38/20597	0.05224749836128	0.362816891522192	0.328511056425717	hbegfb/ptk2bb/fam83b/src/cbl/ptk2ba/si:ch73-173h19.3	7
BP	GO:0048736	appendage development	19/1869	141/20597	0.0525090614520914	0.363012644838792	0.328688300458004	sp9/fgfr1b/sox9b/hoxc8a/met/bhlha9/mmp9/sall4/cyp26c1/fbln1/prdm1a/grip2a/tbx5a/bbs1/fgfr1a/lef1/tbx5b/kat2a/dhrs9	19
BP	GO:0048882	lateral line development	19/1869	141/20597	0.0525090614520914	0.363012644838792	0.328688300458004	cldnb/epcam/dkk1a/slc44a4/shtn1/ildr1b/erbb3b/cd9b/sh3pxd2aa/src/stat3/pho/edn1/f11r.1/fgfr1a/lef1/ctnnd1/sulf1/atp2b1a	19
BP	GO:0051650	establishment of vesicle localization	18/1869	132/20597	0.052660603787224	0.363253078452448	0.328906000080783	myo5b/myo1eb/bicdl2l/myo1hb/snap91a/myo7ab/exoc5/mkks/bbs1/cdk5/arfgap3/myo1f/myo1g/ippk/arfgap2/myo1d/ap3d1/ap1ar	18
BP	GO:0006023	aminoglycan biosynthetic process	8/1869	46/20597	0.0530014741606391	0.364795544499443	0.330302619594481	b3gnt2l/b3gnt7l/chpfa/chst11/has1/b3galt6/csgalnact2/chst7	8
BP	GO:0061448	connective tissue development	25/1869	197/20597	0.0544248067835736	0.366402775723424	0.331757880470278	dlx3b/fgfr1b/sox9b/tfap2a/runx2b/nog2/marcksa/runx1/mmp9/scxa/gfpt1/runx3/prdm1a/cyp26b1/nsd2/edn1/fgfr1a/rerea/polr1c/jag1b/kat2a/polr1d/sulf1/b3gat3/marcksl1a	25
BP	GO:0002294	CD4-positive, alpha-beta T cell differentiation involved in immune response	3/1869	10/20597	0.0551194146700618	0.366402775723424	0.331757880470278	anxa1b/anxa1c/anxa1d	3
BP	GO:0006047	UDP-N-acetylglucosamine metabolic process	3/1869	10/20597	0.0551194146700618	0.366402775723424	0.331757880470278	gfpt1/gfpt2/pgm3	3
BP	GO:0006166	purine ribonucleoside salvage	3/1869	10/20597	0.0551194146700618	0.366402775723424	0.331757880470278	aprt/pgm2/hprt1	3
BP	GO:0015816	glycine transport	3/1869	10/20597	0.0551194146700618	0.366402775723424	0.331757880470278	slc25a38a/slc6a9/slc38a5a	3
BP	GO:0016198	axon choice point recognition	3/1869	10/20597	0.0551194146700618	0.366402775723424	0.331757880470278	robo2/zgc:77784/adcy8	3
BP	GO:0018904	ether metabolic process	3/1869	10/20597	0.0551194146700618	0.366402775723424	0.331757880470278	gnpat/txn/agps	3
BP	GO:0034475	U4 snRNA 3'-end processing	3/1869	10/20597	0.0551194146700618	0.366402775723424	0.331757880470278	exosc9/exosc6/exosc4	3
BP	GO:0042092	type 2 immune response	3/1869	10/20597	0.0551194146700618	0.366402775723424	0.331757880470278	anxa1b/anxa1c/anxa1d	3
BP	GO:0042093	T-helper cell differentiation	3/1869	10/20597	0.0551194146700618	0.366402775723424	0.331757880470278	anxa1b/anxa1c/anxa1d	3
BP	GO:0043174	nucleoside salvage	3/1869	10/20597	0.0551194146700618	0.366402775723424	0.331757880470278	aprt/pgm2/hprt1	3
BP	GO:0043403	skeletal muscle tissue regeneration	3/1869	10/20597	0.0551194146700618	0.366402775723424	0.331757880470278	anxa1b/anxa1c/anxa1d	3
BP	GO:0051491	positive regulation of filopodium assembly	3/1869	10/20597	0.0551194146700618	0.366402775723424	0.331757880470278	selenow2b/ripor2/dock11	3
BP	GO:0071699	olfactory placode morphogenesis	3/1869	10/20597	0.0551194146700618	0.366402775723424	0.331757880470278	dlx3b/dlx4b/fgfr1a	3
BP	GO:2000404	regulation of T cell migration	3/1869	10/20597	0.0551194146700618	0.366402775723424	0.331757880470278	ripor2/socs1a/dock8	3
BP	GO:2001224	positive regulation of neuron migration	3/1869	10/20597	0.0551194146700618	0.366402775723424	0.331757880470278	shtn1/nsmfb/sema3ab	3
BP	GO:0051216	cartilage development	24/1869	188/20597	0.0553450976105588	0.367118547263216	0.332405972855696	dlx3b/fgfr1b/sox9b/tfap2a/runx2b/nog2/marcksa/runx1/mmp9/gfpt1/runx3/prdm1a/cyp26b1/nsd2/edn1/fgfr1a/rerea/polr1c/jag1b/kat2a/polr1d/sulf1/b3gat3/marcksl1a	24
BP	GO:0032271	regulation of protein polymerization	19/1869	142/20597	0.0556839683451901	0.368580479833801	0.333729673665686	dbnla/gsnb/vill/baiap2l1a/scinlb/lmod2a/capgb/vaspa/fam49al/cdc42ep1a/cyfip2/hcls1/si:dkey-40c11.2/vaspb/tmsb1/cotl1/fam49ba/ssh2b/sptbn1	19
BP	GO:0071407	cellular response to organic cyclic compound	16/1869	115/20597	0.0559419557967161	0.369108730791531	0.334207976314313	anxa1b/anxa1c/cgasa/gna14/gna15.1/p2ry11/ptgs2a/anxa1d/cxcl8a/gnal/hamp/ar/gna11a/src/sstr5/ptgs2b	16
BP	GO:0030203	glycosaminoglycan metabolic process	10/1869	63/20597	0.0563838635960177	0.369108730791531	0.334207976314313	zgc:162941/gnsb/pglyrp5/chpfa/chst11/has1/b3galt6/csgalnact2/chst7/hyal1	10
BP	GO:0072593	reactive oxygen species metabolic process	10/1869	63/20597	0.0563838635960177	0.369108730791531	0.334207976314313	duox/acod1/mpx/sh3pxd2aa/ccs/prdx1/cybb/ncf2/cyba/ncf4	10
BP	GO:0007272	ensheathment of neurons	12/1869	80/20597	0.0564563378035608	0.369108730791531	0.334207976314313	mala.2/tnfa/egr2b/erbb3b/pard3ab/cmtm8b/tnfrsf21/tnfrsf1b/fbxw7/arhgef10/marveld1/serinc5	12
BP	GO:0008366	axon ensheathment	12/1869	80/20597	0.0564563378035608	0.369108730791531	0.334207976314313	mala.2/tnfa/egr2b/erbb3b/pard3ab/cmtm8b/tnfrsf21/tnfrsf1b/fbxw7/arhgef10/marveld1/serinc5	12
BP	GO:0030099	myeloid cell differentiation	30/1869	245/20597	0.0564756527987042	0.369108730791531	0.334207976314313	runx1/flvcr1/myb/lpar3/kmt2a/brd2b/src/klf1/slc25a38a/brf1a/gfi1b/nfil3/ism1/nbeal2/smim1/dok2/ptpn9a/actr2b/tert/il34/npas4l/hmgcs1/kdm6bb/gata1a/ddx18/ada2b/brd4/pdcd2/adnpb/ptprja	30
BP	GO:0038061	NIK/NF-kappaB signaling	6/1869	31/20597	0.0569399446598797	0.371363035297454	0.3362491270216	tnfa/il1b/sting1/uacab/tnfrsf1b/jag1a	6
BP	GO:0043277	apoptotic cell clearance	7/1869	39/20597	0.0588985676489598	0.383333564761326	0.347087793500587	anxa1b/anxa1c/xkr9/anxa1d/rac2/rac1b/rhogb	7
BP	GO:0021782	glial cell development	16/1869	116/20597	0.0596677084687937	0.387528686944504	0.35088624956047	icn2/timp2b/egr2b/itga6b/erbb3b/pard3ab/nrg1/kmt2a/pals2b/ypel3/dcaf8/il34/hmgcs1/wt1b/prmt6/arhgef10	16
BP	GO:0002285	lymphocyte activation involved in immune response	5/1869	24/20597	0.0607262636447017	0.391515054178494	0.354495689313523	anxa1b/anxa1c/anxa1d/cd83/cd40	5
BP	GO:0034472	snRNA 3'-end processing	5/1869	24/20597	0.0607262636447017	0.391515054178494	0.354495689313523	exosc9/ints2/exosc6/ints5/exosc4	5
BP	GO:0098781	ncRNA transcription	5/1869	24/20597	0.0607262636447017	0.391515054178494	0.354495689313523	ncl/taf1b/ice2/polr1e/nol11	5
BP	GO:0007599	hemostasis	12/1869	81/20597	0.061047582272885	0.391515054178494	0.354495689313523	f2rl1.2/itgb3a/g6fl/itgb3b/lrrc32/fermt3b/f5/dcbld2/si:dkey-163m14.2/f3a/im:7154036/syk	12
BP	GO:0009163	nucleoside biosynthetic process	4/1869	17/20597	0.0617916720030989	0.391515054178494	0.354495689313523	aprt/pgm2/hprt1/ada2b	4
BP	GO:0010811	positive regulation of cell-substrate adhesion	4/1869	17/20597	0.0617916720030989	0.391515054178494	0.354495689313523	agr2/egfl6/triobpa/robo4	4
BP	GO:0034404	nucleobase-containing small molecule biosynthetic process	4/1869	17/20597	0.0617916720030989	0.391515054178494	0.354495689313523	aprt/pgm2/hprt1/ada2b	4
BP	GO:0035710	CD4-positive, alpha-beta T cell activation	4/1869	17/20597	0.0617916720030989	0.391515054178494	0.354495689313523	anxa1b/anxa1c/anxa1d/lgals9l1	4
BP	GO:0042451	purine nucleoside biosynthetic process	4/1869	17/20597	0.0617916720030989	0.391515054178494	0.354495689313523	aprt/pgm2/hprt1/ada2b	4
BP	GO:0042455	ribonucleoside biosynthetic process	4/1869	17/20597	0.0617916720030989	0.391515054178494	0.354495689313523	aprt/pgm2/hprt1/ada2b	4
BP	GO:0043101	purine-containing compound salvage	4/1869	17/20597	0.0617916720030989	0.391515054178494	0.354495689313523	ampd2a/aprt/pgm2/hprt1	4
BP	GO:0046129	purine ribonucleoside biosynthetic process	4/1869	17/20597	0.0617916720030989	0.391515054178494	0.354495689313523	aprt/pgm2/hprt1/ada2b	4
BP	GO:0010876	lipid localization	35/1869	296/20597	0.0636999026651661	0.40192697200478	0.363923117320473	myo5b/anxa1b/anxa1c/ano9b/vtg1/stra6/xkr9/rbp7a/atp8b1/anxa2b/tmem30b/apodb/anxa1d/apoeb/slc27a6/osbpl7/stra6l/esyt2b/osbpl11/osbpl3a/fabp7a/plin2/si:dkey-122a22.2/esyt3/slco3a1a/spns3/ldah/gramd1c/atp11c/ldlra/osbp/cert1b/osbpl1a/rft1/vldlr	35
BP	GO:0030217	T cell differentiation	9/1869	56/20597	0.0638225407169274	0.40192697200478	0.363923117320473	anxa1b/anxa1c/anxa1d/agtpbp1/rac2/pak1/gemin5/kat2a/ikzf1	9
BP	GO:0048545	response to steroid hormone	9/1869	56/20597	0.0638225407169274	0.40192697200478	0.363923117320473	anxa1b/anxa1c/ptgs2a/anxa1d/hamp/paqr7a/ar/src/sstr5	9
BP	GO:0006024	glycosaminoglycan biosynthetic process	6/1869	32/20597	0.0649265348734974	0.407230745950505	0.368725397541339	chpfa/chst11/has1/b3galt6/csgalnact2/chst7	6
BP	GO:0035118	embryonic pectoral fin morphogenesis	6/1869	32/20597	0.0649265348734974	0.407230745950505	0.368725397541339	sp9/sox9b/hoxc8a/sall4/prdm1a/tbx5a	6
BP	GO:0030517	negative regulation of axon extension	8/1869	48/20597	0.0654346378258597	0.409591867759054	0.37086326553426	robo2/si:ch211-129c21.1/sema4e/sema3gb/sema6dl/sema3ab/sema6e/slit2	8
BP	GO:0035148	tube formation	12/1869	82/20597	0.0658794281317289	0.410944348519862	0.372087863654993	cldn7b/dlx3b/grhl3/sox9b/dlx4b/tfap2a/tfap2c/sox3/cdh1/vaspa/pals1a/vaspb	12
BP	GO:0035138	pectoral fin morphogenesis	7/1869	40/20597	0.0660469862616299	0.410944348519862	0.372087863654993	sp9/sox9b/hoxc8a/sall4/prdm1a/tbx5a/dhrs9	7
BP	GO:1902036	regulation of hematopoietic stem cell differentiation	7/1869	40/20597	0.0660469862616299	0.410944348519862	0.372087863654993	tnfa/fgfr3/f11r.1/tnfrsf1b/jag1a/dnmt3bb.1/nelfb	7
BP	GO:0051258	protein polymerization	24/1869	192/20597	0.0672617160468862	0.416490895537776	0.377109961751709	dbnla/gsnb/vill/fhdc4/baiap2l1a/scinlb/pstpip1a/lmod2a/capgb/vaspa/pstpip1b/fam49al/cdc42ep1a/cyfip2/hcls1/si:dkey-40c11.2/vaspb/tmsb1/cotl1/fam49ba/ssh2b/sptbn1/arfip2b/ttc17	24
BP	GO:0048915	posterior lateral line system development	14/1869	100/20597	0.0675392586311524	0.416490895537776	0.377109961751709	epcam/shtn1/egr2b/ildr1b/erbb3b/cd9b/sh3pxd2aa/src/stat3/f11r.1/fgfr1a/lef1/ctnnd1/atp2b1a	14
BP	GO:0048738	cardiac muscle tissue development	16/1869	118/20597	0.0676200029559398	0.416490895537776	0.377109961751709	myo5b/alpk2/runx1/cyp26a1/itgb1b/tbx20/wwtr1/ogg1/cyp26c1/nrg1/tbx5a/smad4a/fgfr1a/pals1a/gata1a/nrg2a	16
BP	GO:0033334	fin morphogenesis	11/1869	74/20597	0.0694807696897383	0.416490895537776	0.377109961751709	sp9/sox9b/hoxc8a/mmp9/sall4/fbln1/prdm1a/grip2a/tbx5a/lef1/dhrs9	11
BP	GO:2000026	regulation of multicellular organismal development	53/1869	476/20597	0.0695311072840422	0.416490895537776	0.377109961751709	si:ch211-241e1.3/anxa1b/anxa1c/dbnla/sox9b/egfl6/shtn1/runx1/robo2/si:ch211-129c21.1/anxa1d/nsmfb/ptk2bb/sema4e/mmp9/slitrk6/myb/serpine1/lpar3/tbx20/sema3gb/sema6dl/dab2ipb/sema3ab/stat3/ism1/arntl1a/si:dkeyp-68b7.7/thbs1b/utp15/ruvbl2/tnfrsf21/tnr/ankhb/lef1/si:dkey-40c11.2/bag6l/her15.1/ptk2ba/sema6e/cd40/il34/npas4l/gata1a/ruvbl1/zbtb16a/kat2a/iars1/plxnc1/fbxw7/syk/slit2/reck	53
BP	GO:0045103	intermediate filament-based process	9/1869	57/20597	0.0699716075108978	0.416490895537776	0.377109961751709	krt5/evplb/pkp1b/evpla/fam83hb/ppl/dspa/krt18a.1/mtm1	9
BP	GO:0045104	intermediate filament cytoskeleton organization	9/1869	57/20597	0.0699716075108978	0.416490895537776	0.377109961751709	krt5/evplb/pkp1b/evpla/fam83hb/ppl/dspa/krt18a.1/mtm1	9
BP	GO:0010810	regulation of cell-substrate adhesion	5/1869	25/20597	0.0704703275704715	0.416490895537776	0.377109961751709	agr2/egfl6/triobpa/robo4/ap1ar	5
BP	GO:0042278	purine nucleoside metabolic process	5/1869	25/20597	0.0704703275704715	0.416490895537776	0.377109961751709	aprt/nt5c1ab/pgm2/hprt1/ada2b	5
BP	GO:0050654	chondroitin sulfate proteoglycan metabolic process	5/1869	25/20597	0.0704703275704715	0.416490895537776	0.377109961751709	chpfa/chst11/csgalnact2/chst7/b3gat3	5
BP	GO:0051648	vesicle localization	18/1869	137/20597	0.0705894388824562	0.416490895537776	0.377109961751709	myo5b/myo1eb/bicdl2l/myo1hb/snap91a/myo7ab/exoc5/mkks/bbs1/cdk5/arfgap3/myo1f/myo1g/ippk/arfgap2/myo1d/ap3d1/ap1ar	18
BP	GO:0080134	regulation of response to stress	34/1869	289/20597	0.0705919700597721	0.416490895537776	0.377109961751709	anxa1b/anxa1c/clcf1/cgasa/anxa1d/cxcl8a/mmp9/col12a1b/ggt1a/wnt7aa/serpine1/fas/sting1/mapkbp1/il13/eya2/mms19/igf1ra/setd6/socs1a/mapk8ip3/samhd1/ddias/rgma/actr2b/si:dkey-163m14.2/terf2ip/fem1a/abraxas1/irf1b/brd4/sesn4/hyou1/usp1	34
BP	GO:0002698	negative regulation of immune effector process	3/1869	11/20597	0.0708209111692093	0.416490895537776	0.377109961751709	anxa1b/anxa1c/anxa1d	3
BP	GO:0006448	regulation of translational elongation	3/1869	11/20597	0.0708209111692093	0.416490895537776	0.377109961751709	dph5/eif5a2/dph2	3
BP	GO:0016926	protein desumoylation	3/1869	11/20597	0.0708209111692093	0.416490895537776	0.377109961751709	senp3a/senp5/senp3b	3
BP	GO:0021533	cell differentiation in hindbrain	3/1869	11/20597	0.0708209111692093	0.416490895537776	0.377109961751709	met/agtpbp1/nrg1	3
BP	GO:0021697	cerebellar cortex formation	3/1869	11/20597	0.0708209111692093	0.416490895537776	0.377109961751709	met/agtpbp1/nrg1	3
BP	GO:0043367	CD4-positive, alpha-beta T cell differentiation	3/1869	11/20597	0.0708209111692093	0.416490895537776	0.377109961751709	anxa1b/anxa1c/anxa1d	3
BP	GO:0045911	positive regulation of DNA recombination	3/1869	11/20597	0.0708209111692093	0.416490895537776	0.377109961751709	mms19/actr2b/cd40	3
BP	GO:0048026	positive regulation of mRNA splicing, via spliceosome	3/1869	11/20597	0.0708209111692093	0.416490895537776	0.377109961751709	dhx37/cirbpa/sf3b4	3
BP	GO:0048669	collateral sprouting in absence of injury	3/1869	11/20597	0.0708209111692093	0.416490895537776	0.377109961751709	robo2/pard3ab/pik3cd	3
BP	GO:0048696	regulation of collateral sprouting in absence of injury	3/1869	11/20597	0.0708209111692093	0.416490895537776	0.377109961751709	robo2/pard3ab/pik3cd	3
BP	GO:0050892	intestinal absorption	3/1869	11/20597	0.0708209111692093	0.416490895537776	0.377109961751709	myo5b/anxa2b/f11r.1	3
BP	GO:0055010	ventricular cardiac muscle tissue morphogenesis	3/1869	11/20597	0.0708209111692093	0.416490895537776	0.377109961751709	wwtr1/nrg1/nrg2a	3
BP	GO:0060325	face morphogenesis	3/1869	11/20597	0.0708209111692093	0.416490895537776	0.377109961751709	grhl3/edn1/jag1b	3
BP	GO:0060729	intestinal epithelial structure maintenance	3/1869	11/20597	0.0708209111692093	0.416490895537776	0.377109961751709	tnfa/tert/uhrf1	3
BP	GO:0061056	sclerotome development	3/1869	11/20597	0.0708209111692093	0.416490895537776	0.377109961751709	tgfb2/fbxl18/tle3a	3
BP	GO:1902106	negative regulation of leukocyte differentiation	3/1869	11/20597	0.0708209111692093	0.416490895537776	0.377109961751709	anxa1b/anxa1c/anxa1d	3
BP	GO:1903707	negative regulation of hemopoiesis	3/1869	11/20597	0.0708209111692093	0.416490895537776	0.377109961751709	anxa1b/anxa1c/anxa1d	3
BP	GO:0048916	posterior lateral line development	12/1869	83/20597	0.0709547330874385	0.416490895537776	0.377109961751709	epcam/shtn1/ildr1b/cd9b/sh3pxd2aa/src/stat3/f11r.1/fgfr1a/lef1/ctnnd1/atp2b1a	12
BP	GO:0062012	regulation of small molecule metabolic process	13/1869	92/20597	0.0718035958136605	0.420679824060824	0.380902809787601	anxa1b/anxa1c/nos2a/anxa1d/ppp1r3c2b/pdk1/si:dkeyp-120h9.1/cbsb/mlycd/lef1/pdk4/tle3a/tysnd1	13
BP	GO:0071696	ectodermal placode development	8/1869	49/20597	0.072272940699522	0.422633681421453	0.382671921867671	dlx3b/sox9b/dlx4b/tfap2a/tfap2c/sox3/fzd8a/fgfr1a	8
BP	GO:0000165	MAPK cascade	33/1869	280/20597	0.0725269177475238	0.422933840623284	0.382943699777668	cd44a/il11b/ccl25a/egfl6/dicp2.2/g6fl/ccl19a.1/alkal2b/ccl34a.3/ccl34a.4/wnt7aa/pak6b/fas/ccl34b.8/mapkbp1/ptpn11b/cds1/fgfr3/igf1ra/braf/insrb/fgfr1a/mapk8ip3/map4k4/pak1/pdgfab/dennd2b/lamtor1/mapk9/igf2b/spred2b/ptprja/dusp5	33
BP	GO:0071674	mononuclear cell migration	10/1869	66/20597	0.0730561344861784	0.422933840623284	0.382943699777668	ccl25a/ccl19a.1/ccl34a.3/ccl34a.4/ripor2/ccl34b.8/socs1a/ch25h/stk10/dock8	10
BP	GO:0032963	collagen metabolic process	6/1869	33/20597	0.0735346279579405	0.422933840623284	0.382943699777668	mmp13a/runx1/mmp11b/mmp9/mmp21/mmp17a	6
BP	GO:0046847	filopodium assembly	6/1869	33/20597	0.0735346279579405	0.422933840623284	0.382943699777668	selenow2b/ripor2/ypel3/dock11/amotl2a/robo4	6
BP	GO:0035113	embryonic appendage morphogenesis	7/1869	41/20597	0.0736951430917848	0.422933840623284	0.382943699777668	sp9/sox9b/hoxc8a/sall4/fbln1/prdm1a/tbx5a	7
BP	GO:0043123	positive regulation of I-kappaB kinase/NF-kappaB signaling	7/1869	41/20597	0.0736951430917848	0.422933840623284	0.382943699777668	ripk2/ror1/traf3ip2l/cd40/terf2ip/card9/brd4	7
BP	GO:0000097	sulfur amino acid biosynthetic process	4/1869	18/20597	0.073955644261995	0.422933840623284	0.382943699777668	cbsa/cbsb/enoph1/mtr	4
BP	GO:0002286	T cell activation involved in immune response	4/1869	18/20597	0.073955644261995	0.422933840623284	0.382943699777668	anxa1b/anxa1c/anxa1d/cd83	4
BP	GO:0021594	rhombomere formation	4/1869	18/20597	0.073955644261995	0.422933840623284	0.382943699777668	efnb3b/egr2b/notch1b/rfng	4
BP	GO:0045773	positive regulation of axon extension	4/1869	18/20597	0.073955644261995	0.422933840623284	0.382943699777668	dbnla/shtn1/nsmfb/si:dkey-40c11.2	4
BP	GO:0046620	regulation of organ growth	4/1869	18/20597	0.073955644261995	0.422933840623284	0.382943699777668	runx1/tbx20/ruvbl2/ruvbl1	4
BP	GO:0070365	hepatocyte differentiation	4/1869	18/20597	0.073955644261995	0.422933840623284	0.382943699777668	anxa1b/anxa1c/anxa1d/stat3	4
BP	GO:0043408	regulation of MAPK cascade	29/1869	242/20597	0.0745055373142686	0.425296746026953	0.385083182719426	cd44a/il11b/ccl25a/dicp2.2/g6fl/ccl19a.1/alkal2b/ccl34a.3/ccl34a.4/wnt7aa/pak6b/fas/ccl34b.8/mapkbp1/cds1/fgfr3/igf1ra/insrb/fgfr1a/mapk8ip3/map4k4/pak1/pdgfab/dennd2b/lamtor1/igf2b/spred2b/ptprja/dusp5	29
BP	GO:0030218	erythrocyte differentiation	17/1869	129/20597	0.075519676392518	0.4302961781266	0.389609897872331	flvcr1/lpar3/kmt2a/klf1/slc25a38a/gfi1b/ism1/smim1/dok2/ptpn9a/actr2b/tert/hmgcs1/kdm6bb/gata1a/pdcd2/adnpb	17
BP	GO:0060218	hematopoietic stem cell differentiation	14/1869	102/20597	0.0770017439609049	0.437938620589351	0.396529715846015	tnfa/cxcl8a/fgfr3/notch1b/f11r.1/tnfrsf1b/jag1a/lrsam1/adtrp1/npas4l/dnmt3bb.1/pdcd2/nelfb/wdr43	14
BP	GO:0003007	heart morphogenesis	33/1869	282/20597	0.0782058349341748	0.443975095766821	0.401995417371978	myo5b/snx10a/alpk2/cyp26a1/fbn2b/tbx20/tbx16l/wwtr1/cyp26c1/vcana/cc2d1a/nrg1/exoc5/tbx5a/mkks/ncl/igf1ra/bbs1/tbx3a/npnta/atp1a2a/apex1/tbx5b/pak1/pals1a/prrx1a/rp2/tspy/sphk2/dhrs9/slit2/nrg2a/smarcc1a	33
BP	GO:0006885	regulation of pH	8/1869	50/20597	0.079528404009827	0.449289051103774	0.406806916291495	ca2/tmem175/slc4a2b/si:ch73-390b10.2/tcirg1b/slc9a7/si:dkey-237j10.2/dmxl2	8
BP	GO:0050771	negative regulation of axonogenesis	8/1869	50/20597	0.079528404009827	0.449289051103774	0.406806916291495	robo2/si:ch211-129c21.1/sema4e/sema3gb/sema6dl/sema3ab/sema6e/slit2	8
BP	GO:0008610	lipid biosynthetic process	54/1869	491/20597	0.0801676634639018	0.449289051103774	0.406806916291495	anxa1b/degs2/anxa1c/elovl7a/alox5b.2/cers3b/socs5a/pik3c2g/alox5a/acer1/ch25hl1.1/elovl6l/ptgs2a/srd5a1/anxa1d/socs2/mid1ip1a/ptgis/dgat1b/gnpat/mogat3b/sptlc3/hdhd5/fa2h/cds1/rdh5/pip5k1aa/lpcat2/pigq/selenoi/ugcg/gpaa1/socs1a/mlycd/lef1/srd5a2a/pik3cd/tle3a/agps/hsd17b7/ch25h/ptgs2b/hmgcs1/sptlc2a/itpka/mboat7/agpat9l/pign/fdft1/cers2b/sphk2/socs3b/serinc5/mppe1	54
BP	GO:0006338	chromatin remodeling	22/1869	177/20597	0.0808322756305072	0.449289051103774	0.406806916291495	yeats2/npm1a/brd2b/ruvbl2/nap1l1/kdm4aa/mllt1a/hcfc1a/vps72a/tspy/chd8/ruvbl1/shprh/kat2a/brd4/actr8/mpnd/chd4a/baz1b/smarcc1a/mysm1/tti1	22
BP	GO:0007422	peripheral nervous system development	11/1869	76/20597	0.0809312189154325	0.449289051103774	0.406806916291495	tfap2a/sox3/erbb3b/pard3ab/nrg1/ypel3/notch1b/ssbp3a/cdk5/arhgef10/nrg2a	11
BP	GO:0072175	epithelial tube formation	11/1869	76/20597	0.0809312189154325	0.449289051103774	0.406806916291495	dlx3b/grhl3/sox9b/dlx4b/tfap2a/tfap2c/sox3/cdh1/vaspa/pals1a/vaspb	11
BP	GO:0006541	glutamine metabolic process	5/1869	26/20597	0.0810193370842871	0.449289051103774	0.406806916291495	gfpt1/pfas/gfpt2/ctps1a/cad	5
BP	GO:0032231	regulation of actin filament bundle assembly	5/1869	26/20597	0.0810193370842871	0.449289051103774	0.406806916291495	arhgef10lb/tesk1a/limk1a/arhgef10/fhod1	5
BP	GO:0034661	ncRNA catabolic process	5/1869	26/20597	0.0810193370842871	0.449289051103774	0.406806916291495	exosc9/dis3/exosc6/exosc4/rnaset2	5
BP	GO:0046631	alpha-beta T cell activation	5/1869	26/20597	0.0810193370842871	0.449289051103774	0.406806916291495	anxa1b/anxa1c/anxa1d/lgals9l1/syk	5
BP	GO:0050773	regulation of dendrite development	5/1869	26/20597	0.0810193370842871	0.449289051103774	0.406806916291495	dbnla/znf296/lzts1/si:dkey-40c11.2/bcl11aa	5
BP	GO:0110020	regulation of actomyosin structure organization	5/1869	26/20597	0.0810193370842871	0.449289051103774	0.406806916291495	arhgef10lb/tesk1a/limk1a/arhgef10/fhod1	5
BP	GO:1901989	positive regulation of cell cycle phase transition	5/1869	26/20597	0.0810193370842871	0.449289051103774	0.406806916291495	anxa1b/anxa1c/anxa1d/dyrk3/ccnd2a	5
BP	GO:0006022	aminoglycan metabolic process	12/1869	85/20597	0.0818443924602479	0.453056770362689	0.410218382138272	zgc:162941/b3gnt2l/gnsb/b3gnt7l/pglyrp5/chpfa/chst11/has1/b3galt6/csgalnact2/chst7/hyal1	12
BP	GO:0002790	peptide secretion	6/1869	34/20597	0.0827607691851226	0.456504881090277	0.413340459759963	anxa1b/anxa1c/anxa1d/vip/sstr5/aacs	6
BP	GO:0030072	peptide hormone secretion	6/1869	34/20597	0.0827607691851226	0.456504881090277	0.413340459759963	anxa1b/anxa1c/anxa1d/vip/sstr5/aacs	6
BP	GO:0006869	lipid transport	32/1869	274/20597	0.0834698847215614	0.459601436050934	0.416144222663993	myo5b/anxa1b/anxa1c/ano9b/vtg1/stra6/xkr9/rbp7a/atp8b1/anxa2b/tmem30b/apodb/anxa1d/apoeb/slc27a6/osbpl7/stra6l/esyt2b/osbpl11/osbpl3a/fabp7a/esyt3/slco3a1a/spns3/gramd1c/atp11c/ldlra/osbp/cert1b/osbpl1a/rft1/vldlr	32
BP	GO:0048675	axon extension	17/1869	131/20597	0.084420453448086	0.464014188475257	0.420139731127168	dbnla/shtn1/col4a5/robo2/si:ch211-129c21.1/nsmfb/sema4e/sema3gb/sema6dl/sema3ab/arl3l2/hnrnpr/mapk8ip3/si:dkey-40c11.2/sema6e/slit2/myo9aa	17
BP	GO:1902533	positive regulation of intracellular signal transduction	36/1869	314/20597	0.0858652985323694	0.46862544909427	0.424314978015621	cd44a/f2rl1.2/il11b/ccl25a/dicp2.2/met/g6fl/ccl19a.1/ripk2/alkal2b/ccl34a.3/ccl34a.4/wnt7aa/ccl34b.8/mst1ra/mapkbp1/ror1/lpar5b/traf3ip2l/cds1/fgfr3/igf1ra/insrb/fgfr1a/pdgfab/slc38a9/dennd2b/lamtor1/si:dkey-163m14.2/cd40/terf2ip/igf2b/card9/brd4/robo4/zgc:172136	36
BP	GO:0052548	regulation of endopeptidase activity	15/1869	113/20597	0.0865552804401107	0.46862544909427	0.424314978015621	serpinb1l4/zgc:173729/timp2b/casp10/serpine1/fas/uacab/serpinb14/cyfip2/rb1/tnfrsf1b/bbc3/serpini1/casp22/reck	15
BP	GO:0001523	retinoid metabolic process	8/1869	51/20597	0.0872008638277803	0.46862544909427	0.424314978015621	dhrs13a.2/cyp26a1/cyp26c1/rdh5/cyp26b1/lef1/tle3a/dhrs9	8
BP	GO:0048859	formation of anatomical boundary	4/1869	19/20597	0.0872295590403408	0.46862544909427	0.424314978015621	efnb3b/egr2b/notch1b/rfng	4
BP	GO:0002287	alpha-beta T cell activation involved in immune response	3/1869	12/20597	0.0882721032366578	0.46862544909427	0.424314978015621	anxa1b/anxa1c/anxa1d	3
BP	GO:0002292	T cell differentiation involved in immune response	3/1869	12/20597	0.0882721032366578	0.46862544909427	0.424314978015621	anxa1b/anxa1c/anxa1d	3
BP	GO:0002293	alpha-beta T cell differentiation involved in immune response	3/1869	12/20597	0.0882721032366578	0.46862544909427	0.424314978015621	anxa1b/anxa1c/anxa1d	3
BP	GO:0010770	positive regulation of cell morphogenesis involved in differentiation	3/1869	12/20597	0.0882721032366578	0.46862544909427	0.424314978015621	dbnla/triobpa/si:dkey-40c11.2	3
BP	GO:0010923	negative regulation of phosphatase activity	3/1869	12/20597	0.0882721032366578	0.46862544909427	0.424314978015621	si:ch211-129c21.1/sema4e/ppp1r26	3
BP	GO:0030277	maintenance of gastrointestinal epithelium	3/1869	12/20597	0.0882721032366578	0.46862544909427	0.424314978015621	tnfa/tert/uhrf1	3
BP	GO:0032309	icosanoid secretion	3/1869	12/20597	0.0882721032366578	0.46862544909427	0.424314978015621	anxa1b/anxa1c/anxa1d	3
BP	GO:0032776	DNA methylation on cytosine	3/1869	12/20597	0.0882721032366578	0.46862544909427	0.424314978015621	dnmt3bb.3/dnmt3ba/dnmt3bb.1	3
BP	GO:0032926	negative regulation of activin receptor signaling pathway	3/1869	12/20597	0.0882721032366578	0.46862544909427	0.424314978015621	si:ch211-168f7.5/ncln/fstl3	3
BP	GO:0034427	nuclear-transcribed mRNA catabolic process, exonucleolytic, 3'-5'	3/1869	12/20597	0.0882721032366578	0.46862544909427	0.424314978015621	exosc9/exosc6/exosc4	3
BP	GO:0042574	retinal metabolic process	3/1869	12/20597	0.0882721032366578	0.46862544909427	0.424314978015621	dhrs13a.2/cyp26a1/dhrs9	3
BP	GO:0045920	negative regulation of exocytosis	3/1869	12/20597	0.0882721032366578	0.46862544909427	0.424314978015621	anxa1b/anxa1c/anxa1d	3
BP	GO:0050482	arachidonic acid secretion	3/1869	12/20597	0.0882721032366578	0.46862544909427	0.424314978015621	anxa1b/anxa1c/anxa1d	3
BP	GO:0050688	regulation of defense response to virus	3/1869	12/20597	0.0882721032366578	0.46862544909427	0.424314978015621	cgasa/sting1/irf1b	3
BP	GO:0051452	intracellular pH reduction	3/1869	12/20597	0.0882721032366578	0.46862544909427	0.424314978015621	si:ch73-390b10.2/tcirg1b/dmxl2	3
BP	GO:1903963	arachidonate transport	3/1869	12/20597	0.0882721032366578	0.46862544909427	0.424314978015621	anxa1b/anxa1c/anxa1d	3
BP	GO:0051093	negative regulation of developmental process	27/1869	227/20597	0.0887175601620852	0.469388315755522	0.425005712484318	anxa1b/anxa1c/hoxc9a/nog2/robo2/si:ch211-129c21.1/anxa1d/znf296/sema4e/mmp9/serpine1/sema3gb/sema6dl/dab2ipb/sema3ab/ism1/thbs1b/fgfr1a/ncln/nepro/ptch1/rgma/bcl11aa/sema6e/npas4l/slit2/ap1ar	27
BP	GO:0060560	developmental growth involved in morphogenesis	27/1869	227/20597	0.0887175601620852	0.469388315755522	0.425005712484318	myo5b/dbnla/shtn1/col4a5/robo2/si:ch211-129c21.1/nsmfb/sema4e/pard3ab/sema3gb/sema6dl/sema3ab/stat3/bbs1/mpzl1l/arl3l2/cbsb/hnrnpr/mapk8ip3/si:dkey-40c11.2/sec14l8/llph/pik3cd/ap1g2/sema6e/slit2/myo9aa	27
BP	GO:0051130	positive regulation of cellular component organization	32/1869	276/20597	0.0898340598012536	0.474488556946859	0.429623704813072	selenow2b/anxa1b/anxa1c/clcf1/dbnla/eps8l1b/shtn1/runx1/anxa1d/nsmfb/colgalt1b/slitrk6/ripor2/baiap2l1a/arhgef10lb/ror1/tesk1a/limk1a/vaspa/plk4/cdc42ep1a/si:dkey-40c11.2/vaspb/bbc3/wasa/pan2/eif5a2/setdb1b/dock11/plxnc1/arhgef10/si:ch211-204c21.1	32
BP	GO:0034314	Arp2/3 complex-mediated actin nucleation	7/1869	43/20597	0.0904874583475649	0.476703199770024	0.431628944013462	carmil2/zgc:101810/actr2b/arfip1/wasa/arfip2b/ap1ar	7
BP	GO:0045446	endothelial cell differentiation	9/1869	60/20597	0.09055981712121	0.476703199770024	0.431628944013462	tjp3/fbn2b/tjp2a/tnfrsf21/f11r.1/cldn5a/tjp1b/npas4l/ada2b	9
BP	GO:0045596	negative regulation of cell differentiation	18/1869	142/20597	0.0922283744637105	0.480470929911043	0.435040419713394	anxa1b/anxa1c/hoxc9a/nog2/robo2/si:ch211-129c21.1/anxa1d/sema4e/mmp9/sema3gb/sema6dl/sema3ab/fgfr1a/nepro/sema6e/npas4l/slit2/ap1ar	18
BP	GO:1990138	neuron projection extension	18/1869	142/20597	0.0922283744637105	0.480470929911043	0.435040419713394	dbnla/shtn1/col4a5/robo2/si:ch211-129c21.1/nsmfb/sema4e/sema3gb/sema6dl/sema3ab/arl3l2/hnrnpr/mapk8ip3/si:dkey-40c11.2/llph/sema6e/slit2/myo9aa	18
BP	GO:0003094	glomerular filtration	5/1869	27/20597	0.0923566750520101	0.480470929911043	0.435040419713394	myo1eb/inf2/vcana/myh9a/tmem234	5
BP	GO:0021602	cranial nerve morphogenesis	5/1869	27/20597	0.0923566750520101	0.480470929911043	0.435040419713394	met/robo2/cdk5/cad/fgfr1a	5
BP	GO:0030038	contractile actin filament bundle assembly	5/1869	27/20597	0.0923566750520101	0.480470929911043	0.435040419713394	arhgef10lb/tesk1a/limk1a/arhgef10/fhod1	5
BP	GO:0030307	positive regulation of cell growth	5/1869	27/20597	0.0923566750520101	0.480470929911043	0.435040419713394	dbnla/slc44a4/shtn1/nsmfb/si:dkey-40c11.2	5
BP	GO:0043149	stress fiber assembly	5/1869	27/20597	0.0923566750520101	0.480470929911043	0.435040419713394	arhgef10lb/tesk1a/limk1a/arhgef10/fhod1	5
BP	GO:0006475	internal protein amino acid acetylation	11/1869	78/20597	0.093489202700956	0.484741516004457	0.438907204259225	yeats2/atat1/taf5l/noc2l/ruvbl2/mllt1a/bag6l/ruvbl1/phf20b/kat2a/msl2b	11
BP	GO:0018393	internal peptidyl-lysine acetylation	11/1869	78/20597	0.093489202700956	0.484741516004457	0.438907204259225	yeats2/atat1/taf5l/noc2l/ruvbl2/mllt1a/bag6l/ruvbl1/phf20b/kat2a/msl2b	11
BP	GO:0043410	positive regulation of MAPK cascade	21/1869	171/20597	0.0950943314823825	0.492243702565211	0.445700028105536	cd44a/il11b/ccl25a/dicp2.2/g6fl/ccl19a.1/alkal2b/ccl34a.3/ccl34a.4/wnt7aa/ccl34b.8/mapkbp1/cds1/fgfr3/igf1ra/insrb/fgfr1a/pdgfab/dennd2b/lamtor1/igf2b	21
BP	GO:0016101	diterpenoid metabolic process	8/1869	52/20597	0.0952884317425938	0.492429088291045	0.445867884845569	dhrs13a.2/cyp26a1/cyp26c1/rdh5/cyp26b1/lef1/tle3a/dhrs9	8
BP	GO:0043065	positive regulation of apoptotic process	15/1869	115/20597	0.0971020778190955	0.500796954533127	0.453444534785108	anxa1b/anxa1c/anxa1d/ripk2/htra1a/bik/fas/dab2ipb/caspa/plekhn1/cd40/bbc3/stk17b/sphk2/zgc:73226	15
BP	GO:0043254	regulation of protein-containing complex assembly	20/1869	162/20597	0.0973906002868988	0.500796954533127	0.453444534785108	dbnla/gsnb/vill/pmepa1/baiap2l1a/scinlb/lmod2a/capgb/vaspa/fam49al/cdc42ep1a/cyfip2/hcls1/si:dkey-40c11.2/vaspb/tmsb1/cotl1/fam49ba/ssh2b/sptbn1	20
BP	GO:0048588	developmental cell growth	20/1869	162/20597	0.0973906002868988	0.500796954533127	0.453444534785108	dbnla/shtn1/col4a5/robo2/si:ch211-129c21.1/nsmfb/sema4e/pard3ab/sema3gb/sema6dl/sema3ab/arl3l2/hnrnpr/mapk8ip3/si:dkey-40c11.2/llph/pik3cd/sema6e/slit2/myo9aa	20
BP	GO:2001056	positive regulation of cysteine-type endopeptidase activity	7/1869	44/20597	0.0996237655223855	0.511410538509969	0.463054560575437	casp10/fas/uacab/cyfip2/rb1/bbc3/casp22	7
BP	GO:0048514	blood vessel morphogenesis	53/1869	489/20597	0.0997834126890232	0.511410538509969	0.463054560575437	anxa1b/anxa1c/tinagl1/hoxc9a/egfl6/cxcr3.1/rnf213b/anxa1d/ptk2bb/fbn2b/cxcl8a/slc2a1b/serpine1/pard3ab/tbx20/wwtr1/nrp1b/cxcr4a/pknox1.2/dab2ipb/sema3ab/cds1/myh9a/ism1/dcbld2/angpt4/thbs1b/utp15/notch1b/tnfrsf21/dyrk1aa/perp/sestd1/alox5ap/sec14l8/ccm2/ptk2ba/cd40/npas4l/igf2b/pdcd2l/hspg2/amotl2a/iars1/fbxw7/syk/hs6st2/ppih/ptprja/robo4/sulf1/reck/wdr43	53
BP	GO:0018394	peptidyl-lysine acetylation	11/1869	79/20597	0.100184142106721	0.512619845549358	0.46414952264125	yeats2/atat1/taf5l/noc2l/ruvbl2/mllt1a/bag6l/ruvbl1/phf20b/kat2a/msl2b	11
BP	GO:0048565	digestive tract development	16/1869	125/20597	0.100893207976491	0.515400279170547	0.466667054783665	ap1m2/myo5b/agr2/wdr55/tbx20/wwtr1/klf5a/cc2d1a/utp25/rbm19/ruvbl2/med24/urb1/chd8/rps6ka3a/dhrs9	16
BP	GO:0035305	negative regulation of dephosphorylation	4/1869	20/20597	0.101563740501417	0.517127326841095	0.468230802966306	si:ch211-129c21.1/sema4e/ppp1r26/ppp1r8b	4
BP	GO:0048538	thymus development	4/1869	20/20597	0.101563740501417	0.517127326841095	0.468230802966306	ccl25a/wdr55/tbl3/med24	4
BP	GO:0007264	small GTPase mediated signal transduction	40/1869	359/20597	0.102040589494468	0.518706329930213	0.46966050479394	dok1a/f2rl1.2/eps8l1b/rhoub/shtn1/dock3/arhgap32a/plekhg6/arhgef2/arhgap25/inf2/arhgap17a/ripor2/ralgds/lpar5b/ralbp1/arhgap33/rac2/rhof/cyth4b/cyth4a/rgl2/rac1b/cdc42ep1a/dennd3a/psda/dok2/arhgap31/ralgapb/si:dkey-163m14.2/rgl1/dock8/setdb1b/rap2b/dock11/arhgef10/rhogb/robo4/ctnnal1/rapgef3	40
BP	GO:0043068	positive regulation of programmed cell death	15/1869	116/20597	0.102661637623596	0.520027509811008	0.470856761662102	anxa1b/anxa1c/anxa1d/ripk2/htra1a/bik/fas/dab2ipb/caspa/plekhn1/cd40/bbc3/stk17b/sphk2/zgc:73226	15
BP	GO:0002065	columnar/cuboidal epithelial cell differentiation	8/1869	53/20597	0.103787522825971	0.520027509811008	0.470856761662102	gcga/pax6b/agr2/sox9b/srebf1/cdk5/med24/thada	8
BP	GO:0001878	response to yeast	5/1869	28/20597	0.104459692508107	0.520027509811008	0.470856761662102	ppp1r3c2b/dgat1b/src/limk1a/nap1l1	5
BP	GO:0034315	regulation of Arp2/3 complex-mediated actin nucleation	5/1869	28/20597	0.104459692508107	0.520027509811008	0.470856761662102	carmil2/arfip1/wasa/arfip2b/ap1ar	5
BP	GO:0060415	muscle tissue morphogenesis	5/1869	28/20597	0.104459692508107	0.520027509811008	0.470856761662102	myo5b/wwtr1/nrg1/pals1a/nrg2a	5
BP	GO:0060419	heart growth	5/1869	28/20597	0.104459692508107	0.520027509811008	0.470856761662102	myo5b/runx1/tbx20/ruvbl2/ruvbl1	5
BP	GO:0061041	regulation of wound healing	5/1869	28/20597	0.104459692508107	0.520027509811008	0.470856761662102	anxa1b/anxa1c/anxa1d/serpine1/si:dkey-163m14.2	5
BP	GO:0060041	retina development in camera-type eye	36/1869	320/20597	0.104838702664046	0.520027509811008	0.470856761662102	icn2/sox9b/tfap2a/timp2b/marcksa/itga6b/wwtr1/exoc5/ipo13b/pals2b/tbx5a/stat3/rdh5/sox11a/dctn1a/gnl3/cdk5/ptpra/cad/gnl2/cyfip2/dnase1l1l/socs1a/med24/bcl6aa/tbx5b/znf644a/pals1a/ptch1/rp2/dcaf8/psmd2/wt1b/prmt6/nrf1/marcksl1a	36
BP	GO:0006979	response to oxidative stress	13/1869	98/20597	0.105598923423851	0.520027509811008	0.470856761662102	anxa1b/anxa1c/duox/ptgs2a/apodb/anxa1d/mpx/ccs/prdx1/brf2/keap1b/ptgs2b/sesn4	13
BP	GO:0044089	positive regulation of cellular component biogenesis	16/1869	126/20597	0.106350684478457	0.520027509811008	0.470856761662102	selenow2b/eps8l1b/slitrk6/ripor2/baiap2l1a/arhgef10lb/tesk1a/limk1a/vaspa/plk4/cdc42ep1a/vaspb/pan2/setdb1b/dock11/arhgef10	16
BP	GO:0061572	actin filament bundle organization	10/1869	71/20597	0.107060634354288	0.520027509811008	0.470856761662102	shtn1/clmnb/baiap2l1a/arhgef10lb/tesk1a/limk1a/myh9b/lcp1/arhgef10/fhod1	10
BP	GO:0007596	blood coagulation	11/1869	80/20597	0.107155241343457	0.520027509811008	0.470856761662102	f2rl1.2/itgb3a/g6fl/itgb3b/lrrc32/fermt3b/dcbld2/si:dkey-163m14.2/f3a/im:7154036/syk	11
BP	GO:0003229	ventricular cardiac muscle tissue development	3/1869	13/20597	0.107315223818279	0.520027509811008	0.470856761662102	wwtr1/nrg1/nrg2a	3
BP	GO:0006206	pyrimidine nucleobase metabolic process	3/1869	13/20597	0.107315223818279	0.520027509811008	0.470856761662102	ctps1a/cad/umps	3
BP	GO:0006896	Golgi to vacuole transport	3/1869	13/20597	0.107315223818279	0.520027509811008	0.470856761662102	vti1b/ap1g2/ap3d1	3
BP	GO:0007130	synaptonemal complex assembly	3/1869	13/20597	0.107315223818279	0.520027509811008	0.470856761662102	sycp1/si:ch211-199g17.9/bag6l	3
BP	GO:0018149	peptide cross-linking	3/1869	13/20597	0.107315223818279	0.520027509811008	0.470856761662102	tgm1/tgm5l/tgm1l4	3
BP	GO:0032612	interleukin-1 production	3/1869	13/20597	0.107315223818279	0.520027509811008	0.470856761662102	anxa1b/anxa1c/anxa1d	3
BP	GO:0032652	regulation of interleukin-1 production	3/1869	13/20597	0.107315223818279	0.520027509811008	0.470856761662102	anxa1b/anxa1c/anxa1d	3
BP	GO:0033120	positive regulation of RNA splicing	3/1869	13/20597	0.107315223818279	0.520027509811008	0.470856761662102	dhx37/cirbpa/sf3b4	3
BP	GO:0035335	peptidyl-tyrosine dephosphorylation	3/1869	13/20597	0.107315223818279	0.520027509811008	0.470856761662102	ptprz1a/ptprfb/ptpn22	3
BP	GO:0042531	positive regulation of tyrosine phosphorylation of STAT protein	3/1869	13/20597	0.107315223818279	0.520027509811008	0.470856761662102	clcf1/crlf1a/cd40	3
BP	GO:0046626	regulation of insulin receptor signaling pathway	3/1869	13/20597	0.107315223818279	0.520027509811008	0.470856761662102	baiap2l1a/grb10a/igf2b	3
BP	GO:0048199	vesicle targeting, to, from or within Golgi	3/1869	13/20597	0.107315223818279	0.520027509811008	0.470856761662102	arfgap3/arfgap2/ap1ar	3
BP	GO:0048679	regulation of axon regeneration	3/1869	13/20597	0.107315223818279	0.520027509811008	0.470856761662102	clcf1/col12a1b/rgma	3
BP	GO:0050685	positive regulation of mRNA processing	3/1869	13/20597	0.107315223818279	0.520027509811008	0.470856761662102	dhx37/cirbpa/sf3b4	3
BP	GO:0060324	face development	3/1869	13/20597	0.107315223818279	0.520027509811008	0.470856761662102	grhl3/edn1/jag1b	3
BP	GO:0070059	intrinsic apoptotic signaling pathway in response to endoplasmic reticulum stress	3/1869	13/20597	0.107315223818279	0.520027509811008	0.470856761662102	tp63/bag6l/bbc3	3
BP	GO:0070193	synaptonemal complex organization	3/1869	13/20597	0.107315223818279	0.520027509811008	0.470856761662102	sycp1/si:ch211-199g17.9/bag6l	3
BP	GO:0070570	regulation of neuron projection regeneration	3/1869	13/20597	0.107315223818279	0.520027509811008	0.470856761662102	clcf1/col12a1b/rgma	3
BP	GO:0010942	positive regulation of cell death	15/1869	117/20597	0.108411930709918	0.524524908924656	0.474928913120635	anxa1b/anxa1c/anxa1d/ripk2/htra1a/bik/fas/dab2ipb/caspa/plekhn1/cd40/bbc3/stk17b/sphk2/zgc:73226	15
BP	GO:0050922	negative regulation of chemotaxis	7/1869	45/20597	0.10924425320353	0.526912979404932	0.477091181677105	robo2/si:ch211-129c21.1/sema4e/sema3gb/sema6dl/sema3ab/sema6e	7
BP	GO:0051453	regulation of intracellular pH	7/1869	45/20597	0.10924425320353	0.526912979404932	0.477091181677105	tmem175/slc4a2b/si:ch73-390b10.2/tcirg1b/slc9a7/si:dkey-237j10.2/dmxl2	7
BP	GO:0008654	phospholipid biosynthetic process	22/1869	184/20597	0.110479778984227	0.5320473566872	0.481740082388451	socs5a/pik3c2g/socs2/gnpat/hdhd5/cds1/pip5k1aa/lpcat2/pigq/selenoi/gpaa1/socs1a/pik3cd/hmgcs1/itpka/mboat7/agpat9l/pign/sphk2/socs3b/serinc5/mppe1	22
BP	GO:0006487	protein N-linked glycosylation	8/1869	54/20597	0.112692896119845	0.53936553819821	0.488366299622193	zgc:154054/gfpt1/gfpt2/b4galt1l/zgc:101663/mogs/alg3/rft1	8
BP	GO:0007259	receptor signaling pathway via JAK-STAT	8/1869	54/20597	0.112692896119845	0.53936553819821	0.488366299622193	clcf1/crlf1a/socs2/stat3/socs1a/cd40/stat5b/socs3b	8
BP	GO:0050730	regulation of peptidyl-tyrosine phosphorylation	8/1869	54/20597	0.112692896119845	0.53936553819821	0.488366299622193	clcf1/hbegfb/crlf1a/socs1a/cbl/cd40/igf2b/ptprc	8
BP	GO:0097696	receptor signaling pathway via STAT	8/1869	54/20597	0.112692896119845	0.53936553819821	0.488366299622193	clcf1/crlf1a/socs2/stat3/socs1a/cd40/stat5b/socs3b	8
BP	GO:0001895	retina homeostasis	6/1869	37/20597	0.114055824936034	0.54335980607238	0.491982892977276	stra6l/exoc5/nxnl2/syne2a/rp2/nrf1	6
BP	GO:0071600	otic vesicle morphogenesis	6/1869	37/20597	0.114055824936034	0.54335980607238	0.491982892977276	dlx3b/sox9b/dlx4b/tfap2a/tfap2c/sox3	6
BP	GO:1902475	L-alpha-amino acid transmembrane transport	6/1869	37/20597	0.114055824936034	0.54335980607238	0.491982892977276	slc25a15a/slc25a38a/slc1a4/slc7a3a/slc7a3b/slc38a5a	6
BP	GO:0045010	actin nucleation	9/1869	63/20597	0.114347104841431	0.54335980607238	0.491982892977276	gsnb/carmil2/zgc:101810/scinlb/actr2b/arfip1/wasa/arfip2b/ap1ar	9
BP	GO:0035107	appendage morphogenesis	11/1869	81/20597	0.114400730625975	0.54335980607238	0.491982892977276	sp9/sox9b/hoxc8a/mmp9/sall4/fbln1/prdm1a/grip2a/tbx5a/lef1/dhrs9	11
BP	GO:0016358	dendrite development	10/1869	72/20597	0.114792081032668	0.543846764970153	0.492423807900702	si:ch211-241e1.3/dbnla/znf296/mcf2a/tmem106bb/lzts1/si:dkey-40c11.2/llph/bcl11aa/map1aa	10
BP	GO:0016311	dephosphorylation	34/1869	303/20597	0.115090409389837	0.543846764970153	0.492423807900702	ptprz1a/ptprt/si:ch211-129c21.1/ppm1j/sema4e/ptprub/ptpn11b/ptpn6/ptprfb/eya2/ptpn22/mtmr9/dusp12/ptpra/ptprk/ublcp1/ppp2r5a/ptprr/ptpn9a/ppm1e/sgpp1b/ctdp1/ssh2b/ppp1r26/ptpn9b/ppp4r3b/ppp1r8b/mtm1/ptprc/ptpn4a/ptprja/ppm1g/dusp5/ptpdc1a	34
BP	GO:0045087	innate immune response	28/1869	244/20597	0.116822319104091	0.543846764970153	0.492423807900702	cgasa/ccl25a/c7b/ccl19a.1/ripk2/ptk2bb/ccl34a.3/ccl34a.4/hamp/ptx3a/tnfaip8l2b/sting1/ccl34b.8/tnk1/cyldl/cfbl/ptpn6/hck/src/caspa/socs1a/samhd1/ptk2ba/cd40/tnfaip8l2a/ppp1r14bb/syk/serinc5	28
BP	GO:0006482	protein demethylation	4/1869	21/20597	0.116899035105024	0.543846764970153	0.492423807900702	zgc:158376/kdm6bb/riox2/kdm2ba	4
BP	GO:0008214	protein dealkylation	4/1869	21/20597	0.116899035105024	0.543846764970153	0.492423807900702	zgc:158376/kdm6bb/riox2/kdm2ba	4
BP	GO:0010171	body morphogenesis	4/1869	21/20597	0.116899035105024	0.543846764970153	0.492423807900702	grhl3/cyp26b1/edn1/jag1b	4
BP	GO:0016114	terpenoid biosynthetic process	4/1869	21/20597	0.116899035105024	0.543846764970153	0.492423807900702	rdh5/lef1/tle3a/hmgcs1	4
BP	GO:0021554	optic nerve development	4/1869	21/20597	0.116899035105024	0.543846764970153	0.492423807900702	tbx5a/cdk5/tbx5b/rb1	4
BP	GO:0032233	positive regulation of actin filament bundle assembly	4/1869	21/20597	0.116899035105024	0.543846764970153	0.492423807900702	arhgef10lb/tesk1a/limk1a/arhgef10	4
BP	GO:0048013	ephrin receptor signaling pathway	4/1869	21/20597	0.116899035105024	0.543846764970153	0.492423807900702	efnb3b/efna3b/efna1a/efna1b	4
BP	GO:0050935	iridophore differentiation	4/1869	21/20597	0.116899035105024	0.543846764970153	0.492423807900702	sox9b/tfap2a/alkal2b/tfec	4
BP	GO:0060350	endochondral bone morphogenesis	4/1869	21/20597	0.116899035105024	0.543846764970153	0.492423807900702	mmp9/prdm1a/edn1/jag1b	4
BP	GO:0014037	Schwann cell differentiation	5/1869	29/20597	0.117300282640621	0.543846764970153	0.492423807900702	erbb3b/pard3ab/nrg1/ypel3/arhgef10	5
BP	GO:0014044	Schwann cell development	5/1869	29/20597	0.117300282640621	0.543846764970153	0.492423807900702	erbb3b/pard3ab/nrg1/ypel3/arhgef10	5
BP	GO:0030073	insulin secretion	5/1869	29/20597	0.117300282640621	0.543846764970153	0.492423807900702	anxa1b/anxa1c/anxa1d/sstr5/aacs	5
BP	GO:0048644	muscle organ morphogenesis	5/1869	29/20597	0.117300282640621	0.543846764970153	0.492423807900702	myo5b/wwtr1/nrg1/pals1a/nrg2a	5
BP	GO:0050878	regulation of body fluid levels	13/1869	100/20597	0.118668361381078	0.549370940857937	0.497425650150007	f2rl1.2/itgb3a/g6fl/itgb3b/lrrc32/vcana/fermt3b/f5/dcbld2/si:dkey-163m14.2/f3a/im:7154036/syk	13
BP	GO:0016125	sterol metabolic process	12/1869	91/20597	0.120478420518853	0.556921792324148	0.504262537434035	lipea/ch25hl1.1/apoeb/cyp26a1/cyp26c1/cyp26b1/hsd17b7/ch25h/hmgcs1/fdft1/vldlr/cyp8b1	12
BP	GO:0016049	cell growth	23/1869	196/20597	0.121362084994278	0.560174252844506	0.507207464383393	dbnla/slc44a4/shtn1/si:ch73-330k17.3/col4a5/robo2/si:ch211-129c21.1/nsmfb/socs2/sema4e/pard3ab/sema3gb/sema6dl/sema3ab/arl3l2/hnrnpr/mapk8ip3/si:dkey-40c11.2/llph/pik3cd/sema6e/slit2/myo9aa	23
BP	GO:0050920	regulation of chemotaxis	11/1869	82/20597	0.12191811551945	0.561442108378489	0.5083554389419	robo2/si:ch211-129c21.1/ptk2bb/sema4e/ripor2/sema3gb/sema6dl/sema3ab/rac2/ptk2ba/sema6e	11
BP	GO:0009116	nucleoside metabolic process	8/1869	55/20597	0.121997706610048	0.561442108378489	0.5083554389419	cdaa/ppat/aprt/nt5c1ab/pgm2/umps/hprt1/ada2b	8
BP	GO:0044272	sulfur compound biosynthetic process	13/1869	101/20597	0.125537586620635	0.575671930590776	0.521239772711741	elovl7a/elovl6l/chpfa/chst11/papss1/csgalnact2/cbsa/mat2al/cbsb/chst7/mlycd/enoph1/mtr	13
BP	GO:0002062	chondrocyte differentiation	6/1869	38/20597	0.1256448861688	0.575671930590776	0.521239772711741	sox9b/runx2b/runx1/gfpt1/runx3/sulf1	6
BP	GO:0070988	demethylation	6/1869	38/20597	0.1256448861688	0.575671930590776	0.521239772711741	zgc:158376/apex1/alkbh1/kdm6bb/riox2/kdm2ba	6
BP	GO:0000054	ribosomal subunit export from nucleus	3/1869	14/20597	0.127780539790121	0.577798341987017	0.523165123130913	npm1a/rrs1/nmd3	3
BP	GO:0032261	purine nucleotide salvage	3/1869	14/20597	0.127780539790121	0.577798341987017	0.523165123130913	ampd2a/aprt/hprt1	3
BP	GO:0033750	ribosome localization	3/1869	14/20597	0.127780539790121	0.577798341987017	0.523165123130913	npm1a/rrs1/nmd3	3
BP	GO:0035701	hematopoietic stem cell migration	3/1869	14/20597	0.127780539790121	0.577798341987017	0.523165123130913	mmp9/myb/selp	3
BP	GO:0046323	glucose import	3/1869	14/20597	0.127780539790121	0.577798341987017	0.523165123130913	slc2a1b/slc2a3a/slc2a3b	3
BP	GO:0061484	hematopoietic stem cell homeostasis	3/1869	14/20597	0.127780539790121	0.577798341987017	0.523165123130913	tfec/polr3h/dnmt3bb.1	3
BP	GO:0098508	endothelial to hematopoietic transition	3/1869	14/20597	0.127780539790121	0.577798341987017	0.523165123130913	ifngr1/runx1/cxcl8a	3
BP	GO:0106380	purine ribonucleotide salvage	3/1869	14/20597	0.127780539790121	0.577798341987017	0.523165123130913	ampd2a/aprt/hprt1	3
BP	GO:2001222	regulation of neuron migration	3/1869	14/20597	0.127780539790121	0.577798341987017	0.523165123130913	shtn1/nsmfb/sema3ab	3
BP	GO:0002521	leukocyte differentiation	18/1869	149/20597	0.128967943276495	0.58232114881448	0.527260279899017	anxa1b/anxa1c/runx1/anxa1d/agtpbp1/myb/tbl3/src/rac2/brf1a/pak1/gemin5/il34/gata1a/ada2b/kat2a/ikzf1/syk	18
BP	GO:0050817	coagulation	11/1869	83/20597	0.129704187835452	0.583127857165932	0.527990710645091	f2rl1.2/itgb3a/g6fl/itgb3b/lrrc32/fermt3b/dcbld2/si:dkey-163m14.2/f3a/im:7154036/syk	11
BP	GO:0003014	renal system process	7/1869	47/20597	0.129896369339759	0.583127857165932	0.527990710645091	myo1eb/inf2/vcana/myh9a/wnk4b/klhl3/tmem234	7
BP	GO:0044728	DNA methylation or demethylation	7/1869	47/20597	0.129896369339759	0.583127857165932	0.527990710645091	dnmt3bb.3/prmt7/apex1/dnmt3ba/alkbh1/dnmt3bb.1/uhrf1	7
BP	GO:0055006	cardiac cell development	7/1869	47/20597	0.129896369339759	0.583127857165932	0.527990710645091	alpk2/cyp26a1/fbn2b/itgb1b/ogg1/cyp26c1/nrg1	7
BP	GO:0010833	telomere maintenance via telomere lengthening	5/1869	30/20597	0.130845482051974	0.585435698865323	0.530080336383158	gar1/telo2/nhp2/tert/terf2ip	5
BP	GO:0030223	neutrophil differentiation	5/1869	30/20597	0.130845482051974	0.585435698865323	0.530080336383158	runx1/myb/brf1a/gata1a/ada2b	5
BP	GO:0001702	gastrulation with mouth forming second	10/1869	74/20597	0.131163189363269	0.585435698865323	0.530080336383158	epcam/cldne/dsg2.1/celsr2/cdh1/slc39a10/hs2st1a/ltb4r/cyth4a/sec14l8	10
BP	GO:0003158	endothelium development	10/1869	74/20597	0.131163189363269	0.585435698865323	0.530080336383158	tjp3/fbn2b/pard3ab/tjp2a/tnfrsf21/f11r.1/cldn5a/tjp1b/npas4l/ada2b	10
BP	GO:0042886	amide transport	9/1869	65/20597	0.131937835386681	0.587641703034652	0.532077753750099	anxa1b/anxa1c/anxa1d/vip/slc14a2/sstr5/aacs/slc5a6b/cert1b	9
BP	GO:0007163	establishment or maintenance of cell polarity	17/1869	140/20597	0.132593380189301	0.587641703034652	0.532077753750099	carmil2/shtn1/cdh1/pard3ab/ripor2/rac2/stat3/rhof/dctn1a/notch1b/rac1b/rhobtb3/pals1a/parvaa/dock8/amotl2a/rhogb	17
BP	GO:0009913	epidermal cell differentiation	13/1869	102/20597	0.132627091728235	0.587641703034652	0.532077753750099	krt5/dlx3b/anxa1b/anxa1c/ovol1a/dlx4b/slc44a4/kdf1a/anxa1d/stat3/pcdh15a/pho/jag1b	13
BP	GO:0045862	positive regulation of proteolysis	13/1869	102/20597	0.132627091728235	0.587641703034652	0.532077753750099	klhl40b/rnf144aa/casp10/adam8a/fas/adam8b/uacab/caspa/cyfip2/rb1/ankib1a/bbc3/casp22	13
BP	GO:0010669	epithelial structure maintenance	4/1869	22/20597	0.133168563368508	0.587641703034652	0.532077753750099	tnfa/tert/uhrf1/sulf1	4
BP	GO:0016241	regulation of macroautophagy	4/1869	22/20597	0.133168563368508	0.587641703034652	0.532077753750099	sting1/tmem39a/sesn4/mtm1	4
BP	GO:0032292	peripheral nervous system axon ensheathment	4/1869	22/20597	0.133168563368508	0.587641703034652	0.532077753750099	tnfa/pard3ab/tnfrsf1b/arhgef10	4
BP	GO:1901992	positive regulation of mitotic cell cycle phase transition	4/1869	22/20597	0.133168563368508	0.587641703034652	0.532077753750099	anxa1b/anxa1c/anxa1d/ccnd2a	4
BP	GO:0032269	negative regulation of cellular protein metabolic process	37/1869	338/20597	0.133823461861643	0.589695169761433	0.533937056719482	serpinb1l4/zgc:173729/klhl40b/pmepa1/timp2b/spink2.8/zc3h12ab/spink2.7/serpine1/spink2.10/spink2.11/spink2.5/cpeb1a/ago4/serpinb14/spink2.4/exosc9/noc2l/plekhn1/timp4.2/spink2.3/spink2.9/rc3h2/prkar1ab/cbl/bag6l/ppm1e/si:ch211-195b11.3/pan2/ppp1r8b/serpini1/prmt6/ptprc/pde12/ptprja/hexim1/reck	37
BP	GO:0070374	positive regulation of ERK1 and ERK2 cascade	12/1869	93/20597	0.135321373708987	0.595452324764723	0.539149848946996	cd44a/ccl25a/dicp2.2/g6fl/ccl19a.1/alkal2b/ccl34a.3/ccl34a.4/ccl34b.8/cds1/pdgfab/dennd2b	12
BP	GO:0003170	heart valve development	6/1869	39/20597	0.137780580445135	0.605417211532223	0.548172514527476	sox9b/id4/fbn2b/tbx5a/npnta/piezo1	6
BP	GO:0051656	establishment of organelle localization	26/1869	229/20597	0.13827934686644	0.606751830890685	0.549380940115202	myo5b/myo1eb/bicdl2l/pard3ab/myo1hb/snap91a/myo7ab/exoc5/npm1a/mkks/dctn1a/bbs1/syne2a/cdk5/arfgap3/myo1f/myo1g/ippk/rrs1/arfgap2/nmd3/myo1d/cep83/syk/ap3d1/ap1ar	26
BP	GO:0050931	pigment cell differentiation	10/1869	75/20597	0.139793211820526	0.611361531205016	0.553554774232223	ovol1a/sox9b/tfap2a/mib2/aqp3a/alkal2b/erbb3b/gfpt1/tfec/gja5b	10
BP	GO:1902905	positive regulation of supramolecular fiber organization	10/1869	75/20597	0.139793211820526	0.611361531205016	0.553554774232223	colgalt1b/baiap2l1a/arhgef10lb/tesk1a/limk1a/vaspa/cdc42ep1a/vaspb/wasa/arhgef10	10
BP	GO:0055067	monovalent inorganic cation homeostasis	13/1869	103/20597	0.139934245853339	0.611361531205016	0.553554774232223	rhcgl1/zgc:153039/slc12a6/ca2/tmem175/slc4a2b/si:ch73-390b10.2/atp1a2a/tcirg1b/slc9a7/si:dkey-237j10.2/dmxl2/atp1a3a	13
BP	GO:0090596	sensory organ morphogenesis	39/1869	360/20597	0.140752372534751	0.611361531205016	0.553554774232223	cldn7b/dlx3b/pax6b/sox9b/dlx4b/tfap2a/tfap2c/slc44a4/sox3/marcksa/agtpbp1/pard3ab/fzd8a/otogl/exoc5/sox4a/ipo13b/tbx5a/nid2a/stat3/rdh5/sox11a/dctn1a/ttc4/tfec/igf1ra/cdk5/cyfip2/socs1a/med24/bcl6aa/tbx5b/znf644a/pals1a/jag1b/ptch1/rp2/hsp70.3/hs6st2	39
BP	GO:0030641	regulation of cellular pH	7/1869	48/20597	0.140902030817742	0.611361531205016	0.553554774232223	tmem175/slc4a2b/si:ch73-390b10.2/tcirg1b/slc9a7/si:dkey-237j10.2/dmxl2	7
BP	GO:0050919	negative chemotaxis	7/1869	48/20597	0.140902030817742	0.611361531205016	0.553554774232223	si:ch211-129c21.1/sema4e/sema3gb/sema6dl/sema3ab/sema6e/slit2	7
BP	GO:0090068	positive regulation of cell cycle process	7/1869	48/20597	0.140902030817742	0.611361531205016	0.553554774232223	anxa1b/anxa1c/anxa1d/plk4/dyrk3/ccnd2a/ranbp1	7
BP	GO:1901532	regulation of hematopoietic progenitor cell differentiation	7/1869	48/20597	0.140902030817742	0.611361531205016	0.553554774232223	tnfa/fgfr3/f11r.1/tnfrsf1b/jag1a/dnmt3bb.1/nelfb	7
BP	GO:0062197	cellular response to chemical stress	8/1869	57/20597	0.141770622299391	0.61256723051862	0.554646469697619	anxa1b/anxa1c/anxa1d/slc12a6/ccs/prdx1/brf2/keap1b	8
BP	GO:0071897	DNA biosynthetic process	8/1869	57/20597	0.141770622299391	0.61256723051862	0.554646469697619	sycp1/gar1/parm1/telo2/nvl/rev1/nhp2/tert	8
BP	GO:2000116	regulation of cysteine-type endopeptidase activity	8/1869	57/20597	0.141770622299391	0.61256723051862	0.554646469697619	casp10/fas/uacab/cyfip2/rb1/tnfrsf1b/bbc3/casp22	8
BP	GO:0010001	glial cell differentiation	19/1869	161/20597	0.142571985213193	0.615175375864415	0.557008004132425	icn2/sox9b/timp2b/egr2b/itga6b/erbb3b/pard3ab/fzd8a/nrg1/kmt2a/pals2b/ypel3/dcaf8/pes/il34/hmgcs1/wt1b/prmt6/arhgef10	19
BP	GO:0051125	regulation of actin nucleation	5/1869	31/20597	0.145058085396608	0.625035600649372	0.565935903952941	carmil2/arfip1/wasa/arfip2b/ap1ar	5
BP	GO:0006720	isoprenoid metabolic process	10/1869	76/20597	0.148711695594025	0.631031478229121	0.571364846551668	dhrs13a.2/cyp26a1/cyp26c1/rdh5/cyp26b1/lef1/tle3a/hmgcs1/fdft1/dhrs9	10
BP	GO:0010721	negative regulation of cell development	10/1869	76/20597	0.148711695594025	0.631031478229121	0.571364846551668	robo2/si:ch211-129c21.1/sema4e/mmp9/sema3gb/sema6dl/sema3ab/sema6e/slit2/ap1ar	10
BP	GO:0018212	peptidyl-tyrosine modification	10/1869	76/20597	0.148711695594025	0.631031478229121	0.571364846551668	clcf1/hbegfb/crlf1a/tpst2/fgfr1a/socs1a/cbl/cd40/igf2b/ptprc	10
BP	GO:0051495	positive regulation of cytoskeleton organization	10/1869	76/20597	0.148711695594025	0.631031478229121	0.571364846551668	baiap2l1a/arhgef10lb/tesk1a/limk1a/vaspa/plk4/cdc42ep1a/vaspb/wasa/arhgef10	10
BP	GO:0001843	neural tube closure	3/1869	15/20597	0.149492188831521	0.631031478229121	0.571364846551668	grhl3/vaspa/vaspb	3
BP	GO:0003313	heart rudiment development	3/1869	15/20597	0.149492188831521	0.631031478229121	0.571364846551668	tbx20/grk3/ogg1	3
BP	GO:0008585	female gonad development	3/1869	15/20597	0.149492188831521	0.631031478229121	0.571364846551668	sox3/pla2g4aa/brca2	3
BP	GO:0008645	hexose transmembrane transport	3/1869	15/20597	0.149492188831521	0.631031478229121	0.571364846551668	slc2a1b/slc2a3a/slc2a3b	3
BP	GO:0010165	response to X-ray	3/1869	15/20597	0.149492188831521	0.631031478229121	0.571364846551668	anxa1b/anxa1c/anxa1d	3
BP	GO:0016102	diterpenoid biosynthetic process	3/1869	15/20597	0.149492188831521	0.631031478229121	0.571364846551668	rdh5/lef1/tle3a	3
BP	GO:0030878	thyroid gland development	3/1869	15/20597	0.149492188831521	0.631031478229121	0.571364846551668	duox/jag1b/jag1a	3
BP	GO:0051642	centrosome localization	3/1869	15/20597	0.149492188831521	0.631031478229121	0.571364846551668	pard3ab/spout1/cep83	3
BP	GO:0071027	nuclear RNA surveillance	3/1869	15/20597	0.149492188831521	0.631031478229121	0.571364846551668	exosc9/exosc6/exosc4	3
BP	GO:0071028	nuclear mRNA surveillance	3/1869	15/20597	0.149492188831521	0.631031478229121	0.571364846551668	exosc9/exosc6/exosc4	3
BP	GO:1904659	glucose transmembrane transport	3/1869	15/20597	0.149492188831521	0.631031478229121	0.571364846551668	slc2a1b/slc2a3a/slc2a3b	3
BP	GO:0045931	positive regulation of mitotic cell cycle	4/1869	23/20597	0.150299376756793	0.632455579691295	0.572654293340745	anxa1b/anxa1c/anxa1d/ccnd2a	4
BP	GO:0003309	type B pancreatic cell differentiation	6/1869	40/20597	0.15043945000693	0.632455579691295	0.572654293340745	gcga/pax6b/sox9b/srebf1/cdk5/thada	6
BP	GO:0050731	positive regulation of peptidyl-tyrosine phosphorylation	6/1869	40/20597	0.15043945000693	0.632455579691295	0.572654293340745	clcf1/hbegfb/crlf1a/cd40/igf2b/ptprc	6
BP	GO:0050768	negative regulation of neurogenesis	9/1869	67/20597	0.150855972725736	0.632750869292782	0.572921662091216	robo2/si:ch211-129c21.1/sema4e/mmp9/sema3gb/sema6dl/sema3ab/sema6e/slit2	9
BP	GO:0006865	amino acid transport	12/1869	95/20597	0.151111904284175	0.632750869292782	0.572921662091216	slc25a15a/slc7a5/slc7a11/si:dkeyp-120h9.1/slc25a38a/slc1a4/slc6a9/slc7a3a/slc38a9/slc7a3b/slc38a5a/slc7a6	12
BP	GO:0048483	autonomic nervous system development	8/1869	58/20597	0.152217623641041	0.632750869292782	0.572921662091216	cxcr4a/nrg1/utp25/cad/dennd3a/med24/ncln/chd8	8
BP	GO:0048640	negative regulation of developmental growth	8/1869	58/20597	0.152217623641041	0.632750869292782	0.572921662091216	robo2/si:ch211-129c21.1/sema4e/sema3gb/sema6dl/sema3ab/sema6e/slit2	8
BP	GO:0006304	DNA modification	7/1869	49/20597	0.152340212504112	0.632750869292782	0.572921662091216	dnmt3bb.3/prmt7/apex1/dnmt3ba/alkbh1/dnmt3bb.1/uhrf1	7
BP	GO:0010950	positive regulation of endopeptidase activity	7/1869	49/20597	0.152340212504112	0.632750869292782	0.572921662091216	casp10/fas/uacab/cyfip2/rb1/bbc3/casp22	7
BP	GO:0010952	positive regulation of peptidase activity	7/1869	49/20597	0.152340212504112	0.632750869292782	0.572921662091216	casp10/fas/uacab/cyfip2/rb1/bbc3/casp22	7
BP	GO:0030318	melanocyte differentiation	7/1869	49/20597	0.152340212504112	0.632750869292782	0.572921662091216	sox9b/tfap2a/mib2/aqp3a/erbb3b/gfpt1/gja5b	7
BP	GO:0035850	epithelial cell differentiation involved in kidney development	7/1869	49/20597	0.152340212504112	0.632750869292782	0.572921662091216	tfap2a/inf2/myh9a/mpped2/brca2/wt1b/ezrb	7
BP	GO:0006479	protein methylation	14/1869	115/20597	0.158488009849163	0.656532887670767	0.594454992440059	prmt7/prmt3/prmt5/kmt2a/mettl21a/fbl/nsd2/setd6/znf644a/mettl18/setdb1b/prmt6/prmt1/ehmt1a	14
BP	GO:0008213	protein alkylation	14/1869	115/20597	0.158488009849163	0.656532887670767	0.594454992440059	prmt7/prmt3/prmt5/kmt2a/mettl21a/fbl/nsd2/setd6/znf644a/mettl18/setdb1b/prmt6/prmt1/ehmt1a	14
BP	GO:0006305	DNA alkylation	5/1869	32/20597	0.159897261419406	0.660611394788542	0.598147859870456	dnmt3bb.3/prmt7/dnmt3ba/dnmt3bb.1/uhrf1	5
BP	GO:0006306	DNA methylation	5/1869	32/20597	0.159897261419406	0.660611394788542	0.598147859870456	dnmt3bb.3/prmt7/dnmt3ba/dnmt3bb.1/uhrf1	5
BP	GO:0009064	glutamine family amino acid metabolic process	9/1869	68/20597	0.16079169808171	0.661670598852117	0.599106911816565	nos2a/gfpt1/si:dkeyp-120h9.1/pfas/gfpt2/ctps1a/cad/ass1/prodha	9
BP	GO:0051961	negative regulation of nervous system development	9/1869	68/20597	0.16079169808171	0.661670598852117	0.599106911816565	robo2/si:ch211-129c21.1/sema4e/mmp9/sema3gb/sema6dl/sema3ab/sema6e/slit2	9
BP	GO:1901657	glycosyl compound metabolic process	9/1869	68/20597	0.16079169808171	0.661670598852117	0.599106911816565	cdaa/lcmt2/ppat/aprt/nt5c1ab/pgm2/umps/hprt1/ada2b	9
BP	GO:0017038	protein import	13/1869	106/20597	0.163128443660335	0.669665742364008	0.606346081498955	nup214/timm17b/pex6/pttg1ipa/ipo13b/nup188/nup93/nup155/ipo4/pom121/kpnb3/kpnb1/nup133	13
BP	GO:0031018	endocrine pancreas development	11/1869	87/20597	0.163447093926144	0.669665742364008	0.606346081498955	anxa1b/anxa1c/gcga/pax6b/sox9b/hoxc8a/anxa1d/irx3a/srebf1/cdk5/thada	11
BP	GO:0043280	positive regulation of cysteine-type endopeptidase activity involved in apoptotic process	6/1869	41/20597	0.163595616906669	0.669665742364008	0.606346081498955	casp10/fas/uacab/rb1/bbc3/casp22	6
BP	GO:0071103	DNA conformation change	6/1869	41/20597	0.163595616906669	0.669665742364008	0.606346081498955	anxa1b/anxa1c/anxa1d/top1mt/top1b/mcm9	6
BP	GO:0006282	regulation of DNA repair	7/1869	50/20597	0.164193297607833	0.670348226847729	0.606964034256889	cgasa/eya2/mms19/actr2b/terf2ip/abraxas1/usp1	7
BP	GO:0006354	DNA-templated transcription, elongation	7/1869	50/20597	0.164193297607833	0.670348226847729	0.606964034256889	znf326/cdk13/ccnk/polr1e/paf1/brd4/nelfb	7
BP	GO:0035270	endocrine system development	17/1869	145/20597	0.16501593804778	0.672823831280005	0.609205560068786	dlx3b/anxa1b/anxa1c/gcga/pax6b/sox9b/dlx4b/hoxc8a/duox/anxa1d/irx3a/srebf1/cdk5/jag1b/jag1a/thada/hesx1	17
BP	GO:0042552	myelination	10/1869	78/20597	0.167385631784816	0.680512031298735	0.616166809032606	mala.2/egr2b/erbb3b/pard3ab/cmtm8b/tnfrsf21/fbxw7/arhgef10/marveld1/serinc5	10
BP	GO:0006760	folic acid-containing compound metabolic process	4/1869	24/20597	0.168213999379212	0.680512031298735	0.616166809032606	mthfd1l/zgc:171566/aldh1l2/fpgs	4
BP	GO:0014068	positive regulation of phosphatidylinositol 3-kinase signaling	4/1869	24/20597	0.168213999379212	0.680512031298735	0.616166809032606	ror1/igf1ra/insrb/pdgfab	4
BP	GO:0030838	positive regulation of actin filament polymerization	4/1869	24/20597	0.168213999379212	0.680512031298735	0.616166809032606	baiap2l1a/vaspa/cdc42ep1a/vaspb	4
BP	GO:0045666	positive regulation of neuron differentiation	4/1869	24/20597	0.168213999379212	0.680512031298735	0.616166809032606	arhgef2/prdm1a/zc4h2/gdpd5a	4
BP	GO:0060319	primitive erythrocyte differentiation	4/1869	24/20597	0.168213999379212	0.680512031298735	0.616166809032606	klf1/dok2/actr2b/kdm6bb	4
BP	GO:0030004	cellular monovalent inorganic cation homeostasis	9/1869	69/20597	0.171031946716655	0.683645905263495	0.619004362274819	tmem175/slc4a2b/si:ch73-390b10.2/atp1a2a/tcirg1b/slc9a7/si:dkey-237j10.2/dmxl2/atp1a3a	9
BP	GO:0051248	negative regulation of protein metabolic process	37/1869	347/20597	0.171513758796367	0.683645905263495	0.619004362274819	serpinb1l4/zgc:173729/klhl40b/pmepa1/timp2b/spink2.8/zc3h12ab/spink2.7/serpine1/spink2.10/spink2.11/spink2.5/cpeb1a/ago4/serpinb14/spink2.4/exosc9/noc2l/plekhn1/timp4.2/spink2.3/spink2.9/rc3h2/prkar1ab/cbl/bag6l/ppm1e/si:ch211-195b11.3/pan2/ppp1r8b/serpini1/prmt6/ptprc/pde12/ptprja/hexim1/reck	37
BP	GO:0050778	positive regulation of immune response	17/1869	146/20597	0.171963166517967	0.683645905263495	0.619004362274819	anxa1b/anxa1c/cgasa/zgc:172120/si:dkey-42l23.7/vtcn1/c7b/anxa1d/si:dkey-42l23.4/sting1/cfbl/slc39a10/c3a.1/zgc:153911/cd40/fybb/syk	17
BP	GO:0000291	nuclear-transcribed mRNA catabolic process, exonucleolytic	3/1869	16/20597	0.172272842396931	0.683645905263495	0.619004362274819	exosc9/exosc6/exosc4	3
BP	GO:0002444	myeloid leukocyte mediated immunity	3/1869	16/20597	0.172272842396931	0.683645905263495	0.619004362274819	saa/rac2/syk	3
BP	GO:0006884	cell volume homeostasis	3/1869	16/20597	0.172272842396931	0.683645905263495	0.619004362274819	zgc:153039/slc12a6/piezo1	3
BP	GO:0021696	cerebellar cortex morphogenesis	3/1869	16/20597	0.172272842396931	0.683645905263495	0.619004362274819	met/agtpbp1/nrg1	3
BP	GO:0035907	dorsal aorta development	3/1869	16/20597	0.172272842396931	0.683645905263495	0.619004362274819	pard3ab/notch1b/amotl2a	3
BP	GO:0042542	response to hydrogen peroxide	3/1869	16/20597	0.172272842396931	0.683645905263495	0.619004362274819	anxa1b/anxa1c/anxa1d	3
BP	GO:0043153	entrainment of circadian clock by photoperiod	3/1869	16/20597	0.172272842396931	0.683645905263495	0.619004362274819	fbxl3a/cry3b/cry3a	3
BP	GO:0046545	development of primary female sexual characteristics	3/1869	16/20597	0.172272842396931	0.683645905263495	0.619004362274819	sox3/pla2g4aa/brca2	3
BP	GO:0046632	alpha-beta T cell differentiation	3/1869	16/20597	0.172272842396931	0.683645905263495	0.619004362274819	anxa1b/anxa1c/anxa1d	3
BP	GO:0060158	phospholipase C-activating dopamine receptor signaling pathway	3/1869	16/20597	0.172272842396931	0.683645905263495	0.619004362274819	gna14/gna15.1/gna11a	3
BP	GO:0061842	microtubule organizing center localization	3/1869	16/20597	0.172272842396931	0.683645905263495	0.619004362274819	pard3ab/spout1/cep83	3
BP	GO:1903825	organic acid transmembrane transport	11/1869	88/20597	0.172504672334247	0.683645905263495	0.619004362274819	slc25a15a/slc7a5/slc7a11/si:dkeyp-120h9.1/slc25a38a/slc1a4/slc7a3a/slc38a9/slc7a3b/slc38a5a/slc7a6	11
BP	GO:1905039	carboxylic acid transmembrane transport	11/1869	88/20597	0.172504672334247	0.683645905263495	0.619004362274819	slc25a15a/slc7a5/slc7a11/si:dkeyp-120h9.1/slc25a38a/slc1a4/slc7a3a/slc38a9/slc7a3b/slc38a5a/slc7a6	11
BP	GO:0015718	monocarboxylic acid transport	8/1869	60/20597	0.174170052251741	0.688491782153961	0.623392041497572	anxa1b/anxa1c/anxa1d/slc16a8/slco3a1a/slc16a1b/slc5a6b/zgc:114041	8
BP	GO:0030865	cortical cytoskeleton organization	8/1869	60/20597	0.174170052251741	0.688491782153961	0.623392041497572	fmnl2a/rac2/rhof/fmnl1a/rac1b/rhobtb3/amotl2a/rhogb	8
BP	GO:0030201	heparan sulfate proteoglycan metabolic process	5/1869	33/20597	0.17531916025181	0.691277449357898	0.625914312365879	hs2st1a/csgalnact2/hs6st2/sulf1/b3gat3	5
BP	GO:0045637	regulation of myeloid cell differentiation	5/1869	33/20597	0.17531916025181	0.691277449357898	0.625914312365879	runx1/myb/lpar3/il34/gata1a	5
BP	GO:0034341	response to interferon-gamma	7/1869	51/20597	0.176442093891023	0.693069891534057	0.627537271733624	ccl25a/ccl19a.1/ccl34a.3/ccl34a.4/ccl34b.8/socs1a/cd40	7
BP	GO:0035265	organ growth	7/1869	51/20597	0.176442093891023	0.693069891534057	0.627537271733624	myo5b/runx1/mmp9/tbx20/utp25/ruvbl2/ruvbl1	7
BP	GO:0061005	cell differentiation involved in kidney development	7/1869	51/20597	0.176442093891023	0.693069891534057	0.627537271733624	tfap2a/inf2/myh9a/mpped2/brca2/wt1b/ezrb	7
BP	GO:0002366	leukocyte activation involved in immune response	6/1869	42/20597	0.177221075467199	0.694376279317956	0.628720135158724	anxa1b/anxa1c/anxa1d/cd83/cd40/syk	6
BP	GO:0048384	retinoic acid receptor signaling pathway	6/1869	42/20597	0.177221075467199	0.694376279317956	0.628720135158724	nr1d4b/cyp26a1/wwtr1/pknox1.2/rxrba/cyp26b1	6
BP	GO:0060042	retina morphogenesis in camera-type eye	17/1869	147/20597	0.179058880979279	0.700694564435897	0.634441000331746	marcksa/exoc5/ipo13b/tbx5a/stat3/sox11a/dctn1a/cdk5/cyfip2/socs1a/med24/bcl6aa/tbx5b/znf644a/pals1a/ptch1/rp2	17
BP	GO:0032102	negative regulation of response to external stimulus	13/1869	108/20597	0.179611017780735	0.701972206426968	0.635597835997417	robo2/si:ch211-129c21.1/sema4e/serpine1/sema3gb/sema6dl/il13/sema3ab/socs1a/samhd1/rgma/sema6e/fem1a	13
BP	GO:0045017	glycerolipid biosynthetic process	19/1869	167/20597	0.180640186123518	0.705108681342865	0.638437744260098	socs5a/pik3c2g/socs2/dgat1b/mogat3b/hdhd5/cds1/pip5k1aa/pigq/selenoi/gpaa1/socs1a/pik3cd/itpka/mboat7/agpat9l/pign/socs3b/mppe1	19
BP	GO:0018205	peptidyl-lysine modification	24/1869	217/20597	0.180968985573674	0.705506909924437	0.638798318685071	yeats2/atat1/taf5l/kmt2a/mettl21a/noc2l/nsd2/ruvbl2/setd6/gcshb/mllt1a/znf644a/senp3a/bag6l/ruvbl1/phf20b/pias1b/kat2a/msl2b/setdb1b/prmt6/senp5/senp3b/ehmt1a	24
BP	GO:0002768	immune response-regulating cell surface receptor signaling pathway	9/1869	70/20597	0.181565645866223	0.706063405362274	0.639302195181595	zgc:172120/si:dkey-42l23.7/vtcn1/si:dkey-42l23.4/slc39a10/zgc:153911/cd40/fybb/syk	9
BP	GO:0050954	sensory perception of mechanical stimulus	9/1869	70/20597	0.181565645866223	0.706063405362274	0.639302195181595	cldn7b/robo2/ripor2/marveld2b/myo7ab/otogl/pcdh15a/atp2b1a/slc44a1a	9
BP	GO:0006633	fatty acid biosynthetic process	12/1869	99/20597	0.1853903261452	0.711653248254626	0.64436349534906	anxa1b/anxa1c/elovl7a/alox5b.2/alox5a/elovl6l/ptgs2a/anxa1d/ptgis/fa2h/mlycd/ptgs2b	12
BP	GO:0048066	developmental pigmentation	12/1869	99/20597	0.1853903261452	0.711653248254626	0.64436349534906	ovol1a/sox9b/tfap2a/mib2/aqp3a/alkal2b/erbb3b/gfpt1/prdm1a/tfec/gja5b/sulf1	12
BP	GO:0007605	sensory perception of sound	8/1869	61/20597	0.185646841967113	0.711653248254626	0.64436349534906	cldn7b/ripor2/marveld2b/myo7ab/otogl/pcdh15a/atp2b1a/slc44a1a	8
BP	GO:0030308	negative regulation of cell growth	8/1869	61/20597	0.185646841967113	0.711653248254626	0.64436349534906	robo2/si:ch211-129c21.1/sema4e/sema3gb/sema6dl/sema3ab/sema6e/slit2	8
BP	GO:0048840	otolith development	8/1869	61/20597	0.185646841967113	0.711653248254626	0.64436349534906	cldn7b/dlx3b/slc44a4/otogl/ttc4/jag1b/hsp90b1/atp2b1a	8
BP	GO:0000096	sulfur amino acid metabolic process	4/1869	25/20597	0.186831841628496	0.711653248254626	0.64436349534906	cbsa/cbsb/enoph1/mtr	4
BP	GO:0006278	RNA-templated DNA biosynthetic process	4/1869	25/20597	0.186831841628496	0.711653248254626	0.64436349534906	gar1/telo2/nhp2/tert	4
BP	GO:0007004	telomere maintenance via telomerase	4/1869	25/20597	0.186831841628496	0.711653248254626	0.64436349534906	gar1/telo2/nhp2/tert	4
BP	GO:0008406	gonad development	4/1869	25/20597	0.186831841628496	0.711653248254626	0.64436349534906	sox3/ar/pla2g4aa/brca2	4
BP	GO:0032474	otolith morphogenesis	4/1869	25/20597	0.186831841628496	0.711653248254626	0.64436349534906	slc44a4/otogl/ttc4/jag1b	4
BP	GO:0034312	diol biosynthetic process	4/1869	25/20597	0.186831841628496	0.711653248254626	0.64436349534906	acer1/sptlc3/sptlc2a/sphk2	4
BP	GO:0043524	negative regulation of neuron apoptotic process	4/1869	25/20597	0.186831841628496	0.711653248254626	0.64436349534906	apoeb/m17/ogg1/cdk5	4
BP	GO:0045879	negative regulation of smoothened signaling pathway	4/1869	25/20597	0.186831841628496	0.711653248254626	0.64436349534906	sox4a/sox11a/rerea/ptch1	4
BP	GO:0070897	transcription preinitiation complex assembly	4/1869	25/20597	0.186831841628496	0.711653248254626	0.64436349534906	brf1a/brf2/taf1b/polr1e	4
BP	GO:0009306	protein secretion	10/1869	80/20597	0.18712065479662	0.711653248254626	0.64436349534906	anxa1b/anxa1c/rab3c/anxa1d/rab3aa/vip/sstr5/aacs/arfip1/tango6	10
BP	GO:0016571	histone methylation	10/1869	80/20597	0.18712065479662	0.711653248254626	0.64436349534906	prmt7/prmt5/kmt2a/fbl/nsd2/znf644a/setdb1b/prmt6/prmt1/ehmt1a	10
BP	GO:0031123	RNA 3'-end processing	10/1869	80/20597	0.18712065479662	0.711653248254626	0.64436349534906	fip1l1a/dkc1/exosc9/fbl/rprd2b/gnl3/ints2/exosc6/ints5/exosc4	10
BP	GO:0035592	establishment of protein localization to extracellular region	10/1869	80/20597	0.18712065479662	0.711653248254626	0.64436349534906	anxa1b/anxa1c/rab3c/anxa1d/rab3aa/vip/sstr5/aacs/arfip1/tango6	10
BP	GO:0070371	ERK1 and ERK2 cascade	13/1869	109/20597	0.188143796090998	0.713799206876945	0.646306544723377	cd44a/ccl25a/egfl6/dicp2.2/g6fl/ccl19a.1/alkal2b/ccl34a.3/ccl34a.4/ccl34b.8/cds1/pdgfab/dennd2b	13
BP	GO:0072006	nephron development	13/1869	109/20597	0.188143796090998	0.713799206876945	0.646306544723377	myo1eb/upk3b/tfap2a/inf2/ppargc1a/vcana/myh9a/mpped2/brca2/wt1b/klhl3/tmem234/sulf1	13
BP	GO:0031290	retinal ganglion cell axon guidance	7/1869	52/20597	0.18906599689189	0.71468325192062	0.647106999658116	alcamb/col4a5/robo2/cyfip2/rb1/adcy8/slit2	7
BP	GO:0034599	cellular response to oxidative stress	7/1869	52/20597	0.18906599689189	0.71468325192062	0.647106999658116	anxa1b/anxa1c/anxa1d/ccs/prdx1/brf2/keap1b	7
BP	GO:0043281	regulation of cysteine-type endopeptidase activity involved in apoptotic process	7/1869	52/20597	0.18906599689189	0.71468325192062	0.647106999658116	casp10/fas/uacab/rb1/tnfrsf1b/bbc3/casp22	7
BP	GO:0032784	regulation of DNA-templated transcription, elongation	5/1869	34/20597	0.19127750353917	0.716235961027801	0.648512893708368	znf326/cdk13/ccnk/brd4/nelfb	5
BP	GO:0048920	posterior lateral line neuromast primordium migration	5/1869	34/20597	0.19127750353917	0.716235961027801	0.648512893708368	epcam/shtn1/sh3pxd2aa/src/ctnnd1	5
BP	GO:0002067	glandular epithelial cell differentiation	6/1869	43/20597	0.191285986351464	0.716235961027801	0.648512893708368	gcga/pax6b/sox9b/srebf1/cdk5/thada	6
BP	GO:0035883	enteroendocrine cell differentiation	6/1869	43/20597	0.191285986351464	0.716235961027801	0.648512893708368	gcga/pax6b/sox9b/srebf1/cdk5/thada	6
BP	GO:1903510	mucopolysaccharide metabolic process	6/1869	43/20597	0.191285986351464	0.716235961027801	0.648512893708368	chpfa/chst11/has1/csgalnact2/chst7/hyal1	6
BP	GO:0050657	nucleic acid transport	11/1869	90/20597	0.191318573967889	0.716235961027801	0.648512893708368	nup214/nol6/npm1a/igf2bp3/nup188/nup93/nup155/eif5a2/pom121/xpot/nup133	11
BP	GO:0050658	RNA transport	11/1869	90/20597	0.191318573967889	0.716235961027801	0.648512893708368	nup214/nol6/npm1a/igf2bp3/nup188/nup93/nup155/eif5a2/pom121/xpot/nup133	11
BP	GO:0051236	establishment of RNA localization	11/1869	90/20597	0.191318573967889	0.716235961027801	0.648512893708368	nup214/nol6/npm1a/igf2bp3/nup188/nup93/nup155/eif5a2/pom121/xpot/nup133	11
BP	GO:0007265	Ras protein signal transduction	30/1869	280/20597	0.193465607592702	0.722482567127498	0.654168857410271	dok1a/f2rl1.2/eps8l1b/rhoub/shtn1/plekhg6/arhgef2/inf2/arhgap17a/ripor2/ralgds/lpar5b/rac2/cyth4b/cyth4a/rgl2/rac1b/cdc42ep1a/dennd3a/psda/dok2/si:dkey-163m14.2/rgl1/setdb1b/rap2b/arhgef10/rhogb/robo4/ctnnal1/rapgef3	30
BP	GO:0046394	carboxylic acid biosynthetic process	23/1869	209/20597	0.193508818372319	0.722482567127498	0.654168857410271	anxa1b/anxa1c/elovl7a/alox5b.2/alox5a/elovl6l/ptgs2a/anxa1d/ptgis/phgdh/fa2h/cbsa/cad/cbsb/mlycd/lef1/alox5ap/tle3a/ass1/enoph1/mtr/ptgs2b/mgst2	23
BP	GO:0046474	glycerophospholipid biosynthetic process	17/1869	149/20597	0.19368385116822	0.722482567127498	0.654168857410271	socs5a/pik3c2g/socs2/hdhd5/cds1/pip5k1aa/pigq/selenoi/gpaa1/socs1a/pik3cd/itpka/mboat7/agpat9l/pign/socs3b/mppe1	17
BP	GO:0014070	response to organic cyclic compound	21/1869	189/20597	0.194247925792569	0.723718918731355	0.655288306865318	anxa1b/anxa1c/cgasa/gna14/gna15.1/vtg1/p2ry11/tnfa/ptgs2a/anxa1d/il1b/cxcl8a/gnal/hamp/paqr7a/ar/gna11a/src/sstr5/mxc/ptgs2b	21
BP	GO:0006027	glycosaminoglycan catabolic process	3/1869	17/20597	0.195947378909895	0.723981348917675	0.655525923193997	zgc:162941/pglyrp5/hyal1	3
BP	GO:0006525	arginine metabolic process	3/1869	17/20597	0.195947378909895	0.723981348917675	0.655525923193997	nos2a/si:dkeyp-120h9.1/ass1	3
BP	GO:0009070	serine family amino acid biosynthetic process	3/1869	17/20597	0.195947378909895	0.723981348917675	0.655525923193997	phgdh/cbsa/cbsb	3
BP	GO:0009649	entrainment of circadian clock	3/1869	17/20597	0.195947378909895	0.723981348917675	0.655525923193997	fbxl3a/cry3b/cry3a	3
BP	GO:0014020	primary neural tube formation	3/1869	17/20597	0.195947378909895	0.723981348917675	0.655525923193997	grhl3/vaspa/vaspb	3
BP	GO:0015695	organic cation transport	3/1869	17/20597	0.195947378909895	0.723981348917675	0.655525923193997	slc44a4/zgc:63569/slc22a16	3
BP	GO:0060606	tube closure	3/1869	17/20597	0.195947378909895	0.723981348917675	0.655525923193997	grhl3/vaspa/vaspb	3
BP	GO:0001503	ossification	13/1869	110/20597	0.196863568226648	0.725266625633709	0.656689671689863	runx2b/nog2/runx1/si:ch211-129c21.1/ptk2bb/sema4e/mmp9/runx3/cyp26b1/ankhb/ptch1/ptk2ba/atp2b1a	13
BP	GO:0019216	regulation of lipid metabolic process	10/1869	81/20597	0.197362897637556	0.725266625633709	0.656689671689863	anxa1b/anxa1c/anxa1d/mid1ip1a/mlycd/lef1/tle3a/mboat7/tysnd1/noc3l	10
BP	GO:0030010	establishment of cell polarity	8/1869	62/20597	0.197436501250185	0.725266625633709	0.656689671689863	shtn1/cdh1/pard3ab/ripor2/stat3/dctn1a/dock8/amotl2a	8
BP	GO:0043122	regulation of I-kappaB kinase/NF-kappaB signaling	8/1869	62/20597	0.197436501250185	0.725266625633709	0.656689671689863	ripk2/mapkbp1/ror1/traf3ip2l/cd40/terf2ip/card9/brd4	8
BP	GO:0061371	determination of heart left/right asymmetry	26/1869	240/20597	0.197460891003456	0.725266625633709	0.656689671689863	vgll4l/snx10a/rbp7a/lpar3/tbx20/tbx16l/wwtr1/mmp21/cc2d1a/tbx5a/mkks/ncl/ttc4/bbs1/tbx3a/atp1a2a/apex1/dnmt3ba/tbx5b/cldn5a/pak1/prrx1a/rp2/dnmt3bb.1/dhrs9/ttc17	26
BP	GO:0048839	inner ear development	23/1869	210/20597	0.199815271770998	0.733048715188178	0.663735932546166	cldn7b/dlx3b/sox9b/tlx2/dlx4b/tfap2a/tfap2c/slc44a4/sox3/ildr1b/pogza/otogl/stat3/eya2/mkks/ttc4/igf1ra/gjb8/grhl1/rerea/jag1b/hsp90b1/atp2b1a	23
BP	GO:0030166	proteoglycan biosynthetic process	7/1869	53/20597	0.202043155988878	0.736877207832825	0.667202425404131	chpfa/chst11/hs2st1a/csgalnact2/chst7/hs6st2/b3gat3	7
BP	GO:0051054	positive regulation of DNA metabolic process	7/1869	53/20597	0.202043155988878	0.736877207832825	0.667202425404131	parm1/eya2/mms19/nvl/actr2b/cd40/abraxas1	7
BP	GO:0051271	negative regulation of cellular component movement	7/1869	53/20597	0.202043155988878	0.736877207832825	0.667202425404131	ildr1b/ripor2/lef1/rap2b/ap1ar/arhgap4b/sulf1	7
BP	GO:0097035	regulation of membrane lipid distribution	7/1869	53/20597	0.202043155988878	0.736877207832825	0.667202425404131	ano9b/xkr9/atp8b1/tmem30b/tlcd1/atp11c/rft1	7
BP	GO:2000146	negative regulation of cell motility	7/1869	53/20597	0.202043155988878	0.736877207832825	0.667202425404131	ildr1b/ripor2/lef1/rap2b/ap1ar/arhgap4b/sulf1	7
BP	GO:0006641	triglyceride metabolic process	6/1869	44/20597	0.205758968587635	0.737279826101065	0.667566974452774	lipea/dgat1b/mogat3b/slc7a3a/mboat7/agpat9l	6
BP	GO:0006911	phagocytosis, engulfment	6/1869	44/20597	0.205758968587635	0.737279826101065	0.667566974452774	xkr9/arhgap25/rac2/bin2b/rac1b/rhogb	6
BP	GO:0007548	sex differentiation	6/1869	44/20597	0.205758968587635	0.737279826101065	0.667566974452774	sox3/srd5a1/ar/pla2g4aa/srd5a2a/brca2	6
BP	GO:0046879	hormone secretion	6/1869	44/20597	0.205758968587635	0.737279826101065	0.667566974452774	anxa1b/anxa1c/anxa1d/vip/sstr5/aacs	6
BP	GO:0001676	long-chain fatty acid metabolic process	4/1869	26/20597	0.206070478818351	0.737279826101065	0.667566974452774	alox5b.2/alox5a/ptgs2a/ptgs2b	4
BP	GO:0014066	regulation of phosphatidylinositol 3-kinase signaling	4/1869	26/20597	0.206070478818351	0.737279826101065	0.667566974452774	ror1/igf1ra/insrb/pdgfab	4
BP	GO:0015749	monosaccharide transmembrane transport	4/1869	26/20597	0.206070478818351	0.737279826101065	0.667566974452774	slc2a1b/slc2a11a/slc2a3a/slc2a3b	4
BP	GO:0045137	development of primary sexual characteristics	4/1869	26/20597	0.206070478818351	0.737279826101065	0.667566974452774	sox3/ar/pla2g4aa/brca2	4
BP	GO:0048639	positive regulation of developmental growth	4/1869	26/20597	0.206070478818351	0.737279826101065	0.667566974452774	dbnla/shtn1/nsmfb/si:dkey-40c11.2	4
BP	GO:0051014	actin filament severing	4/1869	26/20597	0.206070478818351	0.737279826101065	0.667566974452774	gsnb/cfl1l/scinlb/capgb	4
BP	GO:0060541	respiratory system development	4/1869	26/20597	0.206070478818351	0.737279826101065	0.667566974452774	dlx3b/dlx4b/marcksa/bag6l	4
BP	GO:0061386	closure of optic fissure	4/1869	26/20597	0.206070478818351	0.737279826101065	0.667566974452774	sox4a/nid2a/sox11a/tfec	4
BP	GO:0016053	organic acid biosynthetic process	23/1869	211/20597	0.206221854923599	0.737279826101065	0.667566974452774	anxa1b/anxa1c/elovl7a/alox5b.2/alox5a/elovl6l/ptgs2a/anxa1d/ptgis/phgdh/fa2h/cbsa/cad/cbsb/mlycd/lef1/alox5ap/tle3a/ass1/enoph1/mtr/ptgs2b/mgst2	23
BP	GO:0003407	neural retina development	14/1869	121/20597	0.20715620661475	0.737279826101065	0.667566974452774	marcksa/exoc5/ipo13b/sox11a/dctn1a/gnl3/cdk5/gnl2/cyfip2/med24/znf644a/rp2/nrf1/marcksl1a	14
BP	GO:0031016	pancreas development	21/1869	191/20597	0.20767362235315	0.737279826101065	0.667566974452774	anxa1b/anxa1c/lsr/gcga/pax6b/sox9b/hoxc8a/met/ptgs2a/anxa1d/cyp26a1/nav3/irx3a/bms1/utp25/srebf1/cdk5/jag1b/pes/thada/dhrs9	21
BP	GO:0045927	positive regulation of growth	5/1869	35/20597	0.207724150556356	0.737279826101065	0.667566974452774	dbnla/slc44a4/shtn1/nsmfb/si:dkey-40c11.2	5
BP	GO:0048883	neuromast primordium migration	5/1869	35/20597	0.207724150556356	0.737279826101065	0.667566974452774	epcam/shtn1/sh3pxd2aa/src/ctnnd1	5
BP	GO:0060872	semicircular canal development	5/1869	35/20597	0.207724150556356	0.737279826101065	0.667566974452774	cldn7b/ildr1b/otogl/igf1ra/jag1b	5
BP	GO:0061318	renal filtration cell differentiation	5/1869	35/20597	0.207724150556356	0.737279826101065	0.667566974452774	inf2/myh9a/mpped2/brca2/wt1b	5
BP	GO:0072010	glomerular epithelium development	5/1869	35/20597	0.207724150556356	0.737279826101065	0.667566974452774	inf2/myh9a/mpped2/brca2/wt1b	5
BP	GO:0072112	glomerular visceral epithelial cell differentiation	5/1869	35/20597	0.207724150556356	0.737279826101065	0.667566974452774	inf2/myh9a/mpped2/brca2/wt1b	5
BP	GO:0072311	glomerular epithelial cell differentiation	5/1869	35/20597	0.207724150556356	0.737279826101065	0.667566974452774	inf2/myh9a/mpped2/brca2/wt1b	5
BP	GO:0097205	renal filtration	5/1869	35/20597	0.207724150556356	0.737279826101065	0.667566974452774	myo1eb/inf2/vcana/myh9a/tmem234	5
BP	GO:0071692	protein localization to extracellular region	10/1869	82/20597	0.207841339598404	0.737279826101065	0.667566974452774	anxa1b/anxa1c/rab3c/anxa1d/rab3aa/vip/sstr5/aacs/arfip1/tango6	10
BP	GO:0002429	immune response-activating cell surface receptor signaling pathway	8/1869	63/20597	0.209522231636913	0.742395971096169	0.672199366814986	zgc:172120/si:dkey-42l23.7/vtcn1/si:dkey-42l23.4/slc39a10/zgc:153911/fybb/syk	8
BP	GO:0009101	glycoprotein biosynthetic process	30/1869	283/20597	0.209966979178826	0.743125451905946	0.672859872202308	fut9b.6/zgc:154054/fut9b.4/b3gnt2l/galnt6/st6galnac1.1/gfpt1/b3gnt7l/zgc:165582/chpfa/pomt1/chst11/gfpt2/necab3/b4galt1l/fut7/b3galt6/hs2st1a/csgalnact2/b4galt4/slc35c1/chst7/zgc:101663/st6gal2a/alg1/mogs/alg3/rft1/hs6st2/b3gat3	30
BP	GO:0002250	adaptive immune response	12/1869	102/20597	0.213273361945782	0.753969805696965	0.682678847568078	anxa1b/anxa1c/trpm4b.2/c7b/orai1b/anxa1d/ripk2/tnfrsf21/cd40/cd7al/il4r.1/syk	12
BP	GO:0018108	peptidyl-tyrosine phosphorylation	9/1869	73/20597	0.214804622143477	0.754628680599021	0.683275423127774	clcf1/hbegfb/crlf1a/fgfr1a/socs1a/cbl/cd40/igf2b/ptprc	9
BP	GO:0043242	negative regulation of protein-containing complex disassembly	9/1869	73/20597	0.214804622143477	0.754628680599021	0.683275423127774	gsnb/vill/camsap2a/scinlb/lmod2a/capgb/tmem39a/sptbn1/scaf4a	9
BP	GO:0006661	phosphatidylinositol biosynthetic process	13/1869	112/20597	0.214839929775762	0.754628680599021	0.683275423127774	socs5a/pik3c2g/socs2/pip5k1aa/pigq/gpaa1/socs1a/pik3cd/itpka/mboat7/pign/socs3b/mppe1	13
BP	GO:0120254	olefinic compound metabolic process	7/1869	54/20597	0.215350641501287	0.754628680599021	0.683275423127774	alox5b.2/alox5a/dhrs13a.2/ptgs2a/cyp26a1/ptgs2b/dhrs9	7
BP	GO:0070646	protein modification by small protein removal	14/1869	122/20597	0.215862081236949	0.754628680599021	0.683275423127774	atxn7l3b/usp49/cyldl/usp30/senp3a/atxn3/abraxas1/usp37/usp11/senp5/senp3b/usp1/mysm1/usp38	14
BP	GO:0030148	sphingolipid biosynthetic process	10/1869	83/20597	0.218545059017986	0.754628680599021	0.683275423127774	degs2/elovl7a/cers3b/acer1/elovl6l/sptlc3/ugcg/sptlc2a/cers2b/sphk2	10
BP	GO:0044283	small molecule biosynthetic process	40/1869	388/20597	0.218950031329047	0.754628680599021	0.683275423127774	anxa1b/anxa1c/elovl7a/alox5b.2/alox5a/acer1/elovl6l/ptgs2a/anxa1d/ptgis/moxd1/sptlc3/phgdh/fa2h/rdh5/cbsa/aprt/cad/cbsb/mlycd/lef1/alox5ap/pgm2/g6pc1b/tle3a/ass1/enoph1/ippk/hsd17b7/chst15/mtr/ptgs2b/hmgcs1/hprt1/ada2b/sptlc2a/itpka/fdft1/mgst2/sphk2	40
BP	GO:0048593	camera-type eye morphogenesis	23/1869	213/20597	0.219327107114948	0.754628680599021	0.683275423127774	pax6b/marcksa/fzd8a/exoc5/sox4a/ipo13b/tbx5a/nid2a/stat3/sox11a/dctn1a/tfec/cdk5/cyfip2/socs1a/med24/bcl6aa/tbx5b/znf644a/pals1a/ptch1/rp2/hsp70.3	23
BP	GO:0002761	regulation of myeloid leukocyte differentiation	3/1869	18/20597	0.220345725839475	0.754628680599021	0.683275423127774	runx1/myb/il34	3
BP	GO:0021603	cranial nerve formation	3/1869	18/20597	0.220345725839475	0.754628680599021	0.683275423127774	met/cdk5/fgfr1a	3
BP	GO:0021695	cerebellar cortex development	3/1869	18/20597	0.220345725839475	0.754628680599021	0.683275423127774	met/agtpbp1/nrg1	3
BP	GO:0030183	B cell differentiation	3/1869	18/20597	0.220345725839475	0.754628680599021	0.683275423127774	runx1/ikzf1/syk	3
BP	GO:0030947	regulation of vascular endothelial growth factor receptor signaling pathway	3/1869	18/20597	0.220345725839475	0.754628680599021	0.683275423127774	nrp1b/dab2ipb/cad	3
BP	GO:0032925	regulation of activin receptor signaling pathway	3/1869	18/20597	0.220345725839475	0.754628680599021	0.683275423127774	si:ch211-168f7.5/ncln/fstl3	3
BP	GO:0046475	glycerophospholipid catabolic process	3/1869	18/20597	0.220345725839475	0.754628680599021	0.683275423127774	gdpd3a/pla2g4f.1/pla2g4aa	3
BP	GO:0048885	neuromast deposition	3/1869	18/20597	0.220345725839475	0.754628680599021	0.683275423127774	ildr1b/lef1/sulf1	3
BP	GO:0061026	cardiac muscle tissue regeneration	3/1869	18/20597	0.220345725839475	0.754628680599021	0.683275423127774	runx1/tbx5a/stat3	3
BP	GO:0071025	RNA surveillance	3/1869	18/20597	0.220345725839475	0.754628680599021	0.683275423127774	exosc9/exosc6/exosc4	3
BP	GO:0002263	cell activation involved in immune response	6/1869	45/20597	0.220607386339036	0.754628680599021	0.683275423127774	anxa1b/anxa1c/anxa1d/cd83/cd40/syk	6
BP	GO:0008038	neuron recognition	6/1869	45/20597	0.220607386339036	0.754628680599021	0.683275423127774	robo2/erbb3b/zgc:77784/adcy8/slit2/robo4	6
BP	GO:0009914	hormone transport	6/1869	45/20597	0.220607386339036	0.754628680599021	0.683275423127774	anxa1b/anxa1c/anxa1d/vip/sstr5/aacs	6
BP	GO:0048247	lymphocyte chemotaxis	6/1869	45/20597	0.220607386339036	0.754628680599021	0.683275423127774	ccl25a/ccl19a.1/ccl34a.3/ccl34a.4/ccl34b.8/ch25h	6
BP	GO:0006473	protein acetylation	11/1869	93/20597	0.22116406163473	0.754628680599021	0.683275423127774	yeats2/atat1/taf5l/noc2l/ruvbl2/mllt1a/bag6l/ruvbl1/phf20b/kat2a/msl2b	11
BP	GO:0051017	actin filament bundle assembly	8/1869	64/20597	0.221886429988442	0.754628680599021	0.683275423127774	clmnb/baiap2l1a/arhgef10lb/tesk1a/limk1a/lcp1/arhgef10/fhod1	8
BP	GO:0008285	negative regulation of cell population proliferation	13/1869	113/20597	0.224083603587012	0.754628680599021	0.683275423127774	hhla2b.2/mmp9/tmem127/si:ch211-241b2.5/si:dkey-15j16.6/lgals9l1/vip/dab2ipb/tnfrsf9a/tnfrsf21/chd8/irf1b/wt1b	13
BP	GO:0043094	cellular metabolic compound salvage	5/1869	36/20597	0.224609634909668	0.754628680599021	0.683275423127774	ampd2a/aprt/pgm2/enoph1/hprt1	5
BP	GO:0046883	regulation of hormone secretion	5/1869	36/20597	0.224609634909668	0.754628680599021	0.683275423127774	anxa1b/anxa1c/anxa1d/sstr5/aacs	5
BP	GO:0046467	membrane lipid biosynthetic process	14/1869	123/20597	0.224723464228861	0.754628680599021	0.683275423127774	degs2/elovl7a/cers3b/acer1/elovl6l/sptlc3/pigq/ugcg/gpaa1/sptlc2a/pign/cers2b/sphk2/mppe1	14
BP	GO:0010976	positive regulation of neuron projection development	4/1869	27/20597	0.225846792516846	0.754628680599021	0.683275423127774	clcf1/dbnla/ror1/si:dkey-40c11.2	4
BP	GO:0015012	heparan sulfate proteoglycan biosynthetic process	4/1869	27/20597	0.225846792516846	0.754628680599021	0.683275423127774	hs2st1a/csgalnact2/hs6st2/b3gat3	4
BP	GO:0031100	animal organ regeneration	4/1869	27/20597	0.225846792516846	0.754628680599021	0.683275423127774	srebf1/thada/wt1b/uhrf1	4
BP	GO:0048752	semicircular canal morphogenesis	4/1869	27/20597	0.225846792516846	0.754628680599021	0.683275423127774	cldn7b/otogl/igf1ra/jag1b	4
BP	GO:0048771	tissue remodeling	4/1869	27/20597	0.225846792516846	0.754628680599021	0.683275423127774	runx1/acp5a/tbx5a/src	4
BP	GO:0070839	metal ion export	4/1869	27/20597	0.225846792516846	0.754628680599021	0.683275423127774	slc8b1/letm1/atp1a2a/atp1a3a	4
BP	GO:1902622	regulation of neutrophil migration	4/1869	27/20597	0.225846792516846	0.754628680599021	0.683275423127774	ripor2/rac2/rac1b/rhogb	4
BP	GO:2001243	negative regulation of intrinsic apoptotic signaling pathway	4/1869	27/20597	0.225846792516846	0.754628680599021	0.683275423127774	src/bcl6aa/ddias/hyou1	4
BP	GO:0032835	glomerulus development	9/1869	74/20597	0.226385743605352	0.754628680599021	0.683275423127774	myo1eb/inf2/vcana/myh9a/mpped2/brca2/wt1b/tmem234/sulf1	9
BP	GO:0001906	cell killing	2/1869	10/20597	0.228256376870356	0.754628680599021	0.683275423127774	apnl/saa	2
BP	GO:0006167	AMP biosynthetic process	2/1869	10/20597	0.228256376870356	0.754628680599021	0.683275423127774	aprt/adss2	2
BP	GO:0006177	GMP biosynthetic process	2/1869	10/20597	0.228256376870356	0.754628680599021	0.683275423127774	impdh1b/hprt1	2
BP	GO:0006265	DNA topological change	2/1869	10/20597	0.228256376870356	0.754628680599021	0.683275423127774	top1mt/top1b	2
BP	GO:0008300	isoprenoid catabolic process	2/1869	10/20597	0.228256376870356	0.754628680599021	0.683275423127774	cyp26a1/cyp26b1	2
BP	GO:0015822	ornithine transport	2/1869	10/20597	0.228256376870356	0.754628680599021	0.683275423127774	slc25a15a/slc7a3a	2
BP	GO:0015886	heme transport	2/1869	10/20597	0.228256376870356	0.754628680599021	0.683275423127774	flvcr1/flvcr2b	2
BP	GO:0016239	positive regulation of macroautophagy	2/1869	10/20597	0.228256376870356	0.754628680599021	0.683275423127774	sting1/sesn4	2
BP	GO:0032350	regulation of hormone metabolic process	2/1869	10/20597	0.228256376870356	0.754628680599021	0.683275423127774	lef1/tle3a	2
BP	GO:0034334	adherens junction maintenance	2/1869	10/20597	0.228256376870356	0.754628680599021	0.683275423127774	cdh1/inavab	2
BP	GO:0043363	nucleate erythrocyte differentiation	2/1869	10/20597	0.228256376870356	0.754628680599021	0.683275423127774	kmt2a/smim1	2
BP	GO:0043584	nose development	2/1869	10/20597	0.228256376870356	0.754628680599021	0.683275423127774	dlx3b/dlx4b	2
BP	GO:0045217	cell-cell junction maintenance	2/1869	10/20597	0.228256376870356	0.754628680599021	0.683275423127774	cdh1/inavab	2
BP	GO:0046037	GMP metabolic process	2/1869	10/20597	0.228256376870356	0.754628680599021	0.683275423127774	impdh1b/hprt1	2
BP	GO:0046085	adenosine metabolic process	2/1869	10/20597	0.228256376870356	0.754628680599021	0.683275423127774	nt5c1ab/ada2b	2
BP	GO:0046320	regulation of fatty acid oxidation	2/1869	10/20597	0.228256376870356	0.754628680599021	0.683275423127774	mlycd/tysnd1	2
BP	GO:0051238	sequestering of metal ion	2/1869	10/20597	0.228256376870356	0.754628680599021	0.683275423127774	fthl28/fthl31	2
BP	GO:0070265	necrotic cell death	2/1869	10/20597	0.228256376870356	0.754628680599021	0.683275423127774	gsdmea/fas	2
BP	GO:0071379	cellular response to prostaglandin stimulus	2/1869	10/20597	0.228256376870356	0.754628680599021	0.683275423127774	ptger2b/keap1b	2
BP	GO:1901678	iron coordination entity transport	2/1869	10/20597	0.228256376870356	0.754628680599021	0.683275423127774	flvcr1/flvcr2b	2
BP	GO:1902946	protein localization to early endosome	2/1869	10/20597	0.228256376870356	0.754628680599021	0.683275423127774	ezra/ezrb	2
BP	GO:1903352	L-ornithine transmembrane transport	2/1869	10/20597	0.228256376870356	0.754628680599021	0.683275423127774	slc25a15a/slc7a3a	2
BP	GO:1903649	regulation of cytoplasmic transport	2/1869	10/20597	0.228256376870356	0.754628680599021	0.683275423127774	ezra/ezrb	2
BP	GO:2000785	regulation of autophagosome assembly	2/1869	10/20597	0.228256376870356	0.754628680599021	0.683275423127774	tmem39a/mtm1	2
BP	GO:0010842	retina layer formation	7/1869	55/20597	0.228964611172926	0.755364692851509	0.683941842382933	marcksa/exoc5/ipo13b/dctn1a/cdk5/cyfip2/rp2	7
BP	GO:0048821	erythrocyte development	7/1869	55/20597	0.228964611172926	0.755364692851509	0.683941842382933	kmt2a/smim1/ptpn9a/tert/hmgcs1/gata1a/adnpb	7
BP	GO:0035051	cardiocyte differentiation	10/1869	84/20597	0.229462629167246	0.756205762011973	0.684703384981658	alpk2/cyp26a1/fbn2b/itgb1b/ogg1/cyp26c1/nrg1/tbx5a/ptch1/npas4l	10
BP	GO:0015711	organic anion transport	20/1869	184/20597	0.229783585952506	0.756462154389677	0.684935534401454	anxa1b/anxa1c/slc25a15a/slc44a4/anxa1d/slc16a8/slc2a1b/slc4a2b/slco3a1a/slc25a38a/slc1a4/slc16a1b/slc52a2/slc2a3a/slc6a9/slc5a6b/slc7a3a/slc38a5a/slc2a3b/zgc:114041	20
BP	GO:0051240	positive regulation of multicellular organismal process	28/1869	266/20597	0.230768975264788	0.758903046563166	0.687145630141953	anxa1b/anxa1c/dbnla/cgasa/sox9b/egfl6/shtn1/runx1/anxa1d/nsmfb/oxtrb/slitrk6/zbtb16b/sting1/vip/stat3/utp15/lef1/si:dkey-40c11.2/si:dkey-163m14.2/adm2a/cd40/il34/zbtb16a/kat2a/plxnc1/syk/sulf1	28
BP	GO:0043583	ear development	23/1869	215/20597	0.232806933090785	0.76479658800996	0.692481912911622	cldn7b/dlx3b/sox9b/tlx2/dlx4b/tfap2a/tfap2c/slc44a4/sox3/ildr1b/pogza/otogl/stat3/eya2/mkks/ttc4/igf1ra/gjb8/grhl1/rerea/jag1b/hsp90b1/atp2b1a	23
BP	GO:0010638	positive regulation of organelle organization	16/1869	144/20597	0.233233101085241	0.765388372865172	0.693017742065405	anxa1b/anxa1c/anxa1d/baiap2l1a/arhgef10lb/tesk1a/limk1a/vaspa/plk4/cdc42ep1a/vaspb/bbc3/wasa/pan2/setdb1b/arhgef10	16
BP	GO:0072330	monocarboxylic acid biosynthetic process	14/1869	124/20597	0.233734352122574	0.766225046842286	0.693775305063512	anxa1b/anxa1c/elovl7a/alox5b.2/alox5a/elovl6l/ptgs2a/anxa1d/ptgis/fa2h/mlycd/lef1/tle3a/ptgs2b	14
BP	GO:0009100	glycoprotein metabolic process	35/1869	339/20597	0.234136628183837	0.76634777371755	0.693886427606003	fut9b.6/zgc:154054/fut9b.4/b3gnt2l/galnt6/st6galnac1.1/gfpt1/b3gnt7l/zgc:165582/chpfa/pomt1/chst11/gfpt2/necab3/b4galt1l/fut7/si:dkey-147f3.4/b3galt6/hs2st1a/csgalnact2/fbxo44.3/b4galt4/slc35c1/chst7/zgc:101663/st6gal2a/alg1/mogs/ganaba/nccrp1/alg3/rft1/hs6st2/sulf1/b3gat3	35
BP	GO:0006029	proteoglycan metabolic process	8/1869	65/20597	0.234510794143075	0.76634777371755	0.693886427606003	chpfa/chst11/hs2st1a/csgalnact2/chst7/hs6st2/sulf1/b3gat3	8
BP	GO:0031330	negative regulation of cellular catabolic process	8/1869	65/20597	0.234510794143075	0.76634777371755	0.693886427606003	timp2b/vip/mtmr9/bag6l/nrde2/tmem39a/syncripl/mtm1	8
BP	GO:0015833	peptide transport	6/1869	46/20597	0.235797627642822	0.769744406712297	0.696961894927036	anxa1b/anxa1c/anxa1d/vip/sstr5/aacs	6
BP	GO:0001525	angiogenesis	41/1869	402/20597	0.236717435649976	0.77160229921431	0.698644116022092	anxa1b/anxa1c/tinagl1/egfl6/cxcr3.1/rnf213b/anxa1d/ptk2bb/cxcl8a/slc2a1b/serpine1/tbx20/nrp1b/cxcr4a/pknox1.2/dab2ipb/sema3ab/cds1/myh9a/ism1/dcbld2/angpt4/thbs1b/utp15/notch1b/tnfrsf21/dyrk1aa/alox5ap/ptk2ba/cd40/igf2b/hspg2/amotl2a/iars1/fbxw7/syk/hs6st2/ppih/robo4/reck/wdr43	41
BP	GO:0060562	epithelial tube morphogenesis	31/1869	298/20597	0.236862808019822	0.77160229921431	0.698644116022092	dlx3b/grhl3/snx10a/sox9b/dlx4b/tfap2a/tfap2c/sox3/cdh1/pard3ab/tbx20/tbx16l/cc2d1a/tbx5a/sema3ab/mkks/ncl/vaspa/bbs1/tbx3a/atp1a2a/apex1/tbx5b/pak1/pals1a/prrx1a/vaspb/rp2/klhl3/dhrs9/hs6st2	31
BP	GO:0021955	central nervous system neuron axonogenesis	5/1869	37/20597	0.241883667718049	0.783244950938001	0.709185906954978	robo2/mapk3/coro1a/slc33a1/slit2	5
BP	GO:0030851	granulocyte differentiation	5/1869	37/20597	0.241883667718049	0.783244950938001	0.709185906954978	runx1/myb/brf1a/gata1a/ada2b	5
BP	GO:0060037	pharyngeal system development	5/1869	37/20597	0.241883667718049	0.783244950938001	0.709185906954978	kctd15a/prdm1a/pknox1.2/rerea/esf1	5
BP	GO:0031017	exocrine pancreas development	7/1869	56/20597	0.242860474541596	0.783244950938001	0.709185906954978	hoxc8a/met/ptgs2a/utp25/jag1b/pes/dhrs9	7
BP	GO:0035272	exocrine system development	7/1869	56/20597	0.242860474541596	0.783244950938001	0.709185906954978	hoxc8a/met/ptgs2a/utp25/jag1b/pes/dhrs9	7
BP	GO:0002703	regulation of leukocyte mediated immunity	3/1869	19/20597	0.245305007114312	0.783244950938001	0.709185906954978	trpm4b.2/cd40/syk	3
BP	GO:0006775	fat-soluble vitamin metabolic process	3/1869	19/20597	0.245305007114312	0.783244950938001	0.709185906954978	cyp26a1/rdh5/cyp26b1	3
BP	GO:0008345	larval locomotory behavior	3/1869	19/20597	0.245305007114312	0.783244950938001	0.709185906954978	setd5/pogza/sap130a	3
BP	GO:0008354	germ cell migration	3/1869	19/20597	0.245305007114312	0.783244950938001	0.709185906954978	cdh1/grip2a/rgs14a	3
BP	GO:0009226	nucleotide-sugar biosynthetic process	3/1869	19/20597	0.245305007114312	0.783244950938001	0.709185906954978	gfpt1/gfpt2/pgm3	3
BP	GO:0030537	larval behavior	3/1869	19/20597	0.245305007114312	0.783244950938001	0.709185906954978	setd5/pogza/sap130a	3
BP	GO:0046660	female sex differentiation	3/1869	19/20597	0.245305007114312	0.783244950938001	0.709185906954978	sox3/pla2g4aa/brca2	3
BP	GO:0046889	positive regulation of lipid biosynthetic process	3/1869	19/20597	0.245305007114312	0.783244950938001	0.709185906954978	anxa1b/anxa1c/anxa1d	3
BP	GO:0048670	regulation of collateral sprouting	3/1869	19/20597	0.245305007114312	0.783244950938001	0.709185906954978	robo2/pard3ab/pik3cd	3
BP	GO:0048814	regulation of dendrite morphogenesis	3/1869	19/20597	0.245305007114312	0.783244950938001	0.709185906954978	dbnla/lzts1/si:dkey-40c11.2	3
BP	GO:0060232	delamination	3/1869	19/20597	0.245305007114312	0.783244950938001	0.709185906954978	ifngr1/runx1/cxcl8a	3
BP	GO:0060384	innervation	3/1869	19/20597	0.245305007114312	0.783244950938001	0.709185906954978	alcamb/robo2/sulf1	3
BP	GO:0002688	regulation of leukocyte chemotaxis	4/1869	28/20597	0.246077975851635	0.783244950938001	0.709185906954978	ptk2bb/ripor2/rac2/ptk2ba	4
BP	GO:0043652	engulfment of apoptotic cell	4/1869	28/20597	0.246077975851635	0.783244950938001	0.709185906954978	xkr9/rac2/rac1b/rhogb	4
BP	GO:0048608	reproductive structure development	4/1869	28/20597	0.246077975851635	0.783244950938001	0.709185906954978	sox3/ar/pla2g4aa/brca2	4
BP	GO:0061458	reproductive system development	4/1869	28/20597	0.246077975851635	0.783244950938001	0.709185906954978	sox3/ar/pla2g4aa/brca2	4
BP	GO:1901215	negative regulation of neuron death	4/1869	28/20597	0.246077975851635	0.783244950938001	0.709185906954978	apoeb/m17/ogg1/cdk5	4
BP	GO:0051347	positive regulation of transferase activity	19/1869	176/20597	0.246227438771252	0.783244950938001	0.709185906954978	fgfr1b/met/erbb3a/hbegfb/erbb3b/mst1ra/nrg1/ror1/si:ch73-40a2.1/parm1/ddr2l/fgfr3/igf1ra/nvl/insrb/fgfr1a/pdgfab/igf2b/epha7	19
BP	GO:0021954	central nervous system neuron development	8/1869	66/20597	0.247376428362095	0.786096086449926	0.711767455832445	nr4a2a/robo2/cdk5/mapk3/pals1a/coro1a/slc33a1/slit2	8
BP	GO:0007219	Notch signaling pathway	17/1869	156/20597	0.249050780522988	0.79060916143573	0.7158538009447	egfl6/nup214/mib2/itgb1b/dtx4a/nle1/bbs1/notch1b/cad/rfng/adam10b/nepro/jag1b/her15.1/jag1a/fbxw7/maml3	17
BP	GO:0007200	phospholipase C-activating G protein-coupled receptor signaling pathway	9/1869	76/20597	0.250213802460971	0.792683441401305	0.717731949175216	f2rl1.2/gna14/gna15.1/si:dkey-42l23.7/si:dkey-42l23.4/gna11a/vip/lpar5b/si:dkey-163m14.2	9
BP	GO:0016573	histone acetylation	9/1869	76/20597	0.250213802460971	0.792683441401305	0.717731949175216	yeats2/taf5l/noc2l/ruvbl2/mllt1a/ruvbl1/phf20b/kat2a/msl2b	9
BP	GO:0043244	regulation of protein-containing complex disassembly	11/1869	96/20597	0.252738739440326	0.799135042604434	0.723573524847135	gsnb/vill/camsap2a/scinlb/lmod2a/capgb/tmem39a/sptbn1/eif5a2/map1aa/scaf4a	11
BP	GO:0031346	positive regulation of cell projection organization	12/1869	106/20597	0.252975295184184	0.799135042604434	0.723573524847135	selenow2b/clcf1/dbnla/eps8l1b/shtn1/nsmfb/ripor2/ror1/cdc42ep1a/si:dkey-40c11.2/dock11/plxnc1	12
BP	GO:0045229	external encapsulating structure organization	21/1869	198/20597	0.257888052121021	0.799135042604434	0.723573524847135	col17a1b/mmp13a/col4a5/runx1/col17a1a/spint1a/colgalt1b/mmp11b/mmp9/wwtr1/mmp21/fbln1/mmp17a/thbd/has1/myh9a/adamts15a/col5a3a/sulf1/b3gat3/reck	21
BP	GO:0001841	neural tube formation	5/1869	38/20597	0.259495604316419	0.799135042604434	0.723573524847135	grhl3/cdh1/vaspa/pals1a/vaspb	5
BP	GO:0006040	amino sugar metabolic process	5/1869	38/20597	0.259495604316419	0.799135042604434	0.723573524847135	gfpt1/gfpt2/chst7/pgm3/chst2a	5
BP	GO:0034219	carbohydrate transmembrane transport	5/1869	38/20597	0.259495604316419	0.799135042604434	0.723573524847135	aqp3a/slc2a1b/slc2a11a/slc2a3a/slc2a3b	5
BP	GO:0043266	regulation of potassium ion transport	5/1869	38/20597	0.259495604316419	0.799135042604434	0.723573524847135	vip/wnk4b/klhl24a/dpp6b/kcng1	5
BP	GO:0072523	purine-containing compound catabolic process	5/1869	38/20597	0.259495604316419	0.799135042604434	0.723573524847135	gda/mlycd/samhd1/ada2b/nudt3a	5
BP	GO:0002757	immune response-activating signal transduction	8/1869	67/20597	0.260463947770414	0.799135042604434	0.723573524847135	zgc:172120/si:dkey-42l23.7/vtcn1/si:dkey-42l23.4/slc39a10/zgc:153911/fybb/syk	8
BP	GO:0007249	I-kappaB kinase/NF-kappaB signaling	9/1869	77/20597	0.262430253145777	0.799135042604434	0.723573524847135	ripk2/mapkbp1/ror1/traf3ip2l/nfkbil1/cd40/terf2ip/card9/brd4	9
BP	GO:0030522	intracellular receptor signaling pathway	9/1869	77/20597	0.262430253145777	0.799135042604434	0.723573524847135	nr1d4b/cyp26a1/wwtr1/ar/sting1/pknox1.2/rxrba/src/cyp26b1	9
BP	GO:0001541	ovarian follicle development	2/1869	11/20597	0.263242035915056	0.799135042604434	0.723573524847135	sox3/pla2g4aa	2
BP	GO:0001709	cell fate determination	2/1869	11/20597	0.263242035915056	0.799135042604434	0.723573524847135	prdm1a/acvr1ba	2
BP	GO:0002706	regulation of lymphocyte mediated immunity	2/1869	11/20597	0.263242035915056	0.799135042604434	0.723573524847135	trpm4b.2/cd40	2
BP	GO:0003306	Wnt signaling pathway involved in heart development	2/1869	11/20597	0.263242035915056	0.799135042604434	0.723573524847135	id4/pygo2	2
BP	GO:0006379	mRNA cleavage	2/1869	11/20597	0.263242035915056	0.799135042604434	0.723573524847135	fip1l1a/polr1h	2
BP	GO:0006901	vesicle coating	2/1869	11/20597	0.263242035915056	0.799135042604434	0.723573524847135	arfgap3/arfgap2	2
BP	GO:0007035	vacuolar acidification	2/1869	11/20597	0.263242035915056	0.799135042604434	0.723573524847135	tcirg1b/dmxl2	2
BP	GO:0007096	regulation of exit from mitosis	2/1869	11/20597	0.263242035915056	0.799135042604434	0.723573524847135	gnl3/gnl2	2
BP	GO:0016024	CDP-diacylglycerol biosynthetic process	2/1869	11/20597	0.263242035915056	0.799135042604434	0.723573524847135	cds1/agpat9l	2
BP	GO:0016242	negative regulation of macroautophagy	2/1869	11/20597	0.263242035915056	0.799135042604434	0.723573524847135	tmem39a/mtm1	2
BP	GO:0032264	IMP salvage	2/1869	11/20597	0.263242035915056	0.799135042604434	0.723573524847135	ampd2a/hprt1	2
BP	GO:0032488	Cdc42 protein signal transduction	2/1869	11/20597	0.263242035915056	0.799135042604434	0.723573524847135	rhoub/shtn1	2
BP	GO:0042454	ribonucleoside catabolic process	2/1869	11/20597	0.263242035915056	0.799135042604434	0.723573524847135	cdaa/ada2b	2
BP	GO:0045743	positive regulation of fibroblast growth factor receptor signaling pathway	2/1869	11/20597	0.263242035915056	0.799135042604434	0.723573524847135	sp9/sall4	2
BP	GO:0046341	CDP-diacylglycerol metabolic process	2/1869	11/20597	0.263242035915056	0.799135042604434	0.723573524847135	cds1/agpat9l	2
BP	GO:0046633	alpha-beta T cell proliferation	2/1869	11/20597	0.263242035915056	0.799135042604434	0.723573524847135	lgals9l1/syk	2
BP	GO:0046640	regulation of alpha-beta T cell proliferation	2/1869	11/20597	0.263242035915056	0.799135042604434	0.723573524847135	lgals9l1/syk	2
BP	GO:0048897	myelination of lateral line nerve axons	2/1869	11/20597	0.263242035915056	0.799135042604434	0.723573524847135	egr2b/erbb3b	2
BP	GO:0048931	posterior lateral line nerve glial cell differentiation	2/1869	11/20597	0.263242035915056	0.799135042604434	0.723573524847135	egr2b/erbb3b	2
BP	GO:0048932	myelination of posterior lateral line nerve axons	2/1869	11/20597	0.263242035915056	0.799135042604434	0.723573524847135	egr2b/erbb3b	2
BP	GO:0048938	lateral line nerve glial cell morphogenesis involved in differentiation	2/1869	11/20597	0.263242035915056	0.799135042604434	0.723573524847135	egr2b/erbb3b	2
BP	GO:0048941	posterior lateral line nerve glial cell development	2/1869	11/20597	0.263242035915056	0.799135042604434	0.723573524847135	egr2b/erbb3b	2
BP	GO:0048942	posterior lateral line nerve glial cell morphogenesis involved in differentiation	2/1869	11/20597	0.263242035915056	0.799135042604434	0.723573524847135	egr2b/erbb3b	2
BP	GO:0060561	apoptotic process involved in morphogenesis	2/1869	11/20597	0.263242035915056	0.799135042604434	0.723573524847135	perp/pdcd2l	2
BP	GO:0098719	sodium ion import across plasma membrane	2/1869	11/20597	0.263242035915056	0.799135042604434	0.723573524847135	ca2/slc9a7	2
BP	GO:1900746	regulation of vascular endothelial growth factor signaling pathway	2/1869	11/20597	0.263242035915056	0.799135042604434	0.723573524847135	cad/cd63	2
BP	GO:1901222	regulation of NIK/NF-kappaB signaling	2/1869	11/20597	0.263242035915056	0.799135042604434	0.723573524847135	il1b/uacab	2
BP	GO:1902116	negative regulation of organelle assembly	2/1869	11/20597	0.263242035915056	0.799135042604434	0.723573524847135	tmem39a/mtm1	2
BP	GO:1902547	regulation of cellular response to vascular endothelial growth factor stimulus	2/1869	11/20597	0.263242035915056	0.799135042604434	0.723573524847135	cad/cd63	2
BP	GO:1905508	protein localization to microtubule organizing center	2/1869	11/20597	0.263242035915056	0.799135042604434	0.723573524847135	snx10a/wrap73	2
BP	GO:2000377	regulation of reactive oxygen species metabolic process	2/1869	11/20597	0.263242035915056	0.799135042604434	0.723573524847135	acod1/mpx	2
BP	GO:0070372	regulation of ERK1 and ERK2 cascade	12/1869	107/20597	0.263295859424476	0.799135042604434	0.723573524847135	cd44a/ccl25a/dicp2.2/g6fl/ccl19a.1/alkal2b/ccl34a.3/ccl34a.4/ccl34b.8/cds1/pdgfab/dennd2b	12
BP	GO:0070121	Kupffer's vesicle development	11/1869	97/20597	0.263600984869369	0.799281348858293	0.72370599724062	vgll4l/snx10a/lpar3/itgb1b/wwtr1/cxcr4a/mkks/bbs1/cldn5a/dnmt3bb.1/myo1d	11
BP	GO:0048592	eye morphogenesis	27/1869	261/20597	0.264718859625168	0.801196795911613	0.725440330866527	pax6b/marcksa/agtpbp1/pard3ab/fzd8a/exoc5/sox4a/ipo13b/tbx5a/nid2a/stat3/rdh5/sox11a/dctn1a/tfec/cdk5/cyfip2/socs1a/med24/bcl6aa/tbx5b/znf644a/pals1a/ptch1/rp2/hsp70.3/hs6st2	27
BP	GO:0000387	spliceosomal snRNP assembly	4/1869	29/20597	0.266682406765398	0.801196795911613	0.725440330866527	gemin4/prmt7/snrpd3/snrpd1	4
BP	GO:0000413	protein peptidyl-prolyl isomerization	4/1869	29/20597	0.266682406765398	0.801196795911613	0.725440330866527	ppig/ppil1/ppil3/ppih	4
BP	GO:0030199	collagen fibril organization	4/1869	29/20597	0.266682406765398	0.801196795911613	0.725440330866527	spint1a/colgalt1b/mmp9/col5a3a	4
BP	GO:0032355	response to estradiol	4/1869	29/20597	0.266682406765398	0.801196795911613	0.725440330866527	anxa1b/anxa1c/vtg1/anxa1d	4
BP	GO:0045088	regulation of innate immune response	4/1869	29/20597	0.266682406765398	0.801196795911613	0.725440330866527	cgasa/sting1/socs1a/samhd1	4
BP	GO:0045739	positive regulation of DNA repair	4/1869	29/20597	0.266682406765398	0.801196795911613	0.725440330866527	eya2/mms19/actr2b/abraxas1	4
BP	GO:0045834	positive regulation of lipid metabolic process	4/1869	29/20597	0.266682406765398	0.801196795911613	0.725440330866527	anxa1b/anxa1c/anxa1d/mlycd	4
BP	GO:1901379	regulation of potassium ion transmembrane transport	4/1869	29/20597	0.266682406765398	0.801196795911613	0.725440330866527	wnk4b/klhl24a/dpp6b/kcng1	4
BP	GO:0014065	phosphatidylinositol 3-kinase signaling	6/1869	48/20597	0.267065850180715	0.801196795911613	0.725440330866527	egfl6/ror1/igf1ra/insrb/pdgfab/pik3cd	6
BP	GO:0001655	urogenital system development	26/1869	251/20597	0.267314359909842	0.801196795911613	0.725440330866527	ap1m2/myo1eb/upk3b/tfap2a/six2a/cdh17/ptgs2a/cyp26a1/inf2/tbx20/wwtr1/ppargc1a/vcana/epor/exoc5/myh9a/mpped2/bag6l/rp2/igf2b/brca2/wt1b/klhl3/tmem234/ezrb/sulf1	26
BP	GO:0021953	central nervous system neuron differentiation	16/1869	148/20597	0.267783784864082	0.801196795911613	0.725440330866527	nr4a2a/met/robo2/agtpbp1/fzd8a/nrg1/igf1ra/zc4h2/notch1b/cdk5/lef1/mapk3/pals1a/coro1a/slc33a1/slit2	16
BP	GO:0051241	negative regulation of multicellular organismal process	22/1869	210/20597	0.270530491441857	0.801196795911613	0.725440330866527	anxa1b/anxa1c/robo2/si:ch211-129c21.1/anxa1d/sema4e/mmp9/serpine1/sema3gb/lgals9l1/sema6dl/dab2ipb/sema3ab/ism1/thbs1b/tnfrsf21/ncln/ptch1/sema6e/npas4l/fbxw7/slit2	22
BP	GO:0051960	regulation of nervous system development	22/1869	210/20597	0.270530491441857	0.801196795911613	0.725440330866527	dbnla/shtn1/robo2/si:ch211-129c21.1/nsmfb/sema4e/mmp9/slitrk6/sema3gb/sema6dl/sema3ab/stat3/tnfrsf21/tnr/lef1/si:dkey-40c11.2/her15.1/sema6e/zbtb16a/plxnc1/fbxw7/slit2	22
BP	GO:0032011	ARF protein signal transduction	3/1869	20/20597	0.270671112987176	0.801196795911613	0.725440330866527	cyth4b/cyth4a/psda	3
BP	GO:0032012	regulation of ARF protein signal transduction	3/1869	20/20597	0.270671112987176	0.801196795911613	0.725440330866527	cyth4b/cyth4a/psda	3
BP	GO:0032786	positive regulation of DNA-templated transcription, elongation	3/1869	20/20597	0.270671112987176	0.801196795911613	0.725440330866527	cdk13/ccnk/brd4	3
BP	GO:0035336	long-chain fatty-acyl-CoA metabolic process	3/1869	20/20597	0.270671112987176	0.801196795911613	0.725440330866527	elovl7a/elovl6l/far1	3
BP	GO:0035904	aorta development	3/1869	20/20597	0.270671112987176	0.801196795911613	0.725440330866527	pard3ab/notch1b/amotl2a	3
BP	GO:0045022	early endosome to late endosome transport	3/1869	20/20597	0.270671112987176	0.801196795911613	0.725440330866527	ezra/wdr91/ezrb	3
BP	GO:0048570	notochord morphogenesis	3/1869	20/20597	0.270671112987176	0.801196795911613	0.725440330866527	fbn2b/crim1/gon4lb	3
BP	GO:0050864	regulation of B cell activation	3/1869	20/20597	0.270671112987176	0.801196795911613	0.725440330866527	tnfrsf21/cd40/syk	3
BP	GO:0051489	regulation of filopodium assembly	3/1869	20/20597	0.270671112987176	0.801196795911613	0.725440330866527	selenow2b/ripor2/dock11	3
BP	GO:0070306	lens fiber cell differentiation	3/1869	20/20597	0.270671112987176	0.801196795911613	0.725440330866527	dlx3b/dlx4b/dnase1l1l	3
BP	GO:0098927	vesicle-mediated transport between endosomal compartments	3/1869	20/20597	0.270671112987176	0.801196795911613	0.725440330866527	ezra/wdr91/ezrb	3
BP	GO:0050776	regulation of immune response	24/1869	231/20597	0.272602751307828	0.806147489846629	0.729922916249498	anxa1b/anxa1c/cgasa/zgc:172120/trpm4b.2/si:dkey-42l23.7/vtcn1/c7b/anxa1d/tnxba/si:dkey-42l23.4/sting1/cfbl/slc39a10/c3a.1/socs1a/samhd1/si:dkey-237j10.2/zgc:153911/cd40/irf1b/fybb/syk/mapkapk3	24
BP	GO:0045664	regulation of neuron differentiation	8/1869	68/20597	0.273753581062242	0.808023113343219	0.731621191800387	arhgef2/prdm1a/zc4h2/gnl3/gnl2/gdpd5a/nepro/eftud2	8
BP	GO:0042472	inner ear morphogenesis	12/1869	108/20597	0.273756464629943	0.808023113343219	0.731621191800387	cldn7b/dlx3b/sox9b/dlx4b/tfap2a/tfap2c/slc44a4/sox3/otogl/ttc4/igf1ra/jag1b	12
BP	GO:0008203	cholesterol metabolic process	9/1869	78/20597	0.27482737767112	0.81023888475889	0.733627452880201	lipea/ch25hl1.1/apoeb/hsd17b7/ch25h/hmgcs1/fdft1/vldlr/cyp8b1	9
BP	GO:0061515	myeloid cell development	10/1869	88/20597	0.275028049599932	0.81023888475889	0.733627452880201	kmt2a/src/nfil3/smim1/ptpn9a/tert/il34/hmgcs1/gata1a/adnpb	10
BP	GO:0030902	hindbrain development	16/1869	149/20597	0.276698062601931	0.81438758065715	0.737383872452091	pax6b/efnb3b/tfap2a/met/celsr2/egr2b/cyp26a1/agtpbp1/pard3ab/cyp26c1/nrg1/znhit3/cyp26b1/notch1b/rfng/pals1a	16
BP	GO:0051896	regulation of protein kinase B signaling	5/1869	39/20597	0.277394872532785	0.815666775472112	0.738542114115742	met/mst1ra/igf1ra/insrb/socs1a	5
BP	GO:0001946	lymphangiogenesis	6/1869	49/20597	0.28307407869373	0.8300126850294	0.751531558692813	hoxc9a/prox3/cxcr4a/notch1b/cad/syk	6
BP	GO:0046890	regulation of lipid biosynthetic process	6/1869	49/20597	0.28307407869373	0.8300126850294	0.751531558692813	anxa1b/anxa1c/anxa1d/mid1ip1a/lef1/tle3a	6
BP	GO:0071347	cellular response to interleukin-1	6/1869	49/20597	0.28307407869373	0.8300126850294	0.751531558692813	ccl25a/ccl19a.1/ccl34a.3/ccl34a.4/ccl34b.8/cd40	6
BP	GO:0035162	embryonic hemopoiesis	12/1869	109/20597	0.284347722593524	0.832962113925098	0.754202106908783	scube1/runx1/tbx20/klf1/ism1/socs1a/dok2/ptpn9a/actr2b/npas4l/kdm6bb/gata1a	12
BP	GO:0045787	positive regulation of cell cycle	7/1869	59/20597	0.285985644897485	0.836972099036759	0.757832931371658	anxa1b/anxa1c/anxa1d/plk4/dyrk3/ccnd2a/ranbp1	7
BP	GO:0002072	optic cup morphogenesis involved in camera-type eye development	4/1869	30/20597	0.287580395182847	0.83848417002234	0.759202029802495	sox4a/nid2a/sox11a/tfec	4
BP	GO:0035845	photoreceptor cell outer segment organization	4/1869	30/20597	0.287580395182847	0.83848417002234	0.759202029802495	stra6l/pard3ab/exoc5/rp2	4
BP	GO:0072015	glomerular visceral epithelial cell development	4/1869	30/20597	0.287580395182847	0.83848417002234	0.759202029802495	inf2/myh9a/mpped2/brca2	4
BP	GO:0072310	glomerular epithelial cell development	4/1869	30/20597	0.287580395182847	0.83848417002234	0.759202029802495	inf2/myh9a/mpped2/brca2	4
BP	GO:0043484	regulation of RNA splicing	14/1869	130/20597	0.290574660326526	0.841701111489265	0.762114796171572	si:ch211-125o16.4/esrp1/esrp2/znf326/rbm11/raver2/dhx37/mbnl1/ptbp1b/cirbpa/ints5/rbm15/rbm15b/sf3b4	14
BP	GO:0001822	kidney development	25/1869	244/20597	0.291053886390837	0.841701111489265	0.762114796171572	ap1m2/myo1eb/upk3b/tfap2a/six2a/cdh17/ptgs2a/cyp26a1/inf2/wwtr1/ppargc1a/vcana/epor/exoc5/myh9a/mpped2/bag6l/rp2/igf2b/brca2/wt1b/klhl3/tmem234/ezrb/sulf1	25
BP	GO:0042471	ear morphogenesis	12/1869	110/20597	0.295060068026203	0.841701111489265	0.762114796171572	cldn7b/dlx3b/sox9b/dlx4b/tfap2a/tfap2c/slc44a4/sox3/otogl/ttc4/igf1ra/jag1b	12
BP	GO:0060537	muscle tissue development	28/1869	276/20597	0.295153932751574	0.841701111489265	0.762114796171572	myo5b/alpk2/klhl40b/marcksa/runx1/cyp26a1/itgb1b/tbx20/wwtr1/gfpt1/ripor2/ogg1/ppargc1a/cyp26c1/nrg1/prmt5/tbx5a/eya2/golga2/smad4a/atp1a2a/fgfr1a/pals1a/gata1a/hspg2/mtm1/nrg2a/myo9aa	28
BP	GO:0000018	regulation of DNA recombination	5/1869	40/20597	0.29553136146505	0.841701111489265	0.762114796171572	cgasa/mms19/actr2b/cd40/terf2ip	5
BP	GO:0043491	protein kinase B signaling	5/1869	40/20597	0.29553136146505	0.841701111489265	0.762114796171572	met/mst1ra/igf1ra/insrb/socs1a	5
BP	GO:0060840	artery development	5/1869	40/20597	0.29553136146505	0.841701111489265	0.762114796171572	pard3ab/bmp10/notch1b/amotl2a/ptprja	5
BP	GO:0120034	positive regulation of plasma membrane bounded cell projection assembly	5/1869	40/20597	0.29553136146505	0.841701111489265	0.762114796171572	selenow2b/eps8l1b/ripor2/cdc42ep1a/dock11	5
BP	GO:0001966	thigmotaxis	3/1869	21/20597	0.296299792634202	0.841701111489265	0.762114796171572	golga2/atp1a2a/sap130a	3
BP	GO:0002574	thrombocyte differentiation	3/1869	21/20597	0.296299792634202	0.841701111489265	0.762114796171572	brd2b/brd4/ptprja	3
BP	GO:0006903	vesicle targeting	3/1869	21/20597	0.296299792634202	0.841701111489265	0.762114796171572	arfgap3/arfgap2/ap1ar	3
BP	GO:0031349	positive regulation of defense response	3/1869	21/20597	0.296299792634202	0.841701111489265	0.762114796171572	cgasa/mmp9/sting1	3
BP	GO:0038084	vascular endothelial growth factor signaling pathway	3/1869	21/20597	0.296299792634202	0.841701111489265	0.762114796171572	nrp1b/cad/cd63	3
BP	GO:1903531	negative regulation of secretion by cell	3/1869	21/20597	0.296299792634202	0.841701111489265	0.762114796171572	anxa1b/anxa1c/anxa1d	3
BP	GO:0051640	organelle localization	33/1869	329/20597	0.297805810460348	0.841701111489265	0.762114796171572	myo5b/myo1eb/rab3c/bicdl2l/esyt2b/pard3ab/myo1hb/snap91a/myo7ab/rab3aa/esyt3/exoc5/npm1a/spout1/mkks/tmem106bb/dctn1a/bbs1/syne2a/cdk5/arfgap3/myo1f/myo1g/ippk/rrs1/arfgap2/nmd3/myo1d/mtm1/cep83/syk/ap3d1/ap1ar	33
BP	GO:0000459	exonucleolytic trimming involved in rRNA processing	2/1869	12/20597	0.298236022450736	0.841701111489265	0.762114796171572	exosc9/gnl3	2
BP	GO:0000467	exonucleolytic trimming to generate mature 3'-end of 5.8S rRNA from tricistronic rRNA transcript (SSU-rRNA, 5.8S rRNA, LSU-rRNA)	2/1869	12/20597	0.298236022450736	0.841701111489265	0.762114796171572	exosc9/gnl3	2
BP	GO:0006020	inositol metabolic process	2/1869	12/20597	0.298236022450736	0.841701111489265	0.762114796171572	itpk1b/ippk	2
BP	GO:0007176	regulation of epidermal growth factor-activated receptor activity	2/1869	12/20597	0.298236022450736	0.841701111489265	0.762114796171572	hbegfb/cbl	2
BP	GO:0009164	nucleoside catabolic process	2/1869	12/20597	0.298236022450736	0.841701111489265	0.762114796171572	cdaa/ada2b	2
BP	GO:0030011	maintenance of cell polarity	2/1869	12/20597	0.298236022450736	0.841701111489265	0.762114796171572	carmil2/pals1a	2
BP	GO:0034656	nucleobase-containing small molecule catabolic process	2/1869	12/20597	0.298236022450736	0.841701111489265	0.762114796171572	cdaa/ada2b	2
BP	GO:0034694	response to prostaglandin	2/1869	12/20597	0.298236022450736	0.841701111489265	0.762114796171572	ptger2b/keap1b	2
BP	GO:0035020	regulation of Rac protein signal transduction	2/1869	12/20597	0.298236022450736	0.841701111489265	0.762114796171572	arhgap17a/robo4	2
BP	GO:0035723	interleukin-15-mediated signaling pathway	2/1869	12/20597	0.298236022450736	0.841701111489265	0.762114796171572	dicp2.2/g6fl	2
BP	GO:0048895	lateral line nerve glial cell differentiation	2/1869	12/20597	0.298236022450736	0.841701111489265	0.762114796171572	egr2b/erbb3b	2
BP	GO:0048937	lateral line nerve glial cell development	2/1869	12/20597	0.298236022450736	0.841701111489265	0.762114796171572	egr2b/erbb3b	2
BP	GO:0060397	growth hormone receptor signaling pathway via JAK-STAT	2/1869	12/20597	0.298236022450736	0.841701111489265	0.762114796171572	stat3/stat5b	2
BP	GO:0070672	response to interleukin-15	2/1869	12/20597	0.298236022450736	0.841701111489265	0.762114796171572	dicp2.2/g6fl	2
BP	GO:0070816	phosphorylation of RNA polymerase II C-terminal domain	2/1869	12/20597	0.298236022450736	0.841701111489265	0.762114796171572	cdk13/brd4	2
BP	GO:0071350	cellular response to interleukin-15	2/1869	12/20597	0.298236022450736	0.841701111489265	0.762114796171572	dicp2.2/g6fl	2
BP	GO:0072017	distal tubule development	2/1869	12/20597	0.298236022450736	0.841701111489265	0.762114796171572	ppargc1a/klhl3	2
BP	GO:0140718	facultative heterochromatin assembly	2/1869	12/20597	0.298236022450736	0.841701111489265	0.762114796171572	rrp8/setdb1b	2
BP	GO:1900076	regulation of cellular response to insulin stimulus	2/1869	12/20597	0.298236022450736	0.841701111489265	0.762114796171572	grb10a/igf2b	2
BP	GO:1900107	regulation of nodal signaling pathway	2/1869	12/20597	0.298236022450736	0.841701111489265	0.762114796171572	si:ch211-168f7.5/ncln	2
BP	GO:0034204	lipid translocation	6/1869	50/20597	0.299285094296352	0.841701111489265	0.762114796171572	ano9b/xkr9/atp8b1/tmem30b/atp11c/rft1	6
BP	GO:0051402	neuron apoptotic process	6/1869	50/20597	0.299285094296352	0.841701111489265	0.762114796171572	apoeb/m17/fas/ogg1/tnfrsf21/cdk5	6
BP	GO:0071346	cellular response to interferon-gamma	6/1869	50/20597	0.299285094296352	0.841701111489265	0.762114796171572	ccl25a/ccl19a.1/ccl34a.3/ccl34a.4/ccl34b.8/socs1a	6
BP	GO:0006814	sodium ion transport	20/1869	193/20597	0.299662048782724	0.841701111489265	0.762114796171572	cldnb/rhcgl1/slc6a19b/nkain5/slc6a7/ca2/slc6a16b/slc6a4a/wnk4b/klhl24a/atp1a2a/slc6a22.2/slc6a9/slc34a2b/slc5a6b/slc9a7/hcn2b/klhl3/slc6a22.1/atp1a3a	20
BP	GO:0006665	sphingolipid metabolic process	14/1869	131/20597	0.300445792740303	0.841701111489265	0.762114796171572	degs2/elovl7a/cers3b/zgc:158263/acer1/elovl6l/sptlc3/ugcg/aldh5a1/sgpp1b/sptlc2a/cers2b/sphk2/serinc5	14
BP	GO:0034612	response to tumor necrosis factor	7/1869	60/20597	0.300753742039376	0.841701111489265	0.762114796171572	ccl25a/ccl19a.1/ikbkb/ccl34a.3/ccl34a.4/ccl34b.8/cd40	7
BP	GO:0048709	oligodendrocyte differentiation	7/1869	60/20597	0.300753742039376	0.841701111489265	0.762114796171572	sox9b/pard3ab/fzd8a/nrg1/ypel3/pes/hmgcs1	7
BP	GO:0071356	cellular response to tumor necrosis factor	7/1869	60/20597	0.300753742039376	0.841701111489265	0.762114796171572	ccl25a/ccl19a.1/ikbkb/ccl34a.3/ccl34a.4/ccl34b.8/cd40	7
BP	GO:0045926	negative regulation of growth	8/1869	70/20597	0.300858770805549	0.841701111489265	0.762114796171572	robo2/si:ch211-129c21.1/sema4e/sema3gb/sema6dl/sema3ab/sema6e/slit2	8
BP	GO:0060215	primitive hemopoiesis	8/1869	70/20597	0.300858770805549	0.841701111489265	0.762114796171572	scube1/klf1/dok2/ptpn9a/actr2b/npas4l/kdm6bb/gata1a	8
BP	GO:0015931	nucleobase-containing compound transport	13/1869	121/20597	0.303202267371302	0.847495286425985	0.767361107944961	nup214/nol6/slc29a1a/npm1a/igf2bp3/nup188/slc35c1/nup93/nup155/eif5a2/pom121/xpot/nup133	13
BP	GO:0072001	renal system development	25/1869	246/20597	0.305438125690894	0.852978464115234	0.772325828544677	ap1m2/myo1eb/upk3b/tfap2a/six2a/cdh17/ptgs2a/cyp26a1/inf2/wwtr1/ppargc1a/vcana/epor/exoc5/myh9a/mpped2/bag6l/rp2/igf2b/brca2/wt1b/klhl3/tmem234/ezrb/sulf1	25
BP	GO:0006879	cellular iron ion homeostasis	4/1869	31/20597	0.308694811447475	0.856690061028631	0.775686478645424	hamp/aco1/fthl28/fthl31	4
BP	GO:0009069	serine family amino acid metabolic process	4/1869	31/20597	0.308694811447475	0.856690061028631	0.775686478645424	phgdh/cbsa/gcshb/cbsb	4
BP	GO:0021952	central nervous system projection neuron axonogenesis	4/1869	31/20597	0.308694811447475	0.856690061028631	0.775686478645424	robo2/mapk3/coro1a/slit2	4
BP	GO:0032392	DNA geometric change	4/1869	31/20597	0.308694811447475	0.856690061028631	0.775686478645424	anxa1b/anxa1c/anxa1d/mcm9	4
BP	GO:0032508	DNA duplex unwinding	4/1869	31/20597	0.308694811447475	0.856690061028631	0.775686478645424	anxa1b/anxa1c/anxa1d/mcm9	4
BP	GO:0051156	glucose 6-phosphate metabolic process	4/1869	31/20597	0.308694811447475	0.856690061028631	0.775686478645424	hk2/g6pc1b/rpia/g6pd	4
BP	GO:2000779	regulation of double-strand break repair	4/1869	31/20597	0.308694811447475	0.856690061028631	0.775686478645424	cgasa/mms19/actr2b/terf2ip	4
BP	GO:0051129	negative regulation of cellular component organization	24/1869	236/20597	0.309030470132895	0.85685721264121	0.775837825382895	gsnb/vill/pmepa1/robo2/si:ch211-129c21.1/camsap2a/znf296/sema4e/sema3gb/sema6dl/scinlb/lmod2a/sema3ab/capgb/rgma/tmsb1/bcl11aa/sema6e/tmem39a/ssh2b/sptbn1/mtm1/slit2/scaf4a	24
BP	GO:0019751	polyol metabolic process	10/1869	91/20597	0.310831059343288	0.861082302419384	0.779663415477938	degs2/acer1/itpk1b/sptlc3/ippk/sgpp1b/sptlc2a/itpka/nudt3a/sphk2	10
BP	GO:0050767	regulation of neurogenesis	19/1869	184/20597	0.311407592374896	0.861911939393507	0.780414606850742	dbnla/shtn1/robo2/si:ch211-129c21.1/nsmfb/sema4e/mmp9/sema3gb/sema6dl/sema3ab/stat3/tnr/lef1/si:dkey-40c11.2/her15.1/sema6e/zbtb16a/plxnc1/slit2	19
BP	GO:0016331	morphogenesis of embryonic epithelium	9/1869	81/20597	0.312941239179899	0.864075488329532	0.782373583301977	grhl3/cdh1/sox4a/nid2a/sox11a/vaspa/tfec/pals1a/vaspb	9
BP	GO:0031333	negative regulation of protein-containing complex assembly	9/1869	81/20597	0.312941239179899	0.864075488329532	0.782373583301977	gsnb/vill/pmepa1/scinlb/lmod2a/capgb/tmsb1/ssh2b/sptbn1	9
BP	GO:0001838	embryonic epithelial tube formation	5/1869	41/20597	0.313855770431492	0.864075488329532	0.782373583301977	grhl3/cdh1/vaspa/pals1a/vaspb	5
BP	GO:0002831	regulation of response to biotic stimulus	5/1869	41/20597	0.313855770431492	0.864075488329532	0.782373583301977	cgasa/sting1/socs1a/samhd1/irf1b	5
BP	GO:0010212	response to ionizing radiation	5/1869	41/20597	0.313855770431492	0.864075488329532	0.782373583301977	anxa1b/anxa1c/anxa1d/bbc3/abraxas1	5
BP	GO:0060900	embryonic camera-type eye formation	5/1869	41/20597	0.313855770431492	0.864075488329532	0.782373583301977	fzd8a/sox4a/nid2a/sox11a/tfec	5
BP	GO:0072009	nephron epithelium development	8/1869	71/20597	0.314633739863677	0.865255459341434	0.783441983182824	tfap2a/inf2/ppargc1a/myh9a/mpped2/brca2/wt1b/klhl3	8
BP	GO:0010951	negative regulation of endopeptidase activity	7/1869	61/20597	0.315675006863557	0.865255459341434	0.783441983182824	serpinb1l4/zgc:173729/timp2b/serpine1/serpinb14/serpini1/reck	7
BP	GO:0099024	plasma membrane invagination	7/1869	61/20597	0.315675006863557	0.865255459341434	0.783441983182824	xkr9/arhgap25/rac2/bin2b/rac1b/snx18b/rhogb	7
BP	GO:1990868	response to chemokine	7/1869	61/20597	0.315675006863557	0.865255459341434	0.783441983182824	ccl25a/ccl19a.1/ccl34a.3/ccl34a.4/ripor2/ccl34b.8/cxcl18b	7
BP	GO:1990869	cellular response to chemokine	7/1869	61/20597	0.315675006863557	0.865255459341434	0.783441983182824	ccl25a/ccl19a.1/ccl34a.3/ccl34a.4/ripor2/ccl34b.8/cxcl18b	7
BP	GO:1901342	regulation of vasculature development	12/1869	112/20597	0.316809050951552	0.867599434428063	0.785564325747178	egfl6/ptk2bb/serpine1/dab2ipb/ism1/arntl1a/thbs1b/utp15/ptk2ba/cd40/iars1/reck	12
BP	GO:0016579	protein deubiquitination	11/1869	102/20597	0.319952067701562	0.87042353960105	0.788121400115858	atxn7l3b/usp49/cyldl/usp30/atxn3/abraxas1/usp37/usp11/usp1/mysm1/usp38	11
BP	GO:0060284	regulation of cell development	23/1869	227/20597	0.320379464554989	0.87042353960105	0.788121400115858	dbnla/shtn1/robo2/si:ch211-129c21.1/nsmfb/sema4e/mmp9/sema3gb/sema6dl/prmt5/triobpa/sema3ab/stat3/tnr/lef1/si:dkey-40c11.2/her15.1/sema6e/zbtb16a/plxnc1/slit2/ap1ar/reck	23
BP	GO:0007129	homologous chromosome pairing at meiosis	3/1869	22/20597	0.322057355149838	0.87042353960105	0.788121400115858	sycp1/si:ch211-199g17.9/bag6l	3
BP	GO:0035196	production of miRNAs involved in gene silencing by miRNA	3/1869	22/20597	0.322057355149838	0.87042353960105	0.788121400115858	spout1/zc3h7bb/pum1	3
BP	GO:0046033	AMP metabolic process	3/1869	22/20597	0.322057355149838	0.87042353960105	0.788121400115858	ampd2a/aprt/adss2	3
BP	GO:0048668	collateral sprouting	3/1869	22/20597	0.322057355149838	0.87042353960105	0.788121400115858	robo2/pard3ab/pik3cd	3
BP	GO:0048934	peripheral nervous system neuron differentiation	3/1869	22/20597	0.322057355149838	0.87042353960105	0.788121400115858	notch1b/ssbp3a/cdk5	3
BP	GO:0048935	peripheral nervous system neuron development	3/1869	22/20597	0.322057355149838	0.87042353960105	0.788121400115858	notch1b/ssbp3a/cdk5	3
BP	GO:0006643	membrane lipid metabolic process	18/1869	175/20597	0.323847426720942	0.87042353960105	0.788121400115858	degs2/elovl7a/cers3b/zgc:158263/acer1/elovl6l/sptlc3/pigq/ugcg/gpaa1/aldh5a1/sgpp1b/sptlc2a/pign/cers2b/sphk2/serinc5/mppe1	18
BP	GO:0002253	activation of immune response	13/1869	123/20597	0.324124821306387	0.87042353960105	0.788121400115858	cgasa/zgc:172120/si:dkey-42l23.7/vtcn1/c7b/si:dkey-42l23.4/sting1/cfbl/slc39a10/c3a.1/zgc:153911/fybb/syk	13
BP	GO:0051050	positive regulation of transport	12/1869	113/20597	0.327825935786944	0.87042353960105	0.788121400115858	anxa1b/anxa1c/orai1b/anxa1d/ezra/vip/wnk4b/aacs/kctd7/syk/ezrb/si:ch211-204c21.1	12
BP	GO:0080135	regulation of cellular response to stress	17/1869	165/20597	0.327901232440721	0.87042353960105	0.788121400115858	clcf1/cgasa/col12a1b/wnt7aa/fas/mapkbp1/eya2/mms19/igf1ra/mapk8ip3/ddias/rgma/actr2b/terf2ip/abraxas1/hyou1/usp1	17
BP	GO:0051253	negative regulation of RNA metabolic process	44/1869	451/20597	0.328341289188124	0.87042353960105	0.788121400115858	vgll4l/sox9b/nr1d4b/dlx4b/hdac7b/si:ch211-129c21.1/id4/sema4e/dnmt3bb.3/tbx20/tp63/prdm1a/vip/noc2l/rxrba/nfil3/arntl1a/sox11a/ruvbl2/foxp1b/cry3b/nr2f6b/rsf1b.1/dnmt3ba/mier3b/phf10/mier1b/nrde2/paf1/chd8/gata1a/dnmt3bb.1/syncripl/sap130a/cry3a/uhrf1/mideasa/prmt6/chd4a/nelfb/phc2a/phc1/hexim1/scaf4a	44
BP	GO:0006893	Golgi to plasma membrane transport	4/1869	32/20597	0.329951604308628	0.87042353960105	0.788121400115858	golph3l/exoc5/exoc8/phaf1	4
BP	GO:0007212	dopamine receptor signaling pathway	4/1869	32/20597	0.329951604308628	0.87042353960105	0.788121400115858	gna14/gna15.1/gnal/gna11a	4
BP	GO:0030278	regulation of ossification	4/1869	32/20597	0.329951604308628	0.87042353960105	0.788121400115858	ptk2bb/cyp26b1/ankhb/ptk2ba	4
BP	GO:0040029	regulation of gene expression, epigenetic	4/1869	32/20597	0.329951604308628	0.87042353960105	0.788121400115858	prmt7/rrp8/znfx1/setdb1b	4
BP	GO:0060972	left/right pattern formation	4/1869	32/20597	0.329951604308628	0.87042353960105	0.788121400115858	snx10a/rbp7a/slc25a25b/bbs1	4
BP	GO:0046942	carboxylic acid transport	14/1869	134/20597	0.330594323110965	0.87042353960105	0.788121400115858	anxa1b/anxa1c/slc25a15a/anxa1d/slc16a8/slco3a1a/slc25a38a/slc1a4/slc16a1b/slc6a9/slc5a6b/slc7a3a/slc38a5a/zgc:114041	14
BP	GO:0010324	membrane invagination	7/1869	62/20597	0.330723543941623	0.87042353960105	0.788121400115858	xkr9/arhgap25/rac2/bin2b/rac1b/snx18b/rhogb	7
BP	GO:0001764	neuron migration	6/1869	52/20597	0.332176965033389	0.87042353960105	0.788121400115858	shtn1/met/cdh1/nsmfb/sema3ab/nhsl1b	6
BP	GO:0030336	negative regulation of cell migration	6/1869	52/20597	0.332176965033389	0.87042353960105	0.788121400115858	ildr1b/ripor2/lef1/rap2b/arhgap4b/sulf1	6
BP	GO:0046173	polyol biosynthetic process	6/1869	52/20597	0.332176965033389	0.87042353960105	0.788121400115858	acer1/sptlc3/ippk/sptlc2a/itpka/sphk2	6
BP	GO:0042558	pteridine-containing compound metabolic process	5/1869	42/20597	0.33231991839964	0.87042353960105	0.788121400115858	mthfd1l/zgc:171566/aldh1l2/fpgs/mtr	5
BP	GO:0050772	positive regulation of axonogenesis	5/1869	42/20597	0.33231991839964	0.87042353960105	0.788121400115858	dbnla/shtn1/nsmfb/si:dkey-40c11.2/plxnc1	5
BP	GO:0060119	inner ear receptor cell development	5/1869	42/20597	0.33231991839964	0.87042353960105	0.788121400115858	dlx3b/dlx4b/stat3/jag1b/atp2b1a	5
BP	GO:0030198	extracellular matrix organization	20/1869	197/20597	0.332711551320001	0.87042353960105	0.788121400115858	col17a1b/mmp13a/col4a5/runx1/col17a1a/spint1a/colgalt1b/mmp11b/mmp9/mmp21/fbln1/mmp17a/thbd/has1/myh9a/adamts15a/col5a3a/sulf1/b3gat3/reck	20
BP	GO:0043062	extracellular structure organization	20/1869	197/20597	0.332711551320001	0.87042353960105	0.788121400115858	col17a1b/mmp13a/col4a5/runx1/col17a1a/spint1a/colgalt1b/mmp11b/mmp9/mmp21/fbln1/mmp17a/thbd/has1/myh9a/adamts15a/col5a3a/sulf1/b3gat3/reck	20
BP	GO:0001990	regulation of systemic arterial blood pressure by hormone	2/1869	13/20597	0.332948894929364	0.87042353960105	0.788121400115858	oxtrb/edn1	2
BP	GO:0003157	endocardium development	2/1869	13/20597	0.332948894929364	0.87042353960105	0.788121400115858	fbn2b/npas4l	2
BP	GO:0006222	UMP biosynthetic process	2/1869	13/20597	0.332948894929364	0.87042353960105	0.788121400115858	cad/umps	2
BP	GO:0009086	methionine biosynthetic process	2/1869	13/20597	0.332948894929364	0.87042353960105	0.788121400115858	enoph1/mtr	2
BP	GO:0009173	pyrimidine ribonucleoside monophosphate metabolic process	2/1869	13/20597	0.332948894929364	0.87042353960105	0.788121400115858	cad/umps	2
BP	GO:0009174	pyrimidine ribonucleoside monophosphate biosynthetic process	2/1869	13/20597	0.332948894929364	0.87042353960105	0.788121400115858	cad/umps	2
BP	GO:0010883	regulation of lipid storage	2/1869	13/20597	0.332948894929364	0.87042353960105	0.788121400115858	plin2/si:dkey-122a22.2	2
BP	GO:0016973	poly(A)+ mRNA export from nucleus	2/1869	13/20597	0.332948894929364	0.87042353960105	0.788121400115858	nup93/nup133	2
BP	GO:0030309	poly-N-acetyllactosamine metabolic process	2/1869	13/20597	0.332948894929364	0.87042353960105	0.788121400115858	b3gnt2l/b3gnt7l	2
BP	GO:0030311	poly-N-acetyllactosamine biosynthetic process	2/1869	13/20597	0.332948894929364	0.87042353960105	0.788121400115858	b3gnt2l/b3gnt7l	2
BP	GO:0031057	negative regulation of histone modification	2/1869	13/20597	0.332948894929364	0.87042353960105	0.788121400115858	noc2l/prmt6	2
BP	GO:0031125	rRNA 3'-end processing	2/1869	13/20597	0.332948894929364	0.87042353960105	0.788121400115858	exosc9/gnl3	2
BP	GO:0031641	regulation of myelination	2/1869	13/20597	0.332948894929364	0.87042353960105	0.788121400115858	tnfrsf21/fbxw7	2
BP	GO:0033564	anterior/posterior axon guidance	2/1869	13/20597	0.332948894929364	0.87042353960105	0.788121400115858	robo2/slit2	2
BP	GO:0035108	limb morphogenesis	2/1869	13/20597	0.332948894929364	0.87042353960105	0.788121400115858	sp9/tbx5a	2
BP	GO:0036010	protein localization to endosome	2/1869	13/20597	0.332948894929364	0.87042353960105	0.788121400115858	ezra/ezrb	2
BP	GO:0044088	regulation of vacuole organization	2/1869	13/20597	0.332948894929364	0.87042353960105	0.788121400115858	tmem39a/mtm1	2
BP	GO:0046049	UMP metabolic process	2/1869	13/20597	0.332948894929364	0.87042353960105	0.788121400115858	cad/umps	2
BP	GO:0048922	posterior lateral line neuromast deposition	2/1869	13/20597	0.332948894929364	0.87042353960105	0.788121400115858	ildr1b/lef1	2
BP	GO:0051601	exocyst localization	2/1869	13/20597	0.332948894929364	0.87042353960105	0.788121400115858	tnfaip2b/exoc3l2b	2
BP	GO:0061709	reticulophagy	2/1869	13/20597	0.332948894929364	0.87042353960105	0.788121400115858	sting1/atg2a	2
BP	GO:0071168	protein localization to chromatin	2/1869	13/20597	0.332948894929364	0.87042353960105	0.788121400115858	lrwd1/wapla	2
BP	GO:1901020	negative regulation of calcium ion transmembrane transporter activity	2/1869	13/20597	0.332948894929364	0.87042353960105	0.788121400115858	gem/rrad	2
BP	GO:1901386	negative regulation of voltage-gated calcium channel activity	2/1869	13/20597	0.332948894929364	0.87042353960105	0.788121400115858	gem/rrad	2
BP	GO:1903170	negative regulation of calcium ion transmembrane transport	2/1869	13/20597	0.332948894929364	0.87042353960105	0.788121400115858	gem/rrad	2
BP	GO:2000781	positive regulation of double-strand break repair	2/1869	13/20597	0.332948894929364	0.87042353960105	0.788121400115858	mms19/actr2b	2
BP	GO:0045892	negative regulation of transcription, DNA-templated	41/1869	420/20597	0.334132099028897	0.872783341795884	0.790258073269988	vgll4l/sox9b/nr1d4b/dlx4b/hdac7b/si:ch211-129c21.1/id4/sema4e/dnmt3bb.3/tbx20/tp63/prdm1a/noc2l/rxrba/nfil3/arntl1a/sox11a/ruvbl2/foxp1b/cry3b/nr2f6b/rsf1b.1/dnmt3ba/mier3b/phf10/mier1b/paf1/chd8/gata1a/dnmt3bb.1/sap130a/cry3a/uhrf1/mideasa/prmt6/chd4a/nelfb/phc2a/phc1/hexim1/scaf4a	41
BP	GO:1902679	negative regulation of RNA biosynthetic process	41/1869	421/20597	0.339889662696312	0.886334233569343	0.80252767227717	vgll4l/sox9b/nr1d4b/dlx4b/hdac7b/si:ch211-129c21.1/id4/sema4e/dnmt3bb.3/tbx20/tp63/prdm1a/noc2l/rxrba/nfil3/arntl1a/sox11a/ruvbl2/foxp1b/cry3b/nr2f6b/rsf1b.1/dnmt3ba/mier3b/phf10/mier1b/paf1/chd8/gata1a/dnmt3bb.1/sap130a/cry3a/uhrf1/mideasa/prmt6/chd4a/nelfb/phc2a/phc1/hexim1/scaf4a	41
BP	GO:1903507	negative regulation of nucleic acid-templated transcription	41/1869	421/20597	0.339889662696312	0.886334233569343	0.80252767227717	vgll4l/sox9b/nr1d4b/dlx4b/hdac7b/si:ch211-129c21.1/id4/sema4e/dnmt3bb.3/tbx20/tp63/prdm1a/noc2l/rxrba/nfil3/arntl1a/sox11a/ruvbl2/foxp1b/cry3b/nr2f6b/rsf1b.1/dnmt3ba/mier3b/phf10/mier1b/paf1/chd8/gata1a/dnmt3bb.1/sap130a/cry3a/uhrf1/mideasa/prmt6/chd4a/nelfb/phc2a/phc1/hexim1/scaf4a	41
BP	GO:0033674	positive regulation of kinase activity	16/1869	156/20597	0.341560143898402	0.887671281778719	0.803738297057927	fgfr1b/met/erbb3a/hbegfb/erbb3b/mst1ra/nrg1/ror1/si:ch73-40a2.1/ddr2l/fgfr3/igf1ra/insrb/fgfr1a/pdgfab/epha7	16
BP	GO:0009895	negative regulation of catabolic process	8/1869	73/20597	0.342526780597814	0.887671281778719	0.803738297057927	timp2b/vip/mtmr9/bag6l/nrde2/tmem39a/syncripl/mtm1	8
BP	GO:0030837	negative regulation of actin filament polymerization	8/1869	73/20597	0.342526780597814	0.887671281778719	0.803738297057927	gsnb/vill/scinlb/lmod2a/capgb/tmsb1/ssh2b/sptbn1	8
BP	GO:0032272	negative regulation of protein polymerization	8/1869	73/20597	0.342526780597814	0.887671281778719	0.803738297057927	gsnb/vill/scinlb/lmod2a/capgb/tmsb1/ssh2b/sptbn1	8
BP	GO:0046854	phosphatidylinositol phosphate biosynthetic process	8/1869	73/20597	0.342526780597814	0.887671281778719	0.803738297057927	socs5a/pik3c2g/socs2/pip5k1aa/socs1a/pik3cd/itpka/socs3b	8
BP	GO:0010563	negative regulation of phosphorus metabolic process	11/1869	104/20597	0.343232097293121	0.887671281778719	0.803738297057927	pmepa1/si:ch211-129c21.1/sema4e/prkar1ab/cbl/ppm1e/ppp1r26/ppp1r8b/ptprc/ptprja/hexim1	11
BP	GO:0045765	regulation of angiogenesis	11/1869	104/20597	0.343232097293121	0.887671281778719	0.803738297057927	egfl6/ptk2bb/serpine1/dab2ipb/ism1/thbs1b/utp15/ptk2ba/cd40/iars1/reck	11
BP	GO:0045936	negative regulation of phosphate metabolic process	11/1869	104/20597	0.343232097293121	0.887671281778719	0.803738297057927	pmepa1/si:ch211-129c21.1/sema4e/prkar1ab/cbl/ppm1e/ppp1r26/ppp1r8b/ptprc/ptprja/hexim1	11
BP	GO:0008045	motor neuron axon guidance	7/1869	63/20597	0.345873707979712	0.887671281778719	0.803738297057927	si:ch211-241e1.3/chst11/sema3ab/rac2/stat3/rac1b/rhogb	7
BP	GO:0048048	embryonic eye morphogenesis	7/1869	63/20597	0.345873707979712	0.887671281778719	0.803738297057927	pard3ab/fzd8a/sox4a/nid2a/sox11a/tfec/hs6st2	7
BP	GO:0071599	otic vesicle development	7/1869	63/20597	0.345873707979712	0.887671281778719	0.803738297057927	dlx3b/sox9b/dlx4b/tfap2a/tfap2c/sox3/pogza	7
BP	GO:1901701	cellular response to oxygen-containing compound	29/1869	294/20597	0.346125651457748	0.887671281778719	0.803738297057927	anxa1b/anxa1c/gna14/gna15.1/nr4a2a/hhla2b.2/p2ry11/anxa1d/il1b/cxcl8a/gnal/hamp/si:ch211-241b2.5/baiap2l1a/si:dkey-15j16.6/gna11a/il13/ccs/prdx1/cxcl18b/stat3/ptger2b/ldlra/grb10a/slc38a9/lamtor1/igf2b/sesn4/stat5b	29
BP	GO:0006650	glycerophospholipid metabolic process	24/1869	241/20597	0.346860515695265	0.887671281778719	0.803738297057927	socs5a/gdpd3a/pik3c2g/pla2g4f.1/socs2/plaat1l/pla2g4aa/hdhd5/cds1/pip5k1aa/mtmr9/pigq/selenoi/gpaa1/socs1a/pik3cd/itpka/mboat7/agpat9l/pign/mtm1/socs3b/serinc5/mppe1	24
BP	GO:0046165	alcohol biosynthetic process	10/1869	94/20597	0.347627082737873	0.887671281778719	0.803738297057927	acer1/moxd1/sptlc3/ippk/hsd17b7/hmgcs1/sptlc2a/itpka/fdft1/sphk2	10
BP	GO:0048884	neuromast development	10/1869	94/20597	0.347627082737873	0.887671281778719	0.803738297057927	cldnb/dkk1a/slc44a4/ildr1b/stat3/pho/edn1/lef1/sulf1/atp2b1a	10
BP	GO:0007634	optokinetic behavior	3/1869	23/20597	0.347821051908794	0.887671281778719	0.803738297057927	stra6l/ipo13b/arl3l2	3
BP	GO:0010921	regulation of phosphatase activity	3/1869	23/20597	0.347821051908794	0.887671281778719	0.803738297057927	si:ch211-129c21.1/sema4e/ppp1r26	3
BP	GO:0019432	triglyceride biosynthetic process	3/1869	23/20597	0.347821051908794	0.887671281778719	0.803738297057927	dgat1b/mogat3b/agpat9l	3
BP	GO:0021587	cerebellum morphogenesis	3/1869	23/20597	0.347821051908794	0.887671281778719	0.803738297057927	met/agtpbp1/nrg1	3
BP	GO:0031507	heterochromatin assembly	3/1869	23/20597	0.347821051908794	0.887671281778719	0.803738297057927	rrp8/znfx1/setdb1b	3
BP	GO:0048489	synaptic vesicle transport	3/1869	23/20597	0.347821051908794	0.887671281778719	0.803738297057927	snap91a/cdk5/ap3d1	3
BP	GO:0051048	negative regulation of secretion	3/1869	23/20597	0.347821051908794	0.887671281778719	0.803738297057927	anxa1b/anxa1c/anxa1d	3
BP	GO:0051147	regulation of muscle cell differentiation	3/1869	23/20597	0.347821051908794	0.887671281778719	0.803738297057927	prdm1a/prmt5/igf2b	3
BP	GO:0055017	cardiac muscle tissue growth	3/1869	23/20597	0.347821051908794	0.887671281778719	0.803738297057927	myo5b/runx1/tbx20	3
BP	GO:0097479	synaptic vesicle localization	3/1869	23/20597	0.347821051908794	0.887671281778719	0.803738297057927	snap91a/cdk5/ap3d1	3
BP	GO:1901385	regulation of voltage-gated calcium channel activity	3/1869	23/20597	0.347821051908794	0.887671281778719	0.803738297057927	gem/cacnb1/rrad	3
BP	GO:0006414	translational elongation	6/1869	53/20597	0.348789791719922	0.888685538116853	0.804656651271617	gtpbp2b/dph5/sepsecs/eef2a.1/eif5a2/dph2	6
BP	GO:0036303	lymph vessel morphogenesis	6/1869	53/20597	0.348789791719922	0.888685538116853	0.804656651271617	hoxc9a/prox3/cxcr4a/notch1b/cad/syk	6
BP	GO:0016126	sterol biosynthetic process	5/1869	43/20597	0.350877014721768	0.88915596969604	0.805082601602668	ch25hl1.1/hsd17b7/ch25h/hmgcs1/fdft1	5
BP	GO:0040036	regulation of fibroblast growth factor receptor signaling pathway	5/1869	43/20597	0.350877014721768	0.88915596969604	0.805082601602668	sp9/htra1a/sall4/rerea/sulf1	5
BP	GO:0042113	B cell activation	5/1869	43/20597	0.350877014721768	0.88915596969604	0.805082601602668	runx1/tnfrsf21/cd40/ikzf1/syk	5
BP	GO:0055013	cardiac muscle cell development	5/1869	43/20597	0.350877014721768	0.88915596969604	0.805082601602668	alpk2/cyp26a1/itgb1b/ogg1/cyp26c1	5
BP	GO:0006506	GPI anchor biosynthetic process	4/1869	33/20597	0.351280217281982	0.88915596969604	0.805082601602668	pigq/gpaa1/pign/mppe1	4
BP	GO:0032924	activin receptor signaling pathway	4/1869	33/20597	0.351280217281982	0.88915596969604	0.805082601602668	acvr1ba/si:ch211-168f7.5/ncln/fstl3	4
BP	GO:0055075	potassium ion homeostasis	4/1869	33/20597	0.351280217281982	0.88915596969604	0.805082601602668	zgc:153039/slc12a6/atp1a2a/atp1a3a	4
BP	GO:0006486	protein glycosylation	23/1869	231/20597	0.351546718973362	0.88915596969604	0.805082601602668	fut9b.6/zgc:154054/fut9b.4/b3gnt2l/galnt6/st6galnac1.1/gfpt1/b3gnt7l/zgc:165582/pomt1/gfpt2/b4galt1l/fut7/b3galt6/b4galt4/slc35c1/zgc:101663/st6gal2a/alg1/mogs/alg3/rft1/b3gat3	23
BP	GO:0043413	macromolecule glycosylation	23/1869	231/20597	0.351546718973362	0.88915596969604	0.805082601602668	fut9b.6/zgc:154054/fut9b.4/b3gnt2l/galnt6/st6galnac1.1/gfpt1/b3gnt7l/zgc:165582/pomt1/gfpt2/b4galt1l/fut7/b3galt6/b4galt4/slc35c1/zgc:101663/st6gal2a/alg1/mogs/alg3/rft1/b3gat3	23
BP	GO:1903313	positive regulation of mRNA metabolic process	9/1869	84/20597	0.352094411958648	0.889817803089647	0.805681855916323	zc3h12ab/dhx37/exosc9/plekhn1/cirbpa/rc3h2/pan2/pde12/sf3b4	9
BP	GO:0010817	regulation of hormone levels	13/1869	126/20597	0.356090004536981	0.899185068274795	0.81416340750253	anxa1b/anxa1c/duox/anxa1d/cyp26a1/cyp26c1/vip/cyp26b1/sstr5/lef1/aacs/tle3a/dhrs9	13
CC	GO:0005730	nucleolus	115/1915	277/20996	1.11677961349157e-47	4.9138302993629e-45	4.53765190323943e-45	arhgap32a/rnf213b/wdr55/dhx33/nol6/gar1/tbl3/bop1/wdr74/nol8/mybbp1a/polr1b/nle1/top1b/bms1/ttf1.1/dkc1/nop58/rrp8/snu13b/dhx37/wdr3/utp25/gpatch4/ddx55/heatr1/exosc9/npm1a/pwp2h/nip7/wdr36/noc2l/pdcd11/kri1/rbm19/zcchc4/nom1/fbl/utp20/noc4l/si:dkey-251i10.3/wdr12/imp4/ppan/ncl/polr2h/plk4/ebna1bp2/pho/mrto4/rpp21/utp15/nat10/mphosph10/ypel3/tsr1/mak16/polr1h/polr1g/nifk/utp3/gnl3/apex1/wdr75/taf…	115
CC	GO:0030684	preribosome	44/1915	85/20996	8.29593584213307e-24	1.82510588526927e-21	1.68538486055967e-21	rrp9/nol6/tbl3/bop1/wdr74/bms1/nop58/snu13b/wdr3/utp25/heatr1/pwp2h/nip7/wdr36/noc2l/pdcd11/kri1/fbl/utp20/noc4l/si:dkey-251i10.3/wdr12/imp4/ppan/ebna1bp2/mrto4/mphosph10/tsr1/mak16/utp3/rrp36/rrp1/utp6/rrp15/mdn1/pes/nop56/utp11/ftsj3/rrs1/dcaf13/bysl/srfbp1/utp4	44
CC	GO:0030686	90S preribosome	20/1915	30/20996	1.7729864788774e-14	2.24376398890749e-12	2.07199258305812e-12	nol6/tbl3/bop1/bms1/wdr3/heatr1/pwp2h/wdr36/noc2l/kri1/utp20/noc4l/wdr12/imp4/mphosph10/rrp36/utp6/pes/srfbp1/utp4	20
CC	GO:0032040	small-subunit processome	23/1915	40/20996	2.03978544446136e-14	2.24376398890749e-12	2.07199258305812e-12	rrp9/nol6/tbl3/nop58/snu13b/wdr3/utp25/heatr1/pwp2h/wdr36/pdcd11/fbl/utp20/noc4l/si:dkey-251i10.3/imp4/mphosph10/utp3/utp6/nop56/utp11/dcaf13/utp4	23
CC	GO:0030687	preribosome, large subunit precursor	15/1915	28/20996	2.83329207829991e-09	2.49329702890392e-07	2.30242261520793e-07	bop1/wdr74/nip7/noc2l/wdr12/ppan/ebna1bp2/mrto4/mak16/rrp1/rrp15/mdn1/pes/ftsj3/rrs1	15
CC	GO:0070161	anchoring junction	69/1915	376/20996	1.40906402527656e-08	1.03331361853614e-06	9.54208269748689e-07	cldnb/pkp3a/cldna/gjc4a.1/fat2/cldn7b/cldne/cldn23.1/itgb6/cldni/pkp1b/oclnb/cldn8.2/fermt1/lsr/tjp3/oclna/cldnf/cldn3c/itgb3a/itgb3b/atat1/gjb10/gja9b/cdh1/ptk2bb/ezra/itgb4/ccdc85ca/pard3ab/gja12.2/marveld2b/tjp2a/kirrel3a/frmd4bb/sorbs2a/si:dkey-24p1.1/lpxn/fermt3b/pals2b/src/asap3/magi1a/itgb7/vezt/zgc:158296/gjb8/gjc4b/f11r.1/patj/perp/pdlim5a/cldn5a/tjp1b/dspa/pals1a/magi3a/cldn30/ptk2ba/pa…	69
CC	GO:0005732	sno(s)RNA-containing ribonucleoprotein complex	11/1915	21/20996	5.25279889171363e-07	3.30175930336286e-05	3.04899304090445e-05	rpp40/gar1/dkc1/nop58/snu13b/naf1/fbl/mphosph10/pop5/nhp2/nop56	11
CC	GO:0070160	tight junction	25/1915	105/20996	6.22562667904359e-06	0.000342409467347398	0.000316196302383003	cldnb/cldna/cldn7b/cldne/cldn23.1/cldni/oclnb/cldn8.2/lsr/tjp3/oclna/cldnf/cldn3c/ccdc85ca/marveld2b/tjp2a/frmd4bb/f11r.1/patj/cldn5a/tjp1b/pals1a/cldn30/magi1b/amotl2a	25
CC	GO:0005736	RNA polymerase I complex	9/1915	18/20996	9.71876018181656e-06	0.000475139386666587	0.000438765079553356	polr1b/polr2h/pho/polr1h/polr1g/polr1f/polr1c/polr1e/polr1d	9
CC	GO:0005923	bicellular tight junction	24/1915	103/20996	1.40075234010256e-05	0.000616331029645125	0.000569147792925881	cldnb/cldna/cldn7b/cldne/cldn23.1/cldni/oclnb/cldn8.2/tjp3/oclna/cldnf/cldn3c/ccdc85ca/marveld2b/tjp2a/frmd4bb/f11r.1/patj/cldn5a/tjp1b/pals1a/cldn30/magi1b/amotl2a	24
CC	GO:0043296	apical junction complex	25/1915	111/20996	1.75238135414191e-05	0.000654194712459879	0.000604112820596922	cldnb/cldna/cldn7b/cldne/cldn23.1/cldni/oclnb/cldn8.2/tjp3/oclna/cldnf/cldn3c/ccdc85ca/pard3ab/marveld2b/tjp2a/frmd4bb/f11r.1/patj/cldn5a/tjp1b/pals1a/cldn30/magi1b/amotl2a	25
CC	GO:0005911	cell-cell junction	51/1915	306/20996	1.78416739761785e-05	0.000654194712459879	0.000604112820596922	cldnb/pkp3a/cldna/gjc4a.1/fat2/cldn7b/cldne/cldn23.1/cldni/pkp1b/oclnb/cldn8.2/lsr/tjp3/oclna/cldnf/cldn3c/gjb10/gja9b/cdh1/ezra/ccdc85ca/pard3ab/gja12.2/marveld2b/tjp2a/kirrel3a/frmd4bb/si:dkey-24p1.1/pals2b/magi1a/vezt/gjb8/gjc4b/f11r.1/patj/perp/pdlim5a/cldn5a/tjp1b/dspa/pals1a/magi3a/cldn30/magi1b/gja13.1/ctnnd1/hspg2/amotl2a/gja5b/ezrb	51
CC	GO:0030055	cell-substrate junction	18/1915	76/20996	0.000128427930216872	0.00434679148426336	0.00401402275819535	itgb6/fermt1/itgb3a/itgb3b/atat1/ptk2bb/itgb4/sorbs2a/lpxn/fermt3b/src/asap3/itgb7/zgc:158296/ptk2ba/parvaa/im:7154036/bcar1	18
CC	GO:0032580	Golgi cisterna membrane	14/1915	53/20996	0.000208355106239518	0.00654830333895629	0.00604699782018452	fut9b.6/fut9b.4/b4galnt3b/golph3l/zgc:165582/chpfa/b4galt1l/fut7/golga2/sort1a/csgalnact2/si:ch73-390b10.2/b4galt4/st6gal2a	14
CC	GO:0005925	focal adhesion	16/1915	70/20996	0.000458916404165996	0.0134615478555359	0.0124309987374087	itgb6/fermt1/itgb3a/itgb3b/atat1/ptk2bb/itgb4/sorbs2a/lpxn/src/asap3/itgb7/zgc:158296/ptk2ba/parvaa/bcar1	16
CC	GO:0031985	Golgi cisterna	15/1915	65/20996	0.0006138248644214	0.0168801837715885	0.0155879208991224	fut9b.6/fut9b.4/b4galnt3b/golph3l/zgc:165582/chpfa/necab3/b4galt1l/fut7/golga2/sort1a/csgalnact2/si:ch73-390b10.2/b4galt4/st6gal2a	15
CC	GO:0009897	external side of plasma membrane	35/1915	220/20996	0.000831280054074775	0.019154679162622	0.0176882922410816	mhc1uba/hhla2b.2/zgc:172120/vtcn1/dicp2.2/cxcr3.1/itga3a/g6fl/prlra/crlf1a/itga4/itga6b/illr4/si:ch211-241b2.5/fas/il13ra2/cxcr4a/si:dkey-15j16.6/ccr12b.1/il12rb2/epor/lifrb/il12rb2l/selp/si:ch73-343l4.8/il2rgb/itga11a/tnfrsf9a/il6r/zgc:153911/cd40/mhc1laa/il4r.1/cd248a/ccr12a	35
CC	GO:0005902	microvillus	11/1915	41/20996	0.00084863008279794	0.019154679162622	0.0176882922410816	cd44a/myo1eb/prom2/cdh1/ezra/myo1hb/myo7ab/myo1f/myo1g/myo1d/ezrb	11
CC	GO:0005643	nuclear pore	13/1915	54/20996	0.000911497846894304	0.019154679162622	0.0176882922410816	nup214/nup188/nup43/xpo7/nup160/ranbp1/nup93/nup155/nup210/eif5a2/pom121/xpot/nup133	13
CC	GO:0044665	MLL1/2 complex	8/1915	24/20996	0.000914200596397868	0.019154679162622	0.0176882922410816	kmt2a/ruvbl2/hcfc1a/senp3a/chd8/ruvbl1/phf20b/senp3b	8
CC	GO:0071339	MLL1 complex	8/1915	24/20996	0.000914200596397868	0.019154679162622	0.0176882922410816	kmt2a/ruvbl2/hcfc1a/senp3a/chd8/ruvbl1/phf20b/senp3b	8
CC	GO:0005795	Golgi stack	17/1915	85/20996	0.00154178810994431	0.030793220206282	0.0284358444967101	fut9b.6/zgc:154054/fut9b.4/b4galnt3b/golph3l/zgc:165582/chpfa/necab3/b4galt1l/fut7/golga2/sort1a/csgalnact2/si:ch73-390b10.2/b4galt4/st6gal2a/sulf1	17
CC	GO:0098552	side of membrane	50/1915	358/20996	0.00160964560169201	0.030793220206282	0.0284358444967101	mhc1uba/si:ch211-157c3.4/gna14/gna15.1/hhla2b.2/zgc:172120/vtcn1/dicp2.2/cxcr3.1/itga3a/g6fl/prlra/crlf1a/itga4/ptk2bb/itga6b/illr4/gnal/si:ch211-241b2.5/fas/il13ra2/cxcr4a/si:dkey-15j16.6/ccr12b.1/tnk1/il12rb2/epor/lifrb/il12rb2l/hck/gna11a/esyt3/selp/si:ch73-343l4.8/src/il2rgb/itga11a/tnfrsf9a/il6r/gnb4b/zgc:153911/ptk2ba/cd40/mhc1laa/il4r.1/cd248a/syk/ptpn4a/ccr12a/zgc:172136	50
CC	GO:0043020	NADPH oxidase complex	5/1915	11/20996	0.00181351343706031	0.0332477463461057	0.030702464329179	duox/cybb/ncf2/cyba/ncf4	5
CC	GO:0008305	integrin complex	10/1915	39/20996	0.00210017147501661	0.0369630179602923	0.0341333132360594	itgb6/itga3a/itgb3a/itgb3b/itga4/itga6b/itgb4/itgb1b/itga11a/itgb7	10
CC	GO:0030688	preribosome, small subunit precursor	5/1915	12/20996	0.00287654156651245	0.0486799342025184	0.0449532406750529	noc4l/tsr1/rrp1/ftsj3/bysl	5
CC	GO:0009986	cell surface	51/1915	378/20996	0.00302877498005492	0.0493578144897839	0.0455792258207095	mhc1uba/itgb6/ltb4r2a/si:ch211-226h7.3/hhla2b.2/zgc:172120/prom2/scube1/vtcn1/dicp2.2/cxcr3.1/itga3a/itgb3a/g6fl/itgb3b/prlra/crlf1a/itga4/itga6b/illr4/itgb4/si:ch211-241b2.5/fas/il13ra2/cxcr4a/si:dkey-15j16.6/ccr12b.1/il12rb2/epor/lifrb/il12rb2l/dip2a/cd83/selp/si:ch73-343l4.8/il2rgb/itga11a/tnfrsf9a/itgb7/ltb4r/il6r/nlgn3a/zgc:153911/pdia4/cd40/mhc1laa/il4r.1/cd248a/cd63/ccr12a/sulf1	51
CC	GO:0005666	RNA polymerase III complex	7/1915	24/20996	0.00447196042580741	0.0687434898084485	0.0634808303015817	polr3gla/polr2h/polr1c/polr3h/polr3d/polr1d/polr3a	7
CC	GO:0098636	protein complex involved in cell adhesion	10/1915	43/20996	0.0045308209191932	0.0687434898084485	0.0634808303015817	itgb6/itga3a/itgb3a/itgb3b/itga4/itga6b/itgb4/itgb1b/itga11a/itgb7	10
CC	GO:0030880	RNA polymerase complex	18/1915	105/20996	0.00651763663357412	0.0955920039590871	0.0882739558091091	polr3gla/taf5l/polr1b/rprd2b/polr2h/pho/polr1h/polr1g/znfx1/polr1f/polr1c/polr1e/polr3h/polr3d/paf1/si:dkey-219c3.2/polr1d/polr3a	18
CC	GO:0000176	nuclear exosome (RNase complex)	5/1915	15/20996	0.00865065242695476	0.122783453801939	0.113383763558728	exosc9/dis3/exosc6/exosc1/exosc4	5
CC	GO:0030677	ribonuclease P complex	4/1915	10/20996	0.00924196674926584	0.127077042802405	0.117348656750547	rpp40/rpp21/pop5/rpp38	4
CC	GO:0055029	nuclear DNA-directed RNA polymerase complex	17/1915	103/20996	0.0116721947453394	0.155629263271192	0.143715061298277	polr3gla/taf5l/polr1b/rprd2b/polr2h/pho/polr1h/polr1g/polr1f/polr1c/polr1e/polr3h/polr3d/paf1/si:dkey-219c3.2/polr1d/polr3a	17
CC	GO:0000428	DNA-directed RNA polymerase complex	17/1915	104/20996	0.0128021169266385	0.162603723567126	0.150155591619403	polr3gla/taf5l/polr1b/rprd2b/polr2h/pho/polr1h/polr1g/polr1f/polr1c/polr1e/polr3h/polr3d/paf1/si:dkey-219c3.2/polr1d/polr3a	17
CC	GO:0045178	basal part of cell	16/1915	96/20996	0.0129343871019305	0.162603723567126	0.150155591619403	cd44a/epcam/anxa1b/anxa1c/alpk2/met/erbb3a/anxa1d/aqp3a/erbb3b/slc2a1b/mst1ra/slc4a2b/phldb1b/phldb1a/slc7a6	16
CC	GO:0090576	RNA polymerase III transcription regulator complex	4/1915	11/20996	0.0134867972133833	0.164838632608018	0.152219407145203	brf1a/brf2/gtf3c5/gtf3c4	4
CC	GO:0005635	nuclear envelope	26/1915	184/20996	0.0165501848916599	0.196813009522442	0.181745984870006	alox5b.2/alox5a/si:dkey-12h9.6/nup214/nsmfb/nav3/tor3a/noc4l/sort1a/syne2a/nup188/nup43/alox5ap/zgc:162025/xpo7/nup160/ranbp1/nup93/nup155/nup210/eif5a2/pom121/mgst2/xpot/zgc:73226/nup133	26
CC	GO:0005882	intermediate filament	15/1915	91/20996	0.0173404900718708	0.20078462188482	0.185413550352968	krt97/krt5/wu:fk65c09/krt93/krt17/krt1-19d/evpla/zgc:92380/krt222/fam83hb/krt91/lmna/ppl/dspa/krt18a.1	15
CC	GO:0098858	actin-based cell projection	15/1915	92/20996	0.0190272767905415	0.210966331173615	0.194815798643578	cd44a/myo1eb/prom2/shtn1/cdh1/ezra/nav3/ripor2/myo1hb/myo7ab/myo1f/myo1g/myo1d/mtm1/ezrb	15
CC	GO:0045177	apical part of cell	20/1915	134/20996	0.0191787573794196	0.210966331173615	0.194815798643578	oclnb/si:ch211-226h7.3/oclna/prom2/slc44a4/duox/fap/ezra/slc2a1b/pard3ab/ripor2/marveld2b/slc4a2b/abcc4/patj/slc34a2b/pals1a/atp6v1ab/ezrb/zgc:172136	20
CC	GO:0045111	intermediate filament cytoskeleton	15/1915	93/20996	0.0208359871353588	0.223605715598973	0.206487574691875	krt97/krt5/wu:fk65c09/krt93/krt17/krt1-19d/evpla/zgc:92380/krt222/fam83hb/krt91/lmna/ppl/dspa/krt18a.1	15
CC	GO:0005884	actin filament	13/1915	77/20996	0.0213540914753401	0.223709529741658	0.206583441340383	dbnla/fhdc4/clmnb/pstpip1a/pstpip1b/pdlim5a/lcp1/hcls1/si:dkey-40c11.2/wipf1b/cotl1/wasa/arfip2b	13
CC	GO:0098791	Golgi apparatus subcompartment	28/1915	207/20996	0.0226455022881771	0.231721418762742	0.213981980005786	fut9b.6/zgc:154054/fut9b.4/b4galnt3b/tmem79b/atp8b1/golph3l/scamp2l/zgc:165582/pheta2/chpfa/necab3/b4galt1l/fut7/golga2/sort1a/phaf1/csgalnact2/si:ch73-390b10.2/b4galt4/scamp4/chst7/atp11c/st6gal2a/arfip1/chst2a/arfip2b/sulf1	28
CC	GO:0032588	trans-Golgi network membrane	5/1915	19/20996	0.0246677361381095	0.246607769518318	0.227728705823136	tmem79b/scamp2l/scamp4/arfip1/arfip2b	5
CC	GO:0031011	Ino80 complex	4/1915	13/20996	0.0252212491552826	0.246607769518318	0.227728705823136	ruvbl2/ruvbl1/actr8/actr5	4
CC	GO:0016459	myosin complex	13/1915	80/20996	0.0284595421235882	0.272221707269105	0.251381767956637	myo5b/myo1eb/myo7bb/myl4/myhb/myo1hb/myo10l3/myo7ab/myh9a/myh9b/myo1f/myo1g/myo9aa	13
CC	GO:0015629	actin cytoskeleton	46/1915	380/20996	0.0292255293416313	0.273600700219527	0.25265519206875	myo5b/dbnla/myo1eb/gsnb/zgc:101810/znf185/cfl1l/fhdc4/arhgap32a/marcksa/myo7bb/myl4/clmnb/myhb/ablim1a/myo1hb/myo10l3/myo7ab/sh3pxd2aa/triobpa/scinlb/pstpip1a/tbx5a/lmod2a/myh9a/pstpip1b/bin2b/myh9b/pdlim5a/myoz1b/lcp1/hcls1/si:dkey-40c11.2/myo1f/myo1g/wipf1b/actr2b/cotl1/parvaa/fhl3a/wasa/sptbn1/myo1d/arfip2b/ttc17/myo9aa	46
CC	GO:0043235	receptor complex	42/1915	343/20996	0.0305092190963263	0.279667841716324	0.258257863403113	cd44a/itgb6/arntl1b/fgfr1b/cacng4a/met/itga3a/erbb3a/itgb3a/itgb3b/prlra/grin1a/crlf1a/itga4/itga6b/erbb3b/arntl2/itgb4/gpr61l/itgb1b/il13ra2/il12rb2/mst1ra/lifrb/il12rb2l/ror1/acvr1ba/il2rgb/si:ch73-40a2.1/ddr2l/itga11a/arntl1a/itgb7/fgfr3/igf1ra/il6r/insrb/fgfr1a/cd40/plxnc1/gpr156/epha7	42
CC	GO:0009925	basal plasma membrane	14/1915	90/20996	0.0330360770055458	0.293081134980474	0.270644301680533	cd44a/epcam/anxa1b/anxa1c/alpk2/met/erbb3a/anxa1d/aqp3a/erbb3b/slc2a1b/mst1ra/slc4a2b/slc7a6	14
CC	GO:0061695	transferase complex, transferring phosphorus-containing groups	32/1915	251/20996	0.0333046744295993	0.293081134980474	0.270644301680533	socs5a/socs2/ikbkb/polr3gla/taf5l/polr1b/cdk13/acvr1ba/pfklb/rprd2b/polr2h/igf1ra/pho/ccnk/polr1h/polr1g/znfx1/polr1f/insrb/socs1a/ccnd2a/polr1c/polr1e/polr3h/pik3cd/polr3d/tert/paf1/si:dkey-219c3.2/polr1d/polr3a/socs3b	32
CC	GO:0000178	exosome (RNase complex)	5/1915	21/20996	0.0370963380818784	0.318599934700783	0.294209509077757	exosc9/dis3/exosc6/exosc1/exosc4	5
CC	GO:0034708	methyltransferase complex	12/1915	75/20996	0.0382428927741305	0.318599934700783	0.294209509077757	trmt6/kmt2a/ruvbl2/hcfc1a/wdr4/senp3a/trmt61a/kdm6bb/chd8/ruvbl1/phf20b/senp3b	12
CC	GO:0005922	connexin complex	8/1915	43/20996	0.0383768103162307	0.318599934700783	0.294209509077757	gjc4a.1/gjb10/gja9b/gja12.2/gjb8/gjc4b/gja13.1/gja5b	8
CC	GO:0016324	apical plasma membrane	17/1915	120/20996	0.045026341330729	0.366881299731866	0.338794693053828	oclnb/si:ch211-226h7.3/oclna/prom2/slc44a4/duox/fap/slc2a1b/pard3ab/ripor2/marveld2b/slc4a2b/abcc4/slc34a2b/pals1a/atp6v1ab/zgc:172136	17
CC	GO:0000177	cytoplasmic exosome (RNase complex)	4/1915	16/20996	0.0515910233544251	0.412728186835401	0.381131770618337	exosc9/dis3/exosc6/exosc4	4
CC	GO:1905354	exoribonuclease complex	5/1915	23/20996	0.0527641570520303	0.414575519694524	0.382837680866235	exosc9/dis3/exosc6/exosc1/exosc4	5
CC	GO:0008023	transcription elongation factor complex	8/1915	46/20996	0.0543424874677229	0.419485868171896	0.38737211749845	ssrp1a/cdk13/aff4/ccnk/ice2/mllt1a/paf1/nelfb	8
CC	GO:1902555	endoribonuclease complex	5/1915	24/20996	0.0618366064740911	0.469105290493105	0.433192923756791	rpp40/rpp21/pop5/tsen2/rpp38	5
CC	GO:0001726	ruffle	9/1915	56/20996	0.0655117181915784	0.488561966174483	0.45116009316591	dbnla/eps8l1b/arhgef2/itgb1b/capgb/psda/lcp1/hesx1/mtm1	9
CC	GO:0005697	telomerase holoenzyme complex	3/1915	11/20996	0.0717127947943415	0.517272618188693	0.477672800528314	gar1/nhp2/tert	3
CC	GO:0097038	perinuclear endoplasmic reticulum	3/1915	11/20996	0.0717127947943415	0.517272618188693	0.477672800528314	osbpl7/osbpl3a/osbp	3
CC	GO:0034399	nuclear periphery	4/1915	19/20996	0.0885333717232114	0.614302457405421	0.567274518082518	nsmfb/ebna1bp2/nup93/xpot	4
CC	GO:0005921	gap junction	8/1915	51/20996	0.0892328769772419	0.614302457405421	0.567274518082518	gjc4a.1/gjb10/gja9b/gja12.2/gjb8/gjc4b/gja13.1/gja5b	8
CC	GO:0002102	podosome	3/1915	12/20996	0.0893530847135158	0.614302457405421	0.567274518082518	dbnla/sh3pxd2aa/bin2b	3
CC	GO:0031463	Cul3-RING ubiquitin ligase complex	6/1915	35/20996	0.0943814988249744	0.638890145892134	0.589979895488909	klhl40b/kctd5a/klhl7/keap1b/si:rp71-68n21.9/klhl3	6
CC	GO:0120293	dynein axonemal particle	3/1915	13/20996	0.108592635380986	0.713325136189032	0.658716513322886	dnaaf2/ruvbl2/ruvbl1	3
CC	GO:0035097	histone methyltransferase complex	9/1915	62/20996	0.108619963919694	0.713325136189032	0.658716513322886	kmt2a/ruvbl2/hcfc1a/senp3a/kdm6bb/chd8/ruvbl1/phf20b/senp3b	9
CC	GO:0005938	cell cortex	23/1915	194/20996	0.116563215081724	0.754232568175864	0.696492275875319	apnl/dbnla/arhgap32a/cdh1/nsmfb/zgc:162239/pard3ab/tnfaip2b/exoc5/exoc8/rac2/rhof/exoc3l2b/phldb1b/rac1b/rhobtb3/hcls1/si:dkey-40c11.2/phldb1a/cotl1/sptbn1/amotl2a/rhogb	23
CC	GO:0055037	recycling endosome	13/1915	100/20996	0.122127935617202	0.77878683581984	0.719166790972388	rab25a/rab11fip5a/gpr161b/scamp2l/dennd6aa/pheta2/abcc4/scamp4/ehd1a/atp11c/slc9a7/rap2b/amotl2a	13
CC	GO:0016328	lateral plasma membrane	3/1915	14/20996	0.129258399961539	0.812481371186815	0.750281840378255	anxa1b/anxa1c/anxa1d	3
CC	GO:0030119	AP-type membrane coat adaptor complex	5/1915	30/20996	0.132946208968486	0.823891999241322	0.760818927529068	ap1m2/ap1m3/ap1g2/ap5b1/ap3d1	5
CC	GO:0097346	INO80-type complex	4/1915	22/20996	0.135016862279175	0.825103047261626	0.761937263739204	ruvbl2/ruvbl1/actr8/actr5	4
CC	GO:0016323	basolateral plasma membrane	10/1915	75/20996	0.143151909693086	0.852024050239231	0.786797328689816	cd44a/epcam/anxa1b/anxa1c/alpk2/anxa1d/aqp3a/slc2a1b/slc4a2b/slc7a6	10
CC	GO:0098802	plasma membrane signaling receptor complex	17/1915	141/20996	0.143294953903871	0.852024050239231	0.786797328689816	itgb6/cacng4a/itga3a/itgb3a/itgb3b/grin1a/itga4/itga6b/itgb4/itgb1b/acvr1ba/itga11a/itgb7/igf1ra/insrb/cd40/gpr156	17
MF	GO:0030515	snoRNA binding	14/1821	22/20036	3.96946359764101e-10	3.4653417207406e-07	3.32599265654973e-07	rrp9/gar1/tbl3/bms1/nop58/wdr3/utp25/heatr1/imp4/tsr1/nhp2/utp6/nop56/bysl	14
MF	GO:0008173	RNA methyltransferase activity	23/1821	64/20036	3.61579275263732e-09	1.57829353652619e-06	1.51482685847332e-06	lcmt2/mettl8/si:dkey-85a20.4/trmt2a/zcchc4/fbl/trmt1/trmt5/dimt1l/thumpd2/mrm3a/nop2/pcif1/nsun2/mrm1/wdr4/trmt11/trmt61a/trmt1l/ftsj3/trmt2b/tyw3/mepceb	23
MF	GO:0016741	transferase activity, transferring one-carbon groups	53/1821	260/20036	1.64046314385908e-08	4.77374774862992e-06	4.58178478074325e-06	gart/dnmt3bb.3/zgc:109986/lcmt2/prmt7/prdm1a/mettl4/mettl8/si:dkey-85a20.4/prmt3/prmt5/rrp8/kmt2a/mettl21a/trmt2a/zcchc4/fbl/nsd2/trmt1/setd6/trmt5/dimt1l/mettl13/dph5/thumpd2/nsun5/mrm3a/cad/nop2/pcif1/nsun2/eef2kmt/dnmt3ba/aldh1l2/mrm1/wdr4/mettl18/trmt11/trmt61a/trmt1l/ftsj3/mtr/mgmt/trmt2b/dnmt3bb.1/bmt2/setdb1b/tyw3/prmt6/prmt1/ehmt1a/mepceb/mettl6	53
MF	GO:0140098	catalytic activity, acting on RNA	69/1821	382/20036	2.32176350114935e-08	5.06724884125845e-06	4.86348354451284e-06	ddx43/zc3h12ab/rpp40/qtrt2/lcmt2/polr1b/mettl8/si:dkey-85a20.4/plbd1a/dhx37/ddx55/trmt2a/zcchc4/fbl/dis3/trmt1/rpp21/trmt5/polr1h/dimt1l/ddx52/thumpd2/pop5/dhx30/qtrt1/polr1f/mrm3a/mars1/nop2/pcif1/nsun2/ddx27/polr1c/mrm1/tsen2/polr1e/polr3h/wdr4/cars1/trmt11/ddx3xb/ddx28/ddx56/ddx31/polr3d/trmt61a/trmt1l/ftsj3/ddx51/alkbh1/ddx24/pan2/trmt2b/ddx18/mtrex/rnaset2/ddx49/iars1/tyw3/polr1d/rpp38/lars1…	69
MF	GO:0008168	methyltransferase activity	50/1821	251/20036	8.89693137525845e-08	1.55340421812013e-05	1.49093839467489e-05	dnmt3bb.3/zgc:109986/lcmt2/prmt7/prdm1a/mettl4/mettl8/si:dkey-85a20.4/prmt3/prmt5/rrp8/kmt2a/mettl21a/trmt2a/zcchc4/fbl/nsd2/trmt1/setd6/trmt5/dimt1l/mettl13/dph5/thumpd2/nsun5/mrm3a/nop2/pcif1/nsun2/eef2kmt/dnmt3ba/mrm1/wdr4/mettl18/trmt11/trmt61a/trmt1l/ftsj3/mtr/mgmt/trmt2b/dnmt3bb.1/bmt2/setdb1b/tyw3/prmt6/prmt1/ehmt1a/mepceb/mettl6	50
MF	GO:0008757	S-adenosylmethionine-dependent methyltransferase activity	40/1821	195/20036	7.66141464021464e-07	0.000111473583015123	0.000106990983396682	dnmt3bb.3/prmt7/prdm1a/mettl8/si:dkey-85a20.4/prmt3/prmt5/rrp8/kmt2a/mettl21a/zcchc4/fbl/nsd2/trmt1/setd6/trmt5/dimt1l/mettl13/dph5/thumpd2/mrm3a/nop2/pcif1/nsun2/dnmt3ba/wdr4/mettl18/trmt11/trmt61a/trmt1l/ftsj3/trmt2b/dnmt3bb.1/bmt2/setdb1b/prmt6/prmt1/ehmt1a/mepceb/mettl6	40
MF	GO:0008175	tRNA methyltransferase activity	13/1821	33/20036	2.78364656910506e-06	0.00034716049354696	0.000333200401354531	lcmt2/mettl8/si:dkey-85a20.4/trmt1/trmt5/thumpd2/nsun2/wdr4/trmt11/trmt61a/trmt1l/trmt2b/tyw3	13
MF	GO:0008172	S-methyltransferase activity	15/1821	50/20036	2.3576427548372e-05	0.0025727776562161	0.00246932056954002	prdm1a/mettl8/prmt5/rrp8/mettl21a/setd6/dimt1l/mettl13/mrm3a/ftsj3/mtr/mgmt/bmt2/mepceb/mettl6	15
MF	GO:0008170	N-methyltransferase activity	27/1821	128/20036	2.71092248844754e-05	0.00262959481379411	0.00252385298339677	prmt7/prdm1a/mettl8/prmt3/prmt5/rrp8/kmt2a/mettl21a/zcchc4/fbl/nsd2/trmt1/setd6/dimt1l/mettl13/mrm3a/mettl18/trmt11/trmt1l/ftsj3/bmt2/setdb1b/prmt6/prmt1/ehmt1a/mepceb/mettl6	27
MF	GO:0008169	C-methyltransferase activity	14/1821	47/20036	4.79019247355466e-05	0.00418183802941322	0.00401367706205212	prdm1a/mettl8/prmt5/rrp8/mettl21a/setd6/dimt1l/mettl13/mrm3a/nop2/ftsj3/bmt2/mepceb/mettl6	14
MF	GO:0051994	P-methyltransferase activity	13/1821	42/20036	5.68977531119062e-05	0.00451561258788128	0.00433402980641889	prdm1a/mettl8/prmt5/rrp8/mettl21a/setd6/dimt1l/mettl13/mrm3a/ftsj3/bmt2/mepceb/mettl6	13
MF	GO:0030792	methylarsonite methyltransferase activity	13/1821	44/20036	9.74209475111506e-05	0.00657076752983994	0.0063065424172576	prdm1a/mettl8/prmt5/rrp8/mettl21a/setd6/dimt1l/mettl13/mrm3a/ftsj3/bmt2/mepceb/mettl6	13
MF	GO:0016423	tRNA (guanine) methyltransferase activity	7/1821	14/20036	9.78464809712706e-05	0.00657076752983994	0.0063065424172576	si:dkey-85a20.4/trmt1/trmt5/thumpd2/wdr4/trmt11/trmt1l	7
MF	GO:0008425	2-polyprenyl-6-methoxy-1,4-benzoquinone methyltransferase activity	13/1821	45/20036	0.000125692812932495	0.00731532171267122	0.0070211564276678	prdm1a/mettl8/prmt5/rrp8/mettl21a/setd6/dimt1l/mettl13/mrm3a/ftsj3/bmt2/mepceb/mettl6	13
MF	GO:0030580	quinone cofactor methyltransferase activity	13/1821	45/20036	0.000125692812932495	0.00731532171267122	0.0070211564276678	prdm1a/mettl8/prmt5/rrp8/mettl21a/setd6/dimt1l/mettl13/mrm3a/ftsj3/bmt2/mepceb/mettl6	13
MF	GO:0004857	enzyme inhibitor activity	42/1821	263/20036	0.000227586434623428	0.0124176848391408	0.0119183422342269	anxa1b/anxa3a/anxa1c/col7a1/muc5.1/tinagl1/serpinb1l4/zgc:173729/timp2b/anxa2b/anxa1d/spint1a/wu:fb59d01/spink2.8/inka2/spink2.7/si:busm1-57f23.1/serpine1/spink2.10/spink2.11/spink2.5/serpinb14/spink2.4/timp4.2/c3a.1/spink2.3/spint1b/igf1ra/cdkn1d/spink2.9/prkar1ab/cst14b.2/ntd5/crim1/pinx1/si:ch211-195b11.3/ppp1r26/ppp1r8b/ppp1r14bb/serpini1/hexim1/reck	42
MF	GO:0030414	peptidase inhibitor activity	29/1821	163/20036	0.000337508932420196	0.0173320763531077	0.0166351151830635	col7a1/muc5.1/tinagl1/serpinb1l4/zgc:173729/timp2b/spint1a/wu:fb59d01/spink2.8/spink2.7/si:busm1-57f23.1/serpine1/spink2.10/spink2.11/spink2.5/serpinb14/spink2.4/timp4.2/c3a.1/spink2.3/spint1b/igf1ra/spink2.9/cst14b.2/ntd5/crim1/si:ch211-195b11.3/serpini1/reck	29
MF	GO:0140101	catalytic activity, acting on a tRNA	27/1821	150/20036	0.000439757507175176	0.0187741181543535	0.0180191692902459	rpp40/qtrt2/lcmt2/mettl8/si:dkey-85a20.4/plbd1a/trmt1/rpp21/trmt5/thumpd2/pop5/qtrt1/mars1/nsun2/tsen2/wdr4/cars1/trmt11/trmt61a/trmt1l/trmt2b/iars1/tyw3/rpp38/lars1b/vars1/dus1l	27
MF	GO:0003724	RNA helicase activity	16/1821	70/20036	0.000440711364534623	0.0187741181543535	0.0180191692902459	ddx43/dhx37/ddx55/ddx52/dhx30/ddx27/ddx3xb/ddx28/ddx56/ddx31/ddx51/ddx24/ddx18/mtrex/ddx49/ddx10	16
MF	GO:0008186	ATP-dependent activity, acting on RNA	16/1821	70/20036	0.000440711364534623	0.0187741181543535	0.0180191692902459	ddx43/dhx37/ddx55/ddx52/dhx30/ddx27/ddx3xb/ddx28/ddx56/ddx31/ddx51/ddx24/ddx18/mtrex/ddx49/ddx10	16
MF	GO:0004867	serine-type endopeptidase inhibitor activity	20/1821	98/20036	0.000451611089623625	0.0187741181543535	0.0180191692902459	col7a1/serpinb1l4/zgc:173729/spint1a/wu:fb59d01/spink2.8/spink2.7/serpine1/spink2.10/spink2.11/spink2.5/serpinb14/spink2.4/spink2.3/spint1b/spink2.9/crim1/si:ch211-195b11.3/serpini1/reck	20
MF	GO:0003779	actin binding	65/1821	477/20036	0.000628092500847558	0.0249238524199963	0.0239216091231893	myo5b/dbnla/myo1eb/gsnb/eps8l1b/zgc:101810/znf185/vill/cfl1l/fhdc4/shtn1/marcksa/myo7bb/clmnb/coro2aa/ezra/nav3/fmnl2a/myhb/ablim1a/pstpip2/myo1hb/myo10l3/myo7ab/lsp1a/triobpa/scinlb/pstpip1a/lmod2a/myh9a/fmnl1a/capgb/vaspa/ttc4/syne2a/pstpip1b/myh9b/pdlim5a/ipp/myoz1b/lcp1/hcls1/si:dkey-40c11.2/myo1f/myo1g/vaspb/tmsb1/wipf1b/actr2b/cotl1/parvaa/fhl3a/ssh2b/wasa/coro1a/sptbn1/smtnl/myo1d/klhl3/ma…	65
MF	GO:0061134	peptidase regulator activity	30/1821	179/20036	0.000758747702109537	0.0287994236496359	0.0276413350516792	col7a1/muc5.1/tinagl1/serpinb1l4/zgc:173729/timp2b/spint1a/wu:fb59d01/spink2.8/spink2.7/si:busm1-57f23.1/serpine1/spink2.10/spink2.11/spink2.5/fbln1/serpinb14/spink2.4/timp4.2/c3a.1/spink2.3/spint1b/igf1ra/spink2.9/cst14b.2/ntd5/crim1/si:ch211-195b11.3/serpini1/reck	30
MF	GO:0004386	helicase activity	28/1821	164/20036	0.00083200497115595	0.0302641808257977	0.0290471910982516	ddx43/dhx33/dhx37/twnk/ddx55/mcm9/ruvbl2/ddx52/znfx1/dhx30/aqr/ddx27/helz/ddx3xb/ddx28/ddx56/ddx31/ddx51/ddx24/chd8/ruvbl1/ddx18/mtrex/ighmbp2/setx/ddx49/chd4a/ddx10	28
MF	GO:0004866	endopeptidase inhibitor activity	26/1821	153/20036	0.00134196189832067	0.0468613094893577	0.0449769124658211	col7a1/serpinb1l4/zgc:173729/timp2b/spint1a/wu:fb59d01/spink2.8/spink2.7/si:busm1-57f23.1/serpine1/spink2.10/spink2.11/spink2.5/serpinb14/spink2.4/timp4.2/c3a.1/spink2.3/spint1b/igf1ra/spink2.9/cst14b.2/crim1/si:ch211-195b11.3/serpini1/reck	26
MF	GO:0140375	immune receptor activity	22/1821	123/20036	0.0015534513058643	0.0521601150007513	0.0500626412740074	cd44a/il17rc/ifngr1/si:dkey-42l23.7/cxcr3.1/prlra/crlf1a/fcer1g/si:dkey-42l23.4/il17ra1a/il13ra2/cxcr4a/ccr12b.1/il12rb2/epor/lifrb/il12rb2l/il2rgb/il6r/f3a/il4r.1/ccr12a	22
MF	GO:0051015	actin filament binding	37/1821	249/20036	0.00198947097804724	0.0643262282901941	0.0617395282076259	myo5b/dbnla/myo1eb/gsnb/zgc:101810/znf185/vill/cfl1l/shtn1/marcksa/clmnb/coro2aa/fmnl2a/myhb/ablim1a/myo1hb/myo7ab/triobpa/scinlb/pstpip1a/myh9a/fmnl1a/capgb/syne2a/pstpip1b/myh9b/lcp1/hcls1/si:dkey-40c11.2/myo1f/myo1g/actr2b/cotl1/coro1a/myo1d/ctnnal1/marcksl1a	37
MF	GO:0000049	tRNA binding	11/1821	46/20036	0.00227976265215353	0.0679701794325276	0.0652369480054163	si:ch211-153b23.3/si:ch211-153b23.4/trmt1/nat10/nsun2/trmt1l/yrdc/sepsecs/ctu1/iars1/xpot	11
MF	GO:0050839	cell adhesion molecule binding	31/1821	200/20036	0.00228903851378919	0.0679701794325276	0.0652369480054163	pkp3a/itgb6/pkp1b/fermt1/tjp3/egfl6/itga3a/itgb3a/cdh17/itgb3b/cdh1/itga4/itga6b/ezra/itgb4/adam8a/tjp2a/adam8b/kirrel3a/si:dkey-24p1.1/fermt3b/itga11a/itgb7/tjp1b/dspa/ctnnd1/hspg2/im:7154036/ezrb/robo4/ctnnal1	31
MF	GO:0042393	histone binding	29/1821	184/20036	0.00241856648625796	0.0679701794325276	0.0652369480054163	yeats2/ssrp1a/lrwd1/rrp8/npm1a/mtf2/noc2l/brd2b/nap1l1/rsf1b.1/mllt1a/phf10/sbno1/morc3a/tp53bp1/kdm6bb/tspy/chd8/brd4/dnajc2/uhrf1/prmt6/mpnd/chd4a/phc2a/phc1/smarcc1a/mysm1/pwwp2a	29
MF	GO:0008234	cysteine-type peptidase activity	33/1821	218/20036	0.00249779044590693	0.0679701794325276	0.0652369480054163	capn9/tinagl1/dytn/ctsl.1/caspbl/adgb/capn2l/si:ch211-202f3.3/casp10/zgc:103438/si:dkey-228a15.1/usp49/capn15/casp6a/otud7a/zgc:171566/cyldl/caspa/zgc:162184/usp30/malt1/rfx5/senp3a/atxn3/malt3/usp37/usp11/senp5/senp3b/usp1/casp22/mysm1/usp38	33
MF	GO:0017056	structural constituent of nuclear pore	7/1821	22/20036	0.00253780499765822	0.0679701794325276	0.0652369480054163	nup214/nup188/nup160/nup93/nup155/pom121/nup133	7
MF	GO:0061135	endopeptidase regulator activity	26/1821	160/20036	0.0025693194974495	0.0679701794325276	0.0652369480054163	col7a1/serpinb1l4/zgc:173729/timp2b/spint1a/wu:fb59d01/spink2.8/spink2.7/si:busm1-57f23.1/serpine1/spink2.10/spink2.11/spink2.5/serpinb14/spink2.4/timp4.2/c3a.1/spink2.3/spint1b/igf1ra/spink2.9/cst14b.2/crim1/si:ch211-195b11.3/serpini1/reck	26
MF	GO:0004859	phospholipase inhibitor activity	5/1821	13/20036	0.00425917903686359	0.103285091643942	0.0991317693960063	anxa1b/anxa3a/anxa1c/anxa2b/anxa1d	5
MF	GO:0009982	pseudouridine synthase activity	5/1821	13/20036	0.00425917903686359	0.103285091643942	0.0991317693960063	trub1/pus7l/dkc1/rpusd2/pus1	5
MF	GO:0055102	lipase inhibitor activity	5/1821	13/20036	0.00425917903686359	0.103285091643942	0.0991317693960063	anxa1b/anxa3a/anxa1c/anxa2b/anxa1d	5
MF	GO:0004896	cytokine receptor activity	19/1821	111/20036	0.00516756042565838	0.12192649328648	0.117023558999262	cd44a/il17rc/ifngr1/cxcr3.1/prlra/crlf1a/il17ra1a/il13ra2/cxcr4a/ccr12b.1/il12rb2/epor/lifrb/il12rb2l/il2rgb/il6r/f3a/il4r.1/ccr12a	19
MF	GO:0000146	microfilament motor activity	7/1821	25/20036	0.00561805856117524	0.129067503260684	0.12387741314946	myo5b/myo1eb/myo1hb/myo7ab/myo1f/myo1g/myo1d	7
MF	GO:0016866	intramolecular transferase activity	7/1821	26/20036	0.00709516138004225	0.158822458584023	0.152435855830327	trub1/pus7l/dkc1/rpusd2/pus1/pgm3/pgm2	7
MF	GO:0003899	DNA-directed 5'-3' RNA polymerase activity	9/1821	40/20036	0.0085016073418068	0.170229029089244	0.163383742876998	polr1b/polr1h/polr1f/polr1c/polr1e/polr3h/polr3d/polr1d/polr3a	9
MF	GO:0004549	tRNA-specific ribonuclease activity	5/1821	15/20036	0.00852197746338983	0.170229029089244	0.163383742876998	rpp40/rpp21/pop5/tsen2/rpp38	5
MF	GO:0008649	rRNA methyltransferase activity	5/1821	15/20036	0.00852197746338983	0.170229029089244	0.163383742876998	zcchc4/fbl/dimt1l/nop2/ftsj3	5
MF	GO:0140102	catalytic activity, acting on a rRNA	5/1821	15/20036	0.00852197746338983	0.170229029089244	0.163383742876998	zcchc4/fbl/dimt1l/nop2/ftsj3	5
MF	GO:0008171	O-methyltransferase activity	13/1821	69/20036	0.00857969906062627	0.170229029089244	0.163383742876998	prdm1a/mettl8/prmt5/rrp8/mettl21a/setd6/dimt1l/mettl13/mrm3a/ftsj3/bmt2/mepceb/mettl6	13
MF	GO:0004713	protein tyrosine kinase activity	24/1821	160/20036	0.0100176921157172	0.186389853704474	0.178894704948166	fgfr1b/met/erbb3a/ptk2bb/erbb3b/epha2b/nrp1b/tnk1/mst1ra/hck/src/si:ch73-40a2.1/abl2/ddr2l/abl1/fgfr3/igf1ra/insrb/fgfr1a/ptk2ba/si:ch73-173h19.3/syk/baz1b/epha7	24
MF	GO:0034062	5'-3' RNA polymerase activity	9/1821	41/20036	0.0100347343918789	0.186389853704474	0.178894704948166	polr1b/polr1h/polr1f/polr1c/polr1e/polr3h/polr3d/polr1d/polr3a	9
MF	GO:0097747	RNA polymerase activity	9/1821	41/20036	0.0100347343918789	0.186389853704474	0.178894704948166	polr1b/polr1h/polr1f/polr1c/polr1e/polr3h/polr3d/polr1d/polr3a	9
MF	GO:0030695	GTPase regulator activity	56/1821	452/20036	0.0107338161911631	0.191237174181334	0.183547103934818	si:ch211-117l17.6/dock3/arhgap32a/plekhg6/arhgef2/dennd1c/arhgap25/mcf2a/rcc1/arhgap17a/arhgef10lb/gpsm2l/zgc:92360/ralgds/si:dkey-91i10.2/acap2b/si:dkey-91m11.5/trioa/dab2ipb/tbc1d4/ralbp1/arhgap33/asap3/dennd2da/rgl2/arhgef7a/arfgap3/arhgap12a/dennd3a/gmip/tbc1d2b/arhgap27/kalrna/arhgap31/elmod2/rp2/dennd2b/lamtor1/ralgapb/rgl1/rgs14a/ranbp1/arhgap46a/arhgap45b/rangap1b/dock8/arfgap2/dock11/arh…	56
MF	GO:0060589	nucleoside-triphosphatase regulator activity	56/1821	452/20036	0.0107338161911631	0.191237174181334	0.183547103934818	si:ch211-117l17.6/dock3/arhgap32a/plekhg6/arhgef2/dennd1c/arhgap25/mcf2a/rcc1/arhgap17a/arhgef10lb/gpsm2l/zgc:92360/ralgds/si:dkey-91i10.2/acap2b/si:dkey-91m11.5/trioa/dab2ipb/tbc1d4/ralbp1/arhgap33/asap3/dennd2da/rgl2/arhgef7a/arfgap3/arhgap12a/dennd3a/gmip/tbc1d2b/arhgap27/kalrna/arhgap31/elmod2/rp2/dennd2b/lamtor1/ralgapb/rgl1/rgs14a/ranbp1/arhgap46a/arhgap45b/rangap1b/dock8/arfgap2/dock11/arh…	56
MF	GO:0008139	nuclear localization sequence binding	5/1821	16/20036	0.0114822398689273	0.192769142414875	0.185017468333322	nup214/ipo4/pom121/kpnb3/kpnb1	5
MF	GO:0016273	arginine N-methyltransferase activity	5/1821	16/20036	0.0114822398689273	0.192769142414875	0.185017468333322	prmt7/prmt3/prmt5/prmt6/prmt1	5
MF	GO:0016274	protein-arginine N-methyltransferase activity	5/1821	16/20036	0.0114822398689273	0.192769142414875	0.185017468333322	prmt7/prmt3/prmt5/prmt6/prmt1	5
MF	GO:0004197	cysteine-type endopeptidase activity	20/1821	130/20036	0.0135906754786291	0.22004431745809	0.211195848190317	capn9/dytn/ctsl.1/caspbl/adgb/capn2l/si:ch211-202f3.3/casp10/zgc:103438/si:dkey-228a15.1/capn15/casp6a/caspa/zgc:162184/usp30/malt1/malt3/usp37/usp1/casp22	20
MF	GO:0001216	DNA-binding transcription activator activity	15/1821	89/20036	0.0138835461518215	0.22004431745809	0.211195848190317	znf750/grhl3/grhl2a/sox3/zgc:171506/zbtb16b/sox4a/sox11a/si:dkeyp-68b7.7/si:dkeyp-84f3.9/wu:fe05a04/grhl1/znf526/atf5a/znf668	15
MF	GO:0001228	DNA-binding transcription activator activity, RNA polymerase II-specific	15/1821	89/20036	0.0138835461518215	0.22004431745809	0.211195848190317	znf750/grhl3/grhl2a/sox3/zgc:171506/zbtb16b/sox4a/sox11a/si:dkeyp-68b7.7/si:dkeyp-84f3.9/wu:fe05a04/grhl1/znf526/atf5a/znf668	15
MF	GO:0035091	phosphatidylinositol binding	27/1821	191/20036	0.0141150994016644	0.22004431745809	0.211195848190317	gsnb/snx10a/pik3c2g/arhgap32a/tecpr1b/dennd1c/golph3l/snx10b/pard3ab/eea1/zgc:92360/snap91a/sh3pxd2aa/plekhf1/esyt3/atg2a/scinlb/arhgap33/plekhn1/snx20/itpr3/cert1b/arfip1/snx11/ncf4/snx18b/mppe1	27
MF	GO:0019199	transmembrane receptor protein kinase activity	18/1821	114/20036	0.0144630373578307	0.221512835322564	0.212605313699597	fgfr1b/met/erbb3a/erbb3b/epha2b/nrp1b/spaca4l/mst1ra/acvr1ba/tgfbr2a/si:ch73-40a2.1/ddr2l/fgfr3/igf1ra/insrb/fgfr1a/si:ch73-173h19.3/epha7	18
MF	GO:0016411	acylglycerol O-acyltransferase activity	5/1821	17/20036	0.0150712253388176	0.226847926220479	0.217725868778563	dgat1b/mogat3b/lpcat2/agpat4/agpat9l	5
MF	GO:0004725	protein tyrosine phosphatase activity	21/1821	141/20036	0.0164636697674215	0.243606503507779	0.233810546563203	ptprz1a/ptprt/ptprub/ptpn11b/ptpn6/ptprfb/eya2/ptpn22/dusp12/ptpra/ptprk/ptprr/ptpn9a/ssh2b/ptpn9b/mtm1/ptprc/ptpn4a/ptprja/dusp5/ptpdc1a	21
MF	GO:0004714	transmembrane receptor protein tyrosine kinase activity	15/1821	91/20036	0.0168315682054102	0.244899317388718	0.235051373535202	fgfr1b/met/erbb3a/erbb3b/epha2b/nrp1b/mst1ra/si:ch73-40a2.1/ddr2l/fgfr3/igf1ra/insrb/fgfr1a/si:ch73-173h19.3/epha7	15
MF	GO:0004707	MAP kinase activity	6/1821	24/20036	0.0179950896500702	0.257536283024775	0.247180178799929	nlk2/mapk12b/mapk12a/mapk3/mapk13/mapk9	6
MF	GO:0004526	ribonuclease P activity	4/1821	12/20036	0.0185667193547042	0.261431387042851	0.250918652060179	rpp40/rpp21/pop5/rpp38	4
MF	GO:0019904	protein domain specific binding	19/1821	127/20036	0.0208335227907226	0.288693101528584	0.277084112638516	foxa1/card11/ripk2/ldb1b/casp10/adam19b/elmo3/caspa/vaspa/strn4/adam10b/strn/cbl/vaspb/arfip1/card9/arfip2b/casp22/atp2b1a	19
MF	GO:0019955	cytokine binding	15/1821	95/20036	0.0241401076650368	0.329286156118393	0.316044830614627	cxcr3.1/prlra/crlf1a/il13ra2/cxcr4a/ccr12b.1/il12rb2/lifrb/il12rb2l/il2rgb/cxcl18b/tnfrsf9a/il6r/il4r.1/ccr12a	15
MF	GO:0043021	ribonucleoprotein complex binding	12/1821	71/20036	0.0255179128993954	0.34272519940265	0.328943460209211	cpeb1a/bop1/letm1/wdr12/nopchap1/nvl/bag6l/pes/eef2a.1/eif5a2/nmd3/dnajc2	12
MF	GO:0016779	nucleotidyltransferase activity	19/1821	131/20036	0.0278840110921221	0.368829419445797	0.353997971759637	si:ch211-153b23.3/si:ch211-153b23.4/cgasa/polr1b/cds1/papss1/thg1l/polr1h/polr1f/rev1/polr1c/polr1e/polr3h/polr3d/tert/yrdc/ctu1/polr1d/polr3a	19
MF	GO:0005096	GTPase activator activity	32/1821	249/20036	0.0289214798349312	0.376842565610372	0.361688891572745	si:ch211-117l17.6/arhgap32a/arhgap25/arhgap17a/zgc:92360/acap2b/si:dkey-91m11.5/dab2ipb/tbc1d4/ralbp1/arhgap33/asap3/arfgap3/arhgap12a/gmip/tbc1d2b/arhgap27/arhgap31/elmod2/rp2/ralgapb/rgs14a/ranbp1/arhgap46a/arhgap45b/rangap1b/arfgap2/arhgap15/arhgap46b/si:dkey-33c9.6/myo9aa/arhgap42a	32
MF	GO:0004175	endopeptidase activity	56/1821	479/20036	0.0303598055520223	0.389766327160521	0.374092960052782	st14a/capn9/tmprss4a/mmp13a/zgc:92313/st14b/tmprss13b/dytn/ctsl.1/zgc:174164/caspbl/adgb/capn2l/si:ch211-202f3.3/fap/htra1a/mep1a.1/mmp11b/casp10/zgc:103438/mmp9/si:dkey-228a15.1/adam8a/zmp:0000001114/capn15/casp6a/mmp21/adam8b/adam28/mmp25b/adam19b/zgc:100868/corin/mmp17a/cfbl/plaua/caspa/zgc:162184/usp30/malt1/si:dkey-16l2.17/rhbdl2/slc14a2/rhbdd2/adam10b/adam9/prep/malt3/adamts15a/usp37/sprtn/…	56
MF	GO:0001098	basal transcription machinery binding	6/1821	27/20036	0.0313475503084546	0.390948734561155	0.375227820233531	znf326/rprd2b/pcif1/llph/paf1/scaf4a	6
MF	GO:0001099	basal RNA polymerase II transcription machinery binding	6/1821	27/20036	0.0313475503084546	0.390948734561155	0.375227820233531	znf326/rprd2b/pcif1/llph/paf1/scaf4a	6
MF	GO:0046920	alpha-(1->3)-fucosyltransferase activity	4/1821	14/20036	0.0324420490038013	0.398900123666458	0.382859466375476	fut9b.6/fut9b.4/zgc:165582/fut7	4
MF	GO:0005178	integrin binding	13/1821	84/20036	0.0394481566606904	0.478308899510871	0.459075039501602	itgb6/fermt1/egfl6/itga3a/itgb3a/itgb3b/itga4/itga6b/itgb4/fermt3b/itga11a/itgb7/im:7154036	13
MF	GO:0071617	lysophospholipid acyltransferase activity	4/1821	15/20036	0.0411402568366782	0.490842650808595	0.471104780905096	lpcat2/agpat4/mboat7/agpat9l	4
MF	GO:0008047	enzyme activator activity	45/1821	381/20036	0.0416063644442566	0.490842650808595	0.471104780905096	si:ch211-117l17.6/arhgap32a/arhgap25/alkal2b/arhgap17a/fbln1/zgc:92360/nrg1/sh3pxd2aa/acap2b/si:dkey-91m11.5/dab2ipb/tbc1d4/cab39/ralbp1/arhgap33/asap3/ncf2/ccnk/arfgap3/arhgap12a/alox5ap/gmip/ppp2r5a/tbc1d2b/arhgap27/arhgap31/elmod2/rp2/ralgapb/rgs14a/ranbp1/arhgap46a/arhgap45b/igf2b/rangap1b/ppp4r3b/arfgap2/mgst2/arhgap15/arhgap46b/si:dkey-33c9.6/ncf4/myo9aa/arhgap42a	45
MF	GO:0005243	gap junction channel activity	8/1821	44/20036	0.0425301482324376	0.495050925425574	0.475143831480987	gjc4a.1/gjb10/gja9b/gja12.2/gjb8/gjc4b/gja13.1/gja5b	8
MF	GO:0090482	vitamin transmembrane transporter activity	5/1821	22/20036	0.0439408607612312	0.504741729533616	0.484444946896676	stra6/slc44a4/slc52a2/slc25a32a/slc5a6b	5
MF	GO:0004198	calcium-dependent cysteine-type endopeptidase activity	6/1821	30/20036	0.0498952106139447	0.542822325973733	0.520994238228844	capn9/adgb/capn2l/si:ch211-202f3.3/capn15/zgc:162184	6
MF	GO:0035250	UDP-galactosyltransferase activity	4/1821	16/20036	0.0510262624925952	0.542822325973733	0.520994238228844	colgalt1a/colgalt1b/b4galt1l/b3galt6	4
MF	GO:0042043	neurexin family protein binding	4/1821	16/20036	0.0510262624925952	0.542822325973733	0.520994238228844	sytl2b/sytl1/si:ch211-266g18.6/nlgn3a	4
MF	GO:0045125	bioactive lipid receptor activity	4/1821	16/20036	0.0510262624925952	0.542822325973733	0.520994238228844	s1pr5b/lpar3/s1pr4/lpar5b	4
MF	GO:0046875	ephrin receptor binding	4/1821	16/20036	0.0510262624925952	0.542822325973733	0.520994238228844	efnb3b/efna3b/efna1a/efna1b	4
MF	GO:0097199	cysteine-type endopeptidase activity involved in apoptotic signaling pathway	4/1821	16/20036	0.0510262624925952	0.542822325973733	0.520994238228844	caspbl/casp10/caspa/casp22	4
MF	GO:0045499	chemorepellent activity	7/1821	38/20036	0.0526180590914236	0.542822325973733	0.520994238228844	si:ch211-129c21.1/sema4e/sema3gb/nrg1/sema6dl/sema3ab/sema6e	7
MF	GO:0038024	cargo receptor activity	9/1821	54/20036	0.0530168796732517	0.542822325973733	0.520994238228844	tmprss4a/tmprss13b/ildr1a/ildr1b/si:dkey-195m11.11/corin/lgals3bp.3/ldlra/vldlr	9
MF	GO:0003886	DNA (cytosine-5-)-methyltransferase activity	3/1821	10/20036	0.0553392749274482	0.542822325973733	0.520994238228844	dnmt3bb.3/dnmt3ba/dnmt3bb.1	3
MF	GO:0009008	DNA-methyltransferase activity	3/1821	10/20036	0.0553392749274482	0.542822325973733	0.520994238228844	dnmt3bb.3/dnmt3ba/dnmt3bb.1	3
MF	GO:0050664	oxidoreductase activity, acting on NAD(P)H, oxygen as acceptor	3/1821	10/20036	0.0553392749274482	0.542822325973733	0.520994238228844	duox/sh3pxd2aa/cybb	3
MF	GO:0140767	enzyme-substrate adaptor activity	3/1821	10/20036	0.0553392749274482	0.542822325973733	0.520994238228844	arrdc1a/traf7/fbxw7	3
MF	GO:1990756	ubiquitin ligase-substrate adaptor activity	3/1821	10/20036	0.0553392749274482	0.542822325973733	0.520994238228844	arrdc1a/traf7/fbxw7	3
MF	GO:0004222	metalloendopeptidase activity	16/1821	115/20036	0.0565858288250927	0.548882539603399	0.526810757248816	mmp13a/zgc:174164/mep1a.1/mmp11b/mmp9/adam8a/mmp21/adam8b/adam28/mmp25b/adam19b/mmp17a/adam10b/adam9/adamts15a/sprtn	16
MF	GO:0005543	phospholipid binding	39/1821	332/20036	0.0583674300028738	0.555119658397541	0.532797067684865	anxa1b/anxa3a/anxa1c/gsnb/snx10a/sytl2b/pik3c2g/pla2g4f.1/arhgap32a/tecpr1b/anxa2b/dennd1c/golph3l/anxa1d/snx10b/pard3ab/eea1/zgc:92360/pla2g4aa/snap91a/sh3pxd2aa/plekhf1/esyt3/atg2a/scinlb/arhgap33/plekhn1/bin2b/snx20/psda/itpr3/cert1b/arfip1/sptbn1/snx11/ncf4/arfip2b/snx18b/mppe1	39
MF	GO:0004715	non-membrane spanning protein tyrosine kinase activity	9/1821	55/20036	0.0585005825573583	0.555119658397541	0.532797067684865	ptk2bb/tnk1/hck/src/abl2/abl1/ptk2ba/syk/baz1b	9
MF	GO:0005355	glucose transmembrane transporter activity	4/1821	17/20036	0.0620893508476036	0.582838745053311	0.559401508485483	slc2a1b/slc2a6/slc2a3a/slc2a3b	4
MF	GO:0070063	RNA polymerase binding	6/1821	32/20036	0.0653318659912946	0.60062240859568	0.57647005153694	znf326/rprd2b/pcif1/paf1/tcerg1a/scaf4a	6
MF	GO:0008194	UDP-glycosyltransferase activity	21/1821	164/20036	0.0685553909036618	0.60062240859568	0.57647005153694	ugt1ab/ugt1b4/zgc:154054/b4galnt3b/ugt1b3/colgalt1a/b3gnt2l/colgalt1b/b3gnt7l/chpfa/has1/b4galt1l/b3galt6/csgalnact2/pigq/ugcg/ugt5c3/rfng/zgc:101663/ugt2a2/b3gat3	21
MF	GO:0004721	phosphoprotein phosphatase activity	27/1821	221/20036	0.0699829854745033	0.60062240859568	0.57647005153694	ptprz1a/ptprt/ppm1j/ptprub/ptpn11b/ptpn6/ptprfb/eya2/ptpn22/dusp12/ptpra/ptprk/ublcp1/ptprr/ptpn9a/ppm1e/ctdp1/ssh2b/ptpn9b/mtm1/ptprc/ptpn4a/ptprja/ppm1g/dusp5/ptpdc1a/phlpp1	27
MF	GO:0015179	L-amino acid transmembrane transporter activity	11/1821	74/20036	0.0701016811935447	0.60062240859568	0.57647005153694	slc25a15a/slc7a5/slc7a11/si:dkeyp-120h9.1/slc25a38a/slc1a4/slc6a9/slc7a3a/slc38a9/slc38a5a/slc7a6	11
MF	GO:0000993	RNA polymerase II complex binding	5/1821	25/20036	0.0708571799423869	0.60062240859568	0.57647005153694	znf326/rprd2b/pcif1/paf1/scaf4a	5
MF	GO:0015145	monosaccharide transmembrane transporter activity	5/1821	25/20036	0.0708571799423869	0.60062240859568	0.57647005153694	slc2a1b/slc2a6/slc2a11a/slc2a3a/slc2a3b	5
MF	GO:0015149	hexose transmembrane transporter activity	5/1821	25/20036	0.0708571799423869	0.60062240859568	0.57647005153694	slc2a1b/slc2a6/slc2a11a/slc2a3a/slc2a3b	5
MF	GO:0003841	1-acylglycerol-3-phosphate O-acyltransferase activity	3/1821	11/20036	0.0710959066162442	0.60062240859568	0.57647005153694	lpcat2/agpat4/agpat9l	3
MF	GO:0008191	metalloendopeptidase inhibitor activity	3/1821	11/20036	0.0710959066162442	0.60062240859568	0.57647005153694	timp2b/timp4.2/reck	3
MF	GO:0045236	CXCR chemokine receptor binding	3/1821	11/20036	0.0710959066162442	0.60062240859568	0.57647005153694	cxcl8b.1/cxcl8a/cxcl18b	3
MF	GO:0008009	chemokine activity	10/1821	66/20036	0.0736680830155623	0.60062240859568	0.57647005153694	ccl27a/ccl25a/cxcl8b.1/ccl19a.1/ccl34a.3/ccl34a.4/cxcl18a.1/cxcl8a/ccl34b.8/cxcl18b	10
MF	GO:0042379	chemokine receptor binding	10/1821	66/20036	0.0736680830155623	0.60062240859568	0.57647005153694	ccl27a/ccl25a/cxcl8b.1/ccl19a.1/ccl34a.3/ccl34a.4/cxcl18a.1/cxcl8a/ccl34b.8/cxcl18b	10
MF	GO:0015248	sterol transporter activity	6/1821	33/20036	0.0739853002345311	0.60062240859568	0.57647005153694	osbpl7/osbpl11/osbpl3a/gramd1c/osbp/osbpl1a	6
MF	GO:0017134	fibroblast growth factor binding	4/1821	18/20036	0.0743038031252387	0.60062240859568	0.57647005153694	fgfr1b/fgfr3/fgfr1a/glg1a	4
MF	GO:0042813	Wnt-activated receptor activity	4/1821	18/20036	0.0743038031252387	0.60062240859568	0.57647005153694	fzd10/fzd8a/fzd5/lrp6	4
MF	GO:0016879	ligase activity, forming carbon-nitrogen bonds	9/1821	58/20036	0.0770738870086701	0.617298195950174	0.592475268555301	gart/mthfd1l/pfas/ctps1a/cad/ass1/fpgs/adss2/ttll4	9
MF	GO:0051119	sugar transmembrane transporter activity	5/1821	26/20036	0.0814550406180946	0.637585581346897	0.611946853261144	slc2a1b/slc2a6/slc2a11a/slc2a3a/slc2a3b	5
MF	GO:0008134	transcription factor binding	16/1821	121/20036	0.0817024552209752	0.637585581346897	0.611946853261144	vgll4l/foxa1/nr4a2a/hdac7b/runx2b/ankrd1a/ncoa1/pprc1/ppargc1a/mybbp1a/tbx5a/brf1a/brf2/keap1b/med1/nfatc3b	16
MF	GO:0046906	tetrapyrrole binding	24/1821	196/20036	0.081942606291938	0.637585581346897	0.611946853261144	cyp2k8/nos2a/cyp2k18/soul2/duox/tcnbb/ptgs2a/cyp26a1/flvcr1/ptgis/suox/cyp26c1/si:dkey-91i10.3/mpx/si:ch211-113j14.1/fa2h/cyp26b1/cyba/cyp2aa11/cygb1/mtr/ptgs2b/flvcr2b/cyp8b1	24
MF	GO:0035064	methylated histone binding	6/1821	34/20036	0.0832585982514848	0.637585581346897	0.611946853261144	lrwd1/rrp8/mtf2/morc3a/kdm6bb/uhrf1	6
MF	GO:0140034	methylation-dependent protein binding	6/1821	34/20036	0.0832585982514848	0.637585581346897	0.611946853261144	lrwd1/rrp8/mtf2/morc3a/kdm6bb/uhrf1	6
MF	GO:0003810	protein-glutamine gamma-glutamyltransferase activity	3/1821	12/20036	0.0886056357034244	0.655531525161775	0.629171150936002	tgm1/tgm5l/tgm1l4	3
MF	GO:0016176	superoxide-generating NADPH oxidase activator activity	3/1821	12/20036	0.0886056357034244	0.655531525161775	0.629171150936002	sh3pxd2aa/ncf2/ncf4	3
MF	GO:0042171	lysophosphatidic acid acyltransferase activity	3/1821	12/20036	0.0886056357034244	0.655531525161775	0.629171150936002	lpcat2/agpat4/agpat9l	3
MF	GO:0070273	phosphatidylinositol-4-phosphate binding	3/1821	12/20036	0.0886056357034244	0.655531525161775	0.629171150936002	golph3l/cert1b/arfip1	3
MF	GO:0097153	cysteine-type endopeptidase activity involved in apoptotic process	5/1821	27/20036	0.0928431065975584	0.681109513106458	0.653720591345922	caspbl/casp10/casp6a/caspa/casp22	5
MF	GO:0008374	O-acyltransferase activity	8/1821	52/20036	0.0959549815612589	0.692303296718835	0.664464248131902	dgat1b/gnpat/mogat3b/lpcat2/agpat4/crot/mboat7/agpat9l	8
MF	GO:0022829	wide pore channel activity	8/1821	52/20036	0.0959549815612589	0.692303296718835	0.664464248131902	gjc4a.1/gjb10/gja9b/gja12.2/gjb8/gjc4b/gja13.1/gja5b	8
MF	GO:0008417	fucosyltransferase activity	4/1821	20/20036	0.102019896347525	0.718252979930557	0.689370437119097	fut9b.6/fut9b.4/zgc:165582/fut7	4
MF	GO:0030291	protein serine/threonine kinase inhibitor activity	4/1821	20/20036	0.102019896347525	0.718252979930557	0.689370437119097	inka2/cdkn1d/prkar1ab/hexim1	4
MF	GO:0140312	cargo adaptor activity	4/1821	20/20036	0.102019896347525	0.718252979930557	0.689370437119097	ap1m2/ap1m3/mapk8ip3/ap1g2	4
MF	GO:0008378	galactosyltransferase activity	5/1821	28/20036	0.104998382979357	0.733308706727828	0.703820739802678	colgalt1a/colgalt1b/b4galt1l/b3galt6/b4galt4	5
MF	GO:0016758	hexosyltransferase activity	30/1821	261/20036	0.107646281193515	0.734613394279864	0.705072962979167	fut9b.6/ugt1ab/ugt1b4/zgc:154054/fut9b.4/b4galnt3b/ugt1b3/colgalt1a/b3gnt2l/galnt6/colgalt1b/b3gnt7l/zgc:165582/chpfa/pomt1/has1/b4galt1l/fut7/b3galt6/csgalnact2/b4galt4/pigq/ugcg/ugt5c3/rfng/zgc:101663/ugt2a2/alg1/alg3/b3gat3	30
MF	GO:0008253	5'-nucleotidase activity	3/1821	13/20036	0.107709638565662	0.734613394279864	0.705072962979167	nt5dc1/nt5c2b/nt5c1ab	3
MF	GO:0035198	miRNA binding	3/1821	13/20036	0.107709638565662	0.734613394279864	0.705072962979167	ago4/spout1/zc3h7bb	3
MF	GO:0019783	ubiquitin-like protein peptidase activity	14/1821	108/20036	0.111358963551715	0.753615311477887	0.723310771009102	usp49/otud7a/cyldl/usp30/rfx5/senp3a/atxn3/usp37/usp11/senp5/senp3b/usp1/mysm1/usp38	14
MF	GO:0016791	phosphatase activity	39/1821	353/20036	0.117034684256288	0.785932918121069	0.754328815125545	ptprz1a/ptprt/nt5dc1/ppm1j/acp5a/nt5c2b/ptprub/ptpn11b/ptpn6/pdxp/ptprfb/eya2/ptpn22/mtmr9/dusp12/ptpra/phospho2/ptprk/pfkfb2a/nt5c1ab/ublcp1/g6pc1b/ptprr/ptpn9a/enoph1/ppm1e/sgpp1b/ctdp1/ssh2b/pnkp/ptpn9b/mtm1/ptprc/ptpn4a/ptprja/ppm1g/dusp5/ptpdc1a/phlpp1	39
MF	GO:0032451	demethylase activity	6/1821	38/20036	0.126344691545446	0.835597846357381	0.801996606620216	zgc:158376/kdm4aa/alkbh1/kdm6bb/riox2/kdm2ba	6
MF	GO:0061629	RNA polymerase II-specific DNA-binding transcription factor binding	6/1821	38/20036	0.126344691545446	0.835597846357381	0.801996606620216	nr4a2a/runx2b/ankrd1a/ncoa1/tbx5a/med1	6
MF	GO:0032452	histone demethylase activity	5/1821	30/20036	0.131491843477666	0.851173755325455	0.816946173797627	zgc:158376/kdm4aa/kdm6bb/riox2/kdm2ba	5
MF	GO:0140457	protein demethylase activity	5/1821	30/20036	0.131491843477666	0.851173755325455	0.816946173797627	zgc:158376/kdm4aa/kdm6bb/riox2/kdm2ba	5
MF	GO:0020037	heme binding	22/1821	188/20036	0.131624807524555	0.851173755325455	0.816946173797627	cyp2k8/nos2a/cyp2k18/soul2/duox/ptgs2a/cyp26a1/flvcr1/ptgis/suox/cyp26c1/si:dkey-91i10.3/mpx/si:ch211-113j14.1/fa2h/cyp26b1/cyba/cyp2aa11/cygb1/ptgs2b/flvcr2b/cyp8b1	22
MF	GO:0016922	nuclear receptor binding	4/1821	22/20036	0.133738449953206	0.858482844184917	0.823961348008916	nr4a2a/runx2b/ncoa1/med1	4

## Sheet: WT_8h_down
ONTOLOGY	ID	Description	GeneRatio	BgRatio	pvalue	p.adjust	qvalue	geneID	Count
BP	GO:0045333	cellular respiration	50/1728	143/20597	3.7098e-19	1.12778e-15	1.04655e-15	mdh2/slc25a55a/suclg1/ndufb6/ndufa10/fh/ndufb9/aco2/ND4L/atp5mf/ndufs7/cox5aa/uqcrq/mrpl24/ndufa8/ndufs2/idh3b/cox7b/ndufa5/ndufv2/ndufs8a/ndufv1/ndufa7/uqcrfs1/ndufs6/ndufb8/sdhb/cox7a2l/uqcrb/cox6a2/idh2/atp5po/lyrm5a/cox6c/prkn/cox8b/cox5ab/sfxn4/ndufv3/cox7a1/cox5b2/mdh1aa/mdh1ab/slc25a55b/sdhda/cox4i2/mlsl/coq10b/si:ch73-141c7.1/si:dkey-85n7.8	50
BP	GO:0015980	energy derivation by oxidation of organic compounds	58/1728	195/20597	3.72187e-18	5.65724e-15	5.24979e-15	mdh2/slc25a55a/suclg1/ndufb6/ndufa10/fh/ndufb9/aco2/ND4L/atp5mf/ndufs7/cox5aa/uqcrq/mrpl24/ndufa8/pygmb/ndufs2/idh3b/cox7b/khk/ndufa5/ndufv2/ndufs8a/gys1/ndufv1/ndufa7/uqcrfs1/ndufs6/ndufb8/sdhb/cox7a2l/uqcrb/cox6a2/idh2/atp5po/lyrm5a/cox6c/prkn/cox8b/cox5ab/sfxn4/ndufv3/cox7a1/cox5b2/ppp1cbl/mdh1aa/mdh1ab/slc25a55b/sdhda/cox4i2/mlsl/gyg1b/phkb/coq10b/si:ch73-141c7.1/pygl/si:ch211-152c8.5/si:dkey…	58
BP	GO:0046034	ATP metabolic process	53/1728	175/20597	4.36461e-17	4.42281e-14	4.10427e-14	atp5mc3a/ndufb6/ndufa10/bpgm/ndufb9/ND4L/atp5pf/atp5mc3b/atp5mf/cox5aa/uqcrq/mrpl24/ndufa8/aldoab/ndufs2/pargl/cox7b/ndufv2/ndufs8a/atp5f1d/ndufv1/ndufa7/uqcrfs1/ndufs6/ndufb8/sdhb/cox7a2l/uqcrb/cox6a2/pgam2/atp5po/atp6v1b2/atp5mc1/cox6c/prkn/atp5f1c/atp5pd/cox8b/cox5ab/ndufv3/cox7a1/cox5b2/tigarb/gpib/si:ch211-140m22.7/si:dkey-22n8.3/sdhda/aldob/cox4i2/pfkma/ATP8/pkmb/si:dkey-85n7.8	53
BP	GO:0006091	generation of precursor metabolites and energy	68/1728	282/20597	8.65423e-16	5.7666e-13	5.35128e-13	mdh2/slc25a55a/suclg1/ndufb6/ndufa10/fh/bpgm/ndufb9/aco2/ND4L/atp5mf/ndufs7/cox5aa/uqcrq/mrpl24/ndufa8/pygmb/aldoab/ndufs2/idh3b/tkta/cox7b/khk/ndufa5/ndufv2/ndufs8a/gys1/ndufv1/ndufa7/uqcrfs1/ndufs6/ndufb8/sdhb/cox7a2l/uqcrb/cox6a2/ndufs4/idh2/pgam2/atp5po/lyrm5a/cox6c/prkn/cox8b/cox5ab/sfxn4/ndufv3/cox7a1/cox5b2/tigarb/gpib/ppp1cbl/mdh1aa/mdh1ab/slc25a55b/sdhda/aldob/cox4i2/pfkma/mlsl/gyg1b/phk…	68
BP	GO:0009060	aerobic respiration	42/1728	124/20597	9.48454e-16	5.7666e-13	5.35128e-13	mdh2/suclg1/ndufb6/ndufa10/fh/ndufb9/aco2/ND4L/atp5mf/ndufs7/cox5aa/uqcrq/ndufa8/ndufs2/idh3b/cox7b/ndufv2/ndufs8a/ndufv1/ndufa7/uqcrfs1/ndufs6/ndufb8/sdhb/cox7a2l/uqcrb/cox6a2/idh2/atp5po/cox6c/prkn/cox8b/cox5ab/ndufv3/cox7a1/cox5b2/mdh1aa/mdh1ab/sdhda/cox4i2/mlsl/si:dkey-85n7.8	42
BP	GO:0006119	oxidative phosphorylation	32/1728	88/20597	2.60753e-13	1.32115e-10	1.226e-10	ndufb6/ndufa10/ndufb9/ND4L/atp5mf/cox5aa/uqcrq/ndufa8/ndufs2/cox7b/ndufv2/ndufs8a/ndufv1/ndufa7/uqcrfs1/ndufs6/ndufb8/sdhb/cox7a2l/uqcrb/cox6a2/atp5po/cox6c/prkn/cox8b/cox5ab/ndufv3/cox7a1/cox5b2/sdhda/cox4i2/si:dkey-85n7.8	32
BP	GO:0022904	respiratory electron transport chain	28/1728	73/20597	1.74868e-12	7.59428e-10	7.04732e-10	slc25a55a/ndufb6/ndufa10/ndufb9/ND4L/cox5aa/uqcrq/ndufa8/ndufs2/ndufa5/ndufv2/ndufs8a/ndufv1/ndufa7/uqcrfs1/ndufs6/ndufb8/sdhb/uqcrb/cox6a2/lyrm5a/prkn/cox5ab/ndufv3/cox5b2/slc25a55b/sdhda/cox4i2	28
BP	GO:0022900	electron transport chain	29/1728	83/20597	1.07704e-11	4.09276e-09	3.79799e-09	slc25a55a/ndufb6/ndufa10/ndufb9/ND4L/cox5aa/uqcrq/ndufa8/ndufs2/ndufa5/ndufv2/ndufs8a/ndufv1/ndufa7/uqcrfs1/ndufs6/ndufb8/sdhb/uqcrb/cox6a2/ndufs4/lyrm5a/prkn/cox5ab/ndufv3/cox5b2/slc25a55b/sdhda/cox4i2	29
BP	GO:0042773	ATP synthesis coupled electron transport	24/1728	60/20597	2.34354e-11	7.91595e-09	7.34582e-09	ndufb6/ndufa10/ndufb9/ND4L/cox5aa/uqcrq/ndufa8/ndufs2/ndufv2/ndufs8a/ndufv1/ndufa7/uqcrfs1/ndufs6/ndufb8/sdhb/uqcrb/cox6a2/prkn/cox5ab/ndufv3/cox5b2/sdhda/cox4i2	24
BP	GO:0042775	mitochondrial ATP synthesis coupled electron transport	23/1728	56/20597	3.19516e-11	9.71329e-09	9.01372e-09	ndufb6/ndufa10/ndufb9/cox5aa/uqcrq/ndufa8/ndufs2/ndufv2/ndufs8a/ndufv1/ndufa7/uqcrfs1/ndufs6/ndufb8/sdhb/uqcrb/cox6a2/prkn/cox5ab/ndufv3/cox5b2/sdhda/cox4i2	23
BP	GO:0007005	mitochondrion organization	59/1728	285/20597	6.28811e-11	1.7378e-08	1.61264e-08	map1lc3b/cox17/gdap1/tafazzin/tomm34/samm50/ndufs5/immt/atp23/ndufs7/miga1/higd2a/cox19/coa4/cox16/chchd3a/timm21/march5l/ttc19/cox20/ndufa11/ndufs8a/ppifb/ndufaf5/pam16/uqcc1/sdhaf4/wipi1/smim20/mtx2/sdhaf3/cox7a2l/vps13c/dnajc19/chchd3b/cep89/etfa/micos13/si:ch211-68a17.7/dnajc15/coa3b/chchd6b/atg7/chchd4b/alkbh7/prkn/map1lc3cl/romo1/mfn1b/cox7a1/ndufaf6/chchd10/map1lc3a/gabarapl2/phb2b/apooa/s…	59
BP	GO:0019646	aerobic electron transport chain	22/1728	55/20597	1.58983e-10	4.02758e-08	3.7375e-08	ndufb6/ndufa10/ndufb9/cox5aa/uqcrq/ndufa8/ndufs2/ndufv2/ndufs8a/ndufv1/ndufa7/uqcrfs1/ndufs6/ndufb8/sdhb/uqcrb/cox6a2/prkn/cox5ab/cox5b2/sdhda/cox4i2	22
BP	GO:0061061	muscle structure development	80/1728	459/20597	2.42601e-10	5.46813e-08	5.0743e-08	cmlc1/mybpc3/pdlim1/pygmb/pdlim3b/tfpi2/lrrc39/myh6/cav3/sgcd/smyd1b/rbm24a/pgam2/myl7/fbxo32/ttn.1/lamb1a/lama4/pdlim5b/tnnt1/dmd/vcla/synpo2la/gjd6/atoh8/homer1b/popdc2/lurap1/asb2b/myl9a/chchd10/klf2a/b3galnt2/rbpms2a/nr2f1a/rbpms2b/myod1/tmod2/crppa/acta1b/bves/pdlim3a/myo18aa/klf2b/ldb3a/ldb3b/spry4/tnnt3b/nrap/fer1l6/meox1/mybpc1/dusp27/myl9b/bag3/acta1a/smyd3/col6a4a/ryr3/cxcl12a/postnb/my…	80
BP	GO:0016054	organic acid catabolic process	45/1728	194/20597	2.51822e-10	5.46813e-08	5.0743e-08	pck2/npl/acadl/aass/aldh6a1/prodhb/tha1/gcdha/gnpda2/hibch/got2b/echs1/eci1/thnsl2/haao/bckdhb/got2a/acads/aldh4a1/ldhd/etfa/acat1/hoga1/auh/acox1/gcdhb/kyat3.2/phyh/mccc2/hadh/bckdha/afmid/zgc:162816/hsd17b4/qdpra/gldc/gstz1/dao.2/hgd/tdh/lpin1a/arg2/crabp1a/cdo1/pck1	45
BP	GO:0032787	monocarboxylic acid metabolic process	67/1728	360/20597	4.24919e-10	8.6117e-08	7.99146e-08	pck2/hyi/acadl/bpgm/asah1b/ndufab1a/park7/aldoab/hsd17b10/gcdha/aclyb/echs1/eci1/cryl1/thnsl2/haao/ndufab1b/acsl1b/tecrb/ptgr1.1/acads/eci2/ldhd/etfa/idh2/pgam2/me3/acat1/hoga1/me1/alkbh7/auh/acbd7/acox1/gcdhb/lipg/acsbg2/phyh/hadh/mpc1/tigarb/hsd17b8/gpib/acsl1a/ptgr2/hsd17b4/gatm/ephx5/acot11b/acsf2/pparaa/aldob/pfkma/mlsl/lpl/lipia/elovl6/slc27a2a/gamt/lpin1a/fads2/pkmb/echdc3/crabp1a/pck1/rbp…	67
BP	GO:0030239	myofibril assembly	31/1728	107/20597	4.80822e-10	8.97894e-08	8.33226e-08	cmlc1/tfpi2/lrrc39/myh6/cav3/smyd1b/rbm24a/myl7/ttn.1/tnnt1/dmd/vcla/gjd6/asb2b/myl9a/chchd10/tmod2/bves/myo18aa/tnnt3b/nrap/dusp27/myl9b/cxcl12a/unc45b/capn3b/mef2ca/tcap/cryabb/megf10/hsp90aa1.1	31
BP	GO:0046395	carboxylic acid catabolic process	44/1728	191/20597	5.02112e-10	8.97894e-08	8.33226e-08	pck2/npl/acadl/aass/aldh6a1/prodhb/tha1/gcdha/gnpda2/hibch/got2b/echs1/eci1/haao/bckdhb/got2a/acads/aldh4a1/ldhd/etfa/acat1/hoga1/auh/acox1/gcdhb/kyat3.2/phyh/mccc2/hadh/bckdha/afmid/zgc:162816/hsd17b4/qdpra/gldc/gstz1/dao.2/hgd/tdh/lpin1a/arg2/crabp1a/cdo1/pck1	44
BP	GO:0010927	cellular component assembly involved in morphogenesis	32/1728	114/20597	6.1709e-10	1.0422e-07	9.67135e-08	cmlc1/tfpi2/lrrc39/myh6/cav3/smyd1b/rbm24a/myl7/ttn.1/tnnt1/dmd/vcla/gjd6/asb2b/myl9a/chchd10/tenm4/tmod2/bves/myo18aa/tnnt3b/nrap/dusp27/myl9b/cxcl12a/unc45b/capn3b/mef2ca/tcap/cryabb/megf10/hsp90aa1.1	32
BP	GO:0031032	actomyosin structure organization	39/1728	162/20597	1.24374e-09	1.92602e-07	1.7873e-07	cmlc1/tfpi2/tesk1b/lrrc39/rhoab/myh6/cav3/smyd1b/rbm24a/myl7/ttn.1/cnn3b/cdc42bpab/tnnt1/dmd/vcla/gjd6/asb2b/myl9a/chchd10/rock2a/tmod2/ect2/bves/myo18aa/tnnt3b/nrap/epb41l3b/dusp27/myl9b/rac3b/cxcl12a/unc45b/capn3b/mef2ca/tcap/cryabb/megf10/hsp90aa1.1	39
BP	GO:0055002	striated muscle cell development	32/1728	117/20597	1.26712e-09	1.92602e-07	1.7873e-07	cmlc1/tfpi2/lrrc39/myh6/cav3/smyd1b/rbm24a/myl7/ttn.1/tnnt1/dmd/vcla/gjd6/asb2b/myl9a/chchd10/myod1/tmod2/bves/myo18aa/tnnt3b/nrap/dusp27/myl9b/cxcl12a/unc45b/capn3b/mef2ca/tcap/cryabb/megf10/hsp90aa1.1	32
BP	GO:0006575	cellular modified amino acid metabolic process	35/1728	141/20597	3.66182e-09	5.30091e-07	4.91913e-07	slc27a1a/ethe1/ckma/ckmt2b/acadl/gdap1/gstk1/gnmt/ckmb/oplah/ckbb/clic2/chac1/ckmt2a/slc27a1b/gsta.1/mthfs/zgc:154046/dio1/kyat1/gstp1.2/gatm/aldh9a1a.1/gstz1/zgc:153031/gstk4/gstm.3/gamt/gsto1/ckmt1/gstt2/ggact.2/bhmt/crym/ggact.1	35
BP	GO:0055001	muscle cell development	49/1728	244/20597	7.41025e-09	1.02396e-06	9.50214e-07	cmlc1/pygmb/tfpi2/lrrc39/myh6/cav3/smyd1b/rbm24a/myl7/ttn.1/tnnt1/dmd/vcla/gjd6/asb2b/myl9a/chchd10/b3galnt2/myod1/tmod2/crppa/acta1b/bves/myo18aa/spry4/tnnt3b/nrap/meox1/mybpc1/dusp27/myl9b/acta1a/ryr3/cxcl12a/rbfox1l/myog/unc45b/si:dkey-238i5.2/jam2a/col6a2/actn3b/capn3b/mef2ca/tcap/alpk3b/cryabb/cavin4b/megf10/hsp90aa1.1	49
BP	GO:0051146	striated muscle cell differentiation	48/1728	239/20597	1.0485e-08	1.38584e-06	1.28603e-06	cmlc1/pygmb/tfpi2/lrrc39/myh6/cav3/smyd1b/rbm24a/pgam2/myl7/ttn.1/tnnt1/dmd/vcla/gjd6/popdc2/asb2b/myl9a/chchd10/nr2f1a/myod1/tmod2/acta1b/bves/myo18aa/spry4/tnnt3b/nrap/mybpc1/dusp27/myl9b/acta1a/ryr3/cxcl12a/rbfox1l/myog/tbx1/unc45b/jam2a/capn3b/mef2ca/tcap/dab2/alpk3b/cryabb/cavin4b/megf10/hsp90aa1.1	48
BP	GO:0042692	muscle cell differentiation	56/1728	304/20597	1.66431e-08	2.10813e-06	1.9563e-06	cmlc1/pygmb/tfpi2/lrrc39/myh6/cav3/smyd1b/rbm24a/pgam2/myl7/ttn.1/tnnt1/dmd/vcla/gjd6/popdc2/asb2b/myl9a/chchd10/b3galnt2/rbpms2a/nr2f1a/rbpms2b/myod1/tmod2/crppa/acta1b/bves/myo18aa/spry4/tnnt3b/nrap/meox1/mybpc1/dusp27/myl9b/acta1a/ryr3/cxcl12a/rbfox1l/myog/tbx1/unc45b/si:dkey-238i5.2/jam2a/col6a2/actn3b/capn3b/mef2ca/tcap/dab2/alpk3b/cryabb/cavin4b/megf10/hsp90aa1.1	56
BP	GO:0044282	small molecule catabolic process	52/1728	278/20597	3.181e-08	3.8681e-06	3.58951e-06	galm/pck2/npl/acadl/aass/aldh6a1/prodhb/tha1/gcdha/gnpda2/hibch/got2b/echs1/eci1/tkfc/thnsl2/haao/bckdhb/got2a/acads/aldh4a1/ldhd/etfa/rbks/acat1/hoga1/auh/acox1/gcdhb/kyat3.2/esd/phyh/mccc2/hadh/bckdha/afmid/zgc:162816/hsd17b4/qdpra/gldc/gstz1/zgc:77938/pfkma/dao.2/hgd/tdh/lpin1a/adh8a/arg2/crabp1a/cdo1/pck1	52
BP	GO:0006120	mitochondrial electron transport, NADH to ubiquinone	12/1728	23/20597	6.59262e-08	7.70829e-06	7.15313e-06	ndufb6/ndufa10/ndufb9/ndufa8/ndufs2/ndufv2/ndufs8a/ndufv1/ndufa7/ndufs6/ndufb8/prkn	12
BP	GO:0033108	mitochondrial respiratory chain complex assembly	20/1728	63/20597	1.06824e-07	1.15115e-05	1.06825e-05	cox17/samm50/ndufs5/ndufs7/cox19/coa4/cox16/ttc19/cox20/ndufa11/ndufs8a/ndufaf5/uqcc1/sdhaf4/smim20/sdhaf3/si:ch211-68a17.7/coa3b/ndufaf6/samm50l	20
BP	GO:0006631	fatty acid metabolic process	44/1728	226/20597	1.09292e-07	1.15115e-05	1.06825e-05	pck2/acadl/asah1b/ndufab1a/hsd17b10/gcdha/aclyb/echs1/eci1/cryl1/thnsl2/ndufab1b/acsl1b/tecrb/ptgr1.1/acads/eci2/etfa/acat1/alkbh7/auh/acbd7/acox1/gcdhb/lipg/acsbg2/phyh/hadh/hsd17b8/acsl1a/ptgr2/hsd17b4/ephx5/acot11b/acsf2/pparaa/lpl/lipia/elovl6/lpin1a/fads2/echdc3/pck1/scd	44
BP	GO:0003015	heart process	40/1728	196/20597	1.09814e-07	1.15115e-05	1.06825e-05	cmlc1/tafazzin/mybpc3/crip2/rnf207b/lrrc39/myh6/casq2/sgcd/smyd1b/vegfaa/myl7/fbxo32/tnni1b/scn4ba/ank2b/lims2/slc2a12/vcla/popdc2/sgcg/adrb1/bves/crip1/flt1/bag3/acta2/adra1bb/tnni1d/rbfox1l/tnnc1b/adrb2b/kcne4/rbfox1/adra1d/tcap/cryabb/fbxl22/hcn4/kcnk3b	40
BP	GO:0060047	heart contraction	39/1728	191/20597	1.55347e-07	1.57419e-05	1.46081e-05	cmlc1/tafazzin/mybpc3/crip2/rnf207b/lrrc39/myh6/casq2/sgcd/smyd1b/vegfaa/myl7/fbxo32/tnni1b/scn4ba/ank2b/lims2/slc2a12/vcla/popdc2/sgcg/adrb1/bves/crip1/flt1/bag3/acta2/adra1bb/tnni1d/tnnc1b/adrb2b/kcne4/rbfox1/adra1d/tcap/cryabb/fbxl22/hcn4/kcnk3b	39
BP	GO:0048738	cardiac muscle tissue development	28/1728	118/20597	3.57112e-07	3.31611e-05	3.07727e-05	cmlc1/mybpc3/lrrc39/cav1/myh6/sgcd/smyd1b/rbm24a/myl7/fbxo32/synpo2la/gjd6/asb2b/klf2a/sgcg/nr2f1a/klf2b/nrap/fer1l6/npr2/rbfox1l/tbx1/unc45b/mef2ca/tcap/dab2/alpk3b/npr3	28
BP	GO:0030198	extracellular matrix organization	39/1728	197/20597	3.6146e-07	3.31611e-05	3.07727e-05	fbln2/itga5/loxl1/crtap/vit/col1a1b/lamb1a/lama4/mmp14a/col16a1/ecm2/lamb1b/loxl3b/postna/sulf2a/col6a4a/col1a1a/postnb/dpt/si:dkey-6n6.1/loxl4/col1a2/serpinh1b/adamts2a/cpamd8/fibpb/ndnf/loxl2b/mmp2/colq/col18a1b/fbln5/col8a1b/tmeff2a/abi3bpb/mia/lum/adamtsl2/loxl3a	39
BP	GO:0043062	extracellular structure organization	39/1728	197/20597	3.6146e-07	3.31611e-05	3.07727e-05	fbln2/itga5/loxl1/crtap/vit/col1a1b/lamb1a/lama4/mmp14a/col16a1/ecm2/lamb1b/loxl3b/postna/sulf2a/col6a4a/col1a1a/postnb/dpt/si:dkey-6n6.1/loxl4/col1a2/serpinh1b/adamts2a/cpamd8/fibpb/ndnf/loxl2b/mmp2/colq/col18a1b/fbln5/col8a1b/tmeff2a/abi3bpb/mia/lum/adamtsl2/loxl3a	39
BP	GO:0015986	proton motive force-driven ATP synthesis	12/1728	26/20597	3.7088e-07	3.31611e-05	3.07727e-05	atp5mc3a/atp5pf/atp5mc3b/atp5mf/atp5f1d/atp5po/atp5mc1/atp5f1c/atp5pd/si:ch211-140m22.7/si:dkey-22n8.3/ATP8	12
BP	GO:0060537	muscle tissue development	49/1728	276/20597	4.09185e-07	3.49813e-05	3.24619e-05	cmlc1/mybpc3/pygmb/lrrc39/cav1/myh6/sgcd/smyd1b/rbm24a/myl7/fbxo32/ttn.1/dmd/synpo2la/gjd6/atoh8/popdc2/asb2b/klf2a/sgcg/nr2f1a/myod1/acta1b/bves/myo18aa/klf2b/ldb3a/spry4/nrap/fer1l6/mybpc1/npr2/bag3/acta1a/ryr3/mylpfa/rbfox1l/myog/col6a1/tbx1/unc45b/jam2a/mef2ca/tcap/dab2/alpk3b/cryabb/cavin4b/npr3	49
BP	GO:0045229	external encapsulating structure organization	39/1728	198/20597	4.14253e-07	3.49813e-05	3.24619e-05	fbln2/itga5/loxl1/crtap/vit/col1a1b/lamb1a/lama4/mmp14a/col16a1/ecm2/lamb1b/loxl3b/postna/sulf2a/col6a4a/col1a1a/postnb/dpt/si:dkey-6n6.1/loxl4/col1a2/serpinh1b/adamts2a/cpamd8/fibpb/ndnf/loxl2b/mmp2/colq/col18a1b/fbln5/col8a1b/tmeff2a/abi3bpb/mia/lum/adamtsl2/loxl3a	39
BP	GO:0014706	striated muscle tissue development	28/1728	122/20597	7.39626e-07	6.07692e-05	5.63925e-05	cmlc1/mybpc3/lrrc39/cav1/myh6/sgcd/smyd1b/rbm24a/myl7/fbxo32/synpo2la/gjd6/asb2b/klf2a/sgcg/nr2f1a/klf2b/nrap/fer1l6/npr2/rbfox1l/tbx1/unc45b/mef2ca/tcap/dab2/alpk3b/npr3	28
BP	GO:0006979	response to oxidative stress	24/1728	98/20597	1.30951e-06	0.00010476	9.72153e-05	sod1/prdx2/cry1a/sirt2/sod2/park7/ndufa12/gpx4b/ppifb/si:ch1073-358c10.1/prdx3/gpx4a/prkn/impact/romo1/sesn3/per2/gpx8/ndufa6/bco2l/msrb3/sesn1/gpx7/per1a	24
BP	GO:0006754	ATP biosynthetic process	13/1728	34/20597	1.68629e-06	0.000131444	0.000121977	atp5mc3a/atp5pf/atp5mc3b/atp5mf/mrpl24/atp5f1d/atp5po/atp5mc1/atp5f1c/atp5pd/si:ch211-140m22.7/si:dkey-22n8.3/ATP8	13
BP	GO:1901605	alpha-amino acid metabolic process	36/1728	186/20597	1.75349e-06	0.000132808	0.000123243	slc7a7/bcat2/got1/aass/mpst/gnmt/aldh6a1/psph/prodhb/tha1/hibch/got2b/thnsl2/haao/got2a/aldh4a1/nit2/dglucy/kyat3.2/apip/mccc2/ctps1b/afmid/kyat1/zgc:162816/asl/qdpra/gldc/gstz1/zgc:153031/dao.2/hgd/tdh/arg2/cdo1/bhmt	36
BP	GO:0007517	muscle organ development	43/1728	241/20597	1.79116e-06	0.000132808	0.000123243	mybpc3/pygmb/lrrc39/smyd1b/rbm24a/fbxo32/ttn.1/lamb1a/lama4/dmd/synpo2la/atoh8/popdc2/lurap1/klf2a/myod1/acta1b/bves/myo18aa/klf2b/ldb3a/spry4/fer1l6/mybpc1/bag3/acta1a/smyd3/col6a4a/ryr3/postnb/mylpfa/rbfox1l/myog/col6a1/tbx1/unc45b/jam2a/col6a2/tcap/cryabb/cavin4b/megf10/hsp90aa1.1	43
BP	GO:0003013	circulatory system process	54/1728	332/20597	1.85251e-06	0.000134086	0.000124429	cmlc1/tafazzin/mybpc3/crip2/rnf207b/lrrc39/myh6/erap1a/casq2/sgcd/smyd1b/vegfaa/emp2/myl7/fbxo32/tnni1b/scn4ba/ank2b/lims2/slc2a12/vcla/popdc2/sgcg/plvapb/ednrbb/adrb1/bves/prcp/crip1/flt1/ednrab/bag3/abraa/acta2/adra1bb/tnni1d/rbfox1l/mfsd2ab/tnnc1b/adrb2b/kcne4/vegfd/rbfox1/adra1d/tcap/cryabb/fbxl22/plvapa/pitx2/urp1/npr3/agtr1b/hcn4/kcnk3b	54
BP	GO:0043648	dicarboxylic acid metabolic process	16/1728	52/20597	3.15882e-06	0.000223321	0.000207237	mdh2/got1/fh/got2b/haao/sdhaf3/mrps36/got2a/aldh4a1/me3/nit2/me1/dglucy/mdh1aa/mdh1ab/zgc:153031	16
BP	GO:0000302	response to reactive oxygen species	12/1728	31/20597	3.64338e-06	0.000251725	0.000233595	sod1/prdx2/cry1a/sod2/park7/ppifb/impact/romo1/sesn3/per2/sesn1/per1a	12
BP	GO:0072329	monocarboxylic acid catabolic process	19/1728	71/20597	4.01151e-06	0.000271	0.000251482	pck2/acadl/gcdha/echs1/eci1/acads/ldhd/etfa/acat1/hoga1/auh/acox1/gcdhb/phyh/hadh/hsd17b4/lpin1a/crabp1a/pck1	19
BP	GO:0008015	blood circulation	52/1728	324/20597	4.25047e-06	0.000280901	0.00026067	cmlc1/tafazzin/mybpc3/crip2/rnf207b/lrrc39/myh6/erap1a/casq2/sgcd/smyd1b/vegfaa/emp2/myl7/fbxo32/tnni1b/scn4ba/ank2b/lims2/slc2a12/vcla/popdc2/sgcg/plvapb/ednrbb/adrb1/bves/prcp/crip1/flt1/ednrab/bag3/abraa/acta2/adra1bb/tnni1d/tnnc1b/adrb2b/kcne4/vegfd/rbfox1/adra1d/tcap/cryabb/fbxl22/plvapa/pitx2/urp1/npr3/agtr1b/hcn4/kcnk3b	52
BP	GO:0042398	cellular modified amino acid biosynthetic process	13/1728	37/20597	5.0965e-06	0.000322778	0.000299531	slc27a1a/ckma/ckmt2b/ckmb/ckbb/ckmt2a/slc27a1b/mthfs/gatm/aldh9a1a.1/zgc:153031/gamt/ckmt1	13
BP	GO:0042752	regulation of circadian rhythm	13/1728	37/20597	5.0965e-06	0.000322778	0.000299531	cry1a/cry1b/per2/cipca/cry5/ppp1cbl/cry2/cipcb/per1b/si:ch211-132b12.7/per3/per1a/nr1d1	13
BP	GO:0032922	circadian regulation of gene expression	16/1728	54/20597	5.47276e-06	0.000339534	0.00031508	cry1a/nr1d2a/cry1b/per2/nfil3-6/cry5/ppp1cbl/cry2/nocta/bhlhe41/bhlhe40/per1b/per3/ciarta/per1a/nr1d1	16
BP	GO:1990542	mitochondrial transmembrane transport	20/1728	82/20597	1.04536e-05	0.000635581	0.000589805	slc25a55a/timm21/pam16/smdt1b/mpc2a/dnajc19/zgc:165532/dnajc15/micu3b/chchd4b/micu3a/romo1/sfxn4/ucp2/mpc1/mpc2b/slc25a55b/ucp3/slc25a33/sfxn5b	20
BP	GO:0043153	entrainment of circadian clock by photoperiod	8/1728	16/20597	1.68237e-05	0.00100283	0.000930601	cry1a/cry1b/per2/cry5/cry2/per1b/per3/per1a	8
BP	GO:1901606	alpha-amino acid catabolic process	22/1728	99/20597	1.90231e-05	0.00110413	0.00102461	aass/aldh6a1/prodhb/tha1/hibch/got2b/thnsl2/haao/got2a/aldh4a1/kyat3.2/mccc2/afmid/zgc:162816/qdpra/gldc/gstz1/dao.2/hgd/tdh/arg2/cdo1	22
BP	GO:0009145	purine nucleoside triphosphate biosynthetic process	14/1728	47/20597	1.96128e-05	0.00110413	0.00102461	atp5mc3a/atp5pf/atp5mc3b/atp5mf/mrpl24/atp5f1d/atp5po/atp5mc1/atp5f1c/atp5pd/si:ch211-140m22.7/nme2b.2/si:dkey-22n8.3/ATP8	14
BP	GO:0009206	purine ribonucleoside triphosphate biosynthetic process	14/1728	47/20597	1.96128e-05	0.00110413	0.00102461	atp5mc3a/atp5pf/atp5mc3b/atp5mf/mrpl24/atp5f1d/atp5po/atp5mc1/atp5f1c/atp5pd/si:ch211-140m22.7/nme2b.2/si:dkey-22n8.3/ATP8	14
BP	GO:0007007	inner mitochondrial membrane organization	11/1728	31/20597	2.45056e-05	0.00135449	0.00125694	tafazzin/samm50/immt/chchd3a/chchd3b/micos13/chchd6b/romo1/apooa/si:dkey-82o10.4/samm50l	11
BP	GO:1901661	quinone metabolic process	10/1728	26/20597	2.55227e-05	0.00138552	0.00128573	ndufa9b/coq7/coq3/coq9/ndufa9a/coq6/coq2/vkorc1/coq10b/si:ch73-141c7.1	10
BP	GO:0009649	entrainment of circadian clock	8/1728	17/20597	2.94374e-05	0.00154292	0.0014318	cry1a/cry1b/per2/cry5/cry2/per1b/per3/per1a	8
BP	GO:0055003	cardiac myofibril assembly	8/1728	17/20597	2.94374e-05	0.00154292	0.0014318	cmlc1/myh6/smyd1b/myl7/gjd6/asb2b/nrap/tcap	8
BP	GO:0009062	fatty acid catabolic process	16/1728	61/20597	2.99588e-05	0.00154364	0.00143246	pck2/acadl/gcdha/echs1/eci1/acads/etfa/acat1/auh/acox1/gcdhb/phyh/hadh/hsd17b4/lpin1a/pck1	16
BP	GO:0017004	cytochrome complex assembly	11/1728	32/20597	3.45211e-05	0.00174907	0.0016231	cox17/cox19/coa4/cox16/ttc19/cox20/uqcc1/smim20/si:ch211-68a17.7/coa3b/coa6	11
BP	GO:0010563	negative regulation of phosphorus metabolic process	22/1728	104/20597	4.26657e-05	0.002092	0.00194133	slc27a1a/si:dkey-7n6.2/cav1/rasip1/akt1s1/dtnbp1a/smad6a/klhl31/slc27a1b/prkn/impact/tigarb/deptor/spry4/cdk5rap1/ensaa/smcr8b/ppp4r4/cadm4/camk2n1a/cdkn1ca/pik3ip1	22
BP	GO:0045936	negative regulation of phosphate metabolic process	22/1728	104/20597	4.26657e-05	0.002092	0.00194133	slc27a1a/si:dkey-7n6.2/cav1/rasip1/akt1s1/dtnbp1a/smad6a/klhl31/slc27a1b/prkn/impact/tigarb/deptor/spry4/cdk5rap1/ensaa/smcr8b/ppp4r4/cadm4/camk2n1a/cdkn1ca/pik3ip1	22
BP	GO:0044283	small molecule biosynthetic process	56/1728	388/20597	4.45648e-05	0.00215043	0.00199555	pck2/bcat2/got1/aass/gnmt/sirt5/ndufab1a/psph/park7/tha1/aclyb/thnsl2/ndufa9b/haao/ndufab1b/tecrb/mvda/coq7/coq3/ip6k1/coq9/ndufa9a/lipg/apip/acsbg2/coq6/coq2/rfk/insig1/hsd17b8/gpib/amd1/pdxka/asl/hsd17b3/qdpra/ip6k2a/gatm/fbp1a/pcbd1/cyp27a1.4/adka/zgc:153031/lpl/lipia/elovl6/slc27a2a/gamt/coq10b/fads2/si:ch73-141c7.1/cdo1/pck1/bhmt/rbp1.1/scd	56
BP	GO:0007623	circadian rhythm	23/1728	112/20597	4.72764e-05	0.00221108	0.00205183	cry1a/nr1d2a/dbpb/cry1b/per2/cipca/nfil3-6/cry5/ppp1cbl/cry2/nocta/bhlhe41/cipcb/bhlhe40/nr0b2a/camk1gb/per1b/si:ch211-132b12.7/per3/dbpa/ciarta/per1a/nr1d1	23
BP	GO:0009063	cellular amino acid catabolic process	23/1728	112/20597	4.72764e-05	0.00221108	0.00205183	aass/aldh6a1/prodhb/tha1/hibch/got2b/haao/bckdhb/got2a/aldh4a1/kyat3.2/mccc2/bckdha/afmid/zgc:162816/qdpra/gldc/gstz1/dao.2/hgd/tdh/arg2/cdo1	23
BP	GO:0042180	cellular ketone metabolic process	20/1728	91/20597	5.29841e-05	0.00231165	0.00214516	slc7a7/sirt5/park7/hsd11b2/ndufa9b/coq7/etfa/coq3/coq9/ndufa9a/kyat3.2/coq6/coq2/afmid/kyat1/vkorc1/hsd17b3/pparaa/coq10b/si:ch73-141c7.1	20
BP	GO:0009205	purine ribonucleoside triphosphate metabolic process	14/1728	51/20597	5.39422e-05	0.00231165	0.00214516	atp5mc3a/atp5pf/atp5mc3b/atp5mf/mrpl24/atp5f1d/atp5po/atp5mc1/atp5f1c/atp5pd/si:ch211-140m22.7/nme2b.2/si:dkey-22n8.3/ATP8	14
BP	GO:0006599	phosphagen metabolic process	6/1728	10/20597	5.39891e-05	0.00231165	0.00214516	ckma/ckmt2b/ckmb/ckbb/ckmt2a/ckmt1	6
BP	GO:0006603	phosphocreatine metabolic process	6/1728	10/20597	5.39891e-05	0.00231165	0.00214516	ckma/ckmt2b/ckmb/ckbb/ckmt2a/ckmt1	6
BP	GO:0042396	phosphagen biosynthetic process	6/1728	10/20597	5.39891e-05	0.00231165	0.00214516	ckma/ckmt2b/ckmb/ckbb/ckmt2a/ckmt1	6
BP	GO:0046314	phosphocreatine biosynthetic process	6/1728	10/20597	5.39891e-05	0.00231165	0.00214516	ckma/ckmt2b/ckmb/ckbb/ckmt2a/ckmt1	6
BP	GO:0030199	collagen fibril organization	10/1728	29/20597	7.6184e-05	0.0032116	0.00298029	loxl1/crtap/loxl3b/dpt/loxl4/serpinh1b/cpamd8/loxl2b/lum/loxl3a	10
BP	GO:0009201	ribonucleoside triphosphate biosynthetic process	15/1728	59/20597	7.79795e-05	0.0032116	0.00298029	atp5mc3a/atp5pf/atp5mc3b/atp5mf/mrpl24/atp5f1d/atp5po/atp5mc1/atp5f1c/atp5pd/ctps1b/si:ch211-140m22.7/nme2b.2/si:dkey-22n8.3/ATP8	15
BP	GO:0006942	regulation of striated muscle contraction	8/1728	19/20597	7.85571e-05	0.0032116	0.00298029	rnf207b/atp2a1/casq1b/casq2/ank2b/tnnt3b/adra1bb/fbxl22	8
BP	GO:0006743	ubiquinone metabolic process	9/1728	24/20597	8.24028e-05	0.0032116	0.00298029	ndufa9b/coq7/coq3/coq9/ndufa9a/coq6/coq2/coq10b/si:ch73-141c7.1	9
BP	GO:0006744	ubiquinone biosynthetic process	9/1728	24/20597	8.24028e-05	0.0032116	0.00298029	ndufa9b/coq7/coq3/coq9/ndufa9a/coq6/coq2/coq10b/si:ch73-141c7.1	9
BP	GO:0014866	skeletal myofibril assembly	9/1728	24/20597	8.24028e-05	0.0032116	0.00298029	smyd1b/ttn.1/chchd10/bves/myo18aa/dusp27/mef2ca/tcap/hsp90aa1.1	9
BP	GO:1901663	quinone biosynthetic process	9/1728	24/20597	8.24028e-05	0.0032116	0.00298029	ndufa9b/coq7/coq3/coq9/ndufa9a/coq6/coq2/coq10b/si:ch73-141c7.1	9
BP	GO:0009144	purine nucleoside triphosphate metabolic process	14/1728	53/20597	8.55454e-05	0.00329187	0.00305479	atp5mc3a/atp5pf/atp5mc3b/atp5mf/mrpl24/atp5f1d/atp5po/atp5mc1/atp5f1c/atp5pd/si:ch211-140m22.7/nme2b.2/si:dkey-22n8.3/ATP8	14
BP	GO:0042326	negative regulation of phosphorylation	18/1728	81/20597	0.000106014	0.00402854	0.00373839	si:dkey-7n6.2/cav1/rasip1/akt1s1/dtnbp1a/smad6a/klhl31/prkn/impact/tigarb/deptor/spry4/cdk5rap1/smcr8b/cadm4/camk2n1a/cdkn1ca/pik3ip1	18
BP	GO:0042181	ketone biosynthetic process	11/1728	36/20597	0.000117475	0.00440896	0.00409141	sirt5/ndufa9b/coq7/coq3/coq9/ndufa9a/coq6/coq2/hsd17b3/coq10b/si:ch73-141c7.1	11
BP	GO:0006635	fatty acid beta-oxidation	12/1728	42/20597	0.000119681	0.00443695	0.00411739	acadl/gcdha/echs1/eci1/acads/etfa/acat1/auh/acox1/gcdhb/hadh/hsd17b4	12
BP	GO:0006081	cellular aldehyde metabolic process	13/1728	49/20597	0.000144882	0.00530652	0.00492433	hyi/park7/idh2/hoga1/esd/dhrs13l1/bco2l/pdxka/aldh9a1a.1/zgc:77938/mlsl/bco2a/adh8a	13
BP	GO:0006520	cellular amino acid metabolic process	41/1728	270/20597	0.000148992	0.0053921	0.00500374	slc7a7/tars3/bcat2/got1/aass/mpst/gnmt/aldh6a1/psph/prodhb/tha1/hibch/got2b/thnsl2/haao/bckdhb/got2a/dbt/aldh4a1/nit2/dglucy/kyat3.2/apip/mccc2/ctps1b/bckdha/afmid/kyat1/zgc:162816/dars2/asl/qdpra/gldc/gstz1/zgc:153031/dao.2/hgd/tdh/arg2/cdo1/bhmt	41
BP	GO:0070482	response to oxygen levels	20/1728	98/20597	0.000157399	0.00562935	0.00522391	egln1b/vegfab/sirt2/ddit3/atp6v0d1/vegfaa/epas1b/ppiab/hif1al/epas1a/ndufa9a/mmp14a/lipf/igfbp1a/vhl/cpeb1b/gucy1b1/vegfd/loxl2b/mmp2	20
BP	GO:0009628	response to abiotic stimulus	59/1728	435/20597	0.000164414	0.00581184	0.00539325	slc27a1a/egln1b/vegfab/cry1a/sirt2/tefa/ddit3/parietopsin/hsp90aa1.2/atp2a1/atp6v0d1/aurkb/dclk2a/pigk/eml1/vegfaa/trpa1a/epas1b/ppiab/hif1al/nabp1a/ddb2/lamb1a/slc27a1b/epas1a/ndufa9a/prkn/impact/ctsk/mmp14a/lipf/cry1b/per2/xpa/ucp2/cry5/crip1/igfbp1a/vhl/hspb2/cpeb1b/cry2/rgrb/cib2/gucy1b1/col1a2/bhlhe41/nupr1b/vegfd/opn3/loxl2b/per1b/mmp2/tcap/trpm1a/ucp3/per3/per1a/hsp90aa1.1	59
BP	GO:0034614	cellular response to reactive oxygen species	7/1728	16/20597	0.000167667	0.00585871	0.00543676	sod1/prdx2/sod2/park7/ppifb/impact/romo1	7
BP	GO:0009199	ribonucleoside triphosphate metabolic process	15/1728	63/20597	0.000173461	0.00598452	0.0055535	atp5mc3a/atp5pf/atp5mc3b/atp5mf/mrpl24/atp5f1d/atp5po/atp5mc1/atp5f1c/atp5pd/ctps1b/si:ch211-140m22.7/nme2b.2/si:dkey-22n8.3/ATP8	15
BP	GO:0006790	sulfur compound metabolic process	41/1728	272/20597	0.000175205	0.00598452	0.0055535	ethe1/gdap1/aass/gstk1/mpst/gnmt/nfu1/sult1st1/gcdha/glrx5/aclyb/oplah/zgc:110319/mcee/acsl1b/mvda/clic2/chac1/gsta.1/gcdhb/apip/acot9.2/amd1/acsl1a/mat1a/iscub/isca2/gstp1.2/chst1/acot11b/gstz1/sult1st6/gstk4/elovl6/gstm.3/ndnf/gsto1/chpfb/gstt2/cdo1/bhmt	41
BP	GO:0060538	skeletal muscle organ development	30/1728	178/20597	0.000179331	0.00605739	0.00562113	pygmb/smyd1b/rbm24a/ttn.1/lama4/dmd/synpo2la/atoh8/popdc2/myod1/acta1b/bves/myo18aa/ldb3a/spry4/fer1l6/mybpc1/bag3/acta1a/smyd3/ryr3/postnb/mylpfa/rbfox1l/myog/col6a1/unc45b/jam2a/cryabb/cavin4b	30
BP	GO:0009410	response to xenobiotic stimulus	21/1728	107/20597	0.000194333	0.00649201	0.00602444	sod1/sult1st1/esr1/tiparp/ufd1l/cyp2p10/zgc:153372/cyp2v1/aldh2.2/as3mt/cyp2p7/zgc:77439/gstp1.2/nqo1/cyp2r1/cyp1a/cyp2p6/cyp2ad3/adh8a/cyp2ad6/cyp2n13	21
BP	GO:0043567	regulation of insulin-like growth factor receptor signaling pathway	6/1728	12/20597	0.000204945	0.0067721	0.00628436	igfbp3/igfbp6b/igfbp1a/igfbp5b/igfbp1b/igfbp2a	6
BP	GO:0071466	cellular response to xenobiotic stimulus	19/1728	93/20597	0.000224193	0.00732846	0.00680064	sult1st1/tiparp/ufd1l/cyp2p10/zgc:153372/cyp2v1/aldh2.2/as3mt/cyp2p7/zgc:77439/gstp1.2/nqo1/cyp2r1/cyp1a/cyp2p6/cyp2ad3/adh8a/cyp2ad6/cyp2n13	19
BP	GO:0031589	cell-substrate adhesion	26/1728	148/20597	0.000240291	0.00776241	0.00720334	epdr1/itga5/nid1a/vegfaa/vit/lamb1a/lama4/lims2/parvab/lurap1/sorbs3/ecm2/si:ch211-176g6.2/itgb1b.2/bves/myo18aa/lamb1b/epdl1/si:dkey-6n6.1/lamc3/si:ch73-181m17.1/itgbl1/tmeff2a/abi3bpb/itga8/itgae.1	26
BP	GO:0055007	cardiac muscle cell differentiation	14/1728	58/20597	0.000242575	0.00776241	0.00720334	cmlc1/myh6/smyd1b/myl7/gjd6/asb2b/nr2f1a/nrap/rbfox1l/tbx1/mef2ca/tcap/dab2/alpk3b	14
BP	GO:0045214	sarcomere organization	12/1728	45/20597	0.000245823	0.0077844	0.00722375	cmlc1/tfpi2/lrrc39/cav3/smyd1b/rbm24a/myl7/tnnt1/dmd/vcla/tnnt3b/capn3b	12
BP	GO:0009142	nucleoside triphosphate biosynthetic process	16/1728	72/20597	0.000251811	0.00789181	0.00732343	atp5mc3a/atp5pf/atp5mc3b/atp5mf/mrpl24/atp5f1d/atp5po/atp5mc1/atp5f1c/atp5pd/ctps1b/si:ch211-140m22.7/nme2b.2/si:dkey-22n8.3/cmpk2/ATP8	16
BP	GO:0006099	tricarboxylic acid cycle	11/1728	39/20597	0.000259191	0.0080402	0.00746113	mdh2/suclg1/fh/aco2/idh3b/sdhb/idh2/mdh1aa/mdh1ab/sdhda/mlsl	11
BP	GO:0008535	respiratory chain complex IV assembly	8/1728	22/20597	0.000264467	0.008121	0.00753611	cox17/cox19/coa4/cox16/cox20/smim20/coa3b/coa6	8
BP	GO:0009266	response to temperature stimulus	14/1728	59/20597	0.000293783	0.00893099	0.00828776	slc27a1a/hsp90aa1.2/slc27a1b/prkn/per2/ucp2/hspb2/cry2/bhlhe41/nupr1b/per1b/trpm1a/ucp3/hsp90aa1.1	14
BP	GO:0032868	response to insulin	16/1728	73/20597	0.000297721	0.0089611	0.00831571	slc27a1a/pck2/znf106a/tsc2/khk/slc27a1b/cav2/slc2a12/insig1/cpeb1b/pik3r3b/irs2b/lpin1a/rab15/pkmb/pck1	16
BP	GO:0044242	cellular lipid catabolic process	26/1728	151/20597	0.000333009	0.00992498	0.00921016	pck2/acadl/gcdha/echs1/eci1/acads/etfa/acat1/auh/acox1/gcdhb/lipg/phyh/hadh/neu3.5/pnpla3/bco2l/hsd17b4/lpl/bco2a/lipia/lpin1a/enpp2/crabp1a/pck1/neu3.4	26
BP	GO:0006749	glutathione metabolic process	13/1728	53/20597	0.000338403	0.00998783	0.00926848	ethe1/gdap1/gstk1/oplah/clic2/chac1/gsta.1/gstp1.2/gstz1/gstk4/gstm.3/gsto1/gstt2	13
BP	GO:0055006	cardiac cell development	12/1728	47/20597	0.000381689	0.0111571	0.0103535	cmlc1/myh6/smyd1b/myl7/gjd6/asb2b/klf2a/nrap/rbfox1l/mef2ca/tcap/alpk3b	12
BP	GO:0019395	fatty acid oxidation	13/1728	54/20597	0.000411885	0.0118125	0.0109618	acadl/gcdha/echs1/eci1/acads/etfa/acat1/auh/acox1/gcdhb/phyh/hadh/hsd17b4	13
BP	GO:0090257	regulation of muscle system process	13/1728	54/20597	0.000411885	0.0118125	0.0109618	rnf207b/atp2a1/casq1b/casq2/ank2b/tnnt1/dmd/tnnt3b/adra1bb/tnnc1b/adrb2b/fbxl22/tnnc2.2	13
BP	GO:0001666	response to hypoxia	18/1728	90/20597	0.000426477	0.0121167	0.0112441	egln1b/vegfab/sirt2/ddit3/vegfaa/epas1b/ppiab/hif1al/epas1a/ndufa9a/mmp14a/lipf/igfbp1a/vhl/cpeb1b/vegfd/loxl2b/mmp2	18
BP	GO:0001933	negative regulation of protein phosphorylation	16/1728	76/20597	0.000481331	0.0135486	0.0125728	si:dkey-7n6.2/cav1/rasip1/akt1s1/dtnbp1a/smad6a/klhl31/prkn/impact/deptor/spry4/cdk5rap1/smcr8b/cadm4/camk2n1a/cdkn1ca	16
BP	GO:0042594	response to starvation	17/1728	84/20597	0.000527866	0.0147221	0.0136618	map1lc3b/pck2/dap1b/sik2b/impact/map1lc3cl/sesn3/map1lc3a/gabarapl2/prkag2b/prkag3b/bcas3/prkag2a/ulk2/nupr1b/sesn1/pck1	17
BP	GO:0007519	skeletal muscle tissue development	27/1728	164/20597	0.000538594	0.0148614	0.013791	pygmb/smyd1b/rbm24a/ttn.1/dmd/synpo2la/atoh8/popdc2/myod1/acta1b/bves/myo18aa/ldb3a/spry4/fer1l6/mybpc1/bag3/acta1a/ryr3/mylpfa/rbfox1l/myog/col6a1/unc45b/jam2a/cryabb/cavin4b	27
BP	GO:0031667	response to nutrient levels	22/1728	123/20597	0.000542636	0.0148614	0.013791	map1lc3b/pck2/nucb2a/sirt2/bckdhb/dap1b/sik2b/impact/map1lc3cl/sesn3/map1lc3a/gabarapl2/prkag2b/prkag3b/bcas3/cyp2r1/prkag2a/ulk2/nupr1b/sesn1/cd36/pck1	22
BP	GO:0019693	ribose phosphate metabolic process	45/1728	324/20597	0.000560394	0.0150114	0.0139302	nudt5/atp5mc3a/aass/bpgm/atp5pf/atp5mc3b/atp5mf/mrpl24/aldoab/gcdha/aclyb/tkta/atp5f1d/mcee/acsl1b/mvda/ampd2b/pgam2/atp5po/atp5mc1/atp5f1c/atp5pd/gcdhb/nudt7/ctps1b/rfk/nt5e/acot9.2/tigarb/gpib/si:ch211-140m22.7/acsl1a/nme2b.2/npr2/npr1b/pde4ca/si:dkey-22n8.3/acot11b/gucy1b1/adka/aldob/pfkma/elovl6/ATP8/pkmb	45
BP	GO:0006941	striated muscle contraction	16/1728	77/20597	0.000560993	0.0150114	0.0139302	rnf207b/atp2a1/casq1b/casq2/tnni1b/scn4ba/ank2b/tnnt1/tnnt3b/adra1bb/tnni1d/tnnc1b/kcne4/tcap/fbxl22/tnnc2.2	16
BP	GO:0036293	response to decreased oxygen levels	18/1728	92/20597	0.000562927	0.0150114	0.0139302	egln1b/vegfab/sirt2/ddit3/vegfaa/epas1b/ppiab/hif1al/epas1a/ndufa9a/mmp14a/lipf/igfbp1a/vhl/cpeb1b/vegfd/loxl2b/mmp2	18
BP	GO:0006937	regulation of muscle contraction	12/1728	49/20597	0.000576125	0.0152298	0.0141329	rnf207b/atp2a1/casq1b/casq2/ank2b/tnnt1/tnnt3b/adra1bb/tnnc1b/adrb2b/fbxl22/tnnc2.2	12
BP	GO:0009409	response to cold	7/1728	19/20597	0.000589823	0.0154574	0.0143442	slc27a1a/hsp90aa1.2/slc27a1b/per2/ucp2/bhlhe41/ucp3	7
BP	GO:0055013	cardiac muscle cell development	11/1728	43/20597	0.000651147	0.0169187	0.0157002	cmlc1/myh6/smyd1b/myl7/gjd6/asb2b/nrap/rbfox1l/mef2ca/tcap/alpk3b	11
BP	GO:0007006	mitochondrial membrane organization	13/1728	57/20597	0.000718385	0.0181156	0.0168109	tafazzin/samm50/immt/chchd3a/ppifb/chchd3b/micos13/chchd6b/alkbh7/romo1/apooa/si:dkey-82o10.4/samm50l	13
BP	GO:0062197	cellular response to chemical stress	13/1728	57/20597	0.000718385	0.0181156	0.0168109	sod1/prdx2/sirt2/sod2/park7/ppifb/si:ch1073-358c10.1/prdx3/prkn/impact/romo1/bco2l/nupr1b	13
BP	GO:0018158	protein oxidation	5/1728	10/20597	0.000727008	0.0181156	0.0168109	loxl1/loxl3b/loxl4/loxl2b/loxl3a	5
BP	GO:0031034	myosin filament assembly	5/1728	10/20597	0.000727008	0.0181156	0.0168109	smyd1b/ttn.1/mef2ca/tcap/hsp90aa1.1	5
BP	GO:0071688	striated muscle myosin thick filament assembly	5/1728	10/20597	0.000727008	0.0181156	0.0168109	smyd1b/ttn.1/mef2ca/tcap/hsp90aa1.1	5
BP	GO:0009069	serine family amino acid metabolic process	9/1728	31/20597	0.000741939	0.0182785	0.016962	mpst/psph/tha1/thnsl2/zgc:162816/gldc/zgc:153031/dao.2/cdo1	9
BP	GO:0051248	negative regulation of protein metabolic process	47/1728	347/20597	0.00074557	0.0182785	0.016962	serpinb1/nxn/sirt2/eif4ebp1/tfpi2/itm2ba/si:dkey-7n6.2/serpina10a/kng1/malsu1/hhatla/cav1/rasip1/akt1s1/dtnbp1a/cast/smad6a/klhl31/rbm24a/mcl1b/mov10b.2/chac1/prkn/impact/cnot6l/fxr2/otub1b/deptor/serpinh2/spry4/mov10b.1/cpeb1b/cdk5rap1/ensaa/smcr8b/ppp4r4/c4/timp4.3/serpinh1b/itih5/cpamd8/cadm4/camk2n1a/cdkn1ca/ahsg1/itih3a.2/serpinf1	47
BP	GO:0031400	negative regulation of protein modification process	21/1728	118/20597	0.000768021	0.0186783	0.017333	nxn/si:dkey-7n6.2/hhatla/cav1/rasip1/akt1s1/dtnbp1a/smad6a/klhl31/prkn/impact/otub1b/deptor/spry4/cdk5rap1/ensaa/smcr8b/ppp4r4/cadm4/camk2n1a/cdkn1ca	21
BP	GO:0009150	purine ribonucleotide metabolic process	41/1728	293/20597	0.000829248	0.0200072	0.0185663	atp5mc3a/aass/bpgm/atp5pf/atp5mc3b/atp5mf/mrpl24/aldoab/gcdha/aclyb/atp5f1d/mcee/acsl1b/mvda/ampd2b/pgam2/atp5po/atp5mc1/atp5f1c/atp5pd/gcdhb/nudt7/nt5e/acot9.2/tigarb/gpib/si:ch211-140m22.7/acsl1a/nme2b.2/npr2/npr1b/pde4ca/si:dkey-22n8.3/acot11b/gucy1b1/adka/aldob/pfkma/elovl6/ATP8/pkmb	41
BP	GO:0048009	insulin-like growth factor receptor signaling pathway	7/1728	20/20597	0.000842097	0.0201573	0.0187055	igfbp3/igfbp6b/igfbp1a/igfbp5b/pappaa/igfbp1b/igfbp2a	7
BP	GO:0009991	response to extracellular stimulus	22/1728	127/20597	0.000848816	0.0201594	0.0187075	map1lc3b/pck2/nucb2a/sirt2/bckdhb/dap1b/sik2b/impact/map1lc3cl/sesn3/map1lc3a/gabarapl2/prkag2b/prkag3b/bcas3/cyp2r1/prkag2a/ulk2/nupr1b/sesn1/cd36/pck1	22
BP	GO:0044092	negative regulation of molecular function	37/1728	258/20597	0.000921645	0.0217194	0.0201551	serpinb1/atp5if1b/tfpi2/ddit3/si:dkey-7n6.2/serpina10a/kng1/si:ch211-195h23.3/cav1/rasip1/akt1s1/dtnbp1a/cast/mcl1b/deptor/serpinh2/spry4/si:ch211-195h23.3/oaz2b/cdk5rap1/smcr8b/ppp4r4/c4/timp4.3/serpinh1b/itih5/kcne4/cpamd8/camk2n1a/gchfr/nr0b2a/cdkn1ca/pik3ip1/ahsg1/itih3a.2/serpinf1/crhbp	37
BP	GO:0044057	regulation of system process	27/1728	170/20597	0.000948321	0.0221761	0.0205789	tafazzin/mybpc3/rnf207b/atp2a1/casq1b/casq2/vegfaa/emp2/myl7/ank2b/tnnt1/dmd/popdc2/tenm4/adrb1/tnnt3b/flt1/adra1bb/tnnc1b/adrb2b/kcne4/adra1d/fbxl22/tnnc2.2/dlgap3/agtr1b/crhbp	27
BP	GO:0034599	cellular response to oxidative stress	12/1728	52/20597	0.00101894	0.0236457	0.0219427	sod1/prdx2/sirt2/sod2/park7/ppifb/si:ch1073-358c10.1/prdx3/prkn/impact/romo1/bco2l	12
BP	GO:0009259	ribonucleotide metabolic process	43/1728	316/20597	0.00111341	0.0256421	0.0237953	atp5mc3a/aass/bpgm/atp5pf/atp5mc3b/atp5mf/mrpl24/aldoab/gcdha/aclyb/atp5f1d/mcee/acsl1b/mvda/ampd2b/pgam2/atp5po/atp5mc1/atp5f1c/atp5pd/gcdhb/nudt7/ctps1b/rfk/nt5e/acot9.2/tigarb/gpib/si:ch211-140m22.7/acsl1a/nme2b.2/npr2/npr1b/pde4ca/si:dkey-22n8.3/acot11b/gucy1b1/adka/aldob/pfkma/elovl6/ATP8/pkmb	43
BP	GO:0009141	nucleoside triphosphate metabolic process	16/1728	82/20597	0.00115007	0.0262054	0.024318	atp5mc3a/atp5pf/atp5mc3b/atp5mf/mrpl24/atp5f1d/atp5po/atp5mc1/atp5f1c/atp5pd/ctps1b/si:ch211-140m22.7/nme2b.2/si:dkey-22n8.3/cmpk2/ATP8	16
BP	GO:0033617	mitochondrial cytochrome c oxidase assembly	7/1728	21/20597	0.00117235	0.0262054	0.024318	cox17/cox19/coa4/cox16/cox20/smim20/coa3b	7
BP	GO:0097237	cellular response to toxic substance	7/1728	21/20597	0.00117235	0.0262054	0.024318	sod1/prdx2/sod2/park7/esd/zgc:77938/adh8a	7
BP	GO:1990748	cellular detoxification	7/1728	21/20597	0.00117235	0.0262054	0.024318	sod1/prdx2/sod2/park7/esd/zgc:77938/adh8a	7
BP	GO:0018208	peptidyl-proline modification	11/1728	46/20597	0.00119599	0.0265388	0.0246274	egln1b/ppifa/ppifb/p4htma/crtap/ppiab/fkbp4/p4ha1b/p4ha1a/p4ha2/fkbp5	11
BP	GO:0031033	myosin filament organization	5/1728	11/20597	0.00124092	0.0273362	0.0253673	smyd1b/ttn.1/mef2ca/tcap/hsp90aa1.1	5
BP	GO:0001932	regulation of protein phosphorylation	45/1728	337/20597	0.00127986	0.0279911	0.0259752	slc27a1a/vegfab/si:dkey-7n6.2/fgf18a/dusp19b/cav1/rasip1/akt1s1/dtnbp1a/bcar3/camk1b/smad6a/klhl31/mob1bb/vegfaa/slc27a1b/unc119b/prkn/impact/trib3/fxr2/tgfb3/bmp4/pdgfaa/deptor/spry4/btc/cd74b/fgf1b/prkag2b/prkag3b/cdk5rap1/inhbab/sh2d3cb/prkag2a/smcr8b/cd74a/cadm4/vegfd/camk2n1a/fgf18b/cdkn1ca/ccng2/inhbb/fgf16	45
BP	GO:0019511	peptidyl-proline hydroxylation	6/1728	16/20597	0.00132413	0.0285487	0.0264925	egln1b/p4htma/crtap/p4ha1b/p4ha1a/p4ha2	6
BP	GO:0042542	response to hydrogen peroxide	6/1728	16/20597	0.00132413	0.0285487	0.0264925	cry1a/park7/ppifb/impact/per2/per1a	6
BP	GO:0032269	negative regulation of cellular protein metabolic process	45/1728	338/20597	0.00135944	0.0291035	0.0270074	serpinb1/nxn/eif4ebp1/tfpi2/si:dkey-7n6.2/serpina10a/kng1/malsu1/hhatla/cav1/rasip1/akt1s1/dtnbp1a/cast/smad6a/klhl31/rbm24a/mcl1b/mov10b.2/chac1/prkn/impact/cnot6l/fxr2/otub1b/deptor/serpinh2/spry4/mov10b.1/cpeb1b/cdk5rap1/ensaa/smcr8b/ppp4r4/c4/timp4.3/serpinh1b/itih5/cpamd8/cadm4/camk2n1a/cdkn1ca/ahsg1/itih3a.2/serpinf1	45
BP	GO:0006936	muscle contraction	25/1728	157/20597	0.00138258	0.029392	0.0272751	rnf207b/atp2a1/casq1b/tpm1/casq2/tnni1b/scn4ba/ank2b/tnnt1/dmd/slmapa/rock2a/lmod1b/tmod2/tnnt3b/sulf2a/adra1bb/tnni1d/tpm2/tnnc1b/adrb2b/kcne4/tcap/fbxl22/tnnc2.2	25
BP	GO:0006766	vitamin metabolic process	11/1728	47/20597	0.00144481	0.0305015	0.0283047	clybl/mmadhcb/ttpa/rfk/pdxka/vkorc1/cyp2r1/cyp27a1.4/zgc:153031/crabp1a/rbp1.1	11
BP	GO:0035051	cardiocyte differentiation	16/1728	84/20597	0.00150119	0.0314732	0.0292064	cmlc1/myh6/smyd1b/myl7/gjd6/asb2b/klf2a/nr2f1a/nrap/rbfox1l/tbx1/mef2ca/tcap/dab2/alpk3b/sema3d	16
BP	GO:0043086	negative regulation of catalytic activity	31/1728	211/20597	0.00155698	0.0324192	0.0300843	serpinb1/atp5if1b/tfpi2/si:dkey-7n6.2/serpina10a/kng1/cav1/rasip1/akt1s1/dtnbp1a/cast/mcl1b/deptor/serpinh2/spry4/oaz2b/cdk5rap1/smcr8b/ppp4r4/c4/timp4.3/serpinh1b/itih5/cpamd8/camk2n1a/gchfr/cdkn1ca/pik3ip1/ahsg1/itih3a.2/serpinf1	31
BP	GO:0009081	branched-chain amino acid metabolic process	7/1728	22/20597	0.00159602	0.0330062	0.030629	bcat2/aldh6a1/hibch/bckdhb/dbt/mccc2/bckdha	7
BP	GO:0034440	lipid oxidation	13/1728	62/20597	0.00164565	0.0338026	0.0313681	acadl/gcdha/echs1/eci1/acads/etfa/acat1/auh/acox1/gcdhb/phyh/hadh/hsd17b4	13
BP	GO:0031399	regulation of protein modification process	58/1728	467/20597	0.00167101	0.034093	0.0316376	slc27a1a/vegfab/nxn/si:dkey-7n6.2/pargl/fgf18a/dusp19b/hhatla/cav1/rasip1/akt1s1/dtnbp1a/bcar3/camk1b/smad6a/klhl31/mob1bb/vegfaa/ppp1r15a/fzr1b/dcun1d2b/slc27a1b/unc119b/prkn/impact/trib3/cdc20/fxr2/tgfb3/bmp4/crppa/otub1b/pdgfaa/deptor/spry4/btc/cd74b/xiap/fgf1b/prkag2b/prkag3b/ppp1r12a/cdk5rap1/ensaa/inhbab/sh2d3cb/prkag2a/smcr8b/cd74a/ppp4r4/cadm4/vegfd/camk2n1a/fgf18b/cdkn1ca/ccng2/inhbb/fgf…	58
BP	GO:0010811	positive regulation of cell-substrate adhesion	6/1728	17/20597	0.00190215	0.0385503	0.0357738	vegfaa/vit/lims2/ecm2/si:dkey-6n6.1/abi3bpb	6
BP	GO:0032869	cellular response to insulin stimulus	13/1728	63/20597	0.00191711	0.0385961	0.0358163	pck2/znf106a/tsc2/cav2/slc2a12/insig1/cpeb1b/pik3r3b/irs2b/lpin1a/rab15/pkmb/pck1	13
BP	GO:0006123	mitochondrial electron transport, cytochrome c to oxygen	5/1728	12/20597	0.0019809	0.0388512	0.036053	cox5aa/cox6a2/cox5ab/cox5b2/cox4i2	5
BP	GO:0050926	regulation of positive chemotaxis	5/1728	12/20597	0.0019809	0.0388512	0.036053	vegfab/cxcl12b/vegfaa/cxcl12a/vegfd	5
BP	GO:0050927	positive regulation of positive chemotaxis	5/1728	12/20597	0.0019809	0.0388512	0.036053	vegfab/cxcl12b/vegfaa/cxcl12a/vegfd	5
BP	GO:0050930	induction of positive chemotaxis	5/1728	12/20597	0.0019809	0.0388512	0.036053	vegfab/cxcl12b/vegfaa/cxcl12a/vegfd	5
BP	GO:0006626	protein targeting to mitochondrion	10/1728	42/20597	0.00204715	0.0398234	0.0369552	gdap1/tomm34/samm50/timm21/pam16/dnajc19/dnajc15/chchd4b/romo1/samm50l	10
BP	GO:0070585	protein localization to mitochondrion	11/1728	49/20597	0.00206977	0.0398234	0.0369552	gdap1/tomm34/samm50/timm21/pam16/dnajc19/dnajc15/chchd4b/romo1/si:dkey-82o10.4/samm50l	11
BP	GO:0072655	establishment of protein localization to mitochondrion	11/1728	49/20597	0.00206977	0.0398234	0.0369552	gdap1/tomm34/samm50/timm21/pam16/dnajc19/dnajc15/chchd4b/romo1/si:dkey-82o10.4/samm50l	11
BP	GO:0009648	photoperiodism	8/1728	29/20597	0.00208968	0.0399536	0.037076	cry1a/cry1b/per2/cry5/cry2/per1b/per3/per1a	8
BP	GO:0051147	regulation of muscle cell differentiation	7/1728	23/20597	0.00212985	0.0404671	0.0375526	rbm24a/rbpms2a/rbpms2b/myod1/myog/jam2a/dab2	7
BP	GO:0046390	ribose phosphate biosynthetic process	28/1728	190/20597	0.00244087	0.045582	0.0422991	atp5mc3a/atp5pf/atp5mc3b/atp5mf/mrpl24/gcdha/aclyb/tkta/atp5f1d/acsl1b/ampd2b/atp5po/atp5mc1/atp5f1c/atp5pd/gcdhb/ctps1b/rfk/si:ch211-140m22.7/acsl1a/nme2b.2/npr2/npr1b/si:dkey-22n8.3/gucy1b1/adka/elovl6/ATP8	28
BP	GO:0010035	response to inorganic substance	21/1728	129/20597	0.00244159	0.045582	0.0422991	cox17/sod1/selenow1/prdx2/cry1a/sod2/park7/jun/khk/atp6v0d1/ppifb/impact/per2/nt5e/crip1/syt5a/syt1a/syt4/syt13/per1a/hsp90aa1.1	21
BP	GO:0006839	mitochondrial transport	15/1728	80/20597	0.00244404	0.045582	0.0422991	gdap1/tomm34/samm50/timm21/ppifb/pam16/dnajc19/dnajc15/chchd4b/alkbh7/romo1/ucp2/si:dkey-82o10.4/samm50l/ucp3	15
BP	GO:0009117	nucleotide metabolic process	50/1728	397/20597	0.00252007	0.0467135	0.0433491	atp5mc3a/aass/bpgm/atp5pf/atp5mc3b/atp5mf/mrpl24/park7/aldoab/gcdha/aclyb/nt5c1aa/atp5f1d/haao/mcee/acsl1b/mvda/ampd2b/pgam2/tyms/atp5po/atp5mc1/atp5f1c/atp5pd/gcdhb/nudt7/ctps1b/rfk/nt5e/acot9.2/afmid/tigarb/gpib/nudt12/si:ch211-140m22.7/acsl1a/nme2b.2/npr2/npr1b/pde4ca/si:dkey-22n8.3/cmpk2/acot11b/gucy1b1/adka/aldob/pfkma/elovl6/ATP8/pkmb	50
BP	GO:0003012	muscle system process	25/1728	164/20597	0.00255512	0.0470761	0.0436856	rnf207b/atp2a1/casq1b/tpm1/casq2/tnni1b/scn4ba/ank2b/tnnt1/dmd/slmapa/rock2a/lmod1b/tmod2/tnnt3b/sulf2a/adra1bb/tnni1d/tpm2/tnnc1b/adrb2b/kcne4/tcap/fbxl22/tnnc2.2	25
BP	GO:0006641	triglyceride metabolic process	10/1728	44/20597	0.00296047	0.0542159	0.0503111	pck2/mogat3a/lipg/pnpla3/dgat1a/dgat2/lpl/lipia/lpin1a/pck1	10
BP	GO:0051255	spindle midzone assembly	5/1728	13/20597	0.00299796	0.0545661	0.0506361	kif23/aurkb/ccdc69/prc1a/prc1b	5
BP	GO:0009152	purine ribonucleotide biosynthetic process	25/1728	166/20597	0.00301549	0.0545661	0.0506361	atp5mc3a/atp5pf/atp5mc3b/atp5mf/mrpl24/gcdha/aclyb/atp5f1d/acsl1b/ampd2b/atp5po/atp5mc1/atp5f1c/atp5pd/gcdhb/si:ch211-140m22.7/acsl1a/nme2b.2/npr2/npr1b/si:dkey-22n8.3/gucy1b1/adka/elovl6/ATP8	25
BP	GO:0006163	purine nucleotide metabolic process	41/1728	314/20597	0.00308825	0.0555519	0.0515509	atp5mc3a/aass/bpgm/atp5pf/atp5mc3b/atp5mf/mrpl24/aldoab/gcdha/aclyb/atp5f1d/mcee/acsl1b/mvda/ampd2b/pgam2/atp5po/atp5mc1/atp5f1c/atp5pd/gcdhb/nudt7/nt5e/acot9.2/tigarb/gpib/si:ch211-140m22.7/acsl1a/nme2b.2/npr2/npr1b/pde4ca/si:dkey-22n8.3/acot11b/gucy1b1/adka/aldob/pfkma/elovl6/ATP8/pkmb	41
BP	GO:0033673	negative regulation of kinase activity	12/1728	59/20597	0.00320191	0.0572576	0.0531338	si:dkey-7n6.2/cav1/rasip1/akt1s1/dtnbp1a/deptor/spry4/cdk5rap1/smcr8b/camk2n1a/cdkn1ca/pik3ip1	12
BP	GO:0006753	nucleoside phosphate metabolic process	51/1728	412/20597	0.00328294	0.0574988	0.0533576	nudt5/atp5mc3a/aass/bpgm/atp5pf/atp5mc3b/atp5mf/mrpl24/park7/aldoab/gcdha/aclyb/nt5c1aa/atp5f1d/haao/mcee/acsl1b/mvda/ampd2b/pgam2/tyms/atp5po/atp5mc1/atp5f1c/atp5pd/gcdhb/nudt7/ctps1b/rfk/nt5e/acot9.2/afmid/tigarb/gpib/nudt12/si:ch211-140m22.7/acsl1a/nme2b.2/npr2/npr1b/pde4ca/si:dkey-22n8.3/cmpk2/acot11b/gucy1b1/adka/aldob/pfkma/elovl6/ATP8/pkmb	51
BP	GO:0051781	positive regulation of cell division	8/1728	31/20597	0.00330403	0.0574988	0.0533576	mdkb/aurkb/vegfaa/tgfb3/cdc14ab/fgf1b/tgfb5/thbs4b	8
BP	GO:0071453	cellular response to oxygen levels	8/1728	31/20597	0.00330403	0.0574988	0.0533576	egln1b/sirt2/atp6v0d1/epas1b/hif1al/epas1a/vhl/cpeb1b	8
BP	GO:0072521	purine-containing compound metabolic process	44/1728	344/20597	0.00330615	0.0574988	0.0533576	atp5mc3a/aass/bpgm/atp5pf/atp5mc3b/atp5mf/gnmt/mrpl24/aldoab/gcdha/aclyb/nt5c1aa/atp5f1d/mcee/acsl1b/mvda/ampd2b/pgam2/atp5po/atp5mc1/atp5f1c/atp5pd/gcdhb/nudt7/nt5e/acot9.2/tigarb/gpib/amd1/si:ch211-140m22.7/acsl1a/nme2b.2/npr2/npr1b/pde4ca/si:dkey-22n8.3/acot11b/gucy1b1/adka/aldob/pfkma/elovl6/ATP8/pkmb	44
BP	GO:0009260	ribonucleotide biosynthetic process	27/1728	185/20597	0.00330996	0.0574988	0.0533576	atp5mc3a/atp5pf/atp5mc3b/atp5mf/mrpl24/gcdha/aclyb/atp5f1d/acsl1b/ampd2b/atp5po/atp5mc1/atp5f1c/atp5pd/gcdhb/ctps1b/rfk/si:ch211-140m22.7/acsl1a/nme2b.2/npr2/npr1b/si:dkey-22n8.3/gucy1b1/adka/elovl6/ATP8	27
BP	GO:0009066	aspartate family amino acid metabolic process	9/1728	38/20597	0.00351747	0.0607562	0.0563804	got1/aass/tha1/got2b/got2a/nit2/apip/tdh/bhmt	9
BP	GO:0006775	fat-soluble vitamin metabolic process	6/1728	19/20597	0.0036045	0.0619079	0.0574491	ttpa/vkorc1/cyp2r1/cyp27a1.4/crabp1a/rbp1.1	6
BP	GO:0140694	non-membrane-bounded organelle assembly	38/1728	289/20597	0.00379908	0.0648831	0.0602101	cmlc1/kifc1/kif23/tfpi2/aurkb/lrrc39/myh6/cav3/smyd1b/rbm24a/myl7/ttn.1/ccdc69/mrps11/tnnt1/dmd/vcla/gjd6/asb2b/myl9a/chchd10/tmod2/bves/myo18aa/prc1a/tnnt3b/nrap/dusp27/myl9b/cxcl12a/prc1b/unc45b/capn3b/mef2ca/tcap/cryabb/megf10/hsp90aa1.1	38
BP	GO:0043434	response to peptide hormone	19/1728	117/20597	0.0039339	0.0668104	0.0619986	slc27a1a/pck2/znf106a/tsc2/khk/slc27a1b/cav2/slc2a12/insig1/cpeb1b/stat1b/pik3r3b/nr4a1/irs2b/lpin1a/rab15/pkmb/pck1/nr4a3	19
BP	GO:0048511	rhythmic process	23/1728	152/20597	0.00407117	0.0687575	0.0638054	cry1a/nr1d2a/dbpb/cry1b/per2/cipca/nfil3-6/cry5/ppp1cbl/cry2/nocta/bhlhe41/cipcb/bhlhe40/nr0b2a/camk1gb/per1b/si:ch211-132b12.7/per3/dbpa/ciarta/per1a/nr1d1	23
BP	GO:0009636	response to toxic substance	9/1728	39/20597	0.00423841	0.0711865	0.0660595	sod1/prdx2/sod2/park7/esd/ephx5/abcb4/zgc:77938/adh8a	9
BP	GO:1901652	response to peptide	19/1728	118/20597	0.00432917	0.0713839	0.0662426	slc27a1a/pck2/znf106a/tsc2/khk/slc27a1b/cav2/slc2a12/insig1/cpeb1b/stat1b/pik3r3b/nr4a1/irs2b/lpin1a/rab15/pkmb/pck1/nr4a3	19
BP	GO:0009071	serine family amino acid catabolic process	5/1728	14/20597	0.00434408	0.0713839	0.0662426	thnsl2/zgc:162816/gldc/dao.2/cdo1	5
BP	GO:0018401	peptidyl-proline hydroxylation to 4-hydroxy-L-proline	5/1728	14/20597	0.00434408	0.0713839	0.0662426	egln1b/p4htma/p4ha1b/p4ha1a/p4ha2	5
BP	GO:0055117	regulation of cardiac muscle contraction	5/1728	14/20597	0.00434408	0.0713839	0.0662426	rnf207b/casq2/ank2b/adra1bb/fbxl22	5
BP	GO:0031669	cellular response to nutrient levels	14/1728	77/20597	0.00448517	0.0733061	0.0680264	map1lc3b/dap1b/sik2b/impact/map1lc3cl/sesn3/map1lc3a/gabarapl2/prkag2b/prkag3b/cyp2r1/prkag2a/nupr1b/sesn1	14
BP	GO:0032870	cellular response to hormone stimulus	33/1728	245/20597	0.00462092	0.0751208	0.0697104	slc27a1a/pck2/znf106a/tsc2/esr1/slc27a1b/cav2/cpn1/slc2a12/rxfp1/wbp2/insig1/vtg4/vhl/cpeb1b/pik3r3b/ramp2/ostn/nr4a1/pparaa/nupr1b/aqp12/nr1d2b/irs2b/ptger4a/lpin1a/rab15/pkmb/vtg6/pck1/nr1d1/nr4a3/crhbp	33
BP	GO:0050921	positive regulation of chemotaxis	6/1728	20/20597	0.00478839	0.0774293	0.0718527	vegfab/cxcl12b/vegfaa/cxcl12a/vegfd/fgf16	6
BP	GO:0016042	lipid catabolic process	30/1728	218/20597	0.00492672	0.0792446	0.0735372	pck2/acadl/pcca/gcdha/echs1/eci1/acads/etfa/acat1/pnpla7b/auh/acox1/gcdhb/lipg/lipf/phyh/hadh/neu3.5/pnpla3/bco2l/hsd17b4/lpl/bco2a/lipia/lpin1a/enpp2/crabp1a/pck1/neu3.4/pla2g10	30
BP	GO:0055086	nucleobase-containing small molecule metabolic process	57/1728	481/20597	0.005067	0.0798521	0.0741009	nudt5/atp5mc3a/aass/bpgm/atp5pf/atp5mc3b/atp5mf/gnmt/aldh6a1/mrpl24/park7/aldoab/gcdha/pargl/aclyb/nt5c1aa/atp5f1d/haao/mcee/acsl1b/mvda/ampd2b/pgam2/tyms/atp5po/atp5mc1/atp5f1c/atp5pd/gcdhb/nudt7/ctps1b/rfk/nt5e/acot9.2/afmid/tigarb/gpib/amd1/nudt12/si:ch211-140m22.7/acsl1a/nme2b.2/npr2/npr1b/pde4ca/si:dkey-22n8.3/cmpk2/acot11b/gucy1b1/adka/aldob/pfkma/elovl6/zgc:174895/pnp4a/ATP8/pkmb	57
BP	GO:0001935	endothelial cell proliferation	9/1728	40/20597	0.00506956	0.0798521	0.0741009	vegfab/jcada/cav1/dlg1b/vegfaa/cav2/nr2f1a/vegfd/loxl2b	9
BP	GO:0050879	multicellular organismal movement	9/1728	40/20597	0.00506956	0.0798521	0.0741009	atp2a1/casq1b/tnni1b/tnnt1/opa3/tnni1d/tnnc1b/tcap/tnnc2.2	9
BP	GO:0050881	musculoskeletal movement	9/1728	40/20597	0.00506956	0.0798521	0.0741009	atp2a1/casq1b/tnni1b/tnnt1/opa3/tnni1d/tnnc1b/tcap/tnnc2.2	9
BP	GO:0014902	myotube differentiation	17/1728	103/20597	0.0052272	0.0819108	0.0760114	pygmb/cav3/smyd1b/rbm24a/pgam2/dmd/myod1/acta1b/myo18aa/spry4/mybpc1/acta1a/ryr3/rbfox1l/myog/jam2a/cavin4b	17
BP	GO:0045785	positive regulation of cell adhesion	12/1728	63/20597	0.00559457	0.0867729	0.0805233	vegfaa/vit/mhc2dhb/lims2/mhc2d4b/ecm2/podxl/si:dkey-6n6.1/lgals17/si:busm1-266f07.2/mhc2dab/abi3bpb	12
BP	GO:0051348	negative regulation of transferase activity	12/1728	63/20597	0.00559457	0.0867729	0.0805233	si:dkey-7n6.2/cav1/rasip1/akt1s1/dtnbp1a/deptor/spry4/cdk5rap1/smcr8b/camk2n1a/cdkn1ca/pik3ip1	12
BP	GO:0006090	pyruvate metabolic process	13/1728	71/20597	0.00569346	0.087197	0.0809169	pck2/bpgm/aldoab/pgam2/me3/me1/mpc1/tigarb/gpib/aldob/pfkma/pkmb/pck1	13
BP	GO:0009267	cellular response to starvation	13/1728	71/20597	0.00569346	0.087197	0.0809169	map1lc3b/dap1b/sik2b/impact/map1lc3cl/sesn3/map1lc3a/gabarapl2/prkag2b/prkag3b/prkag2a/nupr1b/sesn1	13
BP	GO:0016053	organic acid biosynthetic process	29/1728	211/20597	0.00573157	0.087197	0.0809169	bcat2/got1/aass/ndufab1a/psph/park7/tha1/aclyb/thnsl2/haao/ndufab1b/tecrb/lipg/apip/acsbg2/hsd17b8/asl/gatm/zgc:153031/lpl/lipia/elovl6/slc27a2a/gamt/fads2/cdo1/bhmt/rbp1.1/scd	29
BP	GO:0071456	cellular response to hypoxia	7/1728	27/20597	0.00573664	0.087197	0.0809169	egln1b/sirt2/epas1b/hif1al/epas1a/vhl/cpeb1b	7
BP	GO:0000422	autophagy of mitochondrion	9/1728	41/20597	0.00602161	0.0904683	0.0839525	map1lc3b/tafazzin/wipi1/atg7/prkn/map1lc3cl/map1lc3a/gabarapl2/ulk2	9
BP	GO:0061726	mitochondrion disassembly	9/1728	41/20597	0.00602161	0.0904683	0.0839525	map1lc3b/tafazzin/wipi1/atg7/prkn/map1lc3cl/map1lc3a/gabarapl2/ulk2	9
BP	GO:0045823	positive regulation of heart contraction	5/1728	15/20597	0.0060709	0.0904683	0.0839525	tafazzin/myl7/adrb1/adra1bb/adra1d	5
BP	GO:1903524	positive regulation of blood circulation	5/1728	15/20597	0.0060709	0.0904683	0.0839525	tafazzin/myl7/adrb1/adra1bb/adra1d	5
BP	GO:0008016	regulation of heart contraction	15/1728	88/20597	0.00622113	0.0920242	0.0853964	tafazzin/mybpc3/rnf207b/casq2/vegfaa/myl7/ank2b/popdc2/adrb1/flt1/adra1bb/adrb2b/kcne4/adra1d/fbxl22	15
BP	GO:0009165	nucleotide biosynthetic process	31/1728	231/20597	0.00623585	0.0920242	0.0853964	atp5mc3a/atp5pf/atp5mc3b/atp5mf/mrpl24/gcdha/aclyb/atp5f1d/haao/acsl1b/ampd2b/tyms/atp5po/atp5mc1/atp5f1c/atp5pd/gcdhb/ctps1b/rfk/afmid/si:ch211-140m22.7/acsl1a/nme2b.2/npr2/npr1b/si:dkey-22n8.3/cmpk2/gucy1b1/adka/elovl6/ATP8	31
BP	GO:0009725	response to hormone	38/1728	298/20597	0.00631765	0.0927809	0.0860986	slc27a1a/pck2/znf106a/tsc2/esr1/khk/slc27a1b/cav2/cpn1/slc2a12/rxfp1/wbp2/insig1/vtg4/vhl/cpeb1b/stat1b/pik3r3b/ramp2/ostn/nr4a1/timp4.3/pparaa/nupr1b/aqp12/nr1d2b/irs2b/nptna/cd36/ptger4a/lpin1a/rab15/pkmb/vtg6/pck1/nr1d1/nr4a3/crhbp	38
BP	GO:0006071	glycerol metabolic process	4/1728	10/20597	0.00686382	0.100317	0.0930923	pck2/tkfc/dgat2/pck1	4
BP	GO:0006469	negative regulation of protein kinase activity	11/1728	57/20597	0.00706927	0.102059	0.0947085	si:dkey-7n6.2/cav1/rasip1/akt1s1/dtnbp1a/deptor/spry4/cdk5rap1/smcr8b/camk2n1a/cdkn1ca	11
BP	GO:0060048	cardiac muscle contraction	11/1728	57/20597	0.00706927	0.102059	0.0947085	rnf207b/casq2/tnni1b/scn4ba/ank2b/adra1bb/tnni1d/tnnc1b/kcne4/tcap/fbxl22	11
BP	GO:0060415	muscle tissue morphogenesis	7/1728	28/20597	0.00710495	0.102059	0.0947085	mybpc3/lrrc39/fbxo32/lurap1/klf2a/klf2b/tcap	7
BP	GO:0031668	cellular response to extracellular stimulus	14/1728	81/20597	0.00711727	0.102059	0.0947085	map1lc3b/dap1b/sik2b/impact/map1lc3cl/sesn3/map1lc3a/gabarapl2/prkag2b/prkag3b/cyp2r1/prkag2a/nupr1b/sesn1	14
BP	GO:0090407	organophosphate biosynthetic process	54/1728	460/20597	0.00751243	0.10722	0.0994974	slc27a1a/ckma/ckmt2b/atp5mc3a/atp5pf/atp5mc3b/atp5mf/mrpl24/ckmb/gcdha/aclyb/tkta/atp5f1d/zgc:162634/haao/ckbb/pip5k1ba/pigk/sgms1b/acsl1b/mvda/ampd2b/tyms/atp5po/ip6k1/ckmt2a/slc27a1b/cishb/atp5mc1/atp5f1c/atp5pd/gcdhb/ctps1b/rfk/afmid/tmem269/si:ch211-140m22.7/acsl1a/si:ch1073-145m9.1/pdxka/pip5k1bb/nme2b.2/npr2/npr1b/ip6k2a/pik3r3b/si:dkey-22n8.3/cmpk2/gucy1b1/adka/elovl6/ttc7a/ckmt1/ATP8	54
BP	GO:0014904	myotube cell development	14/1728	82/20597	0.0079372	0.110694	0.102722	pygmb/smyd1b/dmd/myod1/acta1b/myo18aa/spry4/mybpc1/acta1a/ryr3/rbfox1l/myog/jam2a/cavin4b	14
BP	GO:0048741	skeletal muscle fiber development	14/1728	82/20597	0.0079372	0.110694	0.102722	pygmb/smyd1b/dmd/myod1/acta1b/myo18aa/spry4/mybpc1/acta1a/ryr3/rbfox1l/myog/jam2a/cavin4b	14
BP	GO:0001936	regulation of endothelial cell proliferation	6/1728	22/20597	0.00797436	0.110694	0.102722	vegfab/jcada/cav1/vegfaa/cav2/vegfd	6
BP	GO:0010257	NADH dehydrogenase complex assembly	6/1728	22/20597	0.00797436	0.110694	0.102722	ndufs5/ndufs7/ndufa11/ndufs8a/ndufaf5/ndufaf6	6
BP	GO:0032981	mitochondrial respiratory chain complex I assembly	6/1728	22/20597	0.00797436	0.110694	0.102722	ndufs5/ndufs7/ndufa11/ndufs8a/ndufaf5/ndufaf6	6
BP	GO:0055008	cardiac muscle tissue morphogenesis	6/1728	22/20597	0.00797436	0.110694	0.102722	mybpc3/lrrc39/fbxo32/klf2a/klf2b/tcap	6
BP	GO:0006164	purine nucleotide biosynthetic process	25/1728	179/20597	0.00803984	0.111096	0.103095	atp5mc3a/atp5pf/atp5mc3b/atp5mf/mrpl24/gcdha/aclyb/atp5f1d/acsl1b/ampd2b/atp5po/atp5mc1/atp5f1c/atp5pd/gcdhb/si:ch211-140m22.7/acsl1a/nme2b.2/npr2/npr1b/si:dkey-22n8.3/gucy1b1/adka/elovl6/ATP8	25
BP	GO:0009068	aspartate family amino acid catabolic process	5/1728	16/20597	0.00822852	0.112173	0.104095	aass/tha1/got2b/got2a/tdh	5
BP	GO:0009083	branched-chain amino acid catabolic process	5/1728	16/20597	0.00822852	0.112173	0.104095	aldh6a1/hibch/bckdhb/mccc2/bckdha	5
BP	GO:0042407	cristae formation	5/1728	16/20597	0.00822852	0.112173	0.104095	samm50/immt/micos13/apooa/samm50l	5
BP	GO:0036294	cellular response to decreased oxygen levels	7/1728	29/20597	0.00870071	0.117556	0.10909	egln1b/sirt2/epas1b/hif1al/epas1a/vhl/cpeb1b	7
BP	GO:0048644	muscle organ morphogenesis	7/1728	29/20597	0.00870071	0.117556	0.10909	mybpc3/lrrc39/fbxo32/lurap1/klf2a/klf2b/tcap	7
BP	GO:0071496	cellular response to external stimulus	14/1728	83/20597	0.00883021	0.118778	0.110223	map1lc3b/dap1b/sik2b/impact/map1lc3cl/sesn3/map1lc3a/gabarapl2/prkag2b/prkag3b/cyp2r1/prkag2a/nupr1b/sesn1	14
BP	GO:0072522	purine-containing compound biosynthetic process	26/1728	190/20597	0.00904564	0.12114	0.112415	atp5mc3a/atp5pf/atp5mc3b/atp5mf/mrpl24/gcdha/aclyb/atp5f1d/acsl1b/ampd2b/atp5po/atp5mc1/atp5f1c/atp5pd/gcdhb/amd1/si:ch211-140m22.7/acsl1a/nme2b.2/npr2/npr1b/si:dkey-22n8.3/gucy1b1/adka/elovl6/ATP8	26
BP	GO:0046394	carboxylic acid biosynthetic process	28/1728	209/20597	0.00920523	0.122736	0.113897	bcat2/got1/aass/ndufab1a/psph/park7/tha1/aclyb/thnsl2/haao/ndufab1b/tecrb/lipg/apip/acsbg2/hsd17b8/asl/gatm/zgc:153031/lpl/lipia/elovl6/slc27a2a/gamt/fads2/bhmt/rbp1.1/scd	28
BP	GO:0016052	carbohydrate catabolic process	15/1728	92/20597	0.00938336	0.124565	0.115594	galm/bpgm/pygmb/aldoab/tkfc/rbks/pgam2/neu3.5/tigarb/gpib/aldob/pfkma/pygl/pkmb/neu3.4	15
BP	GO:0019432	triglyceride biosynthetic process	6/1728	23/20597	0.0100371	0.128175	0.118943	pck2/mogat3a/dgat1a/dgat2/lpin1a/pck1	6
BP	GO:0086001	cardiac muscle cell action potential	6/1728	23/20597	0.0100371	0.128175	0.118943	rnf207b/scn4ba/vcla/slmapa/slmapb/kcne4	6
BP	GO:1901293	nucleoside phosphate biosynthetic process	31/1728	239/20597	0.0100728	0.128175	0.118943	atp5mc3a/atp5pf/atp5mc3b/atp5mf/mrpl24/gcdha/aclyb/atp5f1d/haao/acsl1b/ampd2b/tyms/atp5po/atp5mc1/atp5f1c/atp5pd/gcdhb/ctps1b/rfk/afmid/si:ch211-140m22.7/acsl1a/nme2b.2/npr2/npr1b/si:dkey-22n8.3/cmpk2/gucy1b1/adka/elovl6/ATP8	31
BP	GO:0001993	regulation of systemic arterial blood pressure by norepinephrine-epinephrine	4/1728	11/20597	0.0100769	0.128175	0.118943	adrb1/adra1bb/adrb2b/adra1d	4
BP	GO:0002084	protein depalmitoylation	4/1728	11/20597	0.0100769	0.128175	0.118943	lypla1/ppt1/abhd17b/lyplal1	4
BP	GO:0006995	cellular response to nitrogen starvation	4/1728	11/20597	0.0100769	0.128175	0.118943	map1lc3b/map1lc3cl/map1lc3a/gabarapl2	4
BP	GO:0019400	alditol metabolic process	4/1728	11/20597	0.0100769	0.128175	0.118943	pck2/tkfc/dgat2/pck1	4
BP	GO:0043562	cellular response to nitrogen levels	4/1728	11/20597	0.0100769	0.128175	0.118943	map1lc3b/map1lc3cl/map1lc3a/gabarapl2	4
BP	GO:0098734	macromolecule depalmitoylation	4/1728	11/20597	0.0100769	0.128175	0.118943	lypla1/ppt1/abhd17b/lyplal1	4
BP	GO:2000377	regulation of reactive oxygen species metabolic process	4/1728	11/20597	0.0100769	0.128175	0.118943	sirt2/park7/coq7/romo1	4
BP	GO:0003009	skeletal muscle contraction	8/1728	37/20597	0.0103206	0.130728	0.121313	atp2a1/casq1b/tnni1b/tnnt1/tnni1d/tnnc1b/tcap/tnnc2.2	8
BP	GO:0006805	xenobiotic metabolic process	11/1728	60/20597	0.0104292	0.131555	0.12208	sult1st1/cyp2p10/zgc:153372/cyp2v1/as3mt/cyp2p7/cyp2r1/cyp2p6/cyp2ad3/cyp2ad6/cyp2n13	11
BP	GO:0098754	detoxification	7/1728	30/20597	0.0105444	0.132459	0.122919	sod1/prdx2/sod2/park7/esd/zgc:77938/adh8a	7
BP	GO:0010454	negative regulation of cell fate commitment	5/1728	17/20597	0.0108645	0.135361	0.125612	klf2a/bmp4/klf2b/loxl3b/loxl3a	5
BP	GO:0051153	regulation of striated muscle cell differentiation	5/1728	17/20597	0.0108645	0.135361	0.125612	rbm24a/myod1/myog/jam2a/dab2	5
BP	GO:0015849	organic acid transport	26/1728	193/20597	0.0109908	0.136376	0.126554	slc27a1a/slc7a7/slc25a55a/slc25a11/mpc2a/slc27a1b/slc26a5/sfxn4/rbp2a/mpc1/slc38a3b/slc7a10a/mpc2b/slc7a2/slc25a55b/mfsd2ab/slc3a2a/cd36/slc7a9/slc43a1b/slc43a1a/crabp1a/rbp2b/pla2g10/sfxn5b/rbp1.1	26
BP	GO:0046460	neutral lipid biosynthetic process	6/1728	24/20597	0.0124523	0.152589	0.141599	pck2/mogat3a/dgat1a/dgat2/lpin1a/pck1	6
BP	GO:0046463	acylglycerol biosynthetic process	6/1728	24/20597	0.0124523	0.152589	0.141599	pck2/mogat3a/dgat1a/dgat2/lpin1a/pck1	6
BP	GO:0071375	cellular response to peptide hormone stimulus	15/1728	95/20597	0.0124982	0.152589	0.141599	pck2/znf106a/tsc2/cav2/slc2a12/insig1/cpeb1b/pik3r3b/nr4a1/irs2b/lpin1a/rab15/pkmb/pck1/nr4a3	15
BP	GO:1901653	cellular response to peptide	15/1728	95/20597	0.0124982	0.152589	0.141599	pck2/znf106a/tsc2/cav2/slc2a12/insig1/cpeb1b/pik3r3b/nr4a1/irs2b/lpin1a/rab15/pkmb/pck1/nr4a3	15
BP	GO:0034446	substrate adhesion-dependent cell spreading	9/1728	46/20597	0.0129854	0.157903	0.14653	lamb1a/lama4/lims2/parvab/si:ch211-176g6.2/bves/lamb1b/lamc3/tmeff2a	9
BP	GO:0042325	regulation of phosphorylation	51/1728	443/20597	0.0130448	0.157993	0.146614	slc27a1a/vegfab/ror2/si:dkey-7n6.2/fgf18a/dusp19b/cav1/rasip1/akt1s1/dtnbp1a/bcar3/camk1b/smad6a/klhl31/mob1bb/vegfaa/slc27a1b/unc119b/prkn/impact/trib3/fxr2/tgfb3/bmp4/tigarb/pdgfaa/deptor/spry4/btc/cd74b/fgf1b/prkag2b/prkag3b/flt1/pik3r3b/cdk5rap1/inhbab/sh2d3cb/prkag2a/smcr8b/cd74a/musk/cadm4/vegfd/camk2n1a/fgf18b/cdkn1ca/ccng2/pik3ip1/inhbb/fgf16	51
BP	GO:0051336	regulation of hydrolase activity	53/1728	464/20597	0.0133358	0.160876	0.149289	serpinb1/asap1a/atp5if1b/si:dkeyp-19e1.3/svbp/tfpi2/serpina10a/tsc2/ccl35.1/kng1/si:ch211-195h23.3/pbxip1b/rasip1/tbc1d7/sgsm3/cast/vegfaa/mcl1b/ppp1r15a/pbxip1a/si:dkey-238d18.4/ralgapa1/rasgef1ba/dock9b/ccl39.7/ect2/bves/serpinh2/si:ch211-195h23.3/ppp1r12a/ralgps2/sgsm2/plxna4/si:ch211-266k8.4/bcr/tiam2a/ppp4r4/c4/timp4.3/adprh/serpinh1b/itih5/cpamd8/iqgap3/arhgef15a/gchfr/ccl34b.1/ahsg1/itih3a…	53
BP	GO:0019220	regulation of phosphate metabolic process	56/1728	496/20597	0.0139495	0.16635	0.154369	slc27a1a/vegfab/ror2/si:dkey-7n6.2/fgf18a/dusp19b/cav1/rasip1/akt1s1/dtnbp1a/bcar3/camk1b/smad6a/klhl31/mob1bb/dnajc19/vegfaa/ppp1r15a/slc27a1b/unc119b/prkn/impact/trib3/fxr2/tgfb3/bmp4/tigarb/pdgfaa/deptor/spry4/btc/cd74b/fgf1b/prkag2b/prkag3b/flt1/ppp1r12a/pik3r3b/cdk5rap1/ensaa/inhbab/sh2d3cb/prkag2a/smcr8b/cd74a/ppp4r4/musk/cadm4/vegfd/camk2n1a/fgf18b/cdkn1ca/ccng2/pik3ip1/inhbb/fgf16	56
BP	GO:0051174	regulation of phosphorus metabolic process	56/1728	496/20597	0.0139495	0.16635	0.154369	slc27a1a/vegfab/ror2/si:dkey-7n6.2/fgf18a/dusp19b/cav1/rasip1/akt1s1/dtnbp1a/bcar3/camk1b/smad6a/klhl31/mob1bb/dnajc19/vegfaa/ppp1r15a/slc27a1b/unc119b/prkn/impact/trib3/fxr2/tgfb3/bmp4/tigarb/pdgfaa/deptor/spry4/btc/cd74b/fgf1b/prkag2b/prkag3b/flt1/ppp1r12a/pik3r3b/cdk5rap1/ensaa/inhbab/sh2d3cb/prkag2a/smcr8b/cd74a/ppp4r4/musk/cadm4/vegfd/camk2n1a/fgf18b/cdkn1ca/ccng2/pik3ip1/inhbb/fgf16	56
BP	GO:0046949	fatty-acyl-CoA biosynthetic process	5/1728	18/20597	0.014023	0.16635	0.154369	gcdha/acsl1b/gcdhb/acsl1a/elovl6	5
BP	GO:0019433	triglyceride catabolic process	4/1728	12/20597	0.0141249	0.16635	0.154369	lipg/pnpla3/lpl/lipia	4
BP	GO:0099622	cardiac muscle cell membrane repolarization	4/1728	12/20597	0.0141249	0.16635	0.154369	rnf207b/scn4ba/vcla/kcne4	4
BP	GO:1902882	regulation of response to oxidative stress	4/1728	12/20597	0.0141249	0.16635	0.154369	prkn/sesn3/bco2l/sesn1	4
BP	GO:0043409	negative regulation of MAPK cascade	8/1728	39/20597	0.0141726	0.16635	0.154369	pebp1/spry4/si:ch211-195b15.8/dusp2/si:ch211-121a2.2/dusp4/zgc:153981/dusp8a	8
BP	GO:0001508	action potential	10/1728	55/20597	0.0150798	0.176318	0.163619	tpcn3/tsc2/rnf207b/scn4ab/scn4ba/cacna1g/vcla/slmapa/slmapb/kcne4	10
BP	GO:0010508	positive regulation of autophagy	6/1728	25/20597	0.0152476	0.176919	0.164177	dcn/sesn3/tp53inp2/smcr8b/ulk2/sesn1	6
BP	GO:0010810	regulation of cell-substrate adhesion	6/1728	25/20597	0.0152476	0.176919	0.164177	vegfaa/vit/lims2/ecm2/si:dkey-6n6.1/abi3bpb	6
BP	GO:0072330	monocarboxylic acid biosynthetic process	18/1728	124/20597	0.0153889	0.177879	0.165068	ndufab1a/park7/aclyb/thnsl2/ndufab1b/tecrb/lipg/acsbg2/hsd17b8/gatm/lpl/lipia/elovl6/slc27a2a/gamt/fads2/rbp1.1/scd	18
BP	GO:0085029	extracellular matrix assembly	8/1728	40/20597	0.0164483	0.189405	0.175764	itga5/lamb1a/lama4/mmp14a/lamb1b/fibpb/fbln5/tmeff2a	8
BP	GO:0045859	regulation of protein kinase activity	24/1728	181/20597	0.0169117	0.194006	0.180033	slc27a1a/si:dkey-7n6.2/dusp19b/cav1/rasip1/akt1s1/dtnbp1a/camk1b/slc27a1b/unc119b/trib3/pdgfaa/deptor/spry4/btc/fgf1b/prkag2b/prkag3b/cdk5rap1/prkag2a/smcr8b/camk2n1a/cdkn1ca/ccng2	24
BP	GO:0014823	response to activity	5/1728	19/20597	0.0177438	0.202027	0.187477	perm1/epas1b/hif1al/myog/tnnc2.2	5
BP	GO:0050918	positive chemotaxis	5/1728	19/20597	0.0177438	0.202027	0.187477	vegfab/cxcl12b/vegfaa/cxcl12a/vegfd	5
BP	GO:0051302	regulation of cell division	12/1728	73/20597	0.0178189	0.202125	0.187568	mdkb/aurkb/vegfaa/plk2b/tgfb3/prc1a/cdc14ab/fgf1b/klhl21/prc1b/tgfb5/thbs4b	12
BP	GO:0009411	response to UV	6/1728	26/20597	0.0184494	0.207726	0.192765	aurkb/ddb2/impact/per2/xpa/crip1	6
BP	GO:0018126	protein hydroxylation	6/1728	26/20597	0.0184494	0.207726	0.192765	egln1b/p4htma/crtap/p4ha1b/p4ha1a/p4ha2	6
BP	GO:0034644	cellular response to UV	4/1728	13/20597	0.0190702	0.213138	0.197787	aurkb/impact/xpa/crip1	4
BP	GO:0046185	aldehyde catabolic process	4/1728	13/20597	0.0190702	0.213138	0.197787	hoga1/esd/zgc:77938/adh8a	4
BP	GO:0061077	chaperone-mediated protein folding	9/1728	49/20597	0.0193331	0.215284	0.199779	st13/dnajb4/fkbp4/fkbp5/hsc70/hspa8b/unc45b/zgc:122979/hspa1b	9
BP	GO:0005975	carbohydrate metabolic process	51/1728	454/20597	0.0199005	0.220793	0.204891	galm/pck2/mdh2/npl/bpgm/gnmt/pygmb/aldoab/fuca2/pargl/gnpda2/khk/tkfc/gys1/idua/rbks/idh2/pgam2/ganc/gpd1a/neu3.5/mpdu1a/pdk2b/tigarb/xylb/man2a2/gpib/ppp1cbl/hs2st1b/st8sia7.1/spata20/mdh1aa/chst1/mdh1ab/dgat2/dcxr/siae/fbp1a/slc3a2a/man1b1a/aldob/pfkma/mlsl/gyg1b/phkb/pfkfb2b/pygl/si:ch211-152c8.5/pkmb/pck1/neu3.4	51
BP	GO:1902532	negative regulation of intracellular signal transduction	22/1728	165/20597	0.0203019	0.224428	0.208264	tsc1a/tsc2/rasip1/tbc1d7/akt1s1/pde3a/mcl1b/sesn3/bco2l/pebp1/deptor/spry4/cd74b/si:ch211-195b15.8/dusp2/si:ch211-121a2.2/dusp4/zgc:153981/cd74a/dusp8a/sesn1/pik3ip1	22
BP	GO:0007229	integrin-mediated signaling pathway	11/1728	66/20597	0.0206665	0.227631	0.211236	itga5/lims2/zyx/itgb1b.2/loxl3b/lama5/cib2/itgbl1/itga8/itgae.1/loxl3a	11
BP	GO:0048010	vascular endothelial growth factor receptor signaling pathway	7/1728	34/20597	0.0207923	0.22819	0.211755	vegfab/nrp2b/vegfaa/vhl/flt1/vegfd/rspo1	7
BP	GO:0032436	positive regulation of proteasomal ubiquitin-dependent protein catabolic process	8/1728	42/20597	0.0217691	0.23805	0.220905	sirt2/fzr1b/rnf14/prkn/trib3/cdc20/rnf144ab/sh3rf2	8
BP	GO:0042149	cellular response to glucose starvation	5/1728	20/20597	0.0220623	0.240392	0.223079	sik2b/impact/prkag2b/prkag3b/prkag2a	5
BP	GO:0030178	negative regulation of Wnt signaling pathway	16/1728	111/20597	0.0228138	0.245936	0.228223	nxn/rgs3a/tsc2/wif1/gpx4b/tmem88b/nkd1/dkk3b/sfrp1a/sost/lmbr1l/dab2/sfrp1b/sostdc1a/frzb/mylipb	16
BP	GO:0045861	negative regulation of proteolysis	16/1728	111/20597	0.0228138	0.245936	0.228223	serpinb1/tfpi2/serpina10a/kng1/cast/mcl1b/chac1/serpinh2/c4/timp4.3/serpinh1b/itih5/cpamd8/ahsg1/itih3a.2/serpinf1	16
BP	GO:1903522	regulation of blood circulation	16/1728	111/20597	0.0228138	0.245936	0.228223	tafazzin/mybpc3/rnf207b/casq2/vegfaa/myl7/ank2b/popdc2/adrb1/flt1/adra1bb/adrb2b/kcne4/adra1d/fbxl22/agtr1b	16
BP	GO:0006457	protein folding	23/1728	177/20597	0.0236213	0.253741	0.235466	pdia7/nudcd3/hsp90aa1.2/ppifa/ppifb/st13/ppiab/chchd4b/dnajb4/hspb6/fkbp4/fkbp5/hspb2/ptges3l/hsc70/hspa8b/hsph1/ahsa1a/unc45b/zgc:122979/cryabb/hspa1b/hsp90aa1.1	23
BP	GO:0010466	negative regulation of peptidase activity	15/1728	103/20597	0.024771	0.259864	0.241148	serpinb1/tfpi2/serpina10a/kng1/cast/mcl1b/serpinh2/c4/timp4.3/serpinh1b/itih5/cpamd8/ahsg1/itih3a.2/serpinf1	15
BP	GO:2000060	positive regulation of ubiquitin-dependent protein catabolic process	8/1728	43/20597	0.0248403	0.259864	0.241148	sirt2/fzr1b/rnf14/prkn/trib3/cdc20/rnf144ab/sh3rf2	8
BP	GO:0006851	mitochondrial calcium ion transmembrane transport	4/1728	14/20597	0.0249607	0.259864	0.241148	smdt1b/zgc:165532/micu3b/micu3a	4
BP	GO:0045123	cellular extravasation	4/1728	14/20597	0.0249607	0.259864	0.241148	plvapb/jam2a/plvapa/jam2b	4
BP	GO:0045833	negative regulation of lipid metabolic process	4/1728	14/20597	0.0249607	0.259864	0.241148	slc27a1a/ormdl1/slc27a1b/pik3ip1	4
BP	GO:0072132	mesenchyme morphogenesis	4/1728	14/20597	0.0249607	0.259864	0.241148	actc1a/acta1a/acta2/actc2	4
BP	GO:0086009	membrane repolarization	4/1728	14/20597	0.0249607	0.259864	0.241148	rnf207b/scn4ba/vcla/kcne4	4
BP	GO:0110095	cellular detoxification of aldehyde	4/1728	14/20597	0.0249607	0.259864	0.241148	park7/esd/zgc:77938/adh8a	4
BP	GO:0110096	cellular response to aldehyde	4/1728	14/20597	0.0249607	0.259864	0.241148	park7/esd/zgc:77938/adh8a	4
BP	GO:0051346	negative regulation of hydrolase activity	18/1728	131/20597	0.0256188	0.265806	0.246662	serpinb1/atp5if1b/tfpi2/serpina10a/kng1/cast/mcl1b/serpinh2/ppp4r4/c4/timp4.3/serpinh1b/itih5/cpamd8/gchfr/ahsg1/itih3a.2/serpinf1	18
BP	GO:0002027	regulation of heart rate	6/1728	28/20597	0.0261661	0.270561	0.251075	mybpc3/adrb1/adra1bb/adrb2b/kcne4/adra1d	6
BP	GO:0030865	cortical cytoskeleton organization	10/1728	60/20597	0.0266394	0.273685	0.253974	rnd3a/rhocb/rhoab/dlg1b/epb41l3a/rock2a/ect2/rac3b/rnd3b/rhobtb2b	10
BP	GO:0006767	water-soluble vitamin metabolic process	5/1728	21/20597	0.0270084	0.273685	0.253974	clybl/mmadhcb/rfk/pdxka/zgc:153031	5
BP	GO:0030150	protein import into mitochondrial matrix	5/1728	21/20597	0.0270084	0.273685	0.253974	timm21/pam16/dnajc19/dnajc15/romo1	5
BP	GO:0030388	fructose 1,6-bisphosphate metabolic process	5/1728	21/20597	0.0270084	0.273685	0.253974	aldoab/tigarb/fbp1a/aldob/pfkma	5
BP	GO:0038084	vascular endothelial growth factor signaling pathway	5/1728	21/20597	0.0270084	0.273685	0.253974	vegfab/nrp2b/vegfaa/ccbe1/vegfd	5
BP	GO:1901570	fatty acid derivative biosynthetic process	5/1728	21/20597	0.0270084	0.273685	0.253974	gcdha/acsl1b/gcdhb/acsl1a/elovl6	5
BP	GO:0031290	retinal ganglion cell axon guidance	9/1728	52/20597	0.0276672	0.279429	0.259304	cpsf1/cxcl12b/lamb1a/mmp14a/rbpms2a/rbpms2b/cxcl12a/mmp2/sema3d	9
BP	GO:0019882	antigen processing and presentation	7/1728	36/20597	0.0278934	0.280781	0.260559	erap1a/mhc2dhb/mhc2d4b/cd74b/cd74a/si:busm1-266f07.2/mhc2dab	7
BP	GO:0006986	response to unfolded protein	10/1728	61/20597	0.0295519	0.295519	0.274235	herpud2/wfs1b/creb3l3b/chac1/hsc70/wfs1a/hspa8b/hspb8/hspa1b/thbs4b	10
BP	GO:0010951	negative regulation of endopeptidase activity	10/1728	61/20597	0.0295519	0.295519	0.274235	serpinb1/serpina10a/kng1/cast/mcl1b/serpinh2/timp4.3/serpinh1b/ahsg1/serpinf1	10
BP	GO:0010830	regulation of myotube differentiation	4/1728	15/20597	0.0318297	0.314507	0.291855	rbm24a/myod1/myog/jam2a	4
BP	GO:0042537	benzene-containing compound metabolic process	4/1728	15/20597	0.0318297	0.314507	0.291855	haao/kyat3.2/afmid/kyat1	4
BP	GO:0090151	establishment of protein localization to mitochondrial membrane	4/1728	15/20597	0.0318297	0.314507	0.291855	samm50/romo1/si:dkey-82o10.4/samm50l	4
BP	GO:1901800	positive regulation of proteasomal protein catabolic process	8/1728	45/20597	0.0318645	0.314507	0.291855	sirt2/fzr1b/rnf14/prkn/trib3/cdc20/rnf144ab/sh3rf2	8
BP	GO:0032007	negative regulation of TOR signaling	7/1728	37/20597	0.0319937	0.31476	0.292091	tsc1a/tsc2/tbc1d7/akt1s1/sesn3/deptor/sesn1	7
BP	GO:1901700	response to oxygen-containing compound	48/1728	438/20597	0.03415	0.334043	0.309984	slc27a1a/pck2/sod1/prdx2/cry1a/znf106a/sod2/park7/tsc2/esr1/khk/ppifb/vegfaa/slc27a1b/cav2/impact/lepr/romo1/slc2a12/esd/sesn3/per2/myod1/insig1/vtg4/cpeb1b/stat1b/pik3r3b/nsg2/cyp2r1/rbp4/nr4a1/zgc:77938/irs2b/sesn1/gnb5b/ptger4a/lgals17/lpin1a/rab15/adh8a/p2rx7/per1a/pkmb/vtg6/pck1/nr4a3/scd	48
BP	GO:0035966	response to topologically incorrect protein	12/1728	80/20597	0.0341735	0.334043	0.309984	herpud2/wfs1b/ube2wb/ufd1l/creb3l3b/chac1/hsc70/wfs1a/hspa8b/hspb8/hspa1b/thbs4b	12
BP	GO:0008610	lipid biosynthetic process	53/1728	491/20597	0.0346911	0.338016	0.313671	slc27a1a/pck2/ndufab1a/ormdl1/ddit3/cyb5r2/aclyb/zgc:162634/thnsl2/pip5k1ba/pigk/sgms1b/ndufab1b/acsl1b/tecrb/mvda/mogat3a/ip6k1/slc27a1b/cishb/tlcd3ba/sccpdhb/lipg/acsbg2/coq2/insig1/crppa/hsd17b8/agmo/tmem269/acsl1a/si:ch1073-145m9.1/dgat1a/pip5k1bb/hsd17b3/si:ch1073-429i10.1/ip6k2a/pik3r3b/dgat2/mid1ip1l/cyp27a1.4/lpl/lipia/elovl6/slc27a2a/rpe65b/ttc7a/lpin1a/fads2/zgc:194242/pck1/rbp1.1/scd	53
BP	GO:0044262	cellular carbohydrate metabolic process	20/1728	155/20597	0.0353021	0.342871	0.318176	pck2/gnmt/pygmb/khk/tkfc/gys1/rbks/idh2/pdk2b/tigarb/ppp1cbl/hs2st1b/dgat2/fbp1a/mlsl/gyg1b/phkb/pygl/si:ch211-152c8.5/pck1	20
BP	GO:0032103	positive regulation of response to external stimulus	8/1728	46/20597	0.035839	0.344565	0.319748	vegfab/cxcl12b/vegfaa/cntfr/cxcl12a/vegfd/coch/fgf16	8
BP	GO:1903052	positive regulation of proteolysis involved in cellular protein catabolic process	8/1728	46/20597	0.035839	0.344565	0.319748	sirt2/fzr1b/rnf14/prkn/trib3/cdc20/rnf144ab/sh3rf2	8
BP	GO:1903364	positive regulation of cellular protein catabolic process	8/1728	46/20597	0.035839	0.344565	0.319748	sirt2/fzr1b/rnf14/prkn/trib3/cdc20/rnf144ab/sh3rf2	8
BP	GO:0000045	autophagosome assembly	10/1728	63/20597	0.0360388	0.344565	0.319748	map1lc3b/rab1bb/wipi1/atg7/map1lc3cl/map1lc3a/gabarapl2/tp53inp2/smcr8b/ulk2	10
BP	GO:0071900	regulation of protein serine/threonine kinase activity	15/1728	108/20597	0.0360433	0.344565	0.319748	slc27a1a/si:dkey-7n6.2/dusp19b/rasip1/slc27a1b/trib3/pdgfaa/spry4/fgf1b/prkag2b/prkag3b/cdk5rap1/prkag2a/cdkn1ca/ccng2	15
BP	GO:0009743	response to carbohydrate	5/1728	23/20597	0.038876	0.365892	0.339539	pck2/khk/vegfaa/lepr/pck1	5
BP	GO:0009746	response to hexose	5/1728	23/20597	0.038876	0.365892	0.339539	pck2/khk/vegfaa/lepr/pck1	5
BP	GO:0009749	response to glucose	5/1728	23/20597	0.038876	0.365892	0.339539	pck2/khk/vegfaa/lepr/pck1	5
BP	GO:0019730	antimicrobial humoral response	5/1728	23/20597	0.038876	0.365892	0.339539	tfa/wfdc2/tmsb/leap2/colec11	5
BP	GO:0034284	response to monosaccharide	5/1728	23/20597	0.038876	0.365892	0.339539	pck2/khk/vegfaa/lepr/pck1	5
BP	GO:0030162	regulation of proteolysis	28/1728	236/20597	0.0394356	0.367921	0.341422	serpinb1/sirt2/svbp/tfpi2/serpina10a/kng1/si:ch211-195h23.3/cast/mcl1b/fzr1b/chac1/rnf14/prkn/trib3/cdc20/rnf144ab/serpinh2/plgrkt/si:ch211-195h23.3/c4/timp4.3/serpinh1b/itih5/cpamd8/ahsg1/itih3a.2/serpinf1/sh3rf2	28
BP	GO:0001938	positive regulation of endothelial cell proliferation	4/1728	16/20597	0.0396967	0.367921	0.341422	vegfab/jcada/vegfaa/vegfd	4
BP	GO:0006734	NADH metabolic process	4/1728	16/20597	0.0396967	0.367921	0.341422	gpd1a/nudt12/mdh1aa/pfkma	4
BP	GO:0019748	secondary metabolic process	4/1728	16/20597	0.0396967	0.367921	0.341422	bdh2/zgc:153372/as3mt/qdpra	4
BP	GO:0086010	membrane depolarization during action potential	4/1728	16/20597	0.0396967	0.367921	0.341422	scn4ab/cacna1g/slmapa/slmapb	4
BP	GO:0010453	regulation of cell fate commitment	6/1728	31/20597	0.0413133	0.38174	0.354246	klf2a/bmp4/klf2b/loxl3b/ved/loxl3a	6
BP	GO:0031331	positive regulation of cellular catabolic process	19/1728	149/20597	0.0436816	0.399533	0.370758	sirt2/dcn/rbm24a/mov10b.2/fzr1b/rnf14/prkn/trib3/cnot6l/cdc20/rnf144ab/sesn3/pnpla3/tp53inp2/mov10b.1/smcr8b/ulk2/sesn1/sh3rf2	19
BP	GO:0042127	regulation of cell population proliferation	41/1728	372/20597	0.043785	0.399533	0.370758	sav1/vegfab/sirt2/jun/tsc1a/jcada/fgf18a/si:dkey-42i9.4/cav1/vegfaa/emp2/tgif1/cav2/romo1/cdca7b/tgfb3/tmem119b/bmp4/rarres3l/pdgfaa/btc/si:dkey-1h24.6/fgf1b/ecrg4a/igfbp1a/nes/csf3a/btg2/tob1b/stat1b/cxcl12a/tob1a/tbx1/nupr1b/vegfd/fgf18b/foxm1/lgals17/jund/fgf16/igfbp2a	41
BP	GO:0005977	glycogen metabolic process	8/1728	48/20597	0.0447594	0.399533	0.370758	pygmb/khk/gys1/ppp1cbl/gyg1b/phkb/pygl/si:ch211-152c8.5	8
BP	GO:0006073	cellular glucan metabolic process	8/1728	48/20597	0.0447594	0.399533	0.370758	pygmb/khk/gys1/ppp1cbl/gyg1b/phkb/pygl/si:ch211-152c8.5	8
BP	GO:0044042	glucan metabolic process	8/1728	48/20597	0.0447594	0.399533	0.370758	pygmb/khk/gys1/ppp1cbl/gyg1b/phkb/pygl/si:ch211-152c8.5	8
BP	GO:0008300	isoprenoid catabolic process	3/1728	10/20597	0.0452104	0.399533	0.370758	bco2l/bco2a/crabp1a	3
BP	GO:0010460	positive regulation of heart rate	3/1728	10/20597	0.0452104	0.399533	0.370758	adrb1/adra1bb/adra1d	3
BP	GO:0016203	muscle attachment	3/1728	10/20597	0.0452104	0.399533	0.370758	lama4/dmd/postnb	3
BP	GO:0016239	positive regulation of macroautophagy	3/1728	10/20597	0.0452104	0.399533	0.370758	sesn3/smcr8b/sesn1	3
BP	GO:0018904	ether metabolic process	3/1728	10/20597	0.0452104	0.399533	0.370758	txn2/agmo/ephx5	3
BP	GO:0030240	skeletal muscle thin filament assembly	3/1728	10/20597	0.0452104	0.399533	0.370758	smyd1b/tcap/hsp90aa1.1	3
BP	GO:0045742	positive regulation of epidermal growth factor receptor signaling pathway	3/1728	10/20597	0.0452104	0.399533	0.370758	pde6gb/afap1l2/btc	3
BP	GO:0070979	protein K11-linked ubiquitination	3/1728	10/20597	0.0452104	0.399533	0.370758	anapc13/anapc10/ube2e3	3
BP	GO:0086011	membrane repolarization during action potential	3/1728	10/20597	0.0452104	0.399533	0.370758	rnf207b/vcla/kcne4	3
BP	GO:1901186	positive regulation of ERBB signaling pathway	3/1728	10/20597	0.0452104	0.399533	0.370758	pde6gb/afap1l2/btc	3
BP	GO:0030510	regulation of BMP signaling pathway	14/1728	102/20597	0.0455397	0.401277	0.372377	tsc22d3/smad6a/igfbp3/bmp4/sfrp1a/sost/fstb/ppp1r12a/tsc22d3/fstl1a/zgc:113531/dab2/sostdc1a/grem1a	14
BP	GO:0050821	protein stabilization	5/1728	24/20597	0.0458296	0.402665	0.373664	park7/hsp90aa1.2/bag3/bag2/hsp90aa1.1	5
BP	GO:0051338	regulation of transferase activity	34/1728	301/20597	0.0464888	0.40728	0.377947	slc27a1a/ror2/si:dkey-7n6.2/dusp19b/cav1/rasip1/akt1s1/dtnbp1a/camk1b/fzr1b/dcun1d2b/slc27a1b/unc119b/trib3/cdc20/pdgfaa/deptor/spry4/btc/cd74b/fgf1b/prkag2b/prkag3b/flt1/pik3r3b/cdk5rap1/prkag2a/smcr8b/cd74a/musk/camk2n1a/cdkn1ca/ccng2/pik3ip1	34
BP	GO:0008630	intrinsic apoptotic signaling pathway in response to DNA damage	7/1728	40/20597	0.0466411	0.407439	0.378095	si:ch211-195h23.3/mcl1b/cd74b/crip1/si:ch211-195h23.3/bokb/cd74a	7
BP	GO:1905037	autophagosome organization	10/1728	66/20597	0.0475212	0.411274	0.381653	map1lc3b/rab1bb/wipi1/atg7/map1lc3cl/map1lc3a/gabarapl2/tp53inp2/smcr8b/ulk2	10
BP	GO:0032006	regulation of TOR signaling	11/1728	75/20597	0.0476547	0.411274	0.381653	ift172/tsc1a/tsc2/ift57/tbc1d7/akt1s1/sesn3/deptor/smcr8b/itfg2/sesn1	11
BP	GO:0002399	MHC class II protein complex assembly	4/1728	17/20597	0.0485682	0.411274	0.381653	mhc2dhb/mhc2d4b/si:busm1-266f07.2/mhc2dab	4
BP	GO:0002501	peptide antigen assembly with MHC protein complex	4/1728	17/20597	0.0485682	0.411274	0.381653	mhc2dhb/mhc2d4b/si:busm1-266f07.2/mhc2dab	4
BP	GO:0002503	peptide antigen assembly with MHC class II protein complex	4/1728	17/20597	0.0485682	0.411274	0.381653	mhc2dhb/mhc2d4b/si:busm1-266f07.2/mhc2dab	4
BP	GO:0019886	antigen processing and presentation of exogenous peptide antigen via MHC class II	4/1728	17/20597	0.0485682	0.411274	0.381653	mhc2dhb/mhc2d4b/si:busm1-266f07.2/mhc2dab	4
BP	GO:0035914	skeletal muscle cell differentiation	4/1728	17/20597	0.0485682	0.411274	0.381653	rbm24a/atoh8/myod1/myog	4
BP	GO:0042159	lipoprotein catabolic process	4/1728	17/20597	0.0485682	0.411274	0.381653	lypla1/ppt1/abhd17b/lyplal1	4
BP	GO:0051899	membrane depolarization	4/1728	17/20597	0.0485682	0.411274	0.381653	scn4ab/cacna1g/slmapa/slmapb	4
BP	GO:0070831	basement membrane assembly	4/1728	17/20597	0.0485682	0.411274	0.381653	lamb1a/lama4/lamb1b/tmeff2a	4
BP	GO:0086003	cardiac muscle cell contraction	4/1728	17/20597	0.0485682	0.411274	0.381653	rnf207b/scn4ba/kcne4/fbxl22	4
BP	GO:0051235	maintenance of location	14/1728	103/20597	0.0488067	0.412145	0.382462	zgc:172145/casq1b/ryr2b/vps13c/casq2/dhrs7cb/fth1b/insig1/bscl2l/mest/ryr3/tmsb/pparaa/cd36	14
BP	GO:0008285	negative regulation of cell population proliferation	15/1728	113/20597	0.0506218	0.426289	0.395586	sirt2/tsc1a/si:dkey-42i9.4/cav1/cav2/rarres3l/ecrg4a/igfbp1a/btg2/tob1b/cxcl12a/tob1a/nupr1b/lgals17/igfbp2a	15
BP	GO:0070098	chemokine-mediated signaling pathway	9/1728	58/20597	0.0512926	0.430745	0.399722	ccl36.1/ccl35.1/cxcl12b/ccl39.7/cxcl12a/ccl34b.1/ccl20b/ccl39.1/LOC100216314	9
BP	GO:1901701	cellular response to oxygen-containing compound	33/1728	294/20597	0.0528793	0.442846	0.410951	pck2/sod1/prdx2/znf106a/sod2/park7/tsc2/ppifb/cav2/impact/romo1/slc2a12/esd/sesn3/myod1/insig1/cpeb1b/pik3r3b/nsg2/cyp2r1/nr4a1/zgc:77938/irs2b/sesn1/gnb5b/ptger4a/lgals17/lpin1a/rab15/adh8a/pkmb/pck1/nr4a3	33
BP	GO:0016226	iron-sulfur cluster assembly	5/1728	25/20597	0.0534751	0.444165	0.412175	nfu1/glrx5/zgc:110319/iscub/isca2	5
BP	GO:0031163	metallo-sulfur cluster assembly	5/1728	25/20597	0.0534751	0.444165	0.412175	nfu1/glrx5/zgc:110319/iscub/isca2	5
BP	GO:0035337	fatty-acyl-CoA metabolic process	5/1728	25/20597	0.0534751	0.444165	0.412175	gcdha/acsl1b/gcdhb/acsl1a/elovl6	5
BP	GO:0007015	actin filament organization	43/1728	399/20597	0.0537175	0.444962	0.412915	kank1a/myo1b/mical2b/rnd3a/sh3d21/rhocb/tesk1b/scinla/tpm1/hax1/rhoab/zgc:86896/svilc/dlg1b/zgc:154093/smyd1b/mical2a/shroom4/cracd/wasf3b/dmd/nedd9/lmod1b/tmod2/arpin/myo1ha/ctnna2/nrap/xirp1/coro1cb/ppp1r12a/dpysl3/rac3b/rnd3b/tmsb/rhobtb2b/tpm2/arfip2a/kank1b/tcap/myo15aa/si:ch211-218o21.4/hsp90aa1.1	43
BP	GO:0003206	cardiac chamber morphogenesis	6/1728	33/20597	0.053953	0.445699	0.413599	mybpc3/myh6/klf2a/nr2f1a/klf2b/cadm4	6
BP	GO:0008217	regulation of blood pressure	11/1728	77/20597	0.055921	0.456784	0.423886	erap1a/emp2/ednrbb/adrb1/prcp/ednrab/adra1bb/adrb2b/adra1d/urp1/npr3	11
BP	GO:0043549	regulation of kinase activity	31/1728	275/20597	0.0564054	0.456784	0.423886	slc27a1a/ror2/si:dkey-7n6.2/dusp19b/cav1/rasip1/akt1s1/dtnbp1a/camk1b/slc27a1b/unc119b/trib3/pdgfaa/deptor/spry4/btc/cd74b/fgf1b/prkag2b/prkag3b/flt1/pik3r3b/cdk5rap1/prkag2a/smcr8b/cd74a/musk/camk2n1a/cdkn1ca/ccng2/pik3ip1	31
BP	GO:0006638	neutral lipid metabolic process	10/1728	68/20597	0.056408	0.456784	0.423886	pck2/mogat3a/lipg/pnpla3/dgat1a/dgat2/lpl/lipia/lpin1a/pck1	10
BP	GO:0006639	acylglycerol metabolic process	10/1728	68/20597	0.056408	0.456784	0.423886	pck2/mogat3a/lipg/pnpla3/dgat1a/dgat2/lpl/lipia/lpin1a/pck1	10
BP	GO:0007159	leukocyte cell-cell adhesion	10/1728	68/20597	0.056408	0.456784	0.423886	mhc2dhb/pag1/mhc2d4b/loxl3b/jam2a/lgals17/si:busm1-266f07.2/mhc2dab/loxl3a/jam2b	10
BP	GO:0050905	neuromuscular process	10/1728	68/20597	0.056408	0.456784	0.423886	atp2a1/casq1b/tnni1b/tnnt1/snap29/opa3/tnni1d/tnnc1b/tcap/tnnc2.2	10
BP	GO:0022411	cellular component disassembly	26/1728	224/20597	0.056982	0.456784	0.423886	map1lc3b/tafazzin/mical2b/mtrf1l/scinla/wipi1/svilc/mical2a/map1ab/cracd/atg7/prkn/map1lc3cl/dnajc17/lmod1b/map1lc3a/tmod2/si:ch211-266i6.3/gabarapl2/nes/map1sb/stmn1a/smcr8b/ulk2/stmn1b/sh3gl2a	26
BP	GO:0006122	mitochondrial electron transport, ubiquinol to cytochrome c	3/1728	11/20597	0.0583854	0.456784	0.423886	uqcrq/uqcrfs1/uqcrb	3
BP	GO:0008216	spermidine metabolic process	3/1728	11/20597	0.0583854	0.456784	0.423886	sat1a.1/sat2b/amd1	3
BP	GO:0045667	regulation of osteoblast differentiation	3/1728	11/20597	0.0583854	0.456784	0.423886	tmem119b/ucmaa/mef2ca	3
BP	GO:0045777	positive regulation of blood pressure	3/1728	11/20597	0.0583854	0.456784	0.423886	adrb1/adra1bb/adra1d	3
BP	GO:0048742	regulation of skeletal muscle fiber development	3/1728	11/20597	0.0583854	0.456784	0.423886	myod1/myog/jam2a	3
BP	GO:0055010	ventricular cardiac muscle tissue morphogenesis	3/1728	11/20597	0.0583854	0.456784	0.423886	mybpc3/klf2a/klf2b	3
BP	GO:0099625	ventricular cardiac muscle cell membrane repolarization	3/1728	11/20597	0.0583854	0.456784	0.423886	rnf207b/scn4ba/kcne4	3
BP	GO:1902106	negative regulation of leukocyte differentiation	3/1728	11/20597	0.0583854	0.456784	0.423886	irf2bp2b/loxl3b/loxl3a	3
BP	GO:1903707	negative regulation of hemopoiesis	3/1728	11/20597	0.0583854	0.456784	0.423886	irf2bp2b/loxl3b/loxl3a	3
BP	GO:0002286	T cell activation involved in immune response	4/1728	18/20597	0.0584382	0.456784	0.423886	loxl3b/cd74b/cd74a/loxl3a	4
BP	GO:0002478	antigen processing and presentation of exogenous peptide antigen	4/1728	18/20597	0.0584382	0.456784	0.423886	mhc2dhb/mhc2d4b/si:busm1-266f07.2/mhc2dab	4
BP	GO:0019884	antigen processing and presentation of exogenous antigen	4/1728	18/20597	0.0584382	0.456784	0.423886	mhc2dhb/mhc2d4b/si:busm1-266f07.2/mhc2dab	4
BP	GO:0048255	mRNA stabilization	4/1728	18/20597	0.0584382	0.456784	0.423886	tent5ab/rbm24a/tent5ba/tent5bb	4
BP	GO:0050678	regulation of epithelial cell proliferation	7/1728	42/20597	0.0584504	0.456784	0.423886	vegfab/jcada/cav1/vegfaa/cav2/fgf1b/vegfd	7
BP	GO:0051261	protein depolymerization	14/1728	106/20597	0.0595737	0.464369	0.430924	mical2b/scinla/svilc/mical2a/map1ab/cracd/lmod1b/tmod2/si:ch211-266i6.3/nes/map1sb/stmn1a/stmn1b/sh3gl2a	14
BP	GO:0051085	chaperone cofactor-dependent protein refolding	6/1728	34/20597	0.0610589	0.474729	0.440538	st13/dnajb4/hsc70/hspa8b/zgc:122979/hspa1b	6
BP	GO:0002381	immunoglobulin production involved in immunoglobulin-mediated immune response	5/1728	26/20597	0.0618145	0.476945	0.442594	mhc2dhb/msh2/mhc2d4b/si:busm1-266f07.2/mhc2dab	5
BP	GO:0002687	positive regulation of leukocyte migration	5/1728	26/20597	0.0618145	0.476945	0.442594	vegfab/vegfaa/plvapb/vegfd/plvapa	5
BP	GO:0003323	type B pancreatic cell development	5/1728	26/20597	0.0618145	0.476945	0.442594	wfs1b/lepr/c2cd4a/kcnj11/bhmt	5
BP	GO:0006112	energy reserve metabolic process	8/1728	52/20597	0.0666765	0.511411	0.474578	pygmb/khk/gys1/ppp1cbl/gyg1b/phkb/pygl/si:ch211-152c8.5	8
BP	GO:0051053	negative regulation of DNA metabolic process	8/1728	52/20597	0.0666765	0.511411	0.474578	recql5/ten1/otub1b/h1-10/histh1l1/h1-0/parpbp/igfbp2a	8
BP	GO:1990868	response to chemokine	9/1728	61/20597	0.0669544	0.511411	0.474578	ccl36.1/ccl35.1/cxcl12b/ccl39.7/cxcl12a/ccl34b.1/ccl20b/ccl39.1/LOC100216314	9
BP	GO:1990869	cellular response to chemokine	9/1728	61/20597	0.0669544	0.511411	0.474578	ccl36.1/ccl35.1/cxcl12b/ccl39.7/cxcl12a/ccl34b.1/ccl20b/ccl39.1/LOC100216314	9
BP	GO:0032984	protein-containing complex disassembly	20/1728	167/20597	0.0672796	0.512607	0.475688	map1lc3b/mical2b/mtrf1l/scinla/svilc/mical2a/map1ab/cracd/map1lc3cl/dnajc17/lmod1b/map1lc3a/tmod2/si:ch211-266i6.3/nes/map1sb/stmn1a/smcr8b/stmn1b/sh3gl2a	20
BP	GO:0003073	regulation of systemic arterial blood pressure	6/1728	35/20597	0.0686922	0.522061	0.484461	emp2/adrb1/prcp/adra1bb/adrb2b/adra1d	6
BP	GO:0002396	MHC protein complex assembly	4/1728	19/20597	0.0692901	0.522684	0.48504	mhc2dhb/mhc2d4b/si:busm1-266f07.2/mhc2dab	4
BP	GO:0009067	aspartate family amino acid biosynthetic process	4/1728	19/20597	0.0692901	0.522684	0.48504	got1/aass/apip/bhmt	4
BP	GO:2001021	negative regulation of response to DNA damage stimulus	4/1728	19/20597	0.0692901	0.522684	0.48504	otub1b/cd74b/cd74a/parpbp	4
BP	GO:0006633	fatty acid biosynthetic process	13/1728	99/20597	0.0702252	0.528427	0.490369	ndufab1a/aclyb/thnsl2/ndufab1b/tecrb/lipg/acsbg2/hsd17b8/lpl/lipia/elovl6/fads2/scd	13
BP	GO:0015908	fatty acid transport	9/1728	62/20597	0.0727741	0.533195	0.494793	slc27a1a/slc27a1b/rbp2a/mfsd2ab/cd36/crabp1a/rbp2b/pla2g10/rbp1.1	9
BP	GO:0001780	neutrophil homeostasis	3/1728	12/20597	0.0731389	0.533195	0.494793	sod2/gbp4/nr4a3	3
BP	GO:0002690	positive regulation of leukocyte chemotaxis	3/1728	12/20597	0.0731389	0.533195	0.494793	vegfab/vegfaa/vegfd	3
BP	GO:0006000	fructose metabolic process	3/1728	12/20597	0.0731389	0.533195	0.494793	khk/fbp1a/pfkfb2b	3
BP	GO:0006544	glycine metabolic process	3/1728	12/20597	0.0731389	0.533195	0.494793	tha1/gldc/zgc:153031	3
BP	GO:0010522	regulation of calcium ion transport into cytosol	3/1728	12/20597	0.0731389	0.533195	0.494793	casq1b/casq2/dhrs7cb	3
BP	GO:0042574	retinal metabolic process	3/1728	12/20597	0.0731389	0.533195	0.494793	dhrs13l1/bco2l/bco2a	3
BP	GO:0042661	regulation of mesodermal cell fate specification	3/1728	12/20597	0.0731389	0.533195	0.494793	klf2a/klf2b/ved	3
BP	GO:0051279	regulation of release of sequestered calcium ion into cytosol	3/1728	12/20597	0.0731389	0.533195	0.494793	casq1b/casq2/dhrs7cb	3
BP	GO:0051560	mitochondrial calcium ion homeostasis	3/1728	12/20597	0.0731389	0.533195	0.494793	smdt1b/zgc:165532/micu3a	3
BP	GO:0070189	kynurenine metabolic process	3/1728	12/20597	0.0731389	0.533195	0.494793	kyat3.2/afmid/kyat1	3
BP	GO:0097428	protein maturation by iron-sulfur cluster transfer	3/1728	12/20597	0.0731389	0.533195	0.494793	nfu1/zgc:110319/isca2	3
BP	GO:1905770	regulation of mesodermal cell differentiation	3/1728	12/20597	0.0731389	0.533195	0.494793	klf2a/klf2b/ved	3
BP	GO:0055074	calcium ion homeostasis	30/1728	272/20597	0.0746883	0.543188	0.504066	selenok/wfs1b/kng1/atp2a1/casq1b/ackr3b/cav1/ryr2b/zgc:172270/smdt1b/casq2/cav3/dhrs7cb/zgc:165532/ackr4b/cav2/micu3a/homer1b/si:dkey-117a8.1/ryr3/adra1bb/wfs1a/fpr1/adra1d/lpar6b/ptger4a/atp2b2/trpm1a/p2rx7/agtr1b	30
BP	GO:0019216	regulation of lipid metabolic process	11/1728	81/20597	0.0751776	0.545441	0.506157	slc27a1a/ormdl1/ddit3/dnajc19/etfa/slc27a1b/pnpla3/opa3/mid1ip1l/pparaa/pik3ip1	11
BP	GO:0035384	thioester biosynthetic process	6/1728	36/20597	0.076852	0.553626	0.513752	gcdha/aclyb/acsl1b/gcdhb/acsl1a/elovl6	6
BP	GO:0051084	'de novo' post-translational protein folding	6/1728	36/20597	0.076852	0.553626	0.513752	st13/dnajb4/hsc70/hspa8b/zgc:122979/hspa1b	6
BP	GO:0071616	acyl-CoA biosynthetic process	6/1728	36/20597	0.076852	0.553626	0.513752	gcdha/aclyb/acsl1b/gcdhb/acsl1a/elovl6	6
BP	GO:0002684	positive regulation of immune system process	25/1728	221/20597	0.0773225	0.555698	0.515676	vegfab/c1qb/si:dkey-222p3.1/vegfaa/mhc2dhb/si:dkey-169i5.4/c4b/mhc2d4b/plvapb/cd74b/si:dkey-1h24.6/c1qa/si:dkey-117a8.1/rsad2/cd74a/cfd/c4/vegfd/fpr1/colec11/lgals17/plvapa/si:busm1-266f07.2/mhc2dab/coch	25
BP	GO:0008284	positive regulation of cell population proliferation	19/1728	160/20597	0.078003	0.559267	0.518987	vegfab/jcada/fgf18a/vegfaa/emp2/romo1/cdca7b/tmem119b/bmp4/pdgfaa/btc/fgf1b/nes/csf3a/tbx1/vegfd/fgf18b/lgals17/fgf16	19
BP	GO:0043408	regulation of MAPK cascade	27/1728	242/20597	0.0782594	0.559785	0.519468	ccl35.1/taok1b/raf1a/mink1/cav2/ccl39.7/pdgfaa/pebp1/spry4/cd74b/si:ch211-195b15.8/fgf1b/alkal1/dusp2/si:ch211-121a2.2/dusp4/zgc:153981/adra1bb/cd74a/dusp8a/adra1d/ccl34b.1/dicp1.1/ccl20b/ccl39.1/sh3rf2/LOC100216314	27
BP	GO:0043087	regulation of GTPase activity	29/1728	263/20597	0.0787726	0.5617	0.521245	asap1a/si:dkeyp-19e1.3/tsc2/ccl35.1/pbxip1b/rasip1/tbc1d7/sgsm3/pbxip1a/si:dkey-238d18.4/ralgapa1/rasgef1ba/dock9b/ccl39.7/ect2/bves/ralgps2/sgsm2/plxna4/si:ch211-266k8.4/bcr/tiam2a/adprh/iqgap3/arhgef15a/ccl34b.1/ccl20b/ccl39.1/LOC100216314	29
BP	GO:1903008	organelle disassembly	9/1728	63/20597	0.0788967	0.5617	0.521245	map1lc3b/tafazzin/wipi1/atg7/prkn/map1lc3cl/map1lc3a/gabarapl2/ulk2	9
BP	GO:0006096	glycolytic process	8/1728	54/20597	0.0797393	0.562865	0.522326	bpgm/aldoab/pgam2/tigarb/gpib/aldob/pfkma/pkmb	8
BP	GO:0002068	glandular epithelial cell development	5/1728	28/20597	0.0805575	0.562865	0.522326	wfs1b/lepr/c2cd4a/kcnj11/bhmt	5
BP	GO:0045910	negative regulation of DNA recombination	5/1728	28/20597	0.0805575	0.562865	0.522326	recql5/h1-10/histh1l1/h1-0/parpbp	5
BP	GO:0071901	negative regulation of protein serine/threonine kinase activity	5/1728	28/20597	0.0805575	0.562865	0.522326	si:dkey-7n6.2/rasip1/spry4/cdk5rap1/cdkn1ca	5
BP	GO:2001251	negative regulation of chromosome organization	5/1728	28/20597	0.0805575	0.562865	0.522326	aurkb/ten1/spdl1/anapc15/pttg1	5
BP	GO:0002495	antigen processing and presentation of peptide antigen via MHC class II	4/1728	20/20597	0.081097	0.562865	0.522326	mhc2dhb/mhc2d4b/si:busm1-266f07.2/mhc2dab	4
BP	GO:0006577	amino-acid betaine metabolic process	4/1728	20/20597	0.081097	0.562865	0.522326	acadl/zgc:154046/aldh9a1a.1/bhmt	4
BP	GO:0060034	notochord cell differentiation	4/1728	20/20597	0.081097	0.562865	0.522326	cav1/cav3/bmp4/fstl1a	4
BP	GO:0070252	actin-mediated cell contraction	4/1728	20/20597	0.081097	0.562865	0.522326	rnf207b/scn4ba/kcne4/fbxl22	4
BP	GO:1901655	cellular response to ketone	4/1728	20/20597	0.081097	0.562865	0.522326	pck2/park7/ptger4a/pck1	4
BP	GO:1902373	negative regulation of mRNA catabolic process	4/1728	20/20597	0.081097	0.562865	0.522326	tent5ab/rbm24a/tent5ba/tent5bb	4
BP	GO:0070848	response to growth factor	38/1728	359/20597	0.0814485	0.564017	0.523395	vegfab/nrp2b/fgf18a/tsc22d3/tbc1d7/akt1s1/smad6a/vegfaa/tgif1/igfbp3/zyx/fcho1/tgfb3/shcbp1/bmp4/ccbe1/sfrp1a/spry4/sost/tgfbr2b/fstb/fgf1b/sulf2a/vhl/ppp1r12a/dusp4/tsc22d3/tob1a/fstl1a/vegfd/ndnf/fgf18b/zgc:113531/mmp2/dab2/sostdc1a/grem1a/fgf16	38
BP	GO:0030155	regulation of cell adhesion	19/1728	161/20597	0.0818215	0.565312	0.524597	vegfaa/vit/mhc2dhb/lama4/lims2/pag1/mhc2d4b/ecm2/loxl3b/podxl/ppp1r12a/lama5/plxna4/si:dkey-6n6.1/lgals17/si:busm1-266f07.2/mhc2dab/abi3bpb/loxl3a	19
BP	GO:0009895	negative regulation of catabolic process	10/1728	73/20597	0.0831536	0.56934	0.528335	tent5ab/sirt2/rbm24a/dap1b/tigarb/hs1bp3/tent5ba/tent5bb/smcr8b/timp4.3	10
BP	GO:0050673	epithelial cell proliferation	10/1728	73/20597	0.0831536	0.56934	0.528335	vegfab/jcada/cav1/dlg1b/vegfaa/cav2/nr2f1a/fgf1b/vegfd/loxl2b	10
BP	GO:0060401	cytosolic calcium ion transport	10/1728	73/20597	0.0831536	0.56934	0.528335	casq1b/ryr2b/smdt1b/casq2/dhrs7cb/zgc:165532/micu3a/ryr3/trpm1a/p2rx7	10
BP	GO:0090630	activation of GTPase activity	10/1728	73/20597	0.0831536	0.56934	0.528335	si:dkeyp-19e1.3/tbc1d7/sgsm3/si:dkey-238d18.4/ect2/sgsm2/si:ch211-266k8.4/tiam2a/adprh/arhgef15a	10
BP	GO:1901607	alpha-amino acid biosynthetic process	9/1728	64/20597	0.0853227	0.581709	0.539813	bcat2/got1/aass/psph/tha1/apip/asl/zgc:153031/bhmt	9
BP	GO:0006458	'de novo' protein folding	6/1728	37/20597	0.0855342	0.581709	0.539813	st13/dnajb4/hsc70/hspa8b/zgc:122979/hspa1b	6
BP	GO:0048333	mesodermal cell differentiation	6/1728	37/20597	0.0855342	0.581709	0.539813	rock2a/klf2a/bmp4/klf2b/ved/enpp2	6
BP	GO:0006637	acyl-CoA metabolic process	11/1728	83/20597	0.0862031	0.583647	0.541612	aass/gcdha/aclyb/mcee/acsl1b/mvda/gcdhb/acot9.2/acsl1a/acot11b/elovl6	11
BP	GO:0035383	thioester metabolic process	11/1728	83/20597	0.0862031	0.583647	0.541612	aass/gcdha/aclyb/mcee/acsl1b/mvda/gcdhb/acot9.2/acsl1a/acot11b/elovl6	11
BP	GO:0006757	ATP generation from ADP	8/1728	55/20597	0.0868015	0.583649	0.541613	bpgm/aldoab/pgam2/tigarb/gpib/aldob/pfkma/pkmb	8
BP	GO:0032434	regulation of proteasomal ubiquitin-dependent protein catabolic process	8/1728	55/20597	0.0868015	0.583649	0.541613	sirt2/fzr1b/rnf14/prkn/trib3/cdc20/rnf144ab/sh3rf2	8
BP	GO:0000281	mitotic cytokinesis	7/1728	46/20597	0.0871337	0.583649	0.541613	kif23/aurkb/unc119b/rock2a/ect2/efhc1/efhc2	7
BP	GO:0006914	autophagy	25/1728	224/20597	0.0871634	0.583649	0.541613	map1lc3b/tafazzin/sirt2/park7/dcn/atg10/rab1bb/wipi1/dap1b/fbxo32/atg7/prkn/map1lc3cl/sesn3/map1lc3a/tigarb/gabarapl2/wdr41/tp53inp2/hs1bp3/vps39/smcr8b/ulk2/sesn1/nr1d1	25
BP	GO:0061919	process utilizing autophagic mechanism	25/1728	224/20597	0.0871634	0.583649	0.541613	map1lc3b/tafazzin/sirt2/park7/dcn/atg10/rab1bb/wipi1/dap1b/fbxo32/atg7/prkn/map1lc3cl/sesn3/map1lc3a/tigarb/gabarapl2/wdr41/tp53inp2/hs1bp3/vps39/smcr8b/ulk2/sesn1/nr1d1	25
BP	GO:0009416	response to light stimulus	20/1728	173/20597	0.0890513	0.584524	0.542425	cry1a/tefa/parietopsin/aurkb/eml1/ddb2/lamb1a/impact/cry1b/per2/xpa/cry5/crip1/cry2/rgrb/opn3/per1b/trpm1a/per3/per1a	20
BP	GO:0003229	ventricular cardiac muscle tissue development	3/1728	13/20597	0.0893595	0.584524	0.542425	mybpc3/klf2a/klf2b	3
BP	GO:0006560	proline metabolic process	3/1728	13/20597	0.0893595	0.584524	0.542425	prodhb/aldh4a1/dao.2	3
BP	GO:0018149	peptide cross-linking	3/1728	13/20597	0.0893595	0.584524	0.542425	tgm1l3/ndnf/tgm2l	3
BP	GO:0019933	cAMP-mediated signaling	3/1728	13/20597	0.0893595	0.584524	0.542425	cap2/pde7a/pde3a	3
BP	GO:0045776	negative regulation of blood pressure	3/1728	13/20597	0.0893595	0.584524	0.542425	adrb1/prcp/adrb2b	3
BP	GO:0051443	positive regulation of ubiquitin-protein transferase activity	3/1728	13/20597	0.0893595	0.584524	0.542425	fzr1b/dcun1d2b/cdc20	3
BP	GO:0051597	response to methylmercury	3/1728	13/20597	0.0893595	0.584524	0.542425	sod1/sod2/jun	3
BP	GO:0010038	response to metal ion	13/1728	103/20597	0.0897491	0.584524	0.542425	cox17/sod1/sod2/jun/khk/atp6v0d1/nt5e/crip1/syt5a/syt1a/syt4/syt13/hsp90aa1.1	13
BP	GO:0001501	skeletal system development	44/1728	427/20597	0.0905744	0.584524	0.542425	tsku/itga5/dcn/aldh7a1/mustn1a/wls/adarb1a/rit1/rbm24a/igfbp3/col1a1b/lrp5/ctsk/mmp14a/si:ch211-207d6.2/tgfb3/wnt16/inka1a/and1/loxl3b/meox1/sulf2a/ednrab/col1a1a/ostn/col1a2/ahsa1a/tbx1/ndnf/ucmaa/edaradd/lbh/loxl2b/mef2ca/hapln3/sparc/hapln1a/and2/enpp2/sema3d/pitx2/itga8/chd5/mgp	44
BP	GO:0000910	cytokinesis	14/1728	113/20597	0.0906091	0.584524	0.542425	dctn3/kif23/sept9a/aurkb/plk2b/unc119b/rock2a/ect2/prc1a/cdc14ab/klhl21/efhc1/prc1b/efhc2	14
BP	GO:0000413	protein peptidyl-prolyl isomerization	5/1728	29/20597	0.0909398	0.584524	0.542425	ppifa/ppifb/ppiab/fkbp4/fkbp5	5
BP	GO:0000768	syncytium formation by plasma membrane fusion	5/1728	29/20597	0.0909398	0.584524	0.542425	cav3/pgam2/slc3a2a/myog/jam2a	5
BP	GO:0006949	syncytium formation	5/1728	29/20597	0.0909398	0.584524	0.542425	cav3/pgam2/slc3a2a/myog/jam2a	5
BP	GO:0009074	aromatic amino acid family catabolic process	5/1728	29/20597	0.0909398	0.584524	0.542425	haao/afmid/qdpra/gstz1/hgd	5
BP	GO:0035924	cellular response to vascular endothelial growth factor stimulus	5/1728	29/20597	0.0909398	0.584524	0.542425	vegfab/nrp2b/vegfaa/ccbe1/vegfd	5
BP	GO:0050679	positive regulation of epithelial cell proliferation	5/1728	29/20597	0.0909398	0.584524	0.542425	vegfab/jcada/vegfaa/fgf1b/vegfd	5
BP	GO:0140253	cell-cell fusion	5/1728	29/20597	0.0909398	0.584524	0.542425	cav3/pgam2/slc3a2a/myog/jam2a	5
BP	GO:0031330	negative regulation of cellular catabolic process	9/1728	65/20597	0.0920519	0.584524	0.542425	tent5ab/sirt2/rbm24a/dap1b/hs1bp3/tent5ba/tent5bb/smcr8b/timp4.3	9
BP	GO:0009896	positive regulation of catabolic process	20/1728	174/20597	0.0930791	0.584524	0.542425	sirt2/dcn/rbm24a/mov10b.2/fzr1b/rnf14/prkn/trib3/cnot6l/cdc20/rnf144ab/sesn3/pnpla3/oaz2b/tp53inp2/mov10b.1/smcr8b/ulk2/sesn1/sh3rf2	20
BP	GO:0002504	antigen processing and presentation of peptide or polysaccharide antigen via MHC class II	4/1728	21/20597	0.0938237	0.584524	0.542425	mhc2dhb/mhc2d4b/si:busm1-266f07.2/mhc2dab	4
BP	GO:0003208	cardiac ventricle morphogenesis	4/1728	21/20597	0.0938237	0.584524	0.542425	mybpc3/myh6/klf2a/klf2b	4
BP	GO:0006595	polyamine metabolic process	4/1728	21/20597	0.0938237	0.584524	0.542425	sat1a.1/sat2b/amd1/oaz2b	4
BP	GO:0007501	mesodermal cell fate specification	4/1728	21/20597	0.0938237	0.584524	0.542425	klf2a/bmp4/klf2b/ved	4
BP	GO:0007622	rhythmic behavior	4/1728	21/20597	0.0938237	0.584524	0.542425	per2/bhlhe40/camk1gb/nr1d1	4
BP	GO:0031145	anaphase-promoting complex-dependent catabolic process	4/1728	21/20597	0.0938237	0.584524	0.542425	anapc10/fzr1b/cdc20/ecrg4a	4
BP	GO:0033046	negative regulation of sister chromatid segregation	4/1728	21/20597	0.0938237	0.584524	0.542425	aurkb/spdl1/anapc15/pttg1	4
BP	GO:0033048	negative regulation of mitotic sister chromatid segregation	4/1728	21/20597	0.0938237	0.584524	0.542425	aurkb/spdl1/anapc15/pttg1	4
BP	GO:0048512	circadian behavior	4/1728	21/20597	0.0938237	0.584524	0.542425	per2/bhlhe40/camk1gb/nr1d1	4
BP	GO:0060038	cardiac muscle cell proliferation	4/1728	21/20597	0.0938237	0.584524	0.542425	cav1/myl7/npr2/npr3	4
BP	GO:0060350	endochondral bone morphogenesis	4/1728	21/20597	0.0938237	0.584524	0.542425	tsku/wls/mmp14a/ostn	4
BP	GO:2000816	negative regulation of mitotic sister chromatid separation	4/1728	21/20597	0.0938237	0.584524	0.542425	aurkb/spdl1/anapc15/pttg1	4
BP	GO:0007160	cell-matrix adhesion	12/1728	94/20597	0.0939368	0.584524	0.542425	epdr1/itga5/nid1a/vegfaa/lurap1/itgb1b.2/myo18aa/epdl1/si:ch73-181m17.1/itgbl1/itga8/itgae.1	12
BP	GO:0034620	cellular response to unfolded protein	8/1728	56/20597	0.094216	0.584524	0.542425	herpud2/wfs1b/creb3l3b/hsc70/wfs1a/hspa8b/hspb8/hspa1b	8
BP	GO:0065002	intracellular protein transmembrane transport	8/1728	56/20597	0.094216	0.584524	0.542425	sec61g/timm21/pam16/dnajc19/dnajc15/chchd4b/romo1/efhc1	8
BP	GO:0071806	protein transmembrane transport	8/1728	56/20597	0.094216	0.584524	0.542425	sec61g/timm21/pam16/dnajc19/dnajc15/chchd4b/romo1/efhc1	8
BP	GO:0071391	cellular response to estrogen stimulus	7/1728	47/20597	0.0953586	0.590123	0.547621	esr1/cpn1/wbp2/vtg4/nupr1b/aqp12/vtg6	7
BP	GO:0035967	cellular response to topologically incorrect protein	10/1728	75/20597	0.0957009	0.590123	0.547621	herpud2/wfs1b/ube2wb/ufd1l/creb3l3b/hsc70/wfs1a/hspa8b/hspb8/hspa1b	10
BP	GO:0051651	maintenance of location in cell	10/1728	75/20597	0.0957009	0.590123	0.547621	zgc:172145/casq1b/ryr2b/vps13c/casq2/dhrs7cb/fth1b/insig1/ryr3/tmsb	10
BP	GO:0001934	positive regulation of protein phosphorylation	23/1728	206/20597	0.0972309	0.597135	0.554128	slc27a1a/vegfab/fgf18a/bcar3/camk1b/mob1bb/vegfaa/slc27a1b/unc119b/fxr2/tgfb3/bmp4/pdgfaa/btc/cd74b/fgf1b/inhbab/sh2d3cb/cd74a/vegfd/fgf18b/inhbb/fgf16	23
BP	GO:0043547	positive regulation of GTPase activity	23/1728	206/20597	0.0972309	0.597135	0.554128	asap1a/si:dkeyp-19e1.3/tsc2/ccl35.1/tbc1d7/sgsm3/si:dkey-238d18.4/ralgapa1/rasgef1ba/dock9b/ccl39.7/ect2/ralgps2/sgsm2/si:ch211-266k8.4/bcr/tiam2a/adprh/arhgef15a/ccl34b.1/ccl20b/ccl39.1/LOC100216314	23
BP	GO:0006865	amino acid transport	12/1728	95/20597	0.0997531	0.61139	0.567357	slc7a7/slc25a55a/sfxn4/slc38a3b/slc7a10a/slc7a2/slc25a55b/slc3a2a/slc7a9/slc43a1b/slc43a1a/sfxn5b	12
BP	GO:0016236	macroautophagy	14/1728	115/20597	0.101044	0.617534	0.573058	map1lc3b/tafazzin/atg10/rab1bb/wipi1/atg7/map1lc3cl/sesn3/map1lc3a/gabarapl2/tp53inp2/smcr8b/ulk2/sesn1	14
BP	GO:0002066	columnar/cuboidal epithelial cell development	5/1728	30/20597	0.101974	0.617534	0.573058	wfs1b/lepr/c2cd4a/kcnj11/bhmt	5
BP	GO:0007019	microtubule depolymerization	5/1728	30/20597	0.101974	0.617534	0.573058	map1ab/si:ch211-266i6.3/map1sb/stmn1a/stmn1b	5
BP	GO:0048002	antigen processing and presentation of peptide antigen	5/1728	30/20597	0.101974	0.617534	0.573058	erap1a/mhc2dhb/mhc2d4b/si:busm1-266f07.2/mhc2dab	5
BP	GO:0051209	release of sequestered calcium ion into cytosol	5/1728	30/20597	0.101974	0.617534	0.573058	casq1b/ryr2b/casq2/dhrs7cb/ryr3	5
BP	GO:1901568	fatty acid derivative metabolic process	5/1728	30/20597	0.101974	0.617534	0.573058	gcdha/acsl1b/gcdhb/acsl1a/elovl6	5
BP	GO:0061448	connective tissue development	22/1728	197/20597	0.102761	0.621059	0.576329	tsku/dcn/aldh7a1/mustn1a/wls/ctsk/mmp14a/tgfb3/inka1a/and1/sulf2a/ednrab/ostn/tbx1/loxl2b/mef2ca/sparc/and2/enpp2/sema3d/thbs4b/mgp	22
BP	GO:0052547	regulation of peptidase activity	18/1728	156/20597	0.103886	0.625632	0.580572	serpinb1/svbp/tfpi2/serpina10a/kng1/si:ch211-195h23.3/cast/mcl1b/serpinh2/si:ch211-195h23.3/c4/timp4.3/serpinh1b/itih5/cpamd8/ahsg1/itih3a.2/serpinf1	18
BP	GO:0003007	heart morphogenesis	30/1728	282/20597	0.105807	0.625632	0.580572	cmlc1/tafazzin/mybpc3/mical2b/rnf207b/atp6v0d1/lrrc39/setd7/myh6/cobl/actc1a/rbm24a/vegfaa/fbxo32/nkd1/trib3/atoh8/popdc2/rock2a/klf2a/nr2f1a/bmp4/pdgfaa/klf2b/pkp2/smyd3/tbx1/cadm4/mef2ca/tcap	30
BP	GO:0008053	mitochondrial fusion	3/1728	14/20597	0.106923	0.625632	0.580572	gdap1/miga1/mfn1b	3
BP	GO:0009996	negative regulation of cell fate specification	3/1728	14/20597	0.106923	0.625632	0.580572	klf2a/bmp4/klf2b	3
BP	GO:0010559	regulation of glycoprotein biosynthetic process	3/1728	14/20597	0.106923	0.625632	0.580572	itm2ba/necab2/crppa	3
[truncated: 877 more rows]

## Sheet: WT_1d_up
ONTOLOGY	ID	Description	GeneRatio	BgRatio	pvalue	p.adjust	qvalue	geneID	Count
[truncated: 1,628 more rows]

## Sheet: WT_1d_down
ONTOLOGY	ID	Description	GeneRatio	BgRatio	pvalue	p.adjust	qvalue	geneID	Count
[truncated: 1,614 more rows]

[truncated: 6 more sheets: WT_3d_up, WT_3d_down, WT_7d_up, WT_7d_down, WT_15d_up, WT_15d_down]
