# Supplementary material for: Knockout of thyroid hormone receptor alpha a (thraa) enhances cardiac regeneration in zebrafish through metabolic and hypoxic regulation
Source: Cell Commun Signal. 2025 Jul 16;23:340. doi: 10.1186/s12964-025-02350-5 (PMC12265366; doi:10.1186/s12964-025-02350-5)
Supplement: Supplementary file 10 — Supplementary Material 10 [file 12964_2025_2350_MOESM10_ESM.xlsx]

## Sheet: MUT_8h_up
ONTOLOGY	ID	Description	GeneRatio	BgRatio	pvalue	p.adjust	qvalue	geneID	Count
BP	GO:0002682	regulation of immune system process	98/2169	407/20810	1.16310825465091e-15	3.80336399270848e-12	3.37301393848764e-12	si:dkey-42l23.4/mfap4.12/mfap4.2/anxa1c/adam8a/ptk2bb/mmp9/si:dkey-42l23.7/anxa1d/anxa1b/trpm4b.2/lgals9l1/si:ch211-241b2.5/ggt1a/cfbl/zgc:172120/cd79b/tescb/cxcl8a/spi1b/rac2/mfap4.4/c7b/si:ch73-264p11.1/si:ch211-67e16.3/sting1/myb/si:dkey-15j16.6/grna/mfap4.1/lyn/spi1a/dock8/cish/tirap/rhogb/fam49ba/irf8/tlr22/si:dkey-237j10.2/socs1a/ptk2ba/syk/fybb/ripor2/runx1/il34/si:ch211-243a20.4/adam8b/un…	98
BP	GO:0050900	leukocyte migration	55/2169	183/20810	1.78971233993871e-13	2.92617967579979e-10	2.59508289291113e-10	saa/mmp13a/ccl34a.4/ccl34a.3/anxa1c/adam8a/cxcl8b.1/csf3b/ptk2bb/itga4/il1b/mmp9/ccl38.1/itga3a/anxa1d/anxa1b/selp/ccl34b.8/ccl38a.4/cxcl11.6/spint1a/cxcl8a/wt1b/rac2/cyba/cxcl18b/s1pr4/coro1a/itga6b/ccl19a.1/ch25h/lyn/dock8/rhogb/cxcr3.2/ccl34b.9/socs1a/ptk2ba/selplg/ripor2/il34/adam8b/gpr183a/wasb/cxcr3.1/lta4h/sele/c3a.1/csf1ra/ddx3xb/stk10/inpp5d/tnfrsf1a/itga6a/vegfc	55
BP	GO:0060326	cell chemotaxis	48/2169	156/20810	2.36284572343007e-12	2.55606462765634e-09	2.2668463058726e-09	saa/mmp13a/ccl34a.4/ccl34a.3/anxa1c/cxcl8b.1/csf3b/ptk2bb/ccr12b.1/il1b/ccl38.1/anxa1d/anxa1b/ccl34b.8/ccl38a.4/cxcl11.6/spint1a/cxcl8a/cxcr4a/wt1b/rac2/ccr12a/cyba/cxcl18b/s1pr4/coro1a/ccl19a.1/ch25h/lyn/cxcr3.2/ccl34b.9/ptk2ba/ripor2/gpr183a/cxcr3.3/ccr2/wasb/ackr4a/cxcr3.1/lta4h/cmklr1/csf1ra/ddx3xb/nrp1b/inpp5d/ccr9a/tnfrsf1a/vegfc	48
BP	GO:0006364	rRNA processing	53/2169	184/20810	3.12668455982427e-12	2.55606462765634e-09	2.2668463058726e-09	snu13b/dkc1/gar1/rrp9/bop1/nol6/tbl3/exosc2/fbl/dhx37/exosc6/abt1/pwp2h/rrp36/mak16/rrs1/znhit3/dimt1l/rrp15/bms1/nifk/mrm1/si:dkey-251i10.3/wdr75/gnl3/zcchc4/ftsj3/wdr3/kri1/nol10/nop2/wbp11/nsun5/utp25/naf1/mrto4/urb1/ebna1bp2/utp15/ncl/exosc9/rpusd2/wdr36/pes/imp4/pdcd11/srfbp1/ddx51/wdr12/rpl7l1/tsr1/nhp2/nat10	53
BP	GO:0098542	defense response to other organism	91/2169	417/20810	5.15841688813955e-12	3.37360464484327e-09	2.99188179512094e-09	saa/il11a/ccl34a.4/mfap4.12/ccl34a.3/mfap4.2/nkl.1/hamp/mxb/ptk2bb/il1b/ccl38.1/acod1/caspa/ccl34b.8/ccl38a.4/cxcl11.6/tnfaip8l2b/cfbl/pglyrp6/pglyrp5/rac2/hck/tnfa/npsn/cxcl18b/tnfb/ripk2/mfap4.4/c7b/ccl19a.1/si:ch73-264p11.1/lygl1/ptpn6/ncf1/ch25h/irf5/rela/sting1/mfap4.1/lyn/src/mxc/egln3/tirap/marco/cxcr3.2/tlr22/ccl34b.9/socs1a/ptk2ba/syk/mxf/socs1b/tnfaip8l2a/irf1b/traf3/pycard/tlr5b/dram1/…	91
BP	GO:0016072	rRNA metabolic process	55/2169	202/20810	1.42641959415544e-11	7.77398678814714e-09	6.89436137175129e-09	snu13b/dkc1/gar1/rrp9/bop1/nol6/tbl3/exosc2/fbl/dhx37/exosc6/abt1/pwp2h/rrp36/mak16/rrs1/znhit3/dimt1l/rrp15/bms1/nifk/mrm1/si:dkey-251i10.3/wdr75/gnl3/zcchc4/ftsj3/pelo/wdr3/kri1/nol10/nop2/wbp11/nsun5/utp25/naf1/mrto4/urb1/ebna1bp2/utp15/ncl/exosc9/rpusd2/wdr36/pes/imp4/pdcd11/srfbp1/ddx51/wdr12/rpl7l1/tsr1/dis3/nhp2/nat10	55
BP	GO:0006954	inflammatory response	63/2169	253/20810	3.2516864452888e-11	1.51900209658491e-08	1.34712724161964e-08	cd44a/saa/si:dkey-42l23.4/ccl34a.4/ccl34a.3/anxa1c/adam8a/cxcl8b.1/alox5a/il13/il1b/mmp9/ccl38.1/irg1l/si:dkey-42l23.7/anxa1d/anxa1b/ggt5a/ccl34b.8/ccl38a.4/cxcl11.6/spint1a/metrnlb/ggt1a/cxcl8a/il6/p2ry12/tnfa/cxcl18b/mpx/ccl19a.1/rela/grna/pla2g4aa/tlr22/ptgs2a/ccl34b.9/cd44b/il4r.1/fn1a/adam8b/nrros/pycard/il1fma/tlr5b/tlr8b/cd40/tnfaip6/ptger2b/cxcr3.1/lta4h/elf3/metrnla/tlr21/ptger2a/ptgs2b/…	63
BP	GO:0042254	ribosome biogenesis	65/2169	270/20810	7.6150344320721e-11	3.11264532410947e-08	2.76044998162613e-08	snu13b/dkc1/gar1/rrp9/grwd1/bop1/nop58/nol6/gpatch4/tbl3/exosc2/fbl/dhx37/mpv17l2/exosc6/abt1/pwp2h/rrp36/nom1/mak16/rrs1/znhit3/dimt1l/rrp15/nip7/bms1/nifk/mrm1/npm1a/si:dkey-251i10.3/wdr75/gnl3/zcchc4/ftsj3/wdr3/wdr74/nle1/kri1/nol10/nop2/wbp11/nsun5/utp25/naf1/ppan/mrto4/urb1/ebna1bp2/utp15/ncl/exosc9/rpusd2/wdr36/pes/noc2l/imp4/pdcd11/srfbp1/bxdc2/ddx51/wdr12/rpl7l1/tsr1/nhp2/nat10	65
BP	GO:0033627	cell adhesion mediated by integrin	23/2169	50/20810	1.52343041773155e-10	5.53513051775795e-08	4.90883134602387e-08	itgb6/itgb3a/itga4/plaua/itga3a/itgae.2/tescb/itgb7/itgb3b/fermt3b/itga6b/itgb4/itga11a/plaub/im:7154036/zmp:0000001082/syk/itgam.1/itgb2/itgb1b/itgav/sdc4/itga6a	23
BP	GO:0034097	response to cytokine	58/2169	236/20810	3.37040723913018e-10	1.10212316719557e-07	9.77418099347751e-08	m17/ccl34a.4/dicp2.2/ccl34a.3/anxa1c/timp2b/prlra/il1b/ccl38.1/csf3r/anxa1d/anxa1b/selp/ccl34b.8/ccl38a.4/cxcl11.6/il2rga/il12rb2/il13ra2/cxcl18b/ccl19a.1/ifngr1/crlf1a/lifrb/irf5/rela/il6r/cxcr3.2/il21r.1/ccl34b.9/socs1a/il12rb2l/ripor2/csf2rb/il4r.1/nfkbiaa/socs1b/mapkapk3/traf3/ikbkb/il10ra/stat3/cd40/epor/jak3/dicp3.3/samhd1/sele/il6st/csf1ra/irak3/irak1/cntf/il2rgb/rel/jak1/parp9/tyk2	58
BP	GO:0030595	leukocyte chemotaxis	38/2169	124/20810	5.07213883408786e-10	1.50780854431521e-07	1.33720023807771e-07	saa/mmp13a/ccl34a.4/ccl34a.3/anxa1c/cxcl8b.1/csf3b/ptk2bb/il1b/ccl38.1/anxa1d/anxa1b/ccl34b.8/ccl38a.4/cxcl11.6/spint1a/cxcl8a/wt1b/rac2/cyba/cxcl18b/s1pr4/coro1a/ccl19a.1/ch25h/lyn/cxcr3.2/ccl34b.9/ptk2ba/ripor2/gpr183a/wasb/lta4h/csf1ra/ddx3xb/inpp5d/tnfrsf1a/vegfc	38
BP	GO:0002684	positive regulation of immune system process	57/2169	237/20810	1.1449564474849e-09	3.12000631939635e-07	2.76697808142184e-07	si:dkey-42l23.4/mfap4.12/mfap4.2/anxa1c/adam8a/mmp9/si:dkey-42l23.7/anxa1d/anxa1b/si:ch211-241b2.5/cfbl/zgc:172120/cd79b/tescb/rac2/mfap4.4/c7b/si:ch73-264p11.1/sting1/si:dkey-15j16.6/mfap4.1/dock8/tirap/fam49ba/socs1a/syk/fybb/ripor2/runx1/il34/si:ch211-243a20.4/adam8b/tlr5b/zgc:153911/cd40/c1qb/mfap4.7/themis2/c1qc/zgc:123107/slc39a10/cd276/fes/c3a.1/mfap4.10/igf2a/csf1ra/si:dkey-117a8.1/c1qa/s…	57
BP	GO:0045087	innate immune response	59/2169	250/20810	1.28065138702339e-09	3.22133079658962e-07	2.85683770951373e-07	ccl34a.4/mfap4.12/ccl34a.3/mfap4.2/hamp/ptk2bb/ccl38.1/caspa/ccl34b.8/ccl38a.4/tnfaip8l2b/cfbl/hck/ripk2/mfap4.4/c7b/ccl19a.1/si:ch73-264p11.1/ptpn6/rela/sting1/mfap4.1/lyn/src/tirap/cxcr3.2/tlr22/ccl34b.9/socs1a/ptk2ba/syk/socs1b/tnfaip8l2a/traf3/pycard/tlr5b/tlr8b/cd40/ptx3a/sla1a/mfap4.7/slc15a2/samhd1/tlr21/fes/mfap4.10/yes1/tnk1/serinc5/csf1ra/irak4/irak3/tlr1/ptk6b/rel/ppp1r14bb/parp9/cybc1…	59
BP	GO:0050776	regulation of immune response	57/2169	243/20810	3.08508575984198e-09	7.20587888191662e-07	6.3905347882441e-07	si:dkey-42l23.4/mfap4.12/mfap4.2/anxa1c/si:dkey-42l23.7/anxa1d/anxa1b/trpm4b.2/cfbl/zgc:172120/cd79b/mfap4.4/c7b/si:ch73-264p11.1/sting1/mfap4.1/tirap/tlr22/si:dkey-237j10.2/socs1a/syk/fybb/si:ch211-243a20.4/unc93b1/socs1b/mapkapk3/vsir/irf1b/tlr5b/tlr8b/zgc:153911/cd40/c1qb/mfap4.7/themis2/c1qc/slc15a2/samhd1/tlr21/slc39a10/cd276/fes/tapbp.1/c3a.1/mfap4.10/dhrs13b.1/si:dkey-117a8.1/trpm4a/irak3/…	57
BP	GO:0034470	ncRNA processing	71/2169	352/20810	3.54414524534228e-08	7.72623663484617e-06	6.85201414099507e-06	snu13b/ctu1/dkc1/ints6l/gar1/rrp9/bop1/nol6/qtrt2/tbl3/exosc2/elp2/fbl/dhx37/exosc6/abt1/trmt6/pwp2h/rrp36/mak16/rrs1/znhit3/lcmt2/dimt1l/rrp15/wdr6/bms1/nifk/mrm1/si:dkey-251i10.3/wdr75/gnl3/zcchc4/ftsj3/wdr3/ints5/kri1/nol10/alkbh8/nop2/tsen54/wbp11/tsen15/nsun5/utp25/naf1/mrto4/urb1/trub1/ebna1bp2/utp15/ncl/exosc9/rpusd2/wdr36/ssb/pes/qtrt1/pus1/imp4/pdcd11/srfbp1/thumpd1/ints10/ddx51/wdr12/rp…	71
BP	GO:0071345	cellular response to cytokine stimulus	49/2169	216/20810	1.1720140137559e-07	2.39530364061363e-05	2.12427539993258e-05	m17/ccl34a.4/dicp2.2/ccl34a.3/prlra/il1b/ccl38.1/csf3r/ccl34b.8/ccl38a.4/cxcl11.6/il2rga/il12rb2/il13ra2/cxcl18b/ccl19a.1/ifngr1/crlf1a/lifrb/irf5/il6r/cxcr3.2/il21r.1/ccl34b.9/socs1a/il12rb2l/ripor2/csf2rb/il4r.1/nfkbiaa/socs1b/traf3/ikbkb/il10ra/stat3/cd40/epor/jak3/dicp3.3/samhd1/il6st/csf1ra/irak3/irak1/cntf/il2rgb/jak1/parp9/tyk2	49
BP	GO:0097529	myeloid leukocyte migration	36/2169	141/20810	2.64536393331604e-07	5.08843533055497e-05	4.51267965095089e-05	saa/mmp13a/ccl34a.4/ccl34a.3/anxa1c/cxcl8b.1/csf3b/il1b/ccl38.1/anxa1d/anxa1b/ccl34b.8/ccl38a.4/cxcl11.6/spint1a/cxcl8a/wt1b/rac2/cyba/cxcl18b/s1pr4/ccl19a.1/lyn/rhogb/cxcr3.2/ccl34b.9/ripor2/il34/wasb/lta4h/c3a.1/csf1ra/ddx3xb/inpp5d/tnfrsf1a/vegfc	36
BP	GO:0007229	integrin-mediated signaling pathway	22/2169	66/20810	4.32057461686058e-07	7.64888030596556e-05	6.78341066889912e-05	itgb6/itgb3a/adam8a/itga4/fermt1/adam28/itga3a/itgae.2/itgb7/itgb3b/fermt3b/itga6b/itgb4/itga11a/zmp:0000001082/fybb/itgam.1/itgb2/itgb1b/adam9/itgav/itga6a	22
BP	GO:0019221	cytokine-mediated signaling pathway	46/2169	206/20810	4.57315106781855e-07	7.64888030596556e-05	6.78341066889912e-05	m17/ccl34a.4/dicp2.2/ccl34a.3/prlra/il1b/ccl38.1/csf3r/ccl34b.8/ccl38a.4/cxcl11.6/il2rga/il12rb2/il13ra2/cxcl18b/ccl19a.1/ifngr1/crlf1a/lifrb/irf5/il6r/cxcr3.2/il21r.1/ccl34b.9/socs1a/il12rb2l/csf2rb/il4r.1/socs1b/traf3/ikbkb/il10ra/stat3/epor/jak3/dicp3.3/samhd1/il6st/csf1ra/irak3/irak1/cntf/il2rgb/jak1/parp9/tyk2	46
BP	GO:0022613	ribonucleoprotein complex biogenesis	72/2169	383/20810	5.09674355768381e-07	7.64888030596556e-05	6.78341066889912e-05	celf2/snu13b/dkc1/gar1/rrp9/grwd1/bop1/nop58/nol6/gpatch4/tbl3/exosc2/fbl/dhx37/mpv17l2/exosc6/abt1/pwp2h/rrp36/nom1/mak16/rrs1/snrpd3/znhit3/dimt1l/rrp15/ruvbl2/nip7/bms1/nifk/mrm1/srpk1b/npm1a/si:dkey-251i10.3/wdr75/gnl3/zcchc4/ftsj3/wdr3/wdr74/nle1/prmt7/kri1/nol10/nop2/snrpf/wbp11/nsun5/utp25/naf1/ppan/mrto4/urb1/ebna1bp2/utp15/ncl/exosc9/rpusd2/wdr36/pes/noc2l/imp4/snrpd1/pdcd11/srfbp1/bxdc2…	72
BP	GO:0009617	response to bacterium	50/2169	233/20810	5.33123114798206e-07	7.64888030596556e-05	6.78341066889912e-05	saa/il11a/ccl34a.4/cxcl8b.1/nkl.1/hamp/il13/il1b/mmp9/irg1l/acod1/f5/si:ch211-241b2.5/cxcl11.6/cfbl/pglyrp6/cxcl8a/pglyrp5/rac2/tnfa/npsn/lect2.1/gpr84/cxcl18b/tnfb/ripk2/mpx/lygl1/si:dkey-15j16.6/marco/rhogb/cxcr3.2/tlr22/cebpb/pycard/tlr5b/ldlra/dram1/angptl4/lta4h/psmb9a/tlr21/mpeg1.1/hsp90b1/irak4/si:dkey-15j16.3/mxa/ctsd/tnfrsf1a/mpeg1.2	50
BP	GO:0006935	chemotaxis	87/2169	492/20810	5.5659083426357e-07	7.64888030596556e-05	6.78341066889912e-05	saa/mmp13a/ccl34a.4/arl3l2/ccl34a.3/si:ch211-241e1.3/si:ch211-129c21.1/anxa1c/cxcl8b.1/csf3b/ptk2bb/ccr12b.1/il1b/alcamb/ccl27a/ccl38.1/sema4e/anxa1d/anxa1b/tncb/ccl34b.8/plxnb2a.2/ccl38a.4/cxcl11.6/spint1a/si:dkeyp-97a10.3/cxcl8a/epha3/cntn3a.1/cxcr4a/plxnb2a.3/wt1b/rac2/vaspa/ccr12a/cyba/cxcl18b/s1pr4/dpysl5a/coro1a/ccl19a.1/ch25h/mmp25b/lyn/plxnc1/chst11/rhogb/cxcr3.2/ptafr/ccl34b.9/ptk2ba/tri…	87
BP	GO:0042330	taxis	87/2169	492/20810	5.5659083426357e-07	7.64888030596556e-05	6.78341066889912e-05	saa/mmp13a/ccl34a.4/arl3l2/ccl34a.3/si:ch211-241e1.3/si:ch211-129c21.1/anxa1c/cxcl8b.1/csf3b/ptk2bb/ccr12b.1/il1b/alcamb/ccl27a/ccl38.1/sema4e/anxa1d/anxa1b/tncb/ccl34b.8/plxnb2a.2/ccl38a.4/cxcl11.6/spint1a/si:dkeyp-97a10.3/cxcl8a/epha3/cntn3a.1/cxcr4a/plxnb2a.3/wt1b/rac2/vaspa/ccr12a/cyba/cxcl18b/s1pr4/dpysl5a/coro1a/ccl19a.1/ch25h/mmp25b/lyn/plxnc1/chst11/rhogb/cxcr3.2/ptafr/ccl34b.9/ptk2ba/tri…	87
BP	GO:0051336	regulation of hydrolase activity	86/2169	485/20810	5.72670235618203e-07	7.64888030596556e-05	6.78341066889912e-05	serpinb1l4/zgc:173729/ccl34a.4/ccl34a.3/si:ch211-129c21.1/anxa1c/timp2b/spink2.6/timp4.2/arhgap22/si:busm1-57f23.1/ccl38.1/arhgef16/arap1a/sema4e/anxa1d/anxa1b/ccl34b.8/plxnb2a.2/ccl38a.4/spink2.5/zgc:92360/serpine1/spink2.8/plxnb2a.3/gmip/spink2.3/spink2.4/ccl19a.1/spink2.9/arhgap45b/spink2.11/plxnc1/dock8/spink2.10/spink2.7/uacab/rasgrp2/ccl34b.9/si:dkey-33c9.6/sh3bp1/arhgap15/ripor2/rasgrp4/fg…	86
BP	GO:0071621	granulocyte chemotaxis	28/2169	99/20810	5.9474889781941e-07	7.64888030596556e-05	6.78341066889912e-05	saa/ccl34a.4/ccl34a.3/anxa1c/cxcl8b.1/csf3b/il1b/ccl38.1/anxa1d/anxa1b/ccl34b.8/ccl38a.4/cxcl11.6/spint1a/cxcl8a/rac2/cxcl18b/s1pr4/ccl19a.1/lyn/ccl34b.9/ripor2/wasb/lta4h/csf1ra/ddx3xb/inpp5d/tnfrsf1a	28
BP	GO:0030155	regulation of cell adhesion	40/2169	170/20810	6.08167853073714e-07	7.64888030596556e-05	6.78341066889912e-05	si:ch211-241e1.3/anxa1c/adam8a/agr2/ptk2bb/plaua/anxa1d/anxa1b/tncb/lgals9l1/plxnb2a.2/si:ch211-241b2.5/tescb/cxcl8a/plxnb2a.3/fermt3b/ifngr1/si:dkey-15j16.6/plxnc1/dock8/triobpa/fam49ba/plaub/im:7154036/ptk2ba/syk/tnfrsf18/ripor2/runx1/adam8b/vsir/gpr183a/plxna2/zgc:123107/robo4/ap1ar/igf2a/si:dkey-15j16.3/flot2a/fam49bb	40
BP	GO:0001775	cell activation	56/2169	275/20810	6.9497627720584e-07	8.41693491282629e-05	7.4645600144331e-05	itgb3a/dicp2.2/anxa1c/cxcl8b.1/il1b/anxa1d/anxa1b/lgals9l1/si:ch211-241b2.5/il2rga/cd79b/prdx1/cxcl8a/il6/lrrc32/spi1b/rac2/p2ry12/itgb3b/fermt3b/si:ch211-67e16.3/si:dkey-15j16.6/grna/cd83/dock8/cish/ndrg1a/arpc1b/cxcr3.2/fam49ba/skap2/im:7154036/fga/syk/ripor2/runx1/si:ch211-243a20.4/fn1a/vsir/gpr183a/ccr2/cd40/ikzf1/jak3/dicp3.3/tbl3/zgc:123107/fes/dcbld2/pak1/igf2a/si:dkey-15j16.3/dysf/inpp5d/…	56
BP	GO:0042273	ribosomal large subunit biogenesis	23/2169	73/20810	7.4277764131586e-07	8.67458173965308e-05	7.69305414219998e-05	snu13b/bop1/mak16/rrs1/znhit3/rrp15/nip7/nifk/npm1a/ftsj3/wdr74/nle1/nop2/ppan/mrto4/urb1/ebna1bp2/pes/noc2l/bxdc2/wdr12/rpl7l1/nhp2	23
BP	GO:0002521	leukocyte differentiation	37/2169	157/20810	1.51874336976804e-06	0.000166322291096249	0.000147502949290252	anxa1c/csf3b/csf3r/anxa1d/anxa1b/il2rga/cd79b/tescb/il6/spi1b/rac2/ada2b/myb/spi1a/src/slc7a7/cish/arpc1b/irf8/syk/runx1/il34/si:ch211-243a20.4/brf1a/nrros/cebpa/gpr183a/ikzf1/jak3/tbl3/pak1/csf1ra/trim35-28/alas1/inpp5d/jak1/gata1a	37
BP	GO:0032101	regulation of response to external stimulus	50/2169	241/20810	1.52589257886467e-06	0.000166322291096249	0.000147502949290252	col12a1b/si:ch211-129c21.1/anxa1c/ptk2bb/clcf1/il13/mmp9/sema4e/anxa1d/anxa1b/tncb/spint1a/metrnlb/ggt1a/cxcl8a/serpine1/rac2/si:ch73-264p11.1/sting1/grna/lyn/egln3/tirap/fga/socs1a/ptk2ba/ripor2/socs1b/irf1b/sema3bl/traf3/sema3gb/gpr183a/tnfaip6/samhd1/sema4ab/metrnla/il6st/csf1ra/col12a1a/nucb2b/irak3/tlr1/rgma/inpp5d/parp9/si:dkey-237i9.1/tnfrsf1a/fem1a/vegfc	50
BP	GO:0034660	ncRNA metabolic process	81/2169	461/20810	1.75587984368842e-06	0.000185217002866488	0.000164259727312788	si:ch211-256m1.8/snu13b/ctu1/dkc1/ints6l/gar1/wars1/rrp9/bop1/nol6/qtrt2/tbl3/exosc2/elp2/fbl/dhx37/exosc6/abt1/trmt6/pwp2h/rrp36/mak16/rrs1/znhit3/lcmt2/dimt1l/rrp15/wdr6/bms1/nifk/mrm1/si:dkey-251i10.3/wdr75/gnl3/zcchc4/ftsj3/pelo/mars1/wdr3/ints5/kri1/nol10/alkbh8/nop2/yars1/tsen54/wbp11/tsen15/nsun5/utp25/naf1/mrto4/urb1/cars1/trub1/ebna1bp2/utp15/ncl/exosc9/rpusd2/wdr36/ssb/pes/qtrt1/iars1/p…	81
BP	GO:0097530	granulocyte migration	31/2169	122/20810	1.94917284679396e-06	0.000199181100281758	0.000176643789240703	saa/ccl34a.4/ccl34a.3/anxa1c/cxcl8b.1/csf3b/il1b/ccl38.1/anxa1d/anxa1b/ccl34b.8/ccl38a.4/cxcl11.6/spint1a/cxcl8a/rac2/cyba/cxcl18b/s1pr4/ccl19a.1/lyn/rhogb/ccl34b.9/ripor2/wasb/lta4h/c3a.1/csf1ra/ddx3xb/inpp5d/tnfrsf1a	31
BP	GO:0009611	response to wounding	43/2169	198/20810	2.32982946917883e-06	0.00023086492012772	0.000204742589715715	col12a1b/evpla/itgb3a/anxa1c/cxcl8b.1/alox5a/clcf1/mmp9/f2rl1.2/irg1l/anxa1d/anxa1b/tncb/cxcl8a/serpine1/lrrc32/rac2/p2ry12/itgb3b/fermt3b/f13a1a.1/hpse/lyn/pla2g4aa/im:7154036/fga/f13a1b/syk/hcar1-4/fn1a/ppl/cnp/dcbld2/il6st/col12a1a/dysf/nrp1b/utp25/lgmn/rgma/rhoca/sdc4/sigmar1	43
BP	GO:0045321	leukocyte activation	48/2169	232/20810	2.65631108007951e-06	0.000249303644511726	0.000221094975255048	dicp2.2/anxa1c/cxcl8b.1/il1b/anxa1d/anxa1b/lgals9l1/si:ch211-241b2.5/il2rga/cd79b/prdx1/cxcl8a/il6/spi1b/rac2/p2ry12/si:ch211-67e16.3/si:dkey-15j16.6/grna/cd83/dock8/cish/ndrg1a/arpc1b/cxcr3.2/fam49ba/skap2/syk/ripor2/runx1/si:ch211-243a20.4/vsir/gpr183a/ccr2/cd40/ikzf1/jak3/dicp3.3/tbl3/zgc:123107/fes/pak1/igf2a/si:dkey-15j16.3/dysf/inpp5d/jak1/fam49bb	48
BP	GO:0045597	positive regulation of cell differentiation	41/2169	186/20810	2.66838763238851e-06	0.000249303644511726	0.000221094975255048	sox9b/nsmfb/dbnla/anxa1c/fgfr1b/shtn1/myog/csf3r/arhgef2/mitfa/anxa1d/anxa1b/plxnb2a.2/tfec/metrnlb/dbn1/tescb/plxnb2a.3/tnfa/grna/plxnc1/triobpa/syk/ripor2/runx1/il34/fgfr1a/jag1a/stat3/plxna2/metrnla/tnfrsf1b/gdpd5a/lef1/inpp5d/prdm1a/swap70b/dbnlb/mapk14a/tiam1a/bloc1s2	41
BP	GO:0031099	regeneration	50/2169	247/20810	3.20869008578487e-06	0.000291456016125459	0.000258477812466003	krt5/sox9b/col12a1b/agr1/anxa1c/krt17/clcf1/il1b/mmp9/myog/dkk1a/anxa1d/anxa1b/tncb/wt1b/dkk1b/tnfa/mvp/srebf1/erbb3b/bmpr2b/tubb5/inhbaa/hmmr/runx1/il4r.1/fgfr1a/top2a/atp6v1e1b/stat3/esco2/aldh1a2/acvr1ba/pho/cnp/il6st/smarca4a/col12a1a/chd4a/lgmn/lef1/rgma/gja1b/ezh2/sdcbp2/nid2a/tbx5a/tnfrsf1a/junbb/ctsba	50
BP	GO:0042246	tissue regeneration	38/2169	169/20810	3.70655803339194e-06	0.000327579588356531	0.000290514008022611	krt5/agr1/anxa1c/krt17/il1b/mmp9/myog/dkk1a/anxa1d/anxa1b/wt1b/dkk1b/tnfa/erbb3b/bmpr2b/tubb5/inhbaa/hmmr/runx1/fgfr1a/atp6v1e1b/stat3/esco2/aldh1a2/acvr1ba/pho/smarca4a/chd4a/lgmn/lef1/gja1b/ezh2/sdcbp2/nid2a/tbx5a/tnfrsf1a/junbb/ctsba	38
BP	GO:0045216	cell-cell junction organization	30/2169	120/20810	4.05723564767776e-06	0.000349135804418586	0.000309631141533303	pkp1b/cldna/cldne/cldnb/oclna/cldn23.1/cldn7b/cldni/cldn8.2/oclnb/cldn3c/tjp3/pkp3a/cldn5a/marveld3/cldnf/dsg2.1/cdh1/lsr/marveld2b/tjp2a/cldn5b/inf2/tjp1b/inavab/yes1/cdh6/grhl1/ctnnd1/ccm2	30
BP	GO:0050778	positive regulation of immune response	35/2169	151/20810	4.29936824339698e-06	0.000358031868644273	0.000317520617452107	si:dkey-42l23.4/mfap4.12/mfap4.2/anxa1c/si:dkey-42l23.7/anxa1d/anxa1b/cfbl/zgc:172120/cd79b/mfap4.4/c7b/si:ch73-264p11.1/sting1/mfap4.1/tirap/syk/fybb/si:ch211-243a20.4/tlr5b/zgc:153911/cd40/c1qb/mfap4.7/themis2/c1qc/slc39a10/cd276/c3a.1/mfap4.10/si:dkey-117a8.1/c1qa/parp9/itprid2/tec	35
BP	GO:0030334	regulation of cell migration	56/2169	291/20810	4.37959472347734e-06	0.000358031868644273	0.000317520617452107	nsmfb/si:ch211-241e1.3/si:ch211-129c21.1/anxa1c/adam8a/ptk2bb/shtn1/arhgef39/sema4e/anxa1d/anxa1b/plxnb2a.2/marveld3/srcin1a/plxnb2a.3/rac2/dkk1b/ildr1b/lyn/plxnc1/dock8/rhogb/socs1a/ptk2ba/tmsb1/syk/ripor2/adam8b/sema3bl/sema3gb/gpr183a/anos1a/rap2b/wasb/cd40/plxna2/cxcr3.1/sema4ab/robo4/tmsb2/mt2/c3a.1/pdgfab/sulf1/csf1ra/meak7/thy1/mmp14b/stk10/nrp1b/s1pr1/lef1/inpp5d/arhgap4a/arhgap4b/vegfc	56
BP	GO:0002685	regulation of leukocyte migration	20/2169	65/20810	5.80597339434913e-06	0.000463061780476138	0.000410666410819816	anxa1c/adam8a/ptk2bb/anxa1d/anxa1b/rac2/lyn/dock8/rhogb/socs1a/ptk2ba/ripor2/adam8b/wasb/cxcr3.1/c3a.1/csf1ra/stk10/inpp5d/vegfc	20
BP	GO:2000145	regulation of cell motility	58/2169	311/20810	8.13495957944869e-06	0.00063336471011422	0.000561699590009553	nsmfb/si:ch211-241e1.3/si:ch211-129c21.1/anxa1c/adam8a/ptk2bb/shtn1/arhgef39/sema4e/anxa1d/anxa1b/plxnb2a.2/marveld3/srcin1a/plxnb2a.3/rac2/dkk1b/ildr1b/lyn/plxnc1/dock8/rhogb/anxa5b/socs1a/ptk2ba/tmsb1/syk/ripor2/adam8b/sema3bl/sema3gb/gpr183a/anos1a/rap2b/wasb/cd40/plxna2/cxcr3.1/sema4ab/robo4/tmsb2/mt2/ap1ar/c3a.1/pdgfab/sulf1/csf1ra/meak7/thy1/mmp14b/stk10/nrp1b/s1pr1/lef1/inpp5d/arhgap4a/arh…	58
BP	GO:0007015	actin filament organization	70/2169	400/20810	9.95580274657326e-06	0.000746424181354763	0.000661966399366609	gsnb/dbnla/zgc:101810/cfl1l/myo1g/shtn1/myo1eb/elmo3/clmnb/fhdc4/arhgef2/espnlb/avil/dbn1/scinlb/capgb/hcls1/lcp1/rac2/cotl1/vaspa/myo1f/coro1a/limk1a/marcksb/triobpa/arpc1b/rhogb/fam49ba/pstpip1a/myo5b/wipf1b/aif1l/tmsb1/pstpip1b/pfn1/tmod2/fam49al/arpc5b/myo1hb/vaspb/wasb/actr2b/cyfip2/arpc5a/myh9b/wipf1a/marcksl1a/rhof/tesk1a/wasa/twf1a/tmsb2/ap1ar/arpc4/actr2a/coro1ca/cdc42ep1a/arfip1/mical3b…	70
BP	GO:0031347	regulation of defense response	27/2169	107/20810	1.0043628128321e-05	0.000746424181354763	0.000661966399366609	anxa1c/il13/mmp9/anxa1d/anxa1b/spint1a/metrnlb/ggt1a/cxcl8a/si:ch73-264p11.1/sting1/grna/egln3/tirap/socs1a/socs1b/irf1b/traf3/tnfaip6/samhd1/metrnla/irak3/tlr1/parp9/si:dkey-237i9.1/tnfrsf1a/fem1a	27
BP	GO:0000466	maturation of 5.8S rRNA from tricistronic rRNA transcript (SSU-rRNA, 5.8S rRNA, LSU-rRNA)	11/2169	24/20810	1.05584397405643e-05	0.000767246621147674	0.000680432783280812	bop1/exosc2/abt1/rrs1/gnl3/ftsj3/kri1/urb1/exosc9/pes/wdr12	11
BP	GO:0007159	leukocyte cell-cell adhesion	20/2169	68/20810	1.23770029527811e-05	0.000879843470773788	0.000780289316588375	anxa1c/anxa1d/anxa1b/lgals9l1/selp/si:ch211-241b2.5/fermt3b/si:dkey-15j16.6/dock8/fam49ba/im:7154036/syk/selplg/ripor2/vsir/zgc:123107/sele/igf2a/si:dkey-15j16.3/fam49bb	20
BP	GO:0030593	neutrophil chemotaxis	24/2169	91/20810	1.38155918735851e-05	0.000961212455885602	0.000852451413476527	saa/ccl34a.4/ccl34a.3/cxcl8b.1/csf3b/il1b/ccl38.1/ccl34b.8/ccl38a.4/cxcl11.6/spint1a/cxcl8a/rac2/cxcl18b/s1pr4/ccl19a.1/lyn/ccl34b.9/ripor2/wasb/lta4h/ddx3xb/inpp5d/tnfrsf1a	24
BP	GO:0051094	positive regulation of developmental process	54/2169	291/20810	1.90028777761219e-05	0.00129457104849831	0.00114809053230737	sox9b/nsmfb/dbnla/anxa1c/fgfr1b/shtn1/clcf1/myog/csf3r/arhgef2/mitfa/anxa1d/anxa1b/tncb/plxnb2a.2/tfec/hoxc9a/metrnlb/dbn1/tescb/plxnb2a.3/tnfa/grna/plxnc1/triobpa/syk/ripor2/runx1/il34/fgfr1a/jag1a/stat3/cd40/plxna2/birc5a/metrnla/tnfrsf1b/stab2/il6st/csf1ra/gdpd5a/llph/lef1/inpp5d/utp15/prdm1a/ezh2/swap70b/dbnlb/mapk14a/tiam1a/ccm2/bloc1s2/vegfc	54
BP	GO:0000470	maturation of LSU-rRNA	13/2169	35/20810	2.67793389694095e-05	0.00178711098836671	0.00158489965329158	snu13b/bop1/mak16/znhit3/rrp15/nifk/ftsj3/nop2/urb1/pes/wdr12/rpl7l1/nhp2	13
BP	GO:0007043	cell-cell junction assembly	24/2169	95/20810	2.99960025402002e-05	0.00196173856612909	0.00173976814733161	pkp1b/cldna/cldne/cldnb/oclna/cldn23.1/cldn7b/cldni/cldn8.2/oclnb/cldn3c/pkp3a/cldn5a/marveld3/cldnf/dsg2.1/lsr/marveld2b/cldn5b/inf2/tjp1b/cdh6/ctnnd1/ccm2	24
BP	GO:0000154	rRNA modification	12/2169	31/20810	3.37444523838288e-05	0.00215829459088343	0.00191408388793943	dkc1/gar1/fbl/dimt1l/mrm1/zcchc4/ftsj3/nop2/nsun5/rpusd2/nhp2/nat10	12
BP	GO:1990266	neutrophil migration	27/2169	114/20810	3.43215041975346e-05	0.00215829459088343	0.00191408388793943	saa/ccl34a.4/ccl34a.3/cxcl8b.1/csf3b/il1b/ccl38.1/ccl34b.8/ccl38a.4/cxcl11.6/spint1a/cxcl8a/rac2/cyba/cxcl18b/s1pr4/ccl19a.1/lyn/rhogb/ccl34b.9/ripor2/wasb/lta4h/c3a.1/ddx3xb/inpp5d/tnfrsf1a	27
BP	GO:0031101	fin regeneration	25/2169	102/20810	3.58796830503817e-05	0.00221370874669336	0.00196322794049258	krt5/agr1/krt17/il1b/mmp9/wt1b/tnfa/erbb3b/bmpr2b/tubb5/inhbaa/fgfr1a/atp6v1e1b/esco2/aldh1a2/acvr1ba/smarca4a/chd4a/lef1/gja1b/ezh2/nid2a/tnfrsf1a/junbb/ctsba	25
BP	GO:0040012	regulation of locomotion	58/2169	327/20810	3.7426792818095e-05	0.00225523664887909	0.00200005696689582	nsmfb/si:ch211-241e1.3/si:ch211-129c21.1/anxa1c/adam8a/ptk2bb/shtn1/arhgef39/sema4e/anxa1d/anxa1b/plxnb2a.2/marveld3/srcin1a/plxnb2a.3/rac2/dkk1b/ildr1b/lyn/plxnc1/dock8/rhogb/anxa5b/socs1a/ptk2ba/tmsb1/syk/ripor2/adam8b/sema3bl/sema3gb/gpr183a/anos1a/rap2b/wasb/cd40/plxna2/cxcr3.1/sema4ab/robo4/tmsb2/mt2/ap1ar/c3a.1/pdgfab/sulf1/csf1ra/meak7/thy1/mmp14b/stk10/nrp1b/s1pr1/lef1/inpp5d/arhgap4a/arh…	58
BP	GO:0000460	maturation of 5.8S rRNA	13/2169	36/20810	3.79321148894036e-05	0.00225523664887909	0.00200005696689582	bop1/exosc2/abt1/mak16/rrs1/rrp15/gnl3/ftsj3/kri1/urb1/exosc9/pes/wdr12	13
BP	GO:0000469	cleavage involved in rRNA processing	11/2169	27/20810	4.10002032490171e-05	0.00235554519133511	0.00208901561311065	tbl3/exosc2/abt1/rrp36/rrs1/bms1/gnl3/kri1/exosc9/tsr1/nhp2	11
BP	GO:0002252	immune effector process	37/2169	180/20810	4.10599620507955e-05	0.00235554519133511	0.00208901561311065	saa/mfap4.12/mfap4.2/anxa1c/mmp9/anxa1d/anxa1b/trpm4b.2/cfbl/cxcl8a/il6/spi1b/rac2/mfap4.4/c7b/si:ch73-264p11.1/mfap4.1/cd83/cxcr3.2/il21r.1/syk/csf2rb/il4r.1/gpr183a/cd40/c1qb/mfap4.7/c1qc/zgc:123107/fes/c3a.1/mfap4.10/trpm4a/c1qa/dysf/cybc1/tnfrsf1a	37
BP	GO:0000463	maturation of LSU-rRNA from tricistronic rRNA transcript (SSU-rRNA, 5.8S rRNA, LSU-rRNA)	8/2169	15/20810	4.50868014944332e-05	0.00252134746874751	0.00223605738818586	bop1/znhit3/nifk/ftsj3/urb1/pes/wdr12/rpl7l1	8
BP	GO:0002011	morphogenesis of an epithelial sheet	28/2169	122/20810	4.54922020355055e-05	0.00252134746874751	0.00223605738818586	epcam/cldne/grhl3/mitfa/tfec/dsg2.1/cdh1/cyth4a/sox4a/ltb4r/fzd10/sox4b/pfn1/g6pd/lta4h/slc39a10/rab5ab/ezrb/sdc3/grhl1/rhoca/flot2a/sdcbp2/nid2a/cfl1/tbx5a/sdc4/ctsba	28
BP	GO:0030490	maturation of SSU-rRNA	15/2169	47/20810	5.21463368306092e-05	0.0028419753572682	0.00252040628014611	snu13b/tbl3/dhx37/abt1/pwp2h/rrp36/rrs1/bms1/wdr3/kri1/nol10/utp25/srfbp1/tsr1/nat10	15
BP	GO:0009615	response to virus	28/2169	123/20810	5.31220535831543e-05	0.00284769041339204	0.0025254746785434	mxb/il1b/ccl38.1/ccl34b.8/ccl38a.4/tnfa/ripk2/ch25h/irf5/rela/sting1/mxc/egln3/ccl34b.9/nfkbiaa/mxf/irf1b/traf3/mxd/cd40/samhd1/tnfrsf1b/serinc5/prmt7/mxa/cd180/si:dkey-237i9.1/tnfrsf1a	28
BP	GO:0002253	activation of immune response	28/2169	124/20810	6.18860604155111e-05	0.00323260649284111	0.00286683756245848	si:dkey-42l23.4/mfap4.12/mfap4.2/si:dkey-42l23.7/cfbl/zgc:172120/cd79b/mfap4.4/c7b/sting1/mfap4.1/syk/fybb/si:ch211-243a20.4/tlr5b/zgc:153911/c1qb/mfap4.7/themis2/c1qc/slc39a10/cd276/c3a.1/mfap4.10/si:dkey-117a8.1/c1qa/itprid2/tec	28
BP	GO:0008154	actin polymerization or depolymerization	35/2169	170/20810	6.31977087973135e-05	0.00323260649284111	0.00286683756245848	gsnb/dbnla/cfl1l/fhdc4/avil/dbn1/scinlb/capgb/hcls1/cotl1/vaspa/arpc1b/fam49ba/pstpip1a/wipf1b/tmsb1/pstpip1b/pfn1/tmod2/fam49al/arpc5b/vaspb/cyfip2/arpc5a/wipf1a/twf1a/tmsb2/arpc4/cdc42ep1a/mical3b/arpc3/dbnlb/sptbn5/cfl1/fam49bb	35
BP	GO:0051346	negative regulation of hydrolase activity	30/2169	137/20810	6.32681393094285e-05	0.00323260649284111	0.00286683756245848	serpinb1l4/zgc:173729/si:ch211-129c21.1/anxa1c/timp2b/spink2.6/timp4.2/si:busm1-57f23.1/sema4e/anxa1d/anxa1b/spink2.5/serpine1/spink2.8/gmip/spink2.3/spink2.4/spink2.9/spink2.11/spink2.10/spink2.7/spink2.2/wfikkn2a/si:ch211-195b11.3/serpini1/rcc2/serpinb14/serpine2/ppp1r26/rffl	30
BP	GO:0045123	cellular extravasation	7/2169	12/20810	6.52411125958733e-05	0.0032821298182847	0.0029107573312005	adam8a/selp/rac2/selplg/ripor2/adam8b/sele	7
BP	GO:0030225	macrophage differentiation	10/2169	24/20810	7.33334611284174e-05	0.003579110714775	0.00317413488466284	csf3b/csf3r/spi1b/slc7a7/irf8/il34/nrros/csf1ra/trim35-28/gata1a	10
BP	GO:0046456	icosanoid biosynthetic process	10/2169	24/20810	7.33334611284174e-05	0.003579110714775	0.00317413488466284	anxa1c/ptgis/anxa1d/anxa1b/ggt5a/ptgs2a/alox5ap/lta4h/ptgs2b/mgst2	10
BP	GO:1903131	mononuclear cell differentiation	22/2169	88/20810	7.50832106923071e-05	0.00361061910240947	0.00320207810305427	anxa1c/csf3r/anxa1d/anxa1b/il2rga/cd79b/il6/rac2/cish/arpc1b/syk/runx1/il34/si:ch211-243a20.4/gpr183a/ikzf1/jak3/tbl3/pak1/inpp5d/jak1/gata1a	22
BP	GO:1903708	positive regulation of hemopoiesis	9/2169	20/20810	8.21254811321999e-05	0.00386972626826113	0.00343186733270865	anxa1c/anxa1d/anxa1b/tescb/syk/runx1/il34/inpp5d/ezh2	9
BP	GO:0098609	cell-cell adhesion	74/2169	457/20810	8.28381769964156e-05	0.00386972626826113	0.00343186733270865	epcam/pkp1b/fat2/cldn7b/itgb3a/pcdh1g1/anxa1c/adam8a/pcdh1a4/itga4/tjp3/itga3a/pkp3a/pcdh20/anxa1d/anxa1b/lgals9l1/selp/cdh28/si:ch211-241b2.5/itgae.2/dsg2.1/si:dkeyp-97a10.3/cxcl8a/cntn3a.1/si:busm1-71b9.3/cdh1/itgb3b/fermt3b/itga6b/ifngr1/si:dkey-15j16.6/dock8/pcdh10b/tjp2a/itga11a/fam49ba/im:7154036/si:ch73-208g10.1/zmp:0000001082/syk/selplg/ripor2/runx1/fn1a/adam8b/itgam.1/vsir/gpr183a/kiaa03…	74
BP	GO:0002573	myeloid leukocyte differentiation	21/2169	83/20810	9.00500607819025e-05	0.00414737603882847	0.00367810107419038	csf3b/csf3r/tescb/spi1b/ada2b/myb/spi1a/src/slc7a7/irf8/runx1/il34/brf1a/nrros/cebpa/gpr183a/csf1ra/trim35-28/alas1/inpp5d/gata1a	21
BP	GO:1902105	regulation of leukocyte differentiation	14/2169	44/20810	9.56430497572266e-05	0.00430260371865614	0.00381576476578067	anxa1c/anxa1d/anxa1b/tescb/spi1b/myb/spi1a/cish/irf8/syk/runx1/il34/si:ch211-243a20.4/inpp5d	14
BP	GO:0002764	immune response-regulating signaling pathway	28/2169	127/20810	9.65194291503295e-05	0.00430260371865614	0.00381576476578067	si:dkey-42l23.4/si:dkey-42l23.7/zgc:172120/cd79b/sting1/tlr22/si:dkey-237j10.2/syk/fybb/si:ch211-243a20.4/unc93b1/mapkapk3/tlr5b/tlr8b/zgc:153911/cd40/themis2/slc15a2/tlr21/slc39a10/cd276/si:dkey-117a8.1/irak3/tlr1/cd180/si:dkey-237i9.1/itprid2/tec	28
BP	GO:0009620	response to fungus	12/2169	34/20810	9.73677905750931e-05	0.00430260371865614	0.00381576476578067	ppp1r3c2b/rac2/limk1a/ncf1/dgat1b/src/cebpb/traf3/atp6v0ca/slc15a2/hspa5/nap1l1	12
BP	GO:1903706	regulation of hemopoiesis	18/2169	66/20810	9.95648817829925e-05	0.00434102884573847	0.00384984209560904	anxa1c/anxa1d/anxa1b/tescb/spi1b/myb/spi1a/cish/irf8/syk/runx1/il34/si:ch211-243a20.4/irf4a/lpar2a/inpp5d/ezh2/gata1a	18
BP	GO:0007160	cell-matrix adhesion	23/2169	96/20810	0.000105403009513713	0.00453510317249792	0.00402195694197063	itgb6/itgb3a/itga4/fermt1/itga3a/itgae.2/itgb7/itgb3b/fermt3b/itga6b/hpse/itgb4/itga11a/im:7154036/zmp:0000001082/fn1a/itgam.1/itgb2/itgb1b/robo4/nid2a/itgav/itga6a	23
BP	GO:0048251	elastic fiber assembly	7/2169	13/20810	0.000128604251514734	0.0053320563127545	0.00472873495626546	mfap4.12/mfap4.2/mfap4.4/mfap4.1/thbd/mfap4.7/mfap4.10	7
BP	GO:0032946	positive regulation of mononuclear cell proliferation	9/2169	21/20810	0.000130447860862495	0.0053320563127545	0.00472873495626546	anxa1c/anxa1d/anxa1b/si:ch211-241b2.5/si:dkey-15j16.6/syk/cd40/igf2a/si:dkey-15j16.3	9
BP	GO:0050671	positive regulation of lymphocyte proliferation	9/2169	21/20810	0.000130447860862495	0.0053320563127545	0.00472873495626546	anxa1c/anxa1d/anxa1b/si:ch211-241b2.5/si:dkey-15j16.6/syk/cd40/igf2a/si:dkey-15j16.3	9
BP	GO:0070665	positive regulation of leukocyte proliferation	9/2169	21/20810	0.000130447860862495	0.0053320563127545	0.00472873495626546	anxa1c/anxa1d/anxa1b/si:ch211-241b2.5/si:dkey-15j16.6/syk/cd40/igf2a/si:dkey-15j16.3	9
BP	GO:0030223	neutrophil differentiation	12/2169	35/20810	0.000134196547934581	0.00541756434254419	0.00480456776555907	csf3b/csf3r/spi1b/ada2b/myb/irf8/runx1/brf1a/cebpa/alas1/inpp5d/gata1a	12
BP	GO:0090504	epiboly	22/2169	92/20810	0.000152005196693802	0.0060616706486431	0.00537579354161009	epcam/cldne/grhl3/dsg2.1/cdh1/cyth4a/ltb4r/fzd10/pfn1/g6pd/lta4h/slc39a10/rab5ab/ezrb/sdc3/grhl1/rhoca/flot2a/sdcbp2/cfl1/sdc4/ctsba	22
BP	GO:0048589	developmental growth	74/2169	467/20810	0.000165511752546948	0.00652076422684965	0.00578294075164036	krt5/nsmfb/arl3l2/dbnla/agr1/si:ch211-129c21.1/anxa1c/krt17/shtn1/il1b/mmp9/myog/dkk1a/sema4e/anxa1d/anxa1b/tncb/dbn1/wt1b/dkk1b/tnfa/mapk8ip3/myo10l3/erbb3b/cbsb/nppb/grna/bmpr2b/tubb5/myo5b/inhbaa/hmmr/runx1/fgfr1a/pik3cd/sema3bl/stim1a/sema3gb/atp6v1e1b/stat3/esco2/fus/aldh1a2/acvr1ba/pho/sema4ab/vwa1/ap1g2/ruvbl2/smarca4a/chd4a/llph/utp25/lgmn/lef1/gja1b/robo3/ezh2/sdcbp2/swap70b/dip2ba/dbnlb…	74
BP	GO:0030162	regulation of proteolysis	44/2169	242/20810	0.000174023397140068	0.00677448224580979	0.00600795061554996	serpinb1l4/zgc:173729/adam8a/timp2b/spink2.6/timp4.2/si:busm1-57f23.1/klhl40b/caspa/si:ch211-284e13.12/spink2.5/serpine1/spink2.8/spink2.3/spink2.4/spink2.9/spink2.11/spink2.10/spink2.7/uacab/runx1/adam8b/spink2.2/fas/pycard/wfikkn2a/casp10/si:ch211-195b11.3/cyfip2/esco2/serpini1/traf7/casp22/tnfrsf1b/ankib1a/rnf144b/serpinb14/csnk1e/serpine2/rhbdf1a/pmaip1/fbxo22/rffl/tp53	44
BP	GO:0030833	regulation of actin filament polymerization	27/2169	125/20810	0.000182840015004312	0.00701237641907306	0.00621892709948375	gsnb/dbnla/avil/dbn1/scinlb/capgb/hcls1/cotl1/vaspa/arpc1b/fam49ba/tmsb1/pfn1/tmod2/fam49al/arpc5b/vaspb/cyfip2/arpc5a/twf1a/tmsb2/arpc4/cdc42ep1a/arpc3/dbnlb/sptbn5/fam49bb	27
BP	GO:0014004	microglia differentiation	6/2169	10/20810	0.000184423355364001	0.00701237641907306	0.00621892709948375	slc7a7/irf8/il34/nrros/csf1ra/trim35-28	6
BP	GO:0043087	regulation of GTPase activity	49/2169	280/20810	0.000201405771604885	0.00757007900170085	0.00671352572016283	ccl34a.4/ccl34a.3/si:ch211-129c21.1/arhgap22/ccl38.1/arhgef16/arap1a/sema4e/ccl34b.8/plxnb2a.2/ccl38a.4/zgc:92360/plxnb2a.3/gmip/ccl19a.1/arhgap45b/plxnc1/dock8/rasgrp2/ccl34b.9/si:dkey-33c9.6/sh3bp1/arhgap15/ripor2/rasgrp4/rasal3/adcyap1b/rap1gap2a/asap3/asap2b/dock11/rap1gapb/arhgap12a/plxna2/rgl2/si:dkey-91m11.5/evi5a/tbc1d4/arhgap27/rcc2/rapgef6/ralbp1/si:dkey-238d18.4/elmod2/rangap1b/rgl1/iq…	49
BP	GO:0042274	ribosomal small subunit biogenesis	17/2169	64/20810	0.000218425780638644	0.00811650343964053	0.00719812231650078	snu13b/tbl3/dhx37/abt1/pwp2h/rrp36/nom1/rrs1/bms1/npm1a/wdr3/kri1/nol10/utp25/srfbp1/tsr1/nat10	17
BP	GO:0052547	regulation of peptidase activity	32/2169	160/20810	0.0002233747431812	0.0082071394404778	0.00727850286770203	serpinb1l4/zgc:173729/timp2b/spink2.6/timp4.2/si:busm1-57f23.1/spink2.5/serpine1/spink2.8/spink2.3/spink2.4/spink2.9/spink2.11/spink2.10/spink2.7/uacab/spink2.2/fas/pycard/wfikkn2a/casp10/si:ch211-195b11.3/cyfip2/esco2/serpini1/casp22/tnfrsf1b/serpinb14/serpine2/pmaip1/rffl/tp53	32
BP	GO:1902107	positive regulation of leukocyte differentiation	8/2169	18/20810	0.000229989628749281	0.00828096314683455	0.00734397343297254	anxa1c/anxa1d/anxa1b/tescb/syk/runx1/il34/inpp5d	8
BP	GO:0006690	icosanoid metabolic process	13/2169	42/20810	0.000230448821517414	0.00828096314683455	0.00734397343297254	anxa1c/alox5a/ptgis/anxa1d/anxa1b/ggt5a/alox5b.2/ptgs2a/alox5ap/alox12/lta4h/ptgs2b/mgst2	13
BP	GO:0035701	hematopoietic stem cell migration	7/2169	14/20810	0.000234045539192136	0.00831879253432916	0.00737752243105645	mmp9/selp/myb/cnr2/selplg/cebpa/bmi1a	7
BP	GO:0032970	regulation of actin filament-based process	45/2169	253/20810	0.00024722699308713	0.00844762538272793	0.0074917778623581	gsnb/dbnla/ptk2bb/abracl/avil/dbn1/scinlb/capgb/hcls1/rac2/cotl1/vaspa/limk1a/arpc1b/rhogb/fam49ba/ptk2ba/sh3bp1/tmsb1/pfn1/tmod2/fam49al/arpc5b/vaspb/wasb/cyfip2/arpc5a/rhof/tesk1a/wasa/twf1a/tmsb2/ap1ar/pak1/arpc4/alkbh4/cdc42ep1a/arfip1/fhod1/arpc3/rhoca/dbnlb/sptbn5/iqgap1/fam49bb	45
BP	GO:0000462	maturation of SSU-rRNA from tricistronic rRNA transcript (SSU-rRNA, 5.8S rRNA, LSU-rRNA)	11/2169	32/20810	0.00024800368096082	0.00844762538272793	0.0074917778623581	tbl3/dhx37/abt1/pwp2h/rrp36/rrs1/bms1/kri1/nol10/utp25/tsr1	11
BP	GO:0006636	unsaturated fatty acid biosynthetic process	11/2169	32/20810	0.00024800368096082	0.00844762538272793	0.0074917778623581	anxa1c/elovl7a/ptgis/elovl6l/anxa1d/anxa1b/elovl5/ptgs2a/elovl1b/ptgs2b/elovl6	11
BP	GO:0051092	positive regulation of NF-kappaB transcription factor activity	11/2169	32/20810	0.00024800368096082	0.00844762538272793	0.0074917778623581	card11/rela/bcl10/ripk4/ikbkb/cd40/malt1/irak3/irak1/trim37/asb18	11
BP	GO:0043065	positive regulation of apoptotic process	25/2169	115/20810	0.000280572763683044	0.00945848388910879	0.00838825788330749	anxa1c/si:dkey-33c12.13/anxa1d/anxa1b/caspa/ripk2/htra1a/rela/bik/melk/si:dkey-33c12.11/fas/cd40/phlda1/htra1b/phlda3/badb/stk17b/plekhn1/pmaip1/pawr/zgc:153993/fadd/casp3a/tp53	25
BP	GO:0051345	positive regulation of hydrolase activity	48/2169	277/20810	0.000294145117181558	0.00977981720334384	0.00867323238217038	ccl34a.4/ccl34a.3/si:ch211-129c21.1/arhgap22/ccl38.1/arhgef16/arap1a/sema4e/ccl34b.8/ccl38a.4/zgc:92360/gmip/ccl19a.1/arhgap45b/dock8/uacab/rasgrp2/ccl34b.9/si:dkey-33c9.6/sh3bp1/rasgrp4/fgfr1a/fas/pycard/adcyap1b/rap1gap2a/asap3/asap2b/dock11/casp10/rap1gapb/cyfip2/esco2/rgl2/casp22/si:dkey-91m11.5/evi5a/tbc1d4/rapgef6/ralbp1/si:dkey-238d18.4/pmaip1/elmod2/rangap1b/rgl1/tiam1a/agap2/tp53	48
BP	GO:0042573	retinoic acid metabolic process	9/2169	23/20810	0.000298894866103637	0.00977981720334384	0.00867323238217038	cyp26a1/cyp26c1/aldh8a1/cyp26b1/aldh1a2/rdh10a/lef1/tle3a/rdh10b	9
BP	GO:0034314	Arp2/3 complex-mediated actin nucleation	13/2169	43/20810	0.00029907697869553	0.00977981720334384	0.00867323238217038	zgc:101810/arpc1b/arpc5b/wasb/actr2b/arpc5a/wasa/ap1ar/arpc4/actr2a/arfip1/actr3/arpc3	13
BP	GO:0043068	positive regulation of programmed cell death	25/2169	116/20810	0.000322808973123164	0.010376056695101	0.00920200746660333	anxa1c/si:dkey-33c12.13/anxa1d/anxa1b/caspa/ripk2/htra1a/rela/bik/melk/si:dkey-33c12.11/fas/cd40/phlda1/htra1b/phlda3/badb/stk17b/plekhn1/pmaip1/pawr/zgc:153993/fadd/casp3a/tp53	25
BP	GO:0002274	myeloid leukocyte activation	12/2169	38/20810	0.0003236568143426	0.010376056695101	0.00920200746660333	cxcl8b.1/il1b/cxcl8a/spi1b/p2ry12/grna/ndrg1a/cxcr3.2/syk/ccr2/fes/dysf	12
BP	GO:0007162	negative regulation of cell adhesion	18/2169	72/20810	0.000328120723744182	0.0104170365693541	0.00923835047435074	anxa1c/anxa1d/anxa1b/lgals9l1/plxnb2a.2/si:ch211-241b2.5/cxcl8a/plxnb2a.3/ifngr1/si:dkey-15j16.6/plxnc1/ripor2/runx1/vsir/gpr183a/plxna2/ap1ar/si:dkey-15j16.3	18
BP	GO:0001878	response to yeast	10/2169	28/20810	0.0003320576859263	0.0104406599324904	0.00925930085756028	ppp1r3c2b/limk1a/dgat1b/src/cebpb/traf3/atp6v0ca/slc15a2/hspa5/nap1l1	10
BP	GO:0030041	actin filament polymerization	30/2169	150/20810	0.000345334230156103	0.0107224669092155	0.00950922141795869	gsnb/dbnla/fhdc4/avil/dbn1/scinlb/capgb/hcls1/cotl1/vaspa/arpc1b/fam49ba/pstpip1a/tmsb1/pstpip1b/pfn1/tmod2/fam49al/arpc5b/vaspb/cyfip2/arpc5a/twf1a/tmsb2/arpc4/cdc42ep1a/arpc3/dbnlb/sptbn5/fam49bb	30
BP	GO:0022407	regulation of cell-cell adhesion	24/2169	110/20810	0.000347578438035731	0.0107224669092155	0.00950922141795869	anxa1c/adam8a/anxa1d/anxa1b/lgals9l1/si:ch211-241b2.5/cxcl8a/fermt3b/ifngr1/si:dkey-15j16.6/dock8/fam49ba/im:7154036/syk/ripor2/runx1/adam8b/vsir/gpr183a/zgc:123107/igf2a/si:dkey-15j16.3/flot2a/fam49bb	24
BP	GO:0008064	regulation of actin polymerization or depolymerization	27/2169	130/20810	0.000357547161703861	0.0107228772744305	0.00950958535041238	gsnb/dbnla/avil/dbn1/scinlb/capgb/hcls1/cotl1/vaspa/arpc1b/fam49ba/tmsb1/pfn1/tmod2/fam49al/arpc5b/vaspb/cyfip2/arpc5a/twf1a/tmsb2/arpc4/cdc42ep1a/arpc3/dbnlb/sptbn5/fam49bb	27
BP	GO:0042102	positive regulation of T cell proliferation	8/2169	19/20810	0.000361058088608233	0.0107228772744305	0.00950958535041238	anxa1c/anxa1d/anxa1b/si:ch211-241b2.5/si:dkey-15j16.6/syk/igf2a/si:dkey-15j16.3	8
BP	GO:0032956	regulation of actin cytoskeleton organization	44/2169	250/20810	0.000364599870299757	0.0107228772744305	0.00950958535041238	gsnb/dbnla/ptk2bb/avil/dbn1/scinlb/capgb/hcls1/rac2/cotl1/vaspa/limk1a/arpc1b/rhogb/fam49ba/ptk2ba/sh3bp1/tmsb1/pfn1/tmod2/fam49al/arpc5b/vaspb/wasb/cyfip2/arpc5a/rhof/tesk1a/wasa/twf1a/tmsb2/ap1ar/pak1/arpc4/alkbh4/cdc42ep1a/arfip1/fhod1/arpc3/rhoca/dbnlb/sptbn5/iqgap1/fam49bb	44
BP	GO:0000478	endonucleolytic cleavage involved in rRNA processing	6/2169	11/20810	0.000369870461471152	0.0107228772744305	0.00950958535041238	tbl3/abt1/rrs1/bms1/kri1/tsr1	6
BP	GO:0000479	endonucleolytic cleavage of tricistronic rRNA transcript (SSU-rRNA, 5.8S rRNA, LSU-rRNA)	6/2169	11/20810	0.000369870461471152	0.0107228772744305	0.00950958535041238	tbl3/abt1/rrs1/bms1/kri1/tsr1	6
BP	GO:0042116	macrophage activation	6/2169	11/20810	0.000369870461471152	0.0107228772744305	0.00950958535041238	spi1b/p2ry12/grna/cxcr3.2/syk/dysf	6
BP	GO:0010942	positive regulation of cell death	25/2169	117/20810	0.000370545911929862	0.0107228772744305	0.00950958535041238	anxa1c/si:dkey-33c12.13/anxa1d/anxa1b/caspa/ripk2/htra1a/rela/bik/melk/si:dkey-33c12.11/fas/cd40/phlda1/htra1b/phlda3/badb/stk17b/plekhn1/pmaip1/pawr/zgc:153993/fadd/casp3a/tp53	25
BP	GO:0030851	granulocyte differentiation	13/2169	44/20810	0.000384387981153529	0.0109160627548658	0.00968091192327549	csf3b/csf3r/tescb/spi1b/ada2b/myb/irf8/runx1/brf1a/cebpa/alas1/inpp5d/gata1a	13
BP	GO:0120192	tight junction assembly	16/2169	61/20810	0.00038723647693102	0.0109160627548658	0.00968091192327549	cldna/cldne/cldnb/oclna/cldn23.1/cldn7b/cldni/cldn8.2/oclnb/cldn3c/cldn5a/marveld3/cldnf/lsr/marveld2b/cldn5b	16
BP	GO:0120193	tight junction organization	16/2169	61/20810	0.00038723647693102	0.0109160627548658	0.00968091192327549	cldna/cldne/cldnb/oclna/cldn23.1/cldn7b/cldni/cldn8.2/oclnb/cldn3c/cldn5a/marveld3/cldnf/lsr/marveld2b/cldn5b	16
BP	GO:0070527	platelet aggregation	7/2169	15/20810	0.000399384434677624	0.0111622829179131	0.00989927231252231	itgb3a/itgb3b/fermt3b/im:7154036/syk/fn1a/dcbld2	7
BP	GO:0033559	unsaturated fatty acid metabolic process	14/2169	50/20810	0.000428619702833221	0.0118778510869884	0.0105338740526809	anxa1c/alox5a/elovl7a/ptgis/elovl6l/anxa1d/anxa1b/alox5b.2/elovl5/ptgs2a/alox12/elovl1b/ptgs2b/elovl6	14
BP	GO:0022604	regulation of cell morphogenesis	26/2169	125/20810	0.000444572279056255	0.0122163979202853	0.0108341143635558	dbnla/anxa1c/arap1a/anxa1d/anxa1b/plxnb2a.2/dbn1/plxnb2a.3/rac2/ezra/fmnl1a/plxnc1/triobpa/rhogb/fn1a/stat3/fmnl2a/myh9b/plxna2/rhof/ap1ar/ezrb/cdc42ep1a/rhoca/dbnlb/myo10	26
BP	GO:0030098	lymphocyte differentiation	19/2169	80/20810	0.000457925280639114	0.0124597037993537	0.0110498902196103	anxa1c/anxa1d/anxa1b/il2rga/cd79b/il6/rac2/cish/arpc1b/syk/runx1/si:ch211-243a20.4/gpr183a/ikzf1/jak3/tbl3/pak1/inpp5d/jak1	19
BP	GO:0030832	regulation of actin filament length	27/2169	132/20810	0.000461047143645809	0.0124597037993537	0.0110498902196103	gsnb/dbnla/avil/dbn1/scinlb/capgb/hcls1/cotl1/vaspa/arpc1b/fam49ba/tmsb1/pfn1/tmod2/fam49al/arpc5b/vaspb/cyfip2/arpc5a/twf1a/tmsb2/arpc4/cdc42ep1a/arpc3/dbnlb/sptbn5/fam49bb	27
BP	GO:0044092	negative regulation of molecular function	46/2169	268/20810	0.000481884368362432	0.0129160810208619	0.0114546284282873	serpinb1l4/zgc:173729/si:ch211-129c21.1/anxa1c/timp2b/spink2.6/timp4.2/si:busm1-57f23.1/sema4e/anxa1d/anxa1b/spink2.5/serpine1/spink2.8/gmip/rrad/spink2.3/spink2.4/spink2.9/ppm1e/spink2.11/gem/spink2.10/spink2.7/ptprja/cbl/ptprc/ripor2/nfkbiaa/spink2.2/traf3/wfikkn2a/si:ch211-195b11.3/serpini1/prkar1ab/kcnab1b/adgrv1/sh3bp5b/rcc2/irak3/serpinb14/serpine2/trim37/ppp1r26/rffl/kcne4	46
BP	GO:0032535	regulation of cellular component size	45/2169	261/20810	0.000499492216855523	0.013279183326159	0.0117766457632603	nsmfb/gsnb/arl3l2/dbnla/si:ch211-129c21.1/shtn1/sema4e/tncb/avil/dbn1/scinlb/capgb/hcls1/cotl1/vaspa/slc12a6/arpc1b/fam49ba/myo5b/tmsb1/pfn1/tmod2/fam49al/pik3cd/arpc5b/sema3bl/sema3gb/vaspb/stat3/cyfip2/arpc5a/sema4ab/twf1a/tmsb2/arpc4/cdc42ep1a/si:cabz01102082.1/arpc3/dip2ba/dbnlb/sptbn5/slit2/mapk14a/casp3a/fam49bb	45
BP	GO:0001522	pseudouridine synthesis	8/2169	20/20810	0.000547013160258922	0.0141962939210054	0.0125899854345307	dkc1/gar1/naf1/trub1/rpusd2/pus1/pus7/nhp2	8
BP	GO:0031638	zymogen activation	8/2169	20/20810	0.000547013160258922	0.0141962939210054	0.0125899854345307	plaua/serpine1/plaub/plat/runx1/cyfip2/mmp14b/serpine2	8
BP	GO:0048246	macrophage chemotaxis	8/2169	20/20810	0.000547013160258922	0.0141962939210054	0.0125899854345307	mmp13a/il1b/wt1b/rac2/cyba/cxcr3.2/wasb/csf1ra	8
BP	GO:0030168	platelet activation	9/2169	25/20810	0.000616141458735724	0.0157404888286392	0.0139594549244812	itgb3a/lrrc32/itgb3b/fermt3b/im:7154036/fga/syk/fn1a/dcbld2	9
BP	GO:1905517	macrophage migration	9/2169	25/20810	0.000616141458735724	0.0157404888286392	0.0139594549244812	mmp13a/il1b/wt1b/rac2/cyba/cxcr3.2/il34/wasb/csf1ra	9
BP	GO:0110053	regulation of actin filament organization	34/2169	184/20810	0.000667990321324506	0.0169327779126445	0.0150168366809385	gsnb/dbnla/avil/dbn1/scinlb/capgb/hcls1/cotl1/vaspa/limk1a/arpc1b/fam49ba/tmsb1/pfn1/tmod2/fam49al/arpc5b/vaspb/wasb/cyfip2/arpc5a/tesk1a/wasa/twf1a/tmsb2/ap1ar/arpc4/cdc42ep1a/arfip1/fhod1/arpc3/dbnlb/sptbn5/fam49bb	34
BP	GO:0043297	apical junction assembly	15/2169	58/20810	0.000685283467758591	0.0170142615938349	0.0150891004960615	cldna/cldne/cldnb/oclna/cldn23.1/cldn7b/cldni/cldn8.2/oclnb/cldn3c/cldn5a/marveld3/cldnf/marveld2b/cldn5b	15
BP	GO:0070830	bicellular tight junction assembly	15/2169	58/20810	0.000685283467758591	0.0170142615938349	0.0150891004960615	cldna/cldne/cldnb/oclna/cldn23.1/cldn7b/cldni/cldn8.2/oclnb/cldn3c/cldn5a/marveld3/cldnf/marveld2b/cldn5b	15
BP	GO:0002683	negative regulation of immune system process	16/2169	64/20810	0.00069035713969648	0.0170142615938349	0.0150891004960615	anxa1c/anxa1d/anxa1b/lgals9l1/si:ch211-241b2.5/spi1b/si:dkey-15j16.6/grna/cish/socs1a/ripor2/vsir/samhd1/irak3/si:dkey-15j16.3/inpp5d	16
BP	GO:0045637	regulation of myeloid cell differentiation	12/2169	41/20810	0.000702423643782173	0.0170142615938349	0.0150891004960615	tescb/spi1b/myb/spi1a/cish/irf8/runx1/il34/irf4a/lpar2a/inpp5d/gata1a	12
BP	GO:0050870	positive regulation of T cell activation	12/2169	41/20810	0.000702423643782173	0.0170142615938349	0.0150891004960615	anxa1c/anxa1d/anxa1b/si:ch211-241b2.5/si:dkey-15j16.6/dock8/fam49ba/syk/zgc:123107/igf2a/si:dkey-15j16.3/fam49bb	12
BP	GO:1903039	positive regulation of leukocyte cell-cell adhesion	12/2169	41/20810	0.000702423643782173	0.0170142615938349	0.0150891004960615	anxa1c/anxa1d/anxa1b/si:ch211-241b2.5/si:dkey-15j16.6/dock8/fam49ba/syk/zgc:123107/igf2a/si:dkey-15j16.3/fam49bb	12
BP	GO:0042110	T cell activation	27/2169	136/20810	0.000749516086912435	0.0180214529720858	0.0159823283238681	dicp2.2/anxa1c/anxa1d/anxa1b/lgals9l1/si:ch211-241b2.5/il6/rac2/si:ch211-67e16.3/si:dkey-15j16.6/cd83/dock8/arpc1b/fam49ba/syk/ripor2/vsir/gpr183a/ikzf1/jak3/dicp3.3/zgc:123107/pak1/igf2a/si:dkey-15j16.3/jak1/fam49bb	27
BP	GO:0046649	lymphocyte activation	36/2169	200/20810	0.000781606733057353	0.0186558687379383	0.0165449600428199	dicp2.2/anxa1c/anxa1d/anxa1b/lgals9l1/si:ch211-241b2.5/il2rga/cd79b/il6/rac2/si:ch211-67e16.3/si:dkey-15j16.6/cd83/dock8/cish/arpc1b/fam49ba/skap2/syk/ripor2/runx1/si:ch211-243a20.4/vsir/gpr183a/cd40/ikzf1/jak3/dicp3.3/tbl3/zgc:123107/pak1/igf2a/si:dkey-15j16.3/inpp5d/jak1/fam49bb	36
BP	GO:0071396	cellular response to lipid	22/2169	103/20810	0.000814748945355607	0.0191752670709261	0.0170055885338489	si:ch73-90p23.1/anxa1c/hamp/il13/il1b/anxa1d/anxa1b/cyp26a1/si:ch211-241b2.5/cxcl11.6/cxcl8a/cxcl18b/si:dkey-15j16.6/src/ldlra/ptger2b/cers2b/psmb9a/ptger2a/si:dkey-15j16.3/keap1b/casp3a	22
BP	GO:0090501	RNA phosphodiester bond hydrolysis	14/2169	53/20810	0.000815095450415514	0.0191752670709261	0.0170055885338489	fip1l1a/polr1h/tbl3/exosc2/abt1/rrp36/rrs1/bms1/gnl3/kri1/cpsf2/exosc9/tsr1/nhp2	14
BP	GO:0045785	positive regulation of cell adhesion	16/2169	65/20810	0.000828464821278962	0.0193505711827301	0.0171610570122071	anxa1c/agr2/anxa1d/anxa1b/si:ch211-241b2.5/si:dkey-15j16.6/dock8/triobpa/fam49ba/syk/tnfrsf18/zgc:123107/robo4/igf2a/si:dkey-15j16.3/fam49bb	16
BP	GO:0022603	regulation of anatomical structure morphogenesis	66/2169	430/20810	0.00086590780217814	0.0200816915824292	0.0178094512504724	nsmfb/dbnla/si:ch211-129c21.1/anxa1c/ptk2bb/shtn1/arap1a/sema4e/adgrb1b/anxa1d/anxa1b/tncb/plxnb2a.2/hoxc9a/dbn1/ved/yjefn3/srcin1a/serpine1/plxnb2a.3/rac2/ezra/fmnl1a/rgs2/plxnc1/triobpa/rhogb/ptk2ba/ism1/fn1a/pik3cd/sema3bl/sema3gb/stat3/atp6ap1b/cd40/fmnl2a/myh9b/plxna2/rhof/sema4ab/birc5a/ap1ar/stab2/pak1/ezrb/csf1ra/cdc42ep1a/rspo3/s1pr1/pak2a/utp15/rhoca/flot2a/iars1/dip2ba/dbnlb/myo10/slit…	66
BP	GO:0002366	leukocyte activation involved in immune response	12/2169	42/20810	0.000891213572688084	0.0205230167795073	0.018200840568982	anxa1c/anxa1d/anxa1b/il6/spi1b/cd83/cxcr3.2/syk/gpr183a/cd40/fes/dysf	12
BP	GO:0002221	pattern recognition receptor signaling pathway	14/2169	54/20810	0.000996293958470749	0.0225532017737742	0.0200013104415735	sting1/tlr22/si:dkey-237j10.2/unc93b1/mapkapk3/tlr5b/tlr8b/cd40/slc15a2/tlr21/irak3/tlr1/cd180/si:dkey-237i9.1	14
BP	GO:0043114	regulation of vascular permeability	7/2169	17/20810	0.00100028795312129	0.0225532017737742	0.0200013104415735	itga4/tjp3/src/tjp2a/itgb1b/tjp1b/pawr	7
BP	GO:0002695	negative regulation of leukocyte activation	11/2169	37/20810	0.00100696252567922	0.0225532017737742	0.0200013104415735	anxa1c/anxa1d/anxa1b/lgals9l1/si:ch211-241b2.5/si:dkey-15j16.6/grna/cish/ripor2/vsir/si:dkey-15j16.3	11
BP	GO:0050866	negative regulation of cell activation	11/2169	37/20810	0.00100696252567922	0.0225532017737742	0.0200013104415735	anxa1c/anxa1d/anxa1b/lgals9l1/si:ch211-241b2.5/si:dkey-15j16.6/grna/cish/ripor2/vsir/si:dkey-15j16.3	11
BP	GO:0031589	cell-substrate adhesion	29/2169	153/20810	0.00105994357227279	0.0233221254150677	0.020683230490427	itgb6/itgb3a/agr2/itga4/fermt1/itga3a/lpxn/itgae.2/itgb7/srcin1a/itgb3b/fermt3b/itga6b/hpse/parvg/itgb4/triobpa/itga11a/im:7154036/zmp:0000001082/fn1a/itgam.1/itgb2/itgb1b/robo4/ap1ar/nid2a/itgav/itga6a	29
BP	GO:0043086	negative regulation of catalytic activity	38/2169	218/20810	0.00106269011830125	0.0233221254150677	0.020683230490427	serpinb1l4/zgc:173729/si:ch211-129c21.1/anxa1c/timp2b/spink2.6/timp4.2/si:busm1-57f23.1/sema4e/anxa1d/anxa1b/spink2.5/serpine1/spink2.8/gmip/spink2.3/spink2.4/spink2.9/ppm1e/spink2.11/spink2.10/spink2.7/ptprja/cbl/ptprc/spink2.2/wfikkn2a/si:ch211-195b11.3/serpini1/prkar1ab/adgrv1/sh3bp5b/rcc2/irak3/serpinb14/serpine2/ppp1r26/rffl	38
BP	GO:0043547	positive regulation of GTPase activity	38/2169	218/20810	0.00106269011830125	0.0233221254150677	0.020683230490427	ccl34a.4/ccl34a.3/si:ch211-129c21.1/arhgap22/ccl38.1/arhgef16/arap1a/sema4e/ccl34b.8/ccl38a.4/zgc:92360/gmip/ccl19a.1/arhgap45b/dock8/rasgrp2/ccl34b.9/si:dkey-33c9.6/sh3bp1/rasgrp4/adcyap1b/rap1gap2a/asap3/asap2b/dock11/rap1gapb/rgl2/si:dkey-91m11.5/evi5a/tbc1d4/rapgef6/ralbp1/si:dkey-238d18.4/elmod2/rangap1b/rgl1/tiam1a/agap2	38
BP	GO:0051493	regulation of cytoskeleton organization	56/2169	355/20810	0.00108081601617929	0.0235617891527085	0.0208957763127995	gsnb/dbnla/rassf7b/ptk2bb/ska1/avil/dbn1/scinlb/capgb/hcls1/rac2/cotl1/vaspa/limk1a/arpc1b/rhogb/fam49ba/camsap1a/ptk2ba/sh3bp1/tmsb1/pfn1/tmod2/fam49al/arpc5b/vaspb/wasb/mapre1a/cyfip2/arpc5a/rhof/map1aa/tesk1a/wasa/twf1a/tmsb2/ap1ar/pak1/arpc4/phldb1b/alkbh4/cdk2ap2/cdc42ep1a/arfip1/fhod1/tpx2/arpc3/si:ch211-266i6.3/zgc:162200/rhoca/trim37/phldb1a/dbnlb/sptbn5/iqgap1/fam49bb	56
BP	GO:0030852	regulation of granulocyte differentiation	6/2169	13/20810	0.00114241028934503	0.024533807950225	0.0217578113320038	tescb/spi1b/myb/irf8/runx1/inpp5d	6
BP	GO:0043536	positive regulation of blood vessel endothelial cell migration	6/2169	13/20810	0.00114241028934503	0.024533807950225	0.0217578113320038	anxa1c/anxa1d/anxa1b/syk/cd40/mt2	6
BP	GO:0033619	membrane protein proteolysis	8/2169	22/20810	0.00114791211510227	0.024533807950225	0.0217578113320038	adam8a/timp2b/adam19b/adam8b/psen2/adam10b/hm13/rgma	8
BP	GO:0030335	positive regulation of cell migration	26/2169	133/20810	0.00117779712731897	0.0250090688722924	0.0221792965534091	nsmfb/si:ch211-129c21.1/anxa1c/adam8a/shtn1/arhgef39/sema4e/anxa1d/anxa1b/rac2/dock8/socs1a/syk/ripor2/adam8b/sema3bl/sema3gb/cd40/sema4ab/mt2/c3a.1/pdgfab/csf1ra/nrp1b/s1pr1/vegfc	26
BP	GO:1903037	regulation of leukocyte cell-cell adhesion	15/2169	61/20810	0.0012044578383302	0.0254007732877955	0.0225266796741917	anxa1c/anxa1d/anxa1b/lgals9l1/si:ch211-241b2.5/si:dkey-15j16.6/dock8/fam49ba/syk/ripor2/vsir/zgc:123107/igf2a/si:dkey-15j16.3/fam49bb	15
BP	GO:0120035	regulation of plasma membrane bounded cell projection organization	45/2169	272/20810	0.00121178001005997	0.0254007732877955	0.0225266796741917	col12a1b/nsmfb/dbnla/si:ch211-129c21.1/shtn1/clcf1/sema4e/tncb/plxnb2a.2/eps8l1b/dbn1/selenow2b/srcin1a/plxnb2a.3/znf296/plxnc1/pld1b/ripor2/pik3cd/sema3bl/sema3gb/dock11/atp6ap1b/plxna2/abcc4/bcl11aa/sema4ab/twf1a/pak1/il6st/rab5ab/ezrb/col12a1a/cdc42ep1a/nrp1b/rgma/pak2a/mcm7/dip2ba/dbnlb/myo10/slit2/mapk14a/tiam1a/casp3a	45
BP	GO:0010466	negative regulation of peptidase activity	22/2169	107/20810	0.00138293314982722	0.0287192921733528	0.025469708655267	serpinb1l4/zgc:173729/timp2b/spink2.6/timp4.2/si:busm1-57f23.1/spink2.5/serpine1/spink2.8/spink2.3/spink2.4/spink2.9/spink2.11/spink2.10/spink2.7/spink2.2/wfikkn2a/si:ch211-195b11.3/serpini1/serpinb14/serpine2/rffl	22
BP	GO:0002697	regulation of immune effector process	12/2169	44/20810	0.00139644264696119	0.0287192921733528	0.025469708655267	anxa1c/mmp9/anxa1d/anxa1b/trpm4b.2/cxcl8a/si:ch73-264p11.1/syk/cd40/fes/trpm4a/tnfrsf1a	12
BP	GO:0022409	positive regulation of cell-cell adhesion	12/2169	44/20810	0.00139644264696119	0.0287192921733528	0.025469708655267	anxa1c/anxa1d/anxa1b/si:ch211-241b2.5/si:dkey-15j16.6/dock8/fam49ba/syk/zgc:123107/igf2a/si:dkey-15j16.3/fam49bb	12
BP	GO:0031344	regulation of cell projection organization	45/2169	274/20810	0.00141026342656753	0.0288222587804739	0.0255610246065365	col12a1b/nsmfb/dbnla/si:ch211-129c21.1/shtn1/clcf1/sema4e/tncb/plxnb2a.2/eps8l1b/dbn1/selenow2b/srcin1a/plxnb2a.3/znf296/plxnc1/pld1b/ripor2/pik3cd/sema3bl/sema3gb/dock11/atp6ap1b/plxna2/abcc4/bcl11aa/sema4ab/twf1a/pak1/il6st/rab5ab/ezrb/col12a1a/cdc42ep1a/nrp1b/rgma/pak2a/mcm7/dip2ba/dbnlb/myo10/slit2/mapk14a/tiam1a/casp3a	45
BP	GO:0050770	regulation of axonogenesis	23/2169	114/20810	0.00142317568342116	0.0289054936943305	0.0256348415026173	nsmfb/dbnla/si:ch211-129c21.1/shtn1/sema4e/tncb/plxnb2a.2/dbn1/plxnb2a.3/plxnc1/pik3cd/sema3bl/sema3gb/plxna2/sema4ab/pak1/pak2a/dip2ba/dbnlb/slit2/mapk14a/tiam1a/casp3a	23
BP	GO:0055113	epiboly involved in gastrulation with mouth forming second	15/2169	62/20810	0.00143819734510804	0.0289114442361458	0.025640118741536	epcam/cldne/dsg2.1/cdh1/cyth4a/ltb4r/pfn1/lta4h/slc39a10/rab5ab/sdc3/flot2a/sdcbp2/cfl1/sdc4	15
BP	GO:0051180	vitamin transport	10/2169	33/20810	0.00144115150167944	0.0289114442361458	0.025640118741536	slc2a3a/stra6/tcnbb/slc44a4/slc5a6a/slc2a3b/stra6l/slc2a1b/slc5a6b/slc25a32a	10
BP	GO:0045010	actin nucleation	15/2169	63/20810	0.00170876704672555	0.0338011415642808	0.0299765475646527	gsnb/zgc:101810/scinlb/arpc1b/arpc5b/wasb/actr2b/arpc5a/wasa/ap1ar/arpc4/actr2a/arfip1/actr3/arpc3	15
BP	GO:0008360	regulation of cell shape	21/2169	102/20810	0.00172552533675832	0.0338011415642808	0.0299765475646527	anxa1c/arap1a/anxa1d/anxa1b/plxnb2a.2/plxnb2a.3/rac2/ezra/fmnl1a/plxnc1/rhogb/fn1a/stat3/fmnl2a/myh9b/plxna2/rhof/ezrb/cdc42ep1a/rhoca/myo10	21
BP	GO:0002263	cell activation involved in immune response	12/2169	45/20810	0.00172623567010241	0.0338011415642808	0.0299765475646527	anxa1c/anxa1d/anxa1b/il6/spi1b/cd83/cxcr3.2/syk/gpr183a/cd40/fes/dysf	12
BP	GO:0002831	regulation of response to biotic stimulus	12/2169	45/20810	0.00172623567010241	0.0338011415642808	0.0299765475646527	si:ch73-264p11.1/sting1/egln3/tirap/socs1a/socs1b/irf1b/traf3/samhd1/irak3/parp9/si:dkey-237i9.1	12
BP	GO:0018212	peptidyl-tyrosine modification	17/2169	76/20810	0.00181094114014689	0.0344707872595851	0.0305704229519256	hbegfb/clcf1/si:ch73-264p11.1/crlf1a/tpst2/socs1a/cbl/ptprc/fgfr1a/epgn/cd40/pkdcca/fes/tpst1l/sh3bp5b/igf2a/jak1	17
BP	GO:0009451	RNA modification	27/2169	144/20810	0.00182250748397993	0.0344707872595851	0.0305704229519256	lyn/rbm47/ctu1/dkc1/gar1/qtrt2/elp2/fbl/trmt6/lcmt2/dimt1l/wdr6/mrm1/zcchc4/ftsj3/alkbh8/nop2/nsun5/naf1/trub1/rpusd2/qtrt1/pus1/thumpd1/pus7/nhp2/nat10	27
BP	GO:0007076	mitotic chromosome condensation	6/2169	14/20810	0.0018236838519597	0.0344707872595851	0.0305704229519256	ncaph/smc4/nusap1/smc2/ncapd2/ncapg	6
BP	GO:0035461	vitamin transmembrane transport	6/2169	14/20810	0.0018236838519597	0.0344707872595851	0.0305704229519256	stra6/slc44a4/slc5a6a/stra6l/slc5a6b/slc25a32a	6
BP	GO:0048679	regulation of axon regeneration	6/2169	14/20810	0.0018236838519597	0.0344707872595851	0.0305704229519256	col12a1b/clcf1/tncb/il6st/col12a1a/rgma	6
BP	GO:0070570	regulation of neuron projection regeneration	6/2169	14/20810	0.0018236838519597	0.0344707872595851	0.0305704229519256	col12a1b/clcf1/tncb/il6st/col12a1a/rgma	6
BP	GO:0071219	cellular response to molecule of bacterial origin	10/2169	34/20810	0.00185332538677028	0.0348297357168898	0.0308887564461714	il13/il1b/si:ch211-241b2.5/cxcl11.6/cxcl8a/cxcl18b/si:dkey-15j16.6/ldlra/psmb9a/si:dkey-15j16.3	10
BP	GO:0002294	CD4-positive, alpha-beta T cell differentiation involved in immune response	5/2169	10/20810	0.00196690940297432	0.0365442826575343	0.0324093026626451	anxa1c/anxa1d/anxa1b/il6/gpr183a	5
BP	GO:0042093	T-helper cell differentiation	5/2169	10/20810	0.00196690940297432	0.0365442826575343	0.0324093026626451	anxa1c/anxa1d/anxa1b/il6/gpr183a	5
BP	GO:0051093	negative regulation of developmental process	39/2169	233/20810	0.00199229274952519	0.0368067643556349	0.0326420845967404	si:ch211-129c21.1/fap/anxa1c/mmp9/sema4e/adgrb1b/anxa1d/anxa1b/tncb/hoxc9a/nog2/yjefn3/serpine1/spi1b/znf296/enpp1/rgs2/cish/npas4l/ism1/nfkbiaa/fgfr1a/sema3bl/sema3gb/irf4a/bcl11aa/sema4ab/ap1ar/ncln/lpar2a/rspo3/s1pr1/lgmn/rgma/inpp5d/dip2ba/slit2/bloc1s2/tp53	39
BP	GO:0032271	regulation of protein polymerization	27/2169	145/20810	0.00202185274335013	0.0371430251166007	0.0329402975040189	gsnb/dbnla/avil/dbn1/scinlb/capgb/hcls1/cotl1/vaspa/arpc1b/fam49ba/tmsb1/pfn1/tmod2/fam49al/arpc5b/vaspb/cyfip2/arpc5a/twf1a/tmsb2/arpc4/cdc42ep1a/arpc3/dbnlb/sptbn5/fam49bb	27
BP	GO:0002694	regulation of leukocyte activation	22/2169	111/20810	0.00226073997776038	0.0412995515490305	0.0366265136061738	anxa1c/anxa1d/anxa1b/lgals9l1/si:ch211-241b2.5/si:ch211-67e16.3/si:dkey-15j16.6/grna/dock8/cish/fam49ba/syk/ripor2/si:ch211-243a20.4/vsir/cd40/zgc:123107/fes/igf2a/si:dkey-15j16.3/inpp5d/fam49bb	22
BP	GO:0051250	negative regulation of lymphocyte activation	10/2169	35/20810	0.00235562997174723	0.0424401379878838	0.0376380428638724	anxa1c/anxa1d/anxa1b/lgals9l1/si:ch211-241b2.5/si:dkey-15j16.6/cish/ripor2/vsir/si:dkey-15j16.3	10
BP	GO:0051607	defense response to virus	19/2169	91/20810	0.00236211165559475	0.0424401379878838	0.0376380428638724	mxb/ripk2/ch25h/irf5/rela/sting1/mxc/egln3/mxf/irf1b/traf3/mxd/cd40/samhd1/serinc5/prmt7/mxa/cd180/si:dkey-237i9.1	19
BP	GO:0140546	defense response to symbiont	19/2169	91/20810	0.00236211165559475	0.0424401379878838	0.0376380428638724	mxb/ripk2/ch25h/irf5/rela/sting1/mxc/egln3/mxf/irf1b/traf3/mxd/cd40/samhd1/serinc5/prmt7/mxa/cd180/si:dkey-237i9.1	19
BP	GO:0050727	regulation of inflammatory response	15/2169	65/20810	0.00237814328960577	0.0424946915683654	0.0376864237150641	anxa1c/il13/mmp9/anxa1d/anxa1b/spint1a/metrnlb/ggt1a/cxcl8a/grna/tnfaip6/metrnla/tlr1/tnfrsf1a/fem1a	15
BP	GO:0045596	negative regulation of cell differentiation	27/2169	147/20810	0.00247701178661051	0.0440208072946542	0.0390398596802744	si:ch211-129c21.1/anxa1c/mmp9/sema4e/anxa1d/anxa1b/tncb/hoxc9a/nog2/spi1b/enpp1/rgs2/cish/npas4l/nfkbiaa/fgfr1a/sema3bl/sema3gb/irf4a/sema4ab/ap1ar/lpar2a/lgmn/inpp5d/dip2ba/slit2/bloc1s2	27
BP	GO:0034329	cell junction assembly	33/2169	191/20810	0.00252625647722322	0.0446532901649726	0.0396007772105261	pkp1b/cldna/cldne/cldnb/oclna/cldn23.1/cldn7b/cldni/cldn8.2/oclnb/dbnla/cldn3c/pkp3a/lgi2b/tncb/cldn5a/marveld3/cldnf/dsg2.1/lsr/marveld2b/itgb4/cldn5b/fn1a/inf2/tjp1b/vwa1/cdh6/nlgn3a/sdcbp2/ctnnd1/dbnlb/ccm2	33
BP	GO:0050865	regulation of cell activation	22/2169	112/20810	0.00254226705560916	0.044694695009903	0.0396374971035837	anxa1c/anxa1d/anxa1b/lgals9l1/si:ch211-241b2.5/si:ch211-67e16.3/si:dkey-15j16.6/grna/dock8/cish/fam49ba/syk/ripor2/si:ch211-243a20.4/vsir/cd40/zgc:123107/fes/igf2a/si:dkey-15j16.3/inpp5d/fam49bb	22
BP	GO:0070555	response to interleukin-1	13/2169	53/20810	0.00255959333153916	0.0447586641397489	0.0396942281361687	ccl34a.4/ccl34a.3/anxa1c/ccl38.1/anxa1d/anxa1b/ccl34b.8/ccl38a.4/ccl19a.1/ccl34b.9/cd40/irak3/irak1	13
BP	GO:1902903	regulation of supramolecular fiber organization	37/2169	222/20810	0.00275402063346189	0.0477285206609638	0.0423280458461146	gsnb/dbnla/avil/dbn1/scinlb/capgb/hcls1/cotl1/vaspa/limk1a/arpc1b/fam49ba/camsap1a/tmsb1/pfn1/tmod2/fam49al/arpc5b/vaspb/wasb/cyfip2/arpc5a/map1aa/tesk1a/wasa/twf1a/tmsb2/ap1ar/arpc4/cdc42ep1a/arfip1/fhod1/arpc3/si:ch211-266i6.3/dbnlb/sptbn5/fam49bb	37
BP	GO:1902106	negative regulation of leukocyte differentiation	6/2169	15/20810	0.00277321679681441	0.0477285206609638	0.0423280458461146	anxa1c/anxa1d/anxa1b/spi1b/cish/inpp5d	6
BP	GO:1903707	negative regulation of hemopoiesis	6/2169	15/20810	0.00277321679681441	0.0477285206609638	0.0423280458461146	anxa1c/anxa1d/anxa1b/spi1b/cish/inpp5d	6
BP	GO:0042060	wound healing	24/2169	127/20810	0.00284898852546164	0.0487758768495266	0.0432568938420878	evpla/itgb3a/anxa1c/mmp9/f2rl1.2/anxa1d/anxa1b/serpine1/lrrc32/p2ry12/itgb3b/fermt3b/f13a1a.1/hpse/im:7154036/fga/f13a1b/syk/fn1a/ppl/dcbld2/dysf/rhoca/sdc4	24
BP	GO:0051091	positive regulation of DNA-binding transcription factor activity	14/2169	60/20810	0.0029384616284353	0.0500456746092887	0.0443830141794915	sox19a/card11/lpar5a/rela/pprc1/bcl10/ripk4/ikbkb/cd40/malt1/irak3/irak1/trim37/asb18	14
BP	GO:0001776	leukocyte homeostasis	7/2169	20/20810	0.00301207900369497	0.0507706100107349	0.0450259232511104	saa/anxa1c/anxa1d/anxa1b/rac2/fas/gpr183a	7
BP	GO:1903036	positive regulation of response to wounding	7/2169	20/20810	0.00301207900369497	0.0507706100107349	0.0450259232511104	anxa1c/clcf1/anxa1d/anxa1b/tncb/fga/il6st	7
BP	GO:0032944	regulation of mononuclear cell proliferation	11/2169	42/20810	0.00309710782077393	0.051408845552948	0.0455919425393117	anxa1c/anxa1d/anxa1b/lgals9l1/si:ch211-241b2.5/si:ch211-67e16.3/si:dkey-15j16.6/syk/cd40/igf2a/si:dkey-15j16.3	11
BP	GO:0050670	regulation of lymphocyte proliferation	11/2169	42/20810	0.00309710782077393	0.051408845552948	0.0455919425393117	anxa1c/anxa1d/anxa1b/lgals9l1/si:ch211-241b2.5/si:ch211-67e16.3/si:dkey-15j16.6/syk/cd40/igf2a/si:dkey-15j16.3	11
BP	GO:0070663	regulation of leukocyte proliferation	11/2169	42/20810	0.00309710782077393	0.051408845552948	0.0455919425393117	anxa1c/anxa1d/anxa1b/lgals9l1/si:ch211-241b2.5/si:ch211-67e16.3/si:dkey-15j16.6/syk/cd40/igf2a/si:dkey-15j16.3	11
BP	GO:0043367	CD4-positive, alpha-beta T cell differentiation	5/2169	11/20810	0.0032977751875603	0.0541895721774983	0.0480580303714817	anxa1c/anxa1d/anxa1b/il6/gpr183a	5
BP	GO:0045658	regulation of neutrophil differentiation	5/2169	11/20810	0.0032977751875603	0.0541895721774983	0.0480580303714817	spi1b/myb/irf8/runx1/inpp5d	5
BP	GO:0042127	regulation of cell population proliferation	56/2169	373/20810	0.0033305872874616	0.0544551021499971	0.0482935156681932	il11a/il11b/tfap2c/anxa1c/fgfr1b/erbb3a/csf3b/ptk2bb/hbegfb/mmp9/anxa1d/anxa1b/foxm1/tncb/lgals9l1/si:ch211-241b2.5/tnfrsf9a/tnfrsf9b/tfap2a/il6/wt1b/vip/si:ch1073-443f11.2/erbb3b/si:ch211-67e16.3/si:dkey-15j16.6/ndrg1a/fbn2b/ptk2ba/id2a/syk/runx1/il34/fgfr1a/epgn/junba/tmem127/irf1b/stat3/atp6ap1b/cd40/epor/tbx1/tes/pdgfab/igf2a/gnl3/meak7/si:dkey-15j16.3/june/lef1/slc35f6/rarres3l/tgfb1b/junbb/…	56
BP	GO:2000147	positive regulation of cell motility	26/2169	143/20810	0.00339779445628337	0.0552775516022219	0.0490229050906555	nsmfb/si:ch211-129c21.1/anxa1c/adam8a/shtn1/arhgef39/sema4e/anxa1d/anxa1b/rac2/dock8/socs1a/syk/ripor2/adam8b/sema3bl/sema3gb/cd40/sema4ab/mt2/c3a.1/pdgfab/csf1ra/nrp1b/s1pr1/vegfc	26
BP	GO:0002687	positive regulation of leukocyte migration	9/2169	31/20810	0.00341951970258403	0.0553555912249989	0.0490921145420479	adam8a/rac2/dock8/socs1a/ripor2/adam8b/c3a.1/csf1ra/vegfc	9
BP	GO:0042742	defense response to bacterium	24/2169	129/20810	0.0035158667756085	0.0566226009128032	0.0502157622774096	saa/il11a/ccl34a.4/nkl.1/hamp/il1b/acod1/pglyrp6/pglyrp5/rac2/tnfa/npsn/tnfb/ripk2/lygl1/marco/pycard/tlr5b/dram1/tlr21/mpeg1.1/hsp90b1/tnfrsf1a/mpeg1.2	24
BP	GO:0051249	regulation of lymphocyte activation	20/2169	101/20810	0.00353241913951433	0.0566226009128032	0.0502157622774096	anxa1c/anxa1d/anxa1b/lgals9l1/si:ch211-241b2.5/si:ch211-67e16.3/si:dkey-15j16.6/dock8/cish/fam49ba/syk/ripor2/si:ch211-243a20.4/vsir/cd40/zgc:123107/igf2a/si:dkey-15j16.3/inpp5d/fam49bb	20
BP	GO:0016485	protein processing	22/2169	115/20810	0.00357028573967341	0.0566739532462721	0.0502613041021985	st14a/plaua/caspa/serpine1/si:ch211-256m1.8/metap2a/plaub/plat/runx1/ercc6l/cyfip2/pcsk7/psen2/bmp1a/ddi2/mmp14b/hm13/furinb/serpine2/lgmn/afg3l1/aph1b	22
BP	GO:0045861	negative regulation of proteolysis	22/2169	115/20810	0.00357028573967341	0.0566739532462721	0.0502613041021985	serpinb1l4/zgc:173729/timp2b/spink2.6/timp4.2/si:busm1-57f23.1/spink2.5/serpine1/spink2.8/spink2.3/spink2.4/spink2.9/spink2.11/spink2.10/spink2.7/spink2.2/wfikkn2a/si:ch211-195b11.3/serpini1/serpinb14/serpine2/rffl	22
BP	GO:0071216	cellular response to biotic stimulus	10/2169	37/20810	0.00368545574025989	0.0582195182156997	0.0516319886316603	il13/il1b/si:ch211-241b2.5/cxcl11.6/cxcl8a/cxcl18b/si:dkey-15j16.6/ldlra/psmb9a/si:dkey-15j16.3	10
BP	GO:0002761	regulation of myeloid leukocyte differentiation	8/2169	26/20810	0.00383994842046186	0.0600795757651209	0.053281580953777	tescb/spi1b/myb/spi1a/irf8/runx1/il34/inpp5d	8
BP	GO:0046631	alpha-beta T cell activation	8/2169	26/20810	0.00383994842046186	0.0600795757651209	0.053281580953777	anxa1c/anxa1d/anxa1b/lgals9l1/il6/syk/vsir/gpr183a	8
BP	GO:0001816	cytokine production	21/2169	109/20810	0.00399184062682585	0.0615880493200972	0.0546193709566611	anxa1c/anxa1d/anxa1b/trpm4b.2/lgals9l1/zgc:172120/sting1/tirap/si:ch211-243a20.4/nrros/nfatc4/traf3/tlr5b/zgc:153911/cd40/cd276/mt2/bcl6ab/sulf1/trpm4a/irak3	21
BP	GO:0002819	regulation of adaptive immune response	6/2169	16/20810	0.00404936715713177	0.0615880493200972	0.0546193709566611	anxa1c/anxa1d/anxa1b/trpm4b.2/cd40/trpm4a	6
BP	GO:0002822	regulation of adaptive immune response based on somatic recombination of immune receptors built from immunoglobulin superfamily domains	6/2169	16/20810	0.00404936715713177	0.0615880493200972	0.0546193709566611	anxa1c/anxa1d/anxa1b/trpm4b.2/cd40/trpm4a	6
BP	GO:0009129	pyrimidine nucleoside monophosphate metabolic process	6/2169	16/20810	0.00404936715713177	0.0615880493200972	0.0546193709566611	dctd/tyms/uck2a/si:ch211-243j20.2/umps/cad	6
BP	GO:0009130	pyrimidine nucleoside monophosphate biosynthetic process	6/2169	16/20810	0.00404936715713177	0.0615880493200972	0.0546193709566611	dctd/tyms/uck2a/si:ch211-243j20.2/umps/cad	6
BP	GO:0035710	CD4-positive, alpha-beta T cell activation	6/2169	16/20810	0.00404936715713177	0.0615880493200972	0.0546193709566611	anxa1c/anxa1d/anxa1b/lgals9l1/il6/gpr183a	6
BP	GO:0050868	negative regulation of T cell activation	9/2169	32/20810	0.00432456456919874	0.0649690526330871	0.0576178142617592	anxa1c/anxa1d/anxa1b/lgals9l1/si:ch211-241b2.5/si:dkey-15j16.6/ripor2/vsir/si:dkey-15j16.3	9
BP	GO:1903038	negative regulation of leukocyte cell-cell adhesion	9/2169	32/20810	0.00432456456919874	0.0649690526330871	0.0576178142617592	anxa1c/anxa1d/anxa1b/lgals9l1/si:ch211-241b2.5/si:dkey-15j16.6/ripor2/vsir/si:dkey-15j16.3	9
BP	GO:0140014	mitotic nuclear division	30/2169	175/20810	0.00433127017553914	0.0649690526330871	0.0576178142617592	kif20ba/mad2l1bp/cdca8/ncaph/spice1/smc4/kif11/epgn/esco2/incenp/cdca5/nusap1/smc2/ccdc61/zgc:86764/ncapd2/ncapg2/ccnb1/abraxas2/mis12/gnl3/bmb/prc1b/tpx2/pmaip1/ncapg/swap70b/ewsr1a/abraxas1/pdcd2	30
BP	GO:0060216	definitive hemopoiesis	15/2169	69/20810	0.00437150553420696	0.0650700938713508	0.0577074226993631	csf3r/tfec/myb/npas4l/cbl/runx1/cebpa/dkc1/gpr183a/gar1/itgb2/znf574/kri1/adtrp1/tp53	15
BP	GO:0080134	regulation of response to stress	47/2169	306/20810	0.00437780448064134	0.0650700938713508	0.0577074226993631	col12a1b/anxa1c/clcf1/il13/mmp9/wnt7aa/anxa1d/anxa1b/tncb/si:ch211-284e13.12/spint1a/metrnlb/ggt1a/cxcl8a/serpine1/mapk8ip3/si:ch73-264p11.1/sting1/grna/egln3/tirap/fga/socs1a/socs1b/irf1b/fas/traf3/pbk/actr2b/tnfaip6/hyou1/samhd1/metrnla/eya2/il6st/actr2a/col12a1a/irak3/tlr1/rgma/parp9/si:dkey-237i9.1/abraxas1/tnfrsf1a/fem1a/ubr5/tp53	47
BP	GO:0042129	regulation of T cell proliferation	10/2169	38/20810	0.00454263767106642	0.0670126317815575	0.0594301627420541	anxa1c/anxa1d/anxa1b/lgals9l1/si:ch211-241b2.5/si:ch211-67e16.3/si:dkey-15j16.6/syk/igf2a/si:dkey-15j16.3	10
BP	GO:0002224	toll-like receptor signaling pathway	11/2169	44/20810	0.0045699745832683	0.0670126317815575	0.0594301627420541	tlr22/si:dkey-237j10.2/unc93b1/mapkapk3/tlr5b/tlr8b/cd40/tlr21/irak3/tlr1/cd180	11
BP	GO:0031348	negative regulation of defense response	11/2169	44/20810	0.0045699745832683	0.0670126317815575	0.0594301627420541	il13/metrnlb/grna/egln3/socs1a/tnfaip6/samhd1/metrnla/irak3/si:dkey-237i9.1/fem1a	11
BP	GO:0050863	regulation of T cell activation	16/2169	76/20810	0.00461923332941795	0.0674325579785567	0.0598025743540717	anxa1c/anxa1d/anxa1b/lgals9l1/si:ch211-241b2.5/si:ch211-67e16.3/si:dkey-15j16.6/dock8/fam49ba/syk/ripor2/vsir/zgc:123107/igf2a/si:dkey-15j16.3/fam49bb	16
BP	GO:0002429	immune response-activating cell surface receptor signaling pathway	14/2169	63/20810	0.00471018051438006	0.0681517269116053	0.0604403694323105	si:dkey-42l23.4/si:dkey-42l23.7/zgc:172120/cd79b/syk/fybb/si:ch211-243a20.4/zgc:153911/themis2/slc39a10/cd276/si:dkey-117a8.1/itprid2/tec	14
BP	GO:0051251	positive regulation of lymphocyte activation	14/2169	63/20810	0.00471018051438006	0.0681517269116053	0.0604403694323105	anxa1c/anxa1d/anxa1b/si:ch211-241b2.5/si:dkey-15j16.6/dock8/fam49ba/syk/cd40/zgc:123107/igf2a/si:dkey-15j16.3/inpp5d/fam49bb	14
BP	GO:0051090	regulation of DNA-binding transcription factor activity	17/2169	83/20810	0.00479581170835019	0.0690850409088332	0.0612680790934606	sox19a/card11/lpar5a/rela/pprc1/bcl10/nfkbiaa/traf3/ripk4/ikbkb/cd40/malt1/irak3/irak1/trim37/asb18/prkaa1	17
BP	GO:0040017	positive regulation of locomotion	26/2169	147/20810	0.00497001128821906	0.0710182182754637	0.0629825177366498	nsmfb/si:ch211-129c21.1/anxa1c/adam8a/shtn1/arhgef39/sema4e/anxa1d/anxa1b/rac2/dock8/socs1a/syk/ripor2/adam8b/sema3bl/sema3gb/cd40/sema4ab/mt2/c3a.1/pdgfab/csf1ra/nrp1b/s1pr1/vegfc	26
BP	GO:0001817	regulation of cytokine production	19/2169	97/20810	0.0049734470902389	0.0710182182754637	0.0629825177366498	anxa1c/anxa1d/anxa1b/trpm4b.2/lgals9l1/zgc:172120/sting1/tirap/si:ch211-243a20.4/traf3/tlr5b/zgc:153911/cd40/cd276/mt2/bcl6ab/sulf1/trpm4a/irak3	19
BP	GO:0002768	immune response-regulating cell surface receptor signaling pathway	15/2169	70/20810	0.00503927423628315	0.0710543976354755	0.0630146034076083	si:dkey-42l23.4/si:dkey-42l23.7/zgc:172120/cd79b/syk/fybb/si:ch211-243a20.4/zgc:153911/cd40/themis2/slc39a10/cd276/si:dkey-117a8.1/itprid2/tec	15
BP	GO:0002287	alpha-beta T cell activation involved in immune response	5/2169	12/20810	0.00517154331414164	0.0710543976354755	0.0630146034076083	anxa1c/anxa1d/anxa1b/il6/gpr183a	5
BP	GO:0002292	T cell differentiation involved in immune response	5/2169	12/20810	0.00517154331414164	0.0710543976354755	0.0630146034076083	anxa1c/anxa1d/anxa1b/il6/gpr183a	5
BP	GO:0002293	alpha-beta T cell differentiation involved in immune response	5/2169	12/20810	0.00517154331414164	0.0710543976354755	0.0630146034076083	anxa1c/anxa1d/anxa1b/il6/gpr183a	5
BP	GO:0045621	positive regulation of lymphocyte differentiation	5/2169	12/20810	0.00517154331414164	0.0710543976354755	0.0630146034076083	anxa1c/anxa1d/anxa1b/syk/inpp5d	5
BP	GO:0045638	negative regulation of myeloid cell differentiation	5/2169	12/20810	0.00517154331414164	0.0710543976354755	0.0630146034076083	spi1b/cish/irf4a/lpar2a/inpp5d	5
BP	GO:0050688	regulation of defense response to virus	5/2169	12/20810	0.00517154331414164	0.0710543976354755	0.0630146034076083	sting1/egln3/irf1b/traf3/si:dkey-237i9.1	5
BP	GO:0060142	regulation of syncytium formation by plasma membrane fusion	5/2169	12/20810	0.00517154331414164	0.0710543976354755	0.0630146034076083	myog/ripor2/slc3a2a/plekho1b/mapk14a	5
BP	GO:0090050	positive regulation of cell migration involved in sprouting angiogenesis	5/2169	12/20810	0.00517154331414164	0.0710543976354755	0.0630146034076083	anxa1c/anxa1d/anxa1b/syk/mt2	5
BP	GO:0002237	response to molecule of bacterial origin	12/2169	51/20810	0.00529929474317005	0.0725049950216153	0.0643010659213102	il13/il1b/si:ch211-241b2.5/cxcl11.6/cxcl8a/tnfa/gpr84/cxcl18b/si:dkey-15j16.6/ldlra/psmb9a/si:dkey-15j16.3	12
BP	GO:0071222	cellular response to lipopolysaccharide	9/2169	33/20810	0.00540584446951849	0.0736546308971894	0.0653206206733484	il13/il1b/si:ch211-241b2.5/cxcl11.6/cxcl18b/si:dkey-15j16.6/ldlra/psmb9a/si:dkey-15j16.3	9
BP	GO:0010595	positive regulation of endothelial cell migration	7/2169	22/20810	0.00550175006075347	0.0743418293333217	0.0659300627115086	anxa1c/anxa1d/anxa1b/syk/cd40/mt2/nrp1b	7
BP	GO:0045619	regulation of lymphocyte differentiation	7/2169	22/20810	0.00550175006075347	0.0743418293333217	0.0659300627115086	anxa1c/anxa1d/anxa1b/cish/syk/si:ch211-243a20.4/inpp5d	7
BP	GO:0001516	prostaglandin biosynthetic process	6/2169	17/20810	0.00571250126841021	0.0759344680800869	0.0673424946276	anxa1c/ptgis/anxa1d/anxa1b/ptgs2a/ptgs2b	6
BP	GO:0006509	membrane protein ectodomain proteolysis	6/2169	17/20810	0.00571250126841021	0.0759344680800869	0.0673424946276	adam8a/timp2b/adam19b/adam8b/psen2/adam10b	6
BP	GO:0046457	prostanoid biosynthetic process	6/2169	17/20810	0.00571250126841021	0.0759344680800869	0.0673424946276	anxa1c/ptgis/anxa1d/anxa1b/ptgs2a/ptgs2b	6
BP	GO:0046634	regulation of alpha-beta T cell activation	6/2169	17/20810	0.00571250126841021	0.0759344680800869	0.0673424946276	anxa1c/anxa1d/anxa1b/lgals9l1/syk/vsir	6
BP	GO:0022408	negative regulation of cell-cell adhesion	13/2169	58/20810	0.00587498221436774	0.0777781046193624	0.0689775239743581	anxa1c/anxa1d/anxa1b/lgals9l1/si:ch211-241b2.5/cxcl8a/ifngr1/si:dkey-15j16.6/ripor2/runx1/vsir/gpr183a/si:dkey-15j16.3	13
BP	GO:0032103	positive regulation of response to external stimulus	12/2169	52/20810	0.00624957387866655	0.0824036555775791	0.0730796945489234	clcf1/mmp9/tncb/si:ch73-264p11.1/sting1/tirap/ripor2/il6st/csf1ra/tlr1/parp9/vegfc	12
BP	GO:0008544	epidermis development	24/2169	135/20810	0.00634788037304988	0.0833637302002936	0.0739311368748781	krt5/st14a/evpla/irf6/znf750/dlx3b/anxa1c/grhl3/evplb/slc44a4/kdf1a/dlx4b/ovol1a/anxa1d/anxa1b/spint1a/spint1b/stat3/mcoln1a/pho/grhl1/pcdh15a/casp3a/tp53	24
BP	GO:1903034	regulation of response to wounding	11/2169	46/20810	0.00654997484889102	0.0856736710234945	0.0759797082471358	col12a1b/anxa1c/clcf1/anxa1d/anxa1b/tncb/serpine1/fga/il6st/col12a1a/rgma	11
BP	GO:0007173	epidermal growth factor receptor signaling pathway	9/2169	34/20810	0.00668475133930784	0.0870881947391899	0.0772341788206883	ptk2bb/hbegfb/src/ptk2ba/cbl/fam83b/epgn/rhbdf1a/si:ch73-173h19.3	9
BP	GO:0042098	T cell proliferation	10/2169	40/20810	0.00672149761610907	0.0872194333518915	0.0773505678044298	anxa1c/anxa1d/anxa1b/lgals9l1/si:ch211-241b2.5/si:ch211-67e16.3/si:dkey-15j16.6/syk/igf2a/si:dkey-15j16.3	10
BP	GO:0030099	myeloid cell differentiation	40/2169	258/20810	0.00691205083535965	0.0893375740380477	0.0792290411958221	csf3b/csf3r/tescb/flvcr1/spi1b/ada2b/nfil3/dok2/myb/spi1a/src/slc7a7/cish/arpc1b/irf8/melk/npas4l/ptprja/runx1/il34/ism1/brf1a/nrros/tert/cebpa/gpr183a/actr2b/irf4a/nbeal2/etv7/lpar2a/csf1ra/trim35-28/alas1/inpp5d/gata1a/rgs18/casp3a/pdcd2/tp53	40
BP	GO:0010975	regulation of neuron projection development	32/2169	196/20810	0.00694879253136713	0.0894588644786241	0.0793366076415932	col12a1b/nsmfb/dbnla/si:ch211-129c21.1/shtn1/clcf1/sema4e/tncb/plxnb2a.2/dbn1/srcin1a/plxnb2a.3/znf296/plxnc1/pik3cd/sema3bl/sema3gb/plxna2/bcl11aa/sema4ab/twf1a/pak1/il6st/col12a1a/rgma/pak2a/dip2ba/dbnlb/slit2/mapk14a/tiam1a/casp3a	32
BP	GO:0051604	protein maturation	30/2169	181/20810	0.00707590732970353	0.0907381057573746	0.0804711029652558	st14a/plaua/caspa/serpine1/si:ch211-256m1.8/f13a1a.1/metap2a/plaub/lmf2b/fga/f13a1b/plat/tspan33a/runx1/fn1a/ercc6l/zgc:110329/cyfip2/pcsk7/dnajb11/psen2/bmp1a/ddi2/mmp14b/hm13/furinb/serpine2/lgmn/afg3l1/aph1b	30
BP	GO:0043254	regulation of protein-containing complex assembly	28/2169	166/20810	0.00713584893493446	0.0911493203798269	0.0808357887160545	gsnb/dbnla/pmepa1/avil/dbn1/scinlb/capgb/hcls1/cotl1/vaspa/arpc1b/fam49ba/tmsb1/pfn1/tmod2/fam49al/arpc5b/vaspb/cyfip2/arpc5a/twf1a/tmsb2/arpc4/cdc42ep1a/arpc3/dbnlb/sptbn5/fam49bb	28
BP	GO:0034109	homotypic cell-cell adhesion	7/2169	23/20810	0.00720845013720954	0.0912938908592458	0.0809640010678326	itgb3a/itgb3b/fermt3b/im:7154036/syk/fn1a/dcbld2	7
BP	GO:0002696	positive regulation of leukocyte activation	14/2169	66/20810	0.00725884147504706	0.0912938908592458	0.0809640010678326	anxa1c/anxa1d/anxa1b/si:ch211-241b2.5/si:dkey-15j16.6/dock8/fam49ba/syk/cd40/zgc:123107/igf2a/si:dkey-15j16.3/inpp5d/fam49bb	14
BP	GO:0050867	positive regulation of cell activation	14/2169	66/20810	0.00725884147504706	0.0912938908592458	0.0809640010678326	anxa1c/anxa1d/anxa1b/si:ch211-241b2.5/si:dkey-15j16.6/dock8/fam49ba/syk/cd40/zgc:123107/igf2a/si:dkey-15j16.3/inpp5d/fam49bb	14
BP	GO:1901657	glycosyl compound metabolic process	14/2169	66/20810	0.00725884147504706	0.0912938908592458	0.0809640010678326	cdaa/ada2b/nt5c1ab/pgm2/pnp5a/naga/aprt/pnp5b/lcmt2/fuca1.2/gusb/si:ch211-243j20.2/fuca1.1/umps	14
BP	GO:0018108	peptidyl-tyrosine phosphorylation	15/2169	73/20810	0.00755112139163723	0.0923569946759928	0.0819068148502688	hbegfb/clcf1/si:ch73-264p11.1/crlf1a/socs1a/cbl/ptprc/fgfr1a/epgn/cd40/pkdcca/fes/sh3bp5b/igf2a/jak1	15
BP	GO:0000280	nuclear division	37/2169	236/20810	0.00763904681927853	0.0923569946759928	0.0819068148502688	e2f5/kif20ba/mad2l1bp/rad54b/eme1/cdca8/ncaph/spice1/smc4/kif11/epgn/top2a/espl1/esco2/incenp/cdca5/nusap1/smc2/ccdc61/zgc:86764/ncapd2/ncapg2/sycp1/ccnb1/abraxas2/mis12/gnl3/bmb/prc1b/tpx2/pmaip1/ncapg/swap70b/zgc:85936/ewsr1a/abraxas1/pdcd2	37
BP	GO:0018149	peptide cross-linking	5/2169	13/20810	0.00768975145463953	0.0923569946759928	0.0819068148502688	tgm1/tgm5l/f13a1a.1/tgm1l4/f13a1b	5
BP	GO:0051231	spindle elongation	5/2169	13/20810	0.00768975145463953	0.0923569946759928	0.0819068148502688	kif11/kif4/zgc:86764/prc1b/ewsr1a	5
BP	GO:0060323	head morphogenesis	5/2169	13/20810	0.00768975145463953	0.0923569946759928	0.0819068148502688	grhl3/crispld2/cyp26b1/aldh1a2/edn1	5
BP	GO:0060324	face development	5/2169	13/20810	0.00768975145463953	0.0923569946759928	0.0819068148502688	grhl3/crispld2/aldh1a2/edn1/phf21ab	5
BP	GO:0032496	response to lipopolysaccharide	11/2169	47/20810	0.00776361436288264	0.0923569946759928	0.0819068148502688	il13/il1b/si:ch211-241b2.5/cxcl11.6/tnfa/gpr84/cxcl18b/si:dkey-15j16.6/ldlra/psmb9a/si:dkey-15j16.3	11
BP	GO:0032943	mononuclear cell proliferation	11/2169	47/20810	0.00776361436288264	0.0923569946759928	0.0819068148502688	anxa1c/anxa1d/anxa1b/lgals9l1/si:ch211-241b2.5/si:ch211-67e16.3/si:dkey-15j16.6/syk/cd40/igf2a/si:dkey-15j16.3	11
BP	GO:0046651	lymphocyte proliferation	11/2169	47/20810	0.00776361436288264	0.0923569946759928	0.0819068148502688	anxa1c/anxa1d/anxa1b/lgals9l1/si:ch211-241b2.5/si:ch211-67e16.3/si:dkey-15j16.6/syk/cd40/igf2a/si:dkey-15j16.3	11
BP	GO:0070661	leukocyte proliferation	11/2169	47/20810	0.00776361436288264	0.0923569946759928	0.0819068148502688	anxa1c/anxa1d/anxa1b/lgals9l1/si:ch211-241b2.5/si:ch211-67e16.3/si:dkey-15j16.6/syk/cd40/igf2a/si:dkey-15j16.3	11
BP	GO:0002286	T cell activation involved in immune response	6/2169	18/20810	0.00782351300466361	0.0923569946759928	0.0819068148502688	anxa1c/anxa1d/anxa1b/il6/cd83/gpr183a	6
BP	GO:0031167	rRNA methylation	6/2169	18/20810	0.00782351300466361	0.0923569946759928	0.0819068148502688	fbl/dimt1l/zcchc4/ftsj3/nop2/nsun5	6
BP	GO:0036065	fucosylation	6/2169	18/20810	0.00782351300466361	0.0923569946759928	0.0819068148502688	fut9b.6/fut7/fut9b.1/ft1/slc35c1/fuom	6
BP	GO:0046112	nucleobase biosynthetic process	6/2169	18/20810	0.00782351300466361	0.0923569946759928	0.0819068148502688	gart/aprt/shmt1/ctps1a/umps/cad	6
BP	GO:0046835	carbohydrate phosphorylation	6/2169	18/20810	0.00782351300466361	0.0923569946759928	0.0819068148502688	itpk1a/hk2/galk1/ippk/itpk1b/galk2	6
BP	GO:0070365	hepatocyte differentiation	6/2169	18/20810	0.00782351300466361	0.0923569946759928	0.0819068148502688	anxa1c/anxa1d/anxa1b/id2a/stat3/e2f8	6
BP	GO:0090502	RNA phosphodiester bond hydrolysis, endonucleolytic	6/2169	18/20810	0.00782351300466361	0.0923569946759928	0.0819068148502688	tbl3/abt1/rrs1/bms1/kri1/tsr1	6
BP	GO:0043542	endothelial cell migration	13/2169	60/20810	0.00790952803416629	0.0930365347903733	0.0825094651046124	anxa1c/plekhg6/anxa1d/anxa1b/lpxn/cxcr4a/syk/fn1a/cd40/robo4/mt2/nrp1b/vegfc	13
BP	GO:0031532	actin cytoskeleton reorganization	9/2169	35/20810	0.00818329335115574	0.0959117177716103	0.0850593215711528	anxa1c/ptk2bb/plek2/anxa1d/anxa1b/plek/parvg/ptk2ba/map4k4	9
BP	GO:0002757	immune response-activating signal transduction	14/2169	67/20810	0.00831746219607161	0.0971360763612649	0.0861451441735988	si:dkey-42l23.4/si:dkey-42l23.7/zgc:172120/cd79b/syk/fybb/si:ch211-243a20.4/zgc:153911/themis2/slc39a10/cd276/si:dkey-117a8.1/itprid2/tec	14
BP	GO:0031346	positive regulation of cell projection organization	20/2169	109/20810	0.00850536632982205	0.0989770387847619	0.0877778019803699	nsmfb/dbnla/shtn1/clcf1/tncb/plxnb2a.2/eps8l1b/dbn1/selenow2b/plxnb2a.3/plxnc1/ripor2/dock11/plxna2/twf1a/il6st/cdc42ep1a/nrp1b/dbnlb/tiam1a	20
BP	GO:0006487	protein N-linked glycosylation	12/2169	54/20810	0.00855079520359484	0.0991515674096957	0.0879325827180787	zgc:101663/zgc:154054/gfpt2/dolpp1/alg6/gfpt1/uggt1/mogs/b4galt1l/rft1/alg5/alg11	12
BP	GO:0001702	gastrulation with mouth forming second	15/2169	74/20810	0.00858100721007458	0.0991515674096957	0.0879325827180787	epcam/cldne/dsg2.1/cdh1/cyth4a/ltb4r/pfn1/lta4h/slc39a10/rab5ab/sdc3/flot2a/sdcbp2/cfl1/sdc4	15
BP	GO:0030048	actin filament-based movement	13/2169	61/20810	0.0091159699154174	0.104593760082158	0.0927589921217911	myo1g/shtn1/myo1eb/myo1f/myo9b/myo5b/wipf1b/myo1hb/wasb/wipf1a/wasa/prrx1a/kcne4	13
BP	GO:0072676	lymphocyte migration	13/2169	61/20810	0.0091159699154174	0.104593760082158	0.0927589921217911	ccl34a.4/ccl34a.3/ccl38.1/ccl34b.8/ccl38a.4/ccl19a.1/ch25h/dock8/ccl34b.9/socs1a/ripor2/gpr183a/stk10	13
BP	GO:0002042	cell migration involved in sprouting angiogenesis	7/2169	24/20810	0.00927735532187491	0.105703665165613	0.0937433116147639	anxa1c/anxa1d/anxa1b/cxcr4a/syk/fn1a/mt2	7
BP	GO:0002285	lymphocyte activation involved in immune response	7/2169	24/20810	0.00927735532187491	0.105703665165613	0.0937433116147639	anxa1c/anxa1d/anxa1b/il6/cd83/gpr183a/cd40	7
BP	GO:0071674	mononuclear cell migration	14/2169	68/20810	0.00949447863846003	0.107801892874182	0.0956041251789378	ccl34a.4/ccl34a.3/ccl38.1/ccl34b.8/ccl38a.4/ccl19a.1/ch25h/dock8/ccl34b.9/socs1a/ripor2/gpr183a/csf1ra/stk10	14
BP	GO:0043588	skin development	10/2169	42/20810	0.00963324450913739	0.108623136361653	0.0963324450913739	krt5/anxa1c/kdf1a/anxa1d/anxa1b/myo5b/fgfr1a/ikbkb/rps6ka3a/casp3a	10
BP	GO:0050772	positive regulation of axonogenesis	10/2169	42/20810	0.00963324450913739	0.108623136361653	0.0963324450913739	nsmfb/dbnla/shtn1/plxnb2a.2/dbn1/plxnb2a.3/plxnc1/plxna2/dbnlb/tiam1a	10
BP	GO:0090132	epithelium migration	16/2169	82/20810	0.00981918178463759	0.110107277419555	0.0976486558155077	anxa1c/plekhg6/anxa1d/anxa1b/lpxn/marveld3/cxcr4a/cdh1/syk/fn1a/cd40/robo4/mt2/csf1ra/nrp1b/vegfc	16
BP	GO:0001676	long-chain fatty acid metabolic process	8/2169	30/20810	0.00987615309390382	0.110107277419555	0.0976486558155077	alox5a/alox5b.2/elovl5/ptgs2a/alox12/ptgs2b/elovl6/acsl3b	8
BP	GO:0002688	regulation of leukocyte chemotaxis	8/2169	30/20810	0.00987615309390382	0.110107277419555	0.0976486558155077	ptk2bb/rac2/lyn/ptk2ba/ripor2/csf1ra/inpp5d/vegfc	8
BP	GO:0001523	retinoid metabolic process	12/2169	55/20810	0.00992505120026287	0.110107277419555	0.0976486558155077	cyp26a1/cyp26c1/aldh8a1/dhrs9/dhrs13a.2/cyp26b1/aldh1a2/rdh10a/dhrs13a.1/lef1/tle3a/rdh10b	12
BP	GO:0034330	cell junction organization	48/2169	328/20810	0.00993322533295681	0.110107277419555	0.0976486558155077	pkp1b/cldna/cldne/cldnb/oclna/cldn23.1/cldn7b/cldni/cldn8.2/oclnb/dbnla/rab3aa/cldn3c/tjp3/pkp3a/lgi2b/tncb/cldn5a/marveld3/cldnf/dsg2.1/dbn1/srcin1a/cdh1/lsr/marveld2b/grna/itgb4/tjp2a/cldn5b/fn1a/inf2/gripap1/abhd17aa/gfpt1/tjp1b/inavab/vwa1/yes1/ptprfb/cdh6/cacnb1/nlgn3a/grhl1/sdcbp2/ctnnd1/dbnlb/ccm2	48
BP	GO:0002250	adaptive immune response	21/2169	118/20810	0.010095560134476	0.111528654188299	0.0989092040202038	anxa1c/anxa1d/anxa1b/trpm4b.2/il6/ripk2/c7b/cd7al/il21r.1/syk/csf2rb/il4r.1/gpr183a/cd40/c1qb/c1qc/zgc:123107/btk/trpm4a/c1qa/tec	21
BP	GO:0008284	positive regulation of cell population proliferation	27/2169	163/20810	0.0103028946322968	0.113435910598015	0.10060065465879	il11a/il11b/anxa1c/fgfr1b/erbb3a/csf3b/hbegfb/anxa1d/anxa1b/si:ch211-241b2.5/il6/vip/erbb3b/si:dkey-15j16.6/syk/il34/fgfr1a/epgn/stat3/cd40/epor/tbx1/pdgfab/igf2a/si:dkey-15j16.3/slc35f6/vegfc	27
BP	GO:0009226	nucleotide-sugar biosynthetic process	6/2169	19/20810	0.0104423777952042	0.114585823457442	0.101620455054	gfpt2/uap1l1/gfpt1/pgm3/gmds/gmppb	6
BP	GO:0010769	regulation of cell morphogenesis involved in differentiation	5/2169	14/20810	0.0109486779005728	0.118944108753731	0.105485601035419	dbnla/dbn1/triobpa/ap1ar/dbnlb	5
BP	GO:0061028	establishment of endothelial barrier	5/2169	14/20810	0.0109486779005728	0.118944108753731	0.105485601035419	tjp3/cldn5a/tjp2a/f11r.1/tjp1b	5
BP	GO:1901534	positive regulation of hematopoietic progenitor cell differentiation	5/2169	14/20810	0.0109486779005728	0.118944108753731	0.105485601035419	csf3r/tnfa/jag1a/tnfrsf1b/bloc1s2	5
BP	GO:0051258	protein polymerization	31/2169	195/20810	0.011336928365794	0.122754158132935	0.108864543909942	gsnb/dbnla/fhdc4/avil/dbn1/scinlb/capgb/hcls1/cotl1/vaspa/arpc1b/fam49ba/pstpip1a/fga/tmsb1/pstpip1b/pfn1/tmod2/fam49al/arpc5b/vaspb/cyfip2/arpc5a/twf1a/tmsb2/arpc4/cdc42ep1a/arpc3/dbnlb/sptbn5/fam49bb	31
BP	GO:0044087	regulation of cellular component biogenesis	51/2169	355/20810	0.0113781541672864	0.122793941013289	0.108899825363467	gsnb/dbnla/tncb/pmepa1/eps8l1b/avil/dbn1/scinlb/capgb/selenow2b/hcls1/cotl1/vaspa/ezra/limk1a/arpc1b/pld1b/fam49ba/spice1/tmsb1/pfn1/ripor2/tmod2/fam49al/arpc5b/dock11/vaspb/cyfip2/arpc5a/atp6ap1b/gpatch4/abcc4/tesk1a/twf1a/tmsb2/arpc4/rab5ab/ezrb/tmem39a/cdc42ep1a/mmp14b/nrp1b/fhod1/urb1/arpc3/trim37/mcm7/dbnlb/myo10/sptbn5/fam49bb	51
BP	GO:0032102	negative regulation of response to external stimulus	20/2169	112/20810	0.0114308913579386	0.122912799901563	0.109005235386707	si:ch211-129c21.1/il13/sema4e/metrnlb/serpine1/grna/egln3/socs1a/sema3bl/sema3gb/tnfaip6/samhd1/sema4ab/metrnla/nucb2b/irak3/rgma/inpp5d/si:dkey-237i9.1/fem1a	20
BP	GO:0016101	diterpenoid metabolic process	12/2169	56/20810	0.0114643437217054	0.122912799901563	0.109005235386707	cyp26a1/cyp26c1/aldh8a1/dhrs9/dhrs13a.2/cyp26b1/aldh1a2/rdh10a/dhrs13a.1/lef1/tle3a/rdh10b	12
BP	GO:0010631	epithelial cell migration	15/2169	77/20810	0.0123509430959904	0.131985568378721	0.117051421497948	anxa1c/plekhg6/anxa1d/anxa1b/lpxn/marveld3/cxcr4a/syk/fn1a/cd40/robo4/mt2/csf1ra/nrp1b/vegfc	15
BP	GO:0006869	lipid transport	42/2169	284/20810	0.0127518493828612	0.135825887563375	0.120457209154063	ano9b/stra6/apoeb/anxa1c/anxa2b/atp10b/rbp7a/atp8a1/apodb/anxa1d/anxa1b/tmem30b/xkr9/spns3/yjefn3/npc2.2/osbpl7/soat1/stra6l/pitpnaa/esyt2b/esyt3/osbpl3a/myo5b/pitpnb/osbp/fabp7a/gramd1c/ldlra/atp8b5a/cert1b/atp11c/osbp2b/prelid3a/pdzd8/slco3a1a/pitpnc1b/osbpl3b/osbpl2b/rft1/osbpl9/sigmar1	42
BP	GO:0048285	organelle fission	39/2169	260/20810	0.0128203036594171	0.13611166547498	0.120710651338667	e2f5/kif20ba/mad2l1bp/rad54b/eme1/cdca8/si:dkey-32e23.4/ncaph/spice1/smc4/kif11/epgn/top2a/espl1/esco2/incenp/cdca5/nusap1/smc2/ccdc61/zgc:86764/ncapd2/ncapg2/sycp1/ccnb1/abraxas2/mis12/coro1ca/gnl3/bmb/prc1b/tpx2/pmaip1/ncapg/swap70b/zgc:85936/ewsr1a/abraxas1/pdcd2	39
BP	GO:0046394	carboxylic acid biosynthetic process	33/2169	213/20810	0.0133254419817276	0.14101681320469	0.125060782352783	anxa1c/alox5a/mri1/elovl7a/ptgis/elovl6l/anxa1d/anxa1b/ggt5a/phgdh/alox5b.2/fa2h/cbsb/elovl5/ptgs2a/alox5ap/alox12/kynu/lta4h/cbsa/shmt1/lipg/rdh10a/elovl1b/pycr3/ptgs2b/lef1/abhd3/tle3a/mgst2/elovl6/rdh10b/cad	33
BP	GO:0090130	tissue migration	17/2169	92/20810	0.0135619370696329	0.142362966169297	0.126254618315278	anxa1c/plekhg6/anxa1d/anxa1b/lpxn/marveld3/epha3/cxcr4a/cdh1/syk/fn1a/cd40/robo4/mt2/csf1ra/nrp1b/vegfc	17
BP	GO:0035336	long-chain fatty-acyl-CoA metabolic process	6/2169	20/20810	0.0136267915629938	0.142362966169297	0.126254618315278	elovl7a/elovl6l/elovl5/elovl1b/elovl6/acsl3b	6
BP	GO:0050777	negative regulation of immune response	6/2169	20/20810	0.0136267915629938	0.142362966169297	0.126254618315278	anxa1c/anxa1d/anxa1b/socs1a/samhd1/irak3	6
BP	GO:1901658	glycosyl compound catabolic process	6/2169	20/20810	0.0136267915629938	0.142362966169297	0.126254618315278	cdaa/ada2b/naga/fuca1.2/gusb/fuca1.1	6
BP	GO:0010720	positive regulation of cell development	16/2169	85/20810	0.0137623746221131	0.14332154463156	0.127104733771108	nsmfb/dbnla/shtn1/myog/plxnb2a.2/dbn1/plxnb2a.3/grna/plxnc1/triobpa/stat3/plxna2/lef1/swap70b/dbnlb/tiam1a	16
BP	GO:0050769	positive regulation of neurogenesis	14/2169	71/20810	0.0138227782591971	0.143421906310925	0.127193739541799	nsmfb/dbnla/shtn1/plxnb2a.2/dbn1/plxnb2a.3/grna/plxnc1/stat3/plxna2/lef1/swap70b/dbnlb/tiam1a	14
BP	GO:0090305	nucleic acid phosphodiester bond hydrolysis	15/2169	78/20810	0.0138597316190374	0.143421906310925	0.127193739541799	fip1l1a/polr1h/tbl3/exosc2/abt1/rrp36/rrs1/bms1/gnl3/rnaseka/kri1/cpsf2/exosc9/tsr1/nhp2	15
BP	GO:0001667	ameboidal-type cell migration	44/2169	302/20810	0.0141021207639971	0.145469826177509	0.129009937588617	si:ch211-129c21.1/anxa1c/plekhg6/sema4e/ovol1a/anxa1d/anxa1b/lpxn/tncb/marveld3/epha3/cxcr4a/dkk1b/cdh1/erbb3b/def6a/syk/fn1a/sema3bl/sema3gb/stat3/cd40/itgb1b/nusap1/tbx1/sema4ab/robo4/mt2/pak1/cap1/ezrb/coro1ca/celsr1a/csf1ra/dmxl2/rcc2/mmp14b/nrp1b/s1pr1/lef1/ctnnd1/lpp/itgav/vegfc	44
BP	GO:0038127	ERBB signaling pathway	9/2169	38/20810	0.0142214313582932	0.145902242253762	0.12939342585196	ptk2bb/hbegfb/src/ptk2ba/cbl/fam83b/epgn/rhbdf1a/si:ch73-173h19.3	9
BP	GO:0034341	response to interferon-gamma	11/2169	51/20810	0.0144405572889399	0.145902242253762	0.12939342585196	ccl34a.4/ccl34a.3/ccl38.1/ccl34b.8/ccl38a.4/ccl19a.1/ccl34b.9/socs1a/socs1b/cd40/parp9	11
BP	GO:0006801	superoxide metabolic process	7/2169	26/20810	0.0146628247196863	0.145902242253762	0.12939342585196	ncf2/prdx1/cybb/cyba/ncf1/ncf4/nrros	7
BP	GO:0010634	positive regulation of epithelial cell migration	7/2169	26/20810	0.0146628247196863	0.145902242253762	0.12939342585196	anxa1c/anxa1d/anxa1b/syk/cd40/mt2/nrp1b	7
BP	GO:0002699	positive regulation of immune effector process	8/2169	32/20810	0.0147210633053596	0.145902242253762	0.12939342585196	anxa1c/mmp9/anxa1d/anxa1b/si:ch73-264p11.1/syk/cd40/fes	8
BP	GO:0038061	NIK/NF-kappaB signaling	8/2169	32/20810	0.0147210633053596	0.145902242253762	0.12939342585196	il1b/tnfa/rela/sting1/uacab/jag1a/tnfrsf1b/rel	8
BP	GO:0006047	UDP-N-acetylglucosamine metabolic process	4/2169	10/20810	0.0147530564327149	0.145902242253762	0.12939342585196	gfpt2/uap1l1/gfpt1/pgm3	4
BP	GO:0006563	L-serine metabolic process	4/2169	10/20810	0.0147530564327149	0.145902242253762	0.12939342585196	phgdh/cbsb/cbsa/shmt1	4
BP	GO:0031118	rRNA pseudouridine synthesis	4/2169	10/20810	0.0147530564327149	0.145902242253762	0.12939342585196	dkc1/gar1/rpusd2/nhp2	4
BP	GO:0043403	skeletal muscle tissue regeneration	4/2169	10/20810	0.0147530564327149	0.145902242253762	0.12939342585196	anxa1c/myog/anxa1d/anxa1b	4
BP	GO:0046349	amino sugar biosynthetic process	4/2169	10/20810	0.0147530564327149	0.145902242253762	0.12939342585196	gfpt2/uap1l1/gfpt1/pgm3	4
BP	GO:0001780	neutrophil homeostasis	5/2169	15/20810	0.0150364084524519	0.145902242253762	0.12939342585196	saa/anxa1c/anxa1d/anxa1b/rac2	5
BP	GO:0002832	negative regulation of response to biotic stimulus	5/2169	15/20810	0.0150364084524519	0.145902242253762	0.12939342585196	egln3/socs1a/samhd1/irak3/si:dkey-237i9.1	5
BP	GO:0019367	fatty acid elongation, saturated fatty acid	5/2169	15/20810	0.0150364084524519	0.145902242253762	0.12939342585196	elovl7a/elovl6l/elovl5/elovl1b/elovl6	5
BP	GO:0019368	fatty acid elongation, unsaturated fatty acid	5/2169	15/20810	0.0150364084524519	0.145902242253762	0.12939342585196	elovl7a/elovl6l/elovl5/elovl1b/elovl6	5
BP	GO:0034625	fatty acid elongation, monounsaturated fatty acid	5/2169	15/20810	0.0150364084524519	0.145902242253762	0.12939342585196	elovl7a/elovl6l/elovl5/elovl1b/elovl6	5
BP	GO:0034626	fatty acid elongation, polyunsaturated fatty acid	5/2169	15/20810	0.0150364084524519	0.145902242253762	0.12939342585196	elovl7a/elovl6l/elovl5/elovl1b/elovl6	5
BP	GO:0035338	long-chain fatty-acyl-CoA biosynthetic process	5/2169	15/20810	0.0150364084524519	0.145902242253762	0.12939342585196	elovl7a/elovl6l/elovl5/elovl1b/elovl6	5
BP	GO:0046636	negative regulation of alpha-beta T cell activation	5/2169	15/20810	0.0150364084524519	0.145902242253762	0.12939342585196	anxa1c/anxa1d/anxa1b/lgals9l1/vsir	5
BP	GO:0090049	regulation of cell migration involved in sprouting angiogenesis	5/2169	15/20810	0.0150364084524519	0.145902242253762	0.12939342585196	anxa1c/anxa1d/anxa1b/syk/mt2	5
BP	GO:0016053	organic acid biosynthetic process	33/2169	215/20810	0.0151741469574892	0.146803137724821	0.130192385138221	anxa1c/alox5a/mri1/elovl7a/ptgis/elovl6l/anxa1d/anxa1b/ggt5a/phgdh/alox5b.2/fa2h/cbsb/elovl5/ptgs2a/alox5ap/alox12/kynu/lta4h/cbsa/shmt1/lipg/rdh10a/elovl1b/pycr3/ptgs2b/lef1/abhd3/tle3a/mgst2/elovl6/rdh10b/cad	33
BP	GO:0090066	regulation of anatomical structure size	49/2169	346/20810	0.016522270539717	0.159158653388563	0.141149876093832	nsmfb/gsnb/arl3l2/dbnla/si:ch211-129c21.1/shtn1/si:dkey-63b1.1/sema4e/tncb/trpm4b.2/avil/dbn1/scinlb/capgb/hcls1/cotl1/vaspa/slc12a6/arpc1b/fam49ba/myo5b/tmsb1/pfn1/tmod2/fam49al/pik3cd/arpc5b/sema3bl/sema3gb/vaspb/stat3/cyfip2/arpc5a/sema4ab/twf1a/tmsb2/arpc4/edn1/cdc42ep1a/trpm4a/si:cabz01102082.1/arpc3/dip2ba/dbnlb/sptbn5/slit2/mapk14a/casp3a/fam49bb	49
BP	GO:0010876	lipid localization	44/2169	305/20810	0.0165486061627252	0.159158653388563	0.141149876093832	ano9b/stra6/apoeb/anxa1c/anxa2b/atp10b/rbp7a/atp8a1/apodb/anxa1d/anxa1b/tmem30b/xkr9/spns3/yjefn3/plin2/npc2.2/osbpl7/soat1/stra6l/pitpnaa/esyt2b/esyt3/osbpl3a/myo5b/pitpnb/osbp/fabp7a/gramd1c/ldlra/atp8b5a/ldah/cert1b/atp11c/osbp2b/prelid3a/pdzd8/slco3a1a/pitpnc1b/osbpl3b/osbpl2b/rft1/osbpl9/sigmar1	44
BP	GO:0090307	mitotic spindle assembly	9/2169	39/20810	0.0168231313598338	0.161324456148553	0.143070618602692	spice1/kif11/ccdc61/zgc:86764/abraxas2/prc1b/tpx2/ewsr1a/abraxas1	9
BP	GO:0006956	complement activation	12/2169	59/20810	0.0171941526186672	0.164262682674958	0.145676385246905	mfap4.12/mfap4.2/cfbl/mfap4.4/c7b/mfap4.1/c1qb/mfap4.7/c1qc/c3a.1/mfap4.10/c1qa	12
BP	GO:0072330	monocarboxylic acid biosynthetic process	21/2169	124/20810	0.0172839077061132	0.164262682674958	0.145676385246905	anxa1c/alox5a/elovl7a/ptgis/elovl6l/anxa1d/anxa1b/alox5b.2/fa2h/elovl5/ptgs2a/alox12/lipg/rdh10a/elovl1b/ptgs2b/lef1/abhd3/tle3a/elovl6/rdh10b	21
BP	GO:0098813	nuclear chromosome segregation	27/2169	170/20810	0.0174223477845436	0.164262682674958	0.145676385246905	eme1/si:dkey-25o16.4/cdca8/ncaph/spice1/smc4/kif11/top2a/espl1/esco2/incenp/cdca5/nusap1/smc2/kif4/zgc:86764/ncapd2/ncapg2/sycp1/ccnb1/abraxas2/mis12/prc1b/ncapg/zgc:85936/ewsr1a/abraxas1	27
BP	GO:0043535	regulation of blood vessel endothelial cell migration	6/2169	21/20810	0.0174309329933365	0.164262682674958	0.145676385246905	anxa1c/anxa1d/anxa1b/syk/cd40/mt2	6
BP	GO:0043628	small regulatory ncRNA 3'-end processing	6/2169	21/20810	0.0174309329933365	0.164262682674958	0.145676385246905	dkc1/exosc2/fbl/exosc6/gnl3/exosc9	6
BP	GO:1901570	fatty acid derivative biosynthetic process	6/2169	21/20810	0.0174309329933365	0.164262682674958	0.145676385246905	elovl7a/elovl6l/ggt5a/elovl5/elovl1b/elovl6	6
BP	GO:0010565	regulation of cellular ketone metabolic process	8/2169	33/20810	0.0177019333328287	0.165386634281	0.146673161900581	anxa1c/anxa1d/anxa1b/cbsb/slc7a7/si:dkeyp-120h9.1/lef1/tle3a	8
BP	GO:0032963	collagen metabolic process	8/2169	33/20810	0.0177019333328287	0.165386634281	0.146673161900581	mmp13a/mmp13b/mmp9/mmp11b/runx1/plod2/bmp1a/mmp14b	8
BP	GO:0045088	regulation of innate immune response	8/2169	33/20810	0.0177019333328287	0.165386634281	0.146673161900581	si:ch73-264p11.1/sting1/tirap/socs1a/socs1b/samhd1/irak3/parp9	8
BP	GO:0006360	transcription by RNA polymerase I	7/2169	27/20810	0.0180567941603838	0.167743513933111	0.148763360980435	cavin1a/polr1h/pho/ttf1.1/wdr75/taf1c/utp15	7
BP	GO:0010976	positive regulation of neuron projection development	7/2169	27/20810	0.0180567941603838	0.167743513933111	0.148763360980435	dbnla/clcf1/tncb/dbn1/twf1a/il6st/dbnlb	7
BP	GO:0001894	tissue homeostasis	17/2169	95/20810	0.0183389181843436	0.169881763350719	0.15065966780339	tjp3/dot1l/tnfa/stra6l/src/tjp2a/tert/mcoln1a/rp2/tjp1b/exoc5/sulf1/lef1/inpp5d/ezh2/dram2b/tp53	17
BP	GO:0008361	regulation of cell size	21/2169	125/20810	0.0187976434825873	0.1735525784534	0.153915130738489	nsmfb/arl3l2/dbnla/si:ch211-129c21.1/shtn1/sema4e/tncb/dbn1/slc12a6/myo5b/pik3cd/sema3bl/sema3gb/stat3/sema4ab/si:cabz01102082.1/dip2ba/dbnlb/slit2/mapk14a/casp3a	21
BP	GO:0006959	humoral immune response	16/2169	88/20810	0.0188413349697116	0.1735525784534	0.153915130738489	mfap4.12/mfap4.2/cxcl11.6/cfbl/cxcl18b/mfap4.4/c7b/traf3ip2l/mfap4.1/c1qb/mfap4.7/c1qc/tlr21/c3a.1/mfap4.10/c1qa	16
BP	GO:1901136	carbohydrate derivative catabolic process	22/2169	133/20810	0.0194550103284255	0.178473553929448	0.158279298591865	cdaa/pglyrp6/pglyrp5/ada2b/lygl1/pde4a/gnpda1/chia.6/gpd1c/naga/si:ch211-282j22.3/samhd1/edem1/ctbs/nccrp1/fuca1.2/neu1/gba/gusb/pde4ba/fuca1.1/galca	22
BP	GO:0006721	terpenoid metabolic process	12/2169	60/20810	0.0195153087647924	0.178473553929448	0.158279298591865	cyp26a1/cyp26c1/aldh8a1/dhrs9/dhrs13a.2/cyp26b1/aldh1a2/rdh10a/dhrs13a.1/lef1/tle3a/rdh10b	12
BP	GO:0030261	chromosome condensation	9/2169	40/20810	0.0197558637370442	0.178473553929448	0.158279298591865	ncaph/smc4/top2a/nusap1/smc2/ncapd2/ncapg2/ncapg/histh1l1	9
BP	GO:0085029	extracellular matrix assembly	9/2169	40/20810	0.0197558637370442	0.178473553929448	0.158279298591865	mfap4.12/mfap4.2/has1/mfap4.4/mfap4.1/thbd/mfap4.7/mfap4.10/mmp14b	9
BP	GO:0048588	developmental cell growth	26/2169	164/20810	0.0197668496253758	0.178473553929448	0.158279298591865	nsmfb/arl3l2/dbnla/si:ch211-129c21.1/shtn1/sema4e/tncb/dbn1/mapk8ip3/myo10l3/grna/pik3cd/sema3bl/stim1a/sema3gb/fus/sema4ab/llph/robo3/dip2ba/dbnlb/slit2/ewsr1a/mapk14a/hnrnpr/casp3a	26
BP	GO:0007260	tyrosine phosphorylation of STAT protein	5/2169	16/20810	0.0200305181321429	0.178473553929448	0.158279298591865	clcf1/crlf1a/socs1a/cd40/jak1	5
BP	GO:0019369	arachidonic acid metabolic process	5/2169	16/20810	0.0200305181321429	0.178473553929448	0.158279298591865	alox5a/alox5b.2/ptgs2a/alox12/ptgs2b	5
BP	GO:0042554	superoxide anion generation	5/2169	16/20810	0.0200305181321429	0.178473553929448	0.158279298591865	ncf2/cybb/cyba/ncf1/ncf4	5
BP	GO:0042759	long-chain fatty acid biosynthetic process	5/2169	16/20810	0.0200305181321429	0.178473553929448	0.158279298591865	alox5a/alox5b.2/elovl5/alox12/elovl6	5
BP	GO:0046632	alpha-beta T cell differentiation	5/2169	16/20810	0.0200305181321429	0.178473553929448	0.158279298591865	anxa1c/anxa1d/anxa1b/il6/gpr183a	5
BP	GO:0071698	olfactory placode development	5/2169	16/20810	0.0200305181321429	0.178473553929448	0.158279298591865	tfap2c/dlx3b/dlx4b/tfap2a/fgfr1a	5
BP	GO:0090594	inflammatory response to wounding	5/2169	16/20810	0.0200305181321429	0.178473553929448	0.158279298591865	alox5a/mmp9/irg1l/pla2g4aa/utp25	5
BP	GO:0051240	positive regulation of multicellular organismal process	41/2169	285/20810	0.0209741936589005	0.185297702668484	0.164331295944527	sox9b/nsmfb/dbnla/anxa1c/shtn1/adm2b/anxa1d/anxa1b/tncb/plxnb2a.2/dbn1/tescb/plxnb2a.3/adm2a/vip/sting1/grna/plxnc1/tirap/fga/syk/runx1/il34/si:ch211-243a20.4/tlr5b/stat3/cd40/plxna2/birc5a/mt2/sulf1/csf1ra/lef1/inpp5d/utp15/ezh2/swap70b/dbnlb/tiam1a/ccm2/vegfc	41
BP	GO:0007096	regulation of exit from mitosis	4/2169	11/20810	0.0212989314299461	0.185297702668484	0.164331295944527	mad2l1bp/cdca5/gnl3/swap70b	4
BP	GO:0060325	face morphogenesis	4/2169	11/20810	0.0212989314299461	0.185297702668484	0.164331295944527	grhl3/crispld2/aldh1a2/edn1	4
BP	GO:0060729	intestinal epithelial structure maintenance	4/2169	11/20810	0.0212989314299461	0.185297702668484	0.164331295944527	dot1l/tnfa/tert/tp53	4
BP	GO:1903317	regulation of protein maturation	4/2169	11/20810	0.0212989314299461	0.185297702668484	0.164331295944527	caspa/serpine1/runx1/serpine2	4
BP	GO:2000515	negative regulation of CD4-positive, alpha-beta T cell activation	4/2169	11/20810	0.0212989314299461	0.185297702668484	0.164331295944527	anxa1c/anxa1d/anxa1b/lgals9l1	4
BP	GO:2000738	positive regulation of stem cell differentiation	4/2169	11/20810	0.0212989314299461	0.185297702668484	0.164331295944527	tnfa/jag1a/tnfrsf1b/bloc1s2	4
BP	GO:0007204	positive regulation of cytosolic calcium ion concentration	18/2169	104/20810	0.0213609475547293	0.185297702668484	0.164331295944527	si:dkey-42l23.4/ccr12b.1/f2rl1.2/si:dkey-42l23.7/lpar5b/cxcr4a/ccr12a/cxcr3.2/gpr18/cxcr3.3/ccr2/ptger2b/ackr4a/cxcr3.1/cmklr1/ptger2a/si:dkey-117a8.1/ccr9a	18
BP	GO:0045862	positive regulation of proteolysis	18/2169	104/20810	0.0213609475547293	0.185297702668484	0.164331295944527	adam8a/klhl40b/caspa/si:ch211-284e13.12/uacab/adam8b/fas/pycard/casp10/cyfip2/esco2/casp22/ankib1a/rnf144b/csnk1e/pmaip1/fbxo22/tp53	18
BP	GO:0019722	calcium-mediated signaling	15/2169	82/20810	0.0213630684727885	0.185297702668484	0.164331295944527	ccr12b.1/cxcr4a/ccr12a/p2ry11/cxcr3.2/nfatc4/cxcr3.3/ccr2/ackr4a/cxcr3.1/cmklr1/selenon/rcan1a/ccr9a/desma	15
BP	GO:0048882	lateral line development	23/2169	142/20810	0.0216060474908261	0.18641607234257	0.165323122260995	epcam/cldnb/shtn1/slc44a4/cd9b/dkk1a/dkk1b/ildr1b/erbb3b/src/fgfr1a/anos1a/stat3/mcoln1a/f11r.1/pho/edn1/sulf1/rspo3/lef1/atp2b1a/ctnnd1/rgs18	23
BP	GO:0050851	antigen receptor-mediated signaling pathway	11/2169	54/20810	0.0217686160872101	0.18641607234257	0.165323122260995	zgc:172120/cd79b/syk/fybb/si:ch211-243a20.4/zgc:153911/themis2/slc39a10/cd276/itprid2/tec	11
BP	GO:0033993	response to lipid	29/2169	189/20810	0.0218222845815222	0.18641607234257	0.165323122260995	si:ch73-90p23.1/anxa1c/hamp/il13/il1b/anxa1d/anxa1b/cyp26a1/si:ch211-241b2.5/cxcl11.6/cxcl8a/tnfa/gpr84/cxcl18b/bcl3/si:dkey-15j16.6/src/ptgs2a/ldlra/ptger2b/sult2st3/cers2b/rxrba/psmb9a/ptger2a/rxrga/si:dkey-15j16.3/keap1b/casp3a	29
BP	GO:0006692	prostanoid metabolic process	6/2169	22/20810	0.0219043765930552	0.18641607234257	0.165323122260995	anxa1c/ptgis/anxa1d/anxa1b/ptgs2a/ptgs2b	6
BP	GO:0006693	prostaglandin metabolic process	6/2169	22/20810	0.0219043765930552	0.18641607234257	0.165323122260995	anxa1c/ptgis/anxa1d/anxa1b/ptgs2a/ptgs2b	6
BP	GO:0030183	B cell differentiation	6/2169	22/20810	0.0219043765930552	0.18641607234257	0.165323122260995	cd79b/syk/runx1/si:ch211-243a20.4/ikzf1/inpp5d	6
BP	GO:1902622	regulation of neutrophil migration	7/2169	28/20810	0.0219665276967016	0.18641607234257	0.165323122260995	rac2/lyn/rhogb/ripor2/wasb/c3a.1/inpp5d	7
BP	GO:0070997	neuron death	12/2169	61/20810	0.0220620856258638	0.18641607234257	0.165323122260995	m17/apoeb/fas/neflb/birc5a/dpysl4/grinab/hm13/cntf/cdk10/agap2/tp53	12
BP	GO:0120254	olefinic compound metabolic process	12/2169	61/20810	0.0220620856258638	0.18641607234257	0.165323122260995	alox5a/cyp26a1/alox5b.2/dhrs9/dhrs13a.2/ptgs2a/alox12/aldh1a2/rdh10a/dhrs13a.1/ptgs2b/rdh10b	12
BP	GO:2000116	regulation of cysteine-type endopeptidase activity	12/2169	61/20810	0.0220620856258638	0.18641607234257	0.165323122260995	si:busm1-57f23.1/uacab/fas/pycard/casp10/cyfip2/esco2/casp22/tnfrsf1b/pmaip1/rffl/tp53	12
BP	GO:0043523	regulation of neuron apoptotic process	9/2169	41/20810	0.0230405381195602	0.19418185477052	0.172210207594651	m17/apoeb/neflb/birc5a/hm13/cntf/cdk10/agap2/tp53	9
BP	GO:1902600	proton transmembrane transport	15/2169	83/20810	0.0236448940441852	0.198762991065515	0.176272989018347	atp1a3a/tescb/atp6v1ab/tcirg1b/atp6v1aa/atp6v1e1b/atp6v0ca/atp6ap1b/atp6v1ba/atp6v1c1b/atp6v1c1a/dmxl2/slc36a1/atp6v0a2b/atp6v0b	15
BP	GO:0010564	regulation of cell cycle process	39/2169	271/20810	0.0237400480034991	0.199051171721647	0.176528562077301	anxa1c/gpr132b/rab25a/anxa1d/anxa1b/dot1l/kif20ba/mad2l1bp/eme1/si:dkey-25o16.4/si:rp71-68n21.9/pla2g4aa/spice1/id2a/epgn/ccnb3/pbk/ikbkb/incenp/cdca5/tbl3/rab11fip4b/cdk1/e2f8/cdk2ap2/npm1a/gnl3/dyrk3/prc1b/cdt1/tpx2/pmaip1/trim37/swap70b/ewsr1a/chek2/pdcd2/plk1/tp53	39
BP	GO:0043085	positive regulation of catalytic activity	66/2169	498/20810	0.0245750329697009	0.205525211792639	0.182270065504175	ccl34a.4/apoeb/ccl34a.3/si:ch211-129c21.1/fgfr1b/erbb3a/hbegfb/arhgap22/ccl38.1/arhgef16/arap1a/sema4e/ccl34b.8/ccl38a.4/mst1ra/zgc:92360/epha3/gmip/ccl19a.1/pik3r5/erbb3b/arhgap45b/dock8/uacab/rasgrp2/ccl34b.9/si:ch73-40a2.1/si:dkey-33c9.6/sh3bp1/rasgrp4/fgfr1a/epgn/fas/pycard/adcyap1b/rap1gap2a/asap3/asap2b/dock11/casp10/rap1gapb/cyfip2/esco2/rgl2/casp22/si:dkey-91m11.5/edn1/cap1/pdgfab/evi5a/i…	66
BP	GO:0030217	T cell differentiation	11/2169	55/20810	0.0247295073089469	0.205764602799634	0.182482369455333	anxa1c/anxa1d/anxa1b/il6/rac2/arpc1b/gpr183a/ikzf1/jak3/pak1/jak1	11
BP	GO:0050730	regulation of peptidyl-tyrosine phosphorylation	11/2169	55/20810	0.0247295073089469	0.205764602799634	0.182482369455333	hbegfb/clcf1/si:ch73-264p11.1/crlf1a/socs1a/cbl/ptprc/epgn/cd40/sh3bp5b/igf2a	11
BP	GO:0010632	regulation of epithelial cell migration	8/2169	35/20810	0.0249165887094297	0.206795038273693	0.183396211313061	anxa1c/anxa1d/anxa1b/marveld3/syk/cd40/mt2/nrp1b	8
BP	GO:0045176	apical protein localization	5/2169	17/20810	0.0259963584920315	0.214218514443193	0.18997972228907	dctn1a/atp6v1aa/atp6v0ca/atp6ap1b/ranbp2	5
BP	GO:0071675	regulation of mononuclear cell migration	5/2169	17/20810	0.0259963584920315	0.214218514443193	0.18997972228907	dock8/socs1a/ripor2/csf1ra/stk10	5
BP	GO:0048863	stem cell differentiation	44/2169	314/20810	0.026007568878883	0.214218514443193	0.18997972228907	tfap2c/si:ch211-129c21.1/csf3b/sema4e/ovol1a/tncb/tfec/tfap2a/cxcl8a/il6/cxcr4a/dhrs9/tnfa/tph1a/kctd15a/erbb3b/rgs2/cnr2/npas4l/sema3bl/sema3gb/jag1a/dnmt3bb.1/f11r.1/nusap1/tbx1/sema4ab/tnfrsf1b/vwa1/pak1/edn1/smarca4a/coro1ca/dmxl2/paf1/rcc2/nrp1b/adtrp1/lef1/prdm1a/psmd11a/tgfb1b/pdcd2/bloc1s2	44
BP	GO:0000768	syncytium formation by plasma membrane fusion	7/2169	29/20810	0.0264248847462782	0.215484720998328	0.191102657766102	myog/myofl/myof/ripor2/slc3a2a/plekho1b/mapk14a	7
BP	GO:0006949	syncytium formation	7/2169	29/20810	0.0264248847462782	0.215484720998328	0.191102657766102	myog/myofl/myof/ripor2/slc3a2a/plekho1b/mapk14a	7
BP	GO:0035924	cellular response to vascular endothelial growth factor stimulus	7/2169	29/20810	0.0264248847462782	0.215484720998328	0.191102657766102	anxa1c/anxa1d/anxa1b/cd63/nrp1b/cad/vegfc	7
BP	GO:0140253	cell-cell fusion	7/2169	29/20810	0.0264248847462782	0.215484720998328	0.191102657766102	myog/myofl/myof/ripor2/slc3a2a/plekho1b/mapk14a	7
BP	GO:0006633	fatty acid biosynthetic process	17/2169	99/20810	0.0266023874537499	0.2163925546611	0.191907770188743	anxa1c/alox5a/elovl7a/ptgis/elovl6l/anxa1d/anxa1b/alox5b.2/fa2h/elovl5/ptgs2a/alox12/lipg/elovl1b/ptgs2b/abhd3/elovl6	17
BP	GO:0006829	zinc ion transport	6/2169	23/20810	0.0270911741657065	0.219821686158462	0.194948895981511	slc30a1a/slc39a10/slc39a1/slc30a6/slc39a3/slc30a7	6
BP	GO:0015931	nucleobase-containing compound transport	20/2169	122/20810	0.0272872811556271	0.220864874700249	0.195874047899303	slc35a3b/ddx19a/nup214/slc35c1/nol6/slc29a1a/nup50/slbp/npm1a/nup188/thoc6/nup93/slc25a36b/magoh/pom121/igf2bp3/eif5a2/ddx19b/alyref/slc25a24	20
BP	GO:0006486	protein glycosylation	34/2169	233/20810	0.027555671900606	0.221938539692073	0.196826227861471	fut9b.6/b3gnt2l/fut7/zgc:101663/zgc:154054/fut9b.1/galnt6/ft1/eogt/slc35c1/gfpt2/dolpp1/sdf2l1/alg6/gfpt1/b4galt4/uggt1/zgc:162952/b3gnt5b/mogs/alg2/b3galt6/b3gnt7l/st6gal2a/serp1/alg1/galnt10/b4galt1l/b4galt6/gmppb/rft1/pomt1/alg5/alg11	34
BP	GO:0043413	macromolecule glycosylation	34/2169	233/20810	0.027555671900606	0.221938539692073	0.196826227861471	fut9b.6/b3gnt2l/fut7/zgc:101663/zgc:154054/fut9b.1/galnt6/ft1/eogt/slc35c1/gfpt2/dolpp1/sdf2l1/alg6/gfpt1/b4galt4/uggt1/zgc:162952/b3gnt5b/mogs/alg2/b3galt6/b3gnt7l/st6gal2a/serp1/alg1/galnt10/b4galt1l/b4galt6/gmppb/rft1/pomt1/alg5/alg11	34
BP	GO:0071347	cellular response to interleukin-1	10/2169	49/20810	0.0276356923620232	0.222036152392668	0.19691279569992	ccl34a.4/ccl34a.3/ccl38.1/ccl34b.8/ccl38a.4/ccl19a.1/ccl34b.9/cd40/irak3/irak1	10
BP	GO:0007259	receptor signaling pathway via JAK-STAT	11/2169	56/20810	0.0279721028524948	0.223640039920924	0.198335203599596	clcf1/il6/socs3b/crlf1a/cish/socs1a/socs1b/stat3/cd40/jak3/jak1	11
BP	GO:0097696	receptor signaling pathway via STAT	11/2169	56/20810	0.0279721028524948	0.223640039920924	0.198335203599596	clcf1/il6/socs3b/crlf1a/cish/socs1a/socs1b/stat3/cd40/jak3/jak1	11
BP	GO:0061387	regulation of extent of cell growth	17/2169	100/20810	0.0290469265889885	0.226987672211026	0.201304051807943	nsmfb/arl3l2/dbnla/si:ch211-129c21.1/shtn1/sema4e/tncb/dbn1/pik3cd/sema3bl/sema3gb/sema4ab/dip2ba/dbnlb/slit2/mapk14a/casp3a	17
BP	GO:0006020	inositol metabolic process	4/2169	12/20810	0.0293626254878483	0.226987672211026	0.201304051807943	itpk1a/ippk/itpk1b/bpnt2	4
BP	GO:0010517	regulation of phospholipase activity	4/2169	12/20810	0.0293626254878483	0.226987672211026	0.201304051807943	anxa1c/anxa1d/anxa1b/fgfr1a	4
BP	GO:0010770	positive regulation of cell morphogenesis involved in differentiation	4/2169	12/20810	0.0293626254878483	0.226987672211026	0.201304051807943	dbnla/dbn1/triobpa/dbnlb	4
BP	GO:0018215	protein phosphopantetheinylation	4/2169	12/20810	0.0293626254878483	0.226987672211026	0.201304051807943	grk7b/bmp1a/stk10/znrf1	4
BP	GO:0030277	maintenance of gastrointestinal epithelium	4/2169	12/20810	0.0293626254878483	0.226987672211026	0.201304051807943	dot1l/tnfa/tert/tp53	4
BP	GO:0031126	sno(s)RNA 3'-end processing	4/2169	12/20810	0.0293626254878483	0.226987672211026	0.201304051807943	dkc1/exosc2/fbl/exosc6	4
BP	GO:0032878	regulation of establishment or maintenance of cell polarity	4/2169	12/20810	0.0293626254878483	0.226987672211026	0.201304051807943	shtn1/rac2/dock8/ripor2	4
BP	GO:0042119	neutrophil activation	4/2169	12/20810	0.0293626254878483	0.226987672211026	0.201304051807943	cxcl8b.1/il1b/cxcl8a/syk	4
BP	GO:0042574	retinal metabolic process	4/2169	12/20810	0.0293626254878483	0.226987672211026	0.201304051807943	cyp26a1/dhrs9/dhrs13a.2/dhrs13a.1	4
BP	GO:0060397	growth hormone receptor signaling pathway via JAK-STAT	4/2169	12/20810	0.0293626254878483	0.226987672211026	0.201304051807943	stat3/jak3/jak1/tyk2	4
BP	GO:1902285	semaphorin-plexin signaling pathway involved in neuron projection guidance	4/2169	12/20810	0.0293626254878483	0.226987672211026	0.201304051807943	plxnb2a.2/plxnb2a.3/plxnc1/plxna2	4
BP	GO:1902287	semaphorin-plexin signaling pathway involved in axon guidance	4/2169	12/20810	0.0293626254878483	0.226987672211026	0.201304051807943	plxnb2a.2/plxnb2a.3/plxnc1/plxna2	4
BP	GO:2000514	regulation of CD4-positive, alpha-beta T cell activation	4/2169	12/20810	0.0293626254878483	0.226987672211026	0.201304051807943	anxa1c/anxa1d/anxa1b/lgals9l1	4
BP	GO:0051241	negative regulation of multicellular organismal process	32/2169	218/20810	0.0295130949518689	0.227612784180687	0.20185843245382	si:ch211-129c21.1/fap/anxa1c/mmp9/sema4e/adgrb1b/anxa1d/anxa1b/tncb/lgals9l1/marveld3/yjefn3/serpine1/spi1b/rgs2/cish/anxa5b/npas4l/ism1/sema3bl/sema3gb/sema4ab/ncln/rspo3/irak3/fbxw7/s1pr1/lgmn/inpp5d/dip2ba/slit2/tp53	32
BP	GO:0042063	gliogenesis	27/2169	178/20810	0.0298162219623801	0.229409519569372	0.203451867508006	sox9b/icn2/anxa1c/timp2b/mmp9/anxa1d/anxa1b/wt1b/itga6b/erbb3b/grna/slc7a7/ndrg1a/irf8/il34/nrros/gpr183a/stat3/aldh1a2/fzd8a/csf1ra/trim35-28/prmt6/pes/swap70b/sptbn5/snx5	27
BP	GO:0006909	phagocytosis	18/2169	108/20810	0.0301711100692718	0.23159514067258	0.205390185917578	anxa1c/elmo3/ncf2/adgrb1b/anxa1d/anxa1b/xkr9/mst1ra/rac2/coro1a/ncf4/havcr1/marco/rhogb/bin2b/si:ch73-40a2.1/itgb2/dysf	18
BP	GO:0031102	neuron projection regeneration	9/2169	43/20810	0.0307441834561324	0.234891308181199	0.208313392576598	col12a1b/clcf1/tncb/mvp/cnp/il6st/col12a1a/lgmn/rgma	9
BP	GO:0043534	blood vessel endothelial cell migration	9/2169	43/20810	0.0307441834561324	0.234891308181199	0.208313392576598	anxa1c/anxa1d/anxa1b/cxcr4a/syk/fn1a/cd40/mt2/vegfc	9
BP	GO:0072593	reactive oxygen species metabolic process	12/2169	64/20810	0.0311710612198875	0.236355421806493	0.209611841969061	ncf2/acod1/prdx1/cybb/cyba/mpx/ncf1/ncf4/gpx1b/nrros/hbba2/hbaa2	12
BP	GO:0071346	cellular response to interferon-gamma	10/2169	50/20810	0.0314273873459973	0.236355421806493	0.209611841969061	ccl34a.4/ccl34a.3/ccl38.1/ccl34b.8/ccl38a.4/ccl19a.1/ccl34b.9/socs1a/socs1b/parp9	10
BP	GO:1901214	regulation of neuron death	10/2169	50/20810	0.0314273873459973	0.236355421806493	0.209611841969061	m17/apoeb/neflb/birc5a/grinab/hm13/cntf/cdk10/agap2/tp53	10
BP	GO:0010594	regulation of endothelial cell migration	7/2169	30/20810	0.0314614552491747	0.236355421806493	0.209611841969061	anxa1c/anxa1d/anxa1b/syk/cd40/mt2/nrp1b	7
BP	GO:0051147	regulation of muscle cell differentiation	7/2169	30/20810	0.0314614552491747	0.236355421806493	0.209611841969061	myog/igf2a/prmt5/neu1/prdm1a/mapk14a/fbxo22	7
BP	GO:1901215	negative regulation of neuron death	7/2169	30/20810	0.0314614552491747	0.236355421806493	0.209611841969061	m17/apoeb/neflb/grinab/cntf/cdk10/agap2	7
BP	GO:2000146	negative regulation of cell motility	11/2169	57/20810	0.0315091488035716	0.236355421806493	0.209611841969061	marveld3/ildr1b/ripor2/anos1a/rap2b/ap1ar/sulf1/lef1/inpp5d/arhgap4a/arhgap4b	11
BP	GO:0045229	external encapsulating structure organization	30/2169	203/20810	0.0315705425013091	0.236355421806493	0.209611841969061	mmp13a/col17a1b/col10a1b/mfap4.12/mfap4.2/mmp13b/mmp9/col5a3b/has1/spint1a/mmp11b/col28a2a/myh9a/mfap4.4/spint1b/mfap4.1/wwtr1/marco/runx1/anln/thbd/plod2/mfap4.7/mfap4.10/ap1s1/sulf1/adamts1/tgfbi/mmp14b/loxa	30
BP	GO:0051962	positive regulation of nervous system development	15/2169	86/20810	0.0315863361863723	0.236355421806493	0.209611841969061	nsmfb/dbnla/shtn1/tncb/plxnb2a.2/dbn1/plxnb2a.3/grna/plxnc1/stat3/plxna2/lef1/swap70b/dbnlb/tiam1a	15
BP	GO:0043408	regulation of MAPK cascade	36/2169	252/20810	0.0317955874427158	0.237378015839454	0.210518729643552	cd44a/il11a/il11b/ccl34a.4/dicp2.2/ccl34a.3/wnt7aa/ccl38.1/ccl34b.8/ccl38a.4/alkal2b/mapk8ip3/ccl19a.1/pik3r5/tirap/ccl34b.9/cd44b/ptprja/grap2b/fgfr1a/grap2a/fas/traf3/adcyap1b/gpr183a/dicp3.3/map4k4/pak1/smarca4a/pdgfab/taok3a/igf2a/lamtor1/irak3/spred2b/pak2a	36
BP	GO:0006665	sphingolipid metabolic process	22/2169	140/20810	0.032928482091322	0.240993033140588	0.213724708289818	cers3b/degs2/zgc:158263/elovl7a/elovl6l/sptlc3/elovl5/ugcg/naga/cers2b/sgpp1b/elovl1b/serinc5/cers5/neu1/gba/b4galt6/sgpl1/elovl6/sptlc2a/galca/sptssa	22
BP	GO:0002275	myeloid cell activation involved in immune response	5/2169	18/20810	0.0329859144487115	0.240993033140588	0.213724708289818	spi1b/cxcr3.2/syk/fes/dysf	5
BP	GO:0045773	positive regulation of axon extension	5/2169	18/20810	0.0329859144487115	0.240993033140588	0.213724708289818	nsmfb/dbnla/shtn1/dbn1/dbnlb	5
BP	GO:0046475	glycerophospholipid catabolic process	5/2169	18/20810	0.0329859144487115	0.240993033140588	0.213724708289818	gdpd3a/pla2g4f.1/zgc:101699/pla2g4aa/gpcpd1	5
BP	GO:0046949	fatty-acyl-CoA biosynthetic process	5/2169	18/20810	0.0329859144487115	0.240993033140588	0.213724708289818	elovl7a/elovl6l/elovl5/elovl1b/elovl6	5
BP	GO:0071425	hematopoietic stem cell proliferation	5/2169	18/20810	0.0329859144487115	0.240993033140588	0.213724708289818	csf3b/tfec/yjefn3/ism1/tp53	5
BP	GO:0002703	regulation of leukocyte mediated immunity	6/2169	24/20810	0.033029113780317	0.240993033140588	0.213724708289818	trpm4b.2/si:ch73-264p11.1/syk/cd40/fes/trpm4a	6
BP	GO:0007520	myoblast fusion	6/2169	24/20810	0.033029113780317	0.240993033140588	0.213724708289818	myog/myofl/myof/ripor2/plekho1b/mapk14a	6
BP	GO:0030216	keratinocyte differentiation	6/2169	24/20810	0.033029113780317	0.240993033140588	0.213724708289818	krt5/anxa1c/kdf1a/anxa1d/anxa1b/casp3a	6
BP	GO:0051153	regulation of striated muscle cell differentiation	6/2169	24/20810	0.033029113780317	0.240993033140588	0.213724708289818	myog/prmt5/neu1/prdm1a/mapk14a/fbxo22	6
BP	GO:0040013	negative regulation of locomotion	16/2169	94/20810	0.0331462054425104	0.240993033140588	0.213724708289818	si:ch211-129c21.1/sema4e/marveld3/ildr1b/ripor2/sema3bl/sema3gb/anos1a/rap2b/sema4ab/ap1ar/sulf1/lef1/inpp5d/arhgap4a/arhgap4b	16
BP	GO:1903047	mitotic cell cycle process	55/2169	412/20810	0.033164178872558	0.240993033140588	0.213724708289818	anxa1c/gpr132b/ccnb2/anxa1d/anxa1b/foxm1/rtkna/kif20ba/mad2l1bp/cxcr4a/eme1/cdca8/pla2g4aa/ncaph/spice1/id2a/dctn1a/anln/smc4/kif11/epgn/ccnb3/pbk/cdk17/esco2/incenp/cdca5/nusap1/smc2/ccdc61/kif4/zgc:86764/ncapd2/cdk1/ncapg2/ccnb1/ccna2/abraxas2/mis12/cdk2ap2/gnl3/bmb/prc1b/cdk16/fbxl3a/kif20a/tpx2/pmaip1/ncapg/pdcd6ip/swap70b/ewsr1a/abraxas1/chek2/pdcd2	55
BP	GO:0052548	regulation of endopeptidase activity	19/2169	117/20810	0.0336320828269224	0.243851243556621	0.216259512634312	serpinb1l4/zgc:173729/timp2b/si:busm1-57f23.1/serpine1/uacab/fas/pycard/casp10/cyfip2/esco2/serpini1/casp22/tnfrsf1b/serpinb14/serpine2/pmaip1/rffl/tp53	19
BP	GO:0048675	axon extension	21/2169	133/20810	0.034896718367824	0.252460772262798	0.223894874483827	nsmfb/arl3l2/dbnla/si:ch211-129c21.1/shtn1/sema4e/tncb/dbn1/mapk8ip3/myo10l3/grna/sema3bl/stim1a/sema3gb/fus/sema4ab/robo3/dip2ba/dbnlb/slit2/hnrnpr	21
BP	GO:2001056	positive regulation of cysteine-type endopeptidase activity	9/2169	44/20810	0.0351991873849212	0.254086849334862	0.225336961183822	uacab/fas/pycard/casp10/cyfip2/esco2/casp22/pmaip1/tp53	9
BP	GO:0051402	neuron apoptotic process	10/2169	51/20810	0.0355705166282064	0.255638657965352	0.226713182905052	m17/apoeb/fas/neflb/birc5a/hm13/cntf/cdk10/agap2/tp53	10
BP	GO:0071526	semaphorin-plexin signaling pathway	10/2169	51/20810	0.0355705166282064	0.255638657965352	0.226713182905052	si:ch211-129c21.1/sema4e/plxnb2a.2/plxnb2a.3/plxnc1/sema3bl/sema3gb/plxna2/sema4ab/nrp1b	10
BP	GO:0070085	glycosylation	35/2169	246/20810	0.0356638636267936	0.255747443113191	0.226809659030047	fut9b.6/b3gnt2l/fut7/zgc:101663/zgc:154054/fut9b.1/galnt6/ft1/eogt/slc35c1/gfpt2/dolpp1/sdf2l1/alg6/gfpt1/b4galt4/uggt1/zgc:162952/b3gnt5b/mogs/fuom/alg2/b3galt6/b3gnt7l/st6gal2a/serp1/alg1/galnt10/b4galt1l/b4galt6/gmppb/rft1/pomt1/alg5/alg11	35
BP	GO:0048872	homeostasis of number of cells	26/2169	173/20810	0.0359397676696628	0.257162013741351	0.228064171207926	saa/anxa1c/anxa1d/anxa1b/tfec/flvcr1/spi1b/rac2/dok2/cish/melk/ism1/fas/tert/gpr183a/actr2b/dnmt3bb.1/etv7/lpar2a/alas1/lef1/polr3h/gata1a/casp3a/pdcd2/tp53	26
BP	GO:0006720	isoprenoid metabolic process	14/2169	80/20810	0.0360529695649541	0.257408756500873	0.228282995061936	hmgcra/cyp26a1/cyp26c1/aldh8a1/dhrs9/dhrs13a.2/cyp26b1/aldh1a2/rdh10a/dhrs13a.1/lef1/tle3a/rdh10b/idi1	14
BP	GO:0048871	multicellular organismal homeostasis	19/2169	118/20810	0.0363143160291362	0.258709833148748	0.229436855086046	tjp3/dot1l/metrnlb/tnfa/stra6l/src/tjp2a/tert/mcoln1a/rp2/tjp1b/metrnla/exoc5/sulf1/lef1/inpp5d/ezh2/dram2b/tp53	19
BP	GO:0030855	epithelial cell differentiation	45/2169	330/20810	0.0369331533209693	0.262546546433847	0.232839444849589	krt5/sox9b/gcga/dlx3b/anxa1c/agr2/pax6b/itga4/slc44a4/tjp3/kdf1a/dlx4b/ovol1a/anxa1d/anxa1b/cldn5a/e2f5/ehf/tfap2a/cxcr4a/wt1b/myh9a/srebf1/ada2b/marcksb/wwtr1/tjp2a/fbn2b/npas4l/id2a/anln/fn1a/inf2/stat3/mcoln1a/aldh1a2/f11r.1/pho/tjp1b/elf3/e2f8/stab2/ezrb/pcdh15a/casp3a	45
BP	GO:0001885	endothelial cell development	7/2169	31/20810	0.0371021475989658	0.263175754118478	0.233397457780913	tjp3/cldn5a/tjp2a/fbn2b/npas4l/f11r.1/tjp1b	7
BP	GO:0060485	mesenchyme development	41/2169	297/20810	0.0378388985649845	0.267820775557358	0.237516895754232	sox9b/tfap2c/si:ch211-129c21.1/sema4e/ovol1a/tncb/tfec/tfap2a/cxcr4a/dhrs9/dkk1b/kctd15a/erbb3b/rgs2/pcdh10b/sema3bl/sema3gb/gadd45aa/stat3/atp6ap1b/aldh1a2/nusap1/tbx1/sema4ab/vwa1/ncln/prrx1a/pak1/edn1/smarca4a/coro1ca/dmxl2/paf1/rcc2/nrp1b/lef1/fbxl18/prdm1a/tle3a/parp3/tbx5a	41
BP	GO:0006222	UMP biosynthetic process	4/2169	13/20810	0.0389950139470522	0.268553196310239	0.238166443210916	uck2a/si:ch211-243j20.2/umps/cad	4
BP	GO:0009173	pyrimidine ribonucleoside monophosphate metabolic process	4/2169	13/20810	0.0389950139470522	0.268553196310239	0.238166443210916	uck2a/si:ch211-243j20.2/umps/cad	4
BP	GO:0009174	pyrimidine ribonucleoside monophosphate biosynthetic process	4/2169	13/20810	0.0389950139470522	0.268553196310239	0.238166443210916	uck2a/si:ch211-243j20.2/umps/cad	4
BP	GO:0036230	granulocyte activation	4/2169	13/20810	0.0389950139470522	0.268553196310239	0.238166443210916	cxcl8b.1/il1b/cxcl8a/syk	4
BP	GO:0043144	sno(s)RNA processing	4/2169	13/20810	0.0389950139470522	0.268553196310239	0.238166443210916	dkc1/exosc2/fbl/exosc6	4
BP	GO:0046049	UMP metabolic process	4/2169	13/20810	0.0389950139470522	0.268553196310239	0.238166443210916	uck2a/si:ch211-243j20.2/umps/cad	4
BP	GO:0046519	sphingoid metabolic process	4/2169	13/20810	0.0389950139470522	0.268553196310239	0.238166443210916	degs2/sptlc3/sgpp1b/sptlc2a	4
BP	GO:0051491	positive regulation of filopodium assembly	4/2169	13/20810	0.0389950139470522	0.268553196310239	0.238166443210916	selenow2b/ripor2/dock11/nrp1b	4
BP	GO:0060191	regulation of lipase activity	4/2169	13/20810	0.0389950139470522	0.268553196310239	0.238166443210916	anxa1c/anxa1d/anxa1b/fgfr1a	4
BP	GO:0071715	icosanoid transport	4/2169	13/20810	0.0389950139470522	0.268553196310239	0.238166443210916	anxa1c/anxa1d/anxa1b/slco3a1a	4
BP	GO:0072337	modified amino acid transport	4/2169	13/20810	0.0389950139470522	0.268553196310239	0.238166443210916	slc5a6a/slc22a21/slc5a6b/slc25a32a	4
BP	GO:2000401	regulation of lymphocyte migration	4/2169	13/20810	0.0389950139470522	0.268553196310239	0.238166443210916	dock8/socs1a/ripor2/stk10	4
BP	GO:0009112	nucleobase metabolic process	8/2169	38/20810	0.0392295352139155	0.268553196310239	0.238166443210916	gda/gart/aprt/shmt1/gmpr2/ctps1a/umps/cad	8
BP	GO:0031103	axon regeneration	8/2169	38/20810	0.0392295352139155	0.268553196310239	0.238166443210916	col12a1b/clcf1/tncb/cnp/il6st/col12a1a/lgmn/rgma	8
BP	GO:0010977	negative regulation of neuron projection development	11/2169	59/20810	0.0395140373212828	0.268553196310239	0.238166443210916	si:ch211-129c21.1/sema4e/tncb/znf296/sema3bl/sema3gb/bcl11aa/sema4ab/rgma/dip2ba/slit2	11
BP	GO:0045103	intermediate filament-based process	11/2169	59/20810	0.0395140373212828	0.268553196310239	0.238166443210916	krt5/pkp1b/evpla/evplb/viml/fam83hb/ppl/krt18b/neflb/desma/krt18a.1	11
BP	GO:0045104	intermediate filament cytoskeleton organization	11/2169	59/20810	0.0395140373212828	0.268553196310239	0.238166443210916	krt5/pkp1b/evpla/evplb/viml/fam83hb/ppl/krt18b/neflb/desma/krt18a.1	11
BP	GO:0007599	hemostasis	14/2169	81/20810	0.0395637490804834	0.268553196310239	0.238166443210916	itgb3a/f2rl1.2/f5/lrrc32/p2ry12/itgb3b/fermt3b/f13a1a.1/im:7154036/fga/f13a1b/syk/fn1a/dcbld2	14
BP	GO:0120032	regulation of plasma membrane bounded cell projection assembly	14/2169	81/20810	0.0395637490804834	0.268553196310239	0.238166443210916	eps8l1b/selenow2b/pld1b/ripor2/dock11/atp6ap1b/abcc4/twf1a/rab5ab/ezrb/cdc42ep1a/nrp1b/mcm7/myo10	14
BP	GO:0031349	positive regulation of defense response	6/2169	25/20810	0.0397491581083045	0.268553196310239	0.238166443210916	mmp9/si:ch73-264p11.1/sting1/tirap/tlr1/parp9	6
BP	GO:0035337	fatty-acyl-CoA metabolic process	6/2169	25/20810	0.0397491581083045	0.268553196310239	0.238166443210916	elovl7a/elovl6l/elovl5/elovl1b/elovl6/acsl3b	6
BP	GO:0051489	regulation of filopodium assembly	6/2169	25/20810	0.0397491581083045	0.268553196310239	0.238166443210916	selenow2b/ripor2/dock11/rab5ab/nrp1b/myo10	6
BP	GO:0043281	regulation of cysteine-type endopeptidase activity involved in apoptotic process	10/2169	52/20810	0.0400782257768528	0.27021814080476	0.23964299949046	uacab/fas/pycard/casp10/esco2/casp22/tnfrsf1b/pmaip1/rffl/tp53	10
BP	GO:0030497	fatty acid elongation	5/2169	19/20810	0.0410371775392498	0.274982726543744	0.243868473081607	elovl7a/elovl6l/elovl5/elovl1b/elovl6	5
BP	GO:0062207	regulation of pattern recognition receptor signaling pathway	5/2169	19/20810	0.0410371775392498	0.274982726543744	0.243868473081607	si:dkey-237j10.2/unc93b1/slc15a2/irak3/si:dkey-237i9.1	5
BP	GO:0071622	regulation of granulocyte chemotaxis	5/2169	19/20810	0.0410371775392498	0.274982726543744	0.243868473081607	rac2/lyn/ripor2/csf1ra/inpp5d	5
BP	GO:0002460	adaptive immune response based on somatic recombination of immune receptors built from immunoglobulin superfamily domains	15/2169	89/20810	0.0413211700796895	0.276319480900991	0.245053973887729	anxa1c/anxa1d/anxa1b/trpm4b.2/il6/c7b/il21r.1/csf2rb/il4r.1/cd40/c1qb/c1qc/zgc:123107/trpm4a/c1qa	15
BP	GO:0006643	membrane lipid metabolic process	27/2169	184/20810	0.0428594885012718	0.286021484488079	0.253658197252425	cers3b/degs2/zgc:158263/elovl7a/elovl6l/pgap3/sptlc3/elovl5/ugcg/naga/cers2b/sgpp1b/elovl1b/serinc5/cers5/neu1/gba/pigm/b4galt6/pgap2/gpaa1/sgpl1/elovl6/sptlc2a/pigw/galca/sptssa	27
BP	GO:1990138	neuron projection extension	22/2169	144/20810	0.0432484228256432	0.287077213416688	0.254594470614188	nsmfb/arl3l2/dbnla/si:ch211-129c21.1/shtn1/sema4e/tncb/dbn1/mapk8ip3/myo10l3/grna/sema3bl/stim1a/sema3gb/fus/sema4ab/llph/robo3/dip2ba/dbnlb/slit2/hnrnpr	22
BP	GO:0060491	regulation of cell projection assembly	14/2169	82/20810	0.0433109480291264	0.287077213416688	0.254594470614188	eps8l1b/selenow2b/pld1b/ripor2/dock11/atp6ap1b/abcc4/twf1a/rab5ab/ezrb/cdc42ep1a/nrp1b/mcm7/myo10	14
BP	GO:0048925	lateral line system development	24/2169	160/20810	0.0433500984091758	0.287077213416688	0.254594470614188	epcam/cldnb/col17a1b/shtn1/slc44a4/cd9b/dkk1a/dkk1b/ildr1b/erbb3b/src/fgfr1a/anos1a/stat3/mcoln1a/f11r.1/pho/edn1/sulf1/rspo3/lef1/atp2b1a/ctnnd1/rgs18	24
BP	GO:0006221	pyrimidine nucleotide biosynthetic process	7/2169	32/20810	0.0433688512011755	0.287077213416688	0.254594470614188	dctd/tyms/uck2a/ctps1a/si:ch211-243j20.2/umps/cad	7
BP	GO:0000070	mitotic sister chromatid segregation	17/2169	105/20810	0.0438282301777087	0.289531944810318	0.25677144952597	cdca8/ncaph/smc4/kif11/esco2/incenp/cdca5/nusap1/smc2/zgc:86764/ncapd2/ncapg2/ccnb1/mis12/prc1b/ncapg/ewsr1a	17
BP	GO:0001819	positive regulation of cytokine production	10/2169	53/20810	0.0449624417672081	0.293308324257817	0.260120532216412	anxa1c/anxa1d/anxa1b/sting1/tirap/si:ch211-243a20.4/tlr5b/cd40/mt2/sulf1	10
BP	GO:0006405	RNA export from nucleus	10/2169	53/20810	0.0449624417672081	0.293308324257817	0.260120532216412	ddx19a/nup214/nol6/npm1a/nup188/thoc6/nup93/pom121/ddx19b/alyref	10
BP	GO:0050657	nucleic acid transport	15/2169	90/20810	0.0449953764670774	0.293308324257817	0.260120532216412	ddx19a/nup214/nol6/nup50/slbp/npm1a/nup188/thoc6/nup93/magoh/pom121/igf2bp3/eif5a2/ddx19b/alyref	15
BP	GO:0050658	RNA transport	15/2169	90/20810	0.0449953764670774	0.293308324257817	0.260120532216412	ddx19a/nup214/nol6/nup50/slbp/npm1a/nup188/thoc6/nup93/magoh/pom121/igf2bp3/eif5a2/ddx19b/alyref	15
BP	GO:0051236	establishment of RNA localization	15/2169	90/20810	0.0449953764670774	0.293308324257817	0.260120532216412	ddx19a/nup214/nol6/nup50/slbp/npm1a/nup188/thoc6/nup93/magoh/pom121/igf2bp3/eif5a2/ddx19b/alyref	15
BP	GO:0007586	digestion	8/2169	39/20810	0.0450118329827107	0.293308324257817	0.260120532216412	capn9/anxa2b/dot1l/tnfa/myo5b/tert/f11r.1/tp53	8
BP	GO:0014033	neural crest cell differentiation	28/2169	193/20810	0.0450277610940134	0.293308324257817	0.260120532216412	tfap2c/si:ch211-129c21.1/sema4e/ovol1a/tncb/tfec/tfap2a/cxcr4a/dhrs9/kctd15a/erbb3b/rgs2/sema3bl/sema3gb/nusap1/tbx1/sema4ab/vwa1/pak1/edn1/smarca4a/coro1ca/dmxl2/paf1/rcc2/nrp1b/lef1/prdm1a	28
BP	GO:0060348	bone development	13/2169	75/20810	0.0452673805708269	0.294282971106569	0.260984897923257	si:ch211-129c21.1/mmp9/spp1/sema4e/src/cyp26b1/edn1/sulf1/csf1ra/mmp14b/atp2b1a/gja1b/prdm1a	13
BP	GO:0060249	anatomical structure homeostasis	20/2169	129/20810	0.0457411898103903	0.296773195793604	0.263193354067722	tjp3/dot1l/tnfa/stra6l/src/tjp2a/fgfr1a/tert/mcoln1a/rp2/tjp1b/exoc5/sulf1/dmxl2/gba/lef1/inpp5d/ezh2/dram2b/tp53	20
BP	GO:0000165	MAPK cascade	40/2169	293/20810	0.0461465869313485	0.29881057280299	0.265000202180021	cd44a/il11a/il11b/ccl34a.4/dicp2.2/ccl34a.3/wnt7aa/ccl38.1/ccl34b.8/ccl38a.4/alkal2b/mapk8ip3/ccl19a.1/pik3r5/tirap/ccl34b.9/cd44b/ptprja/grap2b/fgfr1a/grap2a/fas/traf3/adcyap1b/gpr183a/pbk/dicp3.3/map4k4/pak1/smarca4a/pdgfab/taok3a/igf2a/lamtor1/irak3/spred2b/mapk8a/pak2a/tgfb1b/mapk14a	40
BP	GO:0030198	extracellular matrix organization	29/2169	202/20810	0.0471074357116903	0.302690409689509	0.268441036116079	mmp13a/col17a1b/col10a1b/mfap4.12/mfap4.2/mmp13b/mmp9/col5a3b/has1/spint1a/mmp11b/col28a2a/myh9a/mfap4.4/spint1b/mfap4.1/marco/runx1/anln/thbd/plod2/mfap4.7/mfap4.10/ap1s1/sulf1/adamts1/tgfbi/mmp14b/loxa	29
BP	GO:0043062	extracellular structure organization	29/2169	202/20810	0.0471074357116903	0.302690409689509	0.268441036116079	mmp13a/col17a1b/col10a1b/mfap4.12/mfap4.2/mmp13b/mmp9/col5a3b/has1/spint1a/mmp11b/col28a2a/myh9a/mfap4.4/spint1b/mfap4.1/marco/runx1/anln/thbd/plod2/mfap4.7/mfap4.10/ap1s1/sulf1/adamts1/tgfbi/mmp14b/loxa	29
BP	GO:0043524	negative regulation of neuron apoptotic process	6/2169	26/20810	0.04727505812489	0.302690409689509	0.268441036116079	m17/apoeb/neflb/cntf/cdk10/agap2	6
BP	GO:0048639	positive regulation of developmental growth	6/2169	26/20810	0.04727505812489	0.302690409689509	0.268441036116079	nsmfb/dbnla/shtn1/tncb/dbn1/dbnlb	6
BP	GO:0051014	actin filament severing	6/2169	26/20810	0.04727505812489	0.302690409689509	0.268441036116079	gsnb/cfl1l/avil/scinlb/capgb/cfl1	6
BP	GO:0050817	coagulation	14/2169	83/20810	0.0473011618811435	0.302690409689509	0.268441036116079	itgb3a/f2rl1.2/lrrc32/p2ry12/itgb3b/fermt3b/f13a1a.1/anxa5b/im:7154036/fga/f13a1b/syk/fn1a/dcbld2	14
BP	GO:0001503	ossification	18/2169	114/20810	0.0480890301059627	0.307131110247066	0.272379272084554	si:ch211-129c21.1/fap/ptk2bb/mmp9/spp1/sema4e/nog2/runx3/enpp1/ptk2ba/cyp26b1/runx1/bmp1a/mmp14b/gba/lgmn/atp2b1a/vcanb	18
BP	GO:1990868	response to chemokine	11/2169	61/20810	0.0488306694948484	0.309628819290917	0.274594365732006	ccl34a.4/ccl34a.3/ccl38.1/ccl34b.8/ccl38a.4/cxcl11.6/cxcl18b/ccl19a.1/cxcr3.2/ccl34b.9/ripor2	11
BP	GO:1990869	cellular response to chemokine	11/2169	61/20810	0.0488306694948484	0.309628819290917	0.274594365732006	ccl34a.4/ccl34a.3/ccl38.1/ccl34b.8/ccl38a.4/cxcl11.6/cxcl18b/ccl19a.1/cxcr3.2/ccl34b.9/ripor2	11
BP	GO:0060284	regulation of cell development	33/2169	236/20810	0.0495430143868322	0.309628819290917	0.274594365732006	nsmfb/dbnla/si:ch211-129c21.1/shtn1/mmp9/myog/sema4e/tncb/plxnb2a.2/her4.2/dbn1/her15.1/plxnb2a.3/grna/plxnc1/triobpa/sema3bl/sema3gb/stat3/plxna2/sema4ab/ap1ar/csf1ra/prmt5/neu1/lef1/swap70b/dip2ba/dbnlb/slit2/ewsr1a/fbxo22/tiam1a	33
BP	GO:0010830	regulation of myotube differentiation	5/2169	20/20810	0.0501739728646685	0.309628819290917	0.274594365732006	myog/prmt5/neu1/mapk14a/fbxo22	5
BP	GO:0045445	myoblast differentiation	5/2169	20/20810	0.0501739728646685	0.309628819290917	0.274594365732006	myog/ripor2/nup210/flot2a/mapk14a	5
BP	GO:0071577	zinc ion transmembrane transport	5/2169	20/20810	0.0501739728646685	0.309628819290917	0.274594365732006	slc30a1a/slc39a10/slc39a1/slc39a3/slc30a7	5
BP	GO:0099175	regulation of postsynapse organization	5/2169	20/20810	0.0501739728646685	0.309628819290917	0.274594365732006	dbnla/dbn1/srcin1a/abhd17aa/dbnlb	5
BP	GO:0002138	retinoic acid biosynthetic process	4/2169	14/20810	0.0502135483656441	0.309628819290917	0.274594365732006	rdh10a/lef1/tle3a/rdh10b	4
BP	GO:0042509	regulation of tyrosine phosphorylation of STAT protein	4/2169	14/20810	0.0502135483656441	0.309628819290917	0.274594365732006	clcf1/crlf1a/socs1a/cd40	4
BP	GO:0048742	regulation of skeletal muscle fiber development	4/2169	14/20810	0.0502135483656441	0.309628819290917	0.274594365732006	myog/prmt5/neu1/fbxo22	4
BP	GO:0061001	regulation of dendritic spine morphogenesis	4/2169	14/20810	0.0502135483656441	0.309628819290917	0.274594365732006	dbnla/dbn1/srcin1a/dbnlb	4
BP	GO:0061484	hematopoietic stem cell homeostasis	4/2169	14/20810	0.0502135483656441	0.309628819290917	0.274594365732006	tfec/dnmt3bb.1/polr3h/tp53	4
BP	GO:0070593	dendrite self-avoidance	4/2169	14/20810	0.0502135483656441	0.309628819290917	0.274594365732006	si:dkeyp-97a10.3/cntn3a.1/robo4/robo3	4
BP	GO:0072376	protein activation cascade	4/2169	14/20810	0.0502135483656441	0.309628819290917	0.274594365732006	f13a1a.1/fga/f13a1b/fn1a	4
BP	GO:0072378	blood coagulation, fibrin clot formation	4/2169	14/20810	0.0502135483656441	0.309628819290917	0.274594365732006	f13a1a.1/fga/f13a1b/fn1a	4
BP	GO:0098508	endothelial to hematopoietic transition	4/2169	14/20810	0.0502135483656441	0.309628819290917	0.274594365732006	cxcl8a/ifngr1/runx1/gpr183a	4
BP	GO:0022600	digestive system process	7/2169	33/20810	0.0502791752426535	0.309628819290917	0.274594365732006	anxa2b/dot1l/tnfa/myo5b/tert/f11r.1/tp53	7
BP	GO:0045185	maintenance of protein location	7/2169	33/20810	0.0502791752426535	0.309628819290917	0.274594365732006	tmsb1/nfkbiaa/nrros/twf1a/tmsb2/rer1/gopc	7
BP	GO:1901568	fatty acid derivative metabolic process	7/2169	33/20810	0.0502791752426535	0.309628819290917	0.274594365732006	elovl7a/elovl6l/ggt5a/elovl5/elovl1b/elovl6/acsl3b	7
BP	GO:0048247	lymphocyte chemotaxis	9/2169	47/20810	0.0511601175980411	0.314435536625607	0.278857203735248	ccl34a.4/ccl34a.3/ccl38.1/ccl34b.8/ccl38a.4/ccl19a.1/ch25h/ccl34b.9/gpr183a	9
BP	GO:0048678	response to axon injury	8/2169	40/20810	0.0513258252941274	0.314435536625607	0.278857203735248	col12a1b/clcf1/tncb/cnp/il6st/col12a1a/lgmn/rgma	8
BP	GO:0030516	regulation of axon extension	14/2169	84/20810	0.0515405038627907	0.314435536625607	0.278857203735248	nsmfb/arl3l2/dbnla/si:ch211-129c21.1/shtn1/sema4e/tncb/dbn1/sema3bl/sema3gb/sema4ab/dip2ba/dbnlb/slit2	14
BP	GO:0048916	posterior lateral line development	14/2169	84/20810	0.0515405038627907	0.314435536625607	0.278857203735248	epcam/shtn1/cd9b/dkk1b/ildr1b/src/fgfr1a/anos1a/stat3/f11r.1/rspo3/lef1/atp2b1a/ctnnd1	14
BP	GO:0050920	regulation of chemotaxis	14/2169	84/20810	0.0515405038627907	0.314435536625607	0.278857203735248	si:ch211-129c21.1/ptk2bb/sema4e/rac2/lyn/ptk2ba/ripor2/sema3bl/sema3gb/gpr183a/sema4ab/csf1ra/inpp5d/vegfc	14
BP	GO:0002244	hematopoietic progenitor cell differentiation	24/2169	163/20810	0.0519917991481151	0.316598106544388	0.280775079198387	csf3b/csf3r/cxcl8a/il6/rac2/tnfa/tph1a/cnr2/npas4l/nfkbiaa/hlx1/jag1a/dnmt3bb.1/f11r.1/irf4a/tnfrsf1b/pak1/csf1ra/ephx2/adtrp1/tgfb1b/cecr2/pdcd2/bloc1s2	24
BP	GO:0061515	myeloid cell development	15/2169	92/20810	0.0530226408648357	0.322275159159875	0.285809774178482	csf3b/spi1b/nfil3/src/slc7a7/irf8/melk/il34/nrros/tert/etv7/csf1ra/alas1/gata1a/tp53	15
BP	GO:0031345	negative regulation of cell projection organization	11/2169	62/20810	0.0540038006070411	0.326418536016681	0.289484328577485	si:ch211-129c21.1/sema4e/tncb/znf296/sema3bl/sema3gb/bcl11aa/sema4ab/rgma/dip2ba/slit2	11
BP	GO:0034612	response to tumor necrosis factor	11/2169	62/20810	0.0540038006070411	0.326418536016681	0.289484328577485	ccl34a.4/ccl34a.3/ccl38.1/ccl34b.8/ccl38a.4/ccl19a.1/ccl34b.9/nfkbiaa/traf3/ikbkb/cd40	11
BP	GO:0071356	cellular response to tumor necrosis factor	11/2169	62/20810	0.0540038006070411	0.326418536016681	0.289484328577485	ccl34a.4/ccl34a.3/ccl38.1/ccl34b.8/ccl38a.4/ccl19a.1/ccl34b.9/nfkbiaa/traf3/ikbkb/cd40	11
BP	GO:0006403	RNA localization	16/2169	100/20810	0.0541313919373164	0.326586073127352	0.2896329088897	ddx19a/nup214/nol6/nup50/slbp/znhit3/npm1a/nup188/thoc6/nup93/magoh/pom121/igf2bp3/eif5a2/ddx19b/alyref	16
BP	GO:0009225	nucleotide-sugar metabolic process	6/2169	27/20810	0.0556231335433203	0.333738801259922	0.295976306927759	gfpt2/uap1l1/gfpt1/pgm3/gmds/gmppb	6
BP	GO:0030307	positive regulation of cell growth	6/2169	27/20810	0.0556231335433203	0.333738801259922	0.295976306927759	nsmfb/dbnla/shtn1/slc44a4/dbn1/dbnlb	6
BP	GO:0051923	sulfation	6/2169	27/20810	0.0556231335433203	0.333738801259922	0.295976306927759	sult5a1/sult1st4/tpst2/sult2st1/sult2st3/tpst1l	6
BP	GO:0045787	positive regulation of cell cycle	10/2169	55/20810	0.0559013787801543	0.33479397181521	0.296912085096058	anxa1c/anxa1d/anxa1b/epgn/pbk/cdca5/e2f8/dyrk3/pmaip1/tp53	10
BP	GO:0030278	regulation of ossification	7/2169	34/20810	0.0578462633280538	0.34517752022397	0.306120736590066	fap/ptk2bb/enpp1/ptk2ba/cyp26b1/gba/lgmn	7
BP	GO:0048771	tissue remodeling	7/2169	34/20810	0.0578462633280538	0.34517752022397	0.306120736590066	src/runx1/rspo3/neu1/s1pr1/inpp5d/tbx5a	7
BP	GO:0043280	positive regulation of cysteine-type endopeptidase activity involved in apoptotic process	8/2169	41/20810	0.058182864609174	0.34592357685818	0.30678237703019	uacab/fas/pycard/casp10/esco2/casp22/pmaip1/tp53	8
BP	GO:0050731	positive regulation of peptidyl-tyrosine phosphorylation	8/2169	41/20810	0.058182864609174	0.34592357685818	0.30678237703019	hbegfb/clcf1/si:ch73-264p11.1/crlf1a/ptprc/epgn/cd40/igf2a	8
BP	GO:0002040	sprouting angiogenesis	23/2169	157/20810	0.0588620903671968	0.349326743195523	0.309800475616825	anxa1c/anxa1d/anxa1b/lgals2b/tinagl1/yjefn3/cxcr4a/bmpr2b/syk/fn1a/hlx1/slc2a1b/mt2/e2f8/gipc2/igf2a/cxxc5a/rspo3/rcan1a/nrp1b/s1pr1/iars1/vegfc	23
BP	GO:0001945	lymph vessel development	13/2169	78/20810	0.0591316803167578	0.350290932311229	0.310655566881518	hoxc9a/prox3/cxcr4a/bmpr2b/syk/rasgrp4/junba/mafba/e2f8/stab2/junbb/cad/vegfc	13
BP	GO:0045446	endothelial cell differentiation	11/2169	63/20810	0.0595302345332872	0.352014225902078	0.312183870066063	itga4/tjp3/cldn5a/ada2b/tjp2a/fbn2b/npas4l/fn1a/f11r.1/tjp1b/stab2	11
BP	GO:0010171	body morphogenesis	5/2169	21/20810	0.0604061728244597	0.355906639884654	0.315635858001681	grhl3/crispld2/cyp26b1/aldh1a2/edn1	5
BP	GO:0016075	rRNA catabolic process	5/2169	21/20810	0.0604061728244597	0.355906639884654	0.315635858001681	exosc2/exosc6/pelo/exosc9/dis3	5
BP	GO:0060041	retina development in camera-type eye	43/2169	325/20810	0.0608172205710282	0.357684013070615	0.31721212168342	sox9b/icn2/timp2b/cldn3c/tfap2a/wt1b/itga6b/marcksb/wwtr1/socs1a/nek2/id2a/dctn1a/atp6v1e1b/atp6v0ca/stat3/cyfip2/atp6ap1b/rp2/marcksl1a/exosc2/exoc5/slbp/ccna2/ipo13b/smarca4a/cdh6/csf1ra/gnl3/prmt6/smarca5/tyms/gmds/bcor/chaf1b/ctsd/atp6v0b/sptbn5/tbx5a/psmd2/plk1/cad/snx5	43
BP	GO:0030336	negative regulation of cell migration	10/2169	56/20810	0.0619729605035587	0.361451088481143	0.320552953087252	marveld3/ildr1b/ripor2/anos1a/rap2b/sulf1/lef1/inpp5d/arhgap4a/arhgap4b	10
BP	GO:0070374	positive regulation of ERK1 and ERK2 cascade	15/2169	94/20810	0.0619884195478132	0.361451088481143	0.320552953087252	cd44a/ccl34a.4/dicp2.2/ccl34a.3/ccl38.1/ccl34b.8/ccl38a.4/alkal2b/ccl19a.1/ccl34b.9/cd44b/adcyap1b/gpr183a/dicp3.3/pdgfab	15
BP	GO:0003157	endocardium development	4/2169	15/20810	0.0630052356068047	0.361451088481143	0.320552953087252	itga4/fbn2b/npas4l/fn1a	4
BP	GO:0006353	DNA-templated transcription termination	4/2169	15/20810	0.0630052356068047	0.361451088481143	0.320552953087252	cavin1a/polr1h/ttf1.1/scaf4a	4
BP	GO:0007035	vacuolar acidification	4/2169	15/20810	0.0630052356068047	0.361451088481143	0.320552953087252	tcirg1b/atp6v1ba/dmxl2/atp6v0a2b	4
BP	GO:0010043	response to zinc ion	4/2169	15/20810	0.0630052356068047	0.361451088481143	0.320552953087252	slc30a1a/slc39a10/mt2/slc39a3	4
BP	GO:0010165	response to X-ray	4/2169	15/20810	0.0630052356068047	0.361451088481143	0.320552953087252	anxa1c/anxa1d/anxa1b/tp53	4
BP	GO:0014812	muscle cell migration	4/2169	15/20810	0.0630052356068047	0.361451088481143	0.320552953087252	anxa1c/anxa1d/anxa1b/plat	4
BP	GO:0016074	sno(s)RNA metabolic process	4/2169	15/20810	0.0630052356068047	0.361451088481143	0.320552953087252	dkc1/exosc2/fbl/exosc6	4
BP	GO:0016102	diterpenoid biosynthetic process	4/2169	15/20810	0.0630052356068047	0.361451088481143	0.320552953087252	rdh10a/lef1/tle3a/rdh10b	4
BP	GO:0072678	T cell migration	4/2169	15/20810	0.0630052356068047	0.361451088481143	0.320552953087252	dock8/socs1a/ripor2/gpr183a	4
BP	GO:0090022	regulation of neutrophil chemotaxis	4/2169	15/20810	0.0630052356068047	0.361451088481143	0.320552953087252	rac2/lyn/ripor2/inpp5d	4
BP	GO:0090303	positive regulation of wound healing	4/2169	15/20810	0.0630052356068047	0.361451088481143	0.320552953087252	anxa1c/anxa1d/anxa1b/fga	4
BP	GO:0097178	ruffle assembly	4/2169	15/20810	0.0630052356068047	0.361451088481143	0.320552953087252	dbnla/eps8l1b/aif1l/dbnlb	4
BP	GO:0010950	positive regulation of endopeptidase activity	9/2169	49/20810	0.0640798495667853	0.365691288103644	0.324313374770816	uacab/fas/pycard/casp10/cyfip2/esco2/casp22/pmaip1/tp53	9
BP	GO:0010952	positive regulation of peptidase activity	9/2169	49/20810	0.0640798495667853	0.365691288103644	0.324313374770816	uacab/fas/pycard/casp10/cyfip2/esco2/casp22/pmaip1/tp53	9
BP	GO:0090068	positive regulation of cell cycle process	9/2169	49/20810	0.0640798495667853	0.365691288103644	0.324313374770816	anxa1c/anxa1d/anxa1b/epgn/pbk/cdca5/e2f8/dyrk3/pmaip1	9
BP	GO:0060419	heart growth	6/2169	28/20810	0.0648022078651254	0.369169372332683	0.327397914301156	nppb/myo5b/runx1/ruvbl2/smarca4a/nppa	6
BP	GO:0048762	mesenchymal cell differentiation	31/2169	225/20810	0.0651487614938815	0.370498174060856	0.328576362316968	tfap2c/si:ch211-129c21.1/sema4e/ovol1a/tncb/tfec/tfap2a/cxcr4a/dhrs9/kctd15a/erbb3b/rgs2/sema3bl/sema3gb/stat3/nusap1/tbx1/sema4ab/vwa1/prrx1a/pak1/edn1/smarca4a/coro1ca/dmxl2/paf1/rcc2/nrp1b/lef1/prdm1a/parp3	31
BP	GO:0045927	positive regulation of growth	7/2169	35/20810	0.0660786819827098	0.373190483736547	0.330964037564522	nsmfb/dbnla/shtn1/slc44a4/tncb/dbn1/dbnlb	7
BP	GO:0050852	T cell receptor signaling pathway	7/2169	35/20810	0.0660786819827098	0.373190483736547	0.330964037564522	zgc:172120/fybb/zgc:153911/themis2/cd276/itprid2/tec	7
BP	GO:0060349	bone morphogenesis	7/2169	35/20810	0.0660786819827098	0.373190483736547	0.330964037564522	mmp9/cyp26b1/edn1/mmp14b/atp2b1a/gja1b/prdm1a	7
BP	GO:0072528	pyrimidine-containing compound biosynthetic process	7/2169	35/20810	0.0660786819827098	0.373190483736547	0.330964037564522	dctd/tyms/uck2a/ctps1a/si:ch211-243j20.2/umps/cad	7
BP	GO:0048884	neuromast development	15/2169	95/20810	0.0668340326447788	0.376805666807632	0.334170163223894	cldnb/slc44a4/dkk1a/dkk1b/ildr1b/anos1a/stat3/mcoln1a/pho/edn1/sulf1/rspo3/lef1/atp2b1a/rgs18	15
BP	GO:0002443	leukocyte mediated immunity	16/2169	103/20810	0.0674917670831648	0.379858998901805	0.336878011258482	saa/trpm4b.2/rac2/c7b/si:ch73-264p11.1/il21r.1/syk/csf2rb/il4r.1/cd40/c1qb/c1qc/zgc:123107/fes/trpm4a/c1qa	16
BP	GO:0019932	second-messenger-mediated signaling	17/2169	111/20810	0.0678471800217517	0.381203227957264	0.338070141001855	ccr12b.1/cxcr4a/ccr12a/p2ry11/cxcr3.2/nfatc4/cxcr3.3/ccr2/ackr4a/cxcr3.1/cmklr1/selenon/cap1/rcan1a/ccr9a/desma/nppa	17
BP	GO:0062197	cellular response to chemical stress	10/2169	57/20810	0.0684546225673857	0.383956459340225	0.340511844674817	anxa1c/anxa1d/anxa1b/si:ch211-284e13.12/prdx1/slc12a6/gsr/si:cabz01102082.1/keap1b/slc25a24	10
BP	GO:0007596	blood coagulation	13/2169	80/20810	0.069809212309352	0.390883774403392	0.346655335097809	itgb3a/f2rl1.2/lrrc32/p2ry12/itgb3b/fermt3b/f13a1a.1/im:7154036/fga/f13a1b/syk/fn1a/dcbld2	13
BP	GO:0071692	protein localization to extracellular region	14/2169	88/20810	0.0710925003619174	0.397388848176872	0.35242436076848	anxa1c/rab3aa/anxa1d/anxa1b/vip/marcksb/nrros/stxbp5b/ano1a/rab44/arfip1/rhbdf1a/zgc:112148/rab8b	14
BP	GO:0001946	lymphangiogenesis	9/2169	50/20810	0.071247463225007	0.397471395189609	0.352497567599347	hoxc9a/prox3/cxcr4a/syk/mafba/e2f8/stab2/cad/vegfc	9
BP	GO:0006892	post-Golgi vesicle-mediated transport	11/2169	65/20810	0.0716663146838755	0.397471395189609	0.352497567599347	ap1m2/golph3l/exoc8/rp2/ap1ar/ap1g2/exoc5/phaf1/sort1a/rabif/gopc	11
BP	GO:0010669	epithelial structure maintenance	5/2169	22/20810	0.0717302305395788	0.397471395189609	0.352497567599347	dot1l/tnfa/tert/sulf1/tp53	5
BP	GO:0030574	collagen catabolic process	5/2169	22/20810	0.0717302305395788	0.397471395189609	0.352497567599347	mmp13a/mmp13b/mmp9/mmp11b/mmp14b	5
BP	GO:0014032	neural crest cell development	25/2169	177/20810	0.0718365732590394	0.397471395189609	0.352497567599347	tfap2c/si:ch211-129c21.1/sema4e/ovol1a/tncb/tfap2a/cxcr4a/dhrs9/erbb3b/rgs2/sema3bl/sema3gb/nusap1/tbx1/sema4ab/vwa1/pak1/smarca4a/coro1ca/dmxl2/paf1/rcc2/nrp1b/lef1/prdm1a	25
BP	GO:0048864	stem cell development	25/2169	177/20810	0.0718365732590394	0.397471395189609	0.352497567599347	tfap2c/si:ch211-129c21.1/sema4e/ovol1a/tncb/tfap2a/cxcr4a/dhrs9/erbb3b/rgs2/sema3bl/sema3gb/nusap1/tbx1/sema4ab/vwa1/pak1/smarca4a/coro1ca/dmxl2/paf1/rcc2/nrp1b/lef1/prdm1a	25
BP	GO:0006661	phosphatidylinositol biosynthetic process	17/2169	112/20810	0.0725731562545897	0.400868616473832	0.355510393814713	pgap3/socs3b/socs5a/cish/socs1a/socs1b/pik3cd/pi4kaa/itpka/socs7/bpnt2/pigm/pgap2/gpaa1/bpnt1/pigw/vac14	17
BP	GO:0032465	regulation of cytokinesis	8/2169	43/20810	0.0735563382868396	0.402208952486006	0.356699071012054	rab25a/si:rp71-68n21.9/ikbkb/incenp/rab11fip4b/e2f8/prc1b/plk1	8
BP	GO:0043277	apoptotic cell clearance	8/2169	43/20810	0.0735563382868396	0.402208952486006	0.356699071012054	anxa1c/adgrb1b/anxa1d/anxa1b/xkr9/rac2/havcr1/rhogb	8
BP	GO:0001525	angiogenesis	52/2169	408/20810	0.0738872626023435	0.402208952486006	0.356699071012054	anxa1c/ptk2bb/adgrb1b/anxa1d/anxa1b/lgals2b/tinagl1/yjefn3/cxcl8a/serpine1/cxcr4a/myh9a/hpse/bmpr2b/alox5ap/ptk2ba/syk/mtbl/ism1/fn1a/kif11/hlx1/ctsz/angptl4/cd40/nfkb2/slc2a1b/cxcr3.1/birc5a/robo4/dcbld2/mt2/e2f8/gipc2/pdgfab/lpar2a/igf2a/cxxc5a/rspo3/rcan1a/fbxw7/nrp1b/s1pr1/utp15/dyrk1aa/ppp4ca/iars1/itgav/ppih/tmem184a/vegfc/tp53	52
BP	GO:0042886	amide transport	12/2169	73/20810	0.0739796532411553	0.402208952486006	0.356699071012054	anxa1c/slc5a6a/anxa1d/anxa1b/vip/ano1a/slc15a2/cert1b/slc5a6b/slc14a2/slc15a4/slc25a32a	12
BP	GO:0009648	photoperiodism	6/2169	29/20810	0.0748136834613465	0.402208952486006	0.356699071012054	arntl1b/arntl2/arntl1a/cry4/cry3b/fbxl3a	6
BP	GO:0016180	snRNA processing	6/2169	29/20810	0.0748136834613465	0.402208952486006	0.356699071012054	ints6l/exosc2/exosc6/ints5/exosc9/ints10	6
BP	GO:0030866	cortical actin cytoskeleton organization	6/2169	29/20810	0.0748136834613465	0.402208952486006	0.356699071012054	rab25a/rtkna/fmnl1a/anln/nckap1l/fmnl2a	6
BP	GO:0050728	negative regulation of inflammatory response	6/2169	29/20810	0.0748136834613465	0.402208952486006	0.356699071012054	il13/metrnlb/grna/tnfaip6/metrnla/fem1a	6
BP	GO:0006220	pyrimidine nucleotide metabolic process	7/2169	36/20810	0.0749803796376646	0.402208952486006	0.356699071012054	dctd/tyms/uck2a/ctps1a/si:ch211-243j20.2/umps/cad	7
BP	GO:0070098	chemokine-mediated signaling pathway	10/2169	58/20810	0.0753508558345074	0.402208952486006	0.356699071012054	ccl34a.4/ccl34a.3/ccl38.1/ccl34b.8/ccl38a.4/cxcl11.6/cxcl18b/ccl19a.1/cxcr3.2/ccl34b.9	10
BP	GO:0043410	positive regulation of MAPK cascade	24/2169	170/20810	0.0768157007141449	0.402208952486006	0.356699071012054	cd44a/il11a/il11b/ccl34a.4/dicp2.2/ccl34a.3/wnt7aa/ccl38.1/ccl34b.8/ccl38a.4/alkal2b/ccl19a.1/pik3r5/ccl34b.9/cd44b/fgfr1a/traf3/adcyap1b/gpr183a/dicp3.3/smarca4a/pdgfab/igf2a/lamtor1	24
BP	GO:0002444	myeloid leukocyte mediated immunity	4/2169	16/20810	0.077330141431692	0.402208952486006	0.356699071012054	saa/rac2/syk/fes	4
BP	GO:0002706	regulation of lymphocyte mediated immunity	4/2169	16/20810	0.077330141431692	0.402208952486006	0.356699071012054	trpm4b.2/si:ch73-264p11.1/cd40/trpm4a	4
BP	GO:0006308	DNA catabolic process	4/2169	16/20810	0.077330141431692	0.402208952486006	0.356699071012054	plex9.1/dnase1l4.1/dnase2/endog	4
BP	GO:0031529	ruffle organization	4/2169	16/20810	0.077330141431692	0.402208952486006	0.356699071012054	dbnla/eps8l1b/aif1l/dbnlb	4
BP	GO:0034614	cellular response to reactive oxygen species	4/2169	16/20810	0.077330141431692	0.402208952486006	0.356699071012054	anxa1c/anxa1d/anxa1b/prdx1	4
BP	GO:0042542	response to hydrogen peroxide	4/2169	16/20810	0.077330141431692	0.402208952486006	0.356699071012054	anxa1c/anxa1d/anxa1b/gpx1b	4
BP	GO:0051452	intracellular pH reduction	4/2169	16/20810	0.077330141431692	0.402208952486006	0.356699071012054	tcirg1b/atp6v1ba/dmxl2/atp6v0a2b	4
BP	GO:0071025	RNA surveillance	4/2169	16/20810	0.077330141431692	0.402208952486006	0.356699071012054	exosc2/exosc6/pelo/exosc9	4
BP	GO:0048881	mechanosensory lateral line system development	16/2169	105/20810	0.0775329685049016	0.402208952486006	0.356699071012054	epcam/shtn1/cd9b/dkk1b/ildr1b/erbb3b/src/fgfr1a/anos1a/stat3/f11r.1/edn1/rspo3/lef1/atp2b1a/ctnnd1	16
BP	GO:0002753	cytoplasmic pattern recognition receptor signaling pathway	3/2169	10/20810	0.0776127978650366	0.402208952486006	0.356699071012054	sting1/slc15a2/si:dkey-237i9.1	3
BP	GO:0006670	sphingosine metabolic process	3/2169	10/20810	0.0776127978650366	0.402208952486006	0.356699071012054	sptlc3/sgpp1b/sptlc2a	3
BP	GO:0006782	protoporphyrinogen IX biosynthetic process	3/2169	10/20810	0.0776127978650366	0.402208952486006	0.356699071012054	urod/alas1/cpox	3
BP	GO:0009113	purine nucleobase biosynthetic process	3/2169	10/20810	0.0776127978650366	0.402208952486006	0.356699071012054	gart/aprt/shmt1	3
BP	GO:0010737	protein kinase A signaling	3/2169	10/20810	0.0776127978650366	0.402208952486006	0.356699071012054	adgrv1/prkacba/prkacab	3
BP	GO:0034334	adherens junction maintenance	3/2169	10/20810	0.0776127978650366	0.402208952486006	0.356699071012054	cdh1/inavab/yes1	3
BP	GO:0034475	U4 snRNA 3'-end processing	3/2169	10/20810	0.0776127978650366	0.402208952486006	0.356699071012054	exosc2/exosc6/exosc9	3
BP	GO:0042092	type 2 immune response	3/2169	10/20810	0.0776127978650366	0.402208952486006	0.356699071012054	anxa1c/anxa1d/anxa1b	3
BP	GO:0042989	sequestering of actin monomers	3/2169	10/20810	0.0776127978650366	0.402208952486006	0.356699071012054	tmsb1/twf1a/tmsb2	3
BP	GO:0043267	negative regulation of potassium ion transport	3/2169	10/20810	0.0776127978650366	0.402208952486006	0.356699071012054	vip/kcnab1b/kcne4	3
BP	GO:0045217	cell-cell junction maintenance	3/2169	10/20810	0.0776127978650366	0.402208952486006	0.356699071012054	cdh1/inavab/yes1	3
BP	GO:0045576	mast cell activation	3/2169	10/20810	0.0776127978650366	0.402208952486006	0.356699071012054	ndrg1a/syk/fes	3
BP	GO:0045923	positive regulation of fatty acid metabolic process	3/2169	10/20810	0.0776127978650366	0.402208952486006	0.356699071012054	anxa1c/anxa1d/anxa1b	3
BP	GO:0046501	protoporphyrinogen IX metabolic process	3/2169	10/20810	0.0776127978650366	0.402208952486006	0.356699071012054	urod/alas1/cpox	3
BP	GO:0051238	sequestering of metal ion	3/2169	10/20810	0.0776127978650366	0.402208952486006	0.356699071012054	fthl28/fthl27/fthl31	3
BP	GO:0070265	necrotic cell death	3/2169	10/20810	0.0776127978650366	0.402208952486006	0.356699071012054	itpk1a/gsdmea/fas	3
BP	GO:0071379	cellular response to prostaglandin stimulus	3/2169	10/20810	0.0776127978650366	0.402208952486006	0.356699071012054	ptger2b/ptger2a/keap1b	3
BP	GO:0071699	olfactory placode morphogenesis	3/2169	10/20810	0.0776127978650366	0.402208952486006	0.356699071012054	dlx3b/dlx4b/fgfr1a	3
BP	GO:0150105	protein localization to cell-cell junction	3/2169	10/20810	0.0776127978650366	0.402208952486006	0.356699071012054	tjp3/tjp2a/tjp1b	3
BP	GO:0060560	developmental growth involved in morphogenesis	31/2169	229/20810	0.0783032852774885	0.405145162749031	0.359303049532779	nsmfb/arl3l2/dbnla/si:ch211-129c21.1/shtn1/sema4e/tncb/dbn1/mapk8ip3/myo10l3/cbsb/grna/myo5b/pik3cd/sema3bl/stim1a/sema3gb/stat3/fus/sema4ab/ap1g2/llph/robo3/swap70b/dip2ba/dbnlb/slit2/itgav/mapk14a/hnrnpr/casp3a	31
BP	GO:0035265	organ growth	9/2169	51/20810	0.0788925232100357	0.407549053549474	0.36143494045672	mmp9/nppb/myo5b/runx1/ruvbl2/smarca4a/utp25/gja1b/nppa	9
BP	GO:0001501	skeletal system development	57/2169	454/20810	0.0796020614485702	0.410565837439786	0.364110375711126	vgll4l/sox9b/irf6/dlx3b/si:ch211-129c21.1/fgfr1b/grhl3/foxl1/hoxc3a/mmp9/spp1/crispld2/sema4e/dlx4b/caspa/tinagl1/hoxc9a/nog2/tfap2a/cxcr4a/dhrs9/runx3/marcksb/wwtr1/src/macc1/nkx3-2/cyp26b1/runx1/fn1a/fgfr1a/stat3/pkdcca/aldh1a2/marcksl1a/plod2/gfpt1/tbx1/vwa1/pak1/edn1/smarca4a/sulf1/csf1ra/bmp1a/mmp14b/furinb/loxa/atp2b1a/vcanb/gja1b/prdm1a/acsl4b/ewsr1a/nolc1/acana/nsd2	57
BP	GO:0001558	regulation of cell growth	19/2169	130/20810	0.0815943443040485	0.41951809099723	0.372049683147391	nsmfb/arl3l2/dbnla/si:ch211-129c21.1/shtn1/slc44a4/sema4e/tncb/dbn1/pik3cd/sema3bl/sema3gb/sema4ab/dip2ba/dbnlb/slit2/ewsr1a/mapk14a/casp3a	19
BP	GO:0046467	membrane lipid biosynthetic process	19/2169	130/20810	0.0815943443040485	0.41951809099723	0.372049683147391	cers3b/degs2/elovl7a/elovl6l/pgap3/sptlc3/elovl5/ugcg/cers2b/elovl1b/cers5/pigm/b4galt6/pgap2/gpaa1/elovl6/sptlc2a/pigw/sptssa	19
BP	GO:0042255	ribosome assembly	8/2169	44/20810	0.0820801495983771	0.421353358220869	0.373677290165296	mpv17l2/abt1/pwp2h/nip7/nle1/ppan/mrto4/bxdc2	8
BP	GO:0030148	sphingolipid biosynthetic process	14/2169	90/20810	0.0824808961944067	0.422746913096724	0.37491316452003	cers3b/degs2/elovl7a/elovl6l/sptlc3/elovl5/ugcg/cers2b/elovl1b/cers5/b4galt6/elovl6/sptlc2a/sptssa	14
BP	GO:0006979	response to oxidative stress	15/2169	98/20810	0.0828613166222228	0.423576647151151	0.37564901429307	anxa1c/apodb/anxa1d/anxa1b/si:ch211-284e13.12/trpm2/prdx1/mpx/gpx1b/ptgs2a/hmox1a/gsr/ptgs2b/keap1b/slc25a24	15
BP	GO:0051261	protein depolymerization	16/2169	106/20810	0.0829018514301947	0.423576647151151	0.37564901429307	gsnb/cfl1l/sh3gl1a/avil/scinlb/capgb/camsap1a/tmod2/map1aa/twf1a/sh3gl3a/mical3b/gak/si:ch211-266i6.3/sptbn5/cfl1	16
BP	GO:0030512	negative regulation of transforming growth factor beta receptor signaling pathway	5/2169	23/20810	0.0841299684212099	0.427181671952417	0.378846131089299	skila/pmepa1/nrros/wfikkn2a/bambib	5
BP	GO:0042761	very long-chain fatty acid biosynthetic process	5/2169	23/20810	0.0841299684212099	0.427181671952417	0.378846131089299	elovl7a/elovl6l/elovl5/elovl1b/elovl6	5
BP	GO:0055017	cardiac muscle tissue growth	5/2169	23/20810	0.0841299684212099	0.427181671952417	0.378846131089299	nppb/myo5b/runx1/smarca4a/nppa	5
BP	GO:0072089	stem cell proliferation	5/2169	23/20810	0.0841299684212099	0.427181671952417	0.378846131089299	csf3b/tfec/yjefn3/ism1/tp53	5
BP	GO:0097581	lamellipodium organization	6/2169	30/20810	0.0856517405143894	0.434234405398532	0.385100848824387	ablim1a/myo9b/arhgef7a/twf1a/robo4/mmp14b	6
BP	GO:0000082	G1/S transition of mitotic cell cycle	9/2169	52/20810	0.087016445928609	0.439789456238874	0.390027346511539	anxa1c/gpr132b/anxa1d/anxa1b/cxcr4a/pla2g4aa/cdk17/cdk2ap2/cdk16	9
BP	GO:1901532	regulation of hematopoietic progenitor cell differentiation	9/2169	52/20810	0.087016445928609	0.439789456238874	0.390027346511539	csf3r/tnfa/tph1a/nfkbiaa/jag1a/dnmt3bb.1/f11r.1/tnfrsf1b/bloc1s2	9
BP	GO:0000041	transition metal ion transport	13/2169	83/20810	0.0880566541137957	0.444359967518691	0.394080705138901	flvcr1/steap4/fthl28/flvcr2b/slc30a1a/fthl27/fthl31/slc39a10/slc39a1/slc30a6/slc39a3/slc30a7/steap3	13
BP	GO:0016049	cell growth	27/2169	198/20810	0.0888119383214694	0.447480798630516	0.396848414687614	nsmfb/arl3l2/dbnla/si:ch211-129c21.1/shtn1/slc44a4/sema4e/tncb/dbn1/mapk8ip3/myo10l3/grna/pik3cd/sema3bl/stim1a/sema3gb/fus/sema4ab/llph/robo3/dip2ba/dbnlb/slit2/ewsr1a/mapk14a/hnrnpr/casp3a	27
BP	GO:0015718	monocarboxylic acid transport	10/2169	60/20810	0.0903966811562219	0.454295236650341	0.402891800087458	anxa1c/slc5a6a/anxa1d/anxa1b/slc16a9a/slc16a9b/slc16a6b/slc5a6b/slco3a1a/slc16a3b	10
BP	GO:0048638	regulation of developmental growth	20/2169	140/20810	0.090544325996223	0.454295236650341	0.402891800087458	nsmfb/arl3l2/dbnla/si:ch211-129c21.1/shtn1/sema4e/tncb/dbn1/runx1/pik3cd/sema3bl/sema3gb/sema4ab/ruvbl2/dip2ba/dbnlb/slit2/ewsr1a/mapk14a/casp3a	20
BP	GO:0006399	tRNA metabolic process	26/2169	190/20810	0.0905811909162148	0.454295236650341	0.402891800087458	si:ch211-256m1.8/ctu1/wars1/qtrt2/exosc2/elp2/trmt6/lcmt2/wdr6/mars1/alkbh8/yars1/tsen54/tsen15/cars1/trub1/exosc9/ssb/qtrt1/iars1/pus1/vars1/thumpd1/sepsecs/pus7/nat10	26
BP	GO:0044770	cell cycle phase transition	28/2169	207/20810	0.0911111265757731	0.455808668005699	0.404233986916369	anxa1c/gpr132b/ccnb2/anxa1d/anxa1b/foxm1/dot1l/mad2l1bp/cxcr4a/eme1/pla2g4aa/id2a/ccnb3/pbk/cdk17/cdca5/cdk1/ccnb1/ccna2/cdk2ap2/gnl3/dyrk3/cdk16/cdt1/fbxl3a/swap70b/chek2/tp53	28
BP	GO:0008038	neuron recognition	8/2169	45/20810	0.0911617336011399	0.455808668005699	0.404233986916369	tncb/si:dkeyp-97a10.3/cntn3a.1/erbb3b/anos1a/robo4/robo3/slit2	8
BP	GO:0001959	regulation of cytokine-mediated signaling pathway	4/2169	17/20810	0.0931251515669721	0.459998860459213	0.40795005973447	socs1a/socs1b/samhd1/parp9	4
BP	GO:0006490	oligosaccharide-lipid intermediate biosynthetic process	4/2169	17/20810	0.0931251515669721	0.459998860459213	0.40795005973447	alg6/alg2/rft1/alg11	4
BP	GO:0009070	serine family amino acid biosynthetic process	4/2169	17/20810	0.0931251515669721	0.459998860459213	0.40795005973447	phgdh/cbsb/cbsa/shmt1	4
BP	GO:0018216	peptidyl-arginine methylation	4/2169	17/20810	0.0931251515669721	0.459998860459213	0.40795005973447	prmt7/prmt6/prmt5/prmt3	4
BP	GO:0042130	negative regulation of T cell proliferation	4/2169	17/20810	0.0931251515669721	0.459998860459213	0.40795005973447	lgals9l1/si:ch211-241b2.5/si:dkey-15j16.6/si:dkey-15j16.3	4
BP	GO:0042159	lipoprotein catabolic process	4/2169	17/20810	0.0931251515669721	0.459998860459213	0.40795005973447	apoeb/notum1b/abhd17aa/lypla2	4
BP	GO:0045661	regulation of myoblast differentiation	4/2169	17/20810	0.0931251515669721	0.459998860459213	0.40795005973447	myog/ripor2/flot2a/mapk14a	4
BP	GO:0060759	regulation of response to cytokine stimulus	4/2169	17/20810	0.0931251515669721	0.459998860459213	0.40795005973447	socs1a/socs1b/samhd1/parp9	4
BP	GO:0002064	epithelial cell development	17/2169	116/20810	0.093639926512473	0.461843981441609	0.409586405559837	gcga/tjp3/kdf1a/cldn5a/myh9a/srebf1/marcksb/wwtr1/tjp2a/fbn2b/npas4l/anln/fn1a/inf2/aldh1a2/f11r.1/tjp1b	17
BP	GO:0009116	nucleoside metabolic process	9/2169	53/20810	0.0956184013252591	0.470183717794883	0.416982502019927	cdaa/ada2b/nt5c1ab/pgm2/pnp5a/aprt/pnp5b/si:ch211-243j20.2/umps	9
BP	GO:0009124	nucleoside monophosphate biosynthetic process	9/2169	53/20810	0.0956184013252591	0.470183717794883	0.416982502019927	gart/impdh1b/aprt/dctd/tyms/uck2a/si:ch211-243j20.2/umps/cad	9
BP	GO:0000302	response to reactive oxygen species	6/2169	31/20810	0.0973036428140909	0.471312011291532	0.417983129279952	anxa1c/apodb/anxa1d/anxa1b/prdx1/gpx1b	6
BP	GO:0014029	neural crest formation	5/2169	24/20810	0.0975775617477605	0.471312011291532	0.417983129279952	tfap2c/tfec/tfap2a/rgs2/parp3	5
BP	GO:0021593	rhombomere morphogenesis	5/2169	24/20810	0.0975775617477605	0.471312011291532	0.417983129279952	cyp26a1/cyp26c1/cyp26b1/mafba/rfng	5
BP	GO:0030050	vesicle transport along actin filament	5/2169	24/20810	0.0975775617477605	0.471312011291532	0.417983129279952	myo1g/myo1eb/myo1f/myo5b/myo1hb	5
BP	GO:0060996	dendritic spine development	5/2169	24/20810	0.0975775617477605	0.471312011291532	0.417983129279952	dbnla/dbn1/srcin1a/llph/dbnlb	5
BP	GO:0099515	actin filament-based transport	5/2169	24/20810	0.0975775617477605	0.471312011291532	0.417983129279952	myo1g/myo1eb/myo1f/myo5b/myo1hb	5
BP	GO:0000022	mitotic spindle elongation	3/2169	11/20810	0.0987304977781956	0.471312011291532	0.417983129279952	zgc:86764/prc1b/ewsr1a	3
BP	GO:0002755	MyD88-dependent toll-like receptor signaling pathway	3/2169	11/20810	0.0987304977781956	0.471312011291532	0.417983129279952	tlr5b/irak3/tlr1	3
BP	GO:0006379	mRNA cleavage	3/2169	11/20810	0.0987304977781956	0.471312011291532	0.417983129279952	fip1l1a/polr1h/cpsf2	3
BP	GO:0015816	glycine transport	3/2169	11/20810	0.0987304977781956	0.471312011291532	0.417983129279952	slc38a5a/slc36a1/slc6a9	3
BP	GO:0034121	regulation of toll-like receptor signaling pathway	3/2169	11/20810	0.0987304977781956	0.471312011291532	0.417983129279952	si:dkey-237j10.2/unc93b1/irak3	3
BP	GO:0045911	positive regulation of DNA recombination	3/2169	11/20810	0.0987304977781956	0.471312011291532	0.417983129279952	actr2b/cd40/actr2a	3
BP	GO:0048669	collateral sprouting in absence of injury	3/2169	11/20810	0.0987304977781956	0.471312011291532	0.417983129279952	pik3cd/mapk14a/casp3a	3
BP	GO:0048696	regulation of collateral sprouting in absence of injury	3/2169	11/20810	0.0987304977781956	0.471312011291532	0.417983129279952	pik3cd/mapk14a/casp3a	3
BP	GO:0051256	mitotic spindle midzone assembly	3/2169	11/20810	0.0987304977781956	0.471312011291532	0.417983129279952	zgc:86764/prc1b/ewsr1a	3
BP	GO:0060561	apoptotic process involved in morphogenesis	3/2169	11/20810	0.0987304977781956	0.471312011291532	0.417983129279952	angptl4/perp/tp53	3
BP	GO:0090398	cellular senescence	3/2169	11/20810	0.0987304977781956	0.471312011291532	0.417983129279952	tert/lmna/tp53	3
BP	GO:1900746	regulation of vascular endothelial growth factor signaling pathway	3/2169	11/20810	0.0987304977781956	0.471312011291532	0.417983129279952	cd63/cad/vegfc	3
BP	GO:1902547	regulation of cellular response to vascular endothelial growth factor stimulus	3/2169	11/20810	0.0987304977781956	0.471312011291532	0.417983129279952	cd63/cad/vegfc	3
BP	GO:1902808	positive regulation of cell cycle G1/S phase transition	3/2169	11/20810	0.0987304977781956	0.471312011291532	0.417983129279952	anxa1c/anxa1d/anxa1b	3
BP	GO:2000736	regulation of stem cell differentiation	8/2169	46/20810	0.10079702640841	0.480475621509478	0.426109878402901	tnfa/tph1a/npas4l/jag1a/dnmt3bb.1/f11r.1/tnfrsf1b/bloc1s2	8
BP	GO:0048915	posterior lateral line system development	15/2169	101/20810	0.101167364989759	0.481538986195797	0.427052923537557	epcam/shtn1/cd9b/dkk1b/ildr1b/erbb3b/src/fgfr1a/anos1a/stat3/f11r.1/rspo3/lef1/atp2b1a/ctnnd1	15
BP	GO:0090630	activation of GTPase activity	12/2169	77/20810	0.10135836595721	0.481746884709414	0.427237298366147	arhgap22/arhgef16/gmip/arhgap45b/rap1gap2a/rap1gapb/evi5a/tbc1d4/si:dkey-238d18.4/rangap1b/tiam1a/agap2	12
BP	GO:0006885	regulation of pH	9/2169	54/20810	0.104695328433233	0.494730814995191	0.438752098925399	ca2/slc4a2b/tcirg1b/si:dkey-237j10.2/atp6ap1b/atp6v1ba/dmxl2/slc9a7/atp6v0a2b	9
BP	GO:0036303	lymph vessel morphogenesis	9/2169	54/20810	0.104695328433233	0.494730814995191	0.438752098925399	hoxc9a/prox3/cxcr4a/syk/mafba/e2f8/stab2/cad/vegfc	9
BP	GO:0044843	cell cycle G1/S phase transition	9/2169	54/20810	0.104695328433233	0.494730814995191	0.438752098925399	anxa1c/gpr132b/anxa1d/anxa1b/cxcr4a/pla2g4aa/cdk17/cdk2ap2/cdk16	9
BP	GO:0097035	regulation of membrane lipid distribution	9/2169	54/20810	0.104695328433233	0.494730814995191	0.438752098925399	ano9b/tlcd1/atp10b/atp8a1/tmem30b/xkr9/atp8b5a/atp11c/rft1	9
BP	GO:0051130	positive regulation of cellular component organization	37/2169	288/20810	0.106279573523303	0.501492359915155	0.444748576071544	nsmfb/dbnla/anxa1c/shtn1/clcf1/myog/anxa1d/anxa1b/tncb/plxnb2a.2/eps8l1b/dbn1/selenow2b/plxnb2a.3/vaspa/limk1a/plxnc1/pfn1/ripor2/runx1/epgn/dock11/vaspb/wasb/plxna2/tesk1a/wasa/twf1a/il6st/cdc42ep1a/si:ch211-204c21.1/nrp1b/pmaip1/dbnlb/mapk14a/tiam1a/eif5a2	37
BP	GO:0030865	cortical cytoskeleton organization	10/2169	62/20810	0.107112856235458	0.504696022896178	0.447589745076121	rab25a/rtkna/rac2/fmnl1a/rhogb/anln/nckap1l/fmnl2a/rhof/rhoca	10
BP	GO:0050878	regulation of body fluid levels	15/2169	102/20810	0.107779915449556	0.506379775172481	0.449082981039815	itgb3a/f2rl1.2/f5/lrrc32/p2ry12/itgb3b/fermt3b/f13a1a.1/im:7154036/fga/f13a1b/syk/fn1a/vamp8/dcbld2	15
BP	GO:0051235	maintenance of location	15/2169	102/20810	0.107779915449556	0.506379775172481	0.449082981039815	plin2/slc8b1/tmsb1/fthl28/nfkbiaa/nrros/letm1/fthl27/ldah/fthl31/twf1a/tmsb2/selenon/rer1/gopc	15
BP	GO:0015748	organophosphate ester transport	14/2169	94/20810	0.108569264520779	0.509356520778979	0.451722908336098	ano9b/atp10b/slc44a4/atp8a1/tmem30b/xkr9/pitpnaa/pitpnb/atp8b5a/atp11c/prelid3a/slc25a36b/pitpnc1b/slc25a24	14
BP	GO:0009306	protein secretion	13/2169	86/20810	0.10902295083666	0.509472423349762	0.451825696548718	anxa1c/rab3aa/anxa1d/anxa1b/vip/marcksb/stxbp5b/ano1a/rab44/arfip1/rhbdf1a/zgc:112148/rab8b	13
BP	GO:0035592	establishment of protein localization to extracellular region	13/2169	86/20810	0.10902295083666	0.509472423349762	0.451825696548718	anxa1c/rab3aa/anxa1d/anxa1b/vip/marcksb/stxbp5b/ano1a/rab44/arfip1/rhbdf1a/zgc:112148/rab8b	13
BP	GO:0000819	sister chromatid segregation	18/2169	127/20810	0.110079751667636	0.509472423349762	0.451825696548718	cdca8/ncaph/smc4/kif11/top2a/esco2/incenp/cdca5/nusap1/smc2/zgc:86764/ncapd2/ncapg2/ccnb1/mis12/prc1b/ncapg/ewsr1a	18
BP	GO:0002833	positive regulation of response to biotic stimulus	4/2169	18/20810	0.110307790743618	0.509472423349762	0.451825696548718	si:ch73-264p11.1/sting1/tirap/parp9	4
BP	GO:0003406	retinal pigment epithelium development	4/2169	18/20810	0.110307790743618	0.509472423349762	0.451825696548718	wwtr1/atp6ap1b/smarca4a/ctsd	4
BP	GO:0006677	glycosylceramide metabolic process	4/2169	18/20810	0.110307790743618	0.509472423349762	0.451825696548718	ugcg/naga/gba/galca	4
BP	GO:0014013	regulation of gliogenesis	4/2169	18/20810	0.110307790743618	0.509472423349762	0.451825696548718	mmp9/grna/stat3/swap70b	4
BP	GO:0033344	cholesterol efflux	4/2169	18/20810	0.110307790743618	0.509472423349762	0.451825696548718	apoeb/yjefn3/npc2.2/soat1	4
BP	GO:0034103	regulation of tissue remodeling	4/2169	18/20810	0.110307790743618	0.509472423349762	0.451825696548718	runx1/neu1/s1pr1/inpp5d	4
BP	GO:0045089	positive regulation of innate immune response	4/2169	18/20810	0.110307790743618	0.509472423349762	0.451825696548718	si:ch73-264p11.1/sting1/tirap/parp9	4
BP	GO:0061026	cardiac muscle tissue regeneration	4/2169	18/20810	0.110307790743618	0.509472423349762	0.451825696548718	hmmr/runx1/stat3/tbx5a	4
BP	GO:0007059	chromosome segregation	29/2169	220/20810	0.110622216683459	0.510204017707912	0.452474511117108	ska1/eme1/si:dkey-25o16.4/cdca8/ncaph/spice1/nek2/smc4/kif11/top2a/espl1/esco2/incenp/cdca5/nusap1/smc2/kif4/zgc:86764/ncapd2/ncapg2/sycp1/ccnb1/abraxas2/mis12/prc1b/ncapg/zgc:85936/ewsr1a/abraxas1	29
BP	GO:0042113	B cell activation	8/2169	47/20810	0.110978956420794	0.510241430209517	0.452507690399877	cd79b/skap2/syk/runx1/si:ch211-243a20.4/cd40/ikzf1/inpp5d	8
BP	GO:0040008	regulation of growth	27/2169	203/20810	0.111140343017674	0.510241430209517	0.452507690399877	nsmfb/arl3l2/dbnla/si:ch211-129c21.1/shtn1/slc44a4/sema4e/tncb/dbn1/socs3b/socs5a/cish/runx1/socs1b/pik3cd/sema3bl/sema3gb/socs7/sema4ab/tgfbr2a/ruvbl2/dip2ba/dbnlb/slit2/ewsr1a/mapk14a/casp3a	27
BP	GO:0000910	cytokinesis	17/2169	119/20810	0.111745963915329	0.510241430209517	0.452507690399877	rab25a/rtkna/zgc:162239/si:rp71-68n21.9/septin5a/anln/ikbkb/septin9b/snx18b/incenp/nusap1/rab11fip4b/e2f8/prc1b/kif20a/pdcd6ip/plk1	17
BP	GO:0006026	aminoglycan catabolic process	5/2169	25/20810	0.112034662657625	0.510241430209517	0.452507690399877	pglyrp6/pglyrp5/lygl1/chia.6/ctbs	5
BP	GO:0006144	purine nucleobase metabolic process	5/2169	25/20810	0.112034662657625	0.510241430209517	0.452507690399877	gda/gart/aprt/shmt1/gmpr2	5
BP	GO:0034472	snRNA 3'-end processing	5/2169	25/20810	0.112034662657625	0.510241430209517	0.452507690399877	ints6l/exosc2/exosc6/ints5/exosc9	5
BP	GO:0043049	otic placode formation	5/2169	25/20810	0.112034662657625	0.510241430209517	0.452507690399877	sox9b/tfap2c/dlx3b/dlx4b/tfap2a	5
BP	GO:0045454	cell redox homeostasis	5/2169	25/20810	0.112034662657625	0.510241430209517	0.452507690399877	prdx1/txn/gsr/selenot2/prdx6	5
BP	GO:0050853	B cell receptor signaling pathway	5/2169	25/20810	0.112034662657625	0.510241430209517	0.452507690399877	cd79b/syk/si:ch211-243a20.4/slc39a10/tec	5
BP	GO:1902533	positive regulation of intracellular signal transduction	40/2169	316/20810	0.113503096006515	0.516210186288324	0.457801082641021	cd44a/il11a/il11b/ccl34a.4/dicp2.2/si:dkey-1h4.4/ccl34a.3/f2rl1.2/wnt7aa/ccl38.1/ccl34b.8/ccl38a.4/alkal2b/lpar5b/mst1ra/ripk2/ccl19a.1/pik3r5/traf3ip2l/arhgef3l/card9/tirap/gpr18/ccl34b.9/cd44b/fgfr1a/traf3/adcyap1b/gpr183a/pbk/cd40/dicp3.3/robo4/adgrv1/smarca4a/pdgfab/igf2a/lamtor1/gpr137c/zgc:172136	40
BP	GO:0060218	hematopoietic stem cell differentiation	15/2169	103/20810	0.114647213466554	0.520689427827265	0.461773498684731	csf3b/cxcl8a/il6/tnfa/tph1a/cnr2/npas4l/jag1a/dnmt3bb.1/f11r.1/tnfrsf1b/adtrp1/tgfb1b/pdcd2/bloc1s2	15
BP	GO:0060627	regulation of vesicle-mediated transport	25/2169	187/20810	0.116387032465292	0.527857969710826	0.468130921150274	anxa1c/rab3aa/rab25a/anxa1d/anxa1b/lgi3/ezra/zgc:162239/septin5a/pld1b/syk/aak1a/stxbp5b/gripap1/doc2b/fes/rab5ab/ezrb/dmxl2/rab44/si:ch211-204c21.1/dysf/rab8b/gopc/dnajc5ab	25
BP	GO:0006040	amino sugar metabolic process	7/2169	40/20810	0.117200342673183	0.528613959367322	0.468801370692732	gnpda1/gfpt2/chia.6/uap1l1/gfpt1/pgm3/ctbs	7
BP	GO:0035138	pectoral fin morphogenesis	7/2169	40/20810	0.117200342673183	0.528613959367322	0.468801370692732	sox9b/foxl1/sp9/dhrs9/pi4kaa/prdm1a/tbx5a	7
BP	GO:0046847	filopodium assembly	7/2169	40/20810	0.117200342673183	0.528613959367322	0.468801370692732	selenow2b/ripor2/dock11/robo4/rab5ab/nrp1b/myo10	7
BP	GO:0071697	ectodermal placode morphogenesis	7/2169	40/20810	0.117200342673183	0.528613959367322	0.468801370692732	sox9b/tfap2c/dlx3b/dlx4b/tfap2a/fgfr1a/fzd8a	7
BP	GO:0050767	regulation of neurogenesis	25/2169	188/20810	0.121620637668443	0.534128295618201	0.473691760639994	nsmfb/dbnla/si:ch211-129c21.1/shtn1/mmp9/sema4e/tncb/plxnb2a.2/her4.2/dbn1/her15.1/plxnb2a.3/grna/plxnc1/sema3bl/sema3gb/stat3/plxna2/sema4ab/lef1/swap70b/dip2ba/dbnlb/slit2/tiam1a	25
BP	GO:0030517	negative regulation of axon extension	8/2169	48/20810	0.121697542750138	0.534128295618201	0.473691760639994	si:ch211-129c21.1/sema4e/tncb/sema3bl/sema3gb/sema4ab/dip2ba/slit2	8
BP	GO:0000459	exonucleolytic trimming involved in rRNA processing	3/2169	12/20810	0.121853121874978	0.534128295618201	0.473691760639994	exosc2/gnl3/exosc9	3
BP	GO:0000467	exonucleolytic trimming to generate mature 3'-end of 5.8S rRNA from tricistronic rRNA transcript (SSU-rRNA, 5.8S rRNA, LSU-rRNA)	3/2169	12/20810	0.121853121874978	0.534128295618201	0.473691760639994	exosc2/gnl3/exosc9	3
BP	GO:0000491	small nucleolar ribonucleoprotein complex assembly	3/2169	12/20810	0.121853121874978	0.534128295618201	0.473691760639994	znhit3/ruvbl2/naf1	3
BP	GO:0002474	antigen processing and presentation of peptide antigen via MHC class I	3/2169	12/20810	0.121853121874978	0.534128295618201	0.473691760639994	zmp:0000001138/mfsd6a/tapbp.1	3
BP	GO:0002698	negative regulation of immune effector process	3/2169	12/20810	0.121853121874978	0.534128295618201	0.473691760639994	anxa1c/anxa1d/anxa1b	3
BP	GO:0007176	regulation of epidermal growth factor-activated receptor activity	3/2169	12/20810	0.121853121874978	0.534128295618201	0.473691760639994	hbegfb/cbl/epgn	3
BP	GO:0010923	negative regulation of phosphatase activity	3/2169	12/20810	0.121853121874978	0.534128295618201	0.473691760639994	si:ch211-129c21.1/sema4e/ppp1r26	3
BP	GO:0032309	icosanoid secretion	3/2169	12/20810	0.121853121874978	0.534128295618201	0.473691760639994	anxa1c/anxa1d/anxa1b	3
BP	GO:0034427	nuclear-transcribed mRNA catabolic process, exonucleolytic, 3'-5'	3/2169	12/20810	0.121853121874978	0.534128295618201	0.473691760639994	exosc2/exosc6/exosc9	3
BP	GO:0034694	response to prostaglandin	3/2169	12/20810	0.121853121874978	0.534128295618201	0.473691760639994	ptger2b/ptger2a/keap1b	3
BP	GO:0043330	response to exogenous dsRNA	3/2169	12/20810	0.121853121874978	0.534128295618201	0.473691760639994	il1b/tnfa/mxc	3
BP	GO:0043331	response to dsRNA	3/2169	12/20810	0.121853121874978	0.534128295618201	0.473691760639994	il1b/tnfa/mxc	3
BP	GO:0045639	positive regulation of myeloid cell differentiation	3/2169	12/20810	0.121853121874978	0.534128295618201	0.473691760639994	tescb/runx1/il34	3
BP	GO:0045920	negative regulation of exocytosis	3/2169	12/20810	0.121853121874978	0.534128295618201	0.473691760639994	anxa1c/anxa1d/anxa1b	3
BP	GO:0050482	arachidonic acid secretion	3/2169	12/20810	0.121853121874978	0.534128295618201	0.473691760639994	anxa1c/anxa1d/anxa1b	3
BP	GO:0050892	intestinal absorption	3/2169	12/20810	0.121853121874978	0.534128295618201	0.473691760639994	anxa2b/myo5b/f11r.1	3
BP	GO:0060035	notochord cell development	3/2169	12/20810	0.121853121874978	0.534128295618201	0.473691760639994	rab32a/atp6v1e1b/atp6v0ca	3
BP	GO:1903963	arachidonate transport	3/2169	12/20810	0.121853121874978	0.534128295618201	0.473691760639994	anxa1c/anxa1d/anxa1b	3
BP	GO:2000404	regulation of T cell migration	3/2169	12/20810	0.121853121874978	0.534128295618201	0.473691760639994	dock8/socs1a/ripor2	3
BP	GO:0007369	gastrulation	41/2169	327/20810	0.122303084716147	0.53538298128755	0.474804478817705	epcam/cldne/col12a1b/dsg2.1/ved/epha3/cxcr4a/dkk1b/cdh1/cyth4a/marcksb/def6a/ltb4r/pfn1/irx3a/mapk1/fgfr1a/stat3/itgb1b/acvr1ba/lta4h/slc39a10/yes1/rab5ab/ezrb/celsr1a/col12a1a/ptprea/sdc3/mmp14b/s1pr1/flot2a/sdcbp2/swap70b/ctnnd1/lpp/ttc21b/itgav/cfl1/sdc4/tp53	41
BP	GO:0060788	ectodermal placode formation	6/2169	33/20810	0.122965901618224	0.537564837288227	0.476739458145522	sox9b/tfap2c/dlx3b/dlx4b/tfap2a/fzd8a	6
BP	GO:0003158	endothelium development	12/2169	80/20810	0.125379652500984	0.547385131746617	0.48544858778752	itga4/tjp3/sytl2b/cldn5a/ada2b/tjp2a/fbn2b/npas4l/fn1a/f11r.1/tjp1b/stab2	12
BP	GO:0061572	actin filament bundle organization	11/2169	72/20810	0.125763382857608	0.548328349259172	0.486285080382751	shtn1/clmnb/espnlb/lcp1/limk1a/aif1l/pfn1/myh9b/tesk1a/fhod1/sdc4	11
BP	GO:0021546	rhombomere development	5/2169	26/20810	0.1274536161178	0.551191689065236	0.488824433727579	cyp26a1/cyp26c1/cyp26b1/mafba/rfng	5
BP	GO:0061386	closure of optic fissure	5/2169	26/20810	0.1274536161178	0.551191689065236	0.488824433727579	mitfa/tfec/sox4a/sox4b/nid2a	5
BP	GO:1901989	positive regulation of cell cycle phase transition	5/2169	26/20810	0.1274536161178	0.551191689065236	0.488824433727579	anxa1c/anxa1d/anxa1b/cdca5/dyrk3	5
BP	GO:0000027	ribosomal large subunit assembly	4/2169	19/20810	0.128779954264783	0.551191689065236	0.488824433727579	nle1/ppan/mrto4/bxdc2	4
BP	GO:0008078	mesodermal cell migration	4/2169	19/20810	0.128779954264783	0.551191689065236	0.488824433727579	epha3/cap1/s1pr1/ctnnd1	4
BP	GO:0010458	exit from mitosis	4/2169	19/20810	0.128779954264783	0.551191689065236	0.488824433727579	mad2l1bp/cdca5/gnl3/swap70b	4
BP	GO:0032945	negative regulation of mononuclear cell proliferation	4/2169	19/20810	0.128779954264783	0.551191689065236	0.488824433727579	lgals9l1/si:ch211-241b2.5/si:dkey-15j16.6/si:dkey-15j16.3	4
BP	GO:0048885	neuromast deposition	4/2169	19/20810	0.128779954264783	0.551191689065236	0.488824433727579	ildr1b/anos1a/sulf1/lef1	4
BP	GO:0050672	negative regulation of lymphocyte proliferation	4/2169	19/20810	0.128779954264783	0.551191689065236	0.488824433727579	lgals9l1/si:ch211-241b2.5/si:dkey-15j16.6/si:dkey-15j16.3	4
BP	GO:0051307	meiotic chromosome separation	4/2169	19/20810	0.128779954264783	0.551191689065236	0.488824433727579	eme1/top2a/espl1/zgc:85936	4
BP	GO:0060232	delamination	4/2169	19/20810	0.128779954264783	0.551191689065236	0.488824433727579	cxcl8a/ifngr1/runx1/gpr183a	4
BP	GO:0060997	dendritic spine morphogenesis	4/2169	19/20810	0.128779954264783	0.551191689065236	0.488824433727579	dbnla/dbn1/srcin1a/dbnlb	4
BP	GO:0061337	cardiac conduction	4/2169	19/20810	0.128779954264783	0.551191689065236	0.488824433727579	trpm4b.2/prrx1a/trpm4a/kcne4	4
BP	GO:0070664	negative regulation of leukocyte proliferation	4/2169	19/20810	0.128779954264783	0.551191689065236	0.488824433727579	lgals9l1/si:ch211-241b2.5/si:dkey-15j16.6/si:dkey-15j16.3	4
BP	GO:0060900	embryonic camera-type eye formation	7/2169	41/20810	0.129350999921655	0.552190299926649	0.489710051922716	mitfa/tfec/sox4a/sox4b/plxna2/fzd8a/nid2a	7
BP	GO:1902036	regulation of hematopoietic stem cell differentiation	7/2169	41/20810	0.129350999921655	0.552190299926649	0.489710051922716	tnfa/tph1a/jag1a/dnmt3bb.1/f11r.1/tnfrsf1b/bloc1s2	7
BP	GO:0030318	melanocyte differentiation	8/2169	49/20810	0.132940019468841	0.566033676644675	0.501987052681822	sox9b/mitfa/aqp3a/tfap2a/erbb3b/gfpt1/csf1ra/psen2	8
BP	GO:0071696	ectodermal placode development	8/2169	49/20810	0.132940019468841	0.566033676644675	0.501987052681822	sox9b/tfap2c/dlx3b/dlx4b/tfap2a/fgfr1a/fzd8a/parp3	8
BP	GO:0006400	tRNA modification	12/2169	81/20810	0.134038473245371	0.569228321444628	0.504820223911138	ctu1/qtrt2/elp2/trmt6/lcmt2/wdr6/alkbh8/trub1/qtrt1/pus1/thumpd1/nat10	12
BP	GO:0051168	nuclear export	12/2169	81/20810	0.134038473245371	0.569228321444628	0.504820223911138	ddx19a/nup214/nol6/rrs1/npm1a/nup188/thoc6/nup93/pom121/ddx19b/xpo6/alyref	12
BP	GO:0043242	negative regulation of protein-containing complex disassembly	11/2169	73/20810	0.134950818757301	0.571618105358	0.506939604140122	gsnb/avil/scinlb/capgb/camsap1a/tmod2/twf1a/tmem39a/si:ch211-266i6.3/sptbn5/scaf4a	11
BP	GO:0046854	phosphatidylinositol phosphate biosynthetic process	11/2169	73/20810	0.134950818757301	0.571618105358	0.506939604140122	socs3b/socs5a/cish/socs1a/socs1b/pik3cd/pi4kaa/itpka/socs7/bpnt2/bpnt1	11
BP	GO:0034754	cellular hormone metabolic process	10/2169	65/20810	0.13525827463623	0.572179247167494	0.507437252839674	cyp26a1/cyp26c1/aldh8a1/dhrs9/cyp26b1/aldh1a2/rdh10a/lef1/tle3a/rdh10b	10
BP	GO:0061448	connective tissue development	28/2169	217/20810	0.138581820877881	0.585481336267019	0.519234212591546	sox9b/dlx3b/fgfr1b/foxl1/mmp9/crispld2/scxa/nog2/tfap2a/runx3/marcksb/cyp26b1/runx1/fgfr1a/marcksl1a/gfpt1/tbx1/vwa1/edn1/sulf1/rspo3/mmp14b/furinb/loxa/prdm1a/acsl4b/ewsr1a/nsd2	28
BP	GO:0046434	organophosphate catabolic process	17/2169	123/20810	0.138958486559754	0.586315162645671	0.51997369164295	gdpd3a/entpd2a.1/enpp1/pde4a/pla2g4f.1/zgc:101699/pla2g4aa/pld1b/gpd1c/entpd8/samhd1/cnp/bpnt2/meak7/gpcpd1/pde4ba/bpnt1	17
BP	GO:1901342	regulation of vasculature development	16/2169	115/20810	0.141820490753377	0.592638388571958	0.525581445522531	ptk2bb/adgrb1b/yjefn3/serpine1/arntl1a/ptk2ba/ism1/cd40/birc5a/s1pr1/utp15/iars1/ccm2/tmem184a/vegfc/tp53	16
BP	GO:0048384	retinoic acid receptor signaling pathway	7/2169	42/20810	0.142102942660924	0.592638388571958	0.525581445522531	cyp26a1/nr1d4b/wwtr1/cyp26b1/aldh1a2/rxrba/rxrga	7
BP	GO:0048703	embryonic viscerocranium morphogenesis	18/2169	132/20810	0.143077120369895	0.592638388571958	0.525581445522531	dlx3b/grhl3/crispld2/dlx4b/caspa/tinagl1/cxcr4a/dhrs9/runx3/nkx3-2/fn1a/aldh1a2/gfpt1/tbx1/pak1/edn1/smarca4a/prdm1a	18
BP	GO:0002262	myeloid cell homeostasis	20/2169	149/20810	0.14329451194284	0.592638388571958	0.525581445522531	saa/anxa1c/anxa1d/anxa1b/flvcr1/spi1b/rac2/dok2/cish/melk/ism1/tert/actr2b/etv7/lpar2a/alas1/gata1a/casp3a/pdcd2/tp53	20
BP	GO:0009119	ribonucleoside metabolic process	5/2169	27/20810	0.143778725793817	0.592638388571958	0.525581445522531	cdaa/ada2b/nt5c1ab/pgm2/aprt	5
BP	GO:0009220	pyrimidine ribonucleotide biosynthetic process	5/2169	27/20810	0.143778725793817	0.592638388571958	0.525581445522531	uck2a/ctps1a/si:ch211-243j20.2/umps/cad	5
BP	GO:0030500	regulation of bone mineralization	5/2169	27/20810	0.143778725793817	0.592638388571958	0.525581445522531	fap/ptk2bb/enpp1/ptk2ba/lgmn	5
BP	GO:0034661	ncRNA catabolic process	5/2169	27/20810	0.143778725793817	0.592638388571958	0.525581445522531	exosc2/exosc6/pelo/exosc9/dis3	5
BP	GO:0070167	regulation of biomineral tissue development	5/2169	27/20810	0.143778725793817	0.592638388571958	0.525581445522531	fap/ptk2bb/enpp1/ptk2ba/lgmn	5
BP	GO:0110149	regulation of biomineralization	5/2169	27/20810	0.143778725793817	0.592638388571958	0.525581445522531	fap/ptk2bb/enpp1/ptk2ba/lgmn	5
BP	GO:0016073	snRNA metabolic process	8/2169	50/20810	0.144690982562904	0.592638388571958	0.525581445522531	dkc1/ints6l/exosc2/exosc6/ints5/exosc9/ints10/nhp2	8
BP	GO:0050771	negative regulation of axonogenesis	8/2169	50/20810	0.144690982562904	0.592638388571958	0.525581445522531	si:ch211-129c21.1/sema4e/tncb/sema3bl/sema3gb/sema4ab/dip2ba/slit2	8
BP	GO:0001510	RNA methylation	10/2169	66/20810	0.145432156188364	0.592638388571958	0.525581445522531	lyn/fbl/trmt6/lcmt2/dimt1l/wdr6/zcchc4/ftsj3/nop2/nsun5	10
BP	GO:0000712	resolution of meiotic recombination intermediates	3/2169	13/20810	0.146710554253356	0.592638388571958	0.525581445522531	eme1/top2a/zgc:85936	3
BP	GO:0006206	pyrimidine nucleobase metabolic process	3/2169	13/20810	0.146710554253356	0.592638388571958	0.525581445522531	ctps1a/umps/cad	3
BP	GO:0009394	2'-deoxyribonucleotide metabolic process	3/2169	13/20810	0.146710554253356	0.592638388571958	0.525581445522531	samhd1/dctd/tyms	3
BP	GO:0016973	poly(A)+ mRNA export from nucleus	3/2169	13/20810	0.146710554253356	0.592638388571958	0.525581445522531	ddx19a/nup93/ddx19b	3
BP	GO:0031057	negative regulation of histone modification	3/2169	13/20810	0.146710554253356	0.592638388571958	0.525581445522531	prmt6/noc2l/ubr5	3
BP	GO:0031125	rRNA 3'-end processing	3/2169	13/20810	0.146710554253356	0.592638388571958	0.525581445522531	exosc2/gnl3/exosc9	3
BP	GO:0032612	interleukin-1 production	3/2169	13/20810	0.146710554253356	0.592638388571958	0.525581445522531	anxa1c/anxa1d/anxa1b	3
BP	GO:0032652	regulation of interleukin-1 production	3/2169	13/20810	0.146710554253356	0.592638388571958	0.525581445522531	anxa1c/anxa1d/anxa1b	3
BP	GO:0042531	positive regulation of tyrosine phosphorylation of STAT protein	3/2169	13/20810	0.146710554253356	0.592638388571958	0.525581445522531	clcf1/crlf1a/cd40	3
BP	GO:0045444	fat cell differentiation	3/2169	13/20810	0.146710554253356	0.592638388571958	0.525581445522531	metrnlb/enpp1/metrnla	3
BP	GO:0045580	regulation of T cell differentiation	3/2169	13/20810	0.146710554253356	0.592638388571958	0.525581445522531	anxa1c/anxa1d/anxa1b	3
BP	GO:0048199	vesicle targeting, to, from or within Golgi	3/2169	13/20810	0.146710554253356	0.592638388571958	0.525581445522531	ap1ar/arfgap3/arfgap2	3
BP	GO:0051149	positive regulation of muscle cell differentiation	3/2169	13/20810	0.146710554253356	0.592638388571958	0.525581445522531	myog/prdm1a/mapk14a	3
BP	GO:0051155	positive regulation of striated muscle cell differentiation	3/2169	13/20810	0.146710554253356	0.592638388571958	0.525581445522531	myog/prdm1a/mapk14a	3
BP	GO:0060351	cartilage development involved in endochondral bone morphogenesis	3/2169	13/20810	0.146710554253356	0.592638388571958	0.525581445522531	mmp9/edn1/prdm1a	3
BP	GO:0071027	nuclear RNA surveillance	3/2169	13/20810	0.146710554253356	0.592638388571958	0.525581445522531	exosc2/exosc6/exosc9	3
BP	GO:0071384	cellular response to corticosteroid stimulus	3/2169	13/20810	0.146710554253356	0.592638388571958	0.525581445522531	anxa1c/anxa1d/anxa1b	3
BP	GO:0071385	cellular response to glucocorticoid stimulus	3/2169	13/20810	0.146710554253356	0.592638388571958	0.525581445522531	anxa1c/anxa1d/anxa1b	3
BP	GO:1901072	glucosamine-containing compound catabolic process	3/2169	13/20810	0.146710554253356	0.592638388571958	0.525581445522531	gnpda1/chia.6/ctbs	3
BP	GO:1901983	regulation of protein acetylation	3/2169	13/20810	0.146710554253356	0.592638388571958	0.525581445522531	setd5/noc2l/dip2ba	3
BP	GO:2000756	regulation of peptidyl-lysine acetylation	3/2169	13/20810	0.146710554253356	0.592638388571958	0.525581445522531	setd5/noc2l/dip2ba	3
BP	GO:0042074	cell migration involved in gastrulation	14/2169	99/20810	0.147350933769893	0.592638388571958	0.525581445522531	epha3/cxcr4a/dkk1b/cdh1/def6a/stat3/itgb1b/ezrb/celsr1a/mmp14b/s1pr1/ctnnd1/lpp/itgav	14
BP	GO:0008654	phospholipid biosynthetic process	24/2169	184/20810	0.147757955200804	0.592638388571958	0.525581445522531	pgap3/lpcat2/socs3b/socs5a/hdhd5/cish/pld1b/socs1a/socs1b/pik3cd/pi4kaa/itpka/socs7/bpnt2/serinc5/gnpat/agpat9l/pigm/pgap2/gpaa1/bpnt1/pigw/vac14/idi1	24
BP	GO:0036302	atrioventricular canal development	4/2169	20/20810	0.148431449614811	0.592638388571958	0.525581445522531	id4/nppb/tbx5a/nppa	4
BP	GO:0060034	notochord cell differentiation	4/2169	20/20810	0.148431449614811	0.592638388571958	0.525581445522531	fstl1a/rab32a/atp6v1e1b/atp6v0ca	4
BP	GO:0060396	growth hormone receptor signaling pathway	4/2169	20/20810	0.148431449614811	0.592638388571958	0.525581445522531	stat3/jak3/jak1/tyk2	4
BP	GO:0060416	response to growth hormone	4/2169	20/20810	0.148431449614811	0.592638388571958	0.525581445522531	stat3/jak3/jak1/tyk2	4
BP	GO:0071378	cellular response to growth hormone stimulus	4/2169	20/20810	0.148431449614811	0.592638388571958	0.525581445522531	stat3/jak3/jak1/tyk2	4
BP	GO:0097061	dendritic spine organization	4/2169	20/20810	0.148431449614811	0.592638388571958	0.525581445522531	dbnla/dbn1/srcin1a/dbnlb	4
BP	GO:1901659	glycosyl compound biosynthetic process	4/2169	20/20810	0.148431449614811	0.592638388571958	0.525581445522531	ada2b/pgm2/aprt/lcmt2	4
BP	GO:2001258	negative regulation of cation channel activity	4/2169	20/20810	0.148431449614811	0.592638388571958	0.525581445522531	rrad/gem/kcnab1b/kcne4	4
BP	GO:0032984	protein-containing complex disassembly	22/2169	167/20810	0.149151732400522	0.594788006036226	0.527487834099405	gsnb/cfl1l/sh3gl1a/map1lc3cl/tecpr1b/avil/scinlb/capgb/camsap1a/tmod2/map1aa/twf1a/sh3gl3a/tmem39a/dyrk3/mical3b/gak/si:ch211-266i6.3/sptbn5/cfl1/scaf4a/eif5a2	22
BP	GO:0019318	hexose metabolic process	16/2169	116/20810	0.149529381031921	0.595567693026045	0.528179299625545	lepb/hk2/gale/galk1/pgm2/g6pd/pfklb/gdpgp1/chst15/fuom/gapdhs/pfkfb3/adpgk/fuca1.2/galk2/fuca1.1	16
BP	GO:0015711	organic anion transport	25/2169	193/20810	0.149909207589789	0.596222760143815	0.528760245999102	slc2a3a/anxa1c/slc44a4/slc5a6a/anxa1d/anxa1b/slc25a15a/slc6a6a/slc2a3b/slc16a9a/slc4a2b/slc38a5a/slc26a1/slc16a9b/slc16a6b/slc2a1b/slc3a2a/slc7a3a/slc5a6b/slc36a1/slco3a1a/slc25a32a/slc6a9/slc16a3b/slc25a24	25
BP	GO:0046474	glycerophospholipid biosynthetic process	20/2169	150/20810	0.150058511192159	0.596222760143815	0.528760245999102	pgap3/socs3b/socs5a/hdhd5/cish/pld1b/socs1a/socs1b/pik3cd/pi4kaa/itpka/socs7/bpnt2/agpat9l/pigm/pgap2/gpaa1/bpnt1/pigw/vac14	20
BP	GO:0031123	RNA 3'-end processing	12/2169	83/20810	0.152304162725023	0.604410937027699	0.536021931920589	fip1l1a/dkc1/ints6l/exosc2/fbl/exosc6/lsm11/slbp/gnl3/ints5/cpsf2/exosc9	12
BP	GO:0051301	cell division	44/2169	361/20810	0.153756717546668	0.609435716821339	0.540478158648893	rab25a/kdf1a/rtkna/ska1/rgs14a/si:dkey-25o16.4/cdca8/zgc:162239/si:rp71-68n21.9/septin5a/ncaph/katnal1/spice1/anln/kif11/ercc6l/ikbkb/cks1b/mapre1a/septin9b/snx18b/incenp/cdca5/nusap1/rab11fip4b/ncapd2/cdk1/ncapg2/e2f8/ccna2/mis12/pelo/prc1b/rcc2/kif20a/ncapg/pdcd6ip/tgfb1b/mapk14a/sdc4/cdc42l/plk1/zgc:86839/tp53	44
BP	GO:0050931	pigment cell differentiation	11/2169	75/20810	0.154369221097252	0.611122703375319	0.54197426293224	sox9b/ovol1a/mitfa/tfec/alkal2b/aqp3a/tfap2a/erbb3b/gfpt1/csf1ra/psen2	11
BP	GO:0009395	phospholipid catabolic process	7/2169	43/20810	0.155431449066996	0.613809174952721	0.544356760661434	gdpd3a/pla2g4f.1/zgc:101699/pla2g4aa/pld1b/meak7/gpcpd1	7
BP	GO:0048919	posterior lateral line neuromast development	7/2169	43/20810	0.155431449066996	0.613809174952721	0.544356760661434	dkk1b/ildr1b/anos1a/stat3/rspo3/lef1/atp2b1a	7
BP	GO:0045017	glycerolipid biosynthetic process	22/2169	168/20810	0.155685287579978	0.613809174952721	0.544356760661434	pgap3/socs3b/mogat3b/socs5a/hdhd5/dgat1b/cish/pld1b/socs1a/socs1b/pik3cd/pi4kaa/itpka/socs7/bpnt2/agpat9l/pigm/pgap2/gpaa1/bpnt1/pigw/vac14	22
BP	GO:0001570	vasculogenesis	10/2169	67/20810	0.155986368313673	0.613809174952721	0.544356760661434	hoxc9a/cxcl8a/cxcr4a/wwtr1/fbn2b/npas4l/birc5a/sulf1/nrp1b/ccm2	10
BP	GO:0030042	actin filament depolymerization	10/2169	67/20810	0.155986368313673	0.613809174952721	0.544356760661434	gsnb/cfl1l/avil/scinlb/capgb/tmod2/twf1a/mical3b/sptbn5/cfl1	10
BP	GO:0034204	lipid translocation	8/2169	51/20810	0.156932556395996	0.616790215642918	0.547000497053352	ano9b/atp10b/atp8a1/tmem30b/xkr9/atp8b5a/atp11c/rft1	8
BP	GO:0009218	pyrimidine ribonucleotide metabolic process	5/2169	28/20810	0.160947534039185	0.629543584100642	0.558310823820141	uck2a/ctps1a/si:ch211-243j20.2/umps/cad	5
BP	GO:0042743	hydrogen peroxide metabolic process	5/2169	28/20810	0.160947534039185	0.629543584100642	0.558310823820141	prdx1/mpx/gpx1b/hbba2/hbaa2	5
BP	GO:0043652	engulfment of apoptotic cell	5/2169	28/20810	0.160947534039185	0.629543584100642	0.558310823820141	adgrb1b/xkr9/rac2/havcr1/rhogb	5
BP	GO:2000045	regulation of G1/S transition of mitotic cell cycle	5/2169	28/20810	0.160947534039185	0.629543584100642	0.558310823820141	anxa1c/anxa1d/anxa1b/pla2g4aa/cdk2ap2	5
BP	GO:0015914	phospholipid transport	11/2169	76/20810	0.164583276472008	0.640574786481284	0.568093847338141	ano9b/atp10b/atp8a1/tmem30b/xkr9/pitpnaa/pitpnb/atp8b5a/atp11c/prelid3a/pitpnc1b	11
BP	GO:0048066	developmental pigmentation	14/2169	101/20810	0.164712287250512	0.640574786481284	0.568093847338141	sox9b/ovol1a/mitfa/tfec/alkal2b/aqp3a/tfap2a/erbb3b/gfpt1/sulf1/csf1ra/psen2/prdm1a/atp6v0b	14
BP	GO:0007033	vacuole organization	16/2169	118/20810	0.165614479770635	0.640574786481284	0.568093847338141	adgrb1b/map1lc3cl/coro1a/lyst/sting1/si:dkey-237j10.2/rab32a/atp6v1e1b/cln5/atp6v0ca/atg2a/tmem39a/lamtor1/atg16l1/emc6/nsfl1c	16
BP	GO:0035384	thioester biosynthetic process	6/2169	36/20810	0.166896272427689	0.640574786481284	0.568093847338141	elovl7a/elovl6l/pdha1b/elovl5/elovl1b/elovl6	6
BP	GO:0046503	glycerolipid catabolic process	6/2169	36/20810	0.166896272427689	0.640574786481284	0.568093847338141	gdpd3a/pla2g4f.1/zgc:101699/pla2g4aa/lipg/gpcpd1	6
BP	GO:0071616	acyl-CoA biosynthetic process	6/2169	36/20810	0.166896272427689	0.640574786481284	0.568093847338141	elovl7a/elovl6l/pdha1b/elovl5/elovl1b/elovl6	6
BP	GO:1901264	carbohydrate derivative transport	6/2169	36/20810	0.166896272427689	0.640574786481284	0.568093847338141	slc35a3b/slc35c1/slc15a2/slc29a1a/rft1/slc25a24	6
BP	GO:0009123	nucleoside monophosphate metabolic process	9/2169	60/20810	0.168691410819757	0.640574786481284	0.568093847338141	gart/impdh1b/aprt/dctd/tyms/uck2a/si:ch211-243j20.2/umps/cad	9
BP	GO:0016064	immunoglobulin mediated immune response	9/2169	60/20810	0.168691410819757	0.640574786481284	0.568093847338141	c7b/il21r.1/csf2rb/il4r.1/cd40/c1qb/c1qc/zgc:123107/c1qa	9
BP	GO:0019724	B cell mediated immunity	9/2169	60/20810	0.168691410819757	0.640574786481284	0.568093847338141	c7b/il21r.1/csf2rb/il4r.1/cd40/c1qb/c1qc/zgc:123107/c1qa	9
BP	GO:0031098	stress-activated protein kinase signaling cascade	9/2169	60/20810	0.168691410819757	0.640574786481284	0.568093847338141	wnt7aa/mapk8ip3/tirap/fas/traf3/pbk/mapk8a/tgfb1b/mapk14a	9
BP	GO:0032456	endocytic recycling	9/2169	60/20810	0.168691410819757	0.640574786481284	0.568093847338141	rab25a/arl4cb/myo5b/gripap1/rab11fip4b/rab35b/ehd1a/rab8b/hgs	9
BP	GO:0045732	positive regulation of protein catabolic process	9/2169	60/20810	0.168691410819757	0.640574786481284	0.568093847338141	adam8a/klhl40b/si:ch211-284e13.12/vip/adam8b/ankib1a/rnf144b/csnk1e/fbxo22	9
BP	GO:0051403	stress-activated MAPK cascade	9/2169	60/20810	0.168691410819757	0.640574786481284	0.568093847338141	wnt7aa/mapk8ip3/tirap/fas/traf3/pbk/mapk8a/tgfb1b/mapk14a	9
BP	GO:0002574	thrombocyte differentiation	4/2169	21/20810	0.169143279447835	0.640574786481284	0.568093847338141	arpc1b/ptprja/lpar2a/rgs18	4
BP	GO:0009208	pyrimidine ribonucleoside triphosphate metabolic process	4/2169	21/20810	0.169143279447835	0.640574786481284	0.568093847338141	uck2a/ctps1a/si:ch211-243j20.2/cad	4
BP	GO:0009209	pyrimidine ribonucleoside triphosphate biosynthetic process	4/2169	21/20810	0.169143279447835	0.640574786481284	0.568093847338141	uck2a/ctps1a/si:ch211-243j20.2/cad	4
BP	GO:0016114	terpenoid biosynthetic process	4/2169	21/20810	0.169143279447835	0.640574786481284	0.568093847338141	rdh10a/lef1/tle3a/rdh10b	4
BP	GO:0018195	peptidyl-arginine modification	4/2169	21/20810	0.169143279447835	0.640574786481284	0.568093847338141	prmt7/prmt6/prmt5/prmt3	4
BP	GO:0035335	peptidyl-tyrosine dephosphorylation	4/2169	21/20810	0.169143279447835	0.640574786481284	0.568093847338141	ptprr/ptpn6/ptpn22/ptprfb	4
BP	GO:0038084	vascular endothelial growth factor signaling pathway	4/2169	21/20810	0.169143279447835	0.640574786481284	0.568093847338141	cd63/nrp1b/cad/vegfc	4
BP	GO:0046128	purine ribonucleoside metabolic process	4/2169	21/20810	0.169143279447835	0.640574786481284	0.568093847338141	ada2b/nt5c1ab/pgm2/aprt	4
BP	GO:0050935	iridophore differentiation	4/2169	21/20810	0.169143279447835	0.640574786481284	0.568093847338141	sox9b/tfec/alkal2b/tfap2a	4
BP	GO:0060038	cardiac muscle cell proliferation	4/2169	21/20810	0.169143279447835	0.640574786481284	0.568093847338141	nppb/runx1/smarca4a/nppa	4
BP	GO:0060350	endochondral bone morphogenesis	4/2169	21/20810	0.169143279447835	0.640574786481284	0.568093847338141	mmp9/edn1/mmp14b/prdm1a	4
BP	GO:1901992	positive regulation of mitotic cell cycle phase transition	4/2169	21/20810	0.169143279447835	0.640574786481284	0.568093847338141	anxa1c/anxa1d/anxa1b/cdca5	4
BP	GO:1903531	negative regulation of secretion by cell	4/2169	21/20810	0.169143279447835	0.640574786481284	0.568093847338141	anxa1c/anxa1d/anxa1b/rhbdf1a	4
BP	GO:0015918	sterol transport	7/2169	44/20810	0.169308721939437	0.640574786481284	0.568093847338141	apoeb/anxa2b/yjefn3/npc2.2/soat1/gramd1c/ldlra	7
BP	GO:0030641	regulation of cellular pH	8/2169	52/20810	0.169644576480976	0.640574786481284	0.568093847338141	slc4a2b/tcirg1b/si:dkey-237j10.2/atp6ap1b/atp6v1ba/dmxl2/slc9a7/atp6v0a2b	8
BP	GO:0034599	cellular response to oxidative stress	8/2169	52/20810	0.169644576480976	0.640574786481284	0.568093847338141	anxa1c/anxa1d/anxa1b/si:ch211-284e13.12/prdx1/gsr/keap1b/slc25a24	8
BP	GO:1901987	regulation of cell cycle phase transition	20/2169	153/20810	0.171393437241858	0.642226216515494	0.569558418316494	anxa1c/gpr132b/anxa1d/anxa1b/dot1l/mad2l1bp/eme1/pla2g4aa/id2a/ccnb3/pbk/cdca5/cdk1/cdk2ap2/gnl3/dyrk3/cdt1/swap70b/chek2/tp53	20
BP	GO:0051051	negative regulation of transport	12/2169	85/20810	0.171788049154382	0.642226216515494	0.569558418316494	anxa1c/anxa1d/anxa1b/rrad/vip/gem/kcnab1b/wnk4b/dysf/rhbdf1a/gopc/kcne4	12
BP	GO:0000737	DNA catabolic process, endonucleolytic	3/2169	14/20810	0.173027919495459	0.642226216515494	0.569558418316494	dnase1l4.1/dnase2/endog	3
BP	GO:0002690	positive regulation of leukocyte chemotaxis	3/2169	14/20810	0.173027919495459	0.642226216515494	0.569558418316494	ripor2/csf1ra/vegfc	3
BP	GO:0009214	cyclic nucleotide catabolic process	3/2169	14/20810	0.173027919495459	0.642226216515494	0.569558418316494	pde4a/cnp/pde4ba	3
BP	GO:0009651	response to salt stress	3/2169	14/20810	0.173027919495459	0.642226216515494	0.569558418316494	ca2/slc12a6/si:cabz01102082.1	3
BP	GO:0019692	deoxyribose phosphate metabolic process	3/2169	14/20810	0.173027919495459	0.642226216515494	0.569558418316494	samhd1/dctd/tyms	3
BP	GO:0031960	response to corticosteroid	3/2169	14/20810	0.173027919495459	0.642226216515494	0.569558418316494	anxa1c/anxa1d/anxa1b	3
BP	GO:0032836	glomerular basement membrane development	3/2169	14/20810	0.173027919495459	0.642226216515494	0.569558418316494	myh9a/anln/sulf1	3
BP	GO:0045663	positive regulation of myoblast differentiation	3/2169	14/20810	0.173027919495459	0.642226216515494	0.569558418316494	myog/ripor2/mapk14a	3
BP	GO:0046323	glucose import	3/2169	14/20810	0.173027919495459	0.642226216515494	0.569558418316494	slc2a3a/slc2a3b/slc2a1b	3
BP	GO:0048339	paraxial mesoderm development	3/2169	14/20810	0.173027919495459	0.642226216515494	0.569558418316494	pcdh10b/gadd45aa/aldh1a2	3
BP	GO:0048922	posterior lateral line neuromast deposition	3/2169	14/20810	0.173027919495459	0.642226216515494	0.569558418316494	ildr1b/anos1a/lef1	3
BP	GO:0051384	response to glucocorticoid	3/2169	14/20810	0.173027919495459	0.642226216515494	0.569558418316494	anxa1c/anxa1d/anxa1b	3
BP	GO:1903828	negative regulation of protein localization	3/2169	14/20810	0.173027919495459	0.642226216515494	0.569558418316494	ripor2/rhbdf1a/gopc	3
BP	GO:0009101	glycoprotein biosynthetic process	35/2169	285/20810	0.173677105756308	0.643518631733956	0.570704596950603	fut9b.6/b3gnt2l/fut7/zgc:101663/zgc:154054/fut9b.1/galnt6/ft1/eogt/chst11/slc35c1/gfpt2/dolpp1/sdf2l1/alg6/gfpt1/b4galt4/uggt1/zgc:162952/b3gnt5b/mogs/alg2/b3galt6/b3gnt7l/st6gal2a/serp1/alg1/galnt10/b4galt1l/b4galt6/gmppb/rft1/pomt1/alg5/alg11	35
BP	GO:0098876	vesicle-mediated transport to the plasma membrane	14/2169	102/20810	0.173769710037028	0.643518631733956	0.570704596950603	golph3l/rab25a/arl4cb/myo5b/exoc8/gripap1/rab11fip4b/rab35b/exoc5/phaf1/ehd1a/rab8b/gopc/hgs	14
BP	GO:0030522	intracellular receptor signaling pathway	11/2169	77/20810	0.175120761557808	0.647056373213595	0.57384204352276	cyp26a1/nr1d4b/sting1/wwtr1/src/cyp26b1/aldh1a2/slc15a2/rxrba/rxrga/si:dkey-237i9.1	11
BP	GO:0051302	regulation of cell division	11/2169	77/20810	0.175120761557808	0.647056373213595	0.57384204352276	rab25a/kdf1a/si:rp71-68n21.9/ikbkb/incenp/rab11fip4b/e2f8/prc1b/tgfb1b/plk1/tp53	11
BP	GO:0001755	neural crest cell migration	17/2169	128/20810	0.1777425496283	0.655262837975808	0.58111994805194	si:ch211-129c21.1/sema4e/ovol1a/tncb/cxcr4a/erbb3b/sema3bl/sema3gb/nusap1/tbx1/sema4ab/pak1/coro1ca/dmxl2/rcc2/nrp1b/lef1	17
BP	GO:0005996	monosaccharide metabolic process	17/2169	128/20810	0.1777425496283	0.655262837975808	0.58111994805194	lepb/otogl/hk2/gale/galk1/pgm2/g6pd/pfklb/gdpgp1/chst15/fuom/gapdhs/pfkfb3/adpgk/fuca1.2/galk2/fuca1.1	17
BP	GO:0070372	regulation of ERK1 and ERK2 cascade	15/2169	111/20810	0.178483229915692	0.655803948446512	0.581599831955622	cd44a/ccl34a.4/dicp2.2/ccl34a.3/ccl38.1/ccl34b.8/ccl38a.4/alkal2b/ccl19a.1/ccl34b.9/cd44b/adcyap1b/gpr183a/dicp3.3/pdgfab	15
BP	GO:0000413	protein peptidyl-prolyl isomerization	5/2169	29/20810	0.178892086242902	0.655803948446512	0.581599831955622	ftr52p/ppil3/ppig/ranbp2/ppih	5
BP	GO:0030916	otic vesicle formation	5/2169	29/20810	0.178892086242902	0.655803948446512	0.581599831955622	sox9b/tfap2c/dlx3b/dlx4b/tfap2a	5
BP	GO:0050773	regulation of dendrite development	5/2169	29/20810	0.178892086242902	0.655803948446512	0.581599831955622	dbnla/dbn1/znf296/bcl11aa/dbnlb	5
BP	GO:0061041	regulation of wound healing	5/2169	29/20810	0.178892086242902	0.655803948446512	0.581599831955622	anxa1c/anxa1d/anxa1b/serpine1/fga	5
BP	GO:0006887	exocytosis	28/2169	224/20810	0.179178957505186	0.65612003476143	0.581880153152338	anxa1c/rab3aa/sytl1/rab25a/tnfaip2b/sytl2b/stx11b.1/anxa1d/anxa1b/lgi3/snap23.2/stx11a/tmem79b/unc13d/zgc:162239/septin5a/syk/si:ch211-266g18.6/stxbp5b/exoc8/doc2b/fes/exoc5/rab44/stxbp2/mical3b/cdk16/rab8b	28
BP	GO:0030903	notochord development	12/2169	86/20810	0.181966173205905	0.664837303221573	0.589611064019132	dkk1b/bmpr2b/fbn2b/fstl1a/rab32a/fas/crim1/atp6v1e1b/atp6v0ca/plod2/igf2a/ctps1a	12
BP	GO:0033339	pectoral fin development	12/2169	86/20810	0.181966173205905	0.664837303221573	0.589611064019132	sox9b/fgfr1b/foxl1/sp9/cyp26c1/dhrs9/fgfr1a/pi4kaa/aldh1a2/lef1/prdm1a/tbx5a	12
BP	GO:0048596	embryonic camera-type eye morphogenesis	8/2169	53/20810	0.182804785397547	0.666519043388729	0.591102515543521	mitfa/tfec/sox4a/sox4b/plxna2/fzd8a/smarca4a/nid2a	8
BP	GO:0008299	isoprenoid biosynthetic process	6/2169	37/20810	0.18283412291122	0.666519043388729	0.591102515543521	hmgcra/rdh10a/lef1/tle3a/rdh10b/idi1	6
BP	GO:0051216	cartilage development	26/2169	207/20810	0.183065060936767	0.666617760872193	0.591190063158826	sox9b/dlx3b/fgfr1b/foxl1/mmp9/crispld2/nog2/tfap2a/runx3/marcksb/cyp26b1/runx1/fgfr1a/marcksl1a/gfpt1/tbx1/vwa1/edn1/sulf1/mmp14b/furinb/loxa/prdm1a/acsl4b/ewsr1a/nsd2	26
BP	GO:0002548	monocyte chemotaxis	7/2169	45/20810	0.183704219791229	0.668201110920266	0.592594257391061	ccl34a.4/ccl34a.3/ccl38.1/ccl34b.8/ccl38a.4/ccl19a.1/ccl34b.9	7
BP	GO:0009100	glycoprotein metabolic process	41/2169	341/20810	0.18638184543051	0.677187371730853	0.600563724164976	fut9b.6/b3gnt2l/man1b1b/fut7/zgc:101663/zgc:154054/fut9b.1/galnt6/ft1/eogt/chst11/slc35c1/gfpt2/dolpp1/sdf2l1/alg6/gfpt1/si:ch211-282j22.3/b4galt4/edem1/uggt1/zgc:162952/b3gnt5b/mogs/alg2/nccrp1/b3galt6/sulf1/b3gnt7l/st6gal2a/serp1/alg1/galnt10/b4galt1l/b4galt6/man1a1/gmppb/rft1/pomt1/alg5/alg11	41
BP	GO:0016601	Rac protein signal transduction	4/2169	22/20810	0.19079062364967	0.687247173378462	0.609485260794355	rac2/rhogb/sh3bp1/robo4	4
BP	GO:0019377	glycolipid catabolic process	4/2169	22/20810	0.19079062364967	0.687247173378462	0.609485260794355	naga/neu1/gba/galca	4
BP	GO:0031629	synaptic vesicle fusion to presynaptic active zone membrane	4/2169	22/20810	0.19079062364967	0.687247173378462	0.609485260794355	rab3aa/stx11b.1/snap23.2/stx11a	4
BP	GO:0032292	peripheral nervous system axon ensheathment	4/2169	22/20810	0.19079062364967	0.687247173378462	0.609485260794355	tnfa/ndrg1a/aldh1a2/tnfrsf1b	4
BP	GO:0042572	retinol metabolic process	4/2169	22/20810	0.19079062364967	0.687247173378462	0.609485260794355	dhrs9/aldh1a2/rdh10a/rdh10b	4
BP	GO:0046479	glycosphingolipid catabolic process	4/2169	22/20810	0.19079062364967	0.687247173378462	0.609485260794355	naga/neu1/gba/galca	4
BP	GO:0099500	vesicle fusion to plasma membrane	4/2169	22/20810	0.19079062364967	0.687247173378462	0.609485260794355	rab3aa/stx11b.1/snap23.2/stx11a	4
BP	GO:0048704	embryonic skeletal system morphogenesis	27/2169	217/20810	0.190831936828026	0.687247173378462	0.609485260794355	vgll4l/irf6/dlx3b/grhl3/hoxc3a/crispld2/dlx4b/caspa/tinagl1/hoxc9a/tfap2a/cxcr4a/dhrs9/runx3/macc1/nkx3-2/cyp26b1/fn1a/aldh1a2/gfpt1/tbx1/pak1/edn1/smarca4a/gja1b/prdm1a/nolc1	27
BP	GO:0022411	cellular component disassembly	28/2169	226/20810	0.191841316436757	0.690122227445759	0.612035002933548	gsnb/cfl1l/sh3gl1a/map1lc3cl/tecpr1b/si:ch211-284e13.12/avil/scinlb/capgb/sting1/camsap1a/tmod2/map1aa/atg2a/twf1a/sh3gl3a/tmem39a/pelo/dyrk3/mical3b/gak/si:ch211-266i6.3/sptbn5/cfl1/scaf4a/eif5a2/dnase2/endog	28
BP	GO:0002449	lymphocyte mediated immunity	12/2169	87/20810	0.192422353941127	0.690692752346308	0.612540973028836	trpm4b.2/c7b/si:ch73-264p11.1/il21r.1/csf2rb/il4r.1/cd40/c1qb/c1qc/zgc:123107/trpm4a/c1qa	12
BP	GO:0031018	endocrine pancreas development	12/2169	87/20810	0.192422353941127	0.690692752346308	0.612540973028836	sox9b/gcga/anxa1c/pax6b/anxa1d/anxa1b/kcnip3b/ved/srebf1/sox4b/irx3a/zgc:153115	12
BP	GO:0090497	mesenchymal cell migration	17/2169	130/20810	0.194652633138713	0.694644958505429	0.616045987665365	si:ch211-129c21.1/sema4e/ovol1a/tncb/cxcr4a/erbb3b/sema3bl/sema3gb/nusap1/tbx1/sema4ab/pak1/coro1ca/dmxl2/rcc2/nrp1b/lef1	17
BP	GO:0031570	DNA integrity checkpoint signaling	8/2169	54/20810	0.196389038782646	0.694644958505429	0.616045987665365	dot1l/eme1/id2a/pbk/cdk1/cdt1/chek2/tp53	8
BP	GO:0048846	axon extension involved in axon guidance	8/2169	54/20810	0.196389038782646	0.694644958505429	0.616045987665365	arl3l2/si:ch211-129c21.1/sema4e/sema3bl/stim1a/sema3gb/sema4ab/hnrnpr	8
BP	GO:1902284	neuron projection extension involved in neuron projection guidance	8/2169	54/20810	0.196389038782646	0.694644958505429	0.616045987665365	arl3l2/si:ch211-129c21.1/sema4e/sema3bl/stim1a/sema3gb/sema4ab/hnrnpr	8
BP	GO:0070371	ERK1 and ERK2 cascade	15/2169	113/20810	0.196765957914864	0.694644958505429	0.616045987665365	cd44a/ccl34a.4/dicp2.2/ccl34a.3/ccl38.1/ccl34b.8/ccl38a.4/alkal2b/ccl19a.1/ccl34b.9/cd44b/adcyap1b/gpr183a/dicp3.3/pdgfab	15
BP	GO:0002072	optic cup morphogenesis involved in camera-type eye development	5/2169	30/20810	0.197540155388604	0.694644958505429	0.616045987665365	mitfa/tfec/sox4a/sox4b/nid2a	5
BP	GO:1902806	regulation of cell cycle G1/S phase transition	5/2169	30/20810	0.197540155388604	0.694644958505429	0.616045987665365	anxa1c/anxa1d/anxa1b/pla2g4aa/cdk2ap2	5
BP	GO:0006672	ceramide metabolic process	13/2169	96/20810	0.197820455000938	0.694644958505429	0.616045987665365	cers3b/degs2/zgc:158263/sptlc3/ugcg/naga/cers2b/cers5/neu1/gba/sptlc2a/galca/sptssa	13
BP	GO:0043244	regulation of protein-containing complex disassembly	13/2169	96/20810	0.197820455000938	0.694644958505429	0.616045987665365	gsnb/avil/scinlb/capgb/camsap1a/tmod2/map1aa/twf1a/tmem39a/si:ch211-266i6.3/sptbn5/scaf4a/eif5a2	13
BP	GO:0099173	postsynapse organization	7/2169	46/20810	0.198584998090709	0.694644958505429	0.616045987665365	dbnla/dbn1/srcin1a/grna/abhd17aa/nlgn3a/dbnlb	7
BP	GO:0007040	lysosome organization	6/2169	38/20810	0.199343422403718	0.694644958505429	0.616045987665365	adgrb1b/coro1a/lyst/si:dkey-237j10.2/cln5/lamtor1	6
BP	GO:0016525	negative regulation of angiogenesis	6/2169	38/20810	0.199343422403718	0.694644958505429	0.616045987665365	adgrb1b/yjefn3/serpine1/ism1/s1pr1/tp53	6
BP	GO:0017015	regulation of transforming growth factor beta receptor signaling pathway	6/2169	38/20810	0.199343422403718	0.694644958505429	0.616045987665365	mmp9/skila/pmepa1/nrros/wfikkn2a/bambib	6
BP	GO:0035987	endodermal cell differentiation	6/2169	38/20810	0.199343422403718	0.694644958505429	0.616045987665365	col12a1b/ved/fgfr1a/acvr1ba/col12a1a/tp53	6
BP	GO:0042168	heme metabolic process	6/2169	38/20810	0.199343422403718	0.694644958505429	0.616045987665365	flvcr1/urod/hmox1a/alas1/blvra/cpox	6
BP	GO:0080171	lytic vacuole organization	6/2169	38/20810	0.199343422403718	0.694644958505429	0.616045987665365	adgrb1b/coro1a/lyst/si:dkey-237j10.2/cln5/lamtor1	6
BP	GO:1903844	regulation of cellular response to transforming growth factor beta stimulus	6/2169	38/20810	0.199343422403718	0.694644958505429	0.616045987665365	mmp9/skila/pmepa1/nrros/wfikkn2a/bambib	6
BP	GO:2000181	negative regulation of blood vessel morphogenesis	6/2169	38/20810	0.199343422403718	0.694644958505429	0.616045987665365	adgrb1b/yjefn3/serpine1/ism1/s1pr1/tp53	6
BP	GO:0001843	neural tube closure	3/2169	15/20810	0.200533590467622	0.694644958505429	0.616045987665365	grhl3/vaspa/vaspb	3
BP	GO:0002063	chondrocyte development	3/2169	15/20810	0.200533590467622	0.694644958505429	0.616045987665365	gfpt1/sulf1/ewsr1a	3
BP	GO:0009163	nucleoside biosynthetic process	3/2169	15/20810	0.200533590467622	0.694644958505429	0.616045987665365	ada2b/pgm2/aprt	3
BP	GO:0016556	mRNA modification	3/2169	15/20810	0.200533590467622	0.694644958505429	0.616045987665365	dkc1/trub1/pus1	3
BP	GO:0030316	osteoclast differentiation	3/2169	15/20810	0.200533590467622	0.694644958505429	0.616045987665365	src/gpr183a/csf1ra	3
BP	GO:0032418	lysosome localization	3/2169	15/20810	0.200533590467622	0.694644958505429	0.616045987665365	syk/fes/bloc1s2	3
BP	GO:0034404	nucleobase-containing small molecule biosynthetic process	3/2169	15/20810	0.200533590467622	0.694644958505429	0.616045987665365	ada2b/pgm2/aprt	3
BP	GO:0042451	purine nucleoside biosynthetic process	3/2169	15/20810	0.200533590467622	0.694644958505429	0.616045987665365	ada2b/pgm2/aprt	3
BP	GO:0042455	ribonucleoside biosynthetic process	3/2169	15/20810	0.200533590467622	0.694644958505429	0.616045987665365	ada2b/pgm2/aprt	3
BP	GO:0042537	benzene-containing compound metabolic process	3/2169	15/20810	0.200533590467622	0.694644958505429	0.616045987665365	aldh8a1/kynu/fah	3
BP	GO:0046129	purine ribonucleoside biosynthetic process	3/2169	15/20810	0.200533590467622	0.694644958505429	0.616045987665365	ada2b/pgm2/aprt	3
BP	GO:0046348	amino sugar catabolic process	3/2169	15/20810	0.200533590467622	0.694644958505429	0.616045987665365	gnpda1/chia.6/ctbs	3
BP	GO:0051255	spindle midzone assembly	3/2169	15/20810	0.200533590467622	0.694644958505429	0.616045987665365	zgc:86764/prc1b/ewsr1a	3
BP	GO:0090503	RNA phosphodiester bond hydrolysis, exonucleolytic	3/2169	15/20810	0.200533590467622	0.694644958505429	0.616045987665365	exosc2/gnl3/exosc9	3
BP	GO:1990849	vacuolar localization	3/2169	15/20810	0.200533590467622	0.694644958505429	0.616045987665365	syk/fes/bloc1s2	3
BP	GO:0051028	mRNA transport	10/2169	71/20810	0.201755359805822	0.698128673303962	0.619135520667122	ddx19a/nup50/slbp/thoc6/nup93/magoh/igf2bp3/eif5a2/ddx19b/alyref	10
BP	GO:0044772	mitotic cell cycle phase transition	20/2169	157/20810	0.202167673046079	0.698128673303962	0.619135520667122	anxa1c/gpr132b/ccnb2/anxa1d/anxa1b/foxm1/mad2l1bp/cxcr4a/pla2g4aa/ccnb3/cdk17/cdca5/cdk1/ccnb1/ccna2/cdk2ap2/gnl3/cdk16/fbxl3a/swap70b	20
BP	GO:0097485	neuron projection guidance	38/2169	317/20810	0.202179771748884	0.698128673303962	0.619135520667122	arl3l2/si:ch211-241e1.3/si:ch211-129c21.1/alcamb/sema4e/tncb/plxnb2a.2/si:dkeyp-97a10.3/epha3/cntn3a.1/plxnb2a.3/rac2/vaspa/dpysl5a/mmp25b/plxnc1/chst11/rhogb/trioa/sema3bl/stim1a/sema3gb/anos1a/vaspb/stat3/cyfip2/plxna2/sema4ab/robo4/dpysl4/e2f8/slbp/ptprfb/nrp1b/robo3/slit2/hnrnpr/vegfc	38
BP	GO:0048840	otolith development	9/2169	63/20810	0.206226692460996	0.71135156576736	0.630862244870136	cldn7b/dlx3b/slc44a4/otogl/pcsk7/ttc4/hsp90b1/atp2b1a/rgs18	9
BP	GO:0042176	regulation of protein catabolic process	13/2169	97/20810	0.208157082248453	0.717253592152202	0.636096457871984	adam8a/timp2b/klhl40b/si:ch211-284e13.12/vip/adam8b/traf7/ankib1a/rnf144b/csnk1e/rhbdf1a/fbxo22/psmd2	13
BP	GO:0072527	pyrimidine-containing compound metabolic process	8/2169	55/20810	0.210371518446643	0.724120910863708	0.642186740521332	cdaa/dctd/tyms/uck2a/ctps1a/si:ch211-243j20.2/umps/cad	8
BP	GO:0009913	epidermal cell differentiation	14/2169	106/20810	0.212353310698302	0.727124900814571	0.64485082946858	krt5/dlx3b/anxa1c/slc44a4/kdf1a/dlx4b/ovol1a/anxa1d/anxa1b/stat3/mcoln1a/pho/pcdh15a/casp3a	14
BP	GO:0045765	regulation of angiogenesis	14/2169	106/20810	0.212353310698302	0.727124900814571	0.64485082946858	ptk2bb/adgrb1b/yjefn3/serpine1/ptk2ba/ism1/cd40/birc5a/s1pr1/utp15/iars1/tmem184a/vegfc/tp53	14
BP	GO:0048705	skeletal system morphogenesis	30/2169	247/20810	0.212641259295558	0.727124900814571	0.64485082946858	vgll4l/irf6/dlx3b/grhl3/hoxc3a/mmp9/crispld2/dlx4b/caspa/tinagl1/hoxc9a/tfap2a/cxcr4a/dhrs9/runx3/macc1/nkx3-2/cyp26b1/fn1a/aldh1a2/gfpt1/tbx1/pak1/edn1/smarca4a/mmp14b/atp2b1a/gja1b/prdm1a/nolc1	30
BP	GO:0009148	pyrimidine nucleoside triphosphate biosynthetic process	4/2169	23/20810	0.21324549843461	0.727124900814571	0.64485082946858	uck2a/ctps1a/si:ch211-243j20.2/cad	4
BP	GO:0042278	purine nucleoside metabolic process	4/2169	23/20810	0.21324549843461	0.727124900814571	0.64485082946858	ada2b/nt5c1ab/pgm2/aprt	4
BP	GO:0045931	positive regulation of mitotic cell cycle	4/2169	23/20810	0.21324549843461	0.727124900814571	0.64485082946858	anxa1c/anxa1d/anxa1b/cdca5	4
BP	GO:0051048	negative regulation of secretion	4/2169	23/20810	0.21324549843461	0.727124900814571	0.64485082946858	anxa1c/anxa1d/anxa1b/rhbdf1a	4
BP	GO:0061097	regulation of protein tyrosine kinase activity	4/2169	23/20810	0.21324549843461	0.727124900814571	0.64485082946858	hbegfb/cbl/epgn/sh3bp5b	4
BP	GO:2001236	regulation of extrinsic apoptotic signaling pathway	4/2169	23/20810	0.21324549843461	0.727124900814571	0.64485082946858	src/eya2/fadd/rffl	4
BP	GO:0032880	regulation of protein localization	15/2169	115/20810	0.215885246702532	0.733943740712391	0.650898118674598	vip/ezra/marcksb/ripor2/adcyap1b/stxbp5b/ano1a/gripap1/gpc1b/cdca5/ezrb/meak7/arfip1/rhbdf1a/gopc	15
BP	GO:0030301	cholesterol transport	6/2169	39/20810	0.216374535180421	0.733943740712391	0.650898118674598	apoeb/anxa2b/yjefn3/npc2.2/soat1/ldlra	6
BP	GO:1901343	negative regulation of vasculature development	6/2169	39/20810	0.216374535180421	0.733943740712391	0.650898118674598	adgrb1b/yjefn3/serpine1/ism1/s1pr1/tp53	6
BP	GO:0032392	DNA geometric change	5/2169	31/20810	0.21681640780678	0.733943740712391	0.650898118674598	anxa1c/anxa1d/anxa1b/pif1/mcm7	5
BP	GO:0032508	DNA duplex unwinding	5/2169	31/20810	0.21681640780678	0.733943740712391	0.650898118674598	anxa1c/anxa1d/anxa1b/pif1/mcm7	5
BP	GO:0034332	adherens junction organization	5/2169	31/20810	0.21681640780678	0.733943740712391	0.650898118674598	cldn7b/cdh1/inavab/yes1/cdh6	5
BP	GO:0072348	sulfur compound transport	5/2169	31/20810	0.21681640780678	0.733943740712391	0.650898118674598	slc44a4/slc5a6a/slc6a6a/slc26a1/slc5a6b	5
BP	GO:0006865	amino acid transport	13/2169	98/20810	0.218725170381633	0.739639407598696	0.655949321723614	slc7a11/slc25a15a/slc43a2b/slc7a5/slc38a5a/slc7a7/cltrn/slc38a7/slc3a2a/si:dkeyp-120h9.1/slc7a3a/slc36a1/slc6a9	13
BP	GO:0051017	actin filament bundle assembly	9/2169	64/20810	0.219440622761192	0.741292186393696	0.657415088850678	clmnb/espnlb/lcp1/limk1a/aif1l/pfn1/tesk1a/fhod1/sdc4	9
BP	GO:0006913	nucleocytoplasmic transport	17/2169	133/20810	0.221393439998609	0.746346957521085	0.661897913397904	ddx19a/nup214/kpna2/nol6/nup50/rrs1/ipo13b/npm1a/nup188/thoc6/ranbp2/nup93/pom121/rangap1b/ddx19b/xpo6/alyref	17
BP	GO:0051169	nuclear transport	17/2169	133/20810	0.221393439998609	0.746346957521085	0.661897913397904	ddx19a/nup214/kpna2/nol6/nup50/rrs1/ipo13b/npm1a/nup188/thoc6/ranbp2/nup93/pom121/rangap1b/ddx19b/xpo6/alyref	17
BP	GO:0055067	monovalent inorganic cation homeostasis	14/2169	107/20810	0.222548174629099	0.749467076248355	0.664664991168266	ca2/atp1a3a/slc12a6/rhcgl1/slc4a2b/tcirg1b/si:dkey-237j10.2/atp6v1aa/atp6ap1b/atp6v1ba/dmxl2/slc9a7/si:cabz01102082.1/atp6v0a2b	14
BP	GO:0010842	retina layer formation	8/2169	56/20810	0.224724949826612	0.756019121330268	0.670475673351002	marcksb/dctn1a/cyfip2/rp2/exoc5/ipo13b/smarca4a/gmds	8
BP	GO:0003333	amino acid transmembrane transport	10/2169	73/20810	0.226561544808966	0.75781071840113	0.672064551487241	slc7a11/slc25a15a/slc7a5/slc38a5a/slc7a7/slc38a7/slc3a2a/si:dkeyp-120h9.1/slc7a3a/slc36a1	10
BP	GO:0030004	cellular monovalent inorganic cation homeostasis	10/2169	73/20810	0.226561544808966	0.75781071840113	0.672064551487241	atp1a3a/slc4a2b/tcirg1b/si:dkey-237j10.2/atp6v1aa/atp6ap1b/atp6v1ba/dmxl2/slc9a7/atp6v0a2b	10
BP	GO:0051651	maintenance of location in cell	10/2169	73/20810	0.226561544808966	0.75781071840113	0.672064551487241	slc8b1/tmsb1/fthl28/letm1/fthl27/fthl31/twf1a/tmsb2/selenon/rer1	10
BP	GO:0010001	glial cell differentiation	20/2169	160/20810	0.226867953613859	0.75781071840113	0.672064551487241	sox9b/icn2/timp2b/wt1b/itga6b/erbb3b/grna/slc7a7/ndrg1a/irf8/il34/nrros/aldh1a2/fzd8a/csf1ra/trim35-28/prmt6/pes/swap70b/sptbn5	20
BP	GO:0000291	nuclear-transcribed mRNA catabolic process, exonucleolytic	3/2169	16/20810	0.22896515562976	0.75781071840113	0.672064551487241	exosc2/exosc6/exosc9	3
BP	GO:0001938	positive regulation of endothelial cell proliferation	3/2169	16/20810	0.22896515562976	0.75781071840113	0.672064551487241	vip/igf2a/vegfc	3
BP	GO:0002700	regulation of production of molecular mediator of immune response	3/2169	16/20810	0.22896515562976	0.75781071840113	0.672064551487241	trpm4b.2/cd40/trpm4a	3
BP	GO:0006002	fructose 6-phosphate metabolic process	3/2169	16/20810	0.22896515562976	0.75781071840113	0.672064551487241	gfpt2/pfklb/gfpt1	3
BP	GO:0006098	pentose-phosphate shunt	3/2169	16/20810	0.22896515562976	0.75781071840113	0.672064551487241	g6pd/pgd/taldo1	3
BP	GO:0031114	regulation of microtubule depolymerization	3/2169	16/20810	0.22896515562976	0.75781071840113	0.672064551487241	camsap1a/map1aa/si:ch211-266i6.3	3
BP	GO:0032088	negative regulation of NF-kappaB transcription factor activity	3/2169	16/20810	0.22896515562976	0.75781071840113	0.672064551487241	nfkbiaa/traf3/trim37	3
BP	GO:0032366	intracellular sterol transport	3/2169	16/20810	0.22896515562976	0.75781071840113	0.672064551487241	npc2.2/gramd1c/ldlra	3
BP	GO:0043153	entrainment of circadian clock by photoperiod	3/2169	16/20810	0.22896515562976	0.75781071840113	0.672064551487241	cry4/cry3b/fbxl3a	3
BP	GO:0048385	regulation of retinoic acid receptor signaling pathway	3/2169	16/20810	0.22896515562976	0.75781071840113	0.672064551487241	wwtr1/cyp26b1/aldh1a2	3
BP	GO:2001237	negative regulation of extrinsic apoptotic signaling pathway	3/2169	16/20810	0.22896515562976	0.75781071840113	0.672064551487241	src/eya2/rffl	3
BP	GO:0017157	regulation of exocytosis	13/2169	99/20810	0.22951429917178	0.75781071840113	0.672064551487241	anxa1c/rab3aa/anxa1d/anxa1b/lgi3/zgc:162239/septin5a/syk/stxbp5b/doc2b/fes/rab44/rab8b	13
BP	GO:0044272	sulfur compound biosynthetic process	13/2169	99/20810	0.22951429917178	0.75781071840113	0.672064551487241	mri1/elovl7a/elovl6l/pdha1b/ggt5a/cbsb/elovl5/chst11/gss/cbsa/elovl1b/elovl6/papss1	13
BP	GO:0000077	DNA damage checkpoint signaling	7/2169	48/20810	0.229660679490985	0.75781071840113	0.672064551487241	dot1l/eme1/id2a/pbk/cdk1/chek2/tp53	7
BP	GO:0006418	tRNA aminoacylation for protein translation	7/2169	48/20810	0.229660679490985	0.75781071840113	0.672064551487241	si:ch211-256m1.8/wars1/mars1/yars1/cars1/iars1/vars1	7
BP	GO:0035148	tube formation	11/2169	82/20810	0.232236020753573	0.765536076475992	0.67891578647718	sox9b/tfap2c/cldn7b/dlx3b/grhl3/dlx4b/tfap2a/cdh1/vaspa/vaspb/aldh1a2	11
BP	GO:0046942	carboxylic acid transport	18/2169	143/20810	0.23252426139159	0.765714335096174	0.679073875161744	anxa1c/slc5a6a/anxa1d/anxa1b/slc25a15a/slc16a9a/slc38a5a/slc26a1/slc16a9b/slc16a6b/slc3a2a/slc7a3a/slc5a6b/slc36a1/slco3a1a/slc25a32a/slc6a9/slc16a3b	18
BP	GO:0010951	negative regulation of endopeptidase activity	9/2169	65/20810	0.232969928709847	0.766410127647081	0.679690938891907	serpinb1l4/zgc:173729/timp2b/si:busm1-57f23.1/serpine1/serpini1/serpinb14/serpine2/rffl	9
BP	GO:0006778	porphyrin-containing compound metabolic process	6/2169	40/20810	0.233875863269934	0.768445115131318	0.681495667853462	flvcr1/urod/hmox1a/alas1/blvra/cpox	6
BP	GO:0061025	membrane fusion	15/2169	117/20810	0.235780970498362	0.768445115131318	0.681495667853462	anxa1c/rab3aa/vcpip1/stx11b.1/anxa1d/anxa1b/snap23.2/stx11a/myof/vamp1a/vamp8/bmb/dysf/rab8b/nsfl1c	15
BP	GO:0006760	folic acid-containing compound metabolic process	4/2169	24/20810	0.236379085771979	0.768445115131318	0.681495667853462	mthfd1l/zgc:171566/shmt1/aldh1l2	4
BP	GO:0006919	activation of cysteine-type endopeptidase activity involved in apoptotic process	4/2169	24/20810	0.236379085771979	0.768445115131318	0.681495667853462	pycard/casp10/casp22/pmaip1	4
BP	GO:0006998	nuclear envelope organization	4/2169	24/20810	0.236379085771979	0.768445115131318	0.681495667853462	lmna/bmb/lemd3/nsfl1c	4
BP	GO:0030032	lamellipodium assembly	4/2169	24/20810	0.236379085771979	0.768445115131318	0.681495667853462	ablim1a/arhgef7a/twf1a/robo4	4
BP	GO:0034331	cell junction maintenance	4/2169	24/20810	0.236379085771979	0.768445115131318	0.681495667853462	rab3aa/cdh1/inavab/yes1	4
BP	GO:0042058	regulation of epidermal growth factor receptor signaling pathway	4/2169	24/20810	0.236379085771979	0.768445115131318	0.681495667853462	hbegfb/cbl/epgn/rhbdf1a	4
BP	GO:0048499	synaptic vesicle membrane organization	4/2169	24/20810	0.236379085771979	0.768445115131318	0.681495667853462	rab3aa/stx11b.1/snap23.2/stx11a	4
BP	GO:0050864	regulation of B cell activation	4/2169	24/20810	0.236379085771979	0.768445115131318	0.681495667853462	syk/si:ch211-243a20.4/cd40/inpp5d	4
BP	GO:0033002	muscle cell proliferation	5/2169	32/20810	0.236643495699461	0.768445115131318	0.681495667853462	vip/nppb/runx1/smarca4a/nppa	5
BP	GO:0035118	embryonic pectoral fin morphogenesis	5/2169	32/20810	0.236643495699461	0.768445115131318	0.681495667853462	sox9b/sp9/pi4kaa/prdm1a/tbx5a	5
BP	GO:0044773	mitotic DNA damage checkpoint signaling	5/2169	32/20810	0.236643495699461	0.768445115131318	0.681495667853462	eme1/id2a/pbk/cdk1/chek2	5
BP	GO:0051960	regulation of nervous system development	26/2169	215/20810	0.239286082095962	0.776255444894638	0.688422259998303	nsmfb/dbnla/si:ch211-129c21.1/shtn1/mmp9/sema4e/tncb/plxnb2a.2/her4.2/dbn1/her15.1/plxnb2a.3/grna/plxnc1/sema3bl/sema3gb/stat3/plxna2/sema4ab/fbxw7/lef1/swap70b/dip2ba/dbnlb/slit2/tiam1a	26
BP	GO:0048706	embryonic skeletal system development	29/2169	242/20810	0.239591638793988	0.776476371512725	0.688618188803334	vgll4l/irf6/dlx3b/grhl3/hoxc3a/crispld2/dlx4b/caspa/tinagl1/hoxc9a/tfap2a/cxcr4a/dhrs9/runx3/macc1/nkx3-2/cyp26b1/fn1a/aldh1a2/gfpt1/tbx1/pak1/edn1/smarca4a/sulf1/gja1b/prdm1a/nolc1/nsd2	29
BP	GO:0035850	epithelial cell differentiation involved in kidney development	7/2169	49/20810	0.245780789494675	0.79417310439485	0.704312539065769	tfap2a/wt1b/myh9a/anln/inf2/aldh1a2/ezrb	7
BP	GO:0050807	regulation of synapse organization	7/2169	49/20810	0.245780789494675	0.79417310439485	0.704312539065769	dbnla/tncb/dbn1/srcin1a/gripap1/abhd17aa/dbnlb	7
BP	GO:0051453	regulation of intracellular pH	7/2169	49/20810	0.245780789494675	0.79417310439485	0.704312539065769	slc4a2b/tcirg1b/si:dkey-237j10.2/atp6v1ba/dmxl2/slc9a7/atp6v0a2b	7
BP	GO:0006650	glycerophospholipid metabolic process	29/2169	243/20810	0.246675029160586	0.795866667662126	0.705814475908308	gdpd3a/pgap3/socs3b/socs5a/hdhd5/pla2g4f.1/cish/zgc:101699/pla2g4aa/pld1b/socs1a/socs1b/pik3cd/pi4kaa/itpka/socs7/bpnt2/serinc5/agpat9l/pigm/inpp5d/abhd3/pgap2/gpaa1/gpcpd1/rarres3l/bpnt1/pigw/vac14	29
BP	GO:1901880	negative regulation of protein depolymerization	9/2169	66/20810	0.24679168226587	0.795866667662126	0.705814475908308	gsnb/avil/scinlb/capgb/camsap1a/tmod2/twf1a/si:ch211-266i6.3/sptbn5	9
BP	GO:0007411	axon guidance	37/2169	316/20810	0.249996466296737	0.805407334768799	0.714275617990678	arl3l2/si:ch211-241e1.3/si:ch211-129c21.1/alcamb/sema4e/tncb/plxnb2a.2/si:dkeyp-97a10.3/epha3/cntn3a.1/plxnb2a.3/rac2/vaspa/dpysl5a/mmp25b/plxnc1/chst11/rhogb/trioa/sema3bl/stim1a/sema3gb/anos1a/vaspb/stat3/cyfip2/plxna2/sema4ab/robo4/e2f8/slbp/ptprfb/nrp1b/robo3/slit2/hnrnpr/vegfc	37
BP	GO:0010212	response to ionizing radiation	6/2169	41/20810	0.251794411272496	0.80960444922425	0.717997829587255	anxa1c/anxa1d/anxa1b/badb/abraxas1/tp53	6
BP	GO:0071103	DNA conformation change	6/2169	41/20810	0.251794411272496	0.80960444922425	0.717997829587255	anxa1c/anxa1d/anxa1b/pif1/top2a/mcm7	6
BP	GO:0048640	negative regulation of developmental growth	8/2169	58/20810	0.254429602052956	0.813787964196746	0.721707980480294	si:ch211-129c21.1/sema4e/tncb/sema3bl/sema3gb/sema4ab/dip2ba/slit2	8
BP	GO:2001234	negative regulation of apoptotic signaling pathway	8/2169	58/20810	0.254429602052956	0.813787964196746	0.721707980480294	si:ch211-284o19.8/src/hyou1/eya2/grinab/bcor/slc35f6/rffl	8
BP	GO:0042445	hormone metabolic process	11/2169	84/20810	0.256886887684707	0.813787964196746	0.721707980480294	cyp26a1/cyp26c1/aldh8a1/dhrs9/cyp26b1/aldh1a2/rdh10a/furinb/lef1/tle3a/rdh10b	11
BP	GO:0006506	GPI anchor biosynthetic process	5/2169	33/20810	0.256943066071111	0.813787964196746	0.721707980480294	pgap3/pigm/pgap2/gpaa1/pigw	5
BP	GO:0050708	regulation of protein secretion	5/2169	33/20810	0.256943066071111	0.813787964196746	0.721707980480294	marcksb/stxbp5b/ano1a/arfip1/rhbdf1a	5
BP	GO:0008033	tRNA processing	16/2169	128/20810	0.258047220907588	0.813787964196746	0.721707980480294	ctu1/qtrt2/elp2/trmt6/lcmt2/wdr6/alkbh8/tsen54/tsen15/trub1/ssb/qtrt1/pus1/thumpd1/pus7/nat10	16
BP	GO:0000727	double-strand break repair via break-induced replication	3/2169	17/20810	0.258073727928929	0.813787964196746	0.721707980480294	gins4/gins2/mcm7	3
BP	GO:0006027	glycosaminoglycan catabolic process	3/2169	17/20810	0.258073727928929	0.813787964196746	0.721707980480294	pglyrp6/pglyrp5/lygl1	3
BP	GO:0006882	cellular zinc ion homeostasis	3/2169	17/20810	0.258073727928929	0.813787964196746	0.721707980480294	slc30a1a/slc39a10/slc30a7	3
BP	GO:0008608	attachment of spindle microtubules to kinetochore	3/2169	17/20810	0.258073727928929	0.813787964196746	0.721707980480294	si:dkey-25o16.4/abraxas2/abraxas1	3
BP	GO:0008645	hexose transmembrane transport	3/2169	17/20810	0.258073727928929	0.813787964196746	0.721707980480294	slc2a3a/slc2a3b/slc2a1b	3
BP	GO:0009649	entrainment of circadian clock	3/2169	17/20810	0.258073727928929	0.813787964196746	0.721707980480294	cry4/cry3b/fbxl3a	3
BP	GO:0014020	primary neural tube formation	3/2169	17/20810	0.258073727928929	0.813787964196746	0.721707980480294	grhl3/vaspa/vaspb	3
BP	GO:0033336	caudal fin development	3/2169	17/20810	0.258073727928929	0.813787964196746	0.721707980480294	atp6v1e1b/lef1/gja1b	3
BP	GO:0035914	skeletal muscle cell differentiation	3/2169	17/20810	0.258073727928929	0.813787964196746	0.721707980480294	myog/klhl40b/marcksb	3
BP	GO:0055069	zinc ion homeostasis	3/2169	17/20810	0.258073727928929	0.813787964196746	0.721707980480294	slc30a1a/slc39a10/slc30a7	3
BP	GO:0060606	tube closure	3/2169	17/20810	0.258073727928929	0.813787964196746	0.721707980480294	grhl3/vaspa/vaspb	3
BP	GO:1904659	glucose transmembrane transport	3/2169	17/20810	0.258073727928929	0.813787964196746	0.721707980480294	slc2a3a/slc2a3b/slc2a1b	3
BP	GO:0000096	sulfur amino acid metabolic process	4/2169	25/20810	0.260063737793761	0.813787964196746	0.721707980480294	mri1/cbsb/cnr2/cbsa	4
BP	GO:0014855	striated muscle cell proliferation	4/2169	25/20810	0.260063737793761	0.813787964196746	0.721707980480294	nppb/runx1/smarca4a/nppa	4
BP	GO:0042219	cellular modified amino acid catabolic process	4/2169	25/20810	0.260063737793761	0.813787964196746	0.721707980480294	ggt5a/ggt1a/pcyox1/aldh1l2	4
BP	GO:0042744	hydrogen peroxide catabolic process	4/2169	25/20810	0.260063737793761	0.813787964196746	0.721707980480294	prdx1/gpx1b/hbba2/hbaa2	4
BP	GO:0046425	regulation of receptor signaling pathway via JAK-STAT	4/2169	25/20810	0.260063737793761	0.813787964196746	0.721707980480294	il6/cish/socs1a/socs1b	4
BP	GO:0050830	defense response to Gram-positive bacterium	4/2169	25/20810	0.260063737793761	0.813787964196746	0.721707980480294	hamp/pglyrp6/lygl1/hsp90b1	4
BP	GO:0106027	neuron projection organization	4/2169	25/20810	0.260063737793761	0.813787964196746	0.721707980480294	dbnla/dbn1/srcin1a/dbnlb	4
BP	GO:1901184	regulation of ERBB signaling pathway	4/2169	25/20810	0.260063737793761	0.813787964196746	0.721707980480294	hbegfb/cbl/epgn/rhbdf1a	4
BP	GO:1902742	apoptotic process involved in development	4/2169	25/20810	0.260063737793761	0.813787964196746	0.721707980480294	xkr9/angptl4/perp/tp53	4
BP	GO:1904892	regulation of receptor signaling pathway via STAT	4/2169	25/20810	0.260063737793761	0.813787964196746	0.721707980480294	il6/cish/socs1a/socs1b	4
BP	GO:0051494	negative regulation of cytoskeleton organization	12/2169	93/20810	0.260359953602963	0.813935992621119	0.721839259511084	gsnb/avil/scinlb/capgb/camsap1a/tmsb1/tmod2/twf1a/tmsb2/si:ch211-266i6.3/trim37/sptbn5	12
BP	GO:0050768	negative regulation of neurogenesis	9/2169	67/20810	0.260882162017073	0.814789560454468	0.722596246274605	si:ch211-129c21.1/mmp9/sema4e/tncb/sema3bl/sema3gb/sema4ab/dip2ba/slit2	9
BP	GO:0009156	ribonucleoside monophosphate biosynthetic process	7/2169	50/20810	0.262237269692871	0.817460316392456	0.724964806586582	gart/impdh1b/aprt/uck2a/si:ch211-243j20.2/umps/cad	7
BP	GO:0045332	phospholipid translocation	7/2169	50/20810	0.262237269692871	0.817460316392456	0.724964806586582	ano9b/atp10b/atp8a1/tmem30b/xkr9/atp8b5a/atp11c	7
BP	GO:0051248	negative regulation of protein metabolic process	41/2169	355/20810	0.265370998723641	0.821342931574164	0.728408104454152	serpinb1l4/zgc:173729/timp2b/cpeb1a/spink2.6/timp4.2/si:busm1-57f23.1/klhl40b/pmepa1/si:ch211-284e13.12/spink2.5/serpine1/spink2.8/spink2.3/spink2.4/spink2.9/ppm1e/spink2.11/spink2.10/spink2.7/ptprja/cbl/ptprc/spink2.2/wfikkn2a/si:ch211-195b11.3/serpini1/exosc2/prkar1ab/sh3bp5b/prmt6/irak3/serpinb14/serpine2/plekhn1/exosc9/noc2l/ago4/pde12/ubr5/rffl	41
BP	GO:0010721	negative regulation of cell development	10/2169	76/20810	0.265780226805019	0.821342931574164	0.728408104454152	si:ch211-129c21.1/mmp9/sema4e/tncb/sema3bl/sema3gb/sema4ab/ap1ar/dip2ba/slit2	10
BP	GO:0072175	epithelial tube formation	10/2169	76/20810	0.265780226805019	0.821342931574164	0.728408104454152	sox9b/tfap2c/dlx3b/grhl3/dlx4b/tfap2a/cdh1/vaspa/vaspb/aldh1a2	10
BP	GO:1901879	regulation of protein depolymerization	10/2169	76/20810	0.265780226805019	0.821342931574164	0.728408104454152	gsnb/avil/scinlb/capgb/camsap1a/tmod2/map1aa/twf1a/si:ch211-266i6.3/sptbn5	10
BP	GO:0001756	somitogenesis	16/2169	129/20810	0.26823411510148	0.821342931574164	0.728408104454152	cyp26a1/her15.1/epha3/pcdh10b/fn1a/ripply1/crim1/aldh1a2/cap1/sulf1/igf2a/larp6a/lef1/gadd45bb/itgav/mapk14a	16
BP	GO:0010035	response to inorganic substance	16/2169	129/20810	0.26823411510148	0.821342931574164	0.728408104454152	anxa1c/anxa1d/anxa1b/prdx1/selenow2b/entpd2a.1/cpne2/gpx1b/slc30a1a/slc39a10/mt2/adgrv1/tap2a/ddi2/slc39a3/slc25a24	16
BP	GO:0006022	aminoglycan metabolic process	11/2169	85/20810	0.269536715033809	0.821342931574164	0.728408104454152	b3gnt2l/has1/pglyrp6/pglyrp5/lygl1/chst11/chia.6/gnsb/ctbs/b3galt6/b3gnt7l	11
BP	GO:0043271	negative regulation of ion transport	6/2169	42/20810	0.270076322707758	0.821342931574164	0.728408104454152	rrad/vip/gem/kcnab1b/wnk4b/kcne4	6
BP	GO:0007219	Notch signaling pathway	19/2169	156/20810	0.270442676145281	0.821342931574164	0.728408104454152	her15.1/yjefn3/nup214/id2a/aak1a/jag1a/gpr183a/itgb1b/rfng/psen2/adam10b/nle1/fbxw7/gmds/mfng/aph1b/bloc1s2/cad/snx5	19
BP	GO:0001666	response to hypoxia	12/2169	94/20810	0.272430132653257	0.821342931574164	0.728408104454152	tph1a/egln3/hyou1/hmox1a/hsp90b1/nrp1b/plekhn1/sdcbp2/hspa5/atf6/vegfc/tp53	12
BP	GO:0051961	negative regulation of nervous system development	9/2169	68/20810	0.275217001386624	0.821342931574164	0.728408104454152	si:ch211-129c21.1/mmp9/sema4e/tncb/sema3bl/sema3gb/sema4ab/dip2ba/slit2	9
BP	GO:0048920	posterior lateral line neuromast primordium migration	5/2169	34/20810	0.277636679217291	0.821342931574164	0.728408104454152	epcam/shtn1/src/anos1a/ctnnd1	5
BP	GO:0048701	embryonic cranial skeleton morphogenesis	24/2169	202/20810	0.278876353980745	0.821342931574164	0.728408104454152	vgll4l/irf6/dlx3b/grhl3/crispld2/dlx4b/caspa/tinagl1/tfap2a/cxcr4a/dhrs9/runx3/macc1/nkx3-2/cyp26b1/fn1a/aldh1a2/gfpt1/tbx1/pak1/edn1/smarca4a/prdm1a/nolc1	24
BP	GO:0001837	epithelial to mesenchymal transition	7/2169	51/20810	0.278990292262828	0.821342931574164	0.728408104454152	tfap2c/tfec/tfap2a/rgs2/stat3/prrx1a/parp3	7
BP	GO:0003205	cardiac chamber development	7/2169	51/20810	0.278990292262828	0.821342931574164	0.728408104454152	wwtr1/tbx2a/myo5b/pak1/smarca5/npnta/tbx5a	7
BP	GO:0033866	nucleoside bisphosphate biosynthetic process	7/2169	51/20810	0.278990292262828	0.821342931574164	0.728408104454152	elovl7a/elovl6l/pdha1b/elovl5/elovl1b/elovl6/papss1	7
BP	GO:0034030	ribonucleoside bisphosphate biosynthetic process	7/2169	51/20810	0.278990292262828	0.821342931574164	0.728408104454152	elovl7a/elovl6l/pdha1b/elovl5/elovl1b/elovl6/papss1	7
BP	GO:0034033	purine nucleoside bisphosphate biosynthetic process	7/2169	51/20810	0.278990292262828	0.821342931574164	0.728408104454152	elovl7a/elovl6l/pdha1b/elovl5/elovl1b/elovl6/papss1	7
BP	GO:0061005	cell differentiation involved in kidney development	7/2169	51/20810	0.278990292262828	0.821342931574164	0.728408104454152	tfap2a/wt1b/myh9a/anln/inf2/aldh1a2/ezrb	7
BP	GO:0007052	mitotic spindle organization	10/2169	77/20810	0.279311490274753	0.821342931574164	0.728408104454152	spice1/kif11/ccdc61/kif4/zgc:86764/abraxas2/prc1b/tpx2/ewsr1a/abraxas1	10
BP	GO:0007249	I-kappaB kinase/NF-kappaB signaling	10/2169	77/20810	0.279311490274753	0.821342931574164	0.728408104454152	ripk2/traf3ip2l/rela/card9/tirap/traf3/cd40/tank/tifa/rel	10
BP	GO:0033334	fin morphogenesis	10/2169	77/20810	0.279311490274753	0.821342931574164	0.728408104454152	sox9b/foxl1/mmp9/sp9/dhrs9/pi4kaa/lef1/gja1b/prdm1a/tbx5a	10
BP	GO:0061640	cytoskeleton-dependent cytokinesis	10/2169	77/20810	0.279311490274753	0.821342931574164	0.728408104454152	rtkna/zgc:162239/septin5a/anln/septin9b/snx18b/incenp/nusap1/kif20a/pdcd6ip	10
BP	GO:0001973	G protein-coupled adenosine receptor signaling pathway	2/2169	10/20810	0.280311532610632	0.821342931574164	0.728408104454152	adora2ab/gnai2a	2
BP	GO:0006166	purine ribonucleoside salvage	2/2169	10/20810	0.280311532610632	0.821342931574164	0.728408104454152	pgm2/aprt	2
BP	GO:0006356	regulation of transcription by RNA polymerase I	2/2169	10/20810	0.280311532610632	0.821342931574164	0.728408104454152	wdr75/utp15	2
BP	GO:0006388	tRNA splicing, via endonucleolytic cleavage and ligation	2/2169	10/20810	0.280311532610632	0.821342931574164	0.728408104454152	tsen54/tsen15	2
BP	GO:0006607	NLS-bearing protein import into nucleus	2/2169	10/20810	0.280311532610632	0.821342931574164	0.728408104454152	kpna2/ranbp2	2
BP	GO:0008300	isoprenoid catabolic process	2/2169	10/20810	0.280311532610632	0.821342931574164	0.728408104454152	cyp26a1/cyp26b1	2
BP	GO:0008655	pyrimidine-containing compound salvage	2/2169	10/20810	0.280311532610632	0.821342931574164	0.728408104454152	uck2a/si:ch211-243j20.2	2
BP	GO:0010138	pyrimidine ribonucleotide salvage	2/2169	10/20810	0.280311532610632	0.821342931574164	0.728408104454152	uck2a/si:ch211-243j20.2	2
BP	GO:0010460	positive regulation of heart rate	2/2169	10/20810	0.280311532610632	0.821342931574164	0.728408104454152	adm2b/adm2a	2
BP	GO:0015822	ornithine transport	2/2169	10/20810	0.280311532610632	0.821342931574164	0.728408104454152	slc25a15a/slc7a3a	2
BP	GO:0015886	heme transport	2/2169	10/20810	0.280311532610632	0.821342931574164	0.728408104454152	flvcr1/flvcr2b	2
BP	GO:0016078	tRNA catabolic process	2/2169	10/20810	0.280311532610632	0.821342931574164	0.728408104454152	exosc2/exosc9	2
BP	GO:0018904	ether metabolic process	2/2169	10/20810	0.280311532610632	0.821342931574164	0.728408104454152	txn/gnpat	2
BP	GO:0031468	nuclear membrane reassembly	2/2169	10/20810	0.280311532610632	0.821342931574164	0.728408104454152	bmb/nsfl1c	2
BP	GO:0032262	pyrimidine nucleotide salvage	2/2169	10/20810	0.280311532610632	0.821342931574164	0.728408104454152	uck2a/si:ch211-243j20.2	2
BP	GO:0035588	G protein-coupled purinergic receptor signaling pathway	2/2169	10/20810	0.280311532610632	0.821342931574164	0.728408104454152	adora2ab/gnai2a	2
BP	GO:0035590	purinergic nucleotide receptor signaling pathway	2/2169	10/20810	0.280311532610632	0.821342931574164	0.728408104454152	adora2ab/gnai2a	2
BP	GO:0036353	histone H2A-K119 monoubiquitination	2/2169	10/20810	0.280311532610632	0.821342931574164	0.728408104454152	trim37/bmi1a	2
BP	GO:0043174	nucleoside salvage	2/2169	10/20810	0.280311532610632	0.821342931574164	0.728408104454152	pgm2/aprt	2
BP	GO:0043584	nose development	2/2169	10/20810	0.280311532610632	0.821342931574164	0.728408104454152	dlx3b/dlx4b	2
BP	GO:0043696	dedifferentiation	2/2169	10/20810	0.280311532610632	0.821342931574164	0.728408104454152	dkk1b/id2a	2
BP	GO:0043697	cell dedifferentiation	2/2169	10/20810	0.280311532610632	0.821342931574164	0.728408104454152	dkk1b/id2a	2
BP	GO:0044206	UMP salvage	2/2169	10/20810	0.280311532610632	0.821342931574164	0.728408104454152	uck2a/si:ch211-243j20.2	2
BP	GO:0045740	positive regulation of DNA replication	2/2169	10/20810	0.280311532610632	0.821342931574164	0.728408104454152	e2f8/baz1a	2
BP	GO:0045742	positive regulation of epidermal growth factor receptor signaling pathway	2/2169	10/20810	0.280311532610632	0.821342931574164	0.728408104454152	hbegfb/epgn	2
BP	GO:0046085	adenosine metabolic process	2/2169	10/20810	0.280311532610632	0.821342931574164	0.728408104454152	ada2b/nt5c1ab	2
BP	GO:0046633	alpha-beta T cell proliferation	2/2169	10/20810	0.280311532610632	0.821342931574164	0.728408104454152	lgals9l1/syk	2
BP	GO:0046640	regulation of alpha-beta T cell proliferation	2/2169	10/20810	0.280311532610632	0.821342931574164	0.728408104454152	lgals9l1/syk	2
BP	GO:0048016	inositol phosphate-mediated signaling	2/2169	10/20810	0.280311532610632	0.821342931574164	0.728408104454152	nfatc4/rcan1a	2
BP	GO:0048486	parasympathetic nervous system development	2/2169	10/20810	0.280311532610632	0.821342931574164	0.728408104454152	gmds/cad	2
BP	GO:0048641	regulation of skeletal muscle tissue development	2/2169	10/20810	0.280311532610632	0.821342931574164	0.728408104454152	myog/ripply1	2
BP	GO:0050714	positive regulation of protein secretion	2/2169	10/20810	0.280311532610632	0.821342931574164	0.728408104454152	marcksb/ano1a	2
BP	GO:0060420	regulation of heart growth	2/2169	10/20810	0.280311532610632	0.821342931574164	0.728408104454152	runx1/ruvbl2	2
BP	GO:0061099	negative regulation of protein tyrosine kinase activity	2/2169	10/20810	0.280311532610632	0.821342931574164	0.728408104454152	cbl/sh3bp5b	2
BP	GO:0086011	membrane repolarization during action potential	2/2169	10/20810	0.280311532610632	0.821342931574164	0.728408104454152	kcnh6a/kcne4	2
BP	GO:0090329	regulation of DNA-templated DNA replication	2/2169	10/20810	0.280311532610632	0.821342931574164	0.728408104454152	e2f8/cdt1	2
BP	GO:0098586	cellular response to virus	2/2169	10/20810	0.280311532610632	0.821342931574164	0.728408104454152	sting1/si:dkey-237i9.1	2
BP	GO:1901186	positive regulation of ERBB signaling pathway	2/2169	10/20810	0.280311532610632	0.821342931574164	0.728408104454152	hbegfb/epgn	2
BP	GO:1901678	iron coordination entity transport	2/2169	10/20810	0.280311532610632	0.821342931574164	0.728408104454152	flvcr1/flvcr2b	2
BP	GO:1902946	protein localization to early endosome	2/2169	10/20810	0.280311532610632	0.821342931574164	0.728408104454152	ezra/ezrb	2
BP	GO:1903076	regulation of protein localization to plasma membrane	2/2169	10/20810	0.280311532610632	0.821342931574164	0.728408104454152	gripap1/gopc	2
BP	GO:1903352	L-ornithine transmembrane transport	2/2169	10/20810	0.280311532610632	0.821342931574164	0.728408104454152	slc25a15a/slc7a3a	2
BP	GO:1903649	regulation of cytoplasmic transport	2/2169	10/20810	0.280311532610632	0.821342931574164	0.728408104454152	ezra/ezrb	2
BP	GO:2001224	positive regulation of neuron migration	2/2169	10/20810	0.280311532610632	0.821342931574164	0.728408104454152	nsmfb/shtn1	2
BP	GO:0005975	carbohydrate metabolic process	52/2169	459/20810	0.281499089104083	0.824084173115802	0.730839174934503	lepb/ppp1r3c2b/itpk1a/b3gnt2l/man1b1b/otogl/nansb/hk2/has1/gale/chst11/galk1/gnpda1/pgm2/g6pd/pfklb/chia.6/gpd1c/pgd/naga/ippk/gdpgp1/si:ch211-282j22.3/ppp1r3aa/taldo1/slc3a2a/b4galt4/uevld/itpk1b/edem1/chst15/pgm3/glb1l/ctbs/mogs/fuom/gapdhs/bpnt2/pfkfb3/adpgk/fuca1.2/b3gnt7l/eno1b/neu1/galk2/b4galt1l/gusb/b4galt6/man1a1/bpnt1/aglb/fuca1.1	52
BP	GO:0002455	humoral immune response mediated by circulating immunoglobulin	4/2169	26/20810	0.284174669007573	0.827472099425434	0.733843757900232	c7b/c1qb/c1qc/c1qa	4
BP	GO:0006541	glutamine metabolic process	4/2169	26/20810	0.284174669007573	0.827472099425434	0.733843757900232	gfpt2/gfpt1/ctps1a/cad	4
BP	GO:0006958	complement activation, classical pathway	4/2169	26/20810	0.284174669007573	0.827472099425434	0.733843757900232	c7b/c1qb/c1qc/c1qa	4
BP	GO:0032231	regulation of actin filament bundle assembly	4/2169	26/20810	0.284174669007573	0.827472099425434	0.733843757900232	limk1a/pfn1/tesk1a/fhod1	4
BP	GO:0032365	intracellular lipid transport	4/2169	26/20810	0.284174669007573	0.827472099425434	0.733843757900232	npc2.2/gramd1c/ldlra/cert1b	4
BP	GO:0046514	ceramide catabolic process	4/2169	26/20810	0.284174669007573	0.827472099425434	0.733843757900232	naga/neu1/gba/galca	4
BP	GO:0006606	protein import into nucleus	8/2169	60/20810	0.285263966438648	0.829904955742329	0.736001336896866	nup214/kpna2/nup50/ipo13b/nup188/ranbp2/nup93/pom121	8
BP	GO:0000097	sulfur amino acid biosynthetic process	3/2169	18/20810	0.287626915365991	0.832336294908665	0.738157570408296	mri1/cbsb/cbsa	3
BP	GO:0006740	NADPH regeneration	3/2169	18/20810	0.287626915365991	0.832336294908665	0.738157570408296	g6pd/pgd/taldo1	3
BP	GO:0007168	receptor guanylyl cyclase signaling pathway	3/2169	18/20810	0.287626915365991	0.832336294908665	0.738157570408296	nppc/si:ch211-273k1.5/nppa	3
BP	GO:0009262	deoxyribonucleotide metabolic process	3/2169	18/20810	0.287626915365991	0.832336294908665	0.738157570408296	samhd1/dctd/tyms	3
BP	GO:0033522	histone H2A ubiquitination	3/2169	18/20810	0.287626915365991	0.832336294908665	0.738157570408296	trim37/ubr5/bmi1a	3
BP	GO:0035675	neuromast hair cell development	3/2169	18/20810	0.287626915365991	0.832336294908665	0.738157570408296	slc44a4/stat3/mcoln1a	3
BP	GO:0014706	striated muscle tissue development	15/2169	122/20810	0.28846603022158	0.83313534279343	0.738866206147079	cyp26a1/cyp26c1/nppb/wwtr1/myo5b/alpk2/runx1/fgfr1a/itgb1b/tbx1/eya2/smarca4a/gata1a/tbx5a/nppa	15
BP	GO:0031647	regulation of protein stability	6/2169	43/20810	0.288667383298152	0.83313534279343	0.738866206147079	adgrv1/ddi2/utp25/usp40/mapk14a/tp53	6
BP	GO:0120034	positive regulation of plasma membrane bounded cell projection assembly	6/2169	43/20810	0.288667383298152	0.83313534279343	0.738866206147079	eps8l1b/selenow2b/ripor2/dock11/cdc42ep1a/nrp1b	6
BP	GO:0030010	establishment of cell polarity	9/2169	69/20810	0.289771334777183	0.835584007690819	0.741037804985741	shtn1/cdh1/dock8/dctn1a/ripor2/fn1a/stat3/brsk1b/mmp14b	9
BP	GO:0051225	spindle assembly	10/2169	78/20810	0.29303810538386	0.84351637729333	0.748072628180629	spice1/kif11/mapre1a/ccdc61/zgc:86764/abraxas2/prc1b/tpx2/ewsr1a/abraxas1	10
BP	GO:0090101	negative regulation of transmembrane receptor protein serine/threonine kinase signaling pathway	10/2169	78/20810	0.29303810538386	0.84351637729333	0.748072628180629	skila/pmepa1/nog2/nrros/wfikkn2a/ncln/smurf1/bambib/lemd3/slc33a1	10
BP	GO:0015833	peptide transport	7/2169	52/20810	0.295999625828894	0.850543740299194	0.754304846136899	anxa1c/anxa1d/anxa1b/vip/ano1a/slc15a2/slc15a4	7
BP	GO:0043039	tRNA aminoacylation	7/2169	52/20810	0.295999625828894	0.850543740299194	0.754304846136899	si:ch211-256m1.8/wars1/mars1/yars1/cars1/iars1/vars1	7
BP	GO:0036293	response to decreased oxygen levels	12/2169	96/20810	0.29708466307003	0.852903484427339	0.756397585577762	tph1a/egln3/hyou1/hmox1a/hsp90b1/nrp1b/plekhn1/sdcbp2/hspa5/atf6/vegfc/tp53	12
BP	GO:0000038	very long-chain fatty acid metabolic process	5/2169	35/20810	0.298646632926392	0.852903484427339	0.756397585577762	elovl7a/elovl6l/elovl5/elovl1b/elovl6	5
BP	GO:0048883	neuromast primordium migration	5/2169	35/20810	0.298646632926392	0.852903484427339	0.756397585577762	epcam/shtn1/src/anos1a/ctnnd1	5
BP	GO:0061318	renal filtration cell differentiation	5/2169	35/20810	0.298646632926392	0.852903484427339	0.756397585577762	wt1b/myh9a/anln/inf2/aldh1a2	5
BP	GO:0072010	glomerular epithelium development	5/2169	35/20810	0.298646632926392	0.852903484427339	0.756397585577762	wt1b/myh9a/anln/inf2/aldh1a2	5
BP	GO:0072112	podocyte differentiation	5/2169	35/20810	0.298646632926392	0.852903484427339	0.756397585577762	wt1b/myh9a/anln/inf2/aldh1a2	5
BP	GO:0072311	glomerular epithelial cell differentiation	5/2169	35/20810	0.298646632926392	0.852903484427339	0.756397585577762	wt1b/myh9a/anln/inf2/aldh1a2	5
BP	GO:0007623	circadian rhythm	14/2169	114/20810	0.299002444728557	0.853174515063159	0.756637949138581	nmu/id4/nfil3-5/mitfa/arntl1b/nfil3-3/arntl2/nfil3/arntl1a/id2a/cry4/cry3b/fbxl3a/ezh2	14
BP	GO:0030308	negative regulation of cell growth	8/2169	61/20810	0.301027310736167	0.857455841556851	0.760434844194149	si:ch211-129c21.1/sema4e/tncb/sema3bl/sema3gb/sema4ab/dip2ba/slit2	8
BP	GO:0051170	import into nucleus	8/2169	61/20810	0.301027310736167	0.857455841556851	0.760434844194149	nup214/kpna2/nup50/ipo13b/nup188/ranbp2/nup93/pom121	8
BP	GO:0048593	camera-type eye morphogenesis	25/2169	214/20810	0.30312442119861	0.862677856674895	0.76506598910006	pax6b/mitfa/tfec/sox4a/marcksb/socs1a/nek2/sox4b/dctn1a/fn1a/atp6v0ca/stat3/cyfip2/rp2/aldh1a2/plxna2/exoc5/fzd8a/ipo13b/smarca4a/cdh6/gmds/bcor/nid2a/tbx5a	25
BP	GO:0032436	positive regulation of proteasomal ubiquitin-dependent protein catabolic process	6/2169	44/20810	0.307513487723212	0.863474662685422	0.765772636632331	klhl40b/si:ch211-284e13.12/ankib1a/rnf144b/csnk1e/fbxo22	6
BP	GO:0033013	tetrapyrrole metabolic process	6/2169	44/20810	0.307513487723212	0.863474662685422	0.765772636632331	flvcr1/urod/hmox1a/alas1/blvra/cpox	6
BP	GO:0043647	inositol phosphate metabolic process	6/2169	44/20810	0.307513487723212	0.863474662685422	0.765772636632331	itpk1a/itpka/ippk/itpk1b/bpnt2/bpnt1	6
BP	GO:0046579	positive regulation of Ras protein signal transduction	6/2169	44/20810	0.307513487723212	0.863474662685422	0.765772636632331	si:dkey-1h4.4/f2rl1.2/lpar5b/arhgef3l/gpr18/robo4	6
BP	GO:0051057	positive regulation of small GTPase mediated signal transduction	6/2169	44/20810	0.307513487723212	0.863474662685422	0.765772636632331	si:dkey-1h4.4/f2rl1.2/lpar5b/arhgef3l/gpr18/robo4	6
BP	GO:0003094	glomerular filtration	4/2169	27/20810	0.308591354783877	0.863474662685422	0.765772636632331	myo1eb/myh9a/anln/inf2	4
BP	GO:0006739	NADP metabolic process	4/2169	27/20810	0.308591354783877	0.863474662685422	0.765772636632331	nadka/g6pd/pgd/taldo1	4
BP	GO:0009147	pyrimidine nucleoside triphosphate metabolic process	4/2169	27/20810	0.308591354783877	0.863474662685422	0.765772636632331	uck2a/ctps1a/si:ch211-243j20.2/cad	4
BP	GO:0030038	contractile actin filament bundle assembly	4/2169	27/20810	0.308591354783877	0.863474662685422	0.765772636632331	limk1a/tesk1a/fhod1/sdc4	4
BP	GO:0032507	maintenance of protein location in cell	4/2169	27/20810	0.308591354783877	0.863474662685422	0.765772636632331	tmsb1/twf1a/tmsb2/rer1	4
BP	GO:0043149	stress fiber assembly	4/2169	27/20810	0.308591354783877	0.863474662685422	0.765772636632331	limk1a/tesk1a/fhod1/sdc4	4
BP	GO:0044091	membrane biogenesis	4/2169	27/20810	0.308591354783877	0.863474662685422	0.765772636632331	tlcd1/bmb/nlgn3a/nsfl1c	4
BP	GO:0048886	neuromast hair cell differentiation	4/2169	27/20810	0.308591354783877	0.863474662685422	0.765772636632331	slc44a4/stat3/mcoln1a/pho	4
BP	GO:0060536	cartilage morphogenesis	4/2169	27/20810	0.308591354783877	0.863474662685422	0.765772636632331	crispld2/cyp26b1/tbx1/edn1	4
BP	GO:0071709	membrane assembly	4/2169	27/20810	0.308591354783877	0.863474662685422	0.765772636632331	tlcd1/bmb/nlgn3a/nsfl1c	4
BP	GO:1901654	response to ketone	4/2169	27/20810	0.308591354783877	0.863474662685422	0.765772636632331	hamp/ptger2b/sult2st3/ptger2a	4
BP	GO:1902017	regulation of cilium assembly	4/2169	27/20810	0.308591354783877	0.863474662685422	0.765772636632331	atp6ap1b/abcc4/ezrb/mcm7	4
BP	GO:0033333	fin development	16/2169	133/20810	0.310296884389081	0.863474662685422	0.765772636632331	sox9b/fgfr1b/foxl1/mmp9/sp9/cyp26c1/dhrs9/fgfr1a/atp6v1e1b/pi4kaa/aldh1a2/bmp1a/lef1/gja1b/prdm1a/tbx5a	16
BP	GO:0006749	glutathione metabolic process	7/2169	53/20810	0.313224927633663	0.863474662685422	0.765772636632331	ggt5a/ggt1a/gpx1b/gss/clic3/gsr/mars1	7
BP	GO:0043038	amino acid activation	7/2169	53/20810	0.313224927633663	0.863474662685422	0.765772636632331	si:ch211-256m1.8/wars1/mars1/yars1/cars1/iars1/vars1	7
BP	GO:0046916	cellular transition metal ion homeostasis	7/2169	53/20810	0.313224927633663	0.863474662685422	0.765772636632331	hamp/fthl28/slc30a1a/fthl27/fthl31/slc39a10/slc30a7	7
BP	GO:0097191	extrinsic apoptotic signaling pathway	7/2169	53/20810	0.313224927633663	0.863474662685422	0.765772636632331	src/fas/eya2/siva1/zgc:153993/fadd/rffl	7
BP	GO:0002098	tRNA wobble uridine modification	3/2169	19/20810	0.317410720572468	0.863474662685422	0.765772636632331	ctu1/elp2/alkbh8	3
BP	GO:0014823	response to activity	3/2169	19/20810	0.317410720572468	0.863474662685422	0.765772636632331	myog/metrnlb/metrnla	3
BP	GO:0033077	T cell differentiation in thymus	3/2169	19/20810	0.317410720572468	0.863474662685422	0.765772636632331	ikzf1/jak3/jak1	3
BP	GO:0044332	Wnt signaling pathway involved in dorsal/ventral axis specification	3/2169	19/20810	0.317410720572468	0.863474662685422	0.765772636632331	pak1/rspo3/lrp6	3
BP	GO:0048670	regulation of collateral sprouting	3/2169	19/20810	0.317410720572468	0.863474662685422	0.765772636632331	pik3cd/mapk14a/casp3a	3
BP	GO:0048814	regulation of dendrite morphogenesis	3/2169	19/20810	0.317410720572468	0.863474662685422	0.765772636632331	dbnla/dbn1/dbnlb	3
BP	GO:0008593	regulation of Notch signaling pathway	9/2169	71/20810	0.319437379663126	0.863474662685422	0.765772636632331	yjefn3/id2a/aak1a/gpr183a/rfng/fbxw7/mfng/bloc1s2/cad	9
BP	GO:0006505	GPI anchor metabolic process	5/2169	36/20810	0.319896691071344	0.863474662685422	0.765772636632331	pgap3/pigm/pgap2/gpaa1/pigw	5
BP	GO:0006826	iron ion transport	5/2169	36/20810	0.319896691071344	0.863474662685422	0.765772636632331	flvcr1/fthl28/flvcr2b/fthl27/fthl31	5
BP	GO:0019882	antigen processing and presentation	5/2169	36/20810	0.319896691071344	0.863474662685422	0.765772636632331	zmp:0000001138/cd83/mfsd6a/zgc:123107/tapbp.1	5
BP	GO:0001709	cell fate determination	2/2169	11/20810	0.320662873684507	0.863474662685422	0.765772636632331	acvr1ba/prdm1a	2
BP	GO:0002084	protein depalmitoylation	2/2169	11/20810	0.320662873684507	0.863474662685422	0.765772636632331	abhd17aa/lypla2	2
BP	GO:0002686	negative regulation of leukocyte migration	2/2169	11/20810	0.320662873684507	0.863474662685422	0.765772636632331	ripor2/inpp5d	2
BP	GO:0002718	regulation of cytokine production involved in immune response	2/2169	11/20810	0.320662873684507	0.863474662685422	0.765772636632331	trpm4b.2/trpm4a	2
BP	GO:0006198	cAMP catabolic process	2/2169	11/20810	0.320662873684507	0.863474662685422	0.765772636632331	pde4a/pde4ba	2
BP	GO:0006596	polyamine biosynthetic process	2/2169	11/20810	0.320662873684507	0.863474662685422	0.765772636632331	odc1/srm	2
BP	GO:0006706	steroid catabolic process	2/2169	11/20810	0.320662873684507	0.863474662685422	0.765772636632331	apoeb/hsd17b14	2
BP	GO:0006901	vesicle coating	2/2169	11/20810	0.320662873684507	0.863474662685422	0.765772636632331	arfgap3/arfgap2	2
BP	GO:0008216	spermidine metabolic process	2/2169	11/20810	0.320662873684507	0.863474662685422	0.765772636632331	srm/sat1a.2	2
BP	GO:0010765	positive regulation of sodium ion transport	2/2169	11/20810	0.320662873684507	0.863474662685422	0.765772636632331	tescb/wnk4b	2
BP	GO:0019336	phenol-containing compound catabolic process	2/2169	11/20810	0.320662873684507	0.863474662685422	0.765772636632331	moxd1/fah	2
BP	GO:0032367	intracellular cholesterol transport	2/2169	11/20810	0.320662873684507	0.863474662685422	0.765772636632331	npc2.2/ldlra	2
BP	GO:0032488	Cdc42 protein signal transduction	2/2169	11/20810	0.320662873684507	0.863474662685422	0.765772636632331	shtn1/cdc42l	2
BP	GO:0035518	histone H2A monoubiquitination	2/2169	11/20810	0.320662873684507	0.863474662685422	0.765772636632331	trim37/bmi1a	2
BP	GO:0042454	ribonucleoside catabolic process	2/2169	11/20810	0.320662873684507	0.863474662685422	0.765772636632331	cdaa/ada2b	2
BP	GO:0043931	ossification involved in bone maturation	2/2169	11/20810	0.320662873684507	0.863474662685422	0.765772636632331	si:ch211-129c21.1/sema4e	2
BP	GO:0048026	positive regulation of mRNA splicing, via spliceosome	2/2169	11/20810	0.320662873684507	0.863474662685422	0.765772636632331	cirbpa/dhx37	2
BP	GO:0050732	negative regulation of peptidyl-tyrosine phosphorylation	2/2169	11/20810	0.320662873684507	0.863474662685422	0.765772636632331	cbl/sh3bp5b	2
BP	GO:0061056	sclerotome development	2/2169	11/20810	0.320662873684507	0.863474662685422	0.765772636632331	fbxl18/tle3a	2
BP	GO:0061098	positive regulation of protein tyrosine kinase activity	2/2169	11/20810	0.320662873684507	0.863474662685422	0.765772636632331	hbegfb/epgn	2
BP	GO:0061383	trabecula morphogenesis	2/2169	11/20810	0.320662873684507	0.863474662685422	0.765772636632331	wwtr1/npnta	2
BP	GO:0061384	heart trabecula morphogenesis	2/2169	11/20810	0.320662873684507	0.863474662685422	0.765772636632331	wwtr1/npnta	2
BP	GO:0070977	bone maturation	2/2169	11/20810	0.320662873684507	0.863474662685422	0.765772636632331	si:ch211-129c21.1/sema4e	2
BP	GO:0098719	sodium ion import across plasma membrane	2/2169	11/20810	0.320662873684507	0.863474662685422	0.765772636632331	ca2/slc9a7	2
BP	GO:0098734	macromolecule depalmitoylation	2/2169	11/20810	0.320662873684507	0.863474662685422	0.765772636632331	abhd17aa/lypla2	2
BP	GO:0099625	ventricular cardiac muscle cell membrane repolarization	2/2169	11/20810	0.320662873684507	0.863474662685422	0.765772636632331	kcnh6a/kcne4	2
BP	GO:0140354	lipid import into cell	2/2169	11/20810	0.320662873684507	0.863474662685422	0.765772636632331	stra6/stra6l	2
BP	GO:0150076	neuroinflammatory response	2/2169	11/20810	0.320662873684507	0.863474662685422	0.765772636632331	p2ry12/grna	2
BP	GO:1902116	negative regulation of organelle assembly	2/2169	11/20810	0.320662873684507	0.863474662685422	0.765772636632331	tmem39a/trim37	2
BP	GO:1902307	positive regulation of sodium ion transmembrane transport	2/2169	11/20810	0.320662873684507	0.863474662685422	0.765772636632331	tescb/wnk4b	2
BP	GO:1990402	embryonic liver development	2/2169	11/20810	0.320662873684507	0.863474662685422	0.765772636632331	ptgs2a/ptger2a	2
BP	GO:2000651	positive regulation of sodium ion transmembrane transporter activity	2/2169	11/20810	0.320662873684507	0.863474662685422	0.765772636632331	tescb/wnk4b	2
BP	GO:0046486	glycerolipid metabolic process	34/2169	299/20810	0.32107190680808	0.863474662685422	0.765772636632331	gdpd3a/pgap3/socs3b/mogat3b/socs5a/hdhd5/dgat1b/pla2g4f.1/cish/zgc:101699/pla2g4aa/pld1b/socs1a/socs1b/pik3cd/pi4kaa/itpka/socs7/slc7a3a/lipg/bpnt2/serinc5/agpat9l/pigm/dgkzb/inpp5d/abhd3/pgap2/gpaa1/gpcpd1/rarres3l/bpnt1/pigw/vac14	34
BP	GO:0007498	mesoderm development	16/2169	134/20810	0.321096388325833	0.863474662685422	0.765772636632331	fgfr1b/foxa1/tncb/ved/epha3/cdh1/rela/pcdh10b/fgfr1a/gadd45aa/atp6ap1b/aldh1a2/acvr1ba/ncln/quo/tp53	16
BP	GO:0010817	regulation of hormone levels	16/2169	134/20810	0.321096388325833	0.863474662685422	0.765772636632331	anxa1c/anxa1d/anxa1b/cyp26a1/cyp26c1/aldh8a1/dhrs9/vip/cyp26b1/ano1a/aldh1a2/rdh10a/furinb/lef1/tle3a/rdh10b	16
BP	GO:1902904	negative regulation of supramolecular fiber organization	11/2169	89/20810	0.321900283327992	0.864925165556725	0.767059015325536	gsnb/avil/scinlb/capgb/camsap1a/tmsb1/tmod2/twf1a/tmsb2/si:ch211-266i6.3/sptbn5	11
BP	GO:0015849	organic acid transport	23/2169	198/20810	0.322889171293997	0.866869942636593	0.768783741176184	anxa1c/rbp7a/slc7a11/slc5a6a/anxa1d/anxa1b/slc25a15a/slc43a2b/slc6a6a/slc7a5/slc38a5a/slc26a1/slc7a7/cltrn/fabp7a/slc38a7/slc3a2a/si:dkeyp-120h9.1/slc7a3a/slc5a6b/slc36a1/slc25a32a/slc6a9	23
BP	GO:0002062	chondrocyte differentiation	6/2169	45/20810	0.326561067405056	0.873143655285799	0.774347584198415	sox9b/runx3/runx1/gfpt1/sulf1/ewsr1a	6
BP	GO:0006911	phagocytosis, engulfment	6/2169	45/20810	0.326561067405056	0.873143655285799	0.774347584198415	adgrb1b/xkr9/rac2/havcr1/rhogb/bin2b	6
BP	GO:0048841	regulation of axon extension involved in axon guidance	6/2169	45/20810	0.326561067405056	0.873143655285799	0.774347584198415	arl3l2/si:ch211-129c21.1/sema4e/sema3bl/sema3gb/sema4ab	6
BP	GO:0050922	negative regulation of chemotaxis	6/2169	45/20810	0.326561067405056	0.873143655285799	0.774347584198415	si:ch211-129c21.1/sema4e/sema3bl/sema3gb/sema4ab/inpp5d	6
BP	GO:2000060	positive regulation of ubiquitin-dependent protein catabolic process	6/2169	45/20810	0.326561067405056	0.873143655285799	0.774347584198415	klhl40b/si:ch211-284e13.12/ankib1a/rnf144b/csnk1e/fbxo22	6
BP	GO:0060341	regulation of cellular localization	17/2169	144/20810	0.330866526852531	0.880808094138348	0.781144792966731	rab25a/vip/ezra/marcksb/ripor2/adcyap1b/stxbp5b/mcoln1a/ano1a/gripap1/gpc1b/cdca5/ezrb/meak7/arfip1/rhbdf1a/gopc	17
BP	GO:0003407	neural retina development	15/2169	126/20810	0.333011883124542	0.880808094138348	0.781144792966731	cldn3c/marcksb/nek2/dctn1a/cyfip2/rp2/marcksl1a/exosc2/exoc5/slbp/ipo13b/smarca4a/csf1ra/gnl3/gmds	15
BP	GO:0044106	cellular amine metabolic process	8/2169	63/20810	0.33308898396408	0.880808094138348	0.781144792966731	moxd1/cbsb/odc1/slc7a7/kynu/si:dkeyp-120h9.1/srm/sat1a.2	8
BP	GO:0048048	embryonic eye morphogenesis	8/2169	63/20810	0.33308898396408	0.880808094138348	0.781144792966731	mitfa/tfec/sox4a/sox4b/plxna2/fzd8a/smarca4a/nid2a	8
BP	GO:0002027	regulation of heart rate	4/2169	28/20810	0.333198658241326	0.880808094138348	0.781144792966731	adm2b/adm2a/sorbs2a/kcne4	4
BP	GO:0006275	regulation of DNA replication	4/2169	28/20810	0.333198658241326	0.880808094138348	0.781144792966731	esco2/e2f8/baz1a/cdt1	4
BP	GO:0010810	regulation of cell-substrate adhesion	4/2169	28/20810	0.333198658241326	0.880808094138348	0.781144792966731	agr2/triobpa/robo4/ap1ar	4
BP	GO:0032410	negative regulation of transporter activity	4/2169	28/20810	0.333198658241326	0.880808094138348	0.781144792966731	rrad/gem/kcnab1b/kcne4	4
BP	GO:0032413	negative regulation of ion transmembrane transporter activity	4/2169	28/20810	0.333198658241326	0.880808094138348	0.781144792966731	rrad/gem/kcnab1b/kcne4	4
BP	GO:0034311	diol metabolic process	4/2169	28/20810	0.333198658241326	0.880808094138348	0.781144792966731	degs2/sptlc3/sgpp1b/sptlc2a	4
BP	GO:0034315	regulation of Arp2/3 complex-mediated actin nucleation	4/2169	28/20810	0.333198658241326	0.880808094138348	0.781144792966731	wasb/wasa/ap1ar/arfip1	4
BP	GO:0043954	cellular component maintenance	4/2169	28/20810	0.333198658241326	0.880808094138348	0.781144792966731	rab3aa/cdh1/inavab/yes1	4
BP	GO:0097194	execution phase of apoptosis	4/2169	28/20810	0.333198658241326	0.880808094138348	0.781144792966731	xkr9/rffl/dnase2/endog	4
BP	GO:0110020	regulation of actomyosin structure organization	4/2169	28/20810	0.333198658241326	0.880808094138348	0.781144792966731	limk1a/tesk1a/alkbh4/fhod1	4
BP	GO:0032787	monocarboxylic acid metabolic process	42/2169	375/20810	0.33373461495199	0.881512270511314	0.781769291890768	anxa1c/alox5a/zgc:174917/elovl7a/hk2/ptgis/elovl6l/anxa1d/pdha1b/anxa1b/cyp26a1/alox5b.2/cyp26c1/aldh8a1/fa2h/elovl5/echdc2/ptgs2a/cyp26b1/alox12/kynu/pfklb/pgd/aldh1a2/fah/slc7a3a/lipg/rdh10a/gapdhs/elovl1b/adpgk/ptgs2b/gnpat/eno1b/peds1/lef1/me2/abhd3/tle3a/elovl6/rdh10b/acsl3b	42
BP	GO:0021545	cranial nerve development	9/2169	72/20810	0.33449812957481	0.88281588677129	0.782925404170257	dlx3b/dlx4b/tncb/erbb3b/fgfr1a/smarca4a/gmds/tbx5a/cad	9
BP	GO:0080135	regulation of cellular response to stress	20/2169	172/20810	0.336754363467191	0.888053845594931	0.787570688753914	col12a1b/clcf1/wnt7aa/tncb/si:ch211-284e13.12/mapk8ip3/tirap/fas/traf3/pbk/actr2b/hyou1/eya2/il6st/actr2a/col12a1a/rgma/abraxas1/ubr5/tp53	20
BP	GO:1904888	cranial skeletal system development	32/2169	283/20810	0.339614094502383	0.890544341624823	0.789779385538834	vgll4l/esrp1/irf6/dlx3b/grhl3/crispld2/vcpip1/dlx4b/esrp2/caspa/tinagl1/tfap2a/cxcr4a/dhrs9/mvp/runx3/pheta2/macc1/nkx3-2/cyp26b1/fn1a/myo1hb/aldh1a2/gfpt1/tbx1/usp24/prrx1a/pak1/edn1/smarca4a/prdm1a/nolc1	32
BP	GO:0048511	rhythmic process	18/2169	154/20810	0.339938574202773	0.890544341624823	0.789779385538834	nmu/id4/nfil3-5/mitfa/arntl1b/nfil3-3/arntl2/nfil3/arntl1a/id2a/cry4/cry3b/mybbp1a/prmt5/fbxl3a/mapk8a/ezh2/prkaa1	18
BP	GO:0006406	mRNA export from nucleus	5/2169	37/20810	0.341312717346363	0.890544341624823	0.789779385538834	ddx19a/thoc6/nup93/ddx19b/alyref	5
BP	GO:0007131	reciprocal meiotic recombination	5/2169	37/20810	0.341312717346363	0.890544341624823	0.789779385538834	rad54b/eme1/top2a/sycp1/zgc:85936	5
BP	GO:0043094	cellular metabolic compound salvage	5/2169	37/20810	0.341312717346363	0.890544341624823	0.789779385538834	mri1/pgm2/aprt/uck2a/si:ch211-243j20.2	5
BP	GO:0043405	regulation of MAP kinase activity	5/2169	37/20810	0.341312717346363	0.890544341624823	0.789779385538834	pik3r5/ptprja/fgfr1a/pdgfab/irak3	5
BP	GO:0044774	mitotic DNA integrity checkpoint signaling	5/2169	37/20810	0.341312717346363	0.890544341624823	0.789779385538834	eme1/id2a/pbk/cdk1/chek2	5
BP	GO:0048843	negative regulation of axon extension involved in axon guidance	5/2169	37/20810	0.341312717346363	0.890544341624823	0.789779385538834	si:ch211-129c21.1/sema4e/sema3bl/sema3gb/sema4ab	5
BP	GO:0071383	cellular response to steroid hormone stimulus	5/2169	37/20810	0.341312717346363	0.890544341624823	0.789779385538834	anxa1c/hamp/anxa1d/anxa1b/src	5
BP	GO:0071600	otic vesicle morphogenesis	5/2169	37/20810	0.341312717346363	0.890544341624823	0.789779385538834	sox9b/tfap2c/dlx3b/dlx4b/tfap2a	5
BP	GO:0140527	reciprocal homologous recombination	5/2169	37/20810	0.341312717346363	0.890544341624823	0.789779385538834	rad54b/eme1/top2a/sycp1/zgc:85936	5
BP	GO:2001022	positive regulation of response to DNA damage stimulus	5/2169	37/20810	0.341312717346363	0.890544341624823	0.789779385538834	pbk/actr2b/eya2/actr2a/abraxas1	5
BP	GO:0051129	negative regulation of cellular component organization	27/2169	237/20810	0.341745442165065	0.890544341624823	0.789779385538834	gsnb/si:ch211-129c21.1/sema4e/tncb/pmepa1/avil/scinlb/capgb/znf296/camsap1a/tmsb1/tmod2/sema3bl/sema3gb/bcl11aa/sema4ab/twf1a/tmsb2/tmem39a/rgma/si:ch211-266i6.3/trim37/slc35f6/dip2ba/sptbn5/slit2/scaf4a	27
BP	GO:0016050	vesicle organization	26/2169	228/20810	0.343755738400288	0.890544341624823	0.789779385538834	anxa1c/snx10b/rab3aa/golph3l/plekhf1/adgrb1b/stx11b.1/anxa1d/anxa1b/snx10a/snap23.2/stx11a/chmp4c/coro1a/vamp1a/pheta2/rab32a/atp6ap1b/vamp8/coro1ca/dmxl2/arfgap3/dysf/sort1a/arfgap2/rab8b	26
BP	GO:0048738	cardiac muscle tissue development	14/2169	118/20810	0.345734499449316	0.890544341624823	0.789779385538834	cyp26a1/cyp26c1/nppb/wwtr1/myo5b/alpk2/runx1/fgfr1a/itgb1b/tbx1/smarca4a/gata1a/tbx5a/nppa	14
BP	GO:0018208	peptidyl-proline modification	6/2169	46/20810	0.345757477802207	0.890544341624823	0.789779385538834	egln3/ftr52p/ppil3/ppig/ranbp2/ppih	6
BP	GO:0035162	embryonic hemopoiesis	13/2169	109/20810	0.346957749345679	0.890544341624823	0.789779385538834	csf3r/scube1/dok2/socs1a/npas4l/runx1/ism1/cebpa/actr2b/irak3/gja1b/gata1a/bmi1a	13
BP	GO:0006241	CTP biosynthetic process	3/2169	20/20810	0.347230591917936	0.890544341624823	0.789779385538834	uck2a/ctps1a/si:ch211-243j20.2	3
BP	GO:0007413	axonal fasciculation	3/2169	20/20810	0.347230591917936	0.890544341624823	0.789779385538834	tncb/erbb3b/anos1a	3
BP	GO:0010811	positive regulation of cell-substrate adhesion	3/2169	20/20810	0.347230591917936	0.890544341624823	0.789779385538834	agr2/triobpa/robo4	3
BP	GO:0010824	regulation of centrosome duplication	3/2169	20/20810	0.347230591917936	0.890544341624823	0.789779385538834	spice1/npm1a/trim37	3
BP	GO:0019217	regulation of fatty acid metabolic process	3/2169	20/20810	0.347230591917936	0.890544341624823	0.789779385538834	anxa1c/anxa1d/anxa1b	3
BP	GO:0032526	response to retinoic acid	3/2169	20/20810	0.347230591917936	0.890544341624823	0.789779385538834	rxrba/rxrga/casp3a	3
BP	GO:0035305	negative regulation of dephosphorylation	3/2169	20/20810	0.347230591917936	0.890544341624823	0.789779385538834	si:ch211-129c21.1/sema4e/ppp1r26	3
BP	GO:0045022	early endosome to late endosome transport	3/2169	20/20810	0.347230591917936	0.890544341624823	0.789779385538834	wdr91/ezra/ezrb	3
BP	GO:0046036	CTP metabolic process	3/2169	20/20810	0.347230591917936	0.890544341624823	0.789779385538834	uck2a/ctps1a/si:ch211-243j20.2	3
BP	GO:0046605	regulation of centrosome cycle	3/2169	20/20810	0.347230591917936	0.890544341624823	0.789779385538834	spice1/npm1a/trim37	3
BP	GO:0046653	tetrahydrofolate metabolic process	3/2169	20/20810	0.347230591917936	0.890544341624823	0.789779385538834	mthfd1l/shmt1/aldh1l2	3
BP	GO:0050871	positive regulation of B cell activation	3/2169	20/20810	0.347230591917936	0.890544341624823	0.789779385538834	syk/cd40/inpp5d	3
BP	GO:0051310	metaphase plate congression	3/2169	20/20810	0.347230591917936	0.890544341624823	0.789779385538834	spice1/cdca5/ccnb1	3
BP	GO:0060841	venous blood vessel development	3/2169	20/20810	0.347230591917936	0.890544341624823	0.789779385538834	ephx2/ccm2/vegfc	3
BP	GO:0070306	lens fiber cell differentiation	3/2169	20/20810	0.347230591917936	0.890544341624823	0.789779385538834	dlx3b/dlx4b/fn1a	3
BP	GO:0098927	vesicle-mediated transport between endosomal compartments	3/2169	20/20810	0.347230591917936	0.890544341624823	0.789779385538834	wdr91/ezra/ezrb	3
BP	GO:0106030	neuron projection fasciculation	3/2169	20/20810	0.347230591917936	0.890544341624823	0.789779385538834	tncb/erbb3b/anos1a	3
BP	GO:1901655	cellular response to ketone	3/2169	20/20810	0.347230591917936	0.890544341624823	0.789779385538834	hamp/ptger2b/ptger2a	3
BP	GO:0051693	actin filament capping	7/2169	55/20810	0.348163131902356	0.891537542146206	0.790660205573088	gsnb/avil/scinlb/capgb/tmod2/twf1a/sptbn5	7
BP	GO:1901292	nucleoside phosphate catabolic process	7/2169	55/20810	0.348163131902356	0.891537542146206	0.790660205573088	entpd2a.1/enpp1/pde4a/entpd8/samhd1/cnp/pde4ba	7
BP	GO:0046513	ceramide biosynthetic process	8/2169	64/20810	0.349324464135921	0.892617367377476	0.79161784874455	cers3b/degs2/sptlc3/ugcg/cers2b/cers5/sptlc2a/sptssa	8
BP	GO:0031333	negative regulation of protein-containing complex assembly	10/2169	82/20810	0.349478462504987	0.892617367377476	0.79161784874455	gsnb/pmepa1/avil/scinlb/capgb/tmsb1/tmod2/twf1a/tmsb2/sptbn5	10
BP	GO:0030837	negative regulation of actin filament polymerization	9/2169	73/20810	0.349676711807506	0.892617367377476	0.79161784874455	gsnb/avil/scinlb/capgb/tmsb1/tmod2/twf1a/tmsb2/sptbn5	9
BP	GO:0032272	negative regulation of protein polymerization	9/2169	73/20810	0.349676711807506	0.892617367377476	0.79161784874455	gsnb/avil/scinlb/capgb/tmsb1/tmod2/twf1a/tmsb2/sptbn5	9
BP	GO:0044283	small molecule biosynthetic process	44/2169	397/20810	0.355650206808506	0.894904460616379	0.79364615773318	anxa1c/alox5a/moxd1/mri1/elovl7a/ptgis/elovl6l/anxa1d/anxa1b/ggt5a/hmgcra/phgdh/alox5b.2/sptlc3/fa2h/ada2b/cbsb/elovl5/ptgs2a/alox5ap/pgm2/alox12/kynu/itpka/ippk/aprt/lta4h/cbsa/shmt1/chst15/lipg/rdh10a/bpnt2/elovl1b/pycr3/ptgs2b/lef1/abhd3/tle3a/mgst2/elovl6/sptlc2a/rdh10b/cad	44
BP	GO:0006471	protein ADP-ribosylation	4/2169	29/20810	0.357887709761074	0.894904460616379	0.79364615773318	parp4/parp8/parp9/parp3	4
BP	GO:0030199	collagen fibril organization	4/2169	29/20810	0.357887709761074	0.894904460616379	0.79364615773318	mmp9/spint1a/plod2/loxa	4
BP	GO:0034766	negative regulation of ion transmembrane transport	4/2169	29/20810	0.357887709761074	0.894904460616379	0.79364615773318	rrad/gem/kcnab1b/kcne4	4
BP	GO:0042476	odontogenesis	4/2169	29/20810	0.357887709761074	0.894904460616379	0.79364615773318	cyp26b1/csf1ra/atp2b1a/ssuh2rs1	4
BP	GO:0042632	cholesterol homeostasis	4/2169	29/20810	0.357887709761074	0.894904460616379	0.79364615773318	ldlra/nfkb2/ephx2/lamtor1	4
BP	GO:0045739	positive regulation of DNA repair	4/2169	29/20810	0.357887709761074	0.894904460616379	0.79364615773318	actr2b/eya2/actr2a/abraxas1	4
BP	GO:0055092	sterol homeostasis	4/2169	29/20810	0.357887709761074	0.894904460616379	0.79364615773318	ldlra/nfkb2/ephx2/lamtor1	4
BP	GO:1903532	positive regulation of secretion by cell	4/2169	29/20810	0.357887709761074	0.894904460616379	0.79364615773318	vip/marcksb/syk/ano1a	4
BP	GO:1904063	negative regulation of cation transmembrane transport	4/2169	29/20810	0.357887709761074	0.894904460616379	0.79364615773318	rrad/gem/kcnab1b/kcne4	4
BP	GO:0090174	organelle membrane fusion	13/2169	110/20810	0.35937503222598	0.894904460616379	0.79364615773318	anxa1c/rab3aa/vcpip1/stx11b.1/anxa1d/anxa1b/snap23.2/stx11a/vamp1a/vamp8/bmb/dysf/rab8b	13
BP	GO:0000394	RNA splicing, via endonucleolytic cleavage and ligation	2/2169	12/20810	0.360424824046413	0.894904460616379	0.79364615773318	tsen54/tsen15	2
BP	GO:0002708	positive regulation of lymphocyte mediated immunity	2/2169	12/20810	0.360424824046413	0.894904460616379	0.79364615773318	si:ch73-264p11.1/cd40	2
BP	GO:0006448	regulation of translational elongation	2/2169	12/20810	0.360424824046413	0.894904460616379	0.79364615773318	dph5/eif5a2	2
BP	GO:0006488	dolichol-linked oligosaccharide biosynthetic process	2/2169	12/20810	0.360424824046413	0.894904460616379	0.79364615773318	alg6/rft1	2
BP	GO:0006517	protein deglycosylation	2/2169	12/20810	0.360424824046413	0.894904460616379	0.79364615773318	si:ch211-282j22.3/edem1	2
BP	GO:0009134	nucleoside diphosphate catabolic process	2/2169	12/20810	0.360424824046413	0.894904460616379	0.79364615773318	entpd2a.1/entpd8	2
BP	GO:0009164	nucleoside catabolic process	2/2169	12/20810	0.360424824046413	0.894904460616379	0.79364615773318	cdaa/ada2b	2
BP	GO:0019058	viral life cycle	2/2169	12/20810	0.360424824046413	0.894904460616379	0.79364615773318	nectin4a/atg16l1	2
BP	GO:0032328	alanine transport	2/2169	12/20810	0.360424824046413	0.894904460616379	0.79364615773318	slc3a2a/slc36a1	2
BP	GO:0032350	regulation of hormone metabolic process	2/2169	12/20810	0.360424824046413	0.894904460616379	0.79364615773318	lef1/tle3a	2
BP	GO:0034656	nucleobase-containing small molecule catabolic process	2/2169	12/20810	0.360424824046413	0.894904460616379	0.79364615773318	cdaa/ada2b	2
BP	GO:0035065	regulation of histone acetylation	2/2169	12/20810	0.360424824046413	0.894904460616379	0.79364615773318	setd5/noc2l	2
BP	GO:0035723	interleukin-15-mediated signaling pathway	2/2169	12/20810	0.360424824046413	0.894904460616379	0.79364615773318	dicp2.2/dicp3.3	2
BP	GO:0045110	intermediate filament bundle assembly	2/2169	12/20810	0.360424824046413	0.894904460616379	0.79364615773318	pkp1b/neflb	2
BP	GO:0045685	regulation of glial cell differentiation	2/2169	12/20810	0.360424824046413	0.894904460616379	0.79364615773318	grna/swap70b	2
BP	GO:0046599	regulation of centriole replication	2/2169	12/20810	0.360424824046413	0.894904460616379	0.79364615773318	spice1/trim37	2
BP	GO:0051560	mitochondrial calcium ion homeostasis	2/2169	12/20810	0.360424824046413	0.894904460616379	0.79364615773318	letm1/pdzd8	2
BP	GO:0070189	kynurenine metabolic process	2/2169	12/20810	0.360424824046413	0.894904460616379	0.79364615773318	aldh8a1/kynu	2
BP	GO:0070672	response to interleukin-15	2/2169	12/20810	0.360424824046413	0.894904460616379	0.79364615773318	dicp2.2/dicp3.3	2
BP	GO:0071350	cellular response to interleukin-15	2/2169	12/20810	0.360424824046413	0.894904460616379	0.79364615773318	dicp2.2/dicp3.3	2
BP	GO:0099622	cardiac muscle cell membrane repolarization	2/2169	12/20810	0.360424824046413	0.894904460616379	0.79364615773318	kcnh6a/kcne4	2
BP	GO:1901222	regulation of NIK/NF-kappaB signaling	2/2169	12/20810	0.360424824046413	0.894904460616379	0.79364615773318	il1b/uacab	2
BP	GO:1901861	regulation of muscle tissue development	2/2169	12/20810	0.360424824046413	0.894904460616379	0.79364615773318	myog/ripply1	2
BP	GO:2000249	regulation of actin cytoskeleton reorganization	2/2169	12/20810	0.360424824046413	0.894904460616379	0.79364615773318	ptk2bb/ptk2ba	2
BP	GO:2000377	regulation of reactive oxygen species metabolic process	2/2169	12/20810	0.360424824046413	0.894904460616379	0.79364615773318	acod1/mpx	2
BP	GO:0060173	limb development	12/2169	101/20810	0.361014506992245	0.895688496103673	0.794341479724969	sox9b/fgfr1b/foxl1/sp9/cyp26c1/dhrs9/fgfr1a/pi4kaa/aldh1a2/lef1/prdm1a/tbx5a	12
BP	GO:0016125	sterol metabolic process	11/2169	92/20810	0.362529165186587	0.897452283068774	0.795905694464662	apoeb/hmgcra/cyp26a1/cyp26c1/ch25hl2/ch25hl1.1/ch25h/soat1/ebpl/cyp26b1/gba	11
BP	GO:0070507	regulation of microtubule cytoskeleton organization	11/2169	92/20810	0.362529165186587	0.897452283068774	0.795905694464662	rassf7b/ska1/camsap1a/mapre1a/map1aa/phldb1b/cdk2ap2/tpx2/si:ch211-266i6.3/zgc:162200/phldb1a	11
BP	GO:0035825	homologous recombination	5/2169	38/20810	0.362823216580098	0.897452283068774	0.795905694464662	rad54b/eme1/top2a/sycp1/zgc:85936	5
BP	GO:0051016	barbed-end actin filament capping	5/2169	38/20810	0.362823216580098	0.897452283068774	0.795905694464662	gsnb/avil/scinlb/capgb/twf1a	5
BP	GO:0010628	positive regulation of gene expression	25/2169	221/20810	0.363260531695798	0.897854828907983	0.796262692303715	anxa1c/il1b/anxa1d/anxa1b/lgals9l1/caspa/arntl1b/zbtb7b/spi1b/vip/sting1/tirap/runx1/si:ch211-243a20.4/tlr5b/tent5ab/cd40/cirbpa/dhx37/mt2/larp1/sulf1/syncripl/lef1/eif5a2	25
BP	GO:0055076	transition metal ion homeostasis	10/2169	83/20810	0.36386622005405	0.898672612973372	0.79698794422715	hamp/steap4/fthl28/slc30a1a/fthl27/fthl31/slc39a10/hmox1a/slc30a7/steap3	10
CC	GO:0098552	side of membrane	83/2224	358/21186	2.3568160293441e-12	1.09120582158632e-09	1.01219046312883e-09	mhc1uba/si:ch211-157c3.4/illr4/dicp2.2/si:ch73-343l4.8/prlra/ptk2bb/ccr12b.1/itga4/gna14/itga3a/csf3r/si:ch211-133n4.7/selp/si:ch211-241b2.5/itgae.2/il2rga/tnfrsf9a/tnfrsf9b/zgc:172120/cd79b/chmp4c/cxcr4a/il12rb2/il13ra2/hck/ccr12a/dcsignlg/zgc:174904/illr1/itga6b/crlf1a/lifrb/il6r/si:dkey-15j16.6/lyn/src/itga11a/esyt3/cxcr3.2/il21r.1/il12rb2l/ptk2ba/zmp:0000001082/syk/tnfrsf18/csf2rb/il4r.1/itga…	83
CC	GO:0005730	nucleolus	69/2224	281/21186	1.0598385402089e-11	2.45352622058361e-09	2.27586381265912e-09	fkbp15a/snu13b/dkc1/gar1/polr1h/grwd1/bop1/nop58/nol6/gpatch4/pho/tbl3/nusap1/fbl/dhx37/polr2h/exosc6/abt1/pwp2h/rrp36/zgc:110269/nom1/mak16/rrs1/dimt1l/ttf1.1/nip7/bms1/nifk/npm1a/si:dkey-251i10.3/wdr75/gnl3/zcchc4/ftsj3/mybbp1a/wdr3/wdr74/nle1/kri1/rcc2/nol10/nop2/llph/polr1f/taf1c/nsun5/utp25/ppan/mrto4/urb1/ebna1bp2/utp15/ncl/exosc9/wdr36/pes/noc2l/parp3/imp4/pdcd11/nolc1/bxdc2/ddx55/ddx51/wd…	69
CC	GO:0030684	preribosome	32/2224	83/21186	1.70482802753117e-11	2.63111792248978e-09	2.44059591309726e-09	snu13b/rrp9/bop1/nop58/nol6/tbl3/fbl/pwp2h/rrp36/mak16/rrs1/rrp15/nip7/bms1/si:dkey-251i10.3/ftsj3/wdr3/wdr74/kri1/nol10/utp25/ppan/mrto4/ebna1bp2/wdr36/pes/noc2l/imp4/pdcd11/srfbp1/wdr12/tsr1	32
CC	GO:0009897	external side of plasma membrane	57/2224	220/21186	7.00956748223875e-11	8.11357436069135e-09	7.52606192829844e-09	mhc1uba/illr4/dicp2.2/si:ch73-343l4.8/prlra/ccr12b.1/itga4/itga3a/csf3r/si:ch211-133n4.7/selp/si:ch211-241b2.5/itgae.2/il2rga/tnfrsf9a/tnfrsf9b/zgc:172120/cd79b/cxcr4a/il12rb2/il13ra2/ccr12a/dcsignlg/zgc:174904/illr1/itga6b/crlf1a/lifrb/il6r/si:dkey-15j16.6/itga11a/cxcr3.2/il21r.1/il12rb2l/zmp:0000001082/tnfrsf18/csf2rb/il4r.1/itgam.1/fas/cxcr3.3/ccr2/zgc:153911/cd40/ackr4a/epor/cxcr3.1/dicp3.3/s…	57
CC	GO:0009986	cell surface	80/2224	380/21186	8.6444014833281e-10	8.00471577356182e-08	7.42508590567972e-08	mhc1uba/itgb6/itgb3a/illr4/dicp2.2/si:ch73-343l4.8/prlra/ccr12b.1/itga4/ltb4r2a/prom2/itga3a/csf3r/si:ch211-133n4.7/scube1/selp/si:ch211-241b2.5/itgae.2/il2rga/tnfrsf9a/tnfrsf9b/zgc:172120/cd79b/itgb7/cxcr4a/il12rb2/il13ra2/itgb3b/ccr12a/dcsignlg/zgc:174904/illr1/itga6b/crlf1a/lifrb/il6r/si:dkey-15j16.6/enpp1/cd83/itgb4/itga11a/ltb4r/cxcr3.2/il21r.1/il12rb2l/zmp:0000001082/tnfrsf18/csf2rb/il4r.1/…	80
CC	GO:0030687	preribosome, large subunit precursor	13/2224	26/21186	5.053619732824e-07	3.57055866950613e-05	3.31201076994089e-05	bop1/mak16/rrs1/rrp15/nip7/ftsj3/wdr74/ppan/mrto4/ebna1bp2/pes/noc2l/wdr12	13
CC	GO:0030686	90S preribosome	14/2224	30/21186	5.39825284806542e-07	3.57055866950613e-05	3.31201076994089e-05	bop1/nol6/tbl3/pwp2h/rrp36/bms1/wdr3/kri1/wdr36/pes/noc2l/imp4/srfbp1/wdr12	14
CC	GO:0008305	integrin complex	16/2224	39/21186	7.33024583346048e-07	4.24237977611526e-05	3.93518460533142e-05	itgb6/itgb3a/itga4/itga3a/itgae.2/itgb7/itgb3b/itga6b/itgb4/itga11a/zmp:0000001082/itgam.1/itgb2/itgb1b/itgav/itga6a	16
CC	GO:0005885	Arp2/3 protein complex	9/2224	14/21186	1.86515304707891e-06	9.59517623108372e-05	8.90037945272742e-05	zgc:101810/arpc1b/arpc5b/actr2b/arpc5a/arpc4/actr2a/actr3/arpc3	9
CC	GO:0030055	cell-substrate junction	23/2224	78/21186	3.04397475962388e-06	0.000140936031370586	0.000130730705465952	itgb6/itgb3a/ptk2bb/fermt1/lpxn/itgb7/itgb3b/fermt3b/parvg/src/itgb4/im:7154036/ptk2ba/asap3/itgb2/sla1a/tes/nrp1b/actb1/lasp1/lpp/sorbs2a/sdc4	23
CC	GO:0098636	protein complex involved in cell adhesion	16/2224	43/21186	3.42372751582381e-06	0.000144107803620584	0.000133672806359437	itgb6/itgb3a/itga4/itga3a/itgae.2/itgb7/itgb3b/itga6b/itgb4/itga11a/zmp:0000001082/itgam.1/itgb2/itgb1b/itgav/itga6a	16
CC	GO:0070161	anchoring junction	68/2224	379/21186	7.17477386943537e-06	0.000276826691795715	0.000256781380590319	pkp1b/cldna/cldne/cldnb/oclna/itgb6/fat2/cldn23.1/cldn7b/cldni/gjc4a.1/cldn8.2/itgb3a/oclnb/ptk2bb/fermt1/cldn3c/mpp4a/tjp3/pkp3a/gjb10/lpxn/cldn5a/marveld3/gja12.2/cldnf/gja9b/gja13.2/itgb7/cdh1/itgb3b/fermt3b/lsr/marveld2b/mpp2b/ezra/parvg/src/itgb4/tjp2a/gjb3/cldn5b/im:7154036/ptk2ba/asap3/itgb2/sla1a/f11r.1/tjp1b/si:dkey-24p1.1/tes/magi1a/cdh6/ezrb/gjc4b/perp/nrp1b/actb1/gja1b/desma/lasp1/ctn…	68
CC	GO:0005925	focal adhesion	21/2224	72/21186	9.76737331757296e-06	0.000347868757387406	0.000322679215673665	itgb6/itgb3a/ptk2bb/fermt1/lpxn/itgb7/itgb3b/parvg/src/itgb4/ptk2ba/asap3/itgb2/sla1a/tes/nrp1b/actb1/lasp1/lpp/sorbs2a/sdc4	21
CC	GO:0005773	vacuole	59/2224	328/21186	2.6054646395923e-05	0.000861664377236596	0.000799270355604254	si:ch211-157c3.4/ctsl.1/il1b/map1lc3cl/tecpr1b/tinagl1/mcoln3a/tmem79b/ctss2.1/sting1/tcirg1b/zgc:103438/si:dkey-228a15.1/zgc:171566/si:dkey-5g14.1/fnip2/unc93b1/ctsz/dram1/gnsb/cln5/cd63/atp6v0ca/mcoln1a/ctss1/atp6v1ba/naga/slc66a1/atp6v1c1b/atp6v1c1a/glb1l/wdfy3/fuca1.2/ctss2.2/psen2/meak7/lamtor1/vmp1/neu1/ctsc/gba/gpr137c/sort1a/galns/gusb/znrf1/atg16l1/napsa/atp6v0a2b/arl8bb/ctsd/ap5m1/cd68/…	59
CC	GO:0032040	small-subunit processome	14/2224	40/21186	3.12528235002475e-05	0.000964670485374307	0.000894817683375508	snu13b/rrp9/nop58/nol6/tbl3/fbl/pwp2h/si:dkey-251i10.3/wdr3/nol10/utp25/wdr36/imp4/pdcd11	14
CC	GO:0099513	polymeric cytoskeletal fiber	75/2224	460/21186	7.48517841709127e-05	0.00216602350444579	0.00200917946985082	krt5/krt97/evpla/krt1-19d/dbnla/krt17/mxb/wu:fk65c09/kif9/clmnb/fhdc4/iffo2b/ska1/kif21b/kif20ba/dbn1/zgc:92380/hcls1/lcp1/tube1/cotl1/maptb/myo9b/krt93/mxc/tubb5/si:dkey-32e23.4/pstpip1a/katnal1/camsap1a/wipf1b/aif1l/pstpip1b/dctn1a/mid1ip1a/mxf/kif11/viml/fam83hb/si:ch211-114n24.6/gtse1/cenpe/dnah7/wasb/tubb2b/mapre1a/ppl/lmna/mxd/krt18b/neflb/wipf1a/nusap1/kif4/map1aa/birc5a/clip2/wasa/twf1a/t…	75
CC	GO:0005884	actin filament	20/2224	80/21186	0.000172720084743664	0.0047040823080186	0.0043634547724715	dbnla/clmnb/fhdc4/dbn1/hcls1/lcp1/cotl1/myo9b/pstpip1a/wipf1b/aif1l/pstpip1b/wasb/wipf1a/wasa/twf1a/actb1/dbnlb/pdlim5a/ehbp1l1b	20
CC	GO:0005764	lysosome	45/2224	254/21186	0.000317332836068873	0.00816250572777157	0.00757145012374856	si:ch211-157c3.4/ctsl.1/il1b/tecpr1b/tinagl1/mcoln3a/tmem79b/ctss2.1/zgc:103438/si:dkey-228a15.1/si:dkey-5g14.1/fnip2/unc93b1/ctsz/dram1/gnsb/cln5/cd63/mcoln1a/ctss1/naga/slc66a1/fuca1.2/ctss2.2/psen2/meak7/lamtor1/neu1/ctsc/gba/gpr137c/sort1a/galns/gusb/znrf1/napsa/arl8bb/ctsd/ap5m1/cd68/dram2b/tpp1/fuca1.1/galca/ctsba	45
CC	GO:0000323	lytic vacuole	45/2224	255/21186	0.000346920935105488	0.00845391541862321	0.00784175853313236	si:ch211-157c3.4/ctsl.1/il1b/tecpr1b/tinagl1/mcoln3a/tmem79b/ctss2.1/zgc:103438/si:dkey-228a15.1/si:dkey-5g14.1/fnip2/unc93b1/ctsz/dram1/gnsb/cln5/cd63/mcoln1a/ctss1/naga/slc66a1/fuca1.2/ctss2.2/psen2/meak7/lamtor1/neu1/ctsc/gba/gpr137c/sort1a/galns/gusb/znrf1/napsa/arl8bb/ctsd/ap5m1/cd68/dram2b/tpp1/fuca1.1/galca/ctsba	45
CC	GO:0015629	actin cytoskeleton	61/2224	381/21186	0.000544196596802911	0.0125981512159874	0.0116859058681888	gsnb/dbnla/zgc:101810/cfl1l/myo1g/myo1eb/clmnb/fhdc4/rtkna/myo7bb/avil/dbn1/scinlb/ablim1a/hcls1/srcin1a/lcp1/cotl1/myh9a/myo1f/myo10l3/myo9b/parvg/marcksb/znf185/triobpa/arpc1b/pstpip1a/bin2b/myo5b/wipf1b/aif1l/pstpip1b/anln/tmod2/arpc5b/myo1hb/wasb/actr2b/tnnt2c/arpc5a/myh9b/wipf1a/wasa/twf1a/actn1/fhl3a/arpc4/actr2a/coro1ca/actr3/actb1/arpc3/lpp/dbnlb/myo10/mtss1/pdlim5a/cfl1/ehbp1l1b/tbx5a	61
CC	GO:0005732	sno(s)RNA-containing ribonucleoprotein complex	8/2224	21/21186	0.00084283258543797	0.0185824517646562	0.0172368769352728	snu13b/dkc1/gar1/nop58/fbl/snrpf/naf1/nhp2	8
CC	GO:0043235	receptor complex	55/2224	344/21186	0.00102374082577887	0.0215450910152553	0.0199849883692717	cd44a/itgb6/itgb3a/fgfr1b/erbb3a/prlra/itga4/itga3a/csf3r/plxnb2a.2/arntl1b/itgae.2/il2rga/cd79b/cacng4a/mst1ra/itgb7/il6/epha3/plxnb2a.3/arntl2/il12rb2/il13ra2/itgb3b/itga6b/erbb3b/crlf1a/lifrb/il6r/grin1a/plxnc1/itgb4/bmpr2b/itga11a/chrng/arntl1a/il12rb2l/cd44b/zmp:0000001082/si:ch73-40a2.1/itgam.1/fgfr1a/traf3/gpr156/itgb2/cd40/itgb1b/plxna2/acvr1ba/il6st/csf1ra/il2rgb/itgav/tnfrsf1a/itga6a	55
CC	GO:0019898	extrinsic component of membrane	41/2224	246/21186	0.00193055726950713	0.0388629572079045	0.0360488497006366	ptk2bb/gna14/apnl/cdh28/cdh1/hck/socs3b/wdr91/pik3r5/socs5a/lyn/src/cish/esyt3/socs1a/ptk2ba/syk/trioa/socs1b/pik3cd/LOC100007492/sla1a/gripap1/gnao1a/socs7/atg2a/gnb4b/fes/kcnab1b/wdfy3/yes1/tnk1/cdh6/ptk6b/si:dkey-204f11.64/gng12a/noa1/gnai2a/ctnnb2/vac14/gng5	41
CC	GO:0098562	cytoplasmic side of membrane	26/2224	137/21186	0.00202997567189436	0.0391616140036288	0.0363258804444255	si:ch211-157c3.4/ptk2bb/gna14/chmp4c/hck/lyn/src/esyt3/ptk2ba/syk/traf3/sla1a/gnao1a/gnb4b/fes/kcnab1b/yes1/tnk1/hm13/ptk6b/si:dkey-204f11.64/gng12a/zgc:172136/mtss1/gnai2a/gng5	26
CC	GO:0009898	cytoplasmic side of plasma membrane	24/2224	125/21186	0.0025195571058547	0.0466621976004291	0.0432833389132092	ptk2bb/gna14/chmp4c/hck/lyn/src/esyt3/ptk2ba/syk/traf3/sla1a/gnao1a/gnb4b/fes/kcnab1b/yes1/tnk1/ptk6b/si:dkey-204f11.64/gng12a/zgc:172136/mtss1/gnai2a/gng5	24
CC	GO:0070160	tight junction	21/2224	105/21186	0.00273237594483792	0.0486573100946136	0.0451339832183753	cldna/cldne/cldnb/oclna/cldn23.1/cldn7b/cldni/cldn8.2/oclnb/cldn3c/tjp3/cldn5a/marveld3/cldnf/lsr/marveld2b/tjp2a/cldn5b/f11r.1/tjp1b/magi1b	21
CC	GO:0043020	NADPH oxidase complex	5/2224	11/21186	0.00340409836235166	0.056289197920315	0.0522132380390781	ncf2/cybb/cyba/ncf1/ncf4	5
CC	GO:0097038	perinuclear endoplasmic reticulum	5/2224	11/21186	0.00340409836235166	0.056289197920315	0.0522132380390781	osbpl7/osbpl3a/osbp/osbp2b/osbpl3b	5
CC	GO:0005774	vacuolar membrane	31/2224	179/21186	0.00359158413312871	0.0573414984013307	0.0531893403381674	si:ch211-157c3.4/map1lc3cl/tecpr1b/mcoln3a/tmem79b/sting1/tcirg1b/si:dkey-5g14.1/fnip2/cln5/cd63/atp6v0ca/mcoln1a/atp6v1ba/slc66a1/atp6v1c1b/atp6v1c1a/wdfy3/psen2/meak7/lamtor1/vmp1/gba/gpr137c/sort1a/atg16l1/atp6v0a2b/arl8bb/ap5m1/cd68/vac14	31
CC	GO:0031234	extrinsic component of cytoplasmic side of plasma membrane	20/2224	102/21186	0.00430853076954888	0.066494991543371	0.0616800194377524	ptk2bb/gna14/hck/lyn/src/esyt3/ptk2ba/syk/sla1a/gnao1a/gnb4b/fes/kcnab1b/yes1/tnk1/ptk6b/si:dkey-204f11.64/gng12a/gnai2a/gng5	20
CC	GO:0033176	proton-transporting V-type ATPase complex	10/2224	38/21186	0.00478173425776833	0.0699036143430576	0.0648418202841139	atp6v1ab/tcirg1b/atp6v1aa/atp6v0ca/atp6ap1b/atp6v1ba/atp6v1c1b/atp6v1c1a/atp6v0a2b/atp6v0b	10
CC	GO:0005923	bicellular tight junction	20/2224	103/21186	0.00483135131528692	0.0699036143430576	0.0648418202841139	cldna/cldne/cldnb/oclna/cldn23.1/cldn7b/cldni/cldn8.2/oclnb/cldn3c/tjp3/cldn5a/marveld3/cldnf/marveld2b/tjp2a/cldn5b/f11r.1/tjp1b/magi1b	20
CC	GO:0005882	intermediate filament	18/2224	91/21186	0.0059642214822746	0.0836798347361557	0.0776204901042435	krt5/krt97/evpla/krt1-19d/krt17/wu:fk65c09/iffo2b/zgc:92380/krt93/viml/fam83hb/ppl/lmna/krt18b/neflb/krt91/desma/krt18a.1	18
CC	GO:0098802	plasma membrane signaling receptor complex	25/2224	141/21186	0.00614706256922723	0.0837085285162413	0.0776471061376071	itgb6/itgb3a/itga4/itga3a/itgae.2/cd79b/cacng4a/itgb7/il6/itgb3b/itga6b/grin1a/itgb4/itga11a/chrng/zmp:0000001082/itgam.1/traf3/gpr156/itgb2/cd40/itgb1b/acvr1ba/itgav/itga6a	25
CC	GO:0045111	intermediate filament cytoskeleton	18/2224	93/21186	0.00751884567190345	0.0994635870311799	0.0922613243349356	krt5/krt97/evpla/krt1-19d/krt17/wu:fk65c09/iffo2b/zgc:92380/krt93/viml/fam83hb/ppl/lmna/krt18b/neflb/krt91/desma/krt18a.1	18
CC	GO:0033180	proton-transporting V-type ATPase, V1 domain	6/2224	18/21186	0.0080998456214312	0.104173014520073	0.0966297372381266	atp6v1ab/atp6v1aa/atp6ap1b/atp6v1ba/atp6v1c1b/atp6v1c1a	6
CC	GO:0005902	microvillus	10/2224	41/21186	0.0084843496331792	0.106169023788161	0.0984812133808567	cd44a/myo1g/myo1eb/prom2/cdh1/myo1f/ezra/cd44b/myo1hb/ezrb	10
CC	GO:0043296	apical junction complex	20/2224	111/21186	0.0111807704313907	0.136228860782471	0.126364386038986	cldna/cldne/cldnb/oclna/cldn23.1/cldn7b/cldni/cldn8.2/oclnb/cldn3c/tjp3/cldn5a/marveld3/cldnf/marveld2b/tjp2a/cldn5b/f11r.1/tjp1b/magi1b	20
CC	GO:0005942	phosphatidylinositol 3-kinase complex	10/2224	43/21186	0.0119667349478819	0.142066622586393	0.131779429385583	socs3b/pik3r5/socs5a/cish/socs1a/socs1b/pik3cd/LOC100007492/socs7/vac14	10
CC	GO:0005911	cell-cell junction	45/2224	307/21186	0.0133940363768295	0.155035971061802	0.143809653730169	pkp1b/cldna/cldne/cldnb/oclna/fat2/cldn23.1/cldn7b/cldni/gjc4a.1/cldn8.2/oclnb/cldn3c/mpp4a/tjp3/pkp3a/gjb10/cldn5a/marveld3/gja12.2/cldnf/gja9b/gja13.2/cdh1/lsr/marveld2b/mpp2b/ezra/tjp2a/gjb3/cldn5b/f11r.1/tjp1b/si:dkey-24p1.1/magi1a/cdh6/ezrb/gjc4b/perp/gja1b/desma/ctnnd1/magi1b/pdlim5a/ctnnb2	45
CC	GO:0000796	condensin complex	4/2224	10/21186	0.0151228975798335	0.167718594696538	0.155573915280635	ncaph/smc2/ncapg2/ncapg	4
CC	GO:0033178	proton-transporting two-sector ATPase complex, catalytic domain	7/2224	26/21186	0.015214213773768	0.167718594696538	0.155573915280635	atp6v1ab/atp6v1aa/atp6v1e1b/atp6ap1b/atp6v1ba/atp6v1c1b/atp6v1c1a	7
CC	GO:0032580	Golgi cisterna membrane	11/2224	53/21186	0.0200219472418492	0.215585152859911	0.199974405744785	fut9b.6/golph3l/fut7/fut9b.1/ft1/b4galt4/st6gal2a/golga2/sort1a/b4galt1l/b4galt6	11
CC	GO:0019897	extrinsic component of plasma membrane	24/2224	149/21186	0.0221324859896928	0.232894113936995	0.216030006789346	ptk2bb/gna14/cdh28/cdh1/hck/lyn/src/esyt3/ptk2ba/syk/sla1a/gnao1a/gnb4b/fes/kcnab1b/yes1/tnk1/cdh6/ptk6b/si:dkey-204f11.64/gng12a/gnai2a/ctnnb2/gng5	24
CC	GO:0002116	semaphorin receptor complex	4/2224	12/21186	0.0300616488643079	0.309300964981657	0.286904157582167	plxnb2a.2/plxnb2a.3/plxnc1/plxna2	4
CC	GO:0001726	ruffle	11/2224	57/21186	0.032981975227816	0.331970750662583	0.307932400296314	dbnla/arhgef2/eps8l1b/capgb/lcp1/myo9b/aif1l/itgb1b/coro1ca/plekho1b/dbnlb	11
CC	GO:0030312	external encapsulating structure	53/2224	395/21186	0.0371035124355606	0.357894297034678	0.331978795476068	muc5.2/mmp13a/col17a1b/col12a1b/col10a1b/col7a1/apoeb/mfap4.12/mfap4.2/si:ch211-241e1.3/timp2b/anxa2b/mmp13b/mmp9/otogl/col5a3b/tncb/zp3d.2/rtn4rl2b/angptl5/muc5.1/mmp11b/col28a2a/htra1a/mfap4.4/hpse/mmp25b/mfap4.1/marco/zp3b/fbn2b/spon2a/fga/fn1a/nrros/angptl4/tlr8b/gpc1b/mfap4.7/htra1b/vwa1/anxa2a/mfap4.10/adamts1/col12a1a/tgfbi/mmp14b/loxa/vcanb/cd180/nid2a/acana/si:ch73-173h19.3	53
CC	GO:0031012	extracellular matrix	53/2224	395/21186	0.0371035124355606	0.357894297034678	0.331978795476068	muc5.2/mmp13a/col17a1b/col12a1b/col10a1b/col7a1/apoeb/mfap4.12/mfap4.2/si:ch211-241e1.3/timp2b/anxa2b/mmp13b/mmp9/otogl/col5a3b/tncb/zp3d.2/rtn4rl2b/angptl5/muc5.1/mmp11b/col28a2a/htra1a/mfap4.4/hpse/mmp25b/mfap4.1/marco/zp3b/fbn2b/spon2a/fga/fn1a/nrros/angptl4/tlr8b/gpc1b/mfap4.7/htra1b/vwa1/anxa2a/mfap4.10/adamts1/col12a1a/tgfbi/mmp14b/loxa/vcanb/cd180/nid2a/acana/si:ch73-173h19.3	53
CC	GO:0019774	proteasome core complex, beta-subunit complex	4/2224	13/21186	0.0398991509351217	0.377006262917579	0.349706843856706	psmb8a/psmb13a/psmb9a/psmb12	4
CC	GO:0005765	lysosomal membrane	19/2224	120/21186	0.0447883043019233	0.398383200067014	0.369535854558013	si:ch211-157c3.4/tecpr1b/mcoln3a/tmem79b/si:dkey-5g14.1/fnip2/cln5/cd63/mcoln1a/slc66a1/psen2/meak7/lamtor1/gba/gpr137c/sort1a/arl8bb/ap5m1/cd68	19
CC	GO:0098852	lytic vacuole membrane	19/2224	120/21186	0.0447883043019233	0.398383200067014	0.369535854558013	si:ch211-157c3.4/tecpr1b/mcoln3a/tmem79b/si:dkey-5g14.1/fnip2/cln5/cd63/mcoln1a/slc66a1/psen2/meak7/lamtor1/gba/gpr137c/sort1a/arl8bb/ap5m1/cd68	19
CC	GO:0098858	actin-based cell projection	16/2224	97/21186	0.0451363952581391	0.398383200067014	0.369535854558013	cd44a/myo1g/shtn1/myo1eb/prom2/cdh1/myo1f/ezra/abi3a/cd44b/ripor2/myo1hb/nav3/adgrv1/ezrb/myo10	16
CC	GO:0010008	endosome membrane	34/2224	241/21186	0.0457987067253518	0.398383200067014	0.369535854558013	si:ch211-157c3.4/snx10b/sh3gl1a/scamp2l/snx10a/pmepa1/mcoln3a/chmp4c/snx20/wdr91/steap4/scamp4/rap2b/cd63/mcoln1a/gripap1/abhd17aa/abcc4/rab11fip4b/uevld/rab35b/sh3gl3a/ehd1a/coro1ca/slc9a7/scamp1/lamtor1/sort1a/arl8bb/cd68/steap3/vac14/tmem184a/hgs	34
CC	GO:0030864	cortical actin cytoskeleton	8/2224	39/21186	0.0466502684022777	0.398383200067014	0.369535854558013	dbnla/rtkna/dbn1/hcls1/cotl1/anln/actn1/dbnlb	8
CC	GO:0098791	Golgi apparatus subcompartment	31/2224	217/21186	0.0473241382369023	0.398383200067014	0.369535854558013	fut9b.6/golph3l/fut7/atp8a1/zgc:154054/scamp2l/fut9b.1/tmem79b/ft1/pheta2/pitpnb/scamp4/rab32a/si:dkey-218f9.10/atp8b5a/igf2r/b4galt4/pcsk7/atp11c/phaf1/sulf1/st6gal2a/m6pr/scamp1/golga2/arfip1/sort1a/furinb/b4galt1l/b4galt6/nsfl1c	31
CC	GO:0032587	ruffle membrane	7/2224	33/21186	0.0519329955987845	0.421841701091881	0.391295700910509	arhgef2/eps8l1b/lcp1/aif1l/itgb1b/coro1ca/plekho1b	7
CC	GO:0090734	site of DNA damage	7/2224	33/21186	0.0519329955987845	0.421841701091881	0.391295700910509	traip/smc6/actr2b/samhd1/actr2a/smarcad1a/parp3	7
CC	GO:0016469	proton-transporting two-sector ATPase complex	11/2224	63/21186	0.0620659256268734	0.495457302849007	0.459580719705342	atp6v1ab/tcirg1b/atp6v1aa/atp6v1e1b/atp6v0ca/atp6ap1b/atp6v1ba/atp6v1c1b/atp6v1c1a/atp6v0a2b/atp6v0b	11
CC	GO:0000176	nuclear exosome (RNase complex)	4/2224	15/21186	0.0643892386772619	0.496870291792871	0.460891392637243	exosc2/exosc6/exosc9/dis3	4
CC	GO:0033179	proton-transporting V-type ATPase, V0 domain	4/2224	15/21186	0.0643892386772619	0.496870291792871	0.460891392637243	tcirg1b/atp6v0ca/atp6v0a2b/atp6v0b	4
CC	GO:0045178	basal part of cell	16/2224	102/21186	0.0661370845094713	0.497813381515341	0.461766192243399	cd44a/epcam/anxa1c/erbb3a/anxa1d/anxa1b/aqp3a/mst1ra/erbb3b/slc4a2b/cd44b/alpk2/slc2a1b/slc3a2a/phldb1b/phldb1a	16
CC	GO:0035861	site of double-strand break	6/2224	28/21186	0.066661835105726	0.497813381515341	0.461766192243399	smc6/actr2b/samhd1/actr2a/smarcad1a/parp3	6
CC	GO:0005922	connexin complex	8/2224	43/21186	0.0760397022754552	0.550620478468161	0.510749471899533	gjc4a.1/gjb10/gja12.2/gja9b/gja13.2/gjb3/gjc4b/gja1b	8
CC	GO:0000307	cyclin-dependent protein kinase holoenzyme complex	7/2224	36/21186	0.0773009311024416	0.550620478468161	0.510749471899533	ccnb2/ccnb3/cks1b/cdk13/ccnb1/ccna2/zgc:86839	7
CC	GO:0055038	recycling endosome membrane	7/2224	36/21186	0.0773009311024416	0.550620478468161	0.510749471899533	scamp2l/scamp4/rap2b/abcc4/rab11fip4b/ehd1a/scamp1	7
CC	GO:0000177	cytoplasmic exosome (RNase complex)	4/2224	16/21186	0.0789825228522538	0.554074364857478	0.513953258751508	exosc2/exosc6/exosc9/dis3	4
CC	GO:0005795	Golgi stack	14/2224	89/21186	0.0802570435379752	0.554612106837052	0.514452062270131	fut9b.6/golph3l/fut7/zgc:154054/fut9b.1/ft1/b4galt4/sulf1/st6gal2a/golga2/sort1a/b4galt1l/b4galt6/nsfl1c	14
CC	GO:0016471	vacuolar proton-transporting V-type ATPase complex	5/2224	23/21186	0.0861887199421548	0.578338801930691	0.536460682477485	tcirg1b/atp6v1ba/atp6v1c1b/atp6v1c1a/atp6v0a2b	5
CC	GO:0032588	trans-Golgi network membrane	5/2224	23/21186	0.0861887199421548	0.578338801930691	0.536460682477485	scamp2l/tmem79b/scamp4/scamp1/arfip1	5
CC	GO:0005938	cell cortex	27/2224	199/21186	0.0991681886458462	0.654729858091806	0.607320182110848	nsmfb/dbnla/apnl/tnfaip2b/rtkna/dbn1/hcls1/rac2/cdh1/cotl1/zgc:162239/septin5a/rhogb/melk/anln/exoc8/septin9b/rhof/actn1/exoc5/phldb1b/coro1ca/psen2/rhoca/lasp1/phldb1a/dbnlb	27
CC	GO:0005697	telomerase holoenzyme complex	3/2224	11/21186	0.100401338929845	0.654729858091806	0.607320182110848	tert/gar1/nhp2	3
CC	GO:0031985	Golgi cisterna	11/2224	69/21186	0.10423784199645	0.670307233949392	0.621769583838472	fut9b.6/golph3l/fut7/fut9b.1/ft1/b4galt4/st6gal2a/golga2/sort1a/b4galt1l/b4galt6	11
CC	GO:0005736	RNA polymerase I complex	4/2224	18/21186	0.112535313678828	0.698405590865042	0.647833309248464	polr1h/pho/polr2h/polr1f	4
CC	GO:0032432	actin filament bundle	8/2224	47/21186	0.114441783738165	0.698405590865042	0.647833309248464	clmnb/ablim1a/lcp1/marcksb/actn1/fhl3a/lpp/pdlim5a	8
CC	GO:0000421	autophagosome membrane	5/2224	25/21186	0.114641090509165	0.698405590865042	0.647833309248464	map1lc3cl/tecpr1b/sting1/wdfy3/atg16l1	5
CC	GO:0005839	proteasome core complex	5/2224	25/21186	0.114641090509165	0.698405590865042	0.647833309248464	psmb8a/psmb13a/psmb9a/psma6l/psmb12	5
CC	GO:0030659	cytoplasmic vesicle membrane	56/2224	456/21186	0.120556320751411	0.72490359101173	0.672412561402264	si:ch211-157c3.4/ap1m2/dbnla/snx10b/rab3aa/moxd1/sh3gl1a/scamp2l/snx10a/pmepa1/mcoln3a/mctp2a/myofl/chmp4c/myof/snx20/wdr91/steap4/si:ch211-223a10.1/gpr18/scamp4/rap2b/cd63/snx18b/mcoln1a/gripap1/abhd17aa/abcc4/rab11fip4b/uevld/rab35b/ap1g2/mpeg1.1/sh3gl3a/phaf1/ehd1a/coro1ca/slc9a7/scamp1/lamtor1/syngr2a/spred2b/dysf/cltb/sort1a/sypl2b/arl8bb/ykt6/dbnlb/cd68/steap3/vac14/tmem184a/ap3m2/mpeg1.2/h…	56
CC	GO:0002102	podosome	3/2224	12/21186	0.123847902285024	0.725522808127825	0.672986940357287	dbnla/bin2b/dbnlb	3
CC	GO:0002178	palmitoyltransferase complex	3/2224	12/21186	0.123847902285024	0.725522808127825	0.672986940357287	sptlc3/sptlc2a/sptssa	3
CC	GO:0005874	microtubule	37/2224	291/21186	0.12712087347395	0.725522808127825	0.672986940357287	mxb/kif9/ska1/kif21b/kif20ba/tube1/maptb/mxc/tubb5/si:dkey-32e23.4/katnal1/camsap1a/dctn1a/mid1ip1a/mxf/kif11/si:ch211-114n24.6/gtse1/cenpe/dnah7/tubb2b/mapre1a/mxd/nusap1/kif4/map1aa/birc5a/clip2/tubb6/cdk2ap2/zgc:55461/tuba5/klc1a/mxa/kif20a/tpx2/tubb1	37
CC	GO:0048471	perinuclear region of cytoplasm	21/2224	154/21186	0.127991642425334	0.725522808127825	0.672986940357287	epcam/s100v1/shtn1/sting1/zdhhc20a/osbpl7/pde4a/src/osbpl3a/osbp/prkcdb/exoc8/ap1s1/ehd1a/hsp90b1/osbp2b/psen2/gak/pde4ba/rangap1b/osbpl3b	21
CC	GO:0009925	basal plasma membrane	14/2224	96/21186	0.128494320229982	0.725522808127825	0.672986940357287	cd44a/epcam/anxa1c/erbb3a/anxa1d/anxa1b/aqp3a/mst1ra/erbb3b/slc4a2b/cd44b/alpk2/slc2a1b/slc3a2a	14
CC	GO:0005811	lipid droplet	7/2224	41/21186	0.132949321371415	0.741632961385122	0.687930540514107	plin2/lpcat2/ldah/atg2a/rdh10a/rdh10b/acsl3b	7
CC	GO:0045121	membrane raft	13/2224	89/21186	0.137979044867435	0.743535835902288	0.689695625890949	dicp2.2/fap/cavin1a/cbl/si:ch211-243a20.4/fas/ldlrb/dicp3.3/tgfbr2a/psen2/lamtor1/flot2a/tnfrsf1a	13
CC	GO:0098857	membrane microdomain	13/2224	89/21186	0.137979044867435	0.743535835902288	0.689695625890949	dicp2.2/fap/cavin1a/cbl/si:ch211-243a20.4/fas/ldlrb/dicp3.3/tgfbr2a/psen2/lamtor1/flot2a/tnfrsf1a	13
CC	GO:0012506	vesicle membrane	56/2224	461/21186	0.138108168223751	0.743535835902288	0.689695625890949	si:ch211-157c3.4/ap1m2/dbnla/snx10b/rab3aa/moxd1/sh3gl1a/scamp2l/snx10a/pmepa1/mcoln3a/mctp2a/myofl/chmp4c/myof/snx20/wdr91/steap4/si:ch211-223a10.1/gpr18/scamp4/rap2b/cd63/snx18b/mcoln1a/gripap1/abhd17aa/abcc4/rab11fip4b/uevld/rab35b/ap1g2/mpeg1.1/sh3gl3a/phaf1/ehd1a/coro1ca/slc9a7/scamp1/lamtor1/syngr2a/spred2b/dysf/cltb/sort1a/sypl2b/arl8bb/ykt6/dbnlb/cd68/steap3/vac14/tmem184a/ap3m2/mpeg1.2/h…	56
CC	GO:0005788	endoplasmic reticulum lumen	10/2224	66/21186	0.150291385931544	0.799826571106951	0.741910289898002	eogt/pdia2/hyou1/selenom/pdia4/calr3b/uggt1/sumf1/pdia6/hspa5	10
CC	GO:0005921	gap junction	8/2224	51/21186	0.161441038963393	0.84940001181876	0.787894065754357	gjc4a.1/gjb10/gja12.2/gja9b/gja13.2/gjb3/gjc4b/gja1b	8
CC	GO:0030027	lamellipodium	12/2224	84/21186	0.167732875656505	0.866972959264725	0.804194537637849	dbnla/fap/shtn1/dbn1/capgb/myo9b/abi3a/arhgef7a/itgb1b/nav3/coro1ca/dbnlb	12
CC	GO:0045177	apical part of cell	19/2224	143/21186	0.168625649033857	0.866972959264725	0.804194537637849	oclna/oclnb/fap/slc44a4/prom2/atp6v1ab/marveld2b/ezra/slc4a2b/ripor2/atp6v1aa/slc2a1b/abcc4/slc3a2a/ezrb/psen2/rapgef6/gja1b/zgc:172136	19
CC	GO:0000178	exosome (RNase complex)	4/2224	21/21186	0.172271084778304	0.866972959264725	0.804194537637849	exosc2/exosc6/exosc9/dis3	4
CC	GO:0045095	keratin filament	4/2224	21/21186	0.172271084778304	0.866972959264725	0.804194537637849	krt5/fam83hb/krt18b/krt18a.1	4
CC	GO:0016328	lateral plasma membrane	3/2224	14/21186	0.17567403625268	0.874592244999902	0.811262102898625	anxa1c/anxa1d/anxa1b	3
MF	GO:0140375	immune receptor activity	35/2103	123/20237	1.90131517045995e-08	8.95009311146135e-06	8.30978114130895e-06	cd44a/si:dkey-42l23.4/il17rc/prlra/ccr12b.1/si:dkey-42l23.7/csf3r/il2rga/cxcr4a/il12rb2/il13ra2/ccr12a/fcer1gl/ifngr1/crlf1a/lifrb/il6r/zmp:0000000936/cxcr3.2/il21r.1/il12rb2l/cd44b/csf2rb/il4r.1/cxcr3.3/il10ra/ccr2/ackr4a/epor/cxcr3.1/cmklr1/il6st/si:dkey-117a8.1/ccr9a/il2rgb	35
MF	GO:0004175	endopeptidase activity	90/2103	480/20237	1.9372495912254e-08	8.95009311146135e-06	8.30978114130895e-06	st14a/mmp13a/capn9/fap/adam8a/zgc:171509/tmprss4a/si:ch73-182e20.4/ctsl.1/st14b/tmprss13b/zgc:163079/adam28/mmp13b/mmp9/si:ch211-202f3.3/zgc:174164/plaua/si:dkey-33c12.13/si:dkey-78l4.10/si:dkey-16l2.17/caspbl/si:dkey-78l4.2/adam19b/caspa/zgc:100868/cfbl/adgb/mmp11b/casp21/ctss2.1/npsn/nln/htra1a/zgc:92313/mmp25b/st14/zgc:103438/si:dkey-21e2.10/si:dkey-228a15.1/plaub/dytn/plat/si:ch211-212d10.1/s…	90
MF	GO:0004896	cytokine receptor activity	31/2103	111/20237	1.92653647958543e-07	5.93373235712314e-05	5.5092183539022e-05	cd44a/il17rc/prlra/ccr12b.1/csf3r/il2rga/cxcr4a/il12rb2/il13ra2/ccr12a/ifngr1/crlf1a/lifrb/il6r/zmp:0000000936/cxcr3.2/il21r.1/il12rb2l/cd44b/csf2rb/il4r.1/cxcr3.3/il10ra/ccr2/ackr4a/epor/cxcr3.1/cmklr1/il6st/ccr9a/il2rgb	31
MF	GO:0019955	cytokine binding	28/2103	102/20237	1.08477745621934e-06	0.000250583592386668	0.000232656217583885	prlra/ccr12b.1/csf3r/il2rga/tnfrsf9a/tnfrsf9b/cxcr4a/il12rb2/il13ra2/ccr12a/cxcl18b/crlf1a/lifrb/il6r/cxcr3.2/il12rb2l/il4r.1/wfikkn2a/cxcr3.3/ccr2/ackr4a/cxcr3.1/cmklr1/il6st/csf1ra/ccr9a/il2rgb/tnfrsf1a	28
MF	GO:0004715	non-membrane spanning protein tyrosine kinase activity	18/2103	55/20237	6.13706755478125e-06	0.000998659945789916	0.000927213324013194	ptk2bb/hck/lyn/src/melk/ptk2ba/syk/pkdcca/jak3/fes/yes1/tnk1/btk/abl1/ptk6b/jak1/tyk2/tec	18
MF	GO:0003779	actin binding	80/2103	471/20237	6.74734797509631e-06	0.000998659945789916	0.000927213324013194	gsnb/dbnla/zgc:101810/cfl1l/myo1g/pstpip2/shtn1/myo1eb/clmnb/eps8l1b/myo7bb/espnlb/avil/dbn1/scinlb/capgb/ablim1a/hcls1/lcp1/lsp1a/cotl1/vaspa/myh9a/myo1f/coro1a/myo10l3/ezra/fmnl1a/myo9b/parvg/marcksb/znf185/triobpa/arpc1b/pstpip1a/myo5b/wipf1b/aif1l/tmsb1/pstpip1b/pfn1/arpc5b/myo1hb/vaspb/lsp1b/wasb/actr2b/arpc5a/fmnl2a/myh9b/wipf1a/marcksl1a/nav3/map1aa/wasa/flna/twf1a/ttc4/tmsb2/actn1/fhl3a/a…	80
MF	GO:0004197	cysteine-type endopeptidase activity	31/2103	130/20237	7.56560564992361e-06	0.000998659945789916	0.000927213324013194	capn9/ctsl.1/si:ch211-202f3.3/caspbl/caspa/adgb/casp21/ctss2.1/zgc:103438/si:dkey-228a15.1/dytn/malt3/malt2/pycard/zgc:162184/ctsz/casp10/espl1/capn15/capn5a/ctss1/malt1/casp22/usp24/capn2a/ctss2.2/ctsc/lgmn/usp40/casp3a/ctsba	31
MF	GO:0030414	peptidase inhibitor activity	36/2103	163/20237	9.43115630892494e-06	0.00108929855368083	0.00101136741997024	serpinb1l4/zgc:173729/col7a1/timp2b/spink2.6/timp4.2/si:busm1-57f23.1/cst14b.2/birc7/tinagl1/muc5.1/spint1a/spink2.5/col28a2a/serpine1/spink2.8/spink2.3/spink2.4/spink2.9/spint1b/spink2.11/spink2.10/spink2.7/ntd5/spink2.2/anos1a/wfikkn2a/crim1/si:ch211-195b11.3/serpini1/birc5a/c3a.1/cst14b.1/cst14a.1/serpinb14/serpine2	36
MF	GO:0004857	enzyme inhibitor activity	51/2103	267/20237	1.30515689136381e-05	0.00133996107513351	0.00124409691983802	serpinb1l4/anxa3a/zgc:173729/col7a1/anxa1c/timp2b/anxa2b/spink2.6/timp4.2/si:busm1-57f23.1/cst14b.2/anxa1d/anxa1b/inka2/birc7/tinagl1/muc5.1/spint1a/spink2.5/tescb/col28a2a/serpine1/spink2.8/spink2.3/spink2.4/spink2.9/spint1b/spink2.11/spink2.10/spink2.7/ntd5/spink2.2/anos1a/wfikkn2a/crim1/si:ch211-195b11.3/angptl4/serpini1/birc5a/anxa2a/prkar1ab/c3a.1/adgrv1/sh3bp5b/cst14b.1/cst14a.1/serpinb14/s…	51
MF	GO:0051015	actin filament binding	49/2103	254/20237	1.45302611382417e-05	0.00134259612917353	0.00124654345554389	gsnb/dbnla/zgc:101810/cfl1l/myo1g/shtn1/myo1eb/clmnb/espnlb/avil/dbn1/scinlb/capgb/ablim1a/hcls1/lcp1/cotl1/myh9a/myo1f/coro1a/fmnl1a/myo9b/marcksb/znf185/triobpa/arpc1b/pstpip1a/myo5b/aif1l/pstpip1b/arpc5b/myo1hb/actr2b/arpc5a/fmnl2a/myh9b/marcksl1a/twf1a/actn1/arpc4/actr2a/coro1ca/actr3/arpc3/lasp1/dbnlb/myo10/iqgap1/cfl1	49
MF	GO:0005126	cytokine receptor binding	34/2103	157/20237	2.54657614969946e-05	0.00202513506595022	0.00188025185549035	m17/ccl34a.4/ccl34a.3/cxcl8b.1/il1b/ccl27a/ccl38.1/cxl34b.11/ccl34b.8/ccl38a.4/cxcl11.6/cxcl8a/il6/tnfa/cxcl18a.1/cxcl18b/tnfb/tnfsf11/ccl19a.1/il21/ccl34b.9/il34/traf3/jak3/tnfsf10l4/tnfsf10/cntf/siva1/trim37/jak1/tgfb1b/fadd/tyk2/vegfc	34
MF	GO:0050839	cell adhesion molecule binding	41/2103	204/20237	2.63004554019509e-05	0.00202513506595022	0.00188025185549035	pkp1b/itgb6/itgb3a/bcam/adam8a/itga4/fermt1/tjp3/itga3a/pkp3a/cdh28/itgae.2/si:dkeyp-97a10.3/itgb7/cntn3a.1/cdh1/itgb3b/fermt3b/itga6b/ezra/itgb4/tjp2a/itga11a/im:7154036/zmp:0000001082/fn1a/adam8b/itgam.1/itgb2/tjp1b/si:dkey-24p1.1/robo4/cdh6/ezrb/tgfbi/thy1/robo3/ctnnd1/itgav/itga6a/ctnnb2	41
MF	GO:0030515	snoRNA binding	10/2103	22/20237	2.8639806537268e-05	0.00203562932618736	0.00188999533019218	gar1/rrp9/nop58/tbl3/bms1/wdr3/utp25/imp4/tsr1/nhp2	10
MF	GO:0061134	peptidase regulator activity	37/2103	179/20237	3.386137238576e-05	0.00223485057746016	0.00207496379657101	serpinb1l4/zgc:173729/col7a1/timp2b/spink2.6/timp4.2/si:busm1-57f23.1/cst14b.2/birc7/tinagl1/muc5.1/spint1a/spink2.5/col28a2a/serpine1/spink2.8/spink2.3/spink2.4/spink2.9/spint1b/spink2.11/spink2.10/spink2.7/ntd5/spink2.2/anos1a/wfikkn2a/crim1/si:ch211-195b11.3/serpini1/birc5a/c3a.1/pcolce2b/cst14b.1/cst14a.1/serpinb14/serpine2	37
MF	GO:0004866	endopeptidase inhibitor activity	32/2103	153/20237	8.81555119738162e-05	0.00543037953758708	0.00504187664973054	serpinb1l4/zgc:173729/col7a1/timp2b/spink2.6/timp4.2/si:busm1-57f23.1/cst14b.2/birc7/spint1a/spink2.5/col28a2a/serpine1/spink2.8/spink2.3/spink2.4/spink2.9/spint1b/spink2.11/spink2.10/spink2.7/spink2.2/wfikkn2a/crim1/si:ch211-195b11.3/serpini1/birc5a/c3a.1/cst14b.1/cst14a.1/serpinb14/serpine2	32
MF	GO:0005178	integrin binding	21/2103	84/20237	0.000103786853652277	0.00587189925183133	0.00545180894308787	itgb6/itgb3a/itga4/fermt1/itga3a/itgae.2/itgb7/itgb3b/fermt3b/itga6b/itgb4/itga11a/im:7154036/zmp:0000001082/fn1a/itgam.1/itgb2/tgfbi/thy1/itgav/itga6a	21
MF	GO:0019957	C-C chemokine binding	10/2103	25/20237	0.000108032778442784	0.00587189925183133	0.00545180894308787	ccr12b.1/cxcr4a/ccr12a/cxcr3.2/cxcr3.3/ccr2/ackr4a/cxcr3.1/cmklr1/ccr9a	10
MF	GO:0004867	serine-type endopeptidase inhibitor activity	23/2103	98/20237	0.000140517908958094	0.00721325265984881	0.00669719858484482	serpinb1l4/zgc:173729/col7a1/spink2.6/spint1a/spink2.5/col28a2a/serpine1/spink2.8/spink2.3/spink2.4/spink2.9/spint1b/spink2.11/spink2.10/spink2.7/spink2.2/wfikkn2a/crim1/si:ch211-195b11.3/serpini1/serpinb14/serpine2	23
MF	GO:0016493	C-C chemokine receptor activity	10/2103	26/20237	0.000159265794606379	0.0077453470640155	0.00719122562904151	ccr12b.1/cxcr4a/ccr12a/cxcr3.2/cxcr3.3/ccr2/ackr4a/cxcr3.1/cmklr1/ccr9a	10
MF	GO:0061135	endopeptidase regulator activity	32/2103	160/20237	0.000211247573275777	0.00975963788534089	0.0090614090641978	serpinb1l4/zgc:173729/col7a1/timp2b/spink2.6/timp4.2/si:busm1-57f23.1/cst14b.2/birc7/spint1a/spink2.5/col28a2a/serpine1/spink2.8/spink2.3/spink2.4/spink2.9/spint1b/spink2.11/spink2.10/spink2.7/spink2.2/wfikkn2a/crim1/si:ch211-195b11.3/serpini1/birc5a/c3a.1/cst14b.1/cst14a.1/serpinb14/serpine2	32
MF	GO:0004707	MAP kinase activity	9/2103	24/20237	0.000424524613460497	0.0186790829922618	0.0173427348356042	mapk12b/mapk11/mapk12a/zgc:171775/mapk1/nlk2/mapk13/mapk8a/mapk14a	9
MF	GO:0019956	chemokine binding	10/2103	29/20237	0.000448734786631162	0.0188468610385088	0.0174985096222199	ccr12b.1/cxcr4a/ccr12a/cxcr3.2/cxcr3.3/ccr2/ackr4a/cxcr3.1/cmklr1/ccr9a	10
MF	GO:0001637	G protein-coupled chemoattractant receptor activity	10/2103	30/20237	0.000610920636089204	0.0235204444894344	0.021837733263715	ccr12b.1/cxcr4a/ccr12a/cxcr3.2/cxcr3.3/ccr2/ackr4a/cxcr3.1/cmklr1/ccr9a	10
MF	GO:0004950	chemokine receptor activity	10/2103	30/20237	0.000610920636089204	0.0235204444894344	0.021837733263715	ccr12b.1/cxcr4a/ccr12a/cxcr3.2/cxcr3.3/ccr2/ackr4a/cxcr3.1/cmklr1/ccr9a	10
MF	GO:0003823	antigen binding	9/2103	26/20237	0.000837231816802916	0.0309440879490358	0.028730270766079	mfap4.12/mfap4.2/mfap4.4/mfap4.1/cd40/mfap4.7/tapbp.1/mfap4.10/dhrs13b.1	9
MF	GO:0004859	phospholipase inhibitor activity	6/2103	13/20237	0.00112425627804798	0.0384745481820863	0.0357219831036687	anxa3a/anxa1c/anxa2b/anxa1d/anxa1b/anxa2a	6
MF	GO:0055102	lipase inhibitor activity	6/2103	13/20237	0.00112425627804798	0.0384745481820863	0.0357219831036687	anxa3a/anxa1c/anxa2b/anxa1d/anxa1b/anxa2a	6
MF	GO:0016853	isomerase activity	33/2103	186/20237	0.00153934029514053	0.0507982297396374	0.047163997764644	itpk1a/mri1/ptgis/yjefn3/fkbp15a/ero1a/gale/ebpl/katnal1/gnpda1/ftr52p/pgm2/dkc1/pdia2/top2a/ppil3/abcc4/fkbp2/pdia4/pgm3/fuom/ppig/qsox1/pdia6/ranbp2/trub1/hsd3b7/rpusd2/pus1/ero1b/ppih/pus7/idi1	33
MF	GO:0051427	hormone receptor binding	10/2103	34/20237	0.001811444944361	0.0577163837444677	0.0535872097878118	nppal/nppc/si:ch211-273k1.5/vip/adcyap1b/gnao1a/jak3/jak1/tyk2/nppa	10
MF	GO:0030695	GTPase regulator activity	68/2103	466/20237	0.00251666237205906	0.0700883682163712	0.0650740716522471	si:ch211-117l17.6/arhgap22/plekhg6/arhgef39/arhgef16/arap1a/arhgef2/si:ch211-195b15.7/acap3b/zgc:92360/rgs14a/gmip/arhgap33/arhgap11a/arhgap45b/myo9b/rcc1/rgs2/arhgef3l/dock8/rasgrp2/dennd2da/si:dkey-33c9.6/sh3bp1/trioa/arhgap15/rasgrp4/arhgef7a/rap1gap2a/asap3/asap2b/stxbp5b/dock11/rap1gapb/arhgap12a/rp2/gdpgp1/acap2b/rin3/tbc1d2/rgl2/si:dkey-91m11.5/quo/arhgdig/evi5a/dennd2db/tbc1d4/lamtor1/arf…	68
MF	GO:0060589	nucleoside-triphosphatase regulator activity	68/2103	466/20237	0.00251666237205906	0.0700883682163712	0.0650740716522471	si:ch211-117l17.6/arhgap22/plekhg6/arhgef39/arhgef16/arap1a/arhgef2/si:ch211-195b15.7/acap3b/zgc:92360/rgs14a/gmip/arhgap33/arhgap11a/arhgap45b/myo9b/rcc1/rgs2/arhgef3l/dock8/rasgrp2/dennd2da/si:dkey-33c9.6/sh3bp1/trioa/arhgap15/rasgrp4/arhgef7a/rap1gap2a/asap3/asap2b/stxbp5b/dock11/rap1gapb/arhgap12a/rp2/gdpgp1/acap2b/rin3/tbc1d2/rgl2/si:dkey-91m11.5/quo/arhgdig/evi5a/dennd2db/tbc1d4/lamtor1/arf…	68
MF	GO:0005544	calcium-dependent phospholipid binding	16/2103	72/20237	0.00253515933160349	0.0700883682163712	0.0650740716522471	anxa3a/anxa1c/anxa2b/anxa1d/anxa1b/cpne2/pla2g4f.1/zgc:101699/pla2g4aa/esyt3/anxa5b/doc2b/anxa2a/dysf/anxa4/anxa13l	16
MF	GO:0061783	peptidoglycan muralytic activity	9/2103	30/20237	0.00261517392922808	0.0700883682163712	0.0650740716522471	man1b1b/lyz/pglyrp6/pglyrp5/lygl1/naga/si:ch211-282j22.3/edem1/man1a1	9
MF	GO:0003756	protein disulfide isomerase activity	6/2103	15/20237	0.00273071564479368	0.0700883682163712	0.0650740716522471	ero1a/pdia2/pdia4/qsox1/pdia6/ero1b	6
MF	GO:0016864	intramolecular oxidoreductase activity, transposing S-S bonds	6/2103	15/20237	0.00273071564479368	0.0700883682163712	0.0650740716522471	ero1a/pdia2/pdia4/qsox1/pdia6/ero1b	6
MF	GO:0070008	serine-type exopeptidase activity	6/2103	15/20237	0.00273071564479368	0.0700883682163712	0.0650740716522471	htra1a/htra1b/si:ch211-122f10.4/scpep1/cpvl/tpp1	6
MF	GO:0005096	GTPase activator activity	42/2103	262/20237	0.00297804869766825	0.0743707296390665	0.0690500622645696	si:ch211-117l17.6/arhgap22/arap1a/acap3b/zgc:92360/rgs14a/gmip/arhgap33/arhgap11a/arhgap45b/myo9b/rgs2/si:dkey-33c9.6/sh3bp1/arhgap15/rap1gap2a/asap3/asap2b/stxbp5b/rap1gapb/arhgap12a/rp2/acap2b/rin3/tbc1d2/si:dkey-91m11.5/arhgdig/evi5a/tbc1d4/arfgap3/arhgap27/ralbp1/si:dkey-238d18.4/ranbp2/elmod2/arfgap2/rangap1b/tagapa/iqgap1/rgs18/agap2/ophn1	42
MF	GO:0008649	rRNA methyltransferase activity	6/2103	16/20237	0.0039884432686784	0.0943693325540732	0.0876179152786166	fbl/dimt1l/mrm1/zcchc4/ftsj3/nop2	6
MF	GO:0140102	catalytic activity, acting on a rRNA	6/2103	16/20237	0.0039884432686784	0.0943693325540732	0.0876179152786166	fbl/dimt1l/mrm1/zcchc4/ftsj3/nop2	6
MF	GO:0004713	protein tyrosine kinase activity	28/2103	160/20237	0.00408525249151832	0.0943693325540732	0.0876179152786166	fgfr1b/erbb3a/ptk2bb/mst1ra/epha3/hck/erbb3b/lyn/src/melk/ptk2ba/si:ch73-40a2.1/syk/fgfr1a/pkdcca/jak3/fes/yes1/tnk1/btk/csf1ra/abl1/ptk6b/nrp1b/jak1/tyk2/tec/si:ch73-173h19.3	28
MF	GO:0035014	phosphatidylinositol 3-kinase regulator activity	9/2103	32/20237	0.00423806375586778	0.0955114856200446	0.0886783558673232	socs3b/wdr91/pik3r5/socs5a/cish/socs1a/socs1b/LOC100007492/socs7	9
MF	GO:0003810	protein-glutamine gamma-glutamyltransferase activity	5/2103	12/20237	0.00510448215344064	0.1106469703461	0.102731010289441	tgm1/tgm5l/f13a1a.1/tgm1l4/f13a1b	5
MF	GO:0009678	pyrophosphate hydrolysis-driven proton transmembrane transporter activity	6/2103	17/20237	0.00562814676002889	0.1106469703461	0.102731010289441	atp6v1ab/atp6v1aa/atp6v1e1b/atp6v1ba/atp6v1c1b/atp6v1c1a	6
MF	GO:0042625	ATPase-coupled ion transmembrane transporter activity	6/2103	17/20237	0.00562814676002889	0.1106469703461	0.102731010289441	atp6v1ab/atp6v1aa/atp6v1e1b/atp6v1ba/atp6v1c1b/atp6v1c1a	6
MF	GO:0044769	ATPase activity, coupled to transmembrane movement of ions, rotational mechanism	6/2103	17/20237	0.00562814676002889	0.1106469703461	0.102731010289441	atp6v1ab/atp6v1aa/atp6v1e1b/atp6v1ba/atp6v1c1b/atp6v1c1a	6
MF	GO:0045125	bioactive lipid receptor activity	6/2103	17/20237	0.00562814676002889	0.1106469703461	0.102731010289441	s1pr5b/lpar5b/s1pr4/s1pr3a/lpar2a/s1pr1	6
MF	GO:0046961	proton-transporting ATPase activity, rotational mechanism	6/2103	17/20237	0.00562814676002889	0.1106469703461	0.102731010289441	atp6v1ab/atp6v1aa/atp6v1e1b/atp6v1ba/atp6v1c1b/atp6v1c1a	6
MF	GO:0008234	cysteine-type peptidase activity	35/2103	218/20237	0.00614002741368325	0.118195527713402	0.10973952504719	capn9/ctsl.1/si:ch211-202f3.3/caspbl/vcpip1/caspa/tinagl1/adgb/casp21/ctss2.1/zgc:103438/si:dkey-228a15.1/zgc:171566/dytn/usp49/malt3/malt2/pycard/zgc:162184/ctsz/casp10/espl1/capn15/capn5a/ctss1/malt1/casp22/usp24/capn2a/ctss2.2/ctsc/lgmn/usp40/casp3a/ctsba	35
MF	GO:0008009	chemokine activity	14/2103	66/20237	0.00707163383393932	0.129695232162709	0.120416511976085	ccl34a.4/ccl34a.3/cxcl8b.1/ccl27a/ccl38.1/cxl34b.11/ccl34b.8/ccl38a.4/cxcl11.6/cxcl8a/cxcl18a.1/cxcl18b/ccl19a.1/ccl34b.9	14
MF	GO:0042379	chemokine receptor binding	14/2103	66/20237	0.00707163383393932	0.129695232162709	0.120416511976085	ccl34a.4/ccl34a.3/cxcl8b.1/ccl27a/ccl38.1/cxl34b.11/ccl34b.8/ccl38a.4/cxcl11.6/cxcl8a/cxcl18a.1/cxcl18b/ccl19a.1/ccl34b.9	14
MF	GO:0032934	sterol binding	12/2103	53/20237	0.00715850307391575	0.129695232162709	0.120416511976085	prom2/npc2.2/osbpl7/soat1/osbpl3a/osbp/gramd1c/gpr183a/osbp2b/osbpl3b/osbpl2b/osbpl9	12
MF	GO:0005543	phospholipid binding	50/2103	340/20237	0.00746168733761673	0.129927920632253	0.12063255333252	anxa3a/gsnb/anxa1c/snx10b/golph3l/anxa2b/plekhf1/arap1a/sytl2b/anxa1d/anxa1b/snx10a/tecpr1b/avil/scinlb/zgc:92360/arhgap33/snx20/ncf1/ncf4/havcr1/cpne2/pla2g4f.1/pitpnaa/zgc:101699/pla2g4aa/esyt3/pld1b/anxa5b/bin2b/pitpnb/snx18b/phlda1/atg2a/doc2b/cert1b/phlda3/anxa2a/arfip1/dysf/plekhn1/sestd1/myo10/mtss1/sptbn5/pitpnc1b/anxa4/sdc4/snx5/anxa13l	50
MF	GO:0009982	pseudouridine synthase activity	5/2103	13/20237	0.00759212332556104	0.129927920632253	0.12063255333252	dkc1/trub1/rpusd2/pus1/pus7	5
MF	GO:0019829	ATPase-coupled cation transmembrane transporter activity	11/2103	47/20237	0.00759319016681997	0.129927920632253	0.12063255333252	atp1a3a/atp6v1ab/atp2b1b/atp6v1aa/atp6v1e1b/atp6v1ba/atp6v1c1b/atp6v1c1a/atp2a3/atp2a2b/atp2b1a	11
MF	GO:0046935	1-phosphatidylinositol-3-kinase regulator activity	8/2103	30/20237	0.00970407301986857	0.162881864682171	0.151228890084267	socs3b/pik3r5/socs5a/cish/socs1a/socs1b/LOC100007492/socs7	8
MF	GO:0008236	serine-type peptidase activity	34/2103	217/20237	0.00987162816255584	0.162881864682171	0.151228890084267	st14a/fap/zgc:171509/tmprss4a/si:ch73-182e20.4/st14b/tmprss13b/zgc:163079/plaua/si:dkey-33c12.13/si:dkey-78l4.10/si:dkey-16l2.17/si:dkey-78l4.2/zgc:100868/cfbl/htra1a/zgc:92313/st14/si:dkey-21e2.10/plaub/plat/si:ch211-212d10.1/si:dkey-33c12.11/prep/htra3a/htra1b/pcsk7/si:ch211-122f10.4/scpep1/furinb/rhbdf1a/slc14a2/cpvl/tpp1	34
MF	GO:0017171	serine hydrolase activity	34/2103	219/20237	0.0112897193603007	0.180763981064161	0.167831675287413	st14a/fap/zgc:171509/tmprss4a/si:ch73-182e20.4/st14b/tmprss13b/zgc:163079/plaua/si:dkey-33c12.13/si:dkey-78l4.10/si:dkey-16l2.17/si:dkey-78l4.2/zgc:100868/cfbl/htra1a/zgc:92313/st14/si:dkey-21e2.10/plaub/plat/si:ch211-212d10.1/si:dkey-33c12.11/prep/htra3a/htra1b/pcsk7/si:ch211-122f10.4/scpep1/furinb/rhbdf1a/slc14a2/cpvl/tpp1	34
MF	GO:0019904	protein domain specific binding	22/2103	127/20237	0.0113466568200447	0.180763981064161	0.167831675287413	elmo3/foxa1/adam19b/caspa/card11/vaspa/ripk2/card9/abi3a/cbl/ldb1b/pycard/atp2b1b/casp10/vaspb/strn4/casp22/m6pr/adam10b/arfip1/strn/atp2b1a	22
MF	GO:0032813	tumor necrosis factor receptor superfamily binding	9/2103	37/20237	0.0117075743557613	0.183352520419041	0.170235024084664	tnfa/tnfb/tnfsf11/traf3/tnfsf10l4/tnfsf10/siva1/trim37/fadd	9
MF	GO:0005200	structural constituent of cytoskeleton	13/2103	64/20237	0.0132959695266292	0.20475793071009	0.190109037968471	tube1/tubb5/viml/si:ch211-114n24.6/tubb2b/lmna/neflb/tubb6/zgc:55461/tuba5/actb1/tubb1/desma	13
MF	GO:0016866	intramolecular transferase activity	7/2103	26/20237	0.0144367793502922	0.204846377616691	0.190191157162911	pgm2/dkc1/pgm3/trub1/rpusd2/pus1/pus7	7
MF	GO:0070003	threonine-type peptidase activity	7/2103	26/20237	0.0144367793502922	0.204846377616691	0.190191157162911	ggt5a/ggt1a/si:ch211-256m1.8/psmb8a/psmb13a/psmb9a/psmb12	7
MF	GO:0009922	fatty acid elongase activity	5/2103	15/20237	0.0148535793293488	0.204846377616691	0.190191157162911	elovl7a/elovl6l/elovl5/elovl1b/elovl6	5
MF	GO:0102336	3-oxo-arachidoyl-CoA synthase activity	5/2103	15/20237	0.0148535793293488	0.204846377616691	0.190191157162911	elovl7a/elovl6l/elovl5/elovl1b/elovl6	5
MF	GO:0102337	3-oxo-cerotoyl-CoA synthase activity	5/2103	15/20237	0.0148535793293488	0.204846377616691	0.190191157162911	elovl7a/elovl6l/elovl5/elovl1b/elovl6	5
MF	GO:0102338	3-oxo-lignoceronyl-CoA synthase activity	5/2103	15/20237	0.0148535793293488	0.204846377616691	0.190191157162911	elovl7a/elovl6l/elovl5/elovl1b/elovl6	5
MF	GO:0102756	very-long-chain 3-ketoacyl-CoA synthase activity	5/2103	15/20237	0.0148535793293488	0.204846377616691	0.190191157162911	elovl7a/elovl6l/elovl5/elovl1b/elovl6	5
MF	GO:0008047	enzyme activator activity	55/2103	395/20237	0.0151285754891908	0.205570643411946	0.190863607177872	si:ch211-117l17.6/arhgap22/ncf2/arap1a/alkal2b/acap3b/zgc:92360/rgs14a/gmip/arhgap33/arhgap11a/ncf1/ncf4/arhgap45b/myo9b/rgs2/alox5ap/si:dkey-33c9.6/sh3bp1/arhgap15/rap1gap2a/asap3/asap2b/stxbp5b/cks1b/rap1gapb/arhgap12a/rp2/acap2b/rin3/tbc1d2/ppp4r3b/si:dkey-91m11.5/arhgdig/evi5a/igf2a/pcolce2b/tbc1d4/arfgap3/arhgap27/ralbp1/si:dkey-238d18.4/tpx2/ranbp2/elmod2/arfgap2/mgst2/mob3a/rangap1b/tagapa…	55
MF	GO:1901981	phosphatidylinositol phosphate binding	20/2103	116/20237	0.016030709285798	0.214672106957643	0.199313929335246	gsnb/snx10b/golph3l/arap1a/snx10a/tecpr1b/avil/scinlb/zgc:92360/snx20/snx18b/phlda1/atg2a/cert1b/phlda3/arfip1/plekhn1/sestd1/myo10/sdc4	20
MF	GO:0004252	serine-type endopeptidase activity	31/2103	202/20237	0.0174943354058517	0.230925227357243	0.21440426098901	st14a/fap/zgc:171509/tmprss4a/si:ch73-182e20.4/st14b/tmprss13b/zgc:163079/plaua/si:dkey-33c12.13/si:dkey-78l4.10/si:dkey-16l2.17/si:dkey-78l4.2/zgc:100868/cfbl/htra1a/zgc:92313/st14/si:dkey-21e2.10/plaub/plat/si:ch211-212d10.1/si:dkey-33c12.11/prep/htra3a/htra1b/pcsk7/furinb/rhbdf1a/slc14a2/tpp1	31
MF	GO:0005540	hyaluronic acid binding	7/2103	27/20237	0.0177833977194281	0.23143464074298	0.21487722967137	cd44a/cd44b/hmmr/tnfaip6/stab2/vcanb/acana	7
MF	GO:0035091	phosphatidylinositol binding	30/2103	195/20237	0.0185685084416943	0.236572105876601	0.219647147743711	gsnb/snx10b/golph3l/plekhf1/arap1a/snx10a/tecpr1b/avil/scinlb/zgc:92360/arhgap33/snx20/ncf1/ncf4/pitpnaa/esyt3/pld1b/pitpnb/snx18b/phlda1/atg2a/cert1b/phlda3/arfip1/plekhn1/sestd1/myo10/pitpnc1b/sdc4/snx5	30
MF	GO:0016860	intramolecular oxidoreductase activity	11/2103	53/20237	0.0186902204859219	0.236572105876601	0.219647147743711	mri1/ptgis/ero1a/ebpl/gnpda1/pdia2/pdia4/qsox1/pdia6/ero1b/idi1	11
MF	GO:0004190	aspartic-type endopeptidase activity	5/2103	16/20237	0.0197922775387445	0.243840859277332	0.226395876408095	psen2/ddi2/hm13/napsa/ctsd	5
MF	GO:0097199	cysteine-type endopeptidase activity involved in apoptotic signaling pathway	5/2103	16/20237	0.0197922775387445	0.243840859277332	0.226395876408095	caspbl/caspa/pycard/casp10/casp22	5
MF	GO:0004571	mannosyl-oligosaccharide 1,2-alpha-mannosidase activity	4/2103	11/20237	0.0210843273832755	0.246412785974982	0.228783801059023	man1b1b/si:ch211-282j22.3/edem1/man1a1	4
MF	GO:0015295	solute:proton symporter activity	4/2103	11/20237	0.0210843273832755	0.246412785974982	0.228783801059023	slc45a3/zgc:77158/slc36a1/slc33a1	4
MF	GO:0045236	CXCR chemokine receptor binding	4/2103	11/20237	0.0210843273832755	0.246412785974982	0.228783801059023	cxcl8b.1/cxcl11.6/cxcl8a/cxcl18b	4
MF	GO:0052650	NADP-retinol dehydrogenase activity	4/2103	11/20237	0.0210843273832755	0.246412785974982	0.228783801059023	dhrs13a.2/rdh10a/dhrs13a.1/rdh10b	4
MF	GO:0038024	cargo receptor activity	11/2103	54/20237	0.0213344403441543	0.246412785974982	0.228783801059023	ildr1a/tmprss4a/si:dkey-195m11.11/tmprss13b/ildr1b/lgals3bp.3/marco/ldlra/ackr4a/si:ch211-136a13.1/lgals3bp.1	11
MF	GO:0005385	zinc ion transmembrane transporter activity	6/2103	22/20237	0.0216108634789891	0.24652392413069	0.228886988114049	slc30a1a/slc39a10/slc39a1/slc30a6/slc39a3/slc30a7	6
MF	GO:0015174	basic amino acid transmembrane transporter activity	5/2103	17/20237	0.0256939986965426	0.279308879948298	0.259326426472845	slc7a7/slc38a7/slc66a1/si:dkeyp-120h9.1/slc7a3a	5
MF	GO:0016411	acylglycerol O-acyltransferase activity	5/2103	17/20237	0.0256939986965426	0.279308879948298	0.259326426472845	lpcat2/agpat4/mogat3b/dgat1b/agpat9l	5
MF	GO:0017154	semaphorin receptor activity	5/2103	17/20237	0.0256939986965426	0.279308879948298	0.259326426472845	plxnb2a.2/plxnb2a.3/plxnc1/plxna2/nrp1b	5
MF	GO:0070001	aspartic-type peptidase activity	5/2103	17/20237	0.0256939986965426	0.279308879948298	0.259326426472845	psen2/ddi2/hm13/napsa/ctsd	5
MF	GO:0015926	glucosidase activity	7/2103	29/20237	0.0260392053773343	0.279770067077406	0.259754619125183	man1b1b/naga/si:ch211-282j22.3/edem1/mogs/man1a1/aglb	7
MF	GO:0015248	sterol transporter activity	8/2103	36/20237	0.0287401135580195	0.305239826754138	0.283402208708843	osbpl7/osbpl3a/osbp/gramd1c/osbp2b/osbpl3b/osbpl2b/osbpl9	8
MF	GO:0004222	metalloendopeptidase activity	19/2103	116/20237	0.0302712606944349	0.317848237291567	0.295108582128761	mmp13a/adam8a/adam28/mmp13b/mmp9/zgc:174164/adam19b/mmp11b/npsn/nln/mmp25b/adam12b/adam8b/adam9/adamts1/bmp1a/adam10b/mmp14b/afg3l1	19
MF	GO:0004198	calcium-dependent cysteine-type endopeptidase activity	7/2103	30/20237	0.0310107673991717	0.320408958210306	0.297486102690134	capn9/si:ch211-202f3.3/adgb/zgc:162184/capn15/capn5a/capn2a	7
MF	GO:0005539	glycosaminoglycan binding	21/2103	132/20237	0.0315472894142371	0.320408958210306	0.297486102690134	cd44a/apoeb/hamp/pglyrp6/itln1/cd44b/ntd5/hmmr/fn1a/fgfr1a/gnsb/tnfaip6/lipg/stab2/ptprfb/sulf1/rspo3/nrp1b/vcanb/slit2/acana	21
MF	GO:0016757	glycosyltransferase activity	55/2103	412/20237	0.0315554277025302	0.320408958210306	0.297486102690134	fut9b.6/b3gnt2l/man1b1b/fut7/zgc:101663/zgc:154054/has1/fut9b.1/gcnt4b.2/parp142.2/galnt6/ft1/ugt2a2/gig2h/eogt/gig2e/parp4/pnp5a/parp8/sdf2l1/alg6/ugcg/naga/aprt/qtrt2/si:ch211-282j22.3/b4galt4/rfng/edem1/uggt1/pnp5b/zgc:162952/b3gnt5b/alg2/b3galt6/b3gnt7l/st6gal2a/gba/pigm/alg1/galnt10/b4galt1l/gmds/b4galt6/mfng/ugt2a6/qtrt1/parp9/man1a1/parp3/aglb/umps/pomt1/alg5/alg11	55
MF	GO:0005125	cytokine activity	28/2103	188/20237	0.0326060089268745	0.324004699316566	0.300824595514926	il11a/il11b/ccl34a.4/ccl34a.3/cxcl8b.1/csf3b/clcf1/il1b/ccl27a/wnt7aa/ccl38.1/cxl34b.11/gdf7/csf1b/ccl34b.8/ccl38a.4/cxcl11.6/cxcl8a/il6/cxcl18a.1/cxcl18b/ccl19a.1/inhbaa/ccl34b.9/il34/il1fma/tnfsf10/tgfb1b	28
MF	GO:0042813	Wnt receptor activity	5/2103	18/20237	0.0326108625935505	0.324004699316566	0.300824595514926	fzd1/fzd10/fzd5/fzd8a/lrp6	5
MF	GO:0015485	cholesterol binding	9/2103	44/20237	0.0346142610248705	0.340250821138088	0.315908429286332	prom2/npc2.2/osbpl7/soat1/osbpl3a/gramd1c/osbp2b/osbpl3b/osbpl2b	9
MF	GO:0005164	tumor necrosis factor receptor binding	7/2103	31/20237	0.0365806169424919	0.355794632156447	0.33034019732001	tnfa/tnfb/tnfsf11/traf3/tnfsf10l4/tnfsf10/trim37	7
MF	GO:0070273	phosphatidylinositol-4-phosphate binding	4/2103	13/20237	0.0386218618526961	0.3717354203322	0.345140541775738	golph3l/cert1b/arfip1/sestd1	4
MF	GO:0090599	alpha-glucosidase activity	6/2103	25/20237	0.0392482330235268	0.373869766121018	0.347122191146764	man1b1b/naga/si:ch211-282j22.3/edem1/man1a1/aglb	6
MF	GO:0015036	disulfide oxidoreductase activity	10/2103	53/20237	0.0441899498784503	0.41664809885396	0.386840055326928	zgc:153284/txn/ero1a/qsox2/gsr/selenot2/qsox1/pdia6/ero1b/tmx1	10
MF	GO:0015035	protein-disulfide reductase activity	9/2103	46/20237	0.044664470950134	0.416868395534584	0.38704459143391	zgc:153284/txn/ero1a/qsox2/gsr/selenot2/qsox1/pdia6/ero1b	9
MF	GO:0004601	peroxidase activity	10/2103	54/20237	0.0493843838635176	0.421696278701445	0.391527075805056	prdx1/mpx/gpx1b/ptgs2a/alox5ap/ptgs2b/hbba2/hbaa2/mgst2/prdx6	10
MF	GO:0008417	fucosyltransferase activity	5/2103	20/20237	0.0496293142039288	0.421696278701445	0.391527075805056	fut9b.6/fut7/fut9b.1/ft1/gmds	5
MF	GO:0008933	lytic transglycosylase activity	5/2103	20/20237	0.0496293142039288	0.421696278701445	0.391527075805056	man1b1b/naga/si:ch211-282j22.3/edem1/man1a1	5
MF	GO:0044653	dextrin alpha-glucosidase activity	5/2103	20/20237	0.0496293142039288	0.421696278701445	0.391527075805056	man1b1b/naga/si:ch211-282j22.3/edem1/man1a1	5
MF	GO:0044654	starch alpha-glucosidase activity	5/2103	20/20237	0.0496293142039288	0.421696278701445	0.391527075805056	man1b1b/naga/si:ch211-282j22.3/edem1/man1a1	5
MF	GO:0052859	glucan endo-1,4-beta-glucosidase activity	5/2103	20/20237	0.0496293142039288	0.421696278701445	0.391527075805056	man1b1b/naga/si:ch211-282j22.3/edem1/man1a1	5
MF	GO:0001965	G-protein alpha-subunit binding	4/2103	14/20237	0.0497455566866424	0.421696278701445	0.391527075805056	si:ch211-195b15.7/rgs14a/cdh1/adgrv1	4
MF	GO:0005388	P-type calcium transporter activity	4/2103	14/20237	0.0497455566866424	0.421696278701445	0.391527075805056	atp2b1b/atp2a3/atp2a2b/atp2b1a	4
MF	GO:0042043	neurexin family protein binding	4/2103	14/20237	0.0497455566866424	0.421696278701445	0.391527075805056	sytl1/sytl2b/si:ch211-266g18.6/nlgn3a	4
MF	GO:0046920	alpha-(1->3)-fucosyltransferase activity	4/2103	14/20237	0.0497455566866424	0.421696278701445	0.391527075805056	fut9b.6/fut7/fut9b.1/ft1	4
MF	GO:0016667	oxidoreductase activity, acting on a sulfur group of donors	12/2103	69/20237	0.0508933497122796	0.427504137583148	0.396919425985721	zgc:153284/txn/ero1a/pcyox1/qsox2/gsr/selenot2/sqor/qsox1/pdia6/ero1b/tmx1	12
MF	GO:0008017	microtubule binding	33/2103	238/20237	0.052758543977592	0.439179230948604	0.407759254070531	mxb/kif9/arhgef2/map1lc3cl/ska1/kif21b/kif20ba/rgs14a/ccdc88b/dpysl5a/maptb/mxc/si:dkey-32e23.4/katnal1/camsap1a/dctn1a/mxf/kif11/gtse1/cenpe/mapre1a/mxd/nusap1/kif4/zgc:86764/map1aa/clip2/abraxas2/prc1b/mxa/kif20a/tpx2/abraxas1	33
MF	GO:0019838	growth factor binding	17/2103	108/20237	0.0536716299246624	0.442790946878465	0.411112578840224	fgfr1b/erbb3a/htra1a/erbb3b/il4r.1/nrros/fgfr1a/esm1/wfikkn2a/crim1/gpc1b/igf2r/htra3a/htra1b/nrp1b/rhbdf1a/glg1a	17
MF	GO:0000030	mannosyltransferase activity	6/2103	27/20237	0.0549511752415169	0.445393736168084	0.413529158096364	sdf2l1/alg2/pigm/alg1/pomt1/alg11	6
MF	GO:0097153	cysteine-type endopeptidase activity involved in apoptotic process	6/2103	27/20237	0.0549511752415169	0.445393736168084	0.413529158096364	caspbl/caspa/pycard/casp10/casp22/casp3a	6
MF	GO:0000049	tRNA binding	9/2103	48/20237	0.0564945495880789	0.45392142451639	0.421446754364158	si:ch211-153b23.4/si:ch211-153b23.3/ctu1/yrdc/alkbh8/yars1/iars1/sepsecs/nat10	9
MF	GO:0005044	scavenger receptor activity	8/2103	41/20237	0.0573443799489082	0.456777647179235	0.424098635738296	tmprss4a/si:dkey-195m11.11/tmprss13b/lgals3bp.3/marco/ackr4a/si:ch211-136a13.1/lgals3bp.1	8
MF	GO:0048018	receptor ligand activity	63/2103	498/20237	0.0579407803309864	0.45758359851138	0.424846927303229	nppal/muc5.2/lepb/rln3a/il11a/il11b/gcga/ccl34a.4/ccl34a.3/si:ch211-129c21.1/cxcl8b.1/hamp/csf3b/hbegfb/nppc/adm2b/clcf1/il1b/ccl27a/wnt7aa/ccl38.1/cxl34b.11/si:ch211-273k1.5/sema4e/gdf7/csf1b/ccl34b.8/areg/ccl38a.4/tafa5b/cxcl11.6/metrnlb/cxcl8a/il6/admb/tnfa/cxcl18a.1/cxcl18b/adm2a/vip/ccl19a.1/nppb/inhbaa/ccl34b.9/il34/epgn/sema3bl/sema3gb/adcyap1b/jag1a/il1fma/manf/vgf/sema4ab/metrnla/edn1/pd…	63
MF	GO:0004553	hydrolase activity, hydrolyzing O-glycosyl compounds	21/2103	142/20237	0.061665772579229	0.482874354772945	0.448328319822227	man1b1b/lyz/otogl/lygl1/hpse/chia.6/naga/si:ch211-282j22.3/edem1/glb1l/ctbs/mogs/fuca1.2/neu1/gba/gusb/man1a1/si:ch211-71n6.4/aglb/fuca1.1/galca	21
MF	GO:0008252	nucleotidase activity	4/2103	15/20237	0.0624335484529309	0.48477814092864	0.450095904370975	nt5c1ab/bpnt2/nt5c2b/bpnt1	4
MF	GO:0016755	aminoacyltransferase activity	6/2103	28/20237	0.0640360560960568	0.493077631939637	0.457801629107775	tgm1/tgm5l/f13a1a.1/tgm1l4/f13a1b/cbl	6
MF	GO:0015078	proton transmembrane transporter activity	18/2103	120/20237	0.0708766635305797	0.50853753172235	0.472155489124762	slc45a3/atp6v1ab/tcirg1b/atp6v1aa/atp6v1e1b/atp6v0ca/letm1/atp6v1ba/zgc:77158/atp6v1c1b/atp6v1c1a/slc9a7/slc36a1/cox6a1/atp6v0a2b/slc33a1/atp6v0b/clcn5b	18
MF	GO:0016798	hydrolase activity, acting on glycosyl bonds	24/2103	169/20237	0.0709209064165721	0.50853753172235	0.472155489124762	man1b1b/lyz/otogl/lygl1/hpse/chia.6/cln5/naga/si:ch211-282j22.3/edem1/tdg.2/glb1l/ctbs/mogs/fuca1.2/neu1/gba/gusb/man1a1/tdg.1/si:ch211-71n6.4/aglb/fuca1.1/galca	24
MF	GO:0004312	fatty acid synthase activity	5/2103	22/20237	0.0709877991192543	0.50853753172235	0.472155489124762	elovl7a/elovl6l/elovl5/elovl1b/elovl6	5
MF	GO:0008422	beta-glucosidase activity	5/2103	22/20237	0.0709877991192543	0.50853753172235	0.472155489124762	man1b1b/naga/si:ch211-282j22.3/edem1/man1a1	5
MF	GO:0015662	P-type ion transporter activity	6/2103	29/20237	0.0739482780226801	0.50853753172235	0.472155489124762	atp1a3a/atp2b1b/atp13a1/atp2a3/atp2a2b/atp2b1a	6
MF	GO:0140358	P-type transmembrane transporter activity	6/2103	29/20237	0.0739482780226801	0.50853753172235	0.472155489124762	atp1a3a/atp2b1b/atp13a1/atp2a3/atp2a2b/atp2b1a	6
MF	GO:0042626	ATPase-coupled transmembrane transporter activity	17/2103	113/20237	0.0758465888720985	0.50853753172235	0.472155489124762	atp1a3a/atp6v1ab/abca2/atp2b1b/atp6v1aa/atp6v1e1b/abca7/atp6v1ba/abcc4/atp6v1c1b/atp6v1c1a/atp13a1/atp2a3/tap2a/atp2a2b/atp2b1a/abcc3	17
MF	GO:0016758	hexosyltransferase activity	35/2103	263/20237	0.0759193923076308	0.50853753172235	0.472155489124762	fut9b.6/b3gnt2l/fut7/zgc:101663/zgc:154054/has1/fut9b.1/gcnt4b.2/galnt6/ft1/ugt2a2/eogt/sdf2l1/alg6/ugcg/b4galt4/rfng/uggt1/zgc:162952/b3gnt5b/alg2/b3galt6/b3gnt7l/pigm/alg1/galnt10/b4galt1l/gmds/b4galt6/mfng/ugt2a6/aglb/pomt1/alg5/alg11	35
MF	GO:0004298	threonine-type endopeptidase activity	4/2103	16/20237	0.0766473054243264	0.50853753172235	0.472155489124762	psmb8a/psmb13a/psmb9a/psmb12	4
MF	GO:0016273	arginine N-methyltransferase activity	4/2103	16/20237	0.0766473054243264	0.50853753172235	0.472155489124762	prmt7/prmt6/prmt5/prmt3	4
MF	GO:0016274	protein-arginine N-methyltransferase activity	4/2103	16/20237	0.0766473054243264	0.50853753172235	0.472155489124762	prmt7/prmt6/prmt5/prmt3	4
MF	GO:0031726	CCR1 chemokine receptor binding	4/2103	16/20237	0.0766473054243264	0.50853753172235	0.472155489124762	ccl38.1/ccl34b.8/ccl38a.4/ccl34b.9	4
MF	GO:0031729	CCR4 chemokine receptor binding	4/2103	16/20237	0.0766473054243264	0.50853753172235	0.472155489124762	ccl38.1/ccl34b.8/ccl38a.4/ccl34b.9	4
MF	GO:0031730	CCR5 chemokine receptor binding	4/2103	16/20237	0.0766473054243264	0.50853753172235	0.472155489124762	ccl38.1/ccl34b.8/ccl38a.4/ccl34b.9	4
MF	GO:0008237	metallopeptidase activity	28/2103	204/20237	0.0770469738971195	0.50853753172235	0.472155489124762	mmp13a/adam8a/adam28/mmp13b/mmp9/zgc:174164/anpepla/adam19b/mmp11b/npsn/nln/metap2a/mmp25b/stambpl1/adam12b/adam8b/xpnpep2/lta4h/cndp2/adam9/adamts1/bmp1a/adam10b/mpnd/mmp14b/zgc:152830/aebp1a/afg3l1	28
MF	GO:0000254	C-4 methylsterol oxidase activity	3/2103	10/20237	0.0770511411700531	0.50853753172235	0.472155489124762	ch25hl2/ch25hl1.1/ch25h	3
MF	GO:0015180	L-alanine transmembrane transporter activity	3/2103	10/20237	0.0770511411700531	0.50853753172235	0.472155489124762	slc38a7/slc3a2a/slc36a1	3
MF	GO:0022858	alanine transmembrane transporter activity	3/2103	10/20237	0.0770511411700531	0.50853753172235	0.472155489124762	slc38a7/slc3a2a/slc36a1	3
MF	GO:0043325	phosphatidylinositol-3,4-bisphosphate binding	3/2103	10/20237	0.0770511411700531	0.50853753172235	0.472155489124762	phlda3/sdcbp2/sestd1	3
MF	GO:0045028	G protein-coupled purinergic nucleotide receptor activity	3/2103	10/20237	0.0770511411700531	0.50853753172235	0.472155489124762	p2ry12/p2ry11/ptafr	3
MF	GO:0005243	gap junction channel activity	8/2103	44/20237	0.0809618482580317	0.529526255422644	0.491642627215146	gjc4a.1/gjb10/gja12.2/gja9b/gja13.2/gjb3/gjc4b/gja1b	8
MF	GO:0016684	oxidoreductase activity, acting on peroxide as acceptor	10/2103	59/20237	0.0813774115476358	0.529526255422644	0.491642627215146	prdx1/mpx/gpx1b/ptgs2a/alox5ap/ptgs2b/hbba2/hbaa2/mgst2/prdx6	10
MF	GO:0051213	dioxygenase activity	18/2103	124/20237	0.0907599181689736	0.580690739860562	0.53914667690403	alox5a/zgc:174917/alox5b.2/ch25hl2/ch25hl1.1/egln3/ptgs2a/cyp1c2/alox12/alkbh6/hpdl/si:dkey-10o6.2/kdm5a/plod2/kdm7aa/ptgs2b/kdm2ab/asph	18
MF	GO:0003924	GTPase activity	50/2103	398/20237	0.0908798190773121	0.580690739860562	0.53914667690403	mxb/rab3aa/gna14/rab25a/si:dkey-34d22.2/rab42b/rac2/tube1/rrad/unm_sa911/si:dkey-34d22.5/zgc:162239/gem/mxc/septin5a/tubb5/rhogb/si:dkey-32e23.4/mxf/rab32a/si:ch211-114n24.6/irgf1/gbp1/rap2b/tubb2b/septin9b/mxd/gnao1a/rhof/rab35b/hrasa/tubb6/rab5ab/bms1/zgc:55461/tuba5/rab44/eef2a.1/rab20/mxa/gbp2/tubb1/rhoca/arl8bb/gnai2a/eftud2/rab8b/cdc42l/agap2/tsr1	50
MF	GO:0008242	omega peptidase activity	4/2103	17/20237	0.0923252459559521	0.580690739860562	0.53914667690403	ggt5a/ggt1a/si:ch211-256m1.8/zgc:171566	4
MF	GO:0015179	L-amino acid transmembrane transporter activity	13/2103	84/20237	0.0930669720452805	0.580690739860562	0.53914667690403	slc7a11/slc25a15a/slc43a2b/slc7a5/slc38a5a/slc7a7/slc38a7/slc66a1/slc3a2a/si:dkeyp-120h9.1/slc7a3a/slc36a1/slc6a9	13
MF	GO:0000146	microfilament motor activity	9/2103	53/20237	0.094258935339099	0.580690739860562	0.53914667690403	myo1g/myo1eb/myh9a/myo1f/myo9b/myo5b/myo1hb/myh9b/myo10	9
MF	GO:0042887	amide transmembrane transporter activity	6/2103	31/20237	0.0962271449752128	0.580690739860562	0.53914667690403	aqp3a/slc38a7/slc15a2/slc14a2/slc33a1/slc25a32a	6
MF	GO:0090482	vitamin transmembrane transporter activity	5/2103	24/20237	0.0966159090933169	0.580690739860562	0.53914667690403	stra6/slc44a4/slc5a6a/slc5a6b/slc25a32a	5
MF	GO:0003841	1-acylglycerol-3-phosphate O-acyltransferase activity	3/2103	11/20237	0.0980386963400948	0.580690739860562	0.53914667690403	lpcat2/agpat4/agpat9l	3
MF	GO:0008191	metalloendopeptidase inhibitor activity	3/2103	11/20237	0.0980386963400948	0.580690739860562	0.53914667690403	timp2b/timp4.2/wfikkn2a	3
MF	GO:0015173	aromatic amino acid transmembrane transporter activity	3/2103	11/20237	0.0980386963400948	0.580690739860562	0.53914667690403	slc38a7/slc3a2a/slc16a10	3
MF	GO:0035251	UDP-glucosyltransferase activity	3/2103	11/20237	0.0980386963400948	0.580690739860562	0.53914667690403	ugcg/uggt1/alg5	3
MF	GO:0070915	lysophosphatidic acid receptor activity	3/2103	11/20237	0.0980386963400948	0.580690739860562	0.53914667690403	lpar5b/lpar2a/s1pr1	3
MF	GO:0140767	enzyme-substrate adaptor activity	3/2103	11/20237	0.0980386963400948	0.580690739860562	0.53914667690403	arrdc1a/traf7/fbxw7	3
MF	GO:1990756	ubiquitin ligase-substrate adaptor activity	3/2103	11/20237	0.0980386963400948	0.580690739860562	0.53914667690403	arrdc1a/traf7/fbxw7	3
MF	GO:0005496	steroid binding	12/2103	78/20237	0.107249658600688	0.631201812401502	0.586044061411738	prom2/npc2.2/osbpl7/soat1/osbpl3a/osbp/gramd1c/gpr183a/osbp2b/osbpl3b/osbpl2b/osbpl9	12
MF	GO:0017134	fibroblast growth factor binding	4/2103	18/20237	0.10938649834521	0.631707027943587	0.586513132574645	fgfr1b/fgfr1a/gpc1b/glg1a	4
MF	GO:0019206	nucleoside kinase activity	4/2103	18/20237	0.10938649834521	0.631707027943587	0.586513132574645	zgc:110540/uck2a/dguok/si:ch211-243j20.2	4
MF	GO:0099604	ligand-gated calcium channel activity	4/2103	18/20237	0.10938649834521	0.631707027943587	0.586513132574645	mcoln3a/trpm2/mcoln1a/trpm4a	4
MF	GO:0004623	phospholipase A2 activity	5/2103	25/20237	0.110957828110765	0.636801448287866	0.591243085389167	pla2g4f.1/zgc:101699/pla2g4aa/abhd3/rarres3l	5
MF	GO:0016176	superoxide-generating NADPH oxidase activator activity	3/2103	12/20237	0.121026845120729	0.673171928154051	0.625011530468844	ncf2/ncf1/ncf4	3
MF	GO:0016716	oxidoreductase activity, acting on paired donors, with incorporation or reduction of molecular oxygen, another compound as one donor, and incorporation of one atom of oxygen	3/2103	12/20237	0.121026845120729	0.673171928154051	0.625011530468844	ch25hl2/ch25hl1.1/ch25h	3
MF	GO:0042171	lysophosphatidic acid acyltransferase activity	3/2103	12/20237	0.121026845120729	0.673171928154051	0.625011530468844	lpcat2/agpat4/agpat9l	3
MF	GO:0048019	receptor antagonist activity	3/2103	12/20237	0.121026845120729	0.673171928154051	0.625011530468844	dkk1a/dkk1b/wfikkn2a	3
MF	GO:0016620	oxidoreductase activity, acting on the aldehyde or oxo group of donors, NAD or NADP as acceptor	6/2103	33/20237	0.121666354980223	0.673171928154051	0.625011530468844	aldh1a3/aldh8a1/aldh3b1/aldh1a2/gapdhs/aldh1l2	6
MF	GO:0046915	transition metal ion transmembrane transporter activity	6/2103	33/20237	0.121666354980223	0.673171928154051	0.625011530468844	slc30a1a/slc39a10/slc39a1/slc30a6/slc39a3/slc30a7	6
MF	GO:0004033	aldo-keto reductase (NADP) activity	5/2103	26/20237	0.126259294535828	0.689364391198102	0.64004554434547	dhrs13a.2/kcnab1b/rdh10a/dhrs13a.1/rdh10b	5
MF	GO:0005085	guanyl-nucleotide exchange factor activity	29/2103	224/20237	0.12656378567077	0.689364391198102	0.64004554434547	plekhg6/arhgef39/arhgef16/arhgef2/si:ch211-195b15.7/rcc1/arhgef3l/dock8/rasgrp2/dennd2da/si:dkey-33c9.6/trioa/rasgrp4/arhgef7a/dock11/gdpgp1/rin3/rgl2/si:dkey-91m11.5/quo/dennd2db/lamtor1/rapgef6/dennd2c/smcr8a/rabif/fgd4b/rgl1/tiam1a	29
MF	GO:0008238	exopeptidase activity	15/2103	105/20237	0.126831110934716	0.689364391198102	0.64004554434547	fap/anpepla/htra1a/metap2a/xpnpep2/lta4h/htra1b/cndp2/si:ch211-122f10.4/scpep1/ctsc/zgc:152830/aebp1a/cpvl/tpp1	15
MF	GO:1990841	promoter-specific chromatin binding	4/2103	19/20237	0.127734580443831	0.690214925907015	0.640835229681268	znf750/ezh2/bmi1a/tp53	4
MF	GO:0016763	pentosyltransferase activity	13/2103	89/20237	0.130518570165029	0.701157900188874	0.650995316306599	parp142.2/gig2h/gig2e/parp4/pnp5a/parp8/aprt/qtrt2/pnp5b/qtrt1/parp9/parp3/umps	13
MF	GO:0008375	acetylglucosaminyltransferase activity	8/2103	49/20237	0.131298073726899	0.701268324414191	0.651097840507594	b3gnt2l/zgc:101663/zgc:154054/gcnt4b.2/eogt/rfng/b3gnt5b/mfng	8
MF	GO:0043178	alcohol binding	11/2103	73/20237	0.132951002892393	0.706015670532015	0.655505549650937	stra6/prom2/npc2.2/osbpl7/soat1/osbpl3a/gramd1c/osbp2b/cyp27c1/osbpl3b/osbpl2b	11
MF	GO:0019207	kinase regulator activity	22/2103	166/20237	0.139697292078961	0.73155413350278	0.679216927323725	ccnb2/inka2/alkal2b/socs3b/wdr91/pik3r5/socs5a/cish/socs1a/socs1b/ccnb3/LOC100007492/cks1b/socs7/prkar1ab/ccnb1/ccna2/sh3bp5b/igf2a/tpx2/mob3a/zgc:86839	22
MF	GO:0017124	SH3 domain binding	7/2103	42/20237	0.140506937696411	0.73155413350278	0.679216927323725	elmo3/adam19b/vaspa/abi3a/cbl/vaspb/adam10b	7
MF	GO:0120014	phospholipid transfer activity	5/2103	27/20237	0.142465685284535	0.73155413350278	0.679216927323725	pitpnaa/pitpnb/cert1b/prelid3a/pitpnc1b	5
MF	GO:0002020	protease binding	3/2103	13/20237	0.145748340101139	0.73155413350278	0.679216927323725	adam8a/timp2b/fadd	3
MF	GO:0030547	signaling receptor inhibitor activity	3/2103	13/20237	0.145748340101139	0.73155413350278	0.679216927323725	dkk1a/dkk1b/wfikkn2a	3
MF	GO:0003785	actin monomer binding	4/2103	20/20237	0.147260897003806	0.73155413350278	0.679216927323725	tmsb1/twf1a/tmsb2/cap1	4
MF	GO:0004029	aldehyde dehydrogenase (NAD+) activity	4/2103	20/20237	0.147260897003806	0.73155413350278	0.679216927323725	aldh1a3/aldh3b1/aldh1a2/aldh1l2	4
MF	GO:0004030	aldehyde dehydrogenase [NAD(P)+] activity	4/2103	20/20237	0.147260897003806	0.73155413350278	0.679216927323725	aldh1a3/aldh3b1/aldh1a2/aldh1l2	4
MF	GO:0004953	icosanoid receptor activity	4/2103	20/20237	0.147260897003806	0.73155413350278	0.679216927323725	ltb4r2a/ltb4r/ptger2b/ptger2a	4
MF	GO:0008106	alcohol dehydrogenase (NADP+) activity	4/2103	20/20237	0.147260897003806	0.73155413350278	0.679216927323725	dhrs13a.2/rdh10a/dhrs13a.1/rdh10b	4
MF	GO:0046527	glucosyltransferase activity	4/2103	20/20237	0.147260897003806	0.73155413350278	0.679216927323725	alg6/ugcg/uggt1/alg5	4
MF	GO:0140312	cargo adaptor activity	4/2103	20/20237	0.147260897003806	0.73155413350278	0.679216927323725	ap1m2/ap1m3/mapk8ip3/ap1g2	4
MF	GO:0015932	nucleobase-containing compound transmembrane transporter activity	8/2103	51/20237	0.155072015975218	0.766238196583432	0.71141960607826	slc35a3b/slc35c1/slc29a1a/slc25a36b/slc33a1/slc35d1a/slc25a32a/slc25a24	8
MF	GO:0016746	acyltransferase activity	36/2103	292/20237	0.159371432490579	0.779753858264097	0.723968323633219	tgm1/cers3b/tgm5l/elovl7a/elovl6l/sptlc3/lpcat2/si:ch211-256m1.8/agpat4/f13a1a.1/mogat3b/zdhhc20a/dgat1b/elovl5/soat1/si:ch211-223a10.1/tgm1l4/f13a1b/cbl/sat2a.1/esco2/cers2b/elovl1b/cers5/gnpat/sat1a.2/zdhhc18b/agpat9l/alas1/rarres3l/elovl6/ykt6/sptlc2a/pigw/nat10/sptssa	36
MF	GO:0016209	antioxidant activity	12/2103	84/20237	0.159495107372202	0.779753858264097	0.723968323633219	prdx1/mpx/gpx1b/ptgs2a/alox5ap/gsr/ptgs2b/selenot2/hbba2/hbaa2/mgst2/prdx6	12
MF	GO:0016831	carboxy-lyase activity	6/2103	36/20237	0.165253326560732	0.7963886064334	0.739412980454797	irg1l/acod1/odc1/urod/sgpl1/umps	6
MF	GO:0048020	CCR chemokine receptor binding	7/2103	44/20237	0.167489456443069	0.7963886064334	0.739412980454797	ccl34a.4/ccl34a.3/ccl38.1/ccl34b.8/ccl38a.4/ccl19a.1/ccl34b.9	7
MF	GO:0008374	O-acyltransferase activity	8/2103	52/20237	0.167674808918135	0.7963886064334	0.739412980454797	lpcat2/agpat4/mogat3b/dgat1b/soat1/gnpat/agpat9l/pigw	8
MF	GO:0005355	glucose transmembrane transporter activity	4/2103	21/20237	0.167847986112485	0.7963886064334	0.739412980454797	slc2a3a/slc2a6/slc2a3b/slc2a1b	4
MF	GO:0048306	calcium-dependent protein binding	4/2103	21/20237	0.167847986112485	0.7963886064334	0.739412980454797	icn2/s100v1/s100t/si:ch211-105c13.3	4
MF	GO:0003774	cytoskeletal motor activity	20/2103	153/20237	0.168069024084971	0.7963886064334	0.739412980454797	myo1g/kif9/myo1eb/myo7bb/kif21b/kif20ba/myh9a/myo1f/myo10l3/myo9b/myo5b/dctn1a/kif11/myo1hb/cenpe/dnah7/myh9b/kif4/kif20a/myo10	20
MF	GO:0004690	cyclic nucleotide-dependent protein kinase activity	3/2103	14/20237	0.171930917396001	0.802344281181339	0.744942571386183	prkg1a/prkacba/prkacab	3
MF	GO:0005338	nucleotide-sugar transmembrane transporter activity	3/2103	14/20237	0.171930917396001	0.802344281181339	0.744942571386183	slc35a3b/slc35c1/slc35d1a	3
MF	GO:0016408	C-acyltransferase activity	3/2103	14/20237	0.171930917396001	0.802344281181339	0.744942571386183	sptlc3/sptlc2a/sptssa	3
MF	GO:0015171	amino acid transmembrane transporter activity	15/2103	111/20237	0.175566892498504	0.812513113491264	0.754383900085874	slc7a11/slc25a15a/slc43a2b/slc7a5/slc38a5a/slc7a7/slc38a7/slc66a1/slc3a2a/si:dkeyp-120h9.1/slc7a3a/slc6a22.2/slc16a10/slc36a1/slc6a9	15
MF	GO:0001217	DNA-binding transcription repressor activity	10/2103	69/20237	0.175868639283823	0.812513113491264	0.754383900085874	znfl2a/kcnip3b/irf4a/foxp4/e2f8/bcl6ab/zbtb1/aebp1a/erfl3/cc2d1b	10
MF	GO:0043130	ubiquitin binding	9/2103	61/20237	0.178624908771251	0.821141371664856	0.762394871162973	cuedc1b/cks1b/uevld/smarcad1a/dnaaf10/ubr5/nsfl1c/zgc:86839/hgs	9
MF	GO:0004520	endodeoxyribonuclease activity	6/2103	37/20237	0.181077502008681	0.824214836729169	0.765248452875681	dnase1l4.1/dnase2b/zgc:110269/zgc:85936/dnase2/endog	6
MF	GO:0004869	cysteine-type endopeptidase inhibitor activity	6/2103	37/20237	0.181077502008681	0.824214836729169	0.765248452875681	si:busm1-57f23.1/cst14b.2/birc7/birc5a/cst14b.1/cst14a.1	6
MF	GO:0005179	hormone activity	20/2103	155/20237	0.182938104669573	0.828602003503359	0.769321750803415	nppal/muc5.2/lepb/rln3a/gcga/hamp/nppc/adm2b/si:ch211-273k1.5/metrnlb/admb/adm2a/vip/nppb/adcyap1b/vgf/metrnla/edn1/igf2a/nppa	20
MF	GO:0015631	tubulin binding	35/2103	288/20237	0.185434963012323	0.835814174748225	0.7760179453404	mxb/kif9/arhgef2/map1lc3cl/ska1/kif21b/kif20ba/rgs14a/ccdc88b/dpysl5a/maptb/mxc/si:dkey-32e23.4/katnal1/camsap1a/dctn1a/mxf/kif11/gtse1/cenpe/mapre1a/mxd/nusap1/kif4/zgc:86764/map1aa/clip2/abraxas2/prc1b/ttll4/mxa/kif20a/tpx2/abraxas1/bloc1s2	35
MF	GO:0017056	structural constituent of nuclear pore	4/2103	22/20237	0.189372472110981	0.845314803046118	0.784838875008642	nup214/nup188/nup93/pom121	4
MF	GO:0042577	lipid phosphatase activity	4/2103	22/20237	0.189372472110981	0.845314803046118	0.784838875008642	plppr3a/sgpp1b/ephx2/plpp7a	4
MF	GO:0004536	deoxyribonuclease activity	8/2103	54/20237	0.194203506584006	0.86271173117126	0.800991183532213	plex9.1/dnase1l4.1/dnase2b/zgc:110269/dclre1a/zgc:85936/dnase2/endog	8
MF	GO:0003950	NAD+ ADP-ribosyltransferase activity	7/2103	46/20237	0.196545829130634	0.864591830515278	0.802736775882834	parp142.2/gig2h/gig2e/parp4/parp8/parp9/parp3	7
MF	GO:0005546	phosphatidylinositol-4,5-bisphosphate binding	7/2103	46/20237	0.196545829130634	0.864591830515278	0.802736775882834	gsnb/avil/scinlb/snx18b/phlda3/sestd1/sdc4	7
MF	GO:0008199	ferric iron binding	3/2103	15/20237	0.199305259631769	0.864591830515278	0.802736775882834	fthl28/fthl27/fthl31	3
MF	GO:0070492	oligosaccharide binding	3/2103	15/20237	0.199305259631769	0.864591830515278	0.802736775882834	selp/itln1/sele	3
MF	GO:0071617	lysophospholipid acyltransferase activity	3/2103	15/20237	0.199305259631769	0.864591830515278	0.802736775882834	lpcat2/agpat4/agpat9l	3
MF	GO:0004675	transmembrane receptor protein serine/threonine kinase activity	4/2103	23/20237	0.211707702447163	0.89349400982463	0.829571221242964	spaca4l/bmpr2b/acvr1ba/tgfbr2a	4
MF	GO:0032266	phosphatidylinositol-3-phosphate binding	4/2103	23/20237	0.211707702447163	0.89349400982463	0.829571221242964	tecpr1b/atg2a/phlda3/sestd1	4
MF	GO:0008169	C-methyltransferase activity	7/2103	47/20237	0.211769684146747	0.89349400982463	0.829571221242964	mettl8/dimt1l/ftsj3/prmt5/nop2/mettl21a/prdm1a	7
MF	GO:0016702	oxidoreductase activity, acting on single donors with incorporation of molecular oxygen, incorporation of two atoms of oxygen	7/2103	47/20237	0.211769684146747	0.89349400982463	0.829571221242964	alox5a/alox5b.2/ptgs2a/cyp1c2/alox12/hpdl/ptgs2b	7
MF	GO:0016903	oxidoreductase activity, acting on the aldehyde or oxo group of donors	7/2103	47/20237	0.211769684146747	0.89349400982463	0.829571221242964	aldh1a3/pdha1b/aldh8a1/aldh3b1/aldh1a2/gapdhs/aldh1l2	7
MF	GO:0045296	cadherin binding	7/2103	47/20237	0.211769684146747	0.89349400982463	0.829571221242964	pkp1b/pkp3a/cdh28/cdh1/cdh6/ctnnd1/ctnnb2	7

## Sheet: MUT_8h_down
ONTOLOGY	ID	Description	GeneRatio	BgRatio	pvalue	p.adjust	qvalue	geneID	Count
BP	GO:0010927	cellular component assembly involved in morphogenesis	36/1638	121/20810	1.29901215585354e-12	2.66610253697168e-09	2.49429729357322e-09	chchd10/qki2/fhod3a/adgrg6/ttn.2/myl9b/myot/lrrc39/myo18ab/dusp27/myh7l/septin15/smyd1b/rbm24a/vcla/slc8a1a/asb2b/ache/tfpi2/myl9a/smyd2a/mylk3/lmod2b/tmod1/ttn.1/dmd/cryabb/bves/tcap/myo18aa/unc45b/gjd6/tenm4/capn3b/myh6/hsp90aa1.1	36
BP	GO:0061061	muscle structure development	83/1638	468/20810	1.71895714827317e-12	2.66610253697168e-09	2.49429729357322e-09	chchd10/qki2/fhod3a/opa1/dock1/akap12b/pygmb/pgam2/ttn.2/myl9b/meox1/myot/lrrc39/mybpc3/myo18ab/dusp27/myh7l/sgcd/septin15/smyd1b/rbm24a/vcla/slc8a1a/tbx6/asb2b/ache/smpx/tfpi2/ldb3a/myl9a/lamb1a/popdc2/fbxo32/smyd2a/crppa/postnb/mylk3/lmod2b/ldb3b/b4gat1/rbpms2b/acta1b/tmod1/ttn.1/atoh8/dmd/myod1/cryabb/bves/tcap/ryr3/smyd3/pdlim2/arhgef28a/klf2b/myo18aa/synpo2la/col6a4a/col6a1/klf2a/alpk3b/unc4…	83
BP	GO:0030239	myofibril assembly	34/1638	112/20810	2.88883486416615e-12	2.9870552495478e-09	2.7945676212302e-09	chchd10/qki2/fhod3a/ttn.2/myl9b/myot/lrrc39/myo18ab/dusp27/myh7l/septin15/smyd1b/rbm24a/vcla/slc8a1a/asb2b/ache/tfpi2/myl9a/smyd2a/mylk3/lmod2b/tmod1/ttn.1/dmd/cryabb/bves/tcap/myo18aa/unc45b/gjd6/capn3b/myh6/hsp90aa1.1	34
BP	GO:0055002	striated muscle cell development	35/1638	122/20810	8.48022542542814e-12	6.57641481741952e-09	6.1526267099751e-09	chchd10/qki2/fhod3a/ttn.2/myl9b/myot/lrrc39/myo18ab/dusp27/myh7l/septin15/smyd1b/rbm24a/vcla/slc8a1a/asb2b/ache/tfpi2/myl9a/smyd2a/mylk3/lmod2b/tmod1/ttn.1/dmd/myod1/cryabb/bves/tcap/myo18aa/unc45b/gjd6/capn3b/myh6/hsp90aa1.1	35
BP	GO:0055001	muscle cell development	54/1638	253/20810	1.11284947300669e-11	6.90411813053351e-09	6.45921262543042e-09	chchd10/qki2/fhod3a/opa1/akap12b/pygmb/ttn.2/myl9b/meox1/myot/lrrc39/myo18ab/dusp27/myh7l/septin15/smyd1b/rbm24a/vcla/slc8a1a/asb2b/ache/smpx/tfpi2/myl9a/smyd2a/crppa/mylk3/lmod2b/b4gat1/acta1b/tmod1/ttn.1/dmd/myod1/cryabb/bves/tcap/ryr3/myo18aa/alpk3b/unc45b/col6a2/spry4/mybpc1/gjd6/si:dkey-238i5.2/jam2a/rbfox1l/capn3b/scube2/myh6/actn3b/scube3/hsp90aa1.1	54
BP	GO:0042692	muscle cell differentiation	60/1638	315/20810	1.14966558529152e-10	5.94377107595718e-08	5.56075090991005e-08	chchd10/qki2/fhod3a/opa1/dock1/akap12b/pygmb/pgam2/ttn.2/myl9b/meox1/myot/lrrc39/myo18ab/dusp27/myh7l/septin15/smyd1b/rbm24a/vcla/slc8a1a/asb2b/ache/smpx/tfpi2/myl9a/popdc2/smyd2a/crppa/mylk3/lmod2b/b4gat1/rbpms2b/acta1b/tmod1/ttn.1/dmd/myod1/cryabb/bves/tcap/ryr3/myo18aa/alpk3b/unc45b/rbpms2a/col6a2/spry4/mybpc1/gjd6/gli1/si:dkey-238i5.2/jam2a/rbfox1l/capn3b/scube2/myh6/actn3b/scube3/hsp90aa1.1	60
BP	GO:0031032	actomyosin structure organization	40/1638	170/20810	2.4314439423117e-10	1.0774770155787e-07	1.00804375172231e-07	chchd10/qki2/fhod3a/ttn.2/myl9b/cdc42bpab/myot/lrrc39/myo18ab/dusp27/myh7l/septin15/smyd1b/cnn3b/rbm24a/vcla/slc8a1a/asb2b/ache/rock2a/tfpi2/myl9a/smyd2a/rhpn2/mylk3/lmod2b/tmod1/rac3b/ttn.1/dmd/limch1b/cryabb/bves/tcap/myo18aa/unc45b/gjd6/capn3b/myh6/hsp90aa1.1	40
BP	GO:0051146	striated muscle cell differentiation	50/1638	250/20810	7.12564685175185e-10	2.76296956676678e-07	2.58492215398419e-07	chchd10/qki2/fhod3a/opa1/dock1/pygmb/pgam2/ttn.2/myl9b/myot/lrrc39/myo18ab/dusp27/myh7l/septin15/smyd1b/rbm24a/vcla/slc8a1a/asb2b/ache/smpx/tfpi2/myl9a/popdc2/smyd2a/mylk3/lmod2b/acta1b/tmod1/ttn.1/dmd/myod1/cryabb/bves/tcap/ryr3/myo18aa/alpk3b/unc45b/spry4/mybpc1/gjd6/jam2a/rbfox1l/capn3b/scube2/myh6/scube3/hsp90aa1.1	50
BP	GO:0060537	muscle tissue development	52/1638	282/20810	6.33209387300436e-09	2.18246168822884e-06	2.04182255062842e-06	fhod3a/ndrg4/opa1/pygmb/ttn.2/myot/lrrc39/npr2/cav1/mybpc3/myo18ab/sgcd/septin15/smyd1b/rbm24a/tbx6/asb2b/sgcg/smpx/ldb3a/popdc2/fbxo32/smyd2a/mylk3/acta1b/ttn.1/atoh8/dmd/myod1/cryabb/bves/tcap/ryr3/klf2b/myo18aa/synpo2la/col6a1/klf2a/alpk3b/unc45b/spry4/mybpc1/gjd6/bag3/fer1l6/jam2a/rbfox1l/npr3/myh6/scube3/myl1/mylpfa	52
BP	GO:0007517	muscle organ development	47/1638	247/20810	1.21041867938728e-08	3.75471874345934e-06	3.51276242007445e-06	pygmb/ttn.2/myot/lrrc39/mybpc3/myo18ab/smyd1b/rbm24a/tbx6/smpx/ldb3a/lamb1a/popdc2/fbxo32/smyd2a/postnb/acta1b/ttn.1/atoh8/dmd/myod1/cryabb/bves/tcap/ryr3/smyd3/arhgef28a/klf2b/myo18aa/synpo2la/col6a4a/col6a1/klf2a/unc45b/col6a2/spry4/mybpc1/bag3/fer1l6/jam2a/rbfox1l/scube2/mkxa/scube3/myl1/mylpfa/hsp90aa1.1	47
BP	GO:0003015	heart process	39/1638	204/20810	1.81648197422318e-07	5.12247916730938e-05	4.79238354347686e-05	abcc9/acta2/slc2a12/tnnc1b/sorbs2b/adrb1/ttn.2/myot/lrrc39/mybpc3/myh7l/sgcd/septin15/smyd1b/vcla/rbfox1/slc8a1a/flt1/lims2/ank2b/sgcg/popdc2/fbxo32/smyd2a/adra1d/adrb2b/scn3b/cryabb/bves/tcap/rnf207b/myzap/fbxl22/bag3/scn1ba/rbfox1l/myh6/tnni2b.2/tnni2a.3	39
BP	GO:0060047	heart contraction	38/1638	199/20810	2.6797043518433e-07	6.92703574951493e-05	6.4806534193263e-05	abcc9/acta2/slc2a12/tnnc1b/sorbs2b/adrb1/ttn.2/myot/lrrc39/mybpc3/myh7l/sgcd/septin15/smyd1b/vcla/rbfox1/slc8a1a/flt1/lims2/ank2b/sgcg/popdc2/fbxo32/smyd2a/adra1d/adrb2b/scn3b/cryabb/bves/tcap/rnf207b/myzap/fbxl22/bag3/scn1ba/myh6/tnni2b.2/tnni2a.3	38
BP	GO:0048738	cardiac muscle tissue development	27/1638	118/20810	3.55064860633182e-07	8.47239382833947e-05	7.92642769850756e-05	fhod3a/ndrg4/opa1/ttn.2/lrrc39/npr2/cav1/mybpc3/sgcd/septin15/smyd1b/rbm24a/asb2b/sgcg/fbxo32/mylk3/tcap/klf2b/synpo2la/klf2a/alpk3b/unc45b/gjd6/fer1l6/rbfox1l/npr3/myh6	27
BP	GO:0014706	striated muscle tissue development	27/1638	122/20810	7.19883516257482e-07	0.000157795965714261	0.000147627499227737	fhod3a/ndrg4/opa1/ttn.2/lrrc39/npr2/cav1/mybpc3/sgcd/septin15/smyd1b/rbm24a/asb2b/sgcg/fbxo32/mylk3/tcap/klf2b/synpo2la/klf2a/alpk3b/unc45b/gjd6/fer1l6/rbfox1l/npr3/myh6	27
BP	GO:0042752	regulation of circadian rhythm	14/1638	39/20810	7.63036584691787e-07	0.000157795965714261	0.000147627499227737	csnk1da/cry1a/csnk1db/cipca/per2/cry2/cry5/cipcb/cry1b/per1b/si:ch211-132b12.7/per3/nr1d1/per1a	14
BP	GO:0019693	ribose phosphate metabolic process	52/1638	335/20810	1.82680263861479e-06	0.000354171361561443	0.00033134834701717	insra/pank2/fitm2/acaca/adcy7/opa1/ampd3b/si:dkey-21c1.4/rnaseh2b/tigarb/gcdhb/ctps1b/rfk/acacb/pgam2/ppcdc/adsl/acss1/npr2/coasy/npr1b/acsl1a/acsl1b/mcee/acot14/nudt4b/pde4ca/mlycd/ampd1/atp6v1b2/pfkma/si:dkey-190g11.3/si:ch211-140m22.7/acot15/nt5e/nudt7/bpgm/acot9.2/gpib/aclyb/ampd2b/adka/acot11b/aldob/prtfdc1b/nme2b.2/pkmb/tkta/ATP8/hkdc1/gucy2f/si:dkey-22n8.3	52
BP	GO:0009259	ribonucleotide metabolic process	51/1638	327/20810	1.98521528111923e-06	0.00036224340011952	0.000338900218578682	insra/pank2/fitm2/acaca/adcy7/opa1/ampd3b/si:dkey-21c1.4/rnaseh2b/tigarb/gcdhb/ctps1b/rfk/acacb/pgam2/ppcdc/adsl/acss1/npr2/coasy/npr1b/acsl1a/acsl1b/mcee/acot14/nudt4b/pde4ca/mlycd/ampd1/atp6v1b2/pfkma/si:dkey-190g11.3/si:ch211-140m22.7/acot15/nt5e/nudt7/bpgm/acot9.2/gpib/aclyb/ampd2b/adka/acot11b/aldob/prtfdc1b/nme2b.2/pkmb/ATP8/hkdc1/gucy2f/si:dkey-22n8.3	51
BP	GO:0007623	circadian rhythm	25/1638	114/20810	2.18935421008257e-06	0.000372864528648542	0.000348836915227537	bhlhe40/csnk1da/cry1a/zgc:162707/csnk1db/nr1d2a/egr1/cipca/bhlhe41/per2/cry2/nocta/cry5/camk1gb/dbpb/cipcb/cry1b/nfil3-6/dbpa/per1b/si:ch211-132b12.7/per3/nr1d1/per1a/ciarta	25
BP	GO:0032922	circadian regulation of gene expression	16/1638	54/20810	2.39520085665193e-06	0.000372864528648542	0.000348836915227537	bhlhe40/cry1a/nr1d2a/egr1/bhlhe41/per2/cry2/nocta/cry5/cry1b/nfil3-6/per1b/per3/nr1d1/per1a/ciarta	16
BP	GO:0060538	skeletal muscle organ development	34/1638	184/20810	2.42538376470413e-06	0.000372864528648542	0.000348836915227537	pygmb/ttn.2/myot/myo18ab/smyd1b/rbm24a/tbx6/smpx/ldb3a/popdc2/smyd2a/postnb/acta1b/ttn.1/atoh8/dmd/myod1/cryabb/bves/ryr3/smyd3/myo18aa/synpo2la/col6a1/unc45b/spry4/mybpc1/bag3/fer1l6/jam2a/rbfox1l/scube3/myl1/mylpfa	34
BP	GO:0009150	purine ribonucleotide metabolic process	48/1638	303/20810	2.52422795023191e-06	0.000372864528648542	0.000348836915227537	insra/pank2/fitm2/acaca/adcy7/opa1/ampd3b/si:dkey-21c1.4/tigarb/gcdhb/acacb/pgam2/ppcdc/adsl/acss1/npr2/coasy/npr1b/acsl1a/acsl1b/mcee/acot14/nudt4b/pde4ca/mlycd/ampd1/atp6v1b2/pfkma/si:dkey-190g11.3/si:ch211-140m22.7/acot15/nt5e/nudt7/bpgm/acot9.2/gpib/aclyb/ampd2b/adka/acot11b/aldob/prtfdc1b/nme2b.2/pkmb/ATP8/hkdc1/gucy2f/si:dkey-22n8.3	48
BP	GO:0007519	skeletal muscle tissue development	32/1638	170/20810	3.15304317403545e-06	0.000444579087538998	0.000415930145015107	pygmb/ttn.2/myot/myo18ab/smyd1b/rbm24a/tbx6/smpx/ldb3a/popdc2/smyd2a/acta1b/ttn.1/atoh8/dmd/myod1/cryabb/bves/ryr3/myo18aa/synpo2la/col6a1/unc45b/spry4/mybpc1/bag3/fer1l6/jam2a/rbfox1l/scube3/myl1/mylpfa	32
BP	GO:0006575	cellular modified amino acid metabolic process	28/1638	141/20810	4.39363622698076e-06	0.000592567807656275	0.000554382383422699	ckmt2b/gstr/aldh9a1a.1/ckbb/mthfs/sardh/gstt1b/gstm.1/cpt1b/clic2/slc27a1a/gdap1/gstp1.2/gstt2/gamt/gsta.1/zgc:154046/clic4/gch1/gstz1/bhmt/chac1/gstm.3/zgc:153031/crym/ggact.3/ggact.1/ggact.2	28
BP	GO:0014866	skeletal myofibril assembly	10/1638	24/20810	6.23787130062537e-06	0.000806244865605829	0.000754289963851936	chchd10/qki2/myo18ab/dusp27/smyd1b/ttn.1/bves/tcap/myo18aa/hsp90aa1.1	10
BP	GO:0006163	purine nucleotide metabolic process	49/1638	324/20810	7.47901728335719e-06	0.000927996464518961	0.000868195816851191	insra/pank2/fitm2/acaca/adcy7/opa1/fhit/ampd3b/si:dkey-21c1.4/tigarb/gcdhb/acacb/pgam2/ppcdc/adsl/acss1/npr2/coasy/npr1b/acsl1a/acsl1b/mcee/acot14/nudt4b/pde4ca/mlycd/ampd1/atp6v1b2/pfkma/si:dkey-190g11.3/si:ch211-140m22.7/acot15/nt5e/nudt7/bpgm/acot9.2/gpib/aclyb/ampd2b/adka/acot11b/aldob/prtfdc1b/nme2b.2/pkmb/ATP8/hkdc1/gucy2f/si:dkey-22n8.3	49
BP	GO:0043153	entrainment of circadian clock by photoperiod	8/1638	16/20810	1.04969105371731e-05	0.00125236217255042	0.00117165920449337	cry1a/per2/cry2/cry5/cry1b/per1b/per3/per1a	8
BP	GO:0009117	nucleotide metabolic process	59/1638	427/20810	1.62057856420062e-05	0.0018618647059816	0.00174188502982499	insra/afmid/pank2/fitm2/acaca/adcy7/opa1/fhit/ampd3b/si:dkey-21c1.4/rnaseh2b/tigarb/gcdhb/ctps1b/rfk/acacb/pgam2/haao/ppcdc/adsl/acss1/npr2/nmnat1/coasy/nt5c3a/npr1b/acsl1a/acsl1b/nt5c1aa/mcee/acot14/nudt4b/pde4ca/mlycd/ampd1/atp6v1b2/pfkma/si:dkey-190g11.3/si:ch211-140m22.7/acot15/nt5e/nudt7/cmpk2/bpgm/acot9.2/gpib/aclyb/ampd2b/adka/acot11b/aldob/prtfdc1b/nme2b.2/pkmb/tkta/ATP8/hkdc1/gucy2f/si:d…	59
BP	GO:0009649	entrainment of circadian clock	8/1638	17/20810	1.8456796044147e-05	0.00197424073548083	0.00184701948071555	cry1a/per2/cry2/cry5/cry1b/per1b/per3/per1a	8
BP	GO:0055003	cardiac myofibril assembly	8/1638	17/20810	1.8456796044147e-05	0.00197424073548083	0.00184701948071555	fhod3a/septin15/smyd1b/asb2b/mylk3/tcap/gjd6/myh6	8
BP	GO:0006081	cellular aldehyde metabolic process	14/1638	50/20810	2.08270258958204e-05	0.00215351447762783	0.0020147407156062	adh8b/aldh9a1a.1/bco1l/pnpo/esd/aldh3a2a/dhrs13l1/zgc:77938/pdxka/bco2l/hoga1/mlsl/bco2a/adh8a	14
BP	GO:0072521	purine-containing compound metabolic process	50/1638	352/20810	3.38874009584161e-05	0.00339092637977441	0.00317241305406972	insra/pank2/fitm2/acaca/adcy7/opa1/fhit/ampd3b/si:dkey-21c1.4/tigarb/gcdhb/acacb/pgam2/ppcdc/adsl/acss1/npr2/coasy/npr1b/acsl1a/acsl1b/nt5c1aa/mcee/acot14/nudt4b/pde4ca/mlycd/ampd1/atp6v1b2/pfkma/si:dkey-190g11.3/si:ch211-140m22.7/acot15/nt5e/nudt7/bpgm/acot9.2/gpib/aclyb/ampd2b/adka/acot11b/aldob/prtfdc1b/nme2b.2/pkmb/ATP8/hkdc1/gucy2f/si:dkey-22n8.3	50
BP	GO:0006941	striated muscle contraction	18/1638	80/20810	3.89957880595652e-05	0.0037801542050241	0.00353655880527044	tnnc1b/atp2a1/dub/casq1b/myh7l/septin15/ank2b/scn3b/tcap/rnf207b/fbxl22/tnnc2.2/scn1ba/stac/myh6/casq1a/tnni2b.2/tnni2a.3	18
BP	GO:0006753	nucleoside phosphate metabolic process	59/1638	441/20810	4.20347596814114e-05	0.00395126741005267	0.00369664537293943	insra/afmid/pank2/fitm2/acaca/adcy7/opa1/fhit/ampd3b/si:dkey-21c1.4/rnaseh2b/tigarb/gcdhb/ctps1b/rfk/acacb/pgam2/haao/ppcdc/adsl/acss1/npr2/nmnat1/coasy/nt5c3a/npr1b/acsl1a/acsl1b/nt5c1aa/mcee/acot14/nudt4b/pde4ca/mlycd/ampd1/atp6v1b2/pfkma/si:dkey-190g11.3/si:ch211-140m22.7/acot15/nt5e/nudt7/cmpk2/bpgm/acot9.2/gpib/aclyb/ampd2b/adka/acot11b/aldob/prtfdc1b/nme2b.2/pkmb/tkta/ATP8/hkdc1/gucy2f/si:d…	59
BP	GO:0048511	rhythmic process	27/1638	154/20810	6.6124254123588e-05	0.00603286577327559	0.00564410429160161	bhlhe40/csnk1da/cry1a/zgc:162707/csnk1db/nr1d2a/roraa/egr1/cipca/bhlhe41/per2/cry2/nocta/lgr4/cry5/camk1gb/dbpb/cipcb/cry1b/nfil3-6/dbpa/per1b/si:ch211-132b12.7/per3/nr1d1/per1a/ciarta	27
BP	GO:0140694	non-membrane-bounded organelle assembly	43/1638	297/20810	7.4957081810477e-05	0.00664333907931713	0.00621523833237549	chchd10/mapre3b/qki2/fitm2/fhod3a/csnk1da/ttn.2/alms1/myl9b/myot/lrrc39/ccdc69/myo18ab/dusp27/myh7l/septin15/smyd1b/csnk1db/rbm24a/vcla/slc8a1a/asb2b/ache/tfpi2/myl9a/smyd2a/mylk3/lmod2b/tmod1/cep192/ttn.1/dmd/cryabb/bves/tcap/myo18aa/unc45b/gjd6/mdm1/capn3b/myh6/hsp90aa1.1/si:ch1073-416j23.1	43
BP	GO:0003012	muscle system process	29/1638	175/20810	0.0001033088624404	0.00874937906024777	0.00818556383626967	tnnc1b/atp2a1/dub/casq1b/hhatla/myh7l/septin15/myom1a/ank2b/rock2a/slmapa/lmod2b/tmod1/dmd/adrb2b/scn3b/tcap/rnf207b/tpma/fbxl22/lmod1b/tnnc2.2/scn1ba/stac/myh6/casq1a/tnni2b.2/tnni2a.3/myhc4	29
BP	GO:0003013	circulatory system process	47/1638	339/20810	0.000104360743142865	0.00874937906024777	0.00818556383626967	abcc9/acta2/avpr1aa/slc2a12/tnnc1b/sorbs2b/ptgs1/adrb1/ttn.2/myot/lrrc39/mybpc3/myh7l/sgcd/septin15/smyd1b/vcla/rbfox1/slc8a1a/flt1/lims2/ank2b/sgcg/prcp/popdc2/fbxo32/smyd2a/adra1d/emp2/adrb2b/scn3b/cryabb/ednrab/bves/tcap/rnf207b/myzap/fbxl22/bag3/avpr1ab/scn1ba/plvapa/rbfox1l/scube2/myh6/tnni2b.2/tnni2a.3	47
BP	GO:0006936	muscle contraction	28/1638	167/20810	0.000109675115021211	0.00895295281041569	0.00837601917211852	tnnc1b/atp2a1/dub/casq1b/myh7l/septin15/myom1a/ank2b/rock2a/slmapa/lmod2b/tmod1/dmd/adrb2b/scn3b/tcap/rnf207b/tpma/fbxl22/lmod1b/tnnc2.2/scn1ba/stac/myh6/casq1a/tnni2b.2/tnni2a.3/myhc4	28
BP	GO:0008015	blood circulation	46/1638	331/20810	0.000116210638188733	0.00924321537593462	0.00864757704416565	abcc9/acta2/avpr1aa/slc2a12/tnnc1b/sorbs2b/ptgs1/adrb1/ttn.2/myot/lrrc39/mybpc3/myh7l/sgcd/septin15/smyd1b/vcla/rbfox1/slc8a1a/flt1/lims2/ank2b/sgcg/prcp/popdc2/fbxo32/smyd2a/adra1d/emp2/adrb2b/scn3b/cryabb/ednrab/bves/tcap/rnf207b/myzap/fbxl22/bag3/avpr1ab/scn1ba/plvapa/scube2/myh6/tnni2b.2/tnni2a.3	46
BP	GO:0006766	vitamin metabolic process	13/1638	52/20810	0.000146793945831394	0.0113026455594402	0.0105742963138813	mmadhcb/rfk/rgn/lratb.1/pnpo/cyp24a1/pdxka/zgc:153031/ttpa/cyp27a1.4/cyp2r1/crabp1a/rbp1.1	13
BP	GO:0009266	response to temperature stimulus	15/1638	66/20810	0.000149390221772098	0.0113026455594402	0.0105742963138813	hsp70.1/prkn/hsp70l/slc27a1a/nupr1b/hsp90aa1.2/hspb2/cryabb/bhlhe41/per2/cry2/ucp3/per1b/hsp90aa1.1/ucp1	15
BP	GO:0007626	locomotory behavior	22/1638	120/20810	0.000155577724704734	0.0114905262389068	0.0107500698498986	bhlhe40/sesn3/opa3/psd2/myot/slc26a2/adgrl3.1/ldb3a/fbxo32/atp1a3b/scd/ca8/cryabb/per2/col6a1/camk1gb/rgs4/otog/bag3/snap25a/ca10b/nr1d1	22
BP	GO:0006790	sulfur compound metabolic process	39/1638	270/20810	0.00016627952964641	0.0119953279293759	0.011222341817262	gstr/fitm2/acaca/gcdhb/acacb/gstt1b/gstm.1/isca2/acss1/clic2/ndst1a/acsl1a/gdap1/acsl1b/mcee/acot14/gstp1.2/mlycd/gstt2/gsta.1/clic4/acot15/glceb/acot9.2/gstz1/ndnf/aclyb/bhmt/chac1/acot11b/gstm.3/ndst3/cthl/sult1st6/sult1st2/cdo1/mat2ab/mat1a/sult3st1	39
BP	GO:0050879	multicellular organismal movement	11/1638	40/20810	0.000189369353967911	0.0129874036583936	0.0121504875924501	opa3/tnnc1b/atp2a1/dub/casq1b/tcap/tnnc2.2/stac/casq1a/tnni2b.2/tnni2a.3	11
BP	GO:0050881	musculoskeletal movement	11/1638	40/20810	0.000189369353967911	0.0129874036583936	0.0121504875924501	opa3/tnnc1b/atp2a1/dub/casq1b/tcap/tnnc2.2/stac/casq1a/tnni2b.2/tnni2a.3	11
BP	GO:0046390	ribose phosphate biosynthetic process	30/1638	190/20810	0.000192592059408802	0.0129874036583936	0.0121504875924501	pank2/acaca/adcy7/ampd3b/si:dkey-21c1.4/gcdhb/ctps1b/rfk/acacb/ppcdc/adsl/acss1/npr2/coasy/npr1b/acsl1a/acsl1b/mlycd/ampd1/si:dkey-190g11.3/si:ch211-140m22.7/aclyb/ampd2b/adka/prtfdc1b/nme2b.2/tkta/ATP8/gucy2f/si:dkey-22n8.3	30
BP	GO:0055006	cardiac cell development	12/1638	47/20810	0.000211538018851477	0.0139615092441975	0.0130618212312099	fhod3a/opa1/septin15/smyd1b/asb2b/mylk3/tcap/klf2a/alpk3b/gjd6/rbfox1l/myh6	12
BP	GO:0045214	sarcomere organization	13/1638	54/20810	0.000220947067669354	0.014278704248132	0.0133585759992195	fhod3a/ttn.2/lrrc39/myh7l/smyd1b/rbm24a/vcla/slc8a1a/tfpi2/smyd2a/dmd/capn3b/myh6	13
BP	GO:0009152	purine ribonucleotide biosynthetic process	27/1638	166/20810	0.000241035554102349	0.0152590263025609	0.014275725513645	pank2/acaca/adcy7/ampd3b/si:dkey-21c1.4/gcdhb/acacb/ppcdc/adsl/acss1/npr2/coasy/npr1b/acsl1a/acsl1b/mlycd/ampd1/si:dkey-190g11.3/si:ch211-140m22.7/aclyb/ampd2b/adka/prtfdc1b/nme2b.2/ATP8/gucy2f/si:dkey-22n8.3	27
BP	GO:0030198	extracellular matrix organization	31/1638	202/20810	0.000255892589128206	0.0155642904210921	0.0145613182296484	wu:fc38h03/lamb1b/col2a1b/scara3/loxl1/col1a2/loxl3b/has2/crtap/lamb1a/postnb/loxl2b/col15a1b/p3h4/ecm2/adamts10/postna/fbln2/ndnf/adamts2a/col6a4a/col16a1/lum/col18a1b/fbln5/fibpb/cpamd8/mmp2/adamtsl2/abi3bpb/col9a2	31
BP	GO:0043062	extracellular structure organization	31/1638	202/20810	0.000255892589128206	0.0155642904210921	0.0145613182296484	wu:fc38h03/lamb1b/col2a1b/scara3/loxl1/col1a2/loxl3b/has2/crtap/lamb1a/postnb/loxl2b/col15a1b/p3h4/ecm2/adamts10/postna/fbln2/ndnf/adamts2a/col6a4a/col16a1/lum/col18a1b/fbln5/fibpb/cpamd8/mmp2/adamtsl2/abi3bpb/col9a2	31
BP	GO:0009260	ribonucleotide biosynthetic process	29/1638	185/20810	0.000276806793447415	0.0163708383174261	0.015315891696747	pank2/acaca/adcy7/ampd3b/si:dkey-21c1.4/gcdhb/ctps1b/rfk/acacb/ppcdc/adsl/acss1/npr2/coasy/npr1b/acsl1a/acsl1b/mlycd/ampd1/si:dkey-190g11.3/si:ch211-140m22.7/aclyb/ampd2b/adka/prtfdc1b/nme2b.2/ATP8/gucy2f/si:dkey-22n8.3	29
BP	GO:0045229	external encapsulating structure organization	31/1638	203/20810	0.000279708069253251	0.0163708383174261	0.015315891696747	wu:fc38h03/lamb1b/col2a1b/scara3/loxl1/col1a2/loxl3b/has2/crtap/lamb1a/postnb/loxl2b/col15a1b/p3h4/ecm2/adamts10/postna/fbln2/ndnf/adamts2a/col6a4a/col16a1/lum/col18a1b/fbln5/fibpb/cpamd8/mmp2/adamtsl2/abi3bpb/col9a2	31
BP	GO:0043409	negative regulation of MAPK cascade	11/1638	42/20810	0.000302960756702695	0.0174034123572548	0.0162819260473553	aida/si:ch211-121a2.2/spred2a/spry4/pebp1/dusp8a/si:ch211-195b15.8/dusp4/zgc:153981/dusp2/dusp13a	11
BP	GO:0055013	cardiac muscle cell development	11/1638	43/20810	0.000378445068886549	0.0213443018852014	0.0199688622951237	fhod3a/opa1/septin15/smyd1b/asb2b/mylk3/tcap/alpk3b/gjd6/rbfox1l/myh6	11
BP	GO:0003009	skeletal muscle contraction	10/1638	37/20810	0.000430069368945839	0.0238227711155356	0.0222876174846556	tnnc1b/atp2a1/dub/casq1b/tcap/tnnc2.2/stac/casq1a/tnni2b.2/tnni2a.3	10
BP	GO:1902532	negative regulation of intracellular signal transduction	27/1638	173/20810	0.000474033240950021	0.025797387954859	0.024134988832857	sesn3/akap12b/sec14l1/akt1s1/tsc1b/pde3a/aida/si:ch211-121a2.2/tsc2/mgrn1a/nprl3/tbc1d7/tsc1a/uacaa/cd74a/spred2a/spry4/pik3ip1/pebp1/dusp8a/si:ch211-195b15.8/dusp4/zgc:153981/bco2l/dusp2/sesn1/dusp13a	27
BP	GO:0031034	myosin filament assembly	5/1638	10/20810	0.000540600490789991	0.0284227580072975	0.0265911784675826	ttn.2/smyd1b/ttn.1/tcap/hsp90aa1.1	5
BP	GO:0071688	striated muscle myosin thick filament assembly	5/1638	10/20810	0.000540600490789991	0.0284227580072975	0.0265911784675826	ttn.2/smyd1b/ttn.1/tcap/hsp90aa1.1	5
BP	GO:0042326	negative regulation of phosphorylation	16/1638	82/20810	0.00057985343991666	0.0294891478406741	0.0275888495017606	akt1s1/prkn/aida/tigarb/cdkn1bb/camk2n1a/cadm4/cav1/ptprb/cdk5rap1/pkib/klhl31/smcr8b/smad6a/spry4/pik3ip1	16
BP	GO:0006091	generation of precursor metabolites and energy	39/1638	287/20810	0.000579896201895912	0.0294891478406741	0.0275888495017606	insra/COX1/ND1/ND6/fh/ND2/pygmb/mdh2/prkn/si:dkey-21c1.4/tigarb/mdh1aa/ND4/pgam2/ND5/phkg1b/pfkma/phka2/mdh1ab/phkg1a/ND4L/si:dkey-190g11.3/sfxn4/sdhda/bpgm/gpib/phkb/si:ch73-141c7.1/pygl/aldob/slc25a55b/coq10b/pkmb/cox4i2/mlsl/tkta/oxct1b/hkdc1/si:ch211-152c8.5	39
BP	GO:0009165	nucleotide biosynthetic process	33/1638	231/20810	0.000619912839789101	0.0310156391778353	0.0290169728234049	afmid/pank2/acaca/adcy7/ampd3b/si:dkey-21c1.4/gcdhb/ctps1b/rfk/acacb/haao/ppcdc/adsl/acss1/npr2/nmnat1/coasy/npr1b/acsl1a/acsl1b/mlycd/ampd1/si:dkey-190g11.3/si:ch211-140m22.7/cmpk2/aclyb/ampd2b/adka/prtfdc1b/nme2b.2/ATP8/gucy2f/si:dkey-22n8.3	33
BP	GO:0008053	mitochondrial fusion	6/1638	15/20810	0.000633308852067264	0.0310440235971347	0.0290435281337339	opa1/miga1/gdap1/usp30/mfn1b/oma1	6
BP	GO:0009410	response to xenobiotic stimulus	19/1638	107/20810	0.000642833038305308	0.0310440235971347	0.0290435281337339	hsp70.1/as3mt/tiparp/nqo1/cyp2v1/cyp2u1/gstp1.2/esr1/cyp2p7/sult1st2/cyp2r1/cyp2p6/cyp2ad3/adh8a/cyp2ad6/cyp2n13/vtg1/cpb1/cyp2aa4	19
BP	GO:0044283	small molecule biosynthetic process	50/1638	397/20810	0.000652202851976001	0.0310440235971347	0.0290435281337339	insra/prkab1a/acaca/ptgs1/mecr/cyp51/got1/rfk/acacb/bcat2/ip6k1/psph/pcbd1/hsd17b8/haao/slc27a2b/rgn/pnpo/msmo1/si:ch1073-429i10.1/ppip5k1b/g6pc1b/coq3/mlycd/coq9/gamt/fbp1a/coq8aa/scd/pycr1a/glula/sc5d/gch1/pdxka/gpib/aclyb/adka/ip6k2a/bhmt/si:ch73-141c7.1/lpl/hsd17b3/prtfdc1b/coq10b/cthl/zgc:153031/cyp27a1.4/cdo1/zgc:162608/rbp1.1	50
BP	GO:1901606	alpha-amino acid catabolic process	18/1638	99/20810	0.000660511140364568	0.0310440235971347	0.0290435281337339	afmid/ivd/aldh6a1/hibch/zgc:162816/prodhb/sardh/asrgl1/haao/kyat3.2/hgd/tdh/gstz1/aldh4a1/hpdb/arg2/cdo1/dao.2	18
BP	GO:1901605	alpha-amino acid metabolic process	28/1638	186/20810	0.000678602945641129	0.0314183035429669	0.0293936892558145	afmid/ivd/dglucy/aldh6a1/hibch/zgc:162816/ctps1b/prodhb/sardh/got1/bcat2/psph/asrgl1/haao/kyat3.2/hgd/pycr1a/tdh/glula/gstz1/aldh4a1/bhmt/hpdb/cthl/zgc:153031/arg2/cdo1/dao.2	28
BP	GO:0006749	glutathione metabolic process	12/1638	53/20810	0.000695294212788953	0.031717686001049	0.0296737793290889	gstr/gstt1b/gstm.1/clic2/gdap1/gstp1.2/gstt2/gsta.1/clic4/gstz1/chac1/gstm.3	12
BP	GO:0016054	organic acid catabolic process	29/1638	197/20810	0.000793814219289494	0.035687126206319	0.0333874264314437	afmid/ldhd/ivd/hadh/aldh6a1/hsd17b4/hibch/gcdhb/zgc:162816/prodhb/sardh/bckdha/abat/cpt1b/asrgl1/haao/acad11/kyat3.2/hgd/tdh/gstz1/aldh4a1/hpdb/hoga1/arg2/cdo1/crabp1a/lpin1a/dao.2	29
BP	GO:0006164	purine nucleotide biosynthetic process	27/1638	179/20810	0.000812412129331528	0.0360014632169486	0.0336815073769477	pank2/acaca/adcy7/ampd3b/si:dkey-21c1.4/gcdhb/acacb/ppcdc/adsl/acss1/npr2/coasy/npr1b/acsl1a/acsl1b/mlycd/ampd1/si:dkey-190g11.3/si:ch211-140m22.7/aclyb/ampd2b/adka/prtfdc1b/nme2b.2/ATP8/gucy2f/si:dkey-22n8.3	27
BP	GO:0009725	response to hormone	39/1638	294/20810	0.000926079214771945	0.0393141909408896	0.0367807609433753	slc2a12/vtg4/rxfp1/tsc2/ncoa4/cpeb1b/slc27a1a/nupr1b/stat4/zgc:92744/thrb/adgrl3.1/pik3r3b/pparaa/nr4a2b/ramp2/ghrb/esr1/rxfp2a/cav2/timp4.3/pkmb/irs1/foxd3/nr4a1/nptna/irs2b/irs2a/nr1d2b/agrp/ptger4a/nr5a5/nr4a3/lpin1a/nr1d1/vtg1/vtg2/ucp1/slc2a1a	39
BP	GO:0031033	myosin filament organization	5/1638	11/20810	0.000926927271598244	0.0393141909408896	0.0367807609433753	ttn.2/smyd1b/ttn.1/tcap/hsp90aa1.1	5
BP	GO:0033865	nucleoside bisphosphate metabolic process	18/1638	102/20810	0.000950536531452843	0.0393141909408896	0.0367807609433753	pank2/fitm2/acaca/gcdhb/acacb/ppcdc/acss1/coasy/acsl1a/acsl1b/mcee/acot14/mlycd/acot15/nudt7/acot9.2/aclyb/acot11b	18
BP	GO:0033875	ribonucleoside bisphosphate metabolic process	18/1638	102/20810	0.000950536531452843	0.0393141909408896	0.0367807609433753	pank2/fitm2/acaca/gcdhb/acacb/ppcdc/acss1/coasy/acsl1a/acsl1b/mcee/acot14/mlycd/acot15/nudt7/acot9.2/aclyb/acot11b	18
BP	GO:0034032	purine nucleoside bisphosphate metabolic process	18/1638	102/20810	0.000950536531452843	0.0393141909408896	0.0367807609433753	pank2/fitm2/acaca/gcdhb/acacb/ppcdc/acss1/coasy/acsl1a/acsl1b/mcee/acot14/mlycd/acot15/nudt7/acot9.2/aclyb/acot11b	18
BP	GO:0060415	muscle tissue morphogenesis	8/1638	28/20810	0.00107856803378489	0.0436091162793069	0.0407989187220636	lrrc39/mybpc3/myo18ab/fbxo32/tcap/arhgef28a/klf2b/klf2a	8
BP	GO:0010257	NADH dehydrogenase complex assembly	7/1638	22/20810	0.00109655418110443	0.0436091162793069	0.0407989187220636	ND1/ND6/ndufaf3/ND2/ND4/ND5/ndufaf6	7
BP	GO:0032981	mitochondrial respiratory chain complex I assembly	7/1638	22/20810	0.00109655418110443	0.0436091162793069	0.0407989187220636	ND1/ND6/ndufaf3/ND2/ND4/ND5/ndufaf6	7
BP	GO:1901293	nucleoside phosphate biosynthetic process	33/1638	239/20810	0.00112338482841305	0.0441106295916111	0.0412681142163195	afmid/pank2/acaca/adcy7/ampd3b/si:dkey-21c1.4/gcdhb/ctps1b/rfk/acacb/haao/ppcdc/adsl/acss1/npr2/nmnat1/coasy/npr1b/acsl1a/acsl1b/mlycd/ampd1/si:dkey-190g11.3/si:ch211-140m22.7/cmpk2/aclyb/ampd2b/adka/prtfdc1b/nme2b.2/ATP8/gucy2f/si:dkey-22n8.3	33
BP	GO:0009063	cellular amino acid catabolic process	19/1638	112/20810	0.00113971238477541	0.0441923477196664	0.0413445663792868	afmid/ivd/aldh6a1/hibch/zgc:162816/prodhb/sardh/bckdha/abat/asrgl1/haao/kyat3.2/hgd/tdh/gstz1/aldh4a1/arg2/cdo1/dao.2	19
BP	GO:0090407	organophosphate biosynthetic process	55/1638	460/20810	0.00124556351149042	0.0477004692918925	0.0446266224974542	ckmt2b/afmid/pank2/fitm2/acaca/pcyt1aa/adcy7/ampd3b/si:dkey-21c1.4/ckbb/pld1a/etnk1/gcdhb/ctps1b/rfk/acacb/agpat2/ip6k1/haao/ppcdc/adsl/pnpo/acss1/npr2/slc27a1a/nmnat1/coasy/npr1b/ppip5k1b/acsl1a/acsl1b/pik3r3b/mlycd/ampd1/mocos/pip5k1ba/si:dkey-190g11.3/si:ch211-140m22.7/tmem269/cmpk2/si:ch1073-145m9.1/gch1/pdxka/aclyb/ampd2b/adka/pip5k1cb/ip6k2a/pip5k1bb/prtfdc1b/nme2b.2/tkta/ATP8/gucy2f/si:dke…	55
BP	GO:0032870	cellular response to hormone stimulus	33/1638	241/20810	0.00129474882405776	0.0489199911676045	0.0457675576534954	slc2a12/vtg4/rxfp1/tsc2/cpeb1b/slc27a1a/nupr1b/zgc:92744/thrb/adgrl3.1/pik3r3b/pparaa/nr4a2b/ramp2/ghrb/esr1/rxfp2a/cav2/pkmb/irs1/nr4a1/irs2b/irs2a/nr1d2b/agrp/ptger4a/nr5a5/nr4a3/lpin1a/nr1d1/vtg1/vtg2/ucp1	33
BP	GO:0046395	carboxylic acid catabolic process	28/1638	194/20810	0.00131546598758884	0.0489199911676045	0.0457675576534954	afmid/ldhd/ivd/hadh/aldh6a1/hsd17b4/hibch/gcdhb/zgc:162816/prodhb/sardh/bckdha/abat/cpt1b/asrgl1/haao/acad11/kyat3.2/hgd/tdh/gstz1/aldh4a1/hoga1/arg2/cdo1/crabp1a/lpin1a/dao.2	28
BP	GO:0010563	negative regulation of phosphorus metabolic process	18/1638	105/20810	0.00134292063173401	0.0489199911676045	0.0457675576534954	akt1s1/prkn/aida/tigarb/cdkn1bb/camk2n1a/cadm4/cav1/slc27a1a/ptprb/ppp4r4/cdk5rap1/pkib/klhl31/smcr8b/smad6a/spry4/pik3ip1	18
BP	GO:0045936	negative regulation of phosphate metabolic process	18/1638	105/20810	0.00134292063173401	0.0489199911676045	0.0457675576534954	akt1s1/prkn/aida/tigarb/cdkn1bb/camk2n1a/cadm4/cav1/slc27a1a/ptprb/ppp4r4/cdk5rap1/pkib/klhl31/smcr8b/smad6a/spry4/pik3ip1	18
BP	GO:0009648	photoperiodism	8/1638	29/20810	0.00138780116787531	0.0489199911676045	0.0457675576534954	cry1a/per2/cry2/cry5/cry1b/per1b/per3/per1a	8
BP	GO:0030199	collagen fibril organization	8/1638	29/20810	0.00138780116787531	0.0489199911676045	0.0457675576534954	col2a1b/loxl1/loxl3b/crtap/loxl2b/p3h4/lum/cpamd8	8
BP	GO:0048644	muscle organ morphogenesis	8/1638	29/20810	0.00138780116787531	0.0489199911676045	0.0457675576534954	lrrc39/mybpc3/myo18ab/fbxo32/tcap/arhgef28a/klf2b/klf2a	8
BP	GO:0044282	small molecule catabolic process	37/1638	282/20810	0.00150400038122047	0.052420327893774	0.049042330585746	afmid/adh8b/ldhd/ivd/hadh/aldh6a1/hsd17b4/hibch/gcdhb/zgc:162816/prodhb/sardh/bckdha/abat/cpt1b/asrgl1/haao/acad11/esd/kyat3.2/pfkma/hgd/rbks/cyp24a1/tdh/zgc:77938/gstz1/aldh4a1/hpdb/hoga1/arg2/oxct1b/cdo1/crabp1a/adh8a/lpin1a/dao.2	37
BP	GO:0072522	purine-containing compound biosynthetic process	27/1638	188/20810	0.00170865613581507	0.0584036909507263	0.0546401221456963	pank2/acaca/adcy7/ampd3b/si:dkey-21c1.4/gcdhb/acacb/ppcdc/adsl/acss1/npr2/coasy/npr1b/acsl1a/acsl1b/mlycd/ampd1/si:dkey-190g11.3/si:ch211-140m22.7/aclyb/ampd2b/adka/prtfdc1b/nme2b.2/ATP8/gucy2f/si:dkey-22n8.3	27
BP	GO:0033866	nucleoside bisphosphate biosynthetic process	11/1638	51/20810	0.00175098106331965	0.0584036909507263	0.0546401221456963	pank2/acaca/gcdhb/acacb/ppcdc/acss1/coasy/acsl1a/acsl1b/mlycd/aclyb	11
BP	GO:0034030	ribonucleoside bisphosphate biosynthetic process	11/1638	51/20810	0.00175098106331965	0.0584036909507263	0.0546401221456963	pank2/acaca/gcdhb/acacb/ppcdc/acss1/coasy/acsl1a/acsl1b/mlycd/aclyb	11
BP	GO:0034033	purine nucleoside bisphosphate biosynthetic process	11/1638	51/20810	0.00175098106331965	0.0584036909507263	0.0546401221456963	pank2/acaca/gcdhb/acacb/ppcdc/acss1/coasy/acsl1a/acsl1b/mlycd/aclyb	11
BP	GO:0032787	monocarboxylic acid metabolic process	46/1638	375/20810	0.001799126813584	0.0593711848482721	0.0555452701573471	insra/prkab1a/acaca/ldhd/hadh/mpc1/hsd17b4/tigarb/gcdhb/ptgs1/mecr/acacb/abat/pgam2/hsd17b8/cpt1b/haao/slc27a2b/me3/acss1/acad11/acsl1a/acsl1b/acot14/mlycd/pfkma/gamt/pparaa/cyp24a1/acot15/scd/bpgm/gpib/acsf2/aclyb/acot11b/lpl/aldob/pkmb/ephx5/hoga1/mlsl/crabp1a/hkdc1/lpin1a/rbp1.1	46
BP	GO:0006775	fat-soluble vitamin metabolic process	7/1638	24/20810	0.00193597932491687	0.0626028970096397	0.058568728852549	lratb.1/cyp24a1/ttpa/cyp27a1.4/cyp2r1/crabp1a/rbp1.1	7
BP	GO:0044057	regulation of system process	25/1638	171/20810	0.00193742041035635	0.0626028970096397	0.058568728852549	abcc9/avpr1aa/tnnc1b/sorbs2b/atp2a1/adrb1/casq1b/mybpc3/hhatla/slc8a1a/flt1/ank2b/popdc2/adra1d/emp2/dmd/adrb2b/scn3b/rnf207b/fbxl22/tenm4/tnnc2.2/avpr1ab/scn1ba/casq1a	25
BP	GO:0015980	energy derivation by oxidation of organic compounds	28/1638	200/20810	0.0020849592989706	0.0666757087155339	0.0623790861341501	COX1/ND1/ND6/fh/ND2/pygmb/mdh2/prkn/si:dkey-21c1.4/mdh1aa/ND4/ND5/phkg1b/phka2/mdh1ab/phkg1a/ND4L/si:dkey-190g11.3/sfxn4/sdhda/phkb/si:ch73-141c7.1/pygl/slc25a55b/coq10b/cox4i2/mlsl/si:ch211-152c8.5	28
BP	GO:0050905	neuromuscular process	13/1638	68/20810	0.00223157853601628	0.0706362920277807	0.0660844470869698	opa3/tnnc1b/atp2a1/dub/casq1b/tcap/eya4/otog/tnnc2.2/stac/casq1a/tnni2b.2/tnni2a.3	13
BP	GO:0071466	cellular response to xenobiotic stimulus	16/1638	93/20810	0.00233400427656878	0.073132133999155	0.0684194555077099	as3mt/tiparp/nqo1/cyp2v1/cyp2u1/gstp1.2/cyp2p7/sult1st2/cyp2r1/cyp2p6/cyp2ad3/adh8a/cyp2ad6/cyp2n13/cpb1/cyp2aa4	16
BP	GO:0001933	negative regulation of protein phosphorylation	14/1638	77/20810	0.00251963645166582	0.0773852700303699	0.0723985169071668	akt1s1/prkn/aida/cdkn1bb/camk2n1a/cadm4/cav1/ptprb/cdk5rap1/pkib/klhl31/smcr8b/smad6a/spry4	14
BP	GO:0007416	synapse assembly	14/1638	77/20810	0.00251963645166582	0.0773852700303699	0.0723985169071668	obsl1a/epb41l3a/arhgef9b/nbeaa/sdk1a/ephb3a/lrrc4.1/nlgn4xa/musk/chodl/obsl1b/slitrk3a/nlgn2b/si:ch211-159i8.4	14
BP	GO:0006942	regulation of striated muscle contraction	6/1638	19/20810	0.00261110119697472	0.0786372418739376	0.0735698109357108	atp2a1/casq1b/ank2b/rnf207b/fbxl22/casq1a	6
BP	GO:0009409	response to cold	6/1638	19/20810	0.00261110119697472	0.0786372418739376	0.0735698109357108	slc27a1a/hsp90aa1.2/bhlhe41/per2/ucp3/ucp1	6
BP	GO:1990542	mitochondrial transmembrane transport	15/1638	87/20810	0.00308233396743024	0.0919365381439289	0.0860120925931697	mpc2b/romo1/slc25a28/mpc1/mpc2a/timm21/micu3b/chchd4b/sfxn4/slc25a55b/ucp3/sfxn5b/slc25a33/ucp1/sfxn5a	15
BP	GO:0032261	purine nucleotide salvage	5/1638	14/20810	0.00328880107240285	0.0937160006393375	0.0876768854601966	ampd3b/ampd1/ampd2b/adka/prtfdc1b	5
BP	GO:0046185	aldehyde catabolic process	5/1638	14/20810	0.00328880107240285	0.0937160006393375	0.0876768854601966	adh8b/esd/zgc:77938/hoga1/adh8a	5
BP	GO:0106380	purine ribonucleotide salvage	5/1638	14/20810	0.00328880107240285	0.0937160006393375	0.0876768854601966	ampd3b/ampd1/ampd2b/adka/prtfdc1b	5
BP	GO:0001508	action potential	11/1638	55/20810	0.00329305095734616	0.0937160006393375	0.0876768854601966	tsc2/vcla/ank3a/slmapa/tpcn3/scn3b/rnf207b/slmapb/cacna1g/scn1ba/scn4ab	11
BP	GO:0090257	regulation of muscle system process	11/1638	55/20810	0.00329305095734616	0.0937160006393375	0.0876768854601966	tnnc1b/atp2a1/casq1b/hhatla/ank2b/dmd/adrb2b/rnf207b/fbxl22/tnnc2.2/casq1a	11
BP	GO:2000649	regulation of sodium ion transmembrane transporter activity	10/1638	48/20810	0.00365549756943612	0.103085031458099	0.0964421703247405	fgf14/tesca/fxyd3/slmapa/scn3b/slmapb/fxyd6l/chp2/scn1ba/wnk2	10
BP	GO:0060048	cardiac muscle contraction	12/1638	64/20810	0.00383564889052848	0.107190836562337	0.100283394890346	tnnc1b/myh7l/septin15/ank2b/scn3b/tcap/rnf207b/fbxl22/scn1ba/myh6/tnni2b.2/tnni2a.3	12
BP	GO:1902305	regulation of sodium ion transmembrane transport	10/1638	49/20810	0.00427523491436846	0.118408738431884	0.110778408448438	fgf14/tesca/fxyd3/slmapa/scn3b/slmapb/fxyd6l/chp2/scn1ba/wnk2	10
BP	GO:0042325	regulation of phosphorylation	51/1638	445/20810	0.00437065544575449	0.119980293740977	0.112248691792689	insra/pdgfra/bcar3/mob1bb/akt1s1/il15/prkn/aida/ryk/mob2a/tigarb/cdkn1bb/camk2n1a/kdrl/cadm4/cav1/slc27a1a/dusp19b/btc/ppp1r14ba/flt1/ephb3a/ptprb/sh2d3cb/kdr/pik3r3b/fgf18a/cdk5rap1/unc119b/cd74a/prkag3b/fgf1b/ror1/prkag2b/pkib/ror2/klhl31/ghrb/smcr8b/smad6a/musk/bmp4/spry4/pik3ip1/prkag2a/inhbab/ccng2/trib3/bmp3/fgf16/inhbb	51
BP	GO:0044272	sulfur compound biosynthetic process	16/1638	99/20810	0.00444276356029094	0.120889934772127	0.113099715011285	acaca/gcdhb/acacb/acss1/ndst1a/acsl1a/acsl1b/mlycd/glceb/aclyb/bhmt/ndst3/cthl/cdo1/mat2ab/mat1a	16
BP	GO:0006767	water-soluble vitamin metabolic process	6/1638	21/20810	0.00455762204334935	0.122936900682345	0.115014773212944	mmadhcb/rfk/rgn/pnpo/pdxka/zgc:153031	6
BP	GO:0009110	vitamin biosynthetic process	5/1638	15/20810	0.00461654718257062	0.123452839313225	0.115497464449612	rfk/rgn/pnpo/pdxka/cyp27a1.4	5
BP	GO:0002027	regulation of heart rate	7/1638	28/20810	0.00501877832971805	0.131987796442943	0.123482423832907	sorbs2b/adrb1/mybpc3/adra1d/adrb2b/scn3b/scn1ba	7
BP	GO:0055007	cardiac muscle cell differentiation	11/1638	58/20810	0.00504637590120186	0.131987796442943	0.123482423832907	fhod3a/opa1/septin15/smyd1b/asb2b/mylk3/tcap/alpk3b/gjd6/rbfox1l/myh6	11
BP	GO:0006637	acyl-CoA metabolic process	14/1638	83/20810	0.00510591088754132	0.131987796442943	0.123482423832907	fitm2/acaca/gcdhb/acacb/acss1/acsl1a/acsl1b/mcee/acot14/mlycd/acot15/acot9.2/aclyb/acot11b	14
BP	GO:0035383	thioester metabolic process	14/1638	83/20810	0.00510591088754132	0.131987796442943	0.123482423832907	fitm2/acaca/gcdhb/acacb/acss1/acsl1a/acsl1b/mcee/acot14/mlycd/acot15/acot9.2/aclyb/acot11b	14
BP	GO:0031400	negative regulation of protein modification process	18/1638	119/20810	0.00544843018517417	0.136989633908104	0.128161939897738	akt1s1/prkn/aida/cdkn1bb/camk2n1a/cadm4/cav1/hhatla/ptprb/ppp4r4/otub1b/cdk5rap1/pkib/klhl31/smcr8b/smad6a/spry4/hhatlb	18
BP	GO:0008300	isoprenoid catabolic process	4/1638	10/20810	0.00545834653779833	0.136989633908104	0.128161939897738	bco1l/bco2l/crabp1a/bco2a	4
BP	GO:0021754	facial nucleus development	4/1638	10/20810	0.00545834653779833	0.136989633908104	0.128161939897738	prickle1b/fzd3a/gli1/srrm4	4
BP	GO:0045892	negative regulation of DNA-templated transcription	49/1638	429/20810	0.00547605241927948	0.136989633908104	0.128161939897738	skilb/bhlhe40/sfmbt1/gata6/cry1a/cbx1b/kat7a/brms1la/gli3/bahd1/pdcd4a/cbx1a/maf1b/smad9/foxo3b/vgll4b/zfpm2a/runx1t1/thrb/chd3/dnmt3ab/tshz3a/smyd2a/cipca/cbx3b/pparaa/cbx4/pdcd4b/loxl2b/lrrc14b/bhlhe41/per2/cry2/sox11b/sox9a/bmp4/zfpm2b/cipcb/cry1b/foxd3/nr1d2b/aebp1b/per1b/si:ch211-132b12.7/per3/mkxa/nr1d1/per1a/ciarta	49
BP	GO:1902679	negative regulation of RNA biosynthetic process	49/1638	430/20810	0.00572193548356362	0.140786322057304	0.131713967189924	skilb/bhlhe40/sfmbt1/gata6/cry1a/cbx1b/kat7a/brms1la/gli3/bahd1/pdcd4a/cbx1a/maf1b/smad9/foxo3b/vgll4b/zfpm2a/runx1t1/thrb/chd3/dnmt3ab/tshz3a/smyd2a/cipca/cbx3b/pparaa/cbx4/pdcd4b/loxl2b/lrrc14b/bhlhe41/per2/cry2/sox11b/sox9a/bmp4/zfpm2b/cipcb/cry1b/foxd3/nr1d2b/aebp1b/per1b/si:ch211-132b12.7/per3/mkxa/nr1d1/per1a/ciarta	49
BP	GO:1903507	negative regulation of nucleic acid-templated transcription	49/1638	430/20810	0.00572193548356362	0.140786322057304	0.131713967189924	skilb/bhlhe40/sfmbt1/gata6/cry1a/cbx1b/kat7a/brms1la/gli3/bahd1/pdcd4a/cbx1a/maf1b/smad9/foxo3b/vgll4b/zfpm2a/runx1t1/thrb/chd3/dnmt3ab/tshz3a/smyd2a/cipca/cbx3b/pparaa/cbx4/pdcd4b/loxl2b/lrrc14b/bhlhe41/per2/cry2/sox11b/sox9a/bmp4/zfpm2b/cipcb/cry1b/foxd3/nr1d2b/aebp1b/per1b/si:ch211-132b12.7/per3/mkxa/nr1d1/per1a/ciarta	49
BP	GO:0006491	N-glycan processing	6/1638	22/20810	0.00585552249169119	0.140786322057304	0.131713967189924	st8sia7.1/st8sia6/man2a2/man1b1a/st8sia4/ganc	6
BP	GO:0046033	AMP metabolic process	6/1638	22/20810	0.00585552249169119	0.140786322057304	0.131713967189924	ampd3b/adsl/ampd1/nt5e/ampd2b/adka	6
BP	GO:0055008	cardiac muscle tissue morphogenesis	6/1638	22/20810	0.00585552249169119	0.140786322057304	0.131713967189924	lrrc39/mybpc3/fbxo32/tcap/klf2b/klf2a	6
BP	GO:0035384	thioester biosynthetic process	8/1638	36/20810	0.00598002438582009	0.140786322057304	0.131713967189924	acaca/gcdhb/acacb/acss1/acsl1a/acsl1b/mlycd/aclyb	8
BP	GO:0071616	acyl-CoA biosynthetic process	8/1638	36/20810	0.00598002438582009	0.140786322057304	0.131713967189924	acaca/gcdhb/acacb/acss1/acsl1a/acsl1b/mlycd/aclyb	8
BP	GO:0014902	myotube differentiation	17/1638	111/20810	0.00599090732158742	0.140786322057304	0.131713967189924	dock1/pygmb/pgam2/myo18ab/smyd1b/rbm24a/smpx/acta1b/dmd/myod1/ryr3/myo18aa/spry4/mybpc1/jam2a/rbfox1l/scube3	17
BP	GO:0045333	cellular respiration	21/1638	148/20810	0.00604448033841297	0.14097727826885	0.131892618068892	COX1/ND1/ND6/fh/ND2/mdh2/prkn/si:dkey-21c1.4/mdh1aa/ND4/ND5/mdh1ab/ND4L/si:dkey-190g11.3/sfxn4/sdhda/si:ch73-141c7.1/slc25a55b/coq10b/cox4i2/mlsl	21
BP	GO:0006805	xenobiotic metabolic process	11/1638	60/20810	0.00657642651522692	0.15111166703877	0.141373940760083	as3mt/cyp2v1/cyp2u1/cyp2p7/sult1st2/cyp2r1/cyp2p6/cyp2ad3/cyp2ad6/cyp2n13/cyp2aa4	11
BP	GO:0033673	negative regulation of kinase activity	11/1638	60/20810	0.00657642651522692	0.15111166703877	0.141373940760083	akt1s1/aida/cdkn1bb/camk2n1a/cav1/ptprb/cdk5rap1/pkib/smcr8b/spry4/pik3ip1	11
BP	GO:0042594	response to starvation	14/1638	86/20810	0.0070334841085715	0.158854014337265	0.148617366564132	sik2b/sesn3/nprl3/gabarapl2/nupr1b/map1lc3a/nuak1a/prkag3b/prkag2b/rragd/bcas3/prkag2a/ulk2/sesn1	14
BP	GO:0032007	negative regulation of TOR signaling	8/1638	37/20810	0.00711408360697737	0.158854014337265	0.148617366564132	sesn3/akt1s1/tsc1b/tsc2/nprl3/tbc1d7/tsc1a/sesn1	8
BP	GO:0042398	cellular modified amino acid biosynthetic process	8/1638	37/20810	0.00711408360697737	0.158854014337265	0.148617366564132	ckmt2b/aldh9a1a.1/ckbb/mthfs/slc27a1a/gamt/gch1/zgc:153031	8
BP	GO:0032868	response to insulin	12/1638	69/20810	0.00716376107463864	0.158854014337265	0.148617366564132	slc2a12/tsc2/cpeb1b/slc27a1a/pik3r3b/cav2/pkmb/irs1/irs2b/irs2a/lpin1a/slc2a1a	12
BP	GO:0043434	response to peptide hormone	17/1638	113/20810	0.00716942682373215	0.158854014337265	0.148617366564132	slc2a12/tsc2/cpeb1b/slc27a1a/stat4/pik3r3b/nr4a2b/ghrb/cav2/pkmb/irs1/nr4a1/irs2b/irs2a/nr4a3/lpin1a/slc2a1a	17
BP	GO:0006120	mitochondrial electron transport, NADH to ubiquinone	6/1638	23/20810	0.00740329547651726	0.160594563413682	0.15024575361618	ND1/ND6/ND2/prkn/ND4/ND5	6
BP	GO:0009081	branched-chain amino acid metabolic process	6/1638	23/20810	0.00740329547651726	0.160594563413682	0.15024575361618	ivd/aldh6a1/hibch/bckdha/bcat2/dbt	6
BP	GO:0086001	cardiac muscle cell action potential	6/1638	23/20810	0.00740329547651726	0.160594563413682	0.15024575361618	vcla/slmapa/scn3b/rnf207b/slmapb/scn1ba	6
BP	GO:0120254	olefinic compound metabolic process	11/1638	61/20810	0.00746645751719411	0.160839939016223	0.150475317068013	bco1l/ptgs1/lratb.1/dhrs3a/dhrs13l1/rdh8a/hsd17b3/ephx5/bco2l/hsd11b2/bco2a	11
BP	GO:1901652	response to peptide	17/1638	114/20810	0.00782507611812115	0.167402662885599	0.156615135082831	slc2a12/tsc2/cpeb1b/slc27a1a/stat4/pik3r3b/nr4a2b/ghrb/cav2/pkmb/irs1/nr4a1/irs2b/irs2a/nr4a3/lpin1a/slc2a1a	17
BP	GO:0032264	IMP salvage	4/1638	11/20810	0.00804772897562697	0.16898282832475	0.158093473715204	ampd3b/ampd1/ampd2b/prtfdc1b	4
BP	GO:0034329	cell junction assembly	25/1638	191/20810	0.00831094983231689	0.16898282832475	0.158093473715204	obsl1a/epb41l3a/ctnnd2b/arhgef9b/cldn11a/nbeaa/sdk1a/ephb3a/dchs1b/rock2a/lrrc4.1/cldn3d/cldn11b/nlgn4xa/limch1b/bves/pkp2/heg1/musk/chodl/obsl1b/slitrk3a/cldn33b/nlgn2b/si:ch211-159i8.4	25
BP	GO:0002399	MHC class II protein complex assembly	5/1638	17/20810	0.00833474298313563	0.16898282832475	0.158093473715204	mhc2d4b/mhc2dhb/mhc2dgb/si:busm1-266f07.2/mhc2dab	5
BP	GO:0002501	peptide antigen assembly with MHC protein complex	5/1638	17/20810	0.00833474298313563	0.16898282832475	0.158093473715204	mhc2d4b/mhc2dhb/mhc2dgb/si:busm1-266f07.2/mhc2dab	5
BP	GO:0002503	peptide antigen assembly with MHC class II protein complex	5/1638	17/20810	0.00833474298313563	0.16898282832475	0.158093473715204	mhc2d4b/mhc2dhb/mhc2dgb/si:busm1-266f07.2/mhc2dab	5
BP	GO:0019886	antigen processing and presentation of exogenous peptide antigen via MHC class II	5/1638	17/20810	0.00833474298313563	0.16898282832475	0.158093473715204	mhc2d4b/mhc2dhb/mhc2dgb/si:busm1-266f07.2/mhc2dab	5
BP	GO:0035264	multicellular organism growth	5/1638	17/20810	0.00833474298313563	0.16898282832475	0.158093473715204	igfbp2a/orc1/wdr11/fto/tlcd3ba	5
BP	GO:0043101	purine-containing compound salvage	5/1638	17/20810	0.00833474298313563	0.16898282832475	0.158093473715204	ampd3b/ampd1/ampd2b/adka/prtfdc1b	5
BP	GO:0031669	cellular response to nutrient levels	13/1638	79/20810	0.00841118225235941	0.169425242511811	0.158507378467224	sik2b/sesn3/nprl3/gabarapl2/nupr1b/map1lc3a/nuak1a/prkag3b/prkag2b/rragd/prkag2a/cyp2r1/sesn1	13
BP	GO:0008016	regulation of heart contraction	14/1638	88/20810	0.00861229769784659	0.170161448781657	0.159196143164352	abcc9/sorbs2b/adrb1/mybpc3/slc8a1a/flt1/ank2b/popdc2/adra1d/adrb2b/scn3b/rnf207b/fbxl22/scn1ba	14
BP	GO:0014904	myotube cell development	14/1638	88/20810	0.00861229769784659	0.170161448781657	0.159196143164352	pygmb/myo18ab/smyd1b/smpx/acta1b/dmd/myod1/ryr3/myo18aa/spry4/mybpc1/jam2a/rbfox1l/scube3	14
BP	GO:0048741	skeletal muscle fiber development	14/1638	88/20810	0.00861229769784659	0.170161448781657	0.159196143164352	pygmb/myo18ab/smyd1b/smpx/acta1b/dmd/myod1/ryr3/myo18aa/spry4/mybpc1/jam2a/rbfox1l/scube3	14
BP	GO:0043648	dicarboxylic acid metabolic process	10/1638	54/20810	0.00871037413092622	0.171010003507172	0.159990016515414	fh/dglucy/mdh2/mdh1aa/got1/haao/me3/mdh1ab/aldh4a1/zgc:153031	10
BP	GO:0000302	response to reactive oxygen species	7/1638	31/20810	0.00906271451787225	0.176808215603639	0.165414588353603	ppifb/romo1/sesn3/cry1a/per2/sesn1/per1a	7
BP	GO:0043549	regulation of kinase activity	33/1638	273/20810	0.00911970164299879	0.176808215603639	0.165414588353603	insra/pdgfra/akt1s1/aida/ryk/cdkn1bb/camk2n1a/kdrl/cav1/slc27a1a/dusp19b/btc/flt1/ephb3a/ptprb/kdr/pik3r3b/cdk5rap1/unc119b/cd74a/prkag3b/fgf1b/ror1/prkag2b/pkib/ror2/smcr8b/musk/spry4/pik3ip1/prkag2a/ccng2/trib3	33
BP	GO:0003007	heart morphogenesis	34/1638	284/20810	0.00946950764541126	0.182449768422769	0.170692596132062	camk2a/pdgfra/ndrg4/adgrg6/gata6/cep162/dub/cadm4/actc1a/lrrc39/wnt11/setd7/mybpc3/tbx5b/rbm24a/has2/rock2a/nkd1/popdc2/fbxo32/mylk3/atoh8/mical2b/bves/tcap/rnf207b/smyd3/klf2b/tdgf1/klf2a/pkp2/bmp4/trib3/myh6	34
BP	GO:0001523	retinoid metabolic process	10/1638	55/20810	0.0099142237250551	0.188674368068227	0.176516078850351	bco1l/lratb.1/dhrs3a/dhrs13l1/rpe65b/rdh8a/bco2l/crabp1a/bco2a/rbp1.1	10
BP	GO:0002028	regulation of sodium ion transport	10/1638	55/20810	0.0099142237250551	0.188674368068227	0.176516078850351	fgf14/tesca/fxyd3/slmapa/scn3b/slmapb/fxyd6l/chp2/scn1ba/wnk2	10
BP	GO:0051253	negative regulation of RNA metabolic process	51/1638	465/20810	0.0100584610575978	0.189603179264341	0.177385036897006	skilb/bhlhe40/sfmbt1/gata6/cry1a/cbx1b/kat7a/brms1la/gli3/bahd1/pdcd4a/cbx1a/maf1b/smad9/foxo3b/vgll4b/rbm24a/zfpm2a/runx1t1/thrb/chd3/dnmt3ab/tshz3a/smyd2a/cipca/cbx3b/pparaa/cbx4/pdcd4b/loxl2b/lrrc14b/bhlhe41/per2/cry2/sox11b/tent5ba/sox9a/bmp4/zfpm2b/cipcb/cry1b/foxd3/nr1d2b/aebp1b/per1b/si:ch211-132b12.7/per3/mkxa/nr1d1/per1a/ciarta	51
BP	GO:0009205	purine ribonucleoside triphosphate metabolic process	17/1638	117/20810	0.0100852754927841	0.189603179264341	0.177385036897006	insra/opa1/si:dkey-21c1.4/tigarb/pgam2/atp6v1b2/pfkma/si:dkey-190g11.3/si:ch211-140m22.7/bpgm/gpib/aldob/nme2b.2/pkmb/ATP8/hkdc1/si:dkey-22n8.3	17
BP	GO:1901700	response to oxygen-containing compound	49/1638	444/20810	0.0102741182462773	0.191989848192483	0.179617907450771	cxcl20/ppifb/adh8b/romo1/sesn3/slc2a12/vtg4/cry1a/tsc2/c2cd2l/cpeb1b/lgals17/esd/slc27a1a/p2rx1/stat4/ache/pik3r3b/cyp24a1/scd/rragd/nr4a2b/myod1/zgc:77938/chrne/hmgn3/per2/ghrb/esr1/cav2/gnb5b/pkmb/irs1/nr4a1/irs2b/irs2a/p2rx7/rbp4/cyp2r1/sesn1/ptger4a/adh8a/nr4a3/lpin1a/per1a/vtg1/vtg2/ucp1/slc2a1a	49
BP	GO:0051348	negative regulation of transferase activity	11/1638	64/20810	0.010706462927545	0.197154921678368	0.184450140509437	akt1s1/aida/cdkn1bb/camk2n1a/cav1/ptprb/cdk5rap1/pkib/smcr8b/spry4/pik3ip1	11
BP	GO:0002478	antigen processing and presentation of exogenous peptide antigen	5/1638	18/20810	0.0108047507044882	0.197154921678368	0.184450140509437	mhc2d4b/mhc2dhb/mhc2dgb/si:busm1-266f07.2/mhc2dab	5
BP	GO:0019884	antigen processing and presentation of exogenous antigen	5/1638	18/20810	0.0108047507044882	0.197154921678368	0.184450140509437	mhc2d4b/mhc2dhb/mhc2dgb/si:busm1-266f07.2/mhc2dab	5
BP	GO:0046686	response to cadmium ion	5/1638	18/20810	0.0108047507044882	0.197154921678368	0.184450140509437	COX1/hsp70.1/hsp70l/jun/gadd45ba	5
BP	GO:0009267	cellular response to starvation	12/1638	73/20810	0.0111908682455148	0.19999122303382	0.187103668907748	sik2b/sesn3/nprl3/gabarapl2/nupr1b/map1lc3a/nuak1a/prkag3b/prkag2b/rragd/prkag2a/sesn1	12
BP	GO:0098609	cell-cell adhesion	50/1638	457/20810	0.0112138139121033	0.19999122303382	0.187103668907748	pdgfra/obsl1a/ctnnd2b/il15/mhc2d4b/cadm4/myot/tenm3/lgals17/fblim1/loxl3b/dlg1b/tln2a/sdk1a/lims2/ephb3a/dchs1b/frem1a/pcdh1g18/kirrel1a/lrrc4.1/mhc2dhb/tenm1/nlgn4xa/svep1/igdcc4/celsr1b/lama5/bves/pcdh17/ccdc141/igsf21a/podxl/pkp2/mhc2dgb/zgc:172122/sc:d189/pecam1b/tenm4/cdh4/nptna/jam2a/obsl1b/dchs1a/si:busm1-266f07.2/nlgn2b/itgae.1/jam2b/itga10/mhc2dab	50
BP	GO:0016101	diterpenoid metabolic process	10/1638	56/20810	0.0112407052593943	0.19999122303382	0.187103668907748	bco1l/lratb.1/dhrs3a/dhrs13l1/rpe65b/rdh8a/bco2l/crabp1a/bco2a/rbp1.1	10
BP	GO:0042574	retinal metabolic process	4/1638	12/20810	0.0113284195054051	0.19999122303382	0.187103668907748	bco1l/dhrs13l1/bco2l/bco2a	4
BP	GO:1902882	regulation of response to oxidative stress	4/1638	12/20810	0.0113284195054051	0.19999122303382	0.187103668907748	sesn3/prkn/bco2l/sesn1	4
BP	GO:0042219	cellular modified amino acid catabolic process	6/1638	25/20810	0.0113470197465997	0.19999122303382	0.187103668907748	sardh/bhmt/chac1/ggact.3/ggact.1/ggact.2	6
BP	GO:0071375	cellular response to peptide hormone stimulus	14/1638	91/20810	0.0114906867796273	0.200247811182044	0.187343722362108	slc2a12/tsc2/cpeb1b/pik3r3b/nr4a2b/ghrb/cav2/pkmb/irs1/nr4a1/irs2b/irs2a/nr4a3/lpin1a	14
BP	GO:1901653	cellular response to peptide	14/1638	91/20810	0.0114906867796273	0.200247811182044	0.187343722362108	slc2a12/tsc2/cpeb1b/pik3r3b/nr4a2b/ghrb/cav2/pkmb/irs1/nr4a1/irs2b/irs2a/nr4a3/lpin1a	14
BP	GO:0009144	purine nucleoside triphosphate metabolic process	17/1638	119/20810	0.0118603516085161	0.205535255249256	0.19229044036859	insra/opa1/si:dkey-21c1.4/tigarb/pgam2/atp6v1b2/pfkma/si:dkey-190g11.3/si:ch211-140m22.7/bpgm/gpib/aldob/nme2b.2/pkmb/ATP8/hkdc1/si:dkey-22n8.3	17
BP	GO:0045785	positive regulation of cell adhesion	11/1638	65/20810	0.0119963090998647	0.206736393487668	0.193414176539923	il15/mhc2d4b/lgals17/lims2/mhc2dhb/ecm2/podxl/mhc2dgb/si:busm1-266f07.2/abi3bpb/mhc2dab	11
BP	GO:0009199	ribonucleoside triphosphate metabolic process	18/1638	129/20810	0.012383005143609	0.212190774390945	0.198517073872828	insra/opa1/si:dkey-21c1.4/tigarb/ctps1b/pgam2/atp6v1b2/pfkma/si:dkey-190g11.3/si:ch211-140m22.7/bpgm/gpib/aldob/nme2b.2/pkmb/ATP8/hkdc1/si:dkey-22n8.3	18
BP	GO:0046034	ATP metabolic process	15/1638	101/20810	0.0124496199030149	0.212190774390945	0.198517073872828	insra/si:dkey-21c1.4/tigarb/pgam2/atp6v1b2/pfkma/si:dkey-190g11.3/si:ch211-140m22.7/bpgm/gpib/aldob/pkmb/ATP8/hkdc1/si:dkey-22n8.3	15
BP	GO:0031668	cellular response to extracellular stimulus	13/1638	83/20810	0.0126090696660947	0.213734066143309	0.199960914980863	sik2b/sesn3/nprl3/gabarapl2/nupr1b/map1lc3a/nuak1a/prkag3b/prkag2b/rragd/prkag2a/cyp2r1/sesn1	13
BP	GO:0015849	organic acid transport	25/1638	198/20810	0.0128261500649173	0.215186168008742	0.201319442532865	mpc2b/mpc1/cpt1b/mpc2a/slc27a1a/slc1a3a/rbp7b/slc38a3a/slc23a1/slc26a5/sfxn4/zgc:158423/slc38a3b/slc38a2/slc25a55b/sfxn5b/slc43a1b/crabp1a/slc3a1/slc43a1a/rbp2b/slc7a9/rbp1.1/fabp10a/sfxn5a	25
BP	GO:0003206	cardiac chamber morphogenesis	7/1638	33/20810	0.0128334755259888	0.215186168008742	0.201319442532865	adgrg6/cadm4/mybpc3/tbx5b/klf2b/klf2a/myh6	7
BP	GO:0006937	regulation of muscle contraction	9/1638	49/20810	0.0131919675173293	0.21842457362882	0.204349163356292	tnnc1b/atp2a1/casq1b/ank2b/adrb2b/rnf207b/fbxl22/tnnc2.2/casq1a	9
BP	GO:0061077	chaperone-mediated protein folding	9/1638	49/20810	0.0131919675173293	0.21842457362882	0.204349163356292	hsp70.1/hsp70l/dnajb4/st13/fkbp5/fkbp4/unc45b/hsc70/zgc:122979	9
BP	GO:1903522	regulation of blood circulation	16/1638	111/20810	0.0132378529472012	0.21842457362882	0.204349163356292	abcc9/avpr1aa/sorbs2b/adrb1/mybpc3/slc8a1a/flt1/ank2b/popdc2/adra1d/adrb2b/scn3b/rnf207b/fbxl22/avpr1ab/scn1ba	16
BP	GO:0002396	MHC protein complex assembly	5/1638	19/20810	0.0137310541000288	0.222801592422423	0.208444124438773	mhc2d4b/mhc2dhb/mhc2dgb/si:busm1-266f07.2/mhc2dab	5
BP	GO:0006188	IMP biosynthetic process	5/1638	19/20810	0.0137310541000288	0.222801592422423	0.208444124438773	ampd3b/adsl/ampd1/ampd2b/prtfdc1b	5
BP	GO:0014823	response to activity	5/1638	19/20810	0.0137310541000288	0.222801592422423	0.208444124438773	epoa/perm1/hif1al/epas1b/tnnc2.2	5
BP	GO:0032414	positive regulation of ion transmembrane transporter activity	6/1638	26/20810	0.0137904273839798	0.222801592422423	0.208444124438773	tesca/si:dkey-190g11.3/rnf207b/chp2/stac/wnk2	6
BP	GO:0006520	cellular amino acid metabolic process	32/1638	271/20810	0.0139385963596965	0.22402863164652	0.20959209252077	afmid/ivd/dglucy/aldh6a1/hibch/zgc:162816/ctps1b/prodhb/sardh/bckdha/got1/bcat2/abat/dbt/psph/asrgl1/haao/kyat3.2/dars2/hgd/pycr1a/tdh/glula/gstz1/aldh4a1/bhmt/hpdb/cthl/zgc:153031/arg2/cdo1/dao.2	32
BP	GO:0006469	negative regulation of protein kinase activity	10/1638	58/20810	0.0142911411227166	0.228291778607633	0.21358051973981	akt1s1/aida/cdkn1bb/camk2n1a/cav1/ptprb/cdk5rap1/pkib/smcr8b/spry4	10
BP	GO:0030178	negative regulation of Wnt signaling pathway	16/1638	112/20810	0.0143510305701124	0.228291778607633	0.21358051973981	rgs3a/tcf7l1a/tsc2/foxo3b/trabd2b/sfrp1b/nkd1/sfrp1a/dkk3a/wif1/mylipb/apcdd1l/sostdc1a/amer2/frzb/lmbr1l	16
BP	GO:0071496	cellular response to external stimulus	13/1638	85/20810	0.0152364958964081	0.240624477428028	0.225118492065925	sik2b/sesn3/nprl3/gabarapl2/nupr1b/map1lc3a/nuak1a/prkag3b/prkag2b/rragd/prkag2a/cyp2r1/sesn1	13
BP	GO:0006560	proline metabolic process	4/1638	13/20810	0.0153590091975337	0.240624477428028	0.225118492065925	prodhb/pycr1a/aldh4a1/dao.2	4
BP	GO:0019933	cAMP-mediated signaling	4/1638	13/20810	0.0153590091975337	0.240624477428028	0.225118492065925	adgrg6/cap2/pde3a/mgrn1a	4
BP	GO:0032869	cellular response to insulin stimulus	10/1638	59/20810	0.0160298168156053	0.249871817899536	0.233769928382035	slc2a12/tsc2/cpeb1b/pik3r3b/cav2/pkmb/irs1/irs2b/irs2a/lpin1a	10
BP	GO:0009154	purine ribonucleotide catabolic process	6/1638	27/20810	0.0165780564206212	0.253325768555503	0.237001304390214	fitm2/nudt4b/pde4ca/mlycd/nt5e/nudt7	6
BP	GO:0044091	membrane biogenesis	6/1638	27/20810	0.0165780564206212	0.253325768555503	0.237001304390214	cav4a/cav1/nlgn4xa/cav2/ubxn2a/nlgn2b	6
BP	GO:0070252	actin-mediated cell contraction	6/1638	27/20810	0.0165780564206212	0.253325768555503	0.237001304390214	myh7l/scn3b/rnf207b/fbxl22/scn1ba/myh6	6
BP	GO:0071709	membrane assembly	6/1638	27/20810	0.0165780564206212	0.253325768555503	0.237001304390214	cav4a/cav1/nlgn4xa/cav2/ubxn2a/nlgn2b	6
[truncated: 984 more rows]

## Sheet: MUT_1d_up
ONTOLOGY	ID	Description	GeneRatio	BgRatio	pvalue	p.adjust	qvalue	geneID	Count
[truncated: 1,792 more rows]

[truncated: 7 more sheets: MUT_1d_down, MUT_3d_up, MUT_3d_down, MUT_7d_up, MUT_7d_down, MUT_15d_up, MUT_15d_down]
