# Supplementary material for: Knockout of thyroid hormone receptor alpha a (thraa) enhances cardiac regeneration in zebrafish through metabolic and hypoxic regulation
Source: Cell Commun Signal. 2025 Jul 16;23:340. doi: 10.1186/s12964-025-02350-5 (PMC12265366; doi:10.1186/s12964-025-02350-5)
Supplement: Supplementary file 11 — Supplementary Material 11 [file 12964_2025_2350_MOESM11_ESM.xlsx]

## Sheet: Sheet1
fig. 3a		fig. 4a
inflammation_cluster_left	inflammation_cluster_right	cell cycle & differentiation_cluster_left	cell cycle & differentiation_cluster_right
ENSDARG00000095939	ENSDARG00000038683	ENSDARG00000099068	ENSDARG00000102395
ENSDARG00000096974	ENSDARG00000092294	ENSDARG00000038681	ENSDARG00000043796
ENSDARG00000060322	ENSDARG00000097248	ENSDARG00000012640	ENSDARG00000058799
ENSDARG00000098570	ENSDARG00000056166	ENSDARG00000092170	ENSDARG00000020072
ENSDARG00000067847	ENSDARG00000103534	ENSDARG00000013476	ENSDARG00000097323
ENSDARG00000089875	ENSDARG00000058672	ENSDARG00000083189	ENSDARG00000100794
ENSDARG00000023369	ENSDARG00000097931	ENSDARG00000103769	ENSDARG00000104722
ENSDARG00000060637	ENSDARG00000104200	ENSDARG00000045853	ENSDARG00000033950
ENSDARG00000103444	ENSDARG00000112337	ENSDARG00000088745	ENSDARG00000007275
ENSDARG00000092150	ENSDARG00000029432	ENSDARG00000112540	ENSDARG00000042245
ENSDARG00000057789	ENSDARG00000075727	ENSDARG00000096906	ENSDARG00000078468
ENSDARG00000097698	ENSDARG00000031693	ENSDARG00000115608	ENSDARG00000036382
ENSDARG00000093098	ENSDARG00000099233	ENSDARG00000101535	ENSDARG00000059826
ENSDARG00000019208	ENSDARG00000053062	ENSDARG00000102594	ENSDARG00000003994
ENSDARG00000091885	ENSDARG00000075975	ENSDARG00000104947	ENSDARG00000002131
ENSDARG00000038682	ENSDARG00000092398	ENSDARG00000036990	ENSDARG00000078800
ENSDARG00000035101	ENSDARG00000022698	ENSDARG00000096586	ENSDARG00000088263
ENSDARG00000093623	ENSDARG00000003902	ENSDARG00000029944	ENSDARG00000033832
ENSDARG00000012426	ENSDARG00000061120	ENSDARG00000054929	ENSDARG00000070597
ENSDARG00000096091	ENSDARG00000095820	ENSDARG00000024488	ENSDARG00000117145
ENSDARG00000033587	ENSDARG00000092806	ENSDARG00000111882	ENSDARG00000039096
ENSDARG00000101032	ENSDARG00000087741	ENSDARG00000103833	ENSDARG00000003533
ENSDARG00000103336	ENSDARG00000098752	ENSDARG00000092290	ENSDARG00000075015
ENSDARG00000026926	ENSDARG00000021255	ENSDARG00000098774	ENSDARG00000042877
ENSDARG00000086166	ENSDARG00000117107	ENSDARG00000102704	ENSDARG00000070578
ENSDARG00000093748	ENSDARG00000040295	ENSDARG00000079043	ENSDARG00000090844
ENSDARG00000093629	ENSDARG00000103966	ENSDARG00000114670	ENSDARG00000016531
ENSDARG00000057787	ENSDARG00000093248	ENSDARG00000102555	ENSDARG00000075670
ENSDARG00000075265	ENSDARG00000102617	ENSDARG00000096979	ENSDARG00000070494
ENSDARG00000094983	ENSDARG00000058222	ENSDARG00000075421	ENSDARG00000063407
ENSDARG00000007769	ENSDARG00000095801	ENSDARG00000087554	ENSDARG00000075990
ENSDARG00000099689	ENSDARG00000057035	ENSDARG00000063385	ENSDARG00000035961
ENSDARG00000077410	ENSDARG00000012395	ENSDARG00000113391	ENSDARG00000061165
ENSDARG00000002986	ENSDARG00000096625	ENSDARG00000007971	ENSDARG00000029124
ENSDARG00000036903	ENSDARG00000098602	ENSDARG00000043137	ENSDARG00000061769
ENSDARG00000014929	ENSDARG00000056773	ENSDARG00000005993	ENSDARG00000076867
ENSDARG00000015623	ENSDARG00000100051	ENSDARG00000004713	ENSDARG00000101281
ENSDARG00000104399	ENSDARG00000076221	ENSDARG00000026417	ENSDARG00000073902
ENSDARG00000099539	ENSDARG00000076106	ENSDARG00000016598	ENSDARG00000056978
ENSDARG00000090730	ENSDARG00000101290	ENSDARG00000055550	ENSDARG00000018162
ENSDARG00000054058	ENSDARG00000058731	ENSDARG00000020711	ENSDARG00000018726
ENSDARG00000076586	ENSDARG00000094845	ENSDARG00000100918	ENSDARG00000055930
ENSDARG00000056203	ENSDARG00000099811	ENSDARG00000002304	ENSDARG00000095509
ENSDARG00000016607	ENSDARG00000093019	ENSDARG00000059410	ENSDARG00000077353
ENSDARG00000095807	ENSDARG00000039577	ENSDARG00000037873	ENSDARG00000061196
ENSDARG00000079903	ENSDARG00000116660	ENSDARG00000011449	ENSDARG00000019709
ENSDARG00000059049	ENSDARG00000116119	ENSDARG00000079892	ENSDARG00000061215
ENSDARG00000097782	ENSDARG00000105096	ENSDARG00000005098	ENSDARG00000010767
ENSDARG00000062467	ENSDARG00000077975	ENSDARG00000020079	ENSDARG00000030307
ENSDARG00000067797	ENSDARG00000102868	ENSDARG00000007534	ENSDARG00000100869
ENSDARG00000090783	ENSDARG00000039381	ENSDARG00000002403	ENSDARG00000074014
ENSDARG00000092903	ENSDARG00000098700	ENSDARG00000043720	ENSDARG00000091211
ENSDARG00000055226	ENSDARG00000096037	ENSDARG00000031136	ENSDARG00000099804
ENSDARG00000074322	ENSDARG00000077337	ENSDARG00000078119	ENSDARG00000052094
ENSDARG00000045224	ENSDARG00000068382	ENSDARG00000067672	ENSDARG00000030723
ENSDARG00000089383	ENSDARG00000099673	ENSDARG00000058471	ENSDARG00000001769
ENSDARG00000077114	ENSDARG00000028164	ENSDARG00000016837	ENSDARG00000017321
ENSDARG00000079829	ENSDARG00000054103	ENSDARG00000007221	ENSDARG00000093954
ENSDARG00000092894	ENSDARG00000104865	ENSDARG00000044491	ENSDARG00000067976
ENSDARG00000098772	ENSDARG00000101642	ENSDARG00000102271	ENSDARG00000057678
ENSDARG00000016044	ENSDARG00000040230	ENSDARG00000013719	ENSDARG00000060946
ENSDARG00000042698	ENSDARG00000087623	ENSDARG00000033273	ENSDARG00000103186
ENSDARG00000024789	ENSDARG00000088972	ENSDARG00000040812	ENSDARG00000087306
ENSDARG00000104077	ENSDARG00000076914	ENSDARG00000057323	ENSDARG00000102475
ENSDARG00000040076	ENSDARG00000078547	ENSDARG00000093198	ENSDARG00000002013
ENSDARG00000090890	ENSDARG00000045999	ENSDARG00000094112	ENSDARG00000101421
ENSDARG00000004405	ENSDARG00000053005	ENSDARG00000051874	ENSDARG00000090834
ENSDARG00000079387	ENSDARG00000094485	ENSDARG00000076534	ENSDARG00000109929
ENSDARG00000089892	ENSDARG00000094210	ENSDARG00000002479	ENSDARG00000045453
ENSDARG00000054837	ENSDARG00000042138	ENSDARG00000103996	ENSDARG00000099775
ENSDARG00000057630	ENSDARG00000078363	ENSDARG00000078492	ENSDARG00000020488
ENSDARG00000102758	ENSDARG00000010423	ENSDARG00000041792	ENSDARG00000062302
ENSDARG00000041724	ENSDARG00000111188	ENSDARG00000042894	ENSDARG00000076994
ENSDARG00000035150	ENSDARG00000058348	ENSDARG00000104959	ENSDARG00000068516
ENSDARG00000044775	ENSDARG00000055705	ENSDARG00000074501	ENSDARG00000031745
ENSDARG00000000767	ENSDARG00000043066	ENSDARG00000076789	ENSDARG00000016771
ENSDARG00000028088	ENSDARG00000019260	ENSDARG00000060200	ENSDARG00000055412
ENSDARG00000043802	ENSDARG00000103114	ENSDARG00000051923	ENSDARG00000073753
ENSDARG00000109648	ENSDARG00000060165	ENSDARG00000001558	ENSDARG00000013607
ENSDARG00000091280	ENSDARG00000071384	ENSDARG00000100741	ENSDARG00000076787
ENSDARG00000040474	ENSDARG00000105548	ENSDARG00000011094	ENSDARG00000004763
ENSDARG00000098313	ENSDARG00000105530	ENSDARG00000093877	ENSDARG00000103311
ENSDARG00000023188	ENSDARG00000114387	ENSDARG00000075092	ENSDARG00000004282
ENSDARG00000017542	ENSDARG00000027196	ENSDARG00000014685	ENSDARG00000099164
ENSDARG00000069844	ENSDARG00000019233	ENSDARG00000014943	ENSDARG00000070794
ENSDARG00000078647	ENSDARG00000042816	ENSDARG00000070317	ENSDARG00000056664
ENSDARG00000018283	ENSDARG00000077082	ENSDARG00000098538	ENSDARG00000092191
ENSDARG00000100383	ENSDARG00000037738	ENSDARG00000017744	ENSDARG00000092319
ENSDARG00000104120	ENSDARG00000014059	ENSDARG00000056473	ENSDARG00000095051
ENSDARG00000093074	ENSDARG00000078619	ENSDARG00000028618	ENSDARG00000116062
ENSDARG00000002956	ENSDARG00000031814	ENSDARG00000114454	ENSDARG00000001676
ENSDARG00000025903	ENSDARG00000037859	ENSDARG00000070656	ENSDARG00000088689
ENSDARG00000054610	ENSDARG00000013295	ENSDARG00000007624	ENSDARG00000099727
ENSDARG00000013082	ENSDARG00000053836	ENSDARG00000070109	ENSDARG00000074244
ENSDARG00000033355	ENSDARG00000094396	ENSDARG00000108060	ENSDARG00000061758
ENSDARG00000031534	ENSDARG00000041623	ENSDARG00000101992	ENSDARG00000010425
ENSDARG00000074656	ENSDARG00000097243	ENSDARG00000037640	ENSDARG00000101655
ENSDARG00000032631	ENSDARG00000008165	ENSDARG00000009401	ENSDARG00000018257
ENSDARG00000105481	ENSDARG00000026829	ENSDARG00000016470	ENSDARG00000099984
ENSDARG00000089362	ENSDARG00000098761	ENSDARG00000102119	ENSDARG00000053803
ENSDARG00000087611	ENSDARG00000099672	ENSDARG00000057879	ENSDARG00000102888
ENSDARG00000094854	ENSDARG00000033227	ENSDARG00000095798	ENSDARG00000096312
ENSDARG00000101996	ENSDARG00000105494	ENSDARG00000039960	ENSDARG00000104340
ENSDARG00000088612	ENSDARG00000013153	ENSDARG00000045011	ENSDARG00000089477
ENSDARG00000060962	ENSDARG00000030694	ENSDARG00000099572	ENSDARG00000099412
ENSDARG00000062748	ENSDARG00000027345	ENSDARG00000069537	ENSDARG00000068749
ENSDARG00000016350	ENSDARG00000101190	ENSDARG00000031968	ENSDARG00000056181
ENSDARG00000035907	ENSDARG00000008075	ENSDARG00000039265	ENSDARG00000001437
ENSDARG00000101785	ENSDARG00000088750	ENSDARG00000101481	ENSDARG00000002507
ENSDARG00000036420	ENSDARG00000014024	ENSDARG00000002509	ENSDARG00000089547
ENSDARG00000038011	ENSDARG00000004658	ENSDARG00000102483	ENSDARG00000117096
ENSDARG00000005789	ENSDARG00000095041	ENSDARG00000068275	ENSDARG00000057000
ENSDARG00000077918	ENSDARG00000100075	ENSDARG00000102824	ENSDARG00000092233
ENSDARG00000039752	ENSDARG00000026322	ENSDARG00000055498	ENSDARG00000086739
ENSDARG00000043403	ENSDARG00000043624	ENSDARG00000028048	ENSDARG00000079105
ENSDARG00000041041	ENSDARG00000052997	ENSDARG00000101407	ENSDARG00000105000
ENSDARG00000053124	ENSDARG00000096331	ENSDARG00000056744	ENSDARG00000053570
ENSDARG00000094695	ENSDARG00000038151	ENSDARG00000086374	ENSDARG00000013752
ENSDARG00000004647	ENSDARG00000114226	ENSDARG00000069734	ENSDARG00000089586
ENSDARG00000038822	ENSDARG00000090873	ENSDARG00000098037	ENSDARG00000060875
ENSDARG00000041828	ENSDARG00000026871	ENSDARG00000103618	ENSDARG00000056151
ENSDARG00000044039	ENSDARG00000078073	ENSDARG00000069735	ENSDARG00000070339
ENSDARG00000043436	ENSDARG00000032849	ENSDARG00000100539	ENSDARG00000033683
ENSDARG00000091835	ENSDARG00000055288	ENSDARG00000061240	ENSDARG00000013755
ENSDARG00000005821	ENSDARG00000030938	ENSDARG00000098837	ENSDARG00000011407
ENSDARG00000033735	ENSDARG00000015228	ENSDARG00000092120	ENSDARG00000062177
ENSDARG00000056874	ENSDARG00000035880	ENSDARG00000090637	ENSDARG00000052012
ENSDARG00000070542	ENSDARG00000102512	ENSDARG00000023203	ENSDARG00000090930
ENSDARG00000058734	ENSDARG00000091996	ENSDARG00000103285	ENSDARG00000008818
ENSDARG00000086703	ENSDARG00000021151	ENSDARG00000079325	ENSDARG00000012248
ENSDARG00000089838	ENSDARG00000086337	ENSDARG00000090551	ENSDARG00000054778
ENSDARG00000102308	ENSDARG00000096118	ENSDARG00000070845	ENSDARG00000009610
ENSDARG00000006029	ENSDARG00000035018	ENSDARG00000113977	ENSDARG00000088514
ENSDARG00000105521	ENSDARG00000003109	ENSDARG00000025757	ENSDARG00000018687
ENSDARG00000059883	ENSDARG00000059751	ENSDARG00000014488	ENSDARG00000030449
ENSDARG00000100002	ENSDARG00000060238	ENSDARG00000104721	ENSDARG00000091126
ENSDARG00000101050	ENSDARG00000052656	ENSDARG00000016691	ENSDARG00000075521
ENSDARG00000059294	ENSDARG00000104571	ENSDARG00000102431	ENSDARG00000098158
ENSDARG00000036427	ENSDARG00000099385	ENSDARG00000035198	ENSDARG00000079791
ENSDARG00000070021	ENSDARG00000088178	ENSDARG00000031761	ENSDARG00000057465
ENSDARG00000042722	ENSDARG00000074802	ENSDARG00000091768	ENSDARG00000054911
ENSDARG00000040178	ENSDARG00000104181	ENSDARG00000057064	ENSDARG00000045580
ENSDARG00000004954	ENSDARG00000019236	ENSDARG00000041799	ENSDARG00000040535
ENSDARG00000079808	ENSDARG00000078364	ENSDARG00000036987	ENSDARG00000059944
ENSDARG00000088091	ENSDARG00000101794	ENSDARG00000097605	ENSDARG00000027933
ENSDARG00000092916	ENSDARG00000063218	ENSDARG00000087198	ENSDARG00000062228
ENSDARG00000101169	ENSDARG00000114451	ENSDARG00000009430	ENSDARG00000104312
ENSDARG00000099674	ENSDARG00000032708	ENSDARG00000073820	ENSDARG00000075515
ENSDARG00000098578	ENSDARG00000100823	ENSDARG00000029832	ENSDARG00000096898
ENSDARG00000090396	ENSDARG00000038321	ENSDARG00000099669	ENSDARG00000071461
ENSDARG00000097718	ENSDARG00000059001	ENSDARG00000069192	ENSDARG00000034862
ENSDARG00000010384	ENSDARG00000075100	ENSDARG00000117338	ENSDARG00000043806
ENSDARG00000096576	ENSDARG00000101892	ENSDARG00000035151	ENSDARG00000062402
ENSDARG00000089043	ENSDARG00000056836	ENSDARG00000093857	ENSDARG00000088581
ENSDARG00000042659	ENSDARG00000092352	ENSDARG00000104644	ENSDARG00000074680
ENSDARG00000090473	ENSDARG00000059370	ENSDARG00000068919	ENSDARG00000079843
ENSDARG00000011239	ENSDARG00000022615	ENSDARG00000097018	ENSDARG00000092955
ENSDARG00000045277	ENSDARG00000060682	ENSDARG00000102994	ENSDARG00000010144
ENSDARG00000013598	ENSDARG00000023082	ENSDARG00000101800	ENSDARG00000100387
ENSDARG00000099409	ENSDARG00000105358	ENSDARG00000116123	ENSDARG00000109769
ENSDARG00000027063	ENSDARG00000033566	ENSDARG00000038308	ENSDARG00000056087
ENSDARG00000096739	ENSDARG00000021787	ENSDARG00000117407	ENSDARG00000035603
ENSDARG00000089404	ENSDARG00000039669	ENSDARG00000030839	ENSDARG00000074732
ENSDARG00000068233	ENSDARG00000105641	ENSDARG00000103766	ENSDARG00000070050
ENSDARG00000007788	ENSDARG00000079011	ENSDARG00000032831	ENSDARG00000024522
ENSDARG00000104325	ENSDARG00000068288	ENSDARG00000014657	ENSDARG00000090649
ENSDARG00000102435	ENSDARG00000103917	ENSDARG00000051940	ENSDARG00000076306
ENSDARG00000089706	ENSDARG00000101043	ENSDARG00000062087	ENSDARG00000091127
ENSDARG00000054827	ENSDARG00000034677	ENSDARG00000074527	ENSDARG00000027087
ENSDARG00000002571	ENSDARG00000044655	ENSDARG00000014180	ENSDARG00000102180
ENSDARG00000068784	ENSDARG00000103929	ENSDARG00000103515	ENSDARG00000102464
ENSDARG00000078249	ENSDARG00000095796	ENSDARG00000091003	ENSDARG00000055751
ENSDARG00000067711	ENSDARG00000077982	ENSDARG00000063634	ENSDARG00000074120
ENSDARG00000006052	ENSDARG00000041433	ENSDARG00000029720	ENSDARG00000090973
ENSDARG00000032318	ENSDARG00000021866	ENSDARG00000094408	ENSDARG00000007412
ENSDARG00000079267	ENSDARG00000017799	ENSDARG00000030215	ENSDARG00000004861
ENSDARG00000094025	ENSDARG00000103459	ENSDARG00000030289	ENSDARG00000096527
ENSDARG00000099026	ENSDARG00000097256	ENSDARG00000001656	ENSDARG00000075584
ENSDARG00000013926	ENSDARG00000000212	ENSDARG00000088260	ENSDARG00000077040
ENSDARG00000062349	ENSDARG00000092918	ENSDARG00000042548	ENSDARG00000090119
ENSDARG00000091821	ENSDARG00000062788	ENSDARG00000021688	ENSDARG00000040116
ENSDARG00000038010	ENSDARG00000061021	ENSDARG00000031246	ENSDARG00000099719
ENSDARG00000071261	ENSDARG00000070331	ENSDARG00000100161	ENSDARG00000102023
ENSDARG00000000906	ENSDARG00000014624	ENSDARG00000045027	ENSDARG00000059093
ENSDARG00000075748	ENSDARG00000075898	ENSDARG00000104370	ENSDARG00000039881
ENSDARG00000038541	ENSDARG00000043133	ENSDARG00000045142	ENSDARG00000028943
ENSDARG00000040445	ENSDARG00000059369	ENSDARG00000113660	ENSDARG00000076484
ENSDARG00000008931	ENSDARG00000074150	ENSDARG00000003904	ENSDARG00000070835
ENSDARG00000100336	ENSDARG00000010472	ENSDARG00000097054	ENSDARG00000015891
ENSDARG00000054543	ENSDARG00000044976	ENSDARG00000102175	ENSDARG00000051819
ENSDARG00000042925	ENSDARG00000117599	ENSDARG00000009123	ENSDARG00000012353
ENSDARG00000108038	ENSDARG00000091730	ENSDARG00000102100	ENSDARG00000102414
ENSDARG00000021521	ENSDARG00000069139	ENSDARG00000014623	ENSDARG00000019743
ENSDARG00000071251	ENSDARG00000017038	ENSDARG00000039828	ENSDARG00000099197
ENSDARG00000004618	ENSDARG00000097973	ENSDARG00000041221	ENSDARG00000042993
ENSDARG00000012729	ENSDARG00000088885	ENSDARG00000021250	ENSDARG00000071026
ENSDARG00000019521	ENSDARG00000034650	ENSDARG00000078707	ENSDARG00000091792
ENSDARG00000017653	ENSDARG00000102339	ENSDARG00000058160	ENSDARG00000079987
ENSDARG00000009336	ENSDARG00000101393	ENSDARG00000035435	ENSDARG00000116308
ENSDARG00000060498	ENSDARG00000097483	ENSDARG00000089667	ENSDARG00000103260
ENSDARG00000079315	ENSDARG00000092833	ENSDARG00000010276	ENSDARG00000038716
ENSDARG00000044415	ENSDARG00000109626	ENSDARG00000078754	ENSDARG00000071604
ENSDARG00000016939	ENSDARG00000099715	ENSDARG00000095212	ENSDARG00000005526
ENSDARG00000078734	ENSDARG00000078280	ENSDARG00000017710	ENSDARG00000093112
ENSDARG00000101334	ENSDARG00000055552	ENSDARG00000093193	ENSDARG00000010514
ENSDARG00000002445	ENSDARG00000101757	ENSDARG00000104329	ENSDARG00000035438
ENSDARG00000019062	ENSDARG00000005112	ENSDARG00000060094	ENSDARG00000097299
ENSDARG00000076318	ENSDARG00000010770	ENSDARG00000086838	ENSDARG00000096381
ENSDARG00000020493	ENSDARG00000069018	ENSDARG00000078205	ENSDARG00000031489
ENSDARG00000005593	ENSDARG00000096564	ENSDARG00000036104	ENSDARG00000067997
ENSDARG00000099969	ENSDARG00000091860	ENSDARG00000018263	ENSDARG00000067990
ENSDARG00000039150	ENSDARG00000114385	ENSDARG00000105562	ENSDARG00000031382
ENSDARG00000010317	ENSDARG00000067992	ENSDARG00000089124	ENSDARG00000095930
ENSDARG00000089327	ENSDARG00000087225	ENSDARG00000091321	ENSDARG00000067995
ENSDARG00000077664	ENSDARG00000087999	ENSDARG00000003697	ENSDARG00000104543
ENSDARG00000010524	ENSDARG00000102138	ENSDARG00000100941	ENSDARG00000098026
ENSDARG00000074846	ENSDARG00000105682	ENSDARG00000101842	ENSDARG00000026663
ENSDARG00000076602	ENSDARG00000076800	ENSDARG00000037539	ENSDARG00000037473
ENSDARG00000058351	ENSDARG00000034211	ENSDARG00000090380	ENSDARG00000068726
ENSDARG00000056615	ENSDARG00000096712	ENSDARG00000079946	ENSDARG00000095873
ENSDARG00000058068	ENSDARG00000031283	ENSDARG00000026049	ENSDARG00000056443
ENSDARG00000004979	ENSDARG00000057263	ENSDARG00000021339	ENSDARG00000094974
ENSDARG00000098497	ENSDARG00000093186	ENSDARG00000102318	ENSDARG00000013787
ENSDARG00000077009	ENSDARG00000103947	ENSDARG00000078247	ENSDARG00000035458
ENSDARG00000042725	ENSDARG00000089934	ENSDARG00000109683	ENSDARG00000089858
ENSDARG00000036893	ENSDARG00000021720	ENSDARG00000098799	ENSDARG00000099169
ENSDARG00000098293	ENSDARG00000003181	ENSDARG00000088330	ENSDARG00000021789
ENSDARG00000062049	ENSDARG00000036171	ENSDARG00000070705	ENSDARG00000059073
ENSDARG00000098929	ENSDARG00000030896	ENSDARG00000113599	ENSDARG00000104965
ENSDARG00000108441	ENSDARG00000079255	ENSDARG00000010565	ENSDARG00000077858
ENSDARG00000075818	ENSDARG00000052192	ENSDARG00000053269	ENSDARG00000002582
ENSDARG00000071491	ENSDARG00000051814	ENSDARG00000087390	ENSDARG00000079403
ENSDARG00000045836	ENSDARG00000077836	ENSDARG00000116259	ENSDARG00000044132
ENSDARG00000101749	ENSDARG00000034168	ENSDARG00000105779	ENSDARG00000079947
ENSDARG00000004034	ENSDARG00000087469	ENSDARG00000093078	ENSDARG00000029995
ENSDARG00000095830	ENSDARG00000103371	ENSDARG00000115405	ENSDARG00000020574
ENSDARG00000058366	ENSDARG00000099374	ENSDARG00000100948	ENSDARG00000087020
ENSDARG00000036776	ENSDARG00000097539	ENSDARG00000111097	ENSDARG00000026325
ENSDARG00000102929	ENSDARG00000055395	ENSDARG00000078938	ENSDARG00000009021
ENSDARG00000015278	ENSDARG00000113572	ENSDARG00000102049	ENSDARG00000032630
ENSDARG00000101495	ENSDARG00000058381	ENSDARG00000009511	ENSDARG00000113346
ENSDARG00000069261	ENSDARG00000014626	ENSDARG00000062632	ENSDARG00000024433
ENSDARG00000044073	ENSDARG00000040606	ENSDARG00000076126	ENSDARG00000030270
ENSDARG00000087736	ENSDARG00000076321	ENSDARG00000068181	ENSDARG00000078979
ENSDARG00000071065	ENSDARG00000078108	ENSDARG00000099782	ENSDARG00000077467
ENSDARG00000041980	ENSDARG00000055514	ENSDARG00000060879	ENSDARG00000068457
ENSDARG00000060978	ENSDARG00000092204	ENSDARG00000078962	ENSDARG00000104691
ENSDARG00000100461	ENSDARG00000025783	ENSDARG00000092845	ENSDARG00000014196
ENSDARG00000073893	ENSDARG00000040910	ENSDARG00000053853	ENSDARG00000012944
ENSDARG00000035519	ENSDARG00000093494	ENSDARG00000055656	ENSDARG00000030157
ENSDARG00000091926	ENSDARG00000073870	ENSDARG00000090267	ENSDARG00000038658
ENSDARG00000036942	ENSDARG00000053498	ENSDARG00000077688	ENSDARG00000005841
ENSDARG00000076189	ENSDARG00000098256	ENSDARG00000103878	ENSDARG00000021265
ENSDARG00000099839	ENSDARG00000089402	ENSDARG00000102343	ENSDARG00000052846
ENSDARG00000037100	ENSDARG00000035852	ENSDARG00000003615	ENSDARG00000086980
ENSDARG00000034368	ENSDARG00000058800	ENSDARG00000029866	ENSDARG00000001431
ENSDARG00000058647	ENSDARG00000008170	ENSDARG00000042293	ENSDARG00000002768
ENSDARG00000006409	ENSDARG00000073900	ENSDARG00000056781	ENSDARG00000053254
ENSDARG00000057949	ENSDARG00000012341	ENSDARG00000100449	ENSDARG00000069839
ENSDARG00000045554	ENSDARG00000098481	ENSDARG00000074852	ENSDARG00000056209
ENSDARG00000005049	ENSDARG00000089936	ENSDARG00000097197	ENSDARG00000037789
ENSDARG00000020929	ENSDARG00000058605	ENSDARG00000075487	ENSDARG00000096355
ENSDARG00000079252	ENSDARG00000086261	ENSDARG00000103775	ENSDARG00000060222
ENSDARG00000069003	ENSDARG00000028507	ENSDARG00000020887	ENSDARG00000017441
ENSDARG00000079932	ENSDARG00000088234	ENSDARG00000102349	ENSDARG00000002732
ENSDARG00000037307	ENSDARG00000075027	ENSDARG00000075626	ENSDARG00000090851
ENSDARG00000071036	ENSDARG00000039145	ENSDARG00000093440	ENSDARG00000074033
ENSDARG00000052693	ENSDARG00000011870	ENSDARG00000089291	ENSDARG00000001993
ENSDARG00000091692	ENSDARG00000104716	ENSDARG00000037000	ENSDARG00000008732
ENSDARG00000063292	ENSDARG00000003313	ENSDARG00000012671	ENSDARG00000016089
ENSDARG00000029234	ENSDARG00000053563	ENSDARG00000039069	ENSDARG00000042027
ENSDARG00000074782	ENSDARG00000105104	ENSDARG00000027740	ENSDARG00000057992
ENSDARG00000067751	ENSDARG00000086056	ENSDARG00000116216	ENSDARG00000035958
ENSDARG00000040319	ENSDARG00000029179	ENSDARG00000099073	ENSDARG00000009438
ENSDARG00000071084	ENSDARG00000078552	ENSDARG00000019312	ENSDARG00000094708
ENSDARG00000105142	ENSDARG00000002494	ENSDARG00000023036	ENSDARG00000051823
ENSDARG00000103984	ENSDARG00000092870	ENSDARG00000042336	ENSDARG00000053190
ENSDARG00000090767	ENSDARG00000105286	ENSDARG00000060051	ENSDARG00000091859
ENSDARG00000058302	ENSDARG00000093546	ENSDARG00000010556	ENSDARG00000037030
ENSDARG00000098787	ENSDARG00000076830	ENSDARG00000007753	ENSDARG00000036281
ENSDARG00000017128	ENSDARG00000070427	ENSDARG00000102753	ENSDARG00000077330
ENSDARG00000012247	ENSDARG00000096874	ENSDARG00000038106	ENSDARG00000086647
ENSDARG00000056480	ENSDARG00000098011	ENSDARG00000035882	ENSDARG00000093272
ENSDARG00000088283	ENSDARG00000106212	ENSDARG00000003200	ENSDARG00000061717
ENSDARG00000098745	ENSDARG00000019808	ENSDARG00000027529	ENSDARG00000004932
ENSDARG00000067958	ENSDARG00000019763	ENSDARG00000018461	ENSDARG00000040930
ENSDARG00000102762	ENSDARG00000054583	ENSDARG00000004937	ENSDARG00000042815
ENSDARG00000018259	ENSDARG00000076861	ENSDARG00000063285	ENSDARG00000098424
ENSDARG00000036479	ENSDARG00000102267	ENSDARG00000008803	ENSDARG00000099118
ENSDARG00000071699	ENSDARG00000091734	ENSDARG00000058480	ENSDARG00000013057
ENSDARG00000100376	ENSDARG00000097959	ENSDARG00000097120	ENSDARG00000062593
ENSDARG00000075592	ENSDARG00000009196	ENSDARG00000095112	ENSDARG00000031683
ENSDARG00000041215	ENSDARG00000099896		ENSDARG00000055099
ENSDARG00000001782	ENSDARG00000058371		ENSDARG00000011257
ENSDARG00000060113	ENSDARG00000012789		ENSDARG00000069017
ENSDARG00000037554	ENSDARG00000031588		ENSDARG00000056986
ENSDARG00000006370	ENSDARG00000029747		ENSDARG00000055493
ENSDARG00000042793	ENSDARG00000090900		ENSDARG00000014239
ENSDARG00000104474	ENSDARG00000036876		ENSDARG00000102473
ENSDARG00000103207	ENSDARG00000023526		ENSDARG00000018492
ENSDARG00000041108	ENSDARG00000006422		ENSDARG00000063297
ENSDARG00000026017	ENSDARG00000092726		ENSDARG00000078781
ENSDARG00000001452	ENSDARG00000105674		ENSDARG00000076302
ENSDARG00000044125	ENSDARG00000093824		ENSDARG00000078114
ENSDARG00000095047	ENSDARG00000077180		ENSDARG00000018296
ENSDARG00000029865	ENSDARG00000097527		ENSDARG00000021739
ENSDARG00000062352	ENSDARG00000054122		ENSDARG00000037421
ENSDARG00000055759	ENSDARG00000103199		ENSDARG00000009839
ENSDARG00000015657	ENSDARG00000052705		ENSDARG00000100795
ENSDARG00000095090	ENSDARG00000104795		ENSDARG00000113761
ENSDARG00000037409	ENSDARG00000052917		ENSDARG00000022817
ENSDARG00000057698	ENSDARG00000104359		ENSDARG00000031420
ENSDARG00000100442	ENSDARG00000079345		ENSDARG00000035521
ENSDARG00000015765	ENSDARG00000091669		ENSDARG00000100198
ENSDARG00000019564	ENSDARG00000117485		ENSDARG00000099395
ENSDARG00000044513	ENSDARG00000090449		ENSDARG00000025671
ENSDARG00000053010	ENSDARG00000071518		ENSDARG00000019549
ENSDARG00000055504	ENSDARG00000018757		ENSDARG00000098296
ENSDARG00000053530	ENSDARG00000087863		ENSDARG00000042470
ENSDARG00000040072	ENSDARG00000077419		ENSDARG00000098588
ENSDARG00000004301	ENSDARG00000002391		ENSDARG00000015153
ENSDARG00000053568	ENSDARG00000103117		ENSDARG00000003754
ENSDARG00000077399	ENSDARG00000087641		ENSDARG00000059789
ENSDARG00000026787	ENSDARG00000079456		ENSDARG00000042440
ENSDARG00000089933	ENSDARG00000093684		ENSDARG00000059693
ENSDARG00000036415	ENSDARG00000097157		ENSDARG00000028017
ENSDARG00000053609	ENSDARG00000096888		ENSDARG00000101282
ENSDARG00000091897	ENSDARG00000094041		ENSDARG00000101180
ENSDARG00000053858	ENSDARG00000076945		ENSDARG00000041869
ENSDARG00000003931	ENSDARG00000037805		ENSDARG00000045560
ENSDARG00000044318	ENSDARG00000095615		ENSDARG00000063197
ENSDARG00000055186	ENSDARG00000003091		ENSDARG00000042232
ENSDARG00000097909	ENSDARG00000094560		ENSDARG00000005150
ENSDARG00000070116	ENSDARG00000090728		ENSDARG00000078890
ENSDARG00000074818	ENSDARG00000003381		ENSDARG00000041776
ENSDARG00000056378	ENSDARG00000043798		ENSDARG00000102933
ENSDARG00000105394	ENSDARG00000090468		ENSDARG00000109654
ENSDARG00000022841	ENSDARG00000058556		ENSDARG00000116221
ENSDARG00000045681	ENSDARG00000100095		ENSDARG00000075161
ENSDARG00000093997	ENSDARG00000099291
ENSDARG00000117609	ENSDARG00000040045
ENSDARG00000003519	ENSDARG00000057590
ENSDARG00000043081	ENSDARG00000036830
ENSDARG00000044135	ENSDARG00000045549
ENSDARG00000098477	ENSDARG00000091906
ENSDARG00000023967	ENSDARG00000006588
ENSDARG00000104300	ENSDARG00000060235
ENSDARG00000029036	ENSDARG00000051861
ENSDARG00000009266	ENSDARG00000069279
ENSDARG00000044694	ENSDARG00000052680
ENSDARG00000076320	ENSDARG00000043442
ENSDARG00000045257	ENSDARG00000099819
ENSDARG00000006818	ENSDARG00000074466
ENSDARG00000070833	ENSDARG00000054616
ENSDARG00000056407	ENSDARG00000093584
ENSDARG00000006025	ENSDARG00000030107
ENSDARG00000063295	ENSDARG00000111240
ENSDARG00000008186	ENSDARG00000045262
ENSDARG00000105744	ENSDARG00000100139
ENSDARG00000051853	ENSDARG00000068148
ENSDARG00000039234	ENSDARG00000043198
ENSDARG00000009131	ENSDARG00000074390
ENSDARG00000101434	ENSDARG00000014047
ENSDARG00000069978	ENSDARG00000012972
ENSDARG00000088140	ENSDARG00000058244
ENSDARG00000096222	ENSDARG00000039436
ENSDARG00000077169	ENSDARG00000096147
ENSDARG00000104314	ENSDARG00000018814
ENSDARG00000020798	ENSDARG00000059279
ENSDARG00000079308	ENSDARG00000090369
ENSDARG00000058206	ENSDARG00000044356
ENSDARG00000099006	ENSDARG00000061173
ENSDARG00000074781	ENSDARG00000078309
ENSDARG00000103767	ENSDARG00000076609
ENSDARG00000031325	ENSDARG00000087093
ENSDARG00000100662	ENSDARG00000028096
ENSDARG00000020777	ENSDARG00000068409
ENSDARG00000030630	ENSDARG00000018923
ENSDARG00000079553	ENSDARG00000040628
ENSDARG00000070847	ENSDARG00000011533
ENSDARG00000089088	ENSDARG00000092998
ENSDARG00000099522	ENSDARG00000057151
ENSDARG00000031343	ENSDARG00000110186
ENSDARG00000101181	ENSDARG00000005108
ENSDARG00000043323	ENSDARG00000063283
ENSDARG00000052039	ENSDARG00000009544
ENSDARG00000034643	ENSDARG00000100562
ENSDARG00000117133	ENSDARG00000062003
ENSDARG00000026236	ENSDARG00000040534
ENSDARG00000091058	ENSDARG00000102750
ENSDARG00000055252	ENSDARG00000002298
ENSDARG00000103959	ENSDARG00000102332
ENSDARG00000058004	ENSDARG00000043128
ENSDARG00000070873	ENSDARG00000069888
ENSDARG00000034080	ENSDARG00000098024
ENSDARG00000058114	ENSDARG00000116617
ENSDARG00000039422	ENSDARG00000069946
ENSDARG00000088040	ENSDARG00000055120
ENSDARG00000016676	ENSDARG00000061747
ENSDARG00000094428	ENSDARG00000042866
ENSDARG00000099411	ENSDARG00000093936
ENSDARG00000054389	ENSDARG00000070480
ENSDARG00000056976	ENSDARG00000010673
ENSDARG00000117384	ENSDARG00000102097
ENSDARG00000069027	ENSDARG00000101076
ENSDARG00000099690	ENSDARG00000105118
ENSDARG00000054755	ENSDARG00000077217
ENSDARG00000075870	ENSDARG00000010957
ENSDARG00000035459	ENSDARG00000100088
ENSDARG00000043249	ENSDARG00000111840
ENSDARG00000053131	ENSDARG00000044253
ENSDARG00000098722	ENSDARG00000003808
ENSDARG00000098899	ENSDARG00000011245
ENSDARG00000101482	ENSDARG00000041339
ENSDARG00000037408	ENSDARG00000009133
ENSDARG00000052088	ENSDARG00000045893
ENSDARG00000037033	ENSDARG00000077897
ENSDARG00000045143	ENSDARG00000024775
ENSDARG00000004539	ENSDARG00000100697
ENSDARG00000070165	ENSDARG00000018809
ENSDARG00000093303	ENSDARG00000102146
ENSDARG00000004497	ENSDARG00000044776
ENSDARG00000075045	ENSDARG00000005104
ENSDARG00000103746	ENSDARG00000004748
ENSDARG00000104412	ENSDARG00000013841
ENSDARG00000102299	ENSDARG00000027310
ENSDARG00000079372	ENSDARG00000005754
ENSDARG00000008133	ENSDARG00000041051
ENSDARG00000103760	ENSDARG00000104669
ENSDARG00000096491	ENSDARG00000034207
ENSDARG00000089158	ENSDARG00000017835
ENSDARG00000095142	ENSDARG00000009488
ENSDARG00000098348	ENSDARG00000098191
ENSDARG00000028976	ENSDARG00000117130
ENSDARG00000044752	ENSDARG00000042021
ENSDARG00000036155	ENSDARG00000027199
ENSDARG00000104773	ENSDARG00000055540
ENSDARG00000097470	ENSDARG00000059247
ENSDARG00000056795	ENSDARG00000054562
ENSDARG00000012369	ENSDARG00000101479
ENSDARG00000099371	ENSDARG00000101095
ENSDARG00000031894	ENSDARG00000037639
ENSDARG00000059956	ENSDARG00000092445
ENSDARG00000024365	ENSDARG00000087375
ENSDARG00000075261	ENSDARG00000071701
ENSDARG00000010752	ENSDARG00000088643
ENSDARG00000116052	ENSDARG00000076710
ENSDARG00000053027	ENSDARG00000100712
ENSDARG00000093960	ENSDARG00000058570
ENSDARG00000104350	ENSDARG00000094433
ENSDARG00000058557	ENSDARG00000075791
ENSDARG00000043281	ENSDARG00000103164
ENSDARG00000099938	ENSDARG00000102058
ENSDARG00000056591	ENSDARG00000058939
ENSDARG00000059029	ENSDARG00000099606
ENSDARG00000038153	ENSDARG00000092872
ENSDARG00000101170	ENSDARG00000101906
ENSDARG00000113284	ENSDARG00000092809
ENSDARG00000039970	ENSDARG00000059365
ENSDARG00000002634	ENSDARG00000103322
ENSDARG00000071074	ENSDARG00000052115
ENSDARG00000087706	ENSDARG00000052387
ENSDARG00000102080	ENSDARG00000042544
ENSDARG00000089645	ENSDARG00000060980
ENSDARG00000089569	ENSDARG00000102440
ENSDARG00000101009	ENSDARG00000035178
ENSDARG00000098918	ENSDARG00000076472
ENSDARG00000042332	ENSDARG00000036993
ENSDARG00000043701	ENSDARG00000069988
ENSDARG00000054842	ENSDARG00000071560
ENSDARG00000100531	ENSDARG00000039164
ENSDARG00000103915	ENSDARG00000020417
ENSDARG00000055100	ENSDARG00000052427
ENSDARG00000040717	ENSDARG00000061974
ENSDARG00000101693	ENSDARG00000071238
ENSDARG00000099313	ENSDARG00000102554
ENSDARG00000077308	ENSDARG00000101910
ENSDARG00000036282	ENSDARG00000096700
ENSDARG00000074947	ENSDARG00000077573
ENSDARG00000098350	ENSDARG00000099902
ENSDARG00000097847	ENSDARG00000099799
ENSDARG00000078310	ENSDARG00000090253
ENSDARG00000070669	ENSDARG00000077673
ENSDARG00000033042	ENSDARG00000079834
ENSDARG00000092033	ENSDARG00000091970
ENSDARG00000012892	ENSDARG00000057138
ENSDARG00000030743	ENSDARG00000099923
ENSDARG00000079826	ENSDARG00000056029
ENSDARG00000088123	ENSDARG00000103351
ENSDARG00000070957	ENSDARG00000087873
ENSDARG00000052390	ENSDARG00000103485
ENSDARG00000071004	ENSDARG00000061714
ENSDARG00000062531	ENSDARG00000036254
ENSDARG00000037153	ENSDARG00000052652
ENSDARG00000100513	ENSDARG00000025608
ENSDARG00000076858	ENSDARG00000012981
ENSDARG00000031776	ENSDARG00000100223
ENSDARG00000071437	ENSDARG00000097239
ENSDARG00000077339	ENSDARG00000088937
ENSDARG00000101675	ENSDARG00000058342
ENSDARG00000061908	ENSDARG00000031161
ENSDARG00000046148	ENSDARG00000079324
ENSDARG00000101593	ENSDARG00000003193
ENSDARG00000101300	ENSDARG00000068760
ENSDARG00000052703	ENSDARG00000092283
ENSDARG00000076169	ENSDARG00000017773
ENSDARG00000060246	ENSDARG00000035163
ENSDARG00000112002	ENSDARG00000017007
ENSDARG00000057633	ENSDARG00000087289
ENSDARG00000077121	ENSDARG00000017010
ENSDARG00000071671	ENSDARG00000061651
ENSDARG00000044246	ENSDARG00000029305
ENSDARG00000070230	ENSDARG00000077295
ENSDARG00000093188	ENSDARG00000096454
ENSDARG00000020278	ENSDARG00000043211
ENSDARG00000043658	ENSDARG00000002909
ENSDARG00000116300	ENSDARG00000040513
ENSDARG00000091574	ENSDARG00000053569
ENSDARG00000075785	ENSDARG00000042990
ENSDARG00000092176	ENSDARG00000108535
ENSDARG00000094286	ENSDARG00000098779
ENSDARG00000096417	ENSDARG00000100584
	ENSDARG00000068213
	ENSDARG00000105187
	ENSDARG00000104992
	ENSDARG00000018984
	ENSDARG00000088202
	ENSDARG00000053133
	ENSDARG00000087193
	ENSDARG00000015506
	ENSDARG00000029596
	ENSDARG00000024954
	ENSDARG00000043587
	ENSDARG00000012467
	ENSDARG00000011770
	ENSDARG00000043089
	ENSDARG00000070780
	ENSDARG00000052948
	ENSDARG00000079296
	ENSDARG00000093124
	ENSDARG00000013453
	ENSDARG00000056643
	ENSDARG00000042577
	ENSDARG00000045131
	ENSDARG00000102381
	ENSDARG00000097571
	ENSDARG00000068263
	ENSDARG00000036943
	ENSDARG00000043814
	ENSDARG00000069503
	ENSDARG00000069744
	ENSDARG00000093006
	ENSDARG00000074851
	ENSDARG00000053500
	ENSDARG00000060316
	ENSDARG00000035663
	ENSDARG00000101461
	ENSDARG00000087084
	ENSDARG00000097208
	ENSDARG00000068126
	ENSDARG00000078140
	ENSDARG00000039406
	ENSDARG00000012534
	ENSDARG00000043328
	ENSDARG00000045190
	ENSDARG00000045708
	ENSDARG00000052958
	ENSDARG00000104472
	ENSDARG00000054914
	ENSDARG00000052011
	ENSDARG00000033170
	ENSDARG00000024416
	ENSDARG00000007377
	ENSDARG00000000551
	ENSDARG00000001803
	ENSDARG00000101911
	ENSDARG00000107534
	ENSDARG00000090268
