# Supplementary material for: Knockout of thyroid hormone receptor alpha a (thraa) enhances cardiac regeneration in zebrafish through metabolic and hypoxic regulation
Source: Cell Commun Signal. 2025 Jul 16;23:340. doi: 10.1186/s12964-025-02350-5 (PMC12265366; doi:10.1186/s12964-025-02350-5)
Supplement: Supplementary file 12 — Supplementary Material 12 [file 12964_2025_2350_MOESM12_ESM.xlsx]

## Sheet: WTuninj_MUTuninj
NAME	GS<br> follow link to MSigDB	SIZE	ES	NES	NOM p-val	FDR q-val	FWER p-val	RANK AT MAX	LEADING EDGE
HALLMARK_EPITHELIAL_MESENCHYMAL_TRANSITION	HALLMARK_EPITHELIAL_MESENCHYMAL_TRANSITION	170	-0.498954	-2.06871	0	0	0	2636	tags=44%, list=21%, signal=55%
HALLMARK_OXIDATIVE_PHOSPHORYLATION	HALLMARK_OXIDATIVE_PHOSPHORYLATION	189	-0.496842	-2.05837	0	0	0	4246	tags=63%, list=34%, signal=94%
HALLMARK_MTORC1_SIGNALING	HALLMARK_MTORC1_SIGNALING	195	-0.463304	-1.94143	0	0.000385965	0.001	2217	tags=36%, list=18%, signal=43%
HALLMARK_IL2_STAT5_SIGNALING	HALLMARK_IL2_STAT5_SIGNALING	168	-0.440555	-1.79983	0	0.00358146	0.014	1274	tags=26%, list=10%, signal=29%
HALLMARK_PROTEIN_SECRETION	HALLMARK_PROTEIN_SECRETION	89	-0.48116	-1.81053	0	0.00418735	0.013	3901	tags=53%, list=31%, signal=76%
HALLMARK_ALLOGRAFT_REJECTION	HALLMARK_ALLOGRAFT_REJECTION	139	-0.442198	-1.76356	0	0.00520369	0.024	2210	tags=29%, list=18%, signal=35%
HALLMARK_MYC_TARGETS_V1	HALLMARK_MYC_TARGETS_V1	187	-0.396552	-1.66586	0	0.0126002	0.064	4432	tags=52%, list=36%, signal=80%
HALLMARK_APICAL_JUNCTION	HALLMARK_APICAL_JUNCTION	165	-0.380583	-1.57297	0.00290276	0.0240092	0.152	2126	tags=25%, list=17%, signal=30%
HALLMARK_COAGULATION	HALLMARK_COAGULATION	98	-0.409849	-1.54161	0.00900901	0.0248799	0.206	2189	tags=34%, list=18%, signal=41%
HALLMARK_GLYCOLYSIS	HALLMARK_GLYCOLYSIS	182	-0.372846	-1.54331	0.00580551	0.0264013	0.2	2211	tags=29%, list=18%, signal=35%
HALLMARK_HYPOXIA	HALLMARK_HYPOXIA	185	-0.37854	-1.57467	0.00146413	0.0267904	0.151	1649	tags=31%, list=13%, signal=35%
HALLMARK_COMPLEMENT	HALLMARK_COMPLEMENT	157	-0.38126	-1.54515	0.00451128	0.0284348	0.197	2558	tags=38%, list=21%, signal=47%
HALLMARK_ADIPOGENESIS	HALLMARK_ADIPOGENESIS	182	-0.35765	-1.47574	0.00568182	0.0417068	0.363	3094	tags=34%, list=25%, signal=45%
HALLMARK_TGF_BETA_SIGNALING	HALLMARK_TGF_BETA_SIGNALING	48	-0.445943	-1.48038	0.0315091	0.0434021	0.356	3689	tags=48%, list=30%, signal=68%
HALLMARK_INTERFERON_ALPHA_RESPONSE	HALLMARK_INTERFERON_ALPHA_RESPONSE	60	-0.419431	-1.46276	0.0286624	0.0436207	0.392	1835	tags=30%, list=15%, signal=35%
HALLMARK_CHOLESTEROL_HOMEOSTASIS	HALLMARK_CHOLESTEROL_HOMEOSTASIS	64	-0.399848	-1.42563	0.0290792	0.0574382	0.513	1506	tags=31%, list=12%, signal=35%
HALLMARK_KRAS_SIGNALING_UP	HALLMARK_KRAS_SIGNALING_UP	156	-0.342315	-1.40753	0.0172166	0.0651425	0.582	1737	tags=26%, list=14%, signal=29%
HALLMARK_XENOBIOTIC_METABOLISM	HALLMARK_XENOBIOTIC_METABOLISM	161	-0.34224	-1.3881	0.0102941	0.0738909	0.647	2297	tags=27%, list=18%, signal=33%
HALLMARK_INFLAMMATORY_RESPONSE	HALLMARK_INFLAMMATORY_RESPONSE	144	-0.339569	-1.37	0.0103093	0.0810909	0.706	2608	tags=36%, list=21%, signal=45%
HALLMARK_INTERFERON_GAMMA_RESPONSE	HALLMARK_INTERFERON_GAMMA_RESPONSE	141	-0.330278	-1.32036	0.0329341	0.119916	0.863	2505	tags=31%, list=20%, signal=39%
HALLMARK_PANCREAS_BETA_CELLS	HALLMARK_PANCREAS_BETA_CELLS	27	-0.435454	-1.30366	0.132075	0.130714	0.894	3665	tags=44%, list=29%, signal=63%
HALLMARK_TNFA_SIGNALING_VIA_NFKB	HALLMARK_TNFA_SIGNALING_VIA_NFKB	165	-0.312971	-1.28657	0.0449775	0.143998	0.926	1698	tags=27%, list=14%, signal=30%
HALLMARK_ANDROGEN_RESPONSE	HALLMARK_ANDROGEN_RESPONSE	93	-0.336693	-1.26671	0.0989181	0.162708	0.952	1509	tags=23%, list=12%, signal=26%
HALLMARK_ANGIOGENESIS	HALLMARK_ANGIOGENESIS	25	-0.430914	-1.25364	0.181049	0.173316	0.965	1395	tags=32%, list=11%, signal=36%
HALLMARK_HEDGEHOG_SIGNALING	HALLMARK_HEDGEHOG_SIGNALING	32	-0.40711	-1.23504	0.173913	0.191981	0.978	1140	tags=25%, list=9%, signal=27%
HALLMARK_UV_RESPONSE_UP	HALLMARK_UV_RESPONSE_UP	138	-0.306374	-1.21796	0.110169	0.210972	0.986	2774	tags=33%, list=22%, signal=41%
HALLMARK_UV_RESPONSE_DN	HALLMARK_UV_RESPONSE_DN	127	-0.302281	-1.19874	0.140825	0.232977	0.99	2478	tags=27%, list=20%, signal=33%
HALLMARK_G2M_CHECKPOINT	HALLMARK_G2M_CHECKPOINT	188	-0.280656	-1.17066	0.130373	0.262848	0.998	2653	tags=27%, list=21%, signal=33%
HALLMARK_FATTY_ACID_METABOLISM	HALLMARK_FATTY_ACID_METABOLISM	132	-0.296212	-1.17512	0.163447	0.264929	0.997	4237	tags=44%, list=34%, signal=66%
HALLMARK_MYOGENESIS	HALLMARK_MYOGENESIS	172	-0.279893	-1.16138	0.148688	0.269329	0.999	1967	tags=23%, list=16%, signal=27%
HALLMARK_IL6_JAK_STAT3_SIGNALING	HALLMARK_IL6_JAK_STAT3_SIGNALING	58	-0.321799	-1.12503	0.244519	0.330822	1	2663	tags=33%, list=21%, signal=41%
HALLMARK_UNFOLDED_PROTEIN_RESPONSE	HALLMARK_UNFOLDED_PROTEIN_RESPONSE	109	-0.277543	-1.06077	0.319182	0.452535	1	2056	tags=23%, list=17%, signal=27%
HALLMARK_APOPTOSIS	HALLMARK_APOPTOSIS	139	-0.263522	-1.06455	0.325479	0.456927	1	3087	tags=37%, list=25%, signal=49%
HALLMARK_ESTROGEN_RESPONSE_LATE	HALLMARK_ESTROGEN_RESPONSE_LATE	158	-0.250196	-1.02238	0.400894	0.531752	1	1466	tags=16%, list=12%, signal=18%
HALLMARK_E2F_TARGETS	HALLMARK_E2F_TARGETS	191	-0.23569	-0.989767	0.493844	0.586576	1	2667	tags=24%, list=21%, signal=30%
HALLMARK_P53_PATHWAY	HALLMARK_P53_PATHWAY	168	-0.240452	-0.991774	0.476122	0.597225	1	2342	tags=27%, list=19%, signal=33%
HALLMARK_ESTROGEN_RESPONSE_EARLY	HALLMARK_ESTROGEN_RESPONSE_EARLY	160	-0.239511	-0.967734	0.547926	0.627551	1	2040	tags=23%, list=16%, signal=27%
HALLMARK_HEME_METABOLISM	HALLMARK_HEME_METABOLISM	165	-0.234134	-0.956359	0.557037	0.638869	1	2324	tags=21%, list=19%, signal=25%
HALLMARK_KRAS_SIGNALING_DN	HALLMARK_KRAS_SIGNALING_DN	125	0.242583	1.03867	0.35061	0.71992	0.998	2741	tags=32%, list=22%, signal=41%
HALLMARK_REACTIVE_OXYGEN_SPECIES_PATHWAY	HALLMARK_REACTIVE_OXYGEN_SPECIES_PATHWAY	46	-0.273053	-0.90911	0.602254	0.724084	1	3360	tags=28%, list=27%, signal=39%
HALLMARK_PI3K_AKT_MTOR_SIGNALING	HALLMARK_PI3K_AKT_MTOR_SIGNALING	100	-0.237236	-0.909673	0.639824	0.741266	1	3320	tags=33%, list=27%, signal=45%
HALLMARK_SPERMATOGENESIS	HALLMARK_SPERMATOGENESIS	86	-0.239027	-0.881506	0.679758	0.773172	1	1288	tags=15%, list=10%, signal=17%
HALLMARK_NOTCH_SIGNALING	HALLMARK_NOTCH_SIGNALING	28	0.359407	1.17751	0.222772	0.851234	0.916	1201	tags=25%, list=10%, signal=28%
HALLMARK_DNA_REPAIR	HALLMARK_DNA_REPAIR	138	0.190474	0.832678	0.8875	0.854603	1	3780	tags=38%, list=30%, signal=55%
HALLMARK_MYC_TARGETS_V2	HALLMARK_MYC_TARGETS_V2	56	-0.239117	-0.829535	0.760369	0.865008	1	1625	tags=16%, list=13%, signal=18%
HALLMARK_PEROXISOME	HALLMARK_PEROXISOME	89	-0.21305	-0.810497	0.83119	0.879162	1	2030	tags=18%, list=16%, signal=21%
HALLMARK_MITOTIC_SPINDLE	HALLMARK_MITOTIC_SPINDLE	188	-0.175321	-0.732931	0.982659	0.951239	1	2338	tags=19%, list=19%, signal=23%
HALLMARK_WNT_BETA_CATENIN_SIGNALING	HALLMARK_WNT_BETA_CATENIN_SIGNALING	36	0.256817	0.857807	0.725807	0.969465	1	1510	tags=19%, list=12%, signal=22%
HALLMARK_APICAL_SURFACE	HALLMARK_APICAL_SURFACE	30	0.320498	1.03946	0.394673	1	0.998	616	tags=13%, list=5%, signal=14%
HALLMARK_BILE_ACID_METABOLISM	HALLMARK_BILE_ACID_METABOLISM	94	0.216658	0.894175	0.719653	1	1	2676	tags=26%, list=21%, signal=32%

## Sheet: WT8h_MUT8h
NAME	GS<br> follow link to MSigDB	SIZE	ES	NES	NOM p-val	FDR q-val	FWER p-val	RANK AT MAX	LEADING EDGE
HALLMARK_ALLOGRAFT_REJECTION	HALLMARK_ALLOGRAFT_REJECTION	139	0.477682	1.91081	0	0.000490536	0.002	1645	tags=27%, list=13%, signal=31%
HALLMARK_MYC_TARGETS_V2	HALLMARK_MYC_TARGETS_V2	56	-0.506961	-1.92929	0	0.0005	0.001	2662	tags=61%, list=21%, signal=77%
HALLMARK_TNFA_SIGNALING_VIA_NFKB	HALLMARK_TNFA_SIGNALING_VIA_NFKB	165	0.480013	1.97686	0	0.000585714	0.001	1810	tags=36%, list=15%, signal=42%
HALLMARK_INTERFERON_GAMMA_RESPONSE	HALLMARK_INTERFERON_GAMMA_RESPONSE	141	0.479079	1.94481	0	0.00061317	0.002	2636	tags=41%, list=21%, signal=52%
HALLMARK_IL6_JAK_STAT3_SIGNALING	HALLMARK_IL6_JAK_STAT3_SIGNALING	58	0.525214	1.85485	0	0.000816831	0.004	1925	tags=33%, list=15%, signal=39%
HALLMARK_INFLAMMATORY_RESPONSE	HALLMARK_INFLAMMATORY_RESPONSE	144	0.475408	1.94512	0	0.00081756	0.002	1921	tags=34%, list=15%, signal=40%
HALLMARK_COMPLEMENT	HALLMARK_COMPLEMENT	157	0.489228	2.0197	0	0.00117143	0.001	2339	tags=39%, list=19%, signal=47%
HALLMARK_COAGULATION	HALLMARK_COAGULATION	98	0.472292	1.82808	0.00154321	0.00140198	0.008	1912	tags=32%, list=15%, signal=37%
HALLMARK_G2M_CHECKPOINT	HALLMARK_G2M_CHECKPOINT	188	0.402001	1.70267	0	0.00536788	0.034	1682	tags=21%, list=14%, signal=24%
HALLMARK_IL2_STAT5_SIGNALING	HALLMARK_IL2_STAT5_SIGNALING	168	0.393702	1.64601	0.0014771	0.007834	0.062	2242	tags=32%, list=18%, signal=38%
HALLMARK_REACTIVE_OXYGEN_SPECIES_PATHWAY	HALLMARK_REACTIVE_OXYGEN_SPECIES_PATHWAY	46	0.48938	1.65335	0.00653595	0.00817385	0.058	3449	tags=54%, list=28%, signal=75%
HALLMARK_MTORC1_SIGNALING	HALLMARK_MTORC1_SIGNALING	195	0.36106	1.52501	0	0.0249408	0.228	2569	tags=31%, list=21%, signal=38%
HALLMARK_E2F_TARGETS	HALLMARK_E2F_TARGETS	191	0.360792	1.5277	0.00138122	0.0263084	0.221	1723	tags=23%, list=14%, signal=26%
HALLMARK_INTERFERON_ALPHA_RESPONSE	HALLMARK_INTERFERON_ALPHA_RESPONSE	60	0.440639	1.5341	0.0149254	0.0266597	0.206	2636	tags=40%, list=21%, signal=50%
HALLMARK_APOPTOSIS	HALLMARK_APOPTOSIS	139	0.374158	1.50423	0.00295421	0.0292827	0.279	2684	tags=35%, list=22%, signal=44%
HALLMARK_OXIDATIVE_PHOSPHORYLATION	HALLMARK_OXIDATIVE_PHOSPHORYLATION	189	0.34673	1.47653	0.00865801	0.0339852	0.356	4708	tags=56%, list=38%, signal=89%
HALLMARK_KRAS_SIGNALING_UP	HALLMARK_KRAS_SIGNALING_UP	156	0.361887	1.48117	0.00585652	0.0346487	0.341	952	tags=19%, list=8%, signal=20%
HALLMARK_XENOBIOTIC_METABOLISM	HALLMARK_XENOBIOTIC_METABOLISM	161	0.358143	1.45914	0.0101156	0.0376954	0.408	2754	tags=37%, list=22%, signal=47%
HALLMARK_UV_RESPONSE_UP	HALLMARK_UV_RESPONSE_UP	138	0.358303	1.43614	0.0174927	0.044351	0.486	2543	tags=31%, list=20%, signal=39%
HALLMARK_P53_PATHWAY	HALLMARK_P53_PATHWAY	168	0.333386	1.39547	0.0162003	0.0632505	0.637	2371	tags=24%, list=19%, signal=29%
HALLMARK_EPITHELIAL_MESENCHYMAL_TRANSITION	HALLMARK_EPITHELIAL_MESENCHYMAL_TRANSITION	170	0.32812	1.38107	0.0212164	0.0649235	0.675	2087	tags=28%, list=17%, signal=33%
HALLMARK_BILE_ACID_METABOLISM	HALLMARK_BILE_ACID_METABOLISM	94	0.359124	1.38404	0.0409712	0.0666538	0.664	3310	tags=40%, list=27%, signal=55%
HALLMARK_MITOTIC_SPINDLE	HALLMARK_MITOTIC_SPINDLE	188	0.327581	1.35796	0.0207101	0.0752199	0.751	1979	tags=21%, list=16%, signal=24%
HALLMARK_PI3K_AKT_MTOR_SIGNALING	HALLMARK_PI3K_AKT_MTOR_SIGNALING	100	0.349393	1.34543	0.0508475	0.080407	0.786	2691	tags=28%, list=22%, signal=35%
HALLMARK_MYC_TARGETS_V1	HALLMARK_MYC_TARGETS_V1	187	-0.287731	-1.31634	0.0243902	0.150545	0.583	4133	tags=45%, list=33%, signal=67%
HALLMARK_ESTROGEN_RESPONSE_EARLY	HALLMARK_ESTROGEN_RESPONSE_EARLY	160	-0.298524	-1.34918	0.00990099	0.17407	0.482	1805	tags=24%, list=14%, signal=27%
HALLMARK_PANCREAS_BETA_CELLS	HALLMARK_PANCREAS_BETA_CELLS	27	0.40682	1.2322	0.173611	0.192867	0.989	1927	tags=26%, list=15%, signal=31%
HALLMARK_APICAL_SURFACE	HALLMARK_APICAL_SURFACE	30	-0.366637	-1.2238	0.172897	0.228185	0.831	3484	tags=60%, list=28%, signal=83%
HALLMARK_PEROXISOME	HALLMARK_PEROXISOME	89	0.311687	1.17655	0.166667	0.263379	1	2226	tags=26%, list=18%, signal=31%
HALLMARK_FATTY_ACID_METABOLISM	HALLMARK_FATTY_ACID_METABOLISM	132	0.290423	1.17794	0.168168	0.271203	1	3802	tags=46%, list=31%, signal=66%
HALLMARK_WNT_BETA_CATENIN_SIGNALING	HALLMARK_WNT_BETA_CATENIN_SIGNALING	36	-0.332151	-1.14251	0.248756	0.33206	0.965	1704	tags=25%, list=14%, signal=29%
HALLMARK_GLYCOLYSIS	HALLMARK_GLYCOLYSIS	182	0.257377	1.08539	0.276836	0.436182	1	2795	tags=29%, list=22%, signal=36%
HALLMARK_HYPOXIA	HALLMARK_HYPOXIA	185	0.258235	1.08935	0.276812	0.442497	1	2252	tags=24%, list=18%, signal=29%
HALLMARK_APICAL_JUNCTION	HALLMARK_APICAL_JUNCTION	165	0.256308	1.07483	0.304161	0.445642	1	1241	tags=16%, list=10%, signal=18%
HALLMARK_MYOGENESIS	HALLMARK_MYOGENESIS	172	0.254237	1.05253	0.350778	0.467611	1	1228	tags=15%, list=10%, signal=16%
HALLMARK_DNA_REPAIR	HALLMARK_DNA_REPAIR	138	0.259777	1.058	0.328267	0.47088	1	2309	tags=20%, list=19%, signal=24%
HALLMARK_ADIPOGENESIS	HALLMARK_ADIPOGENESIS	182	0.244293	1.02773	0.388967	0.514499	1	3852	tags=41%, list=31%, signal=59%
HALLMARK_ESTROGEN_RESPONSE_LATE	HALLMARK_ESTROGEN_RESPONSE_LATE	158	0.240311	0.998882	0.459574	0.526399	1	1472	tags=17%, list=12%, signal=19%
HALLMARK_CHOLESTEROL_HOMEOSTASIS	HALLMARK_CHOLESTEROL_HOMEOSTASIS	64	0.275537	1.00133	0.433172	0.535622	1	2246	tags=25%, list=18%, signal=30%
HALLMARK_SPERMATOGENESIS	HALLMARK_SPERMATOGENESIS	86	0.264636	1.00593	0.45	0.53938	1	2552	tags=27%, list=20%, signal=33%
HALLMARK_ANDROGEN_RESPONSE	HALLMARK_ANDROGEN_RESPONSE	93	0.264129	1.01033	0.427259	0.544298	1	2648	tags=30%, list=21%, signal=38%
HALLMARK_PROTEIN_SECRETION	HALLMARK_PROTEIN_SECRETION	89	0.25997	0.975744	0.492013	0.56582	1	4678	tags=51%, list=38%, signal=80%
HALLMARK_HEME_METABOLISM	HALLMARK_HEME_METABOLISM	165	-0.218131	-0.980487	0.520767	0.748102	1	2206	tags=23%, list=18%, signal=28%
HALLMARK_KRAS_SIGNALING_DN	HALLMARK_KRAS_SIGNALING_DN	125	0.214814	0.859109	0.763081	0.822951	1	1925	tags=20%, list=15%, signal=23%
HALLMARK_ANGIOGENESIS	HALLMARK_ANGIOGENESIS	25	0.271954	0.789029	0.784983	0.936213	1	2228	tags=28%, list=18%, signal=34%
HALLMARK_HEDGEHOG_SIGNALING	HALLMARK_HEDGEHOG_SIGNALING	32	-0.23159	-0.763988	0.840964	0.941841	1	1375	tags=16%, list=11%, signal=18%
HALLMARK_NOTCH_SIGNALING	HALLMARK_NOTCH_SIGNALING	28	0.218444	0.662503	0.929947	0.98504	1	1250	tags=14%, list=10%, signal=16%
HALLMARK_UV_RESPONSE_DN	HALLMARK_UV_RESPONSE_DN	127	0.178556	0.71739	0.971852	0.985912	1	2051	tags=15%, list=16%, signal=18%
HALLMARK_UNFOLDED_PROTEIN_RESPONSE	HALLMARK_UNFOLDED_PROTEIN_RESPONSE	109	-0.204139	-0.866945	0.798107	1	1	3848	tags=42%, list=31%, signal=61%
HALLMARK_TGF_BETA_SIGNALING	HALLMARK_TGF_BETA_SIGNALING	48	-0.214238	-0.76776	0.889724	1	1	2673	tags=23%, list=21%, signal=29%

## Sheet: WT1d_MUT1d
NAME	GS<br> follow link to MSigDB	SIZE	ES	NES	NOM p-val	FDR q-val	FWER p-val	RANK AT MAX	LEADING EDGE
HALLMARK_TNFA_SIGNALING_VIA_NFKB	HALLMARK_TNFA_SIGNALING_VIA_NFKB	165	0.541818	2.1246	0	0	0	2447	tags=48%, list=20%, signal=59%
HALLMARK_IL6_JAK_STAT3_SIGNALING	HALLMARK_IL6_JAK_STAT3_SIGNALING	58	0.537688	1.7732	0	0.00796355	0.016	1870	tags=38%, list=15%, signal=44%
HALLMARK_MYC_TARGETS_V2	HALLMARK_MYC_TARGETS_V2	56	-0.492727	-1.74992	0	0.0148066	0.014	4115	tags=68%, list=33%, signal=101%
HALLMARK_ESTROGEN_RESPONSE_LATE	HALLMARK_ESTROGEN_RESPONSE_LATE	158	0.441551	1.68547	0	0.0170681	0.05	1844	tags=30%, list=15%, signal=35%
HALLMARK_MYC_TARGETS_V1	HALLMARK_MYC_TARGETS_V1	187	-0.379625	-1.64129	0	0.0255294	0.051	4886	tags=61%, list=39%, signal=99%
HALLMARK_KRAS_SIGNALING_UP	HALLMARK_KRAS_SIGNALING_UP	156	0.414932	1.59468	0	0.0299583	0.11	2770	tags=42%, list=22%, signal=53%
HALLMARK_APOPTOSIS	HALLMARK_APOPTOSIS	139	0.400599	1.5178	0.00407056	0.0492222	0.246	2576	tags=35%, list=21%, signal=44%
HALLMARK_HEME_METABOLISM	HALLMARK_HEME_METABOLISM	165	0.398957	1.53013	0	0.0527017	0.22	2544	tags=30%, list=20%, signal=38%
HALLMARK_ESTROGEN_RESPONSE_EARLY	HALLMARK_ESTROGEN_RESPONSE_EARLY	160	0.380985	1.45267	0.00675676	0.0841196	0.439	1935	tags=28%, list=16%, signal=33%
HALLMARK_P53_PATHWAY	HALLMARK_P53_PATHWAY	168	0.369495	1.4135	0.0138696	0.0864864	0.58	2869	tags=37%, list=23%, signal=47%
HALLMARK_EPITHELIAL_MESENCHYMAL_TRANSITION	HALLMARK_EPITHELIAL_MESENCHYMAL_TRANSITION	170	-0.337039	-1.44136	0.0119522	0.086986	0.223	1341	tags=26%, list=11%, signal=29%
HALLMARK_COMPLEMENT	HALLMARK_COMPLEMENT	157	0.368346	1.40283	0.00843882	0.0879177	0.62	1873	tags=25%, list=15%, signal=29%
HALLMARK_CHOLESTEROL_HOMEOSTASIS	HALLMARK_CHOLESTEROL_HOMEOSTASIS	64	-0.379261	-1.40447	0.0329341	0.0882314	0.3	1643	tags=27%, list=13%, signal=30%
HALLMARK_KRAS_SIGNALING_DN	HALLMARK_KRAS_SIGNALING_DN	125	0.373009	1.38486	0.0364656	0.0938247	0.664	1240	tags=18%, list=10%, signal=20%
HALLMARK_INFLAMMATORY_RESPONSE	HALLMARK_INFLAMMATORY_RESPONSE	144	0.37119	1.41491	0.0169492	0.0948163	0.573	2129	tags=31%, list=17%, signal=36%
HALLMARK_COAGULATION	HALLMARK_COAGULATION	98	0.398739	1.42384	0.0275362	0.0983312	0.549	963	tags=21%, list=8%, signal=23%
HALLMARK_GLYCOLYSIS	HALLMARK_GLYCOLYSIS	182	0.350878	1.35928	0.027248	0.108224	0.75	2030	tags=23%, list=16%, signal=27%
HALLMARK_IL2_STAT5_SIGNALING	HALLMARK_IL2_STAT5_SIGNALING	168	0.345163	1.34154	0.0274348	0.118719	0.809	2313	tags=31%, list=19%, signal=37%
HALLMARK_ALLOGRAFT_REJECTION	HALLMARK_ALLOGRAFT_REJECTION	139	0.343583	1.29365	0.0666667	0.166378	0.918	2025	tags=23%, list=16%, signal=27%
HALLMARK_INTERFERON_GAMMA_RESPONSE	HALLMARK_INTERFERON_GAMMA_RESPONSE	141	0.337118	1.27332	0.0849315	0.182675	0.95	3012	tags=36%, list=24%, signal=47%
HALLMARK_E2F_TARGETS	HALLMARK_E2F_TARGETS	191	-0.29069	-1.26593	0.0337079	0.218293	0.675	3651	tags=38%, list=29%, signal=53%
HALLMARK_APICAL_SURFACE	HALLMARK_APICAL_SURFACE	30	0.423356	1.21966	0.208475	0.258681	0.989	1472	tags=23%, list=12%, signal=26%
HALLMARK_APICAL_JUNCTION	HALLMARK_APICAL_JUNCTION	165	0.315582	1.20523	0.108815	0.272613	0.993	1605	tags=19%, list=13%, signal=21%
HALLMARK_HYPOXIA	HALLMARK_HYPOXIA	185	0.298165	1.16184	0.150892	0.343895	1	3097	tags=34%, list=25%, signal=45%
HALLMARK_XENOBIOTIC_METABOLISM	HALLMARK_XENOBIOTIC_METABOLISM	161	0.293748	1.12562	0.213001	0.409643	1	2281	tags=24%, list=18%, signal=29%
HALLMARK_UV_RESPONSE_UP	HALLMARK_UV_RESPONSE_UP	138	0.297676	1.11677	0.261173	0.411896	1	1567	tags=18%, list=13%, signal=20%
HALLMARK_HEDGEHOG_SIGNALING	HALLMARK_HEDGEHOG_SIGNALING	32	0.367507	1.06956	0.354027	0.49512	1	3206	tags=41%, list=26%, signal=55%
HALLMARK_ANGIOGENESIS	HALLMARK_ANGIOGENESIS	25	0.38513	1.07309	0.352459	0.507601	1	3055	tags=48%, list=25%, signal=63%
HALLMARK_TGF_BETA_SIGNALING	HALLMARK_TGF_BETA_SIGNALING	48	0.329424	1.03825	0.403846	0.559002	1	1304	tags=15%, list=10%, signal=16%
HALLMARK_NOTCH_SIGNALING	HALLMARK_NOTCH_SIGNALING	28	0.356779	1.02752	0.434412	0.566443	1	2705	tags=25%, list=22%, signal=32%
HALLMARK_INTERFERON_ALPHA_RESPONSE	HALLMARK_INTERFERON_ALPHA_RESPONSE	60	0.309058	1.01167	0.452454	0.586117	1	1024	tags=17%, list=8%, signal=18%
HALLMARK_G2M_CHECKPOINT	HALLMARK_G2M_CHECKPOINT	188	-0.251144	-1.09739	0.202381	0.630066	0.985	3646	tags=38%, list=29%, signal=53%
HALLMARK_OXIDATIVE_PHOSPHORYLATION	HALLMARK_OXIDATIVE_PHOSPHORYLATION	189	-0.240601	-1.06881	0.248031	0.645682	0.991	4698	tags=48%, list=38%, signal=75%
HALLMARK_MYOGENESIS	HALLMARK_MYOGENESIS	172	0.247574	0.961751	0.560274	0.699815	1	1346	tags=12%, list=11%, signal=13%
HALLMARK_BILE_ACID_METABOLISM	HALLMARK_BILE_ACID_METABOLISM	94	0.261089	0.929983	0.604294	0.763458	1	1936	tags=20%, list=16%, signal=24%
HALLMARK_ANDROGEN_RESPONSE	HALLMARK_ANDROGEN_RESPONSE	93	0.258046	0.915095	0.628049	0.776087	1	3073	tags=32%, list=25%, signal=43%
HALLMARK_PI3K_AKT_MTOR_SIGNALING	HALLMARK_PI3K_AKT_MTOR_SIGNALING	100	0.251422	0.903999	0.638329	0.776602	1	3309	tags=32%, list=27%, signal=43%
HALLMARK_MITOTIC_SPINDLE	HALLMARK_MITOTIC_SPINDLE	188	-0.223885	-0.985846	0.505747	0.813972	0.999	3134	tags=27%, list=25%, signal=36%
HALLMARK_PEROXISOME	HALLMARK_PEROXISOME	89	-0.24792	-0.964279	0.535912	0.817206	0.999	1123	tags=10%, list=9%, signal=11%
HALLMARK_SPERMATOGENESIS	HALLMARK_SPERMATOGENESIS	86	-0.225909	-0.867143	0.769911	0.845611	1	1234	tags=13%, list=10%, signal=14%
HALLMARK_UNFOLDED_PROTEIN_RESPONSE	HALLMARK_UNFOLDED_PROTEIN_RESPONSE	109	-0.232076	-0.933536	0.602076	0.858202	1	3656	tags=32%, list=29%, signal=45%
HALLMARK_MTORC1_SIGNALING	HALLMARK_MTORC1_SIGNALING	195	-0.226596	-0.995142	0.45045	0.871571	0.999	3328	tags=33%, list=27%, signal=44%
HALLMARK_UV_RESPONSE_DN	HALLMARK_UV_RESPONSE_DN	127	-0.215667	-0.881415	0.761733	0.873873	1	1636	tags=17%, list=13%, signal=19%
HALLMARK_ADIPOGENESIS	HALLMARK_ADIPOGENESIS	182	-0.207278	-0.890886	0.807273	0.919837	1	2358	tags=25%, list=19%, signal=31%
HALLMARK_PANCREAS_BETA_CELLS	HALLMARK_PANCREAS_BETA_CELLS	27	0.291596	0.824708	0.725649	0.936393	1	931	tags=11%, list=7%, signal=12%
HALLMARK_REACTIVE_OXYGEN_SPECIES_PATHWAY	HALLMARK_REACTIVE_OXYGEN_SPECIES_PATHWAY	46	0.24166	0.771119	0.837246	0.966056	1	2883	tags=26%, list=23%, signal=34%
HALLMARK_PROTEIN_SECRETION	HALLMARK_PROTEIN_SECRETION	89	0.197721	0.696635	0.956716	0.971356	1	2535	tags=17%, list=20%, signal=21%
HALLMARK_DNA_REPAIR	HALLMARK_DNA_REPAIR	138	-0.15323	-0.634398	0.996503	0.990772	1	2924	tags=21%, list=23%, signal=27%
HALLMARK_FATTY_ACID_METABOLISM	HALLMARK_FATTY_ACID_METABOLISM	132	0.206966	0.774664	0.922302	0.990997	1	1991	tags=15%, list=16%, signal=18%
HALLMARK_WNT_BETA_CATENIN_SIGNALING	HALLMARK_WNT_BETA_CATENIN_SIGNALING	36	0.237473	0.711335	0.900169	0.99157	1	937	tags=11%, list=8%, signal=12%

## Sheet: WT3d_MUT3d
NAME	GS<br> follow link to MSigDB	SIZE	ES	NES	NOM p-val	FDR q-val	FWER p-val	RANK AT MAX	LEADING EDGE
HALLMARK_MYC_TARGETS_V2	HALLMARK_MYC_TARGETS_V2	56	-0.502318	-1.8371	0.00266667	0.0060458	0.006	3860	tags=61%, list=31%, signal=88%
HALLMARK_INTERFERON_GAMMA_RESPONSE	HALLMARK_INTERFERON_GAMMA_RESPONSE	141	-0.427855	-1.76718	0	0.00759337	0.016	2940	tags=45%, list=24%, signal=58%
HALLMARK_INFLAMMATORY_RESPONSE	HALLMARK_INFLAMMATORY_RESPONSE	144	-0.434099	-1.85445	0	0.00820924	0.004	1598	tags=35%, list=13%, signal=39%
HALLMARK_IL6_JAK_STAT3_SIGNALING	HALLMARK_IL6_JAK_STAT3_SIGNALING	58	-0.493065	-1.79077	0	0.00856598	0.013	1933	tags=36%, list=16%, signal=43%
HALLMARK_INTERFERON_ALPHA_RESPONSE	HALLMARK_INTERFERON_ALPHA_RESPONSE	60	-0.467304	-1.7041	0.00269542	0.00978408	0.026	1083	tags=27%, list=9%, signal=29%
HALLMARK_EPITHELIAL_MESENCHYMAL_TRANSITION	HALLMARK_EPITHELIAL_MESENCHYMAL_TRANSITION	170	-0.394555	-1.69052	0	0.0100141	0.031	1933	tags=38%, list=16%, signal=44%
HALLMARK_COMPLEMENT	HALLMARK_COMPLEMENT	157	-0.385343	-1.62948	0	0.0149841	0.052	1777	tags=31%, list=14%, signal=36%
HALLMARK_OXIDATIVE_PHOSPHORYLATION	HALLMARK_OXIDATIVE_PHOSPHORYLATION	189	0.413968	1.62292	0	0.0527217	0.094	4257	tags=58%, list=34%, signal=87%
HALLMARK_TNFA_SIGNALING_VIA_NFKB	HALLMARK_TNFA_SIGNALING_VIA_NFKB	165	-0.346719	-1.47704	0.00377358	0.0549937	0.195	1841	tags=33%, list=15%, signal=39%
HALLMARK_MYC_TARGETS_V1	HALLMARK_MYC_TARGETS_V1	187	-0.326392	-1.42416	0.008	0.0767807	0.288	3766	tags=42%, list=30%, signal=59%
HALLMARK_COAGULATION	HALLMARK_COAGULATION	98	-0.344004	-1.37804	0.0239521	0.0915966	0.402	1505	tags=27%, list=12%, signal=30%
HALLMARK_UNFOLDED_PROTEIN_RESPONSE	HALLMARK_UNFOLDED_PROTEIN_RESPONSE	109	-0.339262	-1.38494	0.0304878	0.0935523	0.382	2495	tags=29%, list=20%, signal=36%
HALLMARK_E2F_TARGETS	HALLMARK_E2F_TARGETS	191	-0.301183	-1.31901	0.025641	0.134144	0.561	4608	tags=51%, list=37%, signal=79%
HALLMARK_ALLOGRAFT_REJECTION	HALLMARK_ALLOGRAFT_REJECTION	139	-0.3026	-1.27775	0.0274914	0.134497	0.662	1148	tags=21%, list=9%, signal=23%
HALLMARK_MTORC1_SIGNALING	HALLMARK_MTORC1_SIGNALING	195	-0.296031	-1.29577	0.0149254	0.136387	0.621	2983	tags=37%, list=24%, signal=48%
HALLMARK_KRAS_SIGNALING_UP	HALLMARK_KRAS_SIGNALING_UP	156	-0.307313	-1.30046	0.0474684	0.14213	0.611	1553	tags=23%, list=12%, signal=26%
HALLMARK_XENOBIOTIC_METABOLISM	HALLMARK_XENOBIOTIC_METABOLISM	161	-0.298554	-1.27916	0.0329218	0.142174	0.66	1010	tags=16%, list=8%, signal=17%
HALLMARK_ESTROGEN_RESPONSE_EARLY	HALLMARK_ESTROGEN_RESPONSE_EARLY	160	0.371478	1.43162	0.0151307	0.183348	0.516	1429	tags=18%, list=11%, signal=20%
HALLMARK_ESTROGEN_RESPONSE_LATE	HALLMARK_ESTROGEN_RESPONSE_LATE	158	0.343725	1.31314	0.0422343	0.224859	0.894	1681	tags=23%, list=13%, signal=26%
HALLMARK_NOTCH_SIGNALING	HALLMARK_NOTCH_SIGNALING	28	0.406512	1.17299	0.237201	0.24785	0.998	642	tags=14%, list=5%, signal=15%
HALLMARK_BILE_ACID_METABOLISM	HALLMARK_BILE_ACID_METABOLISM	94	0.329854	1.18275	0.181149	0.251332	0.996	1865	tags=26%, list=15%, signal=30%
HALLMARK_KRAS_SIGNALING_DN	HALLMARK_KRAS_SIGNALING_DN	125	0.320058	1.19007	0.148784	0.260104	0.996	1974	tags=25%, list=16%, signal=29%
HALLMARK_APICAL_JUNCTION	HALLMARK_APICAL_JUNCTION	165	0.312509	1.20209	0.0973937	0.263892	0.995	1346	tags=17%, list=11%, signal=19%
HALLMARK_IL2_STAT5_SIGNALING	HALLMARK_IL2_STAT5_SIGNALING	168	-0.271572	-1.18063	0.0833333	0.264763	0.888	1694	tags=26%, list=14%, signal=30%
HALLMARK_GLYCOLYSIS	HALLMARK_GLYCOLYSIS	182	0.338804	1.31685	0.0304288	0.271628	0.884	1779	tags=19%, list=14%, signal=22%
HALLMARK_CHOLESTEROL_HOMEOSTASIS	HALLMARK_CHOLESTEROL_HOMEOSTASIS	64	-0.319428	-1.16654	0.177596	0.27594	0.917	2442	tags=30%, list=20%, signal=37%
HALLMARK_HEME_METABOLISM	HALLMARK_HEME_METABOLISM	165	0.314797	1.20779	0.119944	0.281881	0.995	2948	tags=35%, list=24%, signal=45%
HALLMARK_PI3K_AKT_MTOR_SIGNALING	HALLMARK_PI3K_AKT_MTOR_SIGNALING	100	0.373018	1.33859	0.0591716	0.295697	0.827	1380	tags=20%, list=11%, signal=22%
HALLMARK_ADIPOGENESIS	HALLMARK_ADIPOGENESIS	182	0.310081	1.21389	0.108666	0.30411	0.994	2664	tags=32%, list=21%, signal=41%
HALLMARK_MYOGENESIS	HALLMARK_MYOGENESIS	172	0.320668	1.24626	0.0522876	0.316339	0.983	2720	tags=37%, list=22%, signal=47%
HALLMARK_TGF_BETA_SIGNALING	HALLMARK_TGF_BETA_SIGNALING	48	0.383885	1.22614	0.165862	0.316829	0.991	1034	tags=15%, list=8%, signal=16%
HALLMARK_APICAL_SURFACE	HALLMARK_APICAL_SURFACE	30	0.385624	1.11979	0.317708	0.321259	1	1416	tags=20%, list=11%, signal=23%
HALLMARK_G2M_CHECKPOINT	HALLMARK_G2M_CHECKPOINT	188	-0.256456	-1.12966	0.160448	0.338496	0.958	4609	tags=46%, list=37%, signal=72%
HALLMARK_DNA_REPAIR	HALLMARK_DNA_REPAIR	138	-0.256591	-1.10246	0.208754	0.388408	0.981	4416	tags=48%, list=35%, signal=73%
HALLMARK_FATTY_ACID_METABOLISM	HALLMARK_FATTY_ACID_METABOLISM	132	-0.254561	-1.07308	0.276817	0.429776	0.995	1742	tags=17%, list=14%, signal=19%
HALLMARK_HYPOXIA	HALLMARK_HYPOXIA	185	-0.246155	-1.07311	0.253968	0.45014	0.995	1772	tags=22%, list=14%, signal=25%
HALLMARK_UV_RESPONSE_UP	HALLMARK_UV_RESPONSE_UP	138	-0.244459	-1.04671	0.373288	0.480507	0.996	1935	tags=22%, list=16%, signal=25%
HALLMARK_UV_RESPONSE_DN	HALLMARK_UV_RESPONSE_DN	127	-0.24181	-1.00727	0.409524	0.549667	0.999	2188	tags=22%, list=18%, signal=26%
HALLMARK_PROTEIN_SECRETION	HALLMARK_PROTEIN_SECRETION	89	-0.260236	-1.00904	0.445141	0.566525	0.999	3571	tags=37%, list=29%, signal=52%
HALLMARK_HEDGEHOG_SIGNALING	HALLMARK_HEDGEHOG_SIGNALING	32	0.329333	0.962015	0.513333	0.647185	1	2021	tags=34%, list=16%, signal=41%
HALLMARK_PEROXISOME	HALLMARK_PEROXISOME	89	0.264726	0.932757	0.59292	0.679164	1	3453	tags=35%, list=28%, signal=48%
HALLMARK_PANCREAS_BETA_CELLS	HALLMARK_PANCREAS_BETA_CELLS	27	0.306033	0.868925	0.669919	0.782684	1	1499	tags=26%, list=12%, signal=29%
HALLMARK_P53_PATHWAY	HALLMARK_P53_PATHWAY	168	-0.209879	-0.905359	0.720588	0.856053	1	2725	tags=28%, list=22%, signal=35%
HALLMARK_APOPTOSIS	HALLMARK_APOPTOSIS	139	-0.20821	-0.874965	0.783784	0.879482	1	1797	tags=18%, list=14%, signal=21%
HALLMARK_SPERMATOGENESIS	HALLMARK_SPERMATOGENESIS	86	-0.223351	-0.883161	0.740298	0.889644	1	2002	tags=17%, list=16%, signal=21%
HALLMARK_ANGIOGENESIS	HALLMARK_ANGIOGENESIS	25	-0.285913	-0.851311	0.695946	0.901754	1	1773	tags=28%, list=14%, signal=33%
HALLMARK_WNT_BETA_CATENIN_SIGNALING	HALLMARK_WNT_BETA_CATENIN_SIGNALING	36	0.256953	0.77111	0.809135	0.905506	1	2397	tags=25%, list=19%, signal=31%
HALLMARK_ANDROGEN_RESPONSE	HALLMARK_ANDROGEN_RESPONSE	93	-0.204086	-0.784142	0.896194	0.917223	1	2921	tags=30%, list=23%, signal=39%
HALLMARK_REACTIVE_OXYGEN_SPECIES_PATHWAY	HALLMARK_REACTIVE_OXYGEN_SPECIES_PATHWAY	46	-0.232872	-0.788172	0.831492	0.942919	1	2593	tags=24%, list=21%, signal=30%
HALLMARK_MITOTIC_SPINDLE	HALLMARK_MITOTIC_SPINDLE	188	-0.183153	-0.799091	0.944444	0.96003	1	3021	tags=22%, list=24%, signal=29%

## Sheet: WT7d_MUT7d
NAME	GS<br> follow link to MSigDB	SIZE	ES	NES	NOM p-val	FDR q-val	FWER p-val	RANK AT MAX	LEADING EDGE
HALLMARK_G2M_CHECKPOINT	HALLMARK_G2M_CHECKPOINT	188	0.467823	2.10586	0	0	0	3081	tags=47%, list=25%, signal=62%
HALLMARK_MYOGENESIS	HALLMARK_MYOGENESIS	172	-0.510936	-2.03773	0	0	0	1630	tags=29%, list=13%, signal=33%
HALLMARK_E2F_TARGETS	HALLMARK_E2F_TARGETS	191	0.417223	1.8712	0	0.000805556	0.001	3744	tags=48%, list=30%, signal=68%
HALLMARK_OXIDATIVE_PHOSPHORYLATION	HALLMARK_OXIDATIVE_PHOSPHORYLATION	189	-0.473991	-1.91914	0	0.00119261	0.004	4409	tags=69%, list=35%, signal=105%
HALLMARK_INTERFERON_ALPHA_RESPONSE	HALLMARK_INTERFERON_ALPHA_RESPONSE	60	0.438275	1.61315	0.0158311	0.0322151	0.053	2952	tags=50%, list=24%, signal=65%
HALLMARK_APOPTOSIS	HALLMARK_APOPTOSIS	139	0.341231	1.46985	0.00662252	0.0852498	0.207	2044	tags=29%, list=16%, signal=34%
HALLMARK_INTERFERON_GAMMA_RESPONSE	HALLMARK_INTERFERON_GAMMA_RESPONSE	141	0.326171	1.40173	0.019802	0.0930174	0.335	2959	tags=45%, list=24%, signal=58%
HALLMARK_SPERMATOGENESIS	HALLMARK_SPERMATOGENESIS	86	0.366895	1.47429	0.0115274	0.0995709	0.194	2763	tags=41%, list=22%, signal=52%
HALLMARK_UNFOLDED_PROTEIN_RESPONSE	HALLMARK_UNFOLDED_PROTEIN_RESPONSE	109	0.323795	1.34889	0.034375	0.100019	0.463	2611	tags=29%, list=21%, signal=37%
HALLMARK_TNFA_SIGNALING_VIA_NFKB	HALLMARK_TNFA_SIGNALING_VIA_NFKB	165	0.30733	1.35924	0.00657895	0.10023	0.432	2014	tags=28%, list=16%, signal=34%
HALLMARK_EPITHELIAL_MESENCHYMAL_TRANSITION	HALLMARK_EPITHELIAL_MESENCHYMAL_TRANSITION	170	0.311946	1.37122	0.0107914	0.103499	0.409	1548	tags=26%, list=12%, signal=30%
HALLMARK_ESTROGEN_RESPONSE_LATE	HALLMARK_ESTROGEN_RESPONSE_LATE	158	0.320874	1.40177	0.016129	0.106306	0.335	1971	tags=32%, list=16%, signal=37%
HALLMARK_ALLOGRAFT_REJECTION	HALLMARK_ALLOGRAFT_REJECTION	139	0.331567	1.40973	0.0140351	0.118421	0.322	2928	tags=37%, list=24%, signal=48%
HALLMARK_DNA_REPAIR	HALLMARK_DNA_REPAIR	138	0.283453	1.23318	0.0557491	0.223589	0.787	3763	tags=41%, list=30%, signal=57%
HALLMARK_MYC_TARGETS_V1	HALLMARK_MYC_TARGETS_V1	187	0.273814	1.22317	0.0580357	0.225937	0.811	3931	tags=36%, list=32%, signal=52%
HALLMARK_KRAS_SIGNALING_DN	HALLMARK_KRAS_SIGNALING_DN	125	-0.362585	-1.3873	0.0179372	0.229845	0.682	2220	tags=32%, list=18%, signal=39%
HALLMARK_MTORC1_SIGNALING	HALLMARK_MTORC1_SIGNALING	195	0.263472	1.20089	0.0750988	0.248091	0.862	2614	tags=27%, list=21%, signal=33%
HALLMARK_IL6_JAK_STAT3_SIGNALING	HALLMARK_IL6_JAK_STAT3_SIGNALING	58	0.302764	1.12865	0.22449	0.364972	0.964	2274	tags=31%, list=18%, signal=38%
HALLMARK_ANDROGEN_RESPONSE	HALLMARK_ANDROGEN_RESPONSE	93	0.280725	1.12918	0.200599	0.388331	0.963	1835	tags=25%, list=15%, signal=29%
HALLMARK_ADIPOGENESIS	HALLMARK_ADIPOGENESIS	182	-0.316047	-1.26642	0.063772	0.478513	0.958	3734	tags=45%, list=30%, signal=63%
HALLMARK_MITOTIC_SPINDLE	HALLMARK_MITOTIC_SPINDLE	188	0.235627	1.06182	0.304688	0.478515	0.995	2319	tags=25%, list=19%, signal=30%
HALLMARK_COMPLEMENT	HALLMARK_COMPLEMENT	157	0.242472	1.06416	0.297578	0.496891	0.993	2423	tags=30%, list=19%, signal=37%
HALLMARK_KRAS_SIGNALING_UP	HALLMARK_KRAS_SIGNALING_UP	156	0.242498	1.06824	0.255396	0.512866	0.992	1434	tags=17%, list=12%, signal=19%
HALLMARK_UV_RESPONSE_UP	HALLMARK_UV_RESPONSE_UP	138	-0.30907	-1.22179	0.105339	0.533851	0.987	1766	tags=19%, list=14%, signal=22%
HALLMARK_PI3K_AKT_MTOR_SIGNALING	HALLMARK_PI3K_AKT_MTOR_SIGNALING	100	0.246037	1.0091	0.429448	0.544063	1	2792	tags=31%, list=22%, signal=40%
HALLMARK_FATTY_ACID_METABOLISM	HALLMARK_FATTY_ACID_METABOLISM	132	-0.30609	-1.19118	0.164117	0.551506	0.997	2481	tags=31%, list=20%, signal=38%
HALLMARK_TGF_BETA_SIGNALING	HALLMARK_TGF_BETA_SIGNALING	48	0.282492	1.0111	0.451872	0.561912	1	2014	tags=25%, list=16%, signal=30%
HALLMARK_GLYCOLYSIS	HALLMARK_GLYCOLYSIS	182	0.225557	1.01187	0.439863	0.586581	1	2218	tags=23%, list=18%, signal=27%
HALLMARK_XENOBIOTIC_METABOLISM	HALLMARK_XENOBIOTIC_METABOLISM	161	0.232928	1.01629	0.384058	0.600006	1	1320	tags=16%, list=11%, signal=18%
HALLMARK_IL2_STAT5_SIGNALING	HALLMARK_IL2_STAT5_SIGNALING	168	-0.263391	-1.05425	0.341292	0.821473	1	1591	tags=18%, list=13%, signal=20%
HALLMARK_HYPOXIA	HALLMARK_HYPOXIA	185	-0.25242	-1.02935	0.384615	0.837468	1	1802	tags=21%, list=14%, signal=24%
HALLMARK_P53_PATHWAY	HALLMARK_P53_PATHWAY	168	0.201944	0.892327	0.795597	0.883513	1	2210	tags=22%, list=18%, signal=26%
HALLMARK_ESTROGEN_RESPONSE_EARLY	HALLMARK_ESTROGEN_RESPONSE_EARLY	160	-0.264728	-1.05484	0.329184	0.921983	1	1477	tags=19%, list=12%, signal=21%
HALLMARK_APICAL_JUNCTION	HALLMARK_APICAL_JUNCTION	165	-0.271092	-1.07802	0.295989	0.933017	1	1900	tags=18%, list=15%, signal=20%
HALLMARK_UV_RESPONSE_DN	HALLMARK_UV_RESPONSE_DN	127	0.19896	0.849125	0.844156	0.958018	1	2595	tags=21%, list=21%, signal=27%
HALLMARK_REACTIVE_OXYGEN_SPECIES_PATHWAY	HALLMARK_REACTIVE_OXYGEN_SPECIES_PATHWAY	46	-0.200553	-0.659383	0.947723	0.984253	1	3950	tags=35%, list=32%, signal=51%
HALLMARK_MYC_TARGETS_V2	HALLMARK_MYC_TARGETS_V2	56	0.18299	0.665754	0.965699	0.985289	1	1458	tags=14%, list=12%, signal=16%
HALLMARK_ANGIOGENESIS	HALLMARK_ANGIOGENESIS	25	0.253178	0.779871	0.785354	0.994413	1	2147	tags=32%, list=17%, signal=39%
HALLMARK_PEROXISOME	HALLMARK_PEROXISOME	89	0.195886	0.788325	0.929775	1	1	2158	tags=19%, list=17%, signal=23%
HALLMARK_WNT_BETA_CATENIN_SIGNALING	HALLMARK_WNT_BETA_CATENIN_SIGNALING	36	0.213134	0.711272	0.92233	1	1	3479	tags=36%, list=28%, signal=50%
HALLMARK_INFLAMMATORY_RESPONSE	HALLMARK_INFLAMMATORY_RESPONSE	144	-0.239718	-0.940403	0.588563	1	1	1788	tags=19%, list=14%, signal=22%
HALLMARK_HEME_METABOLISM	HALLMARK_HEME_METABOLISM	165	-0.227048	-0.902642	0.701449	1	1	3184	tags=32%, list=26%, signal=42%
HALLMARK_COAGULATION	HALLMARK_COAGULATION	98	-0.239082	-0.885757	0.683077	1	1	2313	tags=24%, list=19%, signal=30%
HALLMARK_APICAL_SURFACE	HALLMARK_APICAL_SURFACE	30	-0.26648	-0.793045	0.761324	1	1	3310	tags=30%, list=27%, signal=41%
HALLMARK_CHOLESTEROL_HOMEOSTASIS	HALLMARK_CHOLESTEROL_HOMEOSTASIS	64	-0.218953	-0.755645	0.864865	1	1	4178	tags=44%, list=34%, signal=65%
HALLMARK_HEDGEHOG_SIGNALING	HALLMARK_HEDGEHOG_SIGNALING	32	-0.245749	-0.740847	0.83737	1	1	4284	tags=47%, list=34%, signal=71%
HALLMARK_BILE_ACID_METABOLISM	HALLMARK_BILE_ACID_METABOLISM	94	-0.196108	-0.728258	0.947994	1	1	3836	tags=36%, list=31%, signal=52%
HALLMARK_NOTCH_SIGNALING	HALLMARK_NOTCH_SIGNALING	28	-0.239722	-0.710826	0.862944	1	1	1214	tags=18%, list=10%, signal=20%
HALLMARK_PANCREAS_BETA_CELLS	HALLMARK_PANCREAS_BETA_CELLS	27	-0.236076	-0.691747	0.91015	1	1	2728	tags=30%, list=22%, signal=38%
HALLMARK_PROTEIN_SECRETION	HALLMARK_PROTEIN_SECRETION	89	-0.183674	-0.679034	0.981679	1	1	1847	tags=12%, list=15%, signal=14%

## Sheet: WT15d_MUT15d
NAME	GS<br> follow link to MSigDB	SIZE	ES	NES	NOM p-val	FDR q-val	FWER p-val	RANK AT MAX	LEADING EDGE
HALLMARK_IL6_JAK_STAT3_SIGNALING	HALLMARK_IL6_JAK_STAT3_SIGNALING	58	-0.549282	-1.90067	0	0.00554389	0.005	1711	tags=31%, list=14%, signal=36%
HALLMARK_IL2_STAT5_SIGNALING	HALLMARK_IL2_STAT5_SIGNALING	168	-0.43039	-1.74217	0	0.0123798	0.023	1505	tags=29%, list=12%, signal=33%
HALLMARK_COAGULATION	HALLMARK_COAGULATION	98	-0.416684	-1.5935	0.00378072	0.0368929	0.096	1843	tags=30%, list=15%, signal=34%
HALLMARK_TNFA_SIGNALING_VIA_NFKB	HALLMARK_TNFA_SIGNALING_VIA_NFKB	165	-0.384777	-1.56871	0.0017301	0.0375084	0.128	1368	tags=24%, list=11%, signal=27%
HALLMARK_INFLAMMATORY_RESPONSE	HALLMARK_INFLAMMATORY_RESPONSE	144	-0.383987	-1.5163	0.00693241	0.0527361	0.212	1809	tags=30%, list=15%, signal=35%
HALLMARK_EPITHELIAL_MESENCHYMAL_TRANSITION	HALLMARK_EPITHELIAL_MESENCHYMAL_TRANSITION	170	-0.358897	-1.47723	0.00348432	0.064973	0.294	1953	tags=26%, list=16%, signal=30%
HALLMARK_ALLOGRAFT_REJECTION	HALLMARK_ALLOGRAFT_REJECTION	139	-0.357782	-1.43045	0.0128676	0.0653287	0.408	1807	tags=27%, list=15%, signal=32%
HALLMARK_COMPLEMENT	HALLMARK_COMPLEMENT	157	-0.362488	-1.45136	0.00373832	0.0665271	0.338	1302	tags=24%, list=10%, signal=26%
HALLMARK_KRAS_SIGNALING_UP	HALLMARK_KRAS_SIGNALING_UP	156	-0.355177	-1.43875	0.0178571	0.068304	0.387	2368	tags=32%, list=19%, signal=39%
HALLMARK_ESTROGEN_RESPONSE_LATE	HALLMARK_ESTROGEN_RESPONSE_LATE	158	-0.329857	-1.32385	0.0338983	0.14564	0.754	1588	tags=19%, list=13%, signal=21%
HALLMARK_ANGIOGENESIS	HALLMARK_ANGIOGENESIS	25	-0.460544	-1.32894	0.10998	0.153355	0.735	1918	tags=24%, list=15%, signal=28%
HALLMARK_KRAS_SIGNALING_DN	HALLMARK_KRAS_SIGNALING_DN	125	-0.327394	-1.27992	0.0638686	0.19324	0.868	2196	tags=29%, list=18%, signal=35%
HALLMARK_NOTCH_SIGNALING	HALLMARK_NOTCH_SIGNALING	28	0.497144	1.49747	0.037422	0.226763	0.238	2189	tags=36%, list=18%, signal=43%
HALLMARK_INTERFERON_GAMMA_RESPONSE	HALLMARK_INTERFERON_GAMMA_RESPONSE	141	-0.304723	-1.22655	0.099278	0.263973	0.958	1727	tags=23%, list=14%, signal=27%
HALLMARK_PANCREAS_BETA_CELLS	HALLMARK_PANCREAS_BETA_CELLS	27	-0.407206	-1.21346	0.184015	0.270216	0.968	3128	tags=44%, list=25%, signal=59%
HALLMARK_XENOBIOTIC_METABOLISM	HALLMARK_XENOBIOTIC_METABOLISM	161	-0.290896	-1.19533	0.120898	0.287431	0.983	1993	tags=20%, list=16%, signal=24%
HALLMARK_P53_PATHWAY	HALLMARK_P53_PATHWAY	168	-0.284961	-1.16822	0.143872	0.327897	0.994	2493	tags=29%, list=20%, signal=36%
HALLMARK_ESTROGEN_RESPONSE_EARLY	HALLMARK_ESTROGEN_RESPONSE_EARLY	160	0.29778	1.24829	0.0581395	0.349318	0.878	1748	tags=26%, list=14%, signal=29%
HALLMARK_APICAL_JUNCTION	HALLMARK_APICAL_JUNCTION	165	0.298616	1.26552	0.0644391	0.384821	0.843	2572	tags=25%, list=21%, signal=32%
HALLMARK_UV_RESPONSE_DN	HALLMARK_UV_RESPONSE_DN	127	0.331877	1.33584	0.0354906	0.419713	0.641	1921	tags=18%, list=15%, signal=21%
HALLMARK_ADIPOGENESIS	HALLMARK_ADIPOGENESIS	182	-0.262445	-1.09028	0.262206	0.478042	1	3086	tags=27%, list=25%, signal=35%
HALLMARK_G2M_CHECKPOINT	HALLMARK_G2M_CHECKPOINT	188	0.29559	1.27113	0.0362473	0.490239	0.827	3216	tags=33%, list=26%, signal=44%
HALLMARK_OXIDATIVE_PHOSPHORYLATION	HALLMARK_OXIDATIVE_PHOSPHORYLATION	189	-0.259723	-1.07564	0.275923	0.492877	1	4539	tags=45%, list=36%, signal=70%
HALLMARK_INTERFERON_ALPHA_RESPONSE	HALLMARK_INTERFERON_ALPHA_RESPONSE	60	-0.311979	-1.09103	0.302239	0.503467	1	1415	tags=25%, list=11%, signal=28%
HALLMARK_APOPTOSIS	HALLMARK_APOPTOSIS	139	-0.264307	-1.05324	0.352415	0.505933	1	1711	tags=19%, list=14%, signal=22%
HALLMARK_REACTIVE_OXYGEN_SPECIES_PATHWAY	HALLMARK_REACTIVE_OXYGEN_SPECIES_PATHWAY	46	-0.319363	-1.05358	0.354167	0.530079	1	3633	tags=46%, list=29%, signal=64%
HALLMARK_CHOLESTEROL_HOMEOSTASIS	HALLMARK_CHOLESTEROL_HOMEOSTASIS	64	-0.293282	-1.02544	0.398537	0.561191	1	1269	tags=16%, list=10%, signal=17%
HALLMARK_UNFOLDED_PROTEIN_RESPONSE	HALLMARK_UNFOLDED_PROTEIN_RESPONSE	109	0.284283	1.12872	0.195556	0.568835	0.989	2587	tags=25%, list=21%, signal=31%
HALLMARK_E2F_TARGETS	HALLMARK_E2F_TARGETS	191	0.268149	1.15254	0.147253	0.570243	0.981	3875	tags=38%, list=31%, signal=55%
HALLMARK_HEME_METABOLISM	HALLMARK_HEME_METABOLISM	165	-0.237061	-0.975546	0.516934	0.685135	1	2769	tags=28%, list=22%, signal=36%
HALLMARK_UV_RESPONSE_UP	HALLMARK_UV_RESPONSE_UP	138	-0.240997	-0.955519	0.56036	0.689502	1	1771	tags=17%, list=14%, signal=20%
HALLMARK_FATTY_ACID_METABOLISM	HALLMARK_FATTY_ACID_METABOLISM	132	-0.243062	-0.959261	0.54792	0.70731	1	2730	tags=23%, list=22%, signal=29%
HALLMARK_GLYCOLYSIS	HALLMARK_GLYCOLYSIS	182	-0.22606	-0.93586	0.634892	0.719534	1	1102	tags=10%, list=9%, signal=11%
HALLMARK_HYPOXIA	HALLMARK_HYPOXIA	185	-0.220722	-0.912705	0.674589	0.729912	1	1953	tags=18%, list=16%, signal=21%
HALLMARK_HEDGEHOG_SIGNALING	HALLMARK_HEDGEHOG_SIGNALING	32	-0.299864	-0.920173	0.561437	0.735718	1	1665	tags=25%, list=13%, signal=29%
HALLMARK_BILE_ACID_METABOLISM	HALLMARK_BILE_ACID_METABOLISM	94	-0.238529	-0.897197	0.684783	0.744819	1	2543	tags=27%, list=20%, signal=33%
HALLMARK_PEROXISOME	HALLMARK_PEROXISOME	89	-0.197845	-0.743543	0.940952	0.949915	1	2660	tags=26%, list=21%, signal=33%
HALLMARK_WNT_BETA_CATENIN_SIGNALING	HALLMARK_WNT_BETA_CATENIN_SIGNALING	36	0.293573	0.958007	0.535332	0.951053	1	1463	tags=19%, list=12%, signal=22%
HALLMARK_MYC_TARGETS_V2	HALLMARK_MYC_TARGETS_V2	56	0.22604	0.789436	0.838983	0.960732	1	3418	tags=39%, list=27%, signal=54%
HALLMARK_PROTEIN_SECRETION	HALLMARK_PROTEIN_SECRETION	89	-0.206528	-0.759398	0.913444	0.967751	1	2907	tags=25%, list=23%, signal=32%
HALLMARK_MTORC1_SIGNALING	HALLMARK_MTORC1_SIGNALING	195	0.207596	0.893235	0.774775	0.969225	1	2614	tags=24%, list=21%, signal=30%
HALLMARK_ANDROGEN_RESPONSE	HALLMARK_ANDROGEN_RESPONSE	93	0.22411	0.868244	0.733796	0.978777	1	1584	tags=16%, list=13%, signal=18%
HALLMARK_MITOTIC_SPINDLE	HALLMARK_MITOTIC_SPINDLE	188	0.189883	0.81153	0.932127	0.983886	1	4326	tags=39%, list=35%, signal=59%
HALLMARK_TGF_BETA_SIGNALING	HALLMARK_TGF_BETA_SIGNALING	48	0.185133	0.61527	0.973742	0.993404	1	2610	tags=21%, list=21%, signal=26%
HALLMARK_MYC_TARGETS_V1	HALLMARK_MYC_TARGETS_V1	187	0.229392	0.968697	0.546729	0.998527	1	4128	tags=32%, list=33%, signal=46%
HALLMARK_MYOGENESIS	HALLMARK_MYOGENESIS	172	0.235149	0.981508	0.475113	1	1	819	tags=10%, list=7%, signal=11%
HALLMARK_PI3K_AKT_MTOR_SIGNALING	HALLMARK_PI3K_AKT_MTOR_SIGNALING	100	0.250596	0.974023	0.498851	1	1	1336	tags=17%, list=11%, signal=19%
HALLMARK_SPERMATOGENESIS	HALLMARK_SPERMATOGENESIS	86	0.243992	0.922399	0.587983	1	1	1700	tags=13%, list=14%, signal=15%
HALLMARK_DNA_REPAIR	HALLMARK_DNA_REPAIR	138	0.222871	0.904964	0.71167	1	1	1793	tags=14%, list=14%, signal=17%
HALLMARK_APICAL_SURFACE	HALLMARK_APICAL_SURFACE	30	0.26415	0.826662	0.724359	1	1	2091	tags=23%, list=17%, signal=28%
