# Supplementary material for: Knockout of thyroid hormone receptor alpha a (thraa) enhances cardiac regeneration in zebrafish through metabolic and hypoxic regulation
Source: Cell Commun Signal. 2025 Jul 16;23:340. doi: 10.1186/s12964-025-02350-5 (PMC12265366; doi:10.1186/s12964-025-02350-5)
Supplement: Supplementary file 13 — Supplementary Material 13 [file 12964_2025_2350_MOESM13_ESM.xlsx]

## Sheet: WTvsMUT_uninj_up
ONTOLOGY	ID	Description	GeneRatio	BgRatio	pvalue	p.adjust	qvalue	geneID	Count
BP	GO:0009110	vitamin biosynthetic process	5/518	15/20597	2.40498716434876e-05	0.0500237330184541	0.0500237330184541	zgc:136333/rdh5/pnpo/rgn/cyp27a7	5
BP	GO:0006766	vitamin metabolic process	6/518	47/20597	0.0011003805495771	0.576597122147096	0.576597122147096	zgc:136333/crabp1b/rdh5/pnpo/rgn/cyp27a7	6
BP	GO:0006775	fat-soluble vitamin metabolic process	4/518	19/20597	0.00113486122784508	0.576597122147096	0.576597122147096	zgc:136333/crabp1b/rdh5/cyp27a7	4
BP	GO:0006281	DNA repair	21/518	397/20597	0.00118664776433553	0.576597122147096	0.576597122147096	ticrr/cgasa/ogg1/xpc/rad21b/mgmt/cry5/apex1/ddb2/eya4/ino80/cry-dash/mlh1/zranb3/nsmce1/brca2/poli/terf2ip/uvssa/shld2/fto	21
BP	GO:0008300	isoprenoid catabolic process	3/518	10/20597	0.00166326092927047	0.576597122147096	0.576597122147096	crabp1b/bco2a/bco1l	3
BP	GO:0046320	regulation of fatty acid oxidation	3/518	10/20597	0.00166326092927047	0.576597122147096	0.576597122147096	mlycd/tysnd1/acaa2	3
BP	GO:0048922	posterior lateral line neuromast deposition	3/518	13/20597	0.00374737395613417	0.840385123734232	0.840385123734232	rtn4rl2a/lbx2/anos1b	3
BP	GO:0010569	regulation of double-strand break repair via homologous recombination	3/518	15/20597	0.00574310729788613	0.840385123734232	0.840385123734232	cgasa/terf2ip/shld2	3
BP	GO:0080111	DNA demethylation	3/518	16/20597	0.00693788270742106	0.840385123734232	0.840385123734232	apex1/apobec2a/fto	3
BP	GO:0006081	cellular aldehyde metabolic process	5/518	49/20597	0.00757045481880897	0.840385123734232	0.840385123734232	aldh3a1/bco2a/hoga1/pnpo/bco1l	5
BP	GO:0040013	negative regulation of locomotion	7/518	90/20597	0.00758497796229868	0.840385123734232	0.840385123734232	wnt11f2/rtn4rl2a/lbx2/sema6dl/anos1b/sema6e/inppl1a	7
BP	GO:0035510	DNA dealkylation	3/518	17/20597	0.00826917236391298	0.840385123734232	0.840385123734232	apex1/apobec2a/fto	3
BP	GO:0030336	negative regulation of cell migration	5/518	52/20597	0.00970604889965529	0.840385123734232	0.840385123734232	wnt11f2/rtn4rl2a/lbx2/anos1b/inppl1a	5
BP	GO:0033555	multicellular organismal response to stress	3/518	18/20597	0.00974021077751091	0.840385123734232	0.840385123734232	hsd20b2/nr3c1/fosab	3
BP	GO:0048885	neuromast deposition	3/518	18/20597	0.00974021077751091	0.840385123734232	0.840385123734232	rtn4rl2a/lbx2/anos1b	3
BP	GO:0007416	synapse assembly	6/518	73/20597	0.0101053010323554	0.840385123734232	0.840385123734232	slitrk3a/chodl/ephb3a/obsl1b/nlgn4xa/kirrel3a	6
BP	GO:0051271	negative regulation of cellular component movement	5/518	53/20597	0.0105011848412461	0.840385123734232	0.840385123734232	wnt11f2/rtn4rl2a/lbx2/anos1b/inppl1a	5
BP	GO:2000146	negative regulation of cell motility	5/518	53/20597	0.0105011848412461	0.840385123734232	0.840385123734232	wnt11f2/rtn4rl2a/lbx2/anos1b/inppl1a	5
BP	GO:0060042	retina morphogenesis in camera-type eye	9/518	147/20597	0.0121769192806105	0.840385123734232	0.840385123734232	reep6/marcksa/tbx5b/sox11b/obsl1b/egr1/rpgrb/pbx2/thrb	9
BP	GO:0002495	antigen processing and presentation of peptide antigen via MHC class II	3/518	20/20597	0.0131119093740161	0.840385123734232	0.840385123734232	mhc2dgb/march8/mhc2dhb	3
BP	GO:0019217	regulation of fatty acid metabolic process	3/518	20/20597	0.0131119093740161	0.840385123734232	0.840385123734232	mlycd/tysnd1/acaa2	3
BP	GO:0046500	S-adenosylmethionine metabolic process	3/518	20/20597	0.0131119093740161	0.840385123734232	0.840385123734232	mat2al/mat2ab/mat1a	3
BP	GO:0044272	sulfur compound biosynthetic process	7/518	101/20597	0.0138267906877576	0.840385123734232	0.840385123734232	mat2al/mlycd/cthl/glceb/mat2ab/csgalnact2/mat1a	7
BP	GO:0051298	centrosome duplication	4/518	38/20597	0.0148499071110348	0.840385123734232	0.840385123734232	mdm1/ccnf/cep135/si:ch73-100l22.3	4
BP	GO:0002504	antigen processing and presentation of peptide or polysaccharide antigen via MHC class II	3/518	21/20597	0.0150165666366191	0.840385123734232	0.840385123734232	mhc2dgb/march8/mhc2dhb	3
BP	GO:0050808	synapse organization	10/518	184/20597	0.0183141714164896	0.840385123734232	0.840385123734232	slitrk3a/gphnb/chodl/ephb3a/ncam3/obsl1b/nlgn4xa/kirrel3a/slc25a1a/zc4h2	10
BP	GO:0000422	autophagy of mitochondrion	4/518	41/20597	0.0192129690359194	0.840385123734232	0.840385123734232	usp30/pink1/atg9b/atg9a	4
BP	GO:0061726	mitochondrion disassembly	4/518	41/20597	0.0192129690359194	0.840385123734232	0.840385123734232	usp30/pink1/atg9b/atg9a	4
BP	GO:0048593	camera-type eye morphogenesis	11/518	213/20597	0.0193502851561538	0.840385123734232	0.840385123734232	reep6/wnt11f2/marcksa/tbx5b/sox11b/obsl1b/egr1/rpgrb/pim1/pbx2/thrb	11
BP	GO:0006790	sulfur compound metabolic process	13/518	272/20597	0.0207542360535479	0.840385123734232	0.840385123734232	clic3/sult1st2/suox/mat2al/mlycd/acot14/cthl/glceb/mat2ab/csgalnact2/gsto1/mat1a/acsm3	13
BP	GO:0048919	posterior lateral line neuromast development	4/518	42/20597	0.0208251677749797	0.840385123734232	0.840385123734232	rtn4rl2a/lbx2/eya4/anos1b	4
BP	GO:0003044	regulation of systemic arterial blood pressure mediated by a chemical signal	3/518	24/20597	0.0216206985153631	0.840385123734232	0.840385123734232	oxtrb/adrb2b/avpr1aa	3
BP	GO:0005975	carbohydrate metabolic process	19/518	454/20597	0.021757422865432	0.840385123734232	0.840385123734232	amy2a/hkdc1/chst12b.2/gyg2/pkmb/si:ch211-152c8.5/pfkfb2a/pgls/zgc:113333/phkg1a/si:ch211-160o17.2/pgghg/man2a2/zgc:158423/gpd1a/rgn/ganc/pdk2a/st6galnac5b	19
BP	GO:0007099	centriole replication	3/518	25/20597	0.0241206729839774	0.840385123734232	0.840385123734232	mdm1/cep135/si:ch73-100l22.3	3
BP	GO:0072525	pyridine-containing compound biosynthetic process	3/518	25/20597	0.0241206729839774	0.840385123734232	0.840385123734232	pnpo/kmo/nmnat1	3
BP	GO:0035065	regulation of histone acetylation	2/518	10/20597	0.0248517821990365	0.840385123734232	0.840385123734232	tada2a/tada2b	2
BP	GO:0043363	nucleate erythrocyte differentiation	2/518	10/20597	0.0248517821990365	0.840385123734232	0.840385123734232	smim1/pink1	2
BP	GO:0045724	positive regulation of cilium assembly	2/518	10/20597	0.0248517821990365	0.840385123734232	0.840385123734232	kctd17/tapt1b	2
BP	GO:0051238	sequestering of metal ion	2/518	10/20597	0.0248517821990365	0.840385123734232	0.840385123734232	fthl28/fthl31	2
BP	GO:0090329	regulation of DNA-templated DNA replication	2/518	10/20597	0.0248517821990365	0.840385123734232	0.840385123734232	ticrr/zranb3	2
BP	GO:2000369	regulation of clathrin-dependent endocytosis	2/518	10/20597	0.0248517821990365	0.840385123734232	0.840385123734232	unc119b/unc119a	2
BP	GO:0046839	phospholipid dephosphorylation	5/518	67/20597	0.0266208779105146	0.840385123734232	0.840385123734232	mtmr7a/mtmr1b/plpp2b/inppl1a/mtmr7b	5
BP	GO:0009411	response to UV	3/518	26/20597	0.0267700099847232	0.840385123734232	0.840385123734232	ddb2/uvssa/mapk14b	3
BP	GO:0098534	centriole assembly	3/518	26/20597	0.0267700099847232	0.840385123734232	0.840385123734232	mdm1/cep135/si:ch73-100l22.3	3
BP	GO:0030258	lipid modification	9/518	169/20597	0.0274437781697639	0.840385123734232	0.840385123734232	mlycd/zgc:162608/mtmr7a/mtmr1b/tysnd1/plpp2b/inppl1a/mtmr7b/acaa2	9
BP	GO:0001709	cell fate determination	2/518	11/20597	0.0298756301549253	0.840385123734232	0.840385123734232	prdm1a/thrb	2
BP	GO:0032264	IMP salvage	2/518	11/20597	0.0298756301549253	0.840385123734232	0.840385123734232	ampd1/ampd2b	2
BP	GO:0032479	regulation of type I interferon production	2/518	11/20597	0.0298756301549253	0.840385123734232	0.840385123734232	cgasa/zbtb16b	2
BP	GO:0032606	type I interferon production	2/518	11/20597	0.0298756301549253	0.840385123734232	0.840385123734232	cgasa/zbtb16b	2
BP	GO:0042953	lipoprotein transport	2/518	11/20597	0.0298756301549253	0.840385123734232	0.840385123734232	unc119b/unc119a	2
BP	GO:0043462	regulation of ATP-dependent activity	2/518	11/20597	0.0298756301549253	0.840385123734232	0.840385123734232	dnajc24/rgn	2
BP	GO:0044872	lipoprotein localization	2/518	11/20597	0.0298756301549253	0.840385123734232	0.840385123734232	unc119b/unc119a	2
BP	GO:0045907	positive regulation of vasoconstriction	2/518	11/20597	0.0298756301549253	0.840385123734232	0.840385123734232	oxtrb/avpr1aa	2
BP	GO:0061098	positive regulation of protein tyrosine kinase activity	2/518	11/20597	0.0298756301549253	0.840385123734232	0.840385123734232	unc119b/unc119a	2
BP	GO:1901983	regulation of protein acetylation	2/518	11/20597	0.0298756301549253	0.840385123734232	0.840385123734232	tada2a/tada2b	2
BP	GO:1990402	embryonic liver development	2/518	11/20597	0.0298756301549253	0.840385123734232	0.840385123734232	ptger4a/ptgs2a	2
BP	GO:2000756	regulation of peptidyl-lysine acetylation	2/518	11/20597	0.0298756301549253	0.840385123734232	0.840385123734232	tada2a/tada2b	2
BP	GO:0051494	negative regulation of cytoskeleton organization	6/518	93/20597	0.0298948997859517	0.840385123734232	0.840385123734232	mdm1/ccnf/cracd/si:ch211-203d1.3/kank3/rhpn2	6
BP	GO:0044728	DNA methylation or demethylation	4/518	47/20597	0.030110713540884	0.840385123734232	0.840385123734232	dnmt3bb.3/apex1/apobec2a/fto	4
BP	GO:0046856	phosphatidylinositol dephosphorylation	4/518	48/20597	0.0322173113936246	0.840385123734232	0.840385123734232	mtmr7a/mtmr1b/inppl1a/mtmr7b	4
BP	GO:0006865	amino acid transport	6/518	95/20597	0.0327112825321536	0.840385123734232	0.840385123734232	sfxn5a/slc7a2/slc43a1b/zgc:158423/slc7a9/slc7a3b	6
BP	GO:0048592	eye morphogenesis	12/518	261/20597	0.0331678529975021	0.840385123734232	0.840385123734232	reep6/wnt11f2/marcksa/tbx5b/sox11b/obsl1b/rdh5/egr1/rpgrb/pim1/pbx2/thrb	12
BP	GO:0006304	DNA modification	4/518	49/20597	0.0344081430891637	0.840385123734232	0.840385123734232	dnmt3bb.3/apex1/apobec2a/fto	4
BP	GO:0000491	small nucleolar ribonucleoprotein complex assembly	2/518	12/20597	0.0352633446852934	0.840385123734232	0.840385123734232	znhit6/nopchap1	2
BP	GO:0006517	protein deglycosylation	2/518	12/20597	0.0352633446852934	0.840385123734232	0.840385123734232	zgc:153169/man2a2	2
BP	GO:0042574	retinal metabolic process	2/518	12/20597	0.0352633446852934	0.840385123734232	0.840385123734232	bco2a/bco1l	2
BP	GO:0055090	acylglycerol homeostasis	2/518	12/20597	0.0352633446852934	0.840385123734232	0.840385123734232	angptl3/zgc:162608	2
BP	GO:0070328	triglyceride homeostasis	2/518	12/20597	0.0352633446852934	0.840385123734232	0.840385123734232	angptl3/zgc:162608	2
BP	GO:0072524	pyridine-containing compound metabolic process	3/518	29/20597	0.0356083918163216	0.840385123734232	0.840385123734232	pnpo/kmo/nmnat1	3
BP	GO:0006282	regulation of DNA repair	4/518	50/20597	0.0366834782399804	0.840385123734232	0.840385123734232	cgasa/eya4/terf2ip/shld2	4
BP	GO:0051402	neuron apoptotic process	4/518	50/20597	0.0366834782399804	0.840385123734232	0.840385123734232	ogg1/neflb/pink1/tnfrsf21	4
BP	GO:0051129	negative regulation of cellular component organization	11/518	236/20597	0.0370753761843552	0.840385123734232	0.840385123734232	mdm1/ccnf/cracd/sema6dl/si:ch211-203d1.3/kank3/unc119b/rhpn2/sema6e/unc119a/slit3	11
BP	GO:0048002	antigen processing and presentation of peptide antigen	3/518	30/20597	0.0388480142504047	0.840385123734232	0.840385123734232	mhc2dgb/march8/mhc2dhb	3
BP	GO:0072015	glomerular visceral epithelial cell development	3/518	30/20597	0.0388480142504047	0.840385123734232	0.840385123734232	mpped2/brca2/kmo	3
BP	GO:0072310	glomerular epithelial cell development	3/518	30/20597	0.0388480142504047	0.840385123734232	0.840385123734232	mpped2/brca2/kmo	3
BP	GO:0001523	retinoid metabolic process	4/518	51/20597	0.0390434950295263	0.840385123734232	0.840385123734232	crabp1b/bco2a/rdh5/bco1l	4
BP	GO:0003205	cardiac chamber development	4/518	51/20597	0.0390434950295263	0.840385123734232	0.840385123734232	myo5b/tbx5b/ids/tnnc1a	4
BP	GO:0032787	monocarboxylic acid metabolic process	15/518	360/20597	0.0397388359596507	0.840385123734232	0.840385123734232	gad2/hkdc1/acbd4/crabp1b/pkmb/mlycd/acot14/hoga1/decr2/tysnd1/kmo/hacd1/ptgs2a/acaa2/acsm3	15
BP	GO:2001020	regulation of response to DNA damage stimulus	5/518	75/20597	0.0405189820548582	0.840385123734232	0.840385123734232	cgasa/eya4/nsmce1/terf2ip/shld2	5
BP	GO:0001990	regulation of systemic arterial blood pressure by hormone	2/518	13/20597	0.0409935211815041	0.840385123734232	0.840385123734232	oxtrb/avpr1aa	2
BP	GO:0016101	diterpenoid metabolic process	4/518	52/20597	0.0414882822070156	0.840385123734232	0.840385123734232	crabp1b/bco2a/rdh5/bco1l	4
BP	GO:2000779	regulation of double-strand break repair	3/518	31/20597	0.0422321234535092	0.840385123734232	0.840385123734232	cgasa/terf2ip/shld2	3
BP	GO:0021510	spinal cord development	6/518	103/20597	0.045669990903298	0.840385123734232	0.840385123734232	neflb/pogza/tal2/lrp8/ypel3/zc4h2	6
BP	GO:0060059	embryonic retina morphogenesis in camera-type eye	3/518	32/20597	0.0457590325847081	0.840385123734232	0.840385123734232	reep6/egr1/pbx2	3
BP	GO:0032261	purine nucleotide salvage	2/518	14/20597	0.0470455978957703	0.840385123734232	0.840385123734232	ampd1/ampd2b	2
BP	GO:0050994	regulation of lipid catabolic process	2/518	14/20597	0.0470455978957703	0.840385123734232	0.840385123734232	tysnd1/acaa2	2
BP	GO:0060221	retinal rod cell differentiation	2/518	14/20597	0.0470455978957703	0.840385123734232	0.840385123734232	sox11b/rpgrb	2
BP	GO:0106380	purine ribonucleotide salvage	2/518	14/20597	0.0470455978957703	0.840385123734232	0.840385123734232	ampd1/ampd2b	2
BP	GO:0010842	retina layer formation	4/518	55/20597	0.049330856463772	0.840385123734232	0.840385123734232	reep6/marcksa/obsl1b/rpgrb	4
BP	GO:0000724	double-strand break repair via homologous recombination	6/518	105/20597	0.0493436547145649	0.840385123734232	0.840385123734232	cgasa/rad21b/nsmce1/brca2/terf2ip/shld2	6
BP	GO:0003206	cardiac chamber morphogenesis	3/518	33/20597	0.0494268580139604	0.840385123734232	0.840385123734232	myo5b/tbx5b/ids	3
BP	GO:0005978	glycogen biosynthetic process	3/518	33/20597	0.0494268580139604	0.840385123734232	0.840385123734232	gyg2/si:ch211-152c8.5/phkg1a	3
BP	GO:0009250	glucan biosynthetic process	3/518	33/20597	0.0494268580139604	0.840385123734232	0.840385123734232	gyg2/si:ch211-152c8.5/phkg1a	3
BP	GO:0010565	regulation of cellular ketone metabolic process	3/518	33/20597	0.0494268580139604	0.840385123734232	0.840385123734232	mlycd/tysnd1/acaa2	3
BP	GO:0000725	recombinational repair	6/518	106/20597	0.0512466756820964	0.840385123734232	0.840385123734232	cgasa/rad21b/nsmce1/brca2/terf2ip/shld2	6
BP	GO:0006721	terpenoid metabolic process	4/518	56/20597	0.0521138987429284	0.840385123734232	0.840385123734232	crabp1b/bco2a/rdh5/bco1l	4
BP	GO:0015849	organic acid transport	9/518	193/20597	0.0557188943251869	0.840385123734232	0.840385123734232	slc27a6/crabp1b/sfxn5a/slc7a2/slc43a1b/zgc:158423/slc7a9/slc7a3b/slc25a1a	9
BP	GO:0003073	regulation of systemic arterial blood pressure	3/518	35/20597	0.057176832452291	0.840385123734232	0.840385123734232	oxtrb/adrb2b/avpr1aa	3
BP	GO:0061318	renal filtration cell differentiation	3/518	35/20597	0.057176832452291	0.840385123734232	0.840385123734232	mpped2/brca2/kmo	3
BP	GO:0072010	glomerular epithelium development	3/518	35/20597	0.057176832452291	0.840385123734232	0.840385123734232	mpped2/brca2/kmo	3
BP	GO:0072112	glomerular visceral epithelial cell differentiation	3/518	35/20597	0.057176832452291	0.840385123734232	0.840385123734232	mpped2/brca2/kmo	3
BP	GO:0072311	glomerular epithelial cell differentiation	3/518	35/20597	0.057176832452291	0.840385123734232	0.840385123734232	mpped2/brca2/kmo	3
BP	GO:0006914	autophagy	10/518	224/20597	0.0575671715650266	0.840385123734232	0.840385123734232	usp30/atg4b/pink1/fbxo32/atg9b/vti1b/atg9a/si:dkeyp-72g9.4/stx17/usp13	10
BP	GO:0061919	process utilizing autophagic mechanism	10/518	224/20597	0.0575671715650266	0.840385123734232	0.840385123734232	usp30/atg4b/pink1/fbxo32/atg9b/vti1b/atg9a/si:dkeyp-72g9.4/stx17/usp13	10
BP	GO:0001964	startle response	2/518	16/20597	0.0600372478629647	0.840385123734232	0.840385123734232	eya4/get1	2
BP	GO:0009435	NAD biosynthetic process	2/518	16/20597	0.0600372478629647	0.840385123734232	0.840385123734232	kmo/nmnat1	2
BP	GO:0044804	autophagy of nucleus	2/518	16/20597	0.0600372478629647	0.840385123734232	0.840385123734232	atg9b/atg9a	2
BP	GO:0086010	membrane depolarization during action potential	2/518	16/20597	0.0600372478629647	0.840385123734232	0.840385123734232	cacna1ha/scn4ab	2
BP	GO:1902117	positive regulation of organelle assembly	2/518	16/20597	0.0600372478629647	0.840385123734232	0.840385123734232	kctd17/tapt1b	2
BP	GO:1903670	regulation of sprouting angiogenesis	2/518	16/20597	0.0600372478629647	0.840385123734232	0.840385123734232	egfl6/sox11b	2
BP	GO:0019882	antigen processing and presentation	3/518	36/20597	0.0612543672946441	0.840385123734232	0.840385123734232	mhc2dgb/march8/mhc2dhb	3
BP	GO:0007224	smoothened signaling pathway	5/518	85/20597	0.0630986163673354	0.840385123734232	0.840385123734232	hipk1a/sox11b/ids/ankmy2a/si:ch211-185a18.2	5
BP	GO:0007623	circadian rhythm	6/518	112/20597	0.0635982234569601	0.840385123734232	0.840385123734232	aanat2/cry5/siah2l/egr1/nfil3-6/nr3c1	6
BP	GO:0070997	neuron death	4/518	60/20597	0.0640811720807302	0.840385123734232	0.840385123734232	ogg1/neflb/pink1/tnfrsf21	4
BP	GO:0046488	phosphatidylinositol metabolic process	8/518	169/20597	0.0641719653170906	0.840385123734232	0.840385123734232	pip5k1cb/si:ch211-160o17.2/mtmr7a/pigl/mtmr1b/pigp/inppl1a/mtmr7b	8
BP	GO:0030488	tRNA methylation	3/518	37/20597	0.0654636176518211	0.840385123734232	0.840385123734232	trmt12/si:dkey-85a20.4/thada	3
BP	GO:0042752	regulation of circadian rhythm	3/518	37/20597	0.0654636176518211	0.840385123734232	0.840385123734232	aanat2/cry5/siah2l	3
BP	GO:0008285	negative regulation of cell population proliferation	6/518	113/20597	0.065812892582452	0.840385123734232	0.840385123734232	si:dkey-22i16.9/si:dkey-88e18.8/dab2ipb/tnfrsf21/btg2/nf2a	6
BP	GO:0002399	MHC class II protein complex assembly	2/518	17/20597	0.0669396579295049	0.840385123734232	0.840385123734232	mhc2dgb/mhc2dhb	2
BP	GO:0002501	peptide antigen assembly with MHC protein complex	2/518	17/20597	0.0669396579295049	0.840385123734232	0.840385123734232	mhc2dgb/mhc2dhb	2
BP	GO:0002503	peptide antigen assembly with MHC class II protein complex	2/518	17/20597	0.0669396579295049	0.840385123734232	0.840385123734232	mhc2dgb/mhc2dhb	2
BP	GO:0015695	organic cation transport	2/518	17/20597	0.0669396579295049	0.840385123734232	0.840385123734232	zgc:63569/slc22a16	2
BP	GO:0019674	NAD metabolic process	2/518	17/20597	0.0669396579295049	0.840385123734232	0.840385123734232	gpd1a/kmo	2
BP	GO:0019886	antigen processing and presentation of exogenous peptide antigen via MHC class II	2/518	17/20597	0.0669396579295049	0.840385123734232	0.840385123734232	mhc2dgb/mhc2dhb	2
BP	GO:0031058	positive regulation of histone modification	2/518	17/20597	0.0669396579295049	0.840385123734232	0.840385123734232	tada2a/tada2b	2
BP	GO:0042159	lipoprotein catabolic process	2/518	17/20597	0.0669396579295049	0.840385123734232	0.840385123734232	abhd10a/notum2	2
BP	GO:0043101	purine-containing compound salvage	2/518	17/20597	0.0669396579295049	0.840385123734232	0.840385123734232	ampd1/ampd2b	2
BP	GO:0050886	endocrine process	2/518	17/20597	0.0669396579295049	0.840385123734232	0.840385123734232	oxtrb/avpr1aa	2
BP	GO:0051153	regulation of striated muscle cell differentiation	2/518	17/20597	0.0669396579295049	0.840385123734232	0.840385123734232	prdm1a/mapk14b	2
BP	GO:0051438	regulation of ubiquitin-protein transferase activity	2/518	17/20597	0.0669396579295049	0.840385123734232	0.840385123734232	mad2l2/dcun1d4	2
BP	GO:0051899	membrane depolarization	2/518	17/20597	0.0669396579295049	0.840385123734232	0.840385123734232	cacna1ha/scn4ab	2
BP	GO:0030308	negative regulation of cell growth	4/518	61/20597	0.0672792194316783	0.840385123734232	0.840385123734232	wnt11f2/sema6dl/sema6e/slit3	4
BP	GO:1903037	regulation of leukocyte cell-cell adhesion	4/518	61/20597	0.0672792194316783	0.840385123734232	0.840385123734232	si:dkey-22i16.9/mhc2dgb/tnfrsf21/mhc2dhb	4
BP	GO:0009451	RNA modification	7/518	143/20597	0.0697630783817954	0.840385123734232	0.840385123734232	pcif1/trmt12/mettl25b/si:dkey-85a20.4/apobec2a/thada/fto	7
BP	GO:0060219	camera-type eye photoreceptor cell differentiation	3/518	38/20597	0.0698019356981742	0.840385123734232	0.840385123734232	sox11b/rpgrb/thrb	3
BP	GO:0070988	demethylation	3/518	38/20597	0.0698019356981742	0.840385123734232	0.840385123734232	apex1/apobec2a/fto	3
BP	GO:0072523	purine-containing compound catabolic process	3/518	38/20597	0.0698019356981742	0.840385123734232	0.840385123734232	gda/mlycd/nudt18	3
BP	GO:0002064	epithelial cell development	6/518	115/20597	0.0703760278685003	0.840385123734232	0.840385123734232	slc2a1a/mpped2/brca2/tnfrsf21/kmo/thada	6
BP	GO:0061515	myeloid cell development	5/518	88/20597	0.0710123570891378	0.840385123734232	0.840385123734232	smim1/tpma/pink1/smad9/csf3a	5
BP	GO:0009416	response to light stimulus	8/518	173/20597	0.0714253388520502	0.840385123734232	0.840385123734232	aanat2/cry5/ddb2/nr3c1/uvssa/mapk14b/dagla/pim1	8
BP	GO:0061061	muscle structure development	17/518	459/20597	0.0734918298683862	0.840385123734232	0.840385123734232	myo5b/myl1/marcksa/ogg1/prdm1a/actn2b/lbx2/pdlim5a/apobec2a/fbxo32/mylpfa/mapk14b/myl9b/pdlim2/pbx2/ccdc78/mbnl2	17
BP	GO:0045785	positive regulation of cell adhesion	4/518	63/20597	0.073918264458836	0.840385123734232	0.840385123734232	si:dkey-22i16.9/egfl6/mhc2dgb/mhc2dhb	4
BP	GO:1903008	organelle disassembly	4/518	63/20597	0.073918264458836	0.840385123734232	0.840385123734232	usp30/pink1/atg9b/atg9a	4
BP	GO:0001941	postsynaptic membrane organization	2/518	18/20597	0.0740895888235041	0.840385123734232	0.840385123734232	gphnb/nlgn4xa	2
BP	GO:0002478	antigen processing and presentation of exogenous peptide antigen	2/518	18/20597	0.0740895888235041	0.840385123734232	0.840385123734232	mhc2dgb/mhc2dhb	2
BP	GO:0019228	neuronal action potential	2/518	18/20597	0.0740895888235041	0.840385123734232	0.840385123734232	cacna1ha/scn4ab	2
BP	GO:0019884	antigen processing and presentation of exogenous antigen	2/518	18/20597	0.0740895888235041	0.840385123734232	0.840385123734232	mhc2dgb/mhc2dhb	2
BP	GO:0042130	negative regulation of T cell proliferation	2/518	18/20597	0.0740895888235041	0.840385123734232	0.840385123734232	si:dkey-22i16.9/tnfrsf21	2
BP	GO:0042136	neurotransmitter biosynthetic process	2/518	18/20597	0.0740895888235041	0.840385123734232	0.840385123734232	gad2/dagla	2
BP	GO:0031401	positive regulation of protein modification process	11/518	269/20597	0.0787161393801263	0.840385123734232	0.840385123734232	bmp2a/mad2l2/fgf17/bmp6/pdgfab/unc119b/dcun1d4/tada2a/unc119a/tada2b/si:ch211-244o22.2	11
BP	GO:0000018	regulation of DNA recombination	3/518	40/20597	0.0788546255192093	0.840385123734232	0.840385123734232	cgasa/terf2ip/shld2	3
BP	GO:0006338	chromatin remodeling	8/518	177/20597	0.0791585636000753	0.840385123734232	0.840385123734232	brd2b/ino80/shprh/tada2a/pbrm1/kdm4aa/tada2b/smarca1	8
BP	GO:0051338	regulation of transferase activity	12/518	301/20597	0.0792478138864689	0.840385123734232	0.840385123734232	wnt11f2/ror1/ephb3a/ccnf/fgfr3/mad2l2/pdgfab/prkag2b/unc119b/dcun1d4/trib3/unc119a	12
BP	GO:0046434	organophosphate catabolic process	6/518	119/20597	0.0800356585569483	0.840385123734232	0.840385123734232	angptl3/mlycd/si:ch211-160o17.2/gpd1a/nudt18/smpd5	6
BP	GO:0035601	protein deacylation	4/518	65/20597	0.0808759821515613	0.840385123734232	0.840385123734232	hdac7b/abhd10a/notum2/mideasa	4
BP	GO:0002396	MHC protein complex assembly	2/518	19/20597	0.0814702800006137	0.840385123734232	0.840385123734232	mhc2dgb/mhc2dhb	2
BP	GO:0006188	IMP biosynthetic process	2/518	19/20597	0.0814702800006137	0.840385123734232	0.840385123734232	ampd1/ampd2b	2
BP	GO:0006298	mismatch repair	2/518	19/20597	0.0814702800006137	0.840385123734232	0.840385123734232	xpc/mlh1	2
BP	GO:0008345	larval locomotory behavior	2/518	19/20597	0.0814702800006137	0.840385123734232	0.840385123734232	pogza/fbxo32	2
BP	GO:0008354	germ cell migration	2/518	19/20597	0.0814702800006137	0.840385123734232	0.840385123734232	grip2a/nanos1	2
BP	GO:0030537	larval behavior	2/518	19/20597	0.0814702800006137	0.840385123734232	0.840385123734232	pogza/fbxo32	2
BP	GO:0016311	dephosphorylation	12/518	303/20597	0.0822768324370411	0.840385123734232	0.840385123734232	dusp2/eya4/si:ch211-160o17.2/mtmr7a/si:ch211-203d1.3/mtmr1b/dusp12/plpp2b/ptprz1b/inppl1a/mtmr7b/si:ch211-244o22.2	12
BP	GO:0062012	regulation of small molecule metabolic process	5/518	92/20597	0.0823706105822095	0.840385123734232	0.840385123734232	si:ch211-152c8.5/mlycd/tysnd1/pdk2a/acaa2	5
BP	GO:0043588	skin development	3/518	41/20597	0.0835631773468375	0.840385123734232	0.840385123734232	myo5b/ccl33.3/casp3b	3
BP	GO:0007517	muscle organ development	10/518	241/20597	0.0843071259261473	0.840385123734232	0.840385123734232	myo5b/myl1/marcksa/actn2b/apobec2a/fbxo32/mylpfa/pbx2/ccdc78/mbnl2	10
BP	GO:0001510	RNA methylation	4/518	66/20597	0.0844721511370574	0.840385123734232	0.840385123734232	pcif1/trmt12/si:dkey-85a20.4/thada	4
BP	GO:0098732	macromolecule deacylation	4/518	66/20597	0.0844721511370574	0.840385123734232	0.840385123734232	hdac7b/abhd10a/notum2/mideasa	4
BP	GO:0003407	neural retina development	6/518	121/20597	0.0851303866213317	0.840385123734232	0.840385123734232	reep6/marcksa/sox11b/obsl1b/rpgrb/thrb	6
BP	GO:0044242	cellular lipid catabolic process	7/518	151/20597	0.0872787426511399	0.840385123734232	0.840385123734232	crabp1b/angptl3/bco2a/bco1l/tysnd1/smpd5/acaa2	7
BP	GO:0045786	negative regulation of cell cycle	7/518	151/20597	0.0872787426511399	0.840385123734232	0.840385123734232	ticrr/mdm1/ccnf/siah2l/si:ch73-100l22.3/btg2/ppp1r13bb	7
BP	GO:0006289	nucleotide-excision repair	3/518	42/20597	0.0883891780831342	0.840385123734232	0.840385123734232	ogg1/xpc/uvssa	3
BP	GO:0050870	positive regulation of T cell activation	3/518	42/20597	0.0883891780831342	0.840385123734232	0.840385123734232	si:dkey-22i16.9/mhc2dgb/mhc2dhb	3
BP	GO:1903039	positive regulation of leukocyte cell-cell adhesion	3/518	42/20597	0.0883891780831342	0.840385123734232	0.840385123734232	si:dkey-22i16.9/mhc2dgb/mhc2dhb	3
BP	GO:0010824	regulation of centrosome duplication	2/518	20/20597	0.0890656545146802	0.840385123734232	0.840385123734232	mdm1/ccnf	2
BP	GO:0019359	nicotinamide nucleotide biosynthetic process	2/518	20/20597	0.0890656545146802	0.840385123734232	0.840385123734232	kmo/nmnat1	2
BP	GO:0019363	pyridine nucleotide biosynthetic process	2/518	20/20597	0.0890656545146802	0.840385123734232	0.840385123734232	kmo/nmnat1	2
BP	GO:0032945	negative regulation of mononuclear cell proliferation	2/518	20/20597	0.0890656545146802	0.840385123734232	0.840385123734232	si:dkey-22i16.9/tnfrsf21	2
BP	GO:0038092	nodal signaling pathway	2/518	20/20597	0.0890656545146802	0.840385123734232	0.840385123734232	si:ch211-168f7.5/prex1	2
BP	GO:0046605	regulation of centrosome cycle	2/518	20/20597	0.0890656545146802	0.840385123734232	0.840385123734232	mdm1/ccnf	2
BP	GO:0050672	negative regulation of lymphocyte proliferation	2/518	20/20597	0.0890656545146802	0.840385123734232	0.840385123734232	si:dkey-22i16.9/tnfrsf21	2
BP	GO:0051963	regulation of synapse assembly	2/518	20/20597	0.0890656545146802	0.840385123734232	0.840385123734232	slitrk3a/ephb3a	2
BP	GO:0070664	negative regulation of leukocyte proliferation	2/518	20/20597	0.0890656545146802	0.840385123734232	0.840385123734232	si:dkey-22i16.9/tnfrsf21	2
BP	GO:0097306	cellular response to alcohol	2/518	20/20597	0.0890656545146802	0.840385123734232	0.840385123734232	ptger4a/nr3c1	2
BP	GO:1901655	cellular response to ketone	2/518	20/20597	0.0890656545146802	0.840385123734232	0.840385123734232	ptger4a/nr3c1	2
BP	GO:0048511	rhythmic process	7/518	152/20597	0.0896289008896648	0.840385123734232	0.840385123734232	aanat2/cry5/siah2l/egr1/nfil3-6/nr3c1/roraa	7
BP	GO:0007098	centrosome cycle	4/518	68/20597	0.0918942486678818	0.840385123734232	0.840385123734232	mdm1/ccnf/cep135/si:ch73-100l22.3	4
BP	GO:0007159	leukocyte cell-cell adhesion	4/518	68/20597	0.0918942486678818	0.840385123734232	0.840385123734232	si:dkey-22i16.9/mhc2dgb/tnfrsf21/mhc2dhb	4
BP	GO:0009314	response to radiation	9/518	214/20597	0.0921153829550355	0.840385123734232	0.840385123734232	ticrr/aanat2/cry5/ddb2/nr3c1/uvssa/mapk14b/dagla/pim1	9
BP	GO:0098609	cell-cell adhesion	16/518	442/20597	0.0938381198413	0.840385123734232	0.840385123734232	si:dkey-22i16.9/igdcc3/pkp3a/kiaa0319l/wnt11f2/si:ch211-141e20.2/ephb3a/ncam3/obsl1b/nlgn4xa/kirrel3a/mhc2dgb/pcdh1g18/tnfrsf21/mhc2dhb/pcdh15a	16
BP	GO:0060548	negative regulation of cell death	12/518	311/20597	0.0951128544230069	0.840385123734232	0.840385123734232	wnt11f2/ogg1/slc2a1a/neflb/si:ch211-202m22.1/apex1/lrrc14b/eya4/brca2/ppm1kb/pim1/ccn1	12
BP	GO:0046777	protein autophosphorylation	6/518	125/20597	0.0958429133500211	0.840385123734232	0.840385123734232	ephb3a/si:ch211-202m22.1/camk2a/pdgfab/mknk2a/pim1	6
BP	GO:0006767	water-soluble vitamin metabolic process	2/518	21/20597	0.0968602953439497	0.840385123734232	0.840385123734232	pnpo/rgn	2
BP	GO:0006903	vesicle targeting	2/518	21/20597	0.0968602953439497	0.840385123734232	0.840385123734232	klhl12/zgc:153240	2
BP	GO:0007622	rhythmic behavior	2/518	21/20597	0.0968602953439497	0.840385123734232	0.840385123734232	aanat2/nr3c1	2
BP	GO:0048512	circadian behavior	2/518	21/20597	0.0968602953439497	0.840385123734232	0.840385123734232	aanat2/nr3c1	2
BP	GO:0051492	regulation of stress fiber assembly	2/518	21/20597	0.0968602953439497	0.840385123734232	0.840385123734232	wnt11f2/rhpn2	2
BP	GO:0070050	neuron cellular homeostasis	2/518	21/20597	0.0968602953439497	0.840385123734232	0.840385123734232	auts2a/toe1	2
BP	GO:0002040	sprouting angiogenesis	7/518	155/20597	0.0968914563487586	0.840385123734232	0.840385123734232	egfl6/slc2a1a/pkmb/sox11b/tnfrsf21/wars2/hapln1b	7
BP	GO:0043066	negative regulation of apoptotic process	11/518	281/20597	0.0991380305658281	0.840385123734232	0.840385123734232	wnt11f2/ogg1/slc2a1a/neflb/si:ch211-202m22.1/apex1/lrrc14b/eya4/brca2/ppm1kb/pim1	11
BP	GO:0045926	negative regulation of growth	4/518	70/20597	0.0996156279156388	0.840385123734232	0.840385123734232	wnt11f2/sema6dl/sema6e/slit3	4
BP	GO:0016042	lipid catabolic process	9/518	218/20597	0.100331517172937	0.840385123734232	0.840385123734232	crabp1b/clic3/angptl3/plcxd3/bco2a/bco1l/tysnd1/smpd5/acaa2	9
BP	GO:0022409	positive regulation of cell-cell adhesion	3/518	45/20597	0.103540482952926	0.840385123734232	0.840385123734232	si:dkey-22i16.9/mhc2dgb/mhc2dhb	3
BP	GO:0050922	negative regulation of chemotaxis	3/518	45/20597	0.103540482952926	0.840385123734232	0.840385123734232	sema6dl/sema6e/inppl1a	3
BP	GO:0060028	convergent extension involved in axis elongation	3/518	45/20597	0.103540482952926	0.840385123734232	0.840385123734232	wnt11f2/klhl12/pigp	3
BP	GO:0060393	regulation of pathway-restricted SMAD protein phosphorylation	3/518	45/20597	0.103540482952926	0.840385123734232	0.840385123734232	bmp2a/bmp6/smad6a	3
BP	GO:0099173	postsynapse organization	3/518	45/20597	0.103540482952926	0.840385123734232	0.840385123734232	gphnb/ephb3a/nlgn4xa	3
BP	GO:0072329	monocarboxylic acid catabolic process	4/518	71/20597	0.103585726150633	0.840385123734232	0.840385123734232	crabp1b/hoga1/tysnd1/acaa2	4
BP	GO:0006491	N-glycan processing	2/518	22/20597	0.104839422472007	0.840385123734232	0.840385123734232	man2a2/ganc	2
BP	GO:0007064	mitotic sister chromatid cohesion	2/518	22/20597	0.104839422472007	0.840385123734232	0.840385123734232	rad21b/chtf8	2
BP	GO:0007129	homologous chromosome pairing at meiosis	2/518	22/20597	0.104839422472007	0.840385123734232	0.840385123734232	rad21b/mlh1	2
BP	GO:0046033	AMP metabolic process	2/518	22/20597	0.104839422472007	0.840385123734232	0.840385123734232	ampd1/ampd2b	2
BP	GO:0046040	IMP metabolic process	2/518	22/20597	0.104839422472007	0.840385123734232	0.840385123734232	ampd1/ampd2b	2
BP	GO:0055008	cardiac muscle tissue morphogenesis	2/518	22/20597	0.104839422472007	0.840385123734232	0.840385123734232	myo5b/fbxo32	2
BP	GO:1905330	regulation of morphogenesis of an epithelium	2/518	22/20597	0.104839422472007	0.840385123734232	0.840385123734232	lbx2/pigp	2
BP	GO:0007005	mitochondrion organization	11/518	285/20597	0.106585308832631	0.840385123734232	0.840385123734232	apoob/timm17b/usp30/mtx3/bnip4/twnk/pink1/atg9b/atg9a/ptcd2/slc25a1a	11
BP	GO:0002244	hematopoietic progenitor cell differentiation	7/518	159/20597	0.1070644773429	0.840385123734232	0.840385123734232	ptger4a/fgfr3/cxxc1a/nr3c1/csf3a/hif1aa/fosab	7
BP	GO:0043069	negative regulation of programmed cell death	11/518	287/20597	0.110428201651506	0.840385123734232	0.840385123734232	wnt11f2/ogg1/slc2a1a/neflb/si:ch211-202m22.1/apex1/lrrc14b/eya4/brca2/ppm1kb/pim1	11
BP	GO:0060041	retina development in camera-type eye	12/518	320/20597	0.110930698935417	0.840385123734232	0.840385123734232	reep6/marcksa/tbx5b/pals2b/sox11b/obsl1b/rdh5/egr1/rpgrb/pbx2/thrb/get1	12
BP	GO:0045892	negative regulation of transcription, DNA-templated	15/518	420/20597	0.111009893577028	0.840385123734232	0.840385123734232	hdac7b/bmp2a/wnt11f2/sox11b/dnmt3bb.3/prdm1a/lrrc14b/tp63/cbx1b/mideasa/cbx1a/scml2/smad9/cbx4/thrb	15
BP	GO:1902679	negative regulation of RNA biosynthetic process	15/518	421/20597	0.112611219444586	0.840385123734232	0.840385123734232	hdac7b/bmp2a/wnt11f2/sox11b/dnmt3bb.3/prdm1a/lrrc14b/tp63/cbx1b/mideasa/cbx1a/scml2/smad9/cbx4/thrb	15
BP	GO:1903507	negative regulation of nucleic acid-templated transcription	15/518	421/20597	0.112611219444586	0.840385123734232	0.840385123734232	hdac7b/bmp2a/wnt11f2/sox11b/dnmt3bb.3/prdm1a/lrrc14b/tp63/cbx1b/mideasa/cbx1a/scml2/smad9/cbx4/thrb	15
BP	GO:0006144	purine nucleobase metabolic process	2/518	23/20597	0.112988870700572	0.840385123734232	0.840385123734232	cgasa/gda	2
BP	GO:0007634	optokinetic behavior	2/518	23/20597	0.112988870700572	0.840385123734232	0.840385123734232	dagla/pim1	2
BP	GO:0035269	protein O-linked mannosylation	2/518	23/20597	0.112988870700572	0.840385123734232	0.840385123734232	tmtc4/pomt1	2
BP	GO:0048259	regulation of receptor-mediated endocytosis	2/518	23/20597	0.112988870700572	0.840385123734232	0.840385123734232	unc119b/unc119a	2
BP	GO:0051147	regulation of muscle cell differentiation	2/518	23/20597	0.112988870700572	0.840385123734232	0.840385123734232	prdm1a/mapk14b	2
BP	GO:0060897	neural plate regionalization	2/518	23/20597	0.112988870700572	0.840385123734232	0.840385123734232	wnt11f2/smarca1	2
BP	GO:0061097	regulation of protein tyrosine kinase activity	2/518	23/20597	0.112988870700572	0.840385123734232	0.840385123734232	unc119b/unc119a	2
BP	GO:0051052	regulation of DNA metabolic process	6/518	131/20597	0.113190240293314	0.840385123734232	0.840385123734232	ticrr/cgasa/eya4/zranb3/terf2ip/shld2	6
BP	GO:0060218	hematopoietic stem cell differentiation	5/518	102/20597	0.114651315718341	0.840385123734232	0.840385123734232	fgfr3/nr3c1/csf3a/hif1aa/fosab	5
BP	GO:0031023	microtubule organizing center organization	4/518	74/20597	0.115919106163662	0.840385123734232	0.840385123734232	mdm1/ccnf/cep135/si:ch73-100l22.3	4
BP	GO:0032835	glomerulus development	4/518	74/20597	0.115919106163662	0.840385123734232	0.840385123734232	mpped2/p4htmb/brca2/kmo	4
BP	GO:0071559	response to transforming growth factor beta	4/518	74/20597	0.115919106163662	0.840385123734232	0.840385123734232	ids/smad6a/smad9/cilp	4
BP	GO:0071560	cellular response to transforming growth factor beta stimulus	4/518	74/20597	0.115919106163662	0.840385123734232	0.840385123734232	ids/smad6a/smad9/cilp	4
BP	GO:0006631	fatty acid metabolic process	9/518	226/20597	0.11798058406104	0.840385123734232	0.840385123734232	acbd4/mlycd/acot14/decr2/tysnd1/hacd1/ptgs2a/acaa2/acsm3	9
BP	GO:0005977	glycogen metabolic process	3/518	48/20597	0.119633623066701	0.840385123734232	0.840385123734232	gyg2/si:ch211-152c8.5/phkg1a	3
BP	GO:0006073	cellular glucan metabolic process	3/518	48/20597	0.119633623066701	0.840385123734232	0.840385123734232	gyg2/si:ch211-152c8.5/phkg1a	3
BP	GO:0007528	neuromuscular junction development	3/518	48/20597	0.119633623066701	0.840385123734232	0.840385123734232	gphnb/slc25a1a/zc4h2	3
BP	GO:0014065	phosphatidylinositol 3-kinase signaling	3/518	48/20597	0.119633623066701	0.840385123734232	0.840385123734232	egfl6/ror1/pdgfab	3
BP	GO:0030517	negative regulation of axon extension	3/518	48/20597	0.119633623066701	0.840385123734232	0.840385123734232	sema6dl/sema6e/slit3	3
BP	GO:0044042	glucan metabolic process	3/518	48/20597	0.119633623066701	0.840385123734232	0.840385123734232	gyg2/si:ch211-152c8.5/phkg1a	3
BP	GO:0050919	negative chemotaxis	3/518	48/20597	0.119633623066701	0.840385123734232	0.840385123734232	sema6dl/sema6e/slit3	3
BP	GO:0006325	chromatin organization	13/518	358/20597	0.119766341009839	0.840385123734232	0.840385123734232	brd2b/ino80/asf1ba/shprh/cbx1b/brpf3a/cbx1a/nr3c1/tada2a/pbrm1/kdm4aa/tada2b/smarca1	13
BP	GO:0014068	positive regulation of phosphatidylinositol 3-kinase signaling	2/518	24/20597	0.121295068171955	0.840385123734232	0.840385123734232	ror1/pdgfab	2
BP	GO:0019362	pyridine nucleotide metabolic process	2/518	24/20597	0.121295068171955	0.840385123734232	0.840385123734232	kmo/nmnat1	2
BP	GO:0035268	protein mannosylation	2/518	24/20597	0.121295068171955	0.840385123734232	0.840385123734232	tmtc4/pomt1	2
BP	GO:0045666	positive regulation of neuron differentiation	2/518	24/20597	0.121295068171955	0.840385123734232	0.840385123734232	prdm1a/zc4h2	2
BP	GO:0046496	nicotinamide nucleotide metabolic process	2/518	24/20597	0.121295068171955	0.840385123734232	0.840385123734232	kmo/nmnat1	2
BP	GO:0060896	neural plate pattern specification	2/518	24/20597	0.121295068171955	0.840385123734232	0.840385123734232	wnt11f2/smarca1	2
BP	GO:0070654	sensory epithelium regeneration	2/518	24/20597	0.121295068171955	0.840385123734232	0.840385123734232	wnt2ba/apobec2a	2
BP	GO:0097502	mannosylation	2/518	24/20597	0.121295068171955	0.840385123734232	0.840385123734232	tmtc4/pomt1	2
BP	GO:0099054	presynapse assembly	2/518	24/20597	0.121295068171955	0.840385123734232	0.840385123734232	slitrk3a/nlgn4xa	2
BP	GO:0099172	presynapse organization	2/518	24/20597	0.121295068171955	0.840385123734232	0.840385123734232	slitrk3a/nlgn4xa	2
BP	GO:1990399	epithelium regeneration	2/518	24/20597	0.121295068171955	0.840385123734232	0.840385123734232	wnt2ba/apobec2a	2
BP	GO:0045765	regulation of angiogenesis	5/518	104/20597	0.121740769105463	0.840385123734232	0.840385123734232	egfl6/sox11b/si:dkey-23k10.3/dab2ipb/hif1aa	5
BP	GO:0046942	carboxylic acid transport	6/518	134/20597	0.122421241778522	0.840385123734232	0.840385123734232	slc16a8/slc16a1a/sfxn5a/slc7a2/slc17a5/slc25a1a	6
BP	GO:0090596	sensory organ morphogenesis	13/518	360/20597	0.123449556214873	0.840385123734232	0.840385123734232	reep6/wnt11f2/marcksa/tbx5b/sox11b/obsl1b/eya4/rdh5/egr1/rpgrb/pim1/pbx2/thrb	13
BP	GO:0006720	isoprenoid metabolic process	4/518	76/20597	0.124481063308277	0.840385123734232	0.840385123734232	crabp1b/bco2a/rdh5/bco1l	4
BP	GO:0016573	histone acetylation	4/518	76/20597	0.124481063308277	0.840385123734232	0.840385123734232	tada2a/msl2b/tada2b/phf20b	4
BP	GO:0050863	regulation of T cell activation	4/518	76/20597	0.124481063308277	0.840385123734232	0.840385123734232	si:dkey-22i16.9/mhc2dgb/tnfrsf21/mhc2dhb	4
BP	GO:0035850	epithelial cell differentiation involved in kidney development	3/518	49/20597	0.125191806543497	0.840385123734232	0.840385123734232	mpped2/brca2/kmo	3
BP	GO:0044782	cilium organization	14/518	395/20597	0.12583650989099	0.840385123734232	0.840385123734232	cfap70/hydin/tmem138/kctd17/tmem237b/wdr35/rpgrb/agbl5/si:ch73-100l22.3/si:ch211-185a18.2/fibpb/fto/pcdh15a/tapt1b	14
BP	GO:0042110	T cell activation	6/518	136/20597	0.128774911454317	0.840385123734232	0.840385123734232	si:dkey-22i16.9/ptger4a/dicp1.3-4/mhc2dgb/tnfrsf21/mhc2dhb	6
BP	GO:0008217	regulation of blood pressure	4/518	77/20597	0.128859919168553	0.840385123734232	0.840385123734232	oxtrb/adrb2b/avpr1aa/ptgs2a	4
BP	GO:0090090	negative regulation of canonical Wnt signaling pathway	4/518	77/20597	0.128859919168553	0.840385123734232	0.840385123734232	wnt11f2/notum2/lmbr1l/tpbgb	4
BP	GO:0006301	postreplication repair	2/518	25/20597	0.129745015579605	0.840385123734232	0.840385123734232	nsmce1/poli	2
BP	GO:0042219	cellular modified amino acid catabolic process	2/518	25/20597	0.129745015579605	0.840385123734232	0.840385123734232	ggact.3/sardh	2
BP	GO:0042632	cholesterol homeostasis	2/518	25/20597	0.129745015579605	0.840385123734232	0.840385123734232	angptl3/zgc:162608	2
BP	GO:0043173	nucleotide salvage	2/518	25/20597	0.129745015579605	0.840385123734232	0.840385123734232	ampd1/ampd2b	2
BP	GO:0043524	negative regulation of neuron apoptotic process	2/518	25/20597	0.129745015579605	0.840385123734232	0.840385123734232	ogg1/neflb	2
BP	GO:0055092	sterol homeostasis	2/518	25/20597	0.129745015579605	0.840385123734232	0.840385123734232	angptl3/zgc:162608	2
BP	GO:0050771	negative regulation of axonogenesis	3/518	50/20597	0.130841274307551	0.840385123734232	0.840385123734232	sema6dl/sema6e/slit3	3
BP	GO:0031399	regulation of protein modification process	16/518	467/20597	0.132342808892186	0.840385123734232	0.840385123734232	bmp2a/wnt11f2/ccnf/mad2l2/fgf17/bmp6/smad6a/pdgfab/prkag2b/unc119b/dcun1d4/tada2a/trib3/unc119a/tada2b/si:ch211-244o22.2	16
BP	GO:0009410	response to xenobiotic stimulus	5/518	107/20597	0.132747065078133	0.840385123734232	0.840385123734232	vtg1/cyp2aa4/sult1st2/cyp2p7/sort1b	5
BP	GO:0006475	internal protein amino acid acetylation	4/518	78/20597	0.133302164740594	0.840385123734232	0.840385123734232	tada2a/msl2b/tada2b/phf20b	4
BP	GO:0018393	internal peptidyl-lysine acetylation	4/518	78/20597	0.133302164740594	0.840385123734232	0.840385123734232	tada2a/msl2b/tada2b/phf20b	4
BP	GO:0009628	response to abiotic stimulus	15/518	435/20597	0.136467667140121	0.840385123734232	0.840385123734232	ticrr/aanat2/cry5/ddb2/ddit4/irs2a/sema4d/nr3c1/uvssa/mapk14b/hif1aa/dagla/pim1/pcdh15a/get1	15
BP	GO:0022407	regulation of cell-cell adhesion	5/518	108/20597	0.136512177938827	0.840385123734232	0.840385123734232	si:dkey-22i16.9/ephb3a/mhc2dgb/tnfrsf21/mhc2dhb	5
BP	GO:0060389	pathway-restricted SMAD protein phosphorylation	3/518	51/20597	0.136578635512428	0.840385123734232	0.840385123734232	bmp2a/bmp6/smad6a	3
BP	GO:0061005	cell differentiation involved in kidney development	3/518	51/20597	0.136578635512428	0.840385123734232	0.840385123734232	mpped2/brca2/kmo	3
BP	GO:0018394	peptidyl-lysine acetylation	4/518	79/20597	0.13780637096777	0.840385123734232	0.840385123734232	tada2a/msl2b/tada2b/phf20b	4
BP	GO:0035050	embryonic heart tube development	8/518	202/20597	0.138194453145288	0.840385123734232	0.840385123734232	wnt11f2/tbx5b/ogg1/apex1/eya4/camk2a/apobec2a/trib3	8
BP	GO:0002381	immunoglobulin production involved in immunoglobulin-mediated immune response	2/518	26/20597	0.138326266045845	0.840385123734232	0.840385123734232	mhc2dgb/mhc2dhb	2
BP	GO:0014066	regulation of phosphatidylinositol 3-kinase signaling	2/518	26/20597	0.138326266045845	0.840385123734232	0.840385123734232	ror1/pdgfab	2
BP	GO:0015749	monosaccharide transmembrane transport	2/518	26/20597	0.138326266045845	0.840385123734232	0.840385123734232	slc2a1a/slc2a11a	2
BP	GO:0018126	protein hydroxylation	2/518	26/20597	0.138326266045845	0.840385123734232	0.840385123734232	p4htmb/jmjd4	2
BP	GO:0032231	regulation of actin filament bundle assembly	2/518	26/20597	0.138326266045845	0.840385123734232	0.840385123734232	wnt11f2/rhpn2	2
BP	GO:0042133	neurotransmitter metabolic process	2/518	26/20597	0.138326266045845	0.840385123734232	0.840385123734232	gad2/dagla	2
BP	GO:0045143	homologous chromosome segregation	2/518	26/20597	0.138326266045845	0.840385123734232	0.840385123734232	rad21b/mlh1	2
BP	GO:0110020	regulation of actomyosin structure organization	2/518	26/20597	0.138326266045845	0.840385123734232	0.840385123734232	wnt11f2/rhpn2	2
BP	GO:1902017	regulation of cilium assembly	2/518	26/20597	0.138326266045845	0.840385123734232	0.840385123734232	kctd17/tapt1b	2
BP	GO:0006820	anion transport	12/518	335/20597	0.14048635318029	0.840385123734232	0.840385123734232	zgc:153039/slc16a8/clic3/slc2a1a/slc16a1a/slc4a10a/sfxn5a/slc7a2/ttyh3b/slc17a5/slc25a1a/slc26a10	12
BP	GO:0043414	macromolecule methylation	8/518	203/20597	0.140924855616995	0.840385123734232	0.840385123734232	dnmt3bb.3/pcif1/trmt12/si:dkey-85a20.4/ehmt1a/jmjd4/eef1akmt2/thada	8
BP	GO:0010562	positive regulation of phosphorus metabolic process	11/518	302/20597	0.14173788917086	0.840385123734232	0.840385123734232	bmp2a/ror1/ephb3a/fgfr3/mad2l2/fgf17/bmp6/pdgfab/unc119b/unc119a/si:ch211-244o22.2	11
BP	GO:0045937	positive regulation of phosphate metabolic process	11/518	302/20597	0.14173788917086	0.840385123734232	0.840385123734232	bmp2a/ror1/ephb3a/fgfr3/mad2l2/fgf17/bmp6/pdgfab/unc119b/unc119a/si:ch211-244o22.2	11
BP	GO:0005996	monosaccharide metabolic process	6/518	140/20597	0.14194620168246	0.840385123734232	0.840385123734232	hkdc1/si:ch211-152c8.5/pfkfb2a/man2a2/rgn/pdk2a	6
BP	GO:0006112	energy reserve metabolic process	3/518	52/20597	0.142400493878065	0.840385123734232	0.840385123734232	gyg2/si:ch211-152c8.5/phkg1a	3
BP	GO:0009612	response to mechanical stimulus	3/518	52/20597	0.142400493878065	0.840385123734232	0.840385123734232	sema4d/pcdh15a/get1	3
BP	GO:0030100	regulation of endocytosis	3/518	52/20597	0.142400493878065	0.840385123734232	0.840385123734232	wnt11f2/unc119b/unc119a	3
BP	GO:0051053	negative regulation of DNA metabolic process	3/518	52/20597	0.142400493878065	0.840385123734232	0.840385123734232	cgasa/zranb3/terf2ip	3
BP	GO:0032270	positive regulation of cellular protein metabolic process	14/518	404/20597	0.142559898297577	0.840385123734232	0.840385123734232	bmp2a/mad2l2/pcif1/fgf17/bmp6/pdgfab/jmjd4/unc119b/dcun1d4/tada2a/trib3/unc119a/tada2b/si:ch211-244o22.2	14
BP	GO:0050770	regulation of axonogenesis	5/518	110/20597	0.144182370096955	0.840385123734232	0.840385123734232	chodl/ephb3a/sema6dl/sema6e/slit3	5
BP	GO:0001932	regulation of protein phosphorylation	12/518	337/20597	0.14472115312205	0.840385123734232	0.840385123734232	bmp2a/wnt11f2/ccnf/mad2l2/fgf17/bmp6/smad6a/pdgfab/prkag2b/unc119b/trib3/unc119a	12
BP	GO:0060271	cilium assembly	13/518	371/20597	0.144843097858708	0.840385123734232	0.840385123734232	cfap70/hydin/tmem138/kctd17/tmem237b/wdr35/rpgrb/agbl5/si:ch211-185a18.2/fibpb/fto/pcdh15a/tapt1b	13
BP	GO:0001754	eye photoreceptor cell differentiation	4/518	81/20597	0.146994832772097	0.840385123734232	0.840385123734232	sox11b/rdh5/rpgrb/thrb	4
BP	GO:0019216	regulation of lipid metabolic process	4/518	81/20597	0.146994832772097	0.840385123734232	0.840385123734232	mlycd/zgc:162608/tysnd1/acaa2	4
BP	GO:0009154	purine ribonucleotide catabolic process	2/518	27/20597	0.147026905646471	0.840385123734232	0.840385123734232	mlycd/nudt18	2
BP	GO:0015012	heparan sulfate proteoglycan biosynthetic process	2/518	27/20597	0.147026905646471	0.840385123734232	0.840385123734232	glceb/csgalnact2	2
BP	GO:0030038	contractile actin filament bundle assembly	2/518	27/20597	0.147026905646471	0.840385123734232	0.840385123734232	wnt11f2/rhpn2	2
BP	GO:0043149	stress fiber assembly	2/518	27/20597	0.147026905646471	0.840385123734232	0.840385123734232	wnt11f2/rhpn2	2
BP	GO:0071456	cellular response to hypoxia	2/518	27/20597	0.147026905646471	0.840385123734232	0.840385123734232	nr3c1/hif1aa	2
BP	GO:1901654	response to ketone	2/518	27/20597	0.147026905646471	0.840385123734232	0.840385123734232	ptger4a/nr3c1	2
BP	GO:0030166	proteoglycan biosynthetic process	3/518	53/20597	0.14830345304021	0.840385123734232	0.840385123734232	chst12b.2/glceb/csgalnact2	3
BP	GO:0048846	axon extension involved in axon guidance	3/518	53/20597	0.14830345304021	0.840385123734232	0.840385123734232	col4a5/sema6dl/sema6e	3
BP	GO:1902284	neuron projection extension involved in neuron projection guidance	3/518	53/20597	0.14830345304021	0.840385123734232	0.840385123734232	col4a5/sema6dl/sema6e	3
BP	GO:0055123	digestive system development	7/518	174/20597	0.149981425082681	0.840385123734232	0.840385123734232	bmp2a/myo5b/ptger4a/wdr55/ppm1kb/rbm19/ptgs2a	7
BP	GO:0042325	regulation of phosphorylation	15/518	443/20597	0.151284260313932	0.840385123734232	0.840385123734232	bmp2a/wnt11f2/ror1/ephb3a/ccnf/fgfr3/mad2l2/fgf17/bmp6/smad6a/pdgfab/prkag2b/unc119b/trib3/unc119a	15
BP	GO:1901342	regulation of vasculature development	5/518	112/20597	0.152033890193215	0.840385123734232	0.840385123734232	egfl6/sox11b/si:dkey-23k10.3/dab2ipb/hif1aa	5
BP	GO:0019395	fatty acid oxidation	3/518	54/20597	0.154284121562393	0.840385123734232	0.840385123734232	mlycd/tysnd1/acaa2	3
BP	GO:0032922	circadian regulation of gene expression	3/518	54/20597	0.154284121562393	0.840385123734232	0.840385123734232	cry5/egr1/nfil3-6	3
BP	GO:0120254	olefinic compound metabolic process	3/518	54/20597	0.154284121562393	0.840385123734232	0.840385123734232	bco2a/bco1l/ptgs2a	3
BP	GO:0006275	regulation of DNA replication	2/518	28/20597	0.155835534562509	0.840385123734232	0.840385123734232	ticrr/zranb3	2
BP	GO:0009261	ribonucleotide catabolic process	2/518	28/20597	0.155835534562509	0.840385123734232	0.840385123734232	mlycd/nudt18	2
BP	GO:0019229	regulation of vasoconstriction	2/518	28/20597	0.155835534562509	0.840385123734232	0.840385123734232	oxtrb/avpr1aa	2
BP	GO:0045910	negative regulation of DNA recombination	2/518	28/20597	0.155835534562509	0.840385123734232	0.840385123734232	cgasa/terf2ip	2
BP	GO:0060415	muscle tissue morphogenesis	2/518	28/20597	0.155835534562509	0.840385123734232	0.840385123734232	myo5b/fbxo32	2
BP	GO:0140115	export across plasma membrane	2/518	28/20597	0.155835534562509	0.840385123734232	0.840385123734232	nr3c1/atp1b3b	2
BP	GO:1901215	negative regulation of neuron death	2/518	28/20597	0.155835534562509	0.840385123734232	0.840385123734232	ogg1/neflb	2
BP	GO:0051347	positive regulation of transferase activity	7/518	176/20597	0.156240428709172	0.840385123734232	0.840385123734232	ror1/ephb3a/fgfr3/pdgfab/unc119b/dcun1d4/unc119a	7
BP	GO:0048916	posterior lateral line development	4/518	83/20597	0.156413434388217	0.840385123734232	0.840385123734232	rtn4rl2a/lbx2/eya4/anos1b	4
BP	GO:0043549	regulation of kinase activity	10/518	275/20597	0.157046998132707	0.840385123734232	0.840385123734232	wnt11f2/ror1/ephb3a/ccnf/fgfr3/pdgfab/prkag2b/unc119b/trib3/unc119a	10
BP	GO:0010628	positive regulation of gene expression	8/518	209/20597	0.157861770334489	0.840385123734232	0.840385123734232	wnt11f2/cgasa/apex1/pcif1/fgf17/zbtb16b/jmjd4/roraa	8
BP	GO:0046394	carboxylic acid biosynthetic process	8/518	209/20597	0.157861770334489	0.840385123734232	0.840385123734232	gad2/mlycd/cthl/rgn/kmo/hacd1/ptgs2a/acsm3	8
BP	GO:0051130	positive regulation of cellular component organization	10/518	276/20597	0.159557096315307	0.840385123734232	0.840385123734232	wnt11f2/ror1/chodl/ephb3a/cracd/kctd17/pink1/jmjd4/mapk14b/tapt1b	10
BP	GO:0016051	carbohydrate biosynthetic process	5/518	114/20597	0.160060164011158	0.840385123734232	0.840385123734232	chst12b.2/gyg2/si:ch211-152c8.5/phkg1a/rgn	5
BP	GO:0072521	purine-containing compound metabolic process	12/518	344/20597	0.160068945704877	0.840385123734232	0.840385123734232	hkdc1/cgasa/gda/ampd1/pkmb/dcakd/mlycd/acot14/si:dkey-21c1.4/nudt18/ampd2b/acsm3	12
BP	GO:0060395	SMAD protein signal transduction	3/518	55/20597	0.160339117625775	0.840385123734232	0.840385123734232	bmp2a/bmp6/smad6a	3
BP	GO:0030334	regulation of cell migration	10/518	277/20597	0.162086940035314	0.840385123734232	0.840385123734232	wnt11f2/egfl6/rtn4rl2a/lbx2/fgf17/sema6dl/pdgfab/anos1b/sema6e/inppl1a	10
BP	GO:0060538	skeletal muscle organ development	7/518	178/20597	0.162617500402732	0.840385123734232	0.840385123734232	myl1/marcksa/actn2b/apobec2a/mylpfa/pbx2/ccdc78	7
BP	GO:0016053	organic acid biosynthetic process	8/518	211/20597	0.163712744830295	0.840385123734232	0.840385123734232	gad2/mlycd/cthl/rgn/kmo/hacd1/ptgs2a/acsm3	8
BP	GO:0003231	cardiac ventricle development	2/518	29/20597	0.164741248840004	0.840385123734232	0.840385123734232	tbx5b/tnnc1a	2
BP	GO:0006195	purine nucleotide catabolic process	2/518	29/20597	0.164741248840004	0.840385123734232	0.840385123734232	mlycd/nudt18	2
BP	GO:0006270	DNA replication initiation	2/518	29/20597	0.164741248840004	0.840385123734232	0.840385123734232	ticrr/gins3	2
BP	GO:0007632	visual behavior	2/518	29/20597	0.164741248840004	0.840385123734232	0.840385123734232	dagla/pim1	2
BP	GO:0009648	photoperiodism	2/518	29/20597	0.164741248840004	0.840385123734232	0.840385123734232	aanat2/cry5	2
BP	GO:0036294	cellular response to decreased oxygen levels	2/518	29/20597	0.164741248840004	0.840385123734232	0.840385123734232	nr3c1/hif1aa	2
BP	GO:0045834	positive regulation of lipid metabolic process	2/518	29/20597	0.164741248840004	0.840385123734232	0.840385123734232	mlycd/zgc:162608	2
BP	GO:0048644	muscle organ morphogenesis	2/518	29/20597	0.164741248840004	0.840385123734232	0.840385123734232	myo5b/fbxo32	2
BP	GO:0010975	regulation of neuron projection development	7/518	179/20597	0.165849392973879	0.840385123734232	0.840385123734232	ogg1/ror1/chodl/ephb3a/sema6dl/sema6e/slit3	7
BP	GO:0030099	myeloid cell differentiation	9/518	245/20597	0.166109706204494	0.840385123734232	0.840385123734232	smim1/tpma/brd2b/pbx1a/pink1/casp3b/smad9/csf3a/smarca1	9
BP	GO:0006730	one-carbon metabolic process	3/518	56/20597	0.166465073411596	0.840385123734232	0.840385123734232	mat2al/mat2ab/mat1a	3
BP	GO:0031017	exocrine pancreas development	3/518	56/20597	0.166465073411596	0.840385123734232	0.840385123734232	bmp2a/ptger4a/ptgs2a	3
BP	GO:0035272	exocrine system development	3/518	56/20597	0.166465073411596	0.840385123734232	0.840385123734232	bmp2a/ptger4a/ptgs2a	3
BP	GO:0051253	negative regulation of RNA metabolic process	15/518	451/20597	0.166933882347836	0.840385123734232	0.840385123734232	hdac7b/bmp2a/wnt11f2/sox11b/dnmt3bb.3/prdm1a/lrrc14b/tp63/cbx1b/mideasa/cbx1a/scml2/smad9/cbx4/thrb	15
BP	GO:0010948	negative regulation of cell cycle process	5/518	116/20597	0.168254387805579	0.840385123734232	0.840385123734232	ticrr/mdm1/ccnf/siah2l/si:ch73-100l22.3	5
BP	GO:0022603	regulation of anatomical structure morphogenesis	14/518	417/20597	0.168746087428657	0.840385123734232	0.840385123734232	egfl6/rac1l/sox11b/chodl/ephb3a/si:dkey-23k10.3/lbx2/dab2ipb/sema6dl/pink1/sema6e/pigp/hif1aa/slit3	14
BP	GO:0000165	MAPK cascade	10/518	280/20597	0.169793344333046	0.840385123734232	0.840385123734232	egfl6/dicp1.3-4/ccl33.3/si:ch211-171h4.3/fgfr3/dusp2/pdgfab/map2k6/pigp/mapk14b	10
BP	GO:0045859	regulation of protein kinase activity	7/518	181/20597	0.172397987393234	0.840385123734232	0.840385123734232	wnt11f2/ccnf/pdgfab/prkag2b/unc119b/trib3/unc119a	7
BP	GO:0010639	negative regulation of organelle organization	6/518	149/20597	0.173702427906695	0.840385123734232	0.840385123734232	mdm1/ccnf/cracd/si:ch211-203d1.3/kank3/rhpn2	6
BP	GO:0022600	digestive system process	2/518	30/20597	0.173733622739261	0.840385123734232	0.840385123734232	myo5b/cracd	2
BP	GO:0030223	neutrophil differentiation	2/518	30/20597	0.173733622739261	0.840385123734232	0.840385123734232	pbx1a/csf3a	2
BP	GO:0048794	swim bladder development	2/518	30/20597	0.173733622739261	0.840385123734232	0.840385123734232	pbx1a/wdr55	2
BP	GO:0007178	transmembrane receptor protein serine/threonine kinase signaling pathway	9/518	248/20597	0.174456419993196	0.840385123734232	0.840385123734232	bmp2a/ids/bmp6/si:ch211-168f7.5/smad6a/smad9/inppl1a/rgmb/prex1	9
BP	GO:0003007	heart morphogenesis	10/518	282/20597	0.175026676383109	0.840385123734232	0.840385123734232	myo5b/wnt11f2/tbx5b/apex1/ids/camk2a/apobec2a/fbxo32/trib3/pbx2	10
BP	GO:0034330	cell junction organization	11/518	317/20597	0.177236277471366	0.840385123734232	0.840385123734232	slitrk3a/gphnb/pkp3a/chodl/ephb3a/ncam3/obsl1b/nlgn4xa/kirrel3a/slc25a1a/zc4h2	11
BP	GO:0033692	cellular polysaccharide biosynthetic process	3/518	58/20597	0.178916487131462	0.840385123734232	0.840385123734232	gyg2/si:ch211-152c8.5/phkg1a	3
BP	GO:0048640	negative regulation of developmental growth	3/518	58/20597	0.178916487131462	0.840385123734232	0.840385123734232	sema6dl/sema6e/slit3	3
BP	GO:0120035	regulation of plasma membrane bounded cell projection organization	9/518	250/20597	0.180126196788473	0.840385123734232	0.840385123734232	ogg1/ror1/chodl/ephb3a/kctd17/sema6dl/sema6e/slit3/tapt1b	9
BP	GO:1903825	organic acid transmembrane transport	4/518	88/20597	0.180886488704278	0.840385123734232	0.840385123734232	slc7a2/slc7a9/slc7a3b/slc25a1a	4
BP	GO:1905039	carboxylic acid transmembrane transport	4/518	88/20597	0.180886488704278	0.840385123734232	0.840385123734232	slc7a2/slc7a9/slc7a3b/slc25a1a	4
BP	GO:0044283	small molecule biosynthetic process	13/518	388/20597	0.181534220319588	0.840385123734232	0.840385123734232	gad2/zgc:136333/mlycd/zgc:162608/cthl/rdh5/pnpo/rgn/kmo/hacd1/cyp27a7/ptgs2a/acsm3	13
BP	GO:0015711	organic anion transport	7/518	184/20597	0.182426975043643	0.840385123734232	0.840385123734232	slc16a8/slc2a1a/slc16a1a/sfxn5a/slc7a2/slc17a5/slc25a1a	7
BP	GO:0001885	endothelial cell development	2/518	31/20597	0.18280269165552	0.840385123734232	0.840385123734232	slc2a1a/tnfrsf21	2
BP	GO:0006879	cellular iron ion homeostasis	2/518	31/20597	0.18280269165552	0.840385123734232	0.840385123734232	fthl28/fthl31	2
BP	GO:0051156	glucose 6-phosphate metabolic process	2/518	31/20597	0.18280269165552	0.840385123734232	0.840385123734232	hkdc1/pgls	2
BP	GO:0071453	cellular response to oxygen levels	2/518	31/20597	0.18280269165552	0.840385123734232	0.840385123734232	nr3c1/hif1aa	2
BP	GO:0000271	polysaccharide biosynthetic process	3/518	59/20597	0.185235314845979	0.840385123734232	0.840385123734232	gyg2/si:ch211-152c8.5/phkg1a	3
BP	GO:0010977	negative regulation of neuron projection development	3/518	59/20597	0.185235314845979	0.840385123734232	0.840385123734232	sema6dl/sema6e/slit3	3
BP	GO:0031344	regulation of cell projection organization	9/518	252/20597	0.185878082846387	0.840385123734232	0.840385123734232	ogg1/ror1/chodl/ephb3a/kctd17/sema6dl/sema6e/slit3/tapt1b	9
BP	GO:0006664	glycolipid metabolic process	4/518	89/20597	0.185927450948446	0.840385123734232	0.840385123734232	pigl/pigp/smpd5/st6galnac5b	4
BP	GO:1902904	negative regulation of supramolecular fiber organization	4/518	89/20597	0.185927450948446	0.840385123734232	0.840385123734232	cracd/si:ch211-203d1.3/kank3/rhpn2	4
BP	GO:1903509	liposaccharide metabolic process	4/518	89/20597	0.185927450948446	0.840385123734232	0.840385123734232	pigl/pigp/smpd5/st6galnac5b	4
BP	GO:0019220	regulation of phosphate metabolic process	16/518	496/20597	0.186741481079719	0.840385123734232	0.840385123734232	bmp2a/wnt11f2/ror1/ephb3a/ccnf/fgfr3/mad2l2/fgf17/bmp6/smad6a/pdgfab/prkag2b/unc119b/trib3/unc119a/si:ch211-244o22.2	16
BP	GO:0051174	regulation of phosphorus metabolic process	16/518	496/20597	0.186741481079719	0.840385123734232	0.840385123734232	bmp2a/wnt11f2/ror1/ephb3a/ccnf/fgfr3/mad2l2/fgf17/bmp6/smad6a/pdgfab/prkag2b/unc119b/trib3/unc119a/si:ch211-244o22.2	16
BP	GO:0008361	regulation of cell size	5/518	121/20597	0.189428308063546	0.840385123734232	0.840385123734232	zgc:153039/myo5b/sema6dl/sema6e/slit3	5
BP	GO:0046530	photoreceptor cell differentiation	5/518	121/20597	0.189428308063546	0.840385123734232	0.840385123734232	sox11b/rdh5/rpgrb/si:ch211-185a18.2/thrb	5
BP	GO:0001666	response to hypoxia	4/518	90/20597	0.19101350977562	0.840385123734232	0.840385123734232	ddit4/irs2a/nr3c1/hif1aa	4
BP	GO:0006805	xenobiotic metabolic process	3/518	60/20597	0.191611848675729	0.840385123734232	0.840385123734232	cyp2aa4/sult1st2/cyp2p7	3
BP	GO:0009135	purine nucleoside diphosphate metabolic process	3/518	60/20597	0.191611848675729	0.840385123734232	0.840385123734232	hkdc1/pkmb/nudt18	3
BP	GO:0009179	purine ribonucleoside diphosphate metabolic process	3/518	60/20597	0.191611848675729	0.840385123734232	0.840385123734232	hkdc1/pkmb/nudt18	3
BP	GO:0009247	glycolipid biosynthetic process	3/518	60/20597	0.191611848675729	0.840385123734232	0.840385123734232	pigl/pigp/st6galnac5b	3
BP	GO:0051251	positive regulation of lymphocyte activation	3/518	60/20597	0.191611848675729	0.840385123734232	0.840385123734232	si:dkey-22i16.9/mhc2dgb/mhc2dhb	3
BP	GO:0006024	glycosaminoglycan biosynthetic process	2/518	32/20597	0.191938935593574	0.840385123734232	0.840385123734232	glceb/csgalnact2	2
BP	GO:0006284	base-excision repair	2/518	32/20597	0.191938935593574	0.840385123734232	0.840385123734232	ogg1/apex1	2
BP	GO:0019226	transmission of nerve impulse	2/518	32/20597	0.191938935593574	0.840385123734232	0.840385123734232	cacna1ha/scn4ab	2
BP	GO:0035118	embryonic pectoral fin morphogenesis	2/518	32/20597	0.191938935593574	0.840385123734232	0.840385123734232	prdm1a/wnt2ba	2
BP	GO:0050868	negative regulation of T cell activation	2/518	32/20597	0.191938935593574	0.840385123734232	0.840385123734232	si:dkey-22i16.9/tnfrsf21	2
BP	GO:0097305	response to alcohol	2/518	32/20597	0.191938935593574	0.840385123734232	0.840385123734232	ptger4a/nr3c1	2
BP	GO:1901888	regulation of cell junction assembly	2/518	32/20597	0.191938935593574	0.840385123734232	0.840385123734232	slitrk3a/ephb3a	2
BP	GO:1903038	negative regulation of leukocyte cell-cell adhesion	2/518	32/20597	0.191938935593574	0.840385123734232	0.840385123734232	si:dkey-22i16.9/tnfrsf21	2
BP	GO:0030855	epithelial cell differentiation	11/518	323/20597	0.192520696370522	0.840385123734232	0.840385123734232	wnt11f2/elf3/slc2a1a/mpped2/eya4/brca2/tnfrsf21/casp3b/kmo/thada/pcdh15a	11
BP	GO:0034329	cell junction assembly	7/518	187/20597	0.19269343520394	0.840385123734232	0.840385123734232	slitrk3a/pkp3a/chodl/ephb3a/obsl1b/nlgn4xa/kirrel3a	7
BP	GO:0071363	cellular response to growth factor stimulus	12/518	358/20597	0.193105554517247	0.840385123734232	0.840385123734232	bmp2a/fgfr3/ids/fgf17/dab2ipb/bmp6/smad6a/pink1/smad9/inppl1a/rgmb/cilp	12
BP	GO:0070848	response to growth factor	12/518	359/20597	0.195578372128022	0.840385123734232	0.840385123734232	bmp2a/fgfr3/ids/fgf17/dab2ipb/bmp6/smad6a/pink1/smad9/inppl1a/rgmb/cilp	12
BP	GO:0042180	cellular ketone metabolic process	4/518	91/20597	0.196143073984898	0.840385123734232	0.840385123734232	mlycd/tysnd1/kmo/acaa2	4
BP	GO:0042327	positive regulation of phosphorylation	10/518	290/20597	0.196694831859598	0.840385123734232	0.840385123734232	bmp2a/ror1/ephb3a/fgfr3/mad2l2/fgf17/bmp6/pdgfab/unc119b/unc119a	10
BP	GO:0051247	positive regulation of protein metabolic process	14/518	430/20597	0.197195733445937	0.840385123734232	0.840385123734232	bmp2a/mad2l2/pcif1/fgf17/bmp6/pdgfab/jmjd4/unc119b/dcun1d4/tada2a/trib3/unc119a/tada2b/si:ch211-244o22.2	14
BP	GO:0007605	sensory perception of sound	3/518	61/20597	0.198042846740076	0.840385123734232	0.840385123734232	eya4/pcdh15a/get1	3
BP	GO:0033674	positive regulation of kinase activity	6/518	156/20597	0.200229598707472	0.840385123734232	0.840385123734232	ror1/ephb3a/fgfr3/pdgfab/unc119b/unc119a	6
BP	GO:0006506	GPI anchor biosynthetic process	2/518	33/20597	0.201133263179355	0.840385123734232	0.840385123734232	pigl/pigp	2
BP	GO:0009127	purine nucleoside monophosphate biosynthetic process	2/518	33/20597	0.201133263179355	0.840385123734232	0.840385123734232	ampd1/ampd2b	2
BP	GO:0009168	purine ribonucleoside monophosphate biosynthetic process	2/518	33/20597	0.201133263179355	0.840385123734232	0.840385123734232	ampd1/ampd2b	2
BP	GO:0030201	heparan sulfate proteoglycan metabolic process	2/518	33/20597	0.201133263179355	0.840385123734232	0.840385123734232	glceb/csgalnact2	2
BP	GO:0032924	activin receptor signaling pathway	2/518	33/20597	0.201133263179355	0.840385123734232	0.840385123734232	si:ch211-168f7.5/prex1	2
BP	GO:0055075	potassium ion homeostasis	2/518	33/20597	0.201133263179355	0.840385123734232	0.840385123734232	zgc:153039/atp1b3b	2
BP	GO:0099072	regulation of postsynaptic membrane neurotransmitter receptor levels	2/518	33/20597	0.201133263179355	0.840385123734232	0.840385123734232	zgc:165520/gphnb	2
BP	GO:0036293	response to decreased oxygen levels	4/518	92/20597	0.201314549594111	0.840385123734232	0.840385123734232	ddit4/irs2a/nr3c1/hif1aa	4
BP	GO:0006644	phospholipid metabolic process	11/518	327/20597	0.203030307408171	0.840385123734232	0.840385123734232	pip5k1cb/angptl3/si:ch211-160o17.2/mtmr7a/pigl/mtmr1b/pigp/plpp2b/inppl1a/smpd5/mtmr7b	11
BP	GO:0003401	axis elongation	3/518	62/20597	0.204525101752377	0.840385123734232	0.840385123734232	wnt11f2/klhl12/pigp	3
BP	GO:0031345	negative regulation of cell projection organization	3/518	62/20597	0.204525101752377	0.840385123734232	0.840385123734232	sema6dl/sema6e/slit3	3
BP	GO:0034440	lipid oxidation	3/518	62/20597	0.204525101752377	0.840385123734232	0.840385123734232	mlycd/tysnd1/acaa2	3
BP	GO:0042462	eye photoreceptor cell development	3/518	62/20597	0.204525101752377	0.840385123734232	0.840385123734232	sox11b/rpgrb/thrb	3
BP	GO:0009150	purine ribonucleotide metabolic process	10/518	293/20597	0.205109766156224	0.840385123734232	0.840385123734232	hkdc1/ampd1/pkmb/dcakd/mlycd/acot14/si:dkey-21c1.4/nudt18/ampd2b/acsm3	10
BP	GO:0006473	protein acetylation	4/518	93/20597	0.206526341258598	0.840385123734232	0.840385123734232	tada2a/msl2b/tada2b/phf20b	4
BP	GO:0071466	cellular response to xenobiotic stimulus	4/518	93/20597	0.206526341258598	0.840385123734232	0.840385123734232	cyp2aa4/sult1st2/cyp2p7/sort1b	4
BP	GO:0046395	carboxylic acid catabolic process	7/518	191/20597	0.206731464074842	0.840385123734232	0.840385123734232	gad2/crabp1b/hoga1/sardh/tysnd1/kmo/acaa2	7
BP	GO:0010821	regulation of mitochondrion organization	2/518	34/20597	0.21037699619201	0.840385123734232	0.840385123734232	pink1/slc25a1a	2
BP	GO:0040001	establishment of mitotic spindle localization	2/518	34/20597	0.21037699619201	0.840385123734232	0.840385123734232	wnt11f2/clasp1a	2
BP	GO:0002683	negative regulation of immune system process	3/518	63/20597	0.211055443617054	0.840385123734232	0.840385123734232	si:dkey-22i16.9/tnfrsf21/inppl1a	3
BP	GO:0002696	positive regulation of leukocyte activation	3/518	63/20597	0.211055443617054	0.840385123734232	0.840385123734232	si:dkey-22i16.9/mhc2dgb/mhc2dhb	3
BP	GO:0009185	ribonucleoside diphosphate metabolic process	3/518	63/20597	0.211055443617054	0.840385123734232	0.840385123734232	hkdc1/pkmb/nudt18	3
BP	GO:0030203	glycosaminoglycan metabolic process	3/518	63/20597	0.211055443617054	0.840385123734232	0.840385123734232	lygl2/glceb/csgalnact2	3
BP	GO:0050867	positive regulation of cell activation	3/518	63/20597	0.211055443617054	0.840385123734232	0.840385123734232	si:dkey-22i16.9/mhc2dgb/mhc2dhb	3
BP	GO:0016055	Wnt signaling pathway	11/518	330/20597	0.211072972175935	0.840385123734232	0.840385123734232	sfrp2l/wnt11f2/lbx2/klhl12/ids/tmem237b/wnt2ba/notum2/lmbr1l/tpbgb/fto	11
BP	GO:0198738	cell-cell signaling by wnt	11/518	330/20597	0.211072972175935	0.840385123734232	0.840385123734232	sfrp2l/wnt11f2/lbx2/klhl12/ids/tmem237b/wnt2ba/notum2/lmbr1l/tpbgb/fto	11
BP	GO:0030335	positive regulation of cell migration	5/518	126/20597	0.211493753536108	0.840385123734232	0.840385123734232	wnt11f2/egfl6/sema6dl/pdgfab/sema6e	5
BP	GO:0044089	positive regulation of cellular component biogenesis	5/518	126/20597	0.211493753536108	0.840385123734232	0.840385123734232	wnt11f2/ephb3a/cracd/kctd17/tapt1b	5
BP	GO:0048884	neuromast development	4/518	94/20597	0.211776853640843	0.840385123734232	0.840385123734232	rtn4rl2a/lbx2/eya4/anos1b	4
BP	GO:0060560	developmental growth involved in morphogenesis	8/518	227/20597	0.213890936144993	0.840385123734232	0.840385123734232	col4a5/myo5b/wnt11f2/klhl12/sema6dl/sema6e/pigp/slit3	8
BP	GO:0008033	tRNA processing	5/518	127/20597	0.216003451996754	0.840385123734232	0.840385123734232	trmt12/adat3/rpp40/si:dkey-85a20.4/thada	5
BP	GO:0007156	homophilic cell adhesion via plasma membrane adhesion molecules	6/518	160/20597	0.216018829525217	0.840385123734232	0.840385123734232	kiaa0319l/si:ch211-141e20.2/ncam3/obsl1b/pcdh1g18/pcdh15a	6
BP	GO:0008284	positive regulation of cell population proliferation	6/518	160/20597	0.216018829525217	0.840385123734232	0.840385123734232	si:dkey-22i16.9/fgfr3/lrrc14b/fgf17/pdgfab/csf3a	6
BP	GO:2000145	regulation of cell motility	10/518	297/20597	0.216560846738706	0.840385123734232	0.840385123734232	wnt11f2/egfl6/rtn4rl2a/lbx2/fgf17/sema6dl/pdgfab/anos1b/sema6e/inppl1a	10
BP	GO:0008543	fibroblast growth factor receptor signaling pathway	4/518	95/20597	0.217064492731352	0.840385123734232	0.840385123734232	fgfr3/ids/fgf17/inppl1a	4
BP	GO:0060070	canonical Wnt signaling pathway	8/518	228/20597	0.217209064038559	0.840385123734232	0.840385123734232	wnt11f2/lbx2/ids/wnt2ba/notum2/lmbr1l/tpbgb/fto	8
BP	GO:0016054	organic acid catabolic process	7/518	194/20597	0.217506447134421	0.840385123734232	0.840385123734232	gad2/crabp1b/hoga1/sardh/tysnd1/kmo/acaa2	7
BP	GO:0048278	vesicle docking	3/518	64/20597	0.217630741817963	0.840385123734232	0.840385123734232	zgc:165520/rab3c/stx17	3
BP	GO:0000578	embryonic axis specification	2/518	35/20597	0.219661854600478	0.840385123734232	0.840385123734232	prdm1a/lbx2	2
BP	GO:0051250	negative regulation of lymphocyte activation	2/518	35/20597	0.219661854600478	0.840385123734232	0.840385123734232	si:dkey-22i16.9/tnfrsf21	2
BP	GO:0030155	regulation of cell adhesion	6/518	161/20597	0.22003151602544	0.840385123734232	0.840385123734232	si:dkey-22i16.9/egfl6/ephb3a/mhc2dgb/tnfrsf21/mhc2dhb	6
BP	GO:0060828	regulation of canonical Wnt signaling pathway	6/518	161/20597	0.22003151602544	0.840385123734232	0.840385123734232	wnt11f2/lbx2/notum2/lmbr1l/tpbgb/fto	6
BP	GO:0042461	photoreceptor cell development	4/518	96/20597	0.222387667121233	0.840385123734232	0.840385123734232	sox11b/rpgrb/si:ch211-185a18.2/thrb	4
BP	GO:0044344	cellular response to fibroblast growth factor stimulus	4/518	96/20597	0.222387667121233	0.840385123734232	0.840385123734232	fgfr3/ids/fgf17/inppl1a	4
BP	GO:0071774	response to fibroblast growth factor	4/518	96/20597	0.222387667121233	0.840385123734232	0.840385123734232	fgfr3/ids/fgf17/inppl1a	4
BP	GO:0006029	proteoglycan metabolic process	3/518	65/20597	0.224247907608273	0.840385123734232	0.840385123734232	chst12b.2/glceb/csgalnact2	3
BP	GO:0001839	neural plate morphogenesis	1/518	10/20597	0.224901990840977	0.840385123734232	0.840385123734232	wnt11f2	1
BP	GO:0006264	mitochondrial DNA replication	1/518	10/20597	0.224901990840977	0.840385123734232	0.840385123734232	twnk	1
BP	GO:0006620	post-translational protein targeting to endoplasmic reticulum membrane	1/518	10/20597	0.224901990840977	0.840385123734232	0.840385123734232	sgtb	1
BP	GO:0007095	mitotic G2 DNA damage checkpoint signaling	1/518	10/20597	0.224901990840977	0.840385123734232	0.840385123734232	ticrr	1
BP	GO:0015822	ornithine transport	1/518	10/20597	0.224901990840977	0.840385123734232	0.840385123734232	slc7a2	1
BP	GO:0015937	coenzyme A biosynthetic process	1/518	10/20597	0.224901990840977	0.840385123734232	0.840385123734232	dcakd	1
BP	GO:0021754	facial nucleus development	1/518	10/20597	0.224901990840977	0.840385123734232	0.840385123734232	srrm4	1
BP	GO:0034969	histone arginine methylation	1/518	10/20597	0.224901990840977	0.840385123734232	0.840385123734232	jmjd4	1
BP	GO:0035330	regulation of hippo signaling	1/518	10/20597	0.224901990840977	0.840385123734232	0.840385123734232	nf2a	1
BP	GO:0040014	regulation of multicellular organism growth	1/518	10/20597	0.224901990840977	0.840385123734232	0.840385123734232	fto	1
BP	GO:0043696	dedifferentiation	1/518	10/20597	0.224901990840977	0.840385123734232	0.840385123734232	apobec2a	1
BP	GO:0043697	cell dedifferentiation	1/518	10/20597	0.224901990840977	0.840385123734232	0.840385123734232	apobec2a	1
BP	GO:0045923	positive regulation of fatty acid metabolic process	1/518	10/20597	0.224901990840977	0.840385123734232	0.840385123734232	mlycd	1
BP	GO:0052646	alditol phosphate metabolic process	1/518	10/20597	0.224901990840977	0.840385123734232	0.840385123734232	gpd1a	1
BP	GO:0071379	cellular response to prostaglandin stimulus	1/518	10/20597	0.224901990840977	0.840385123734232	0.840385123734232	ptger4a	1
BP	GO:0071699	olfactory placode morphogenesis	1/518	10/20597	0.224901990840977	0.840385123734232	0.840385123734232	lrrn1	1
BP	GO:0097090	presynaptic membrane organization	1/518	10/20597	0.224901990840977	0.840385123734232	0.840385123734232	nlgn4xa	1
BP	GO:0097104	postsynaptic membrane assembly	1/518	10/20597	0.224901990840977	0.840385123734232	0.840385123734232	nlgn4xa	1
BP	GO:0097105	presynaptic membrane assembly	1/518	10/20597	0.224901990840977	0.840385123734232	0.840385123734232	nlgn4xa	1
BP	GO:0099068	postsynapse assembly	1/518	10/20597	0.224901990840977	0.840385123734232	0.840385123734232	nlgn4xa	1
BP	GO:0099116	tRNA 5'-end processing	1/518	10/20597	0.224901990840977	0.840385123734232	0.840385123734232	rpp40	1
BP	GO:0099174	regulation of presynapse organization	1/518	10/20597	0.224901990840977	0.840385123734232	0.840385123734232	slitrk3a	1
BP	GO:1903076	regulation of protein localization to plasma membrane	1/518	10/20597	0.224901990840977	0.840385123734232	0.840385123734232	vti1b	1
BP	GO:1903352	L-ornithine transmembrane transport	1/518	10/20597	0.224901990840977	0.840385123734232	0.840385123734232	slc7a2	1
BP	GO:1905606	regulation of presynapse assembly	1/518	10/20597	0.224901990840977	0.840385123734232	0.840385123734232	slitrk3a	1
BP	GO:0019318	hexose metabolic process	5/518	129/20597	0.225111772441011	0.840385123734232	0.840385123734232	hkdc1/si:ch211-152c8.5/pfkfb2a/man2a2/pdk2a	5
BP	GO:0051249	regulation of lymphocyte activation	4/518	97/20597	0.227744789226964	0.840385123734232	0.840385123734232	si:dkey-22i16.9/mhc2dgb/tnfrsf21/mhc2dhb	4
BP	GO:0051240	positive regulation of multicellular organismal process	9/518	266/20597	0.228273187429941	0.840385123734232	0.840385123734232	egfl6/cgasa/oxtrb/chodl/ephb3a/aanat2/zbtb16b/avpr1aa/tapt1b	9
BP	GO:0002377	immunoglobulin production	2/518	36/20597	0.228979942089057	0.840385123734232	0.840385123734232	mhc2dgb/mhc2dhb	2
BP	GO:0006505	GPI anchor metabolic process	2/518	36/20597	0.228979942089057	0.840385123734232	0.840385123734232	pigl/pigp	2
BP	GO:0006826	iron ion transport	2/518	36/20597	0.228979942089057	0.840385123734232	0.840385123734232	fthl28/fthl31	2
BP	GO:0007586	digestion	2/518	36/20597	0.228979942089057	0.840385123734232	0.840385123734232	myo5b/cracd	2
BP	GO:0009112	nucleobase metabolic process	2/518	36/20597	0.228979942089057	0.840385123734232	0.840385123734232	cgasa/gda	2
BP	GO:0043094	cellular metabolic compound salvage	2/518	36/20597	0.228979942089057	0.840385123734232	0.840385123734232	ampd1/ampd2b	2
BP	GO:0055078	sodium ion homeostasis	2/518	36/20597	0.228979942089057	0.840385123734232	0.840385123734232	nr3c1/atp1b3b	2
BP	GO:2001022	positive regulation of response to DNA damage stimulus	2/518	36/20597	0.228979942089057	0.840385123734232	0.840385123734232	eya4/nsmce1	2
BP	GO:0042157	lipoprotein metabolic process	5/518	130/20597	0.229708457010824	0.840385123734232	0.840385123734232	zgc:162608/abhd10a/pigl/notum2/pigp	5
BP	GO:0003333	amino acid transmembrane transport	3/518	66/20597	0.230903896011664	0.840385123734232	0.840385123734232	slc7a2/slc7a9/slc7a3b	3
BP	GO:0060348	bone development	3/518	66/20597	0.230903896011664	0.840385123734232	0.840385123734232	prdm1a/ids/tapt1b	3
BP	GO:1902115	regulation of organelle assembly	3/518	66/20597	0.230903896011664	0.840385123734232	0.840385123734232	mdm1/kctd17/tapt1b	3
BP	GO:0007519	skeletal muscle tissue development	6/518	164/20597	0.232216091310519	0.840385123734232	0.840385123734232	myl1/marcksa/actn2b/mylpfa/pbx2/ccdc78	6
BP	GO:0055086	nucleobase-containing small molecule metabolic process	15/518	481/20597	0.232438637950033	0.840385123734232	0.840385123734232	hkdc1/cgasa/gda/ampd1/pkmb/dcakd/mlycd/acot14/si:dkey-21c1.4/nudt18/zgc:103586/kmo/ampd2b/nmnat1/acsm3	15
BP	GO:0120031	plasma membrane bounded cell projection assembly	14/518	445/20597	0.23257285527482	0.840385123734232	0.840385123734232	cfap70/hydin/tmem138/kctd17/tmem237b/wdr35/rpgrb/agbl5/si:ch211-185a18.2/ypel3/fibpb/fto/pcdh15a/tapt1b	14
BP	GO:0006979	response to oxidative stress	4/518	98/20597	0.233134276467909	0.840385123734232	0.840385123734232	epx/oxr1b/gpx8/ptgs2a	4
BP	GO:0070482	response to oxygen levels	4/518	98/20597	0.233134276467909	0.840385123734232	0.840385123734232	ddit4/irs2a/nr3c1/hif1aa	4
BP	GO:0006310	DNA recombination	7/518	199/20597	0.235897182548032	0.840385123734232	0.840385123734232	cgasa/rad21b/mlh1/nsmce1/brca2/terf2ip/shld2	7
BP	GO:0080135	regulation of cellular response to stress	6/518	165/20597	0.236324261160925	0.840385123734232	0.840385123734232	cgasa/eya4/nsmce1/pigp/terf2ip/shld2	6
BP	GO:0048015	phosphatidylinositol-mediated signaling	3/518	67/20597	0.237595707644249	0.840385123734232	0.840385123734232	egfl6/ror1/pdgfab	3
BP	GO:0050768	negative regulation of neurogenesis	3/518	67/20597	0.237595707644249	0.840385123734232	0.840385123734232	sema6dl/sema6e/slit3	3
BP	GO:0002695	negative regulation of leukocyte activation	2/518	37/20597	0.238323732056899	0.840385123734232	0.840385123734232	si:dkey-22i16.9/tnfrsf21	2
BP	GO:0010906	regulation of glucose metabolic process	2/518	37/20597	0.238323732056899	0.840385123734232	0.840385123734232	si:ch211-152c8.5/pdk2a	2
BP	GO:0030851	granulocyte differentiation	2/518	37/20597	0.238323732056899	0.840385123734232	0.840385123734232	pbx1a/csf3a	2
BP	GO:0032007	negative regulation of TOR signaling	2/518	37/20597	0.238323732056899	0.840385123734232	0.840385123734232	si:dkey-88e18.8/ddit4	2
BP	GO:0043405	regulation of MAP kinase activity	2/518	37/20597	0.238323732056899	0.840385123734232	0.840385123734232	pdgfab/trib3	2
BP	GO:0048843	negative regulation of axon extension involved in axon guidance	2/518	37/20597	0.238323732056899	0.840385123734232	0.840385123734232	sema6dl/sema6e	2
BP	GO:0050866	negative regulation of cell activation	2/518	37/20597	0.238323732056899	0.840385123734232	0.840385123734232	si:dkey-22i16.9/tnfrsf21	2
BP	GO:0070192	chromosome organization involved in meiotic cell cycle	2/518	37/20597	0.238323732056899	0.840385123734232	0.840385123734232	rad21b/mlh1	2
BP	GO:0072583	clathrin-dependent endocytosis	2/518	37/20597	0.238323732056899	0.840385123734232	0.840385123734232	unc119b/unc119a	2
BP	GO:1902475	L-alpha-amino acid transmembrane transport	2/518	37/20597	0.238323732056899	0.840385123734232	0.840385123734232	slc7a2/slc7a3b	2
BP	GO:0006633	fatty acid biosynthetic process	4/518	99/20597	0.238554552397162	0.840385123734232	0.840385123734232	mlycd/hacd1/ptgs2a/acsm3	4
BP	GO:1901136	carbohydrate derivative catabolic process	5/518	133/20597	0.243656941326656	0.840385123734232	0.840385123734232	lygl2/mlycd/gpd1a/nudt18/zgc:103586	5
BP	GO:0048915	posterior lateral line system development	4/518	100/20597	0.244004047786371	0.840385123734232	0.840385123734232	rtn4rl2a/lbx2/eya4/anos1b	4
BP	GO:0016570	histone modification	9/518	271/20597	0.244229282485318	0.840385123734232	0.840385123734232	hdac7b/eya4/ehmt1a/jmjd4/mideasa/tada2a/msl2b/tada2b/phf20b	9
BP	GO:0021517	ventral spinal cord development	3/518	68/20597	0.244320390366235	0.840385123734232	0.840385123734232	tal2/lrp8/zc4h2	3
BP	GO:0034637	cellular carbohydrate biosynthetic process	3/518	68/20597	0.244320390366235	0.840385123734232	0.840385123734232	gyg2/si:ch211-152c8.5/phkg1a	3
BP	GO:0045664	regulation of neuron differentiation	3/518	68/20597	0.244320390366235	0.840385123734232	0.840385123734232	prdm1a/zfhx3a/zc4h2	3
BP	GO:0050905	neuromuscular process	3/518	68/20597	0.244320390366235	0.840385123734232	0.840385123734232	eya4/tnnc1a/get1	3
BP	GO:0051961	negative regulation of nervous system development	3/518	68/20597	0.244320390366235	0.840385123734232	0.840385123734232	sema6dl/sema6e/slit3	3
BP	GO:0000478	endonucleolytic cleavage involved in rRNA processing	1/518	11/20597	0.244404626909582	0.840385123734232	0.840385123734232	rpp40	1
BP	GO:0000479	endonucleolytic cleavage of tricistronic rRNA transcript (SSU-rRNA, 5.8S rRNA, LSU-rRNA)	1/518	11/20597	0.244404626909582	0.840385123734232	0.840385123734232	rpp40	1
BP	GO:0001574	ganglioside biosynthetic process	1/518	11/20597	0.244404626909582	0.840385123734232	0.840385123734232	st6galnac5b	1
BP	GO:0001993	regulation of systemic arterial blood pressure by norepinephrine-epinephrine	1/518	11/20597	0.244404626909582	0.840385123734232	0.840385123734232	adrb2b	1
BP	GO:0002084	protein depalmitoylation	1/518	11/20597	0.244404626909582	0.840385123734232	0.840385123734232	abhd10a	1
BP	GO:0002686	negative regulation of leukocyte migration	1/518	11/20597	0.244404626909582	0.840385123734232	0.840385123734232	inppl1a	1
BP	GO:0003306	Wnt signaling pathway involved in heart development	1/518	11/20597	0.244404626909582	0.840385123734232	0.840385123734232	ids	1
BP	GO:0006901	vesicle coating	1/518	11/20597	0.244404626909582	0.840385123734232	0.840385123734232	klhl12	1
BP	GO:0010822	positive regulation of mitochondrion organization	1/518	11/20597	0.244404626909582	0.840385123734232	0.840385123734232	pink1	1
BP	GO:0015858	nucleoside transport	1/518	11/20597	0.244404626909582	0.840385123734232	0.840385123734232	slc29a2	1
BP	GO:0016926	protein desumoylation	1/518	11/20597	0.244404626909582	0.840385123734232	0.840385123734232	senp5	1
BP	GO:0030206	chondroitin sulfate biosynthetic process	1/518	11/20597	0.244404626909582	0.840385123734232	0.840385123734232	csgalnact2	1
BP	GO:0032042	mitochondrial DNA metabolic process	1/518	11/20597	0.244404626909582	0.840385123734232	0.840385123734232	twnk	1
BP	GO:0034394	protein localization to cell surface	1/518	11/20597	0.244404626909582	0.840385123734232	0.840385123734232	wnt11f2	1
BP	GO:0042454	ribonucleoside catabolic process	1/518	11/20597	0.244404626909582	0.840385123734232	0.840385123734232	zgc:103586	1
BP	GO:0043649	dicarboxylic acid catabolic process	1/518	11/20597	0.244404626909582	0.840385123734232	0.840385123734232	gad2	1
BP	GO:0050892	intestinal absorption	1/518	11/20597	0.244404626909582	0.840385123734232	0.840385123734232	myo5b	1
BP	GO:0061383	trabecula morphogenesis	1/518	11/20597	0.244404626909582	0.840385123734232	0.840385123734232	ids	1
BP	GO:0061384	heart trabecula morphogenesis	1/518	11/20597	0.244404626909582	0.840385123734232	0.840385123734232	ids	1
BP	GO:0070989	oxidative demethylation	1/518	11/20597	0.244404626909582	0.840385123734232	0.840385123734232	fto	1
BP	GO:0090050	positive regulation of cell migration involved in sprouting angiogenesis	1/518	11/20597	0.244404626909582	0.840385123734232	0.840385123734232	egfl6	1
BP	GO:0098734	macromolecule depalmitoylation	1/518	11/20597	0.244404626909582	0.840385123734232	0.840385123734232	abhd10a	1
BP	GO:1900746	regulation of vascular endothelial growth factor signaling pathway	1/518	11/20597	0.244404626909582	0.840385123734232	0.840385123734232	pink1	1
BP	GO:1901642	nucleoside transmembrane transport	1/518	11/20597	0.244404626909582	0.840385123734232	0.840385123734232	slc29a2	1
BP	GO:1902116	negative regulation of organelle assembly	1/518	11/20597	0.244404626909582	0.840385123734232	0.840385123734232	mdm1	1
BP	GO:1902547	regulation of cellular response to vascular endothelial growth factor stimulus	1/518	11/20597	0.244404626909582	0.840385123734232	0.840385123734232	pink1	1
BP	GO:2000377	regulation of reactive oxygen species metabolic process	1/518	11/20597	0.244404626909582	0.840385123734232	0.840385123734232	pink1	1
BP	GO:0048863	stem cell differentiation	10/518	307/20597	0.24625631723896	0.840385123734232	0.840385123734232	prdm1a/fgfr3/klhl12/sema6dl/nr3c1/sema6e/csf3a/hif1aa/fosab/tapt1b	10
BP	GO:0090066	regulation of anatomical structure size	11/518	343/20597	0.247388411891172	0.840385123734232	0.840385123734232	zgc:153039/myo5b/oxtrb/cracd/sema6dl/si:ch211-203d1.3/kank3/adrb2b/avpr1aa/sema6e/slit3	11
BP	GO:1905114	cell surface receptor signaling pathway involved in cell-cell signaling	11/518	343/20597	0.247388411891172	0.840385123734232	0.840385123734232	sfrp2l/wnt11f2/lbx2/klhl12/ids/tmem237b/wnt2ba/notum2/lmbr1l/tpbgb/fto	11
BP	GO:0034219	carbohydrate transmembrane transport	2/518	38/20597	0.247686054076828	0.840385123734232	0.840385123734232	slc2a1a/slc2a11a	2
BP	GO:0002250	adaptive immune response	4/518	102/20597	0.254984462316084	0.840385123734232	0.840385123734232	si:ch211-188c18.1/mhc2dgb/tnfrsf21/mhc2dhb	4
BP	GO:0006261	DNA-templated DNA replication	4/518	102/20597	0.254984462316084	0.840385123734232	0.840385123734232	ticrr/gins3/twnk/zranb3	4
BP	GO:0033865	nucleoside bisphosphate metabolic process	4/518	102/20597	0.254984462316084	0.840385123734232	0.840385123734232	dcakd/mlycd/acot14/acsm3	4
BP	GO:0033875	ribonucleoside bisphosphate metabolic process	4/518	102/20597	0.254984462316084	0.840385123734232	0.840385123734232	dcakd/mlycd/acot14/acsm3	4
BP	GO:0034032	purine nucleoside bisphosphate metabolic process	4/518	102/20597	0.254984462316084	0.840385123734232	0.840385123734232	dcakd/mlycd/acot14/acsm3	4
BP	GO:0009126	purine nucleoside monophosphate metabolic process	2/518	39/20597	0.257060080799295	0.840385123734232	0.840385123734232	ampd1/ampd2b	2
BP	GO:0009167	purine ribonucleoside monophosphate metabolic process	2/518	39/20597	0.257060080799295	0.840385123734232	0.840385123734232	ampd1/ampd2b	2
BP	GO:0009395	phospholipid catabolic process	2/518	39/20597	0.257060080799295	0.840385123734232	0.840385123734232	angptl3/smpd5	2
BP	GO:0042129	regulation of T cell proliferation	2/518	39/20597	0.257060080799295	0.840385123734232	0.840385123734232	si:dkey-22i16.9/tnfrsf21	2
BP	GO:0003143	embryonic heart tube morphogenesis	6/518	170/20597	0.257185013104585	0.840385123734232	0.840385123734232	wnt11f2/tbx5b/apex1/camk2a/apobec2a/trib3	6
BP	GO:2000147	positive regulation of cell motility	5/518	136/20597	0.257822616480226	0.840385123734232	0.840385123734232	wnt11f2/egfl6/sema6dl/pdgfab/sema6e	5
BP	GO:0050954	sensory perception of mechanical stimulus	3/518	70/20597	0.257856805526744	0.840385123734232	0.840385123734232	eya4/pcdh15a/get1	3
BP	GO:0014902	myotube differentiation	4/518	103/20597	0.260512288225176	0.840385123734232	0.840385123734232	actn2b/mapk14b/pbx2/ccdc78	4
BP	GO:0051094	positive regulation of developmental process	9/518	276/20597	0.260557006402281	0.840385123734232	0.840385123734232	egfl6/chodl/ephb3a/prdm1a/lbx2/pink1/mapk14b/zc4h2/tapt1b	9
BP	GO:0060537	muscle tissue development	9/518	276/20597	0.260557006402281	0.840385123734232	0.840385123734232	myo5b/myl1/marcksa/ogg1/actn2b/fbxo32/mylpfa/pbx2/ccdc78	9
BP	GO:0006650	glycerophospholipid metabolic process	8/518	241/20597	0.261976809116252	0.840385123734232	0.840385123734232	pip5k1cb/si:ch211-160o17.2/mtmr7a/pigl/mtmr1b/pigp/inppl1a/mtmr7b	8
BP	GO:0001934	positive regulation of protein phosphorylation	7/518	206/20597	0.262451594340606	0.840385123734232	0.840385123734232	bmp2a/mad2l2/fgf17/bmp6/pdgfab/unc119b/unc119a	7
BP	GO:0051272	positive regulation of cellular component movement	5/518	137/20597	0.262588230478803	0.840385123734232	0.840385123734232	wnt11f2/egfl6/sema6dl/pdgfab/sema6e	5
BP	GO:0006000	fructose metabolic process	1/518	12/20597	0.263417470748154	0.840385123734232	0.840385123734232	pfkfb2a	1
BP	GO:0006685	sphingomyelin catabolic process	1/518	12/20597	0.263417470748154	0.840385123734232	0.840385123734232	smpd5	1
BP	GO:0009134	nucleoside diphosphate catabolic process	1/518	12/20597	0.263417470748154	0.840385123734232	0.840385123734232	nudt18	1
BP	GO:0009164	nucleoside catabolic process	1/518	12/20597	0.263417470748154	0.840385123734232	0.840385123734232	zgc:103586	1
BP	GO:0010517	regulation of phospholipase activity	1/518	12/20597	0.263417470748154	0.840385123734232	0.840385123734232	angptl3	1
BP	GO:0016553	base conversion or substitution editing	1/518	12/20597	0.263417470748154	0.840385123734232	0.840385123734232	apobec2a	1
BP	GO:0030277	maintenance of gastrointestinal epithelium	1/518	12/20597	0.263417470748154	0.840385123734232	0.840385123734232	cracd	1
BP	GO:0032776	DNA methylation on cytosine	1/518	12/20597	0.263417470748154	0.840385123734232	0.840385123734232	dnmt3bb.3	1
BP	GO:0032926	negative regulation of activin receptor signaling pathway	1/518	12/20597	0.263417470748154	0.840385123734232	0.840385123734232	si:ch211-168f7.5	1
BP	GO:0034471	ncRNA 5'-end processing	1/518	12/20597	0.263417470748154	0.840385123734232	0.840385123734232	rpp40	1
BP	GO:0034656	nucleobase-containing small molecule catabolic process	1/518	12/20597	0.263417470748154	0.840385123734232	0.840385123734232	zgc:103586	1
BP	GO:0034694	response to prostaglandin	1/518	12/20597	0.263417470748154	0.840385123734232	0.840385123734232	ptger4a	1
BP	GO:0035721	intraciliary retrograde transport	1/518	12/20597	0.263417470748154	0.840385123734232	0.840385123734232	wdr35	1
BP	GO:0035723	interleukin-15-mediated signaling pathway	1/518	12/20597	0.263417470748154	0.840385123734232	0.840385123734232	dicp1.3-4	1
BP	GO:0042551	neuron maturation	1/518	12/20597	0.263417470748154	0.840385123734232	0.840385123734232	srrm4	1
BP	GO:0042693	muscle cell fate commitment	1/518	12/20597	0.263417470748154	0.840385123734232	0.840385123734232	prdm1a	1
BP	GO:0043330	response to exogenous dsRNA	1/518	12/20597	0.263417470748154	0.840385123734232	0.840385123734232	cgasa	1
BP	GO:0043331	response to dsRNA	1/518	12/20597	0.263417470748154	0.840385123734232	0.840385123734232	cgasa	1
BP	GO:0043536	positive regulation of blood vessel endothelial cell migration	1/518	12/20597	0.263417470748154	0.840385123734232	0.840385123734232	egfl6	1
BP	GO:0043567	regulation of insulin-like growth factor receptor signaling pathway	1/518	12/20597	0.263417470748154	0.840385123734232	0.840385123734232	igfbp1b	1
BP	GO:0043650	dicarboxylic acid biosynthetic process	1/518	12/20597	0.263417470748154	0.840385123734232	0.840385123734232	kmo	1
BP	GO:0045110	intermediate filament bundle assembly	1/518	12/20597	0.263417470748154	0.840385123734232	0.840385123734232	neflb	1
BP	GO:0045738	negative regulation of DNA repair	1/518	12/20597	0.263417470748154	0.840385123734232	0.840385123734232	cgasa	1
BP	GO:0045921	positive regulation of exocytosis	1/518	12/20597	0.263417470748154	0.840385123734232	0.840385123734232	cacna1ha	1
BP	GO:0046599	regulation of centriole replication	1/518	12/20597	0.263417470748154	0.840385123734232	0.840385123734232	mdm1	1
BP	GO:0048280	vesicle fusion with Golgi apparatus	1/518	12/20597	0.263417470748154	0.840385123734232	0.840385123734232	vti1b	1
BP	GO:0050688	regulation of defense response to virus	1/518	12/20597	0.263417470748154	0.840385123734232	0.840385123734232	cgasa	1
BP	GO:0060142	regulation of syncytium formation by plasma membrane fusion	1/518	12/20597	0.263417470748154	0.840385123734232	0.840385123734232	mapk14b	1
BP	GO:0060581	cell fate commitment involved in pattern specification	1/518	12/20597	0.263417470748154	0.840385123734232	0.840385123734232	wnt11f2	1
BP	GO:0070189	kynurenine metabolic process	1/518	12/20597	0.263417470748154	0.840385123734232	0.840385123734232	kmo	1
BP	GO:0070672	response to interleukin-15	1/518	12/20597	0.263417470748154	0.840385123734232	0.840385123734232	dicp1.3-4	1
BP	GO:0071350	cellular response to interleukin-15	1/518	12/20597	0.263417470748154	0.840385123734232	0.840385123734232	dicp1.3-4	1
BP	GO:1900107	regulation of nodal signaling pathway	1/518	12/20597	0.263417470748154	0.840385123734232	0.840385123734232	si:ch211-168f7.5	1
BP	GO:1903225	negative regulation of endodermal cell differentiation	1/518	12/20597	0.263417470748154	0.840385123734232	0.840385123734232	fgf17	1
BP	GO:2000780	negative regulation of double-strand break repair	1/518	12/20597	0.263417470748154	0.840385123734232	0.840385123734232	cgasa	1
BP	GO:0021515	cell differentiation in spinal cord	3/518	71/20597	0.264662882558043	0.840385123734232	0.840385123734232	tal2/ypel3/zc4h2	3
BP	GO:0072009	nephron epithelium development	3/518	71/20597	0.264662882558043	0.840385123734232	0.840385123734232	mpped2/brca2/kmo	3
BP	GO:0040012	regulation of locomotion	10/518	313/20597	0.264730574693498	0.840385123734232	0.840385123734232	wnt11f2/egfl6/rtn4rl2a/lbx2/fgf17/sema6dl/pdgfab/anos1b/sema6e/inppl1a	10
BP	GO:0048881	mechanosensory lateral line system development	4/518	104/20597	0.266063148989965	0.840385123734232	0.840385123734232	rtn4rl2a/lbx2/eya4/anos1b	4
BP	GO:0007062	sister chromatid cohesion	2/518	40/20597	0.266439315287721	0.840385123734232	0.840385123734232	rad21b/chtf8	2
BP	GO:0010675	regulation of cellular carbohydrate metabolic process	2/518	40/20597	0.266439315287721	0.840385123734232	0.840385123734232	si:ch211-152c8.5/pdk2a	2
BP	GO:0035138	pectoral fin morphogenesis	2/518	40/20597	0.266439315287721	0.840385123734232	0.840385123734232	prdm1a/wnt2ba	2
BP	GO:0043523	regulation of neuron apoptotic process	2/518	40/20597	0.266439315287721	0.840385123734232	0.840385123734232	ogg1/neflb	2
BP	GO:0050731	positive regulation of peptidyl-tyrosine phosphorylation	2/518	40/20597	0.266439315287721	0.840385123734232	0.840385123734232	unc119b/unc119a	2
BP	GO:0071697	ectodermal placode morphogenesis	2/518	40/20597	0.266439315287721	0.840385123734232	0.840385123734232	wnt11f2/lrrn1	2
BP	GO:0120034	positive regulation of plasma membrane bounded cell projection assembly	2/518	40/20597	0.266439315287721	0.840385123734232	0.840385123734232	kctd17/tapt1b	2
BP	GO:1902036	regulation of hematopoietic stem cell differentiation	2/518	40/20597	0.266439315287721	0.840385123734232	0.840385123734232	fgfr3/nr3c1	2
BP	GO:0044282	small molecule catabolic process	9/518	278/20597	0.26718371502797	0.840385123734232	0.840385123734232	gad2/crabp1b/si:ch211-160o17.2/hoga1/sardh/zgc:103586/tysnd1/kmo/acaa2	9
BP	GO:0006163	purine nucleotide metabolic process	10/518	314/20597	0.267852660846019	0.840385123734232	0.840385123734232	hkdc1/ampd1/pkmb/dcakd/mlycd/acot14/si:dkey-21c1.4/nudt18/ampd2b/acsm3	10
BP	GO:1902533	positive regulation of intracellular signal transduction	10/518	314/20597	0.267852660846019	0.840385123734232	0.840385123734232	wnt11f2/dicp1.3-4/stk19/ccl33.3/ror1/fgfr3/gpr35.1/pdgfab/terf2ip/rictorb	10
BP	GO:0090407	organophosphate biosynthetic process	14/518	460/20597	0.270318827168044	0.840385123734232	0.840385123734232	gphnb/pip5k1cb/ampd1/dcakd/mlycd/si:ch211-160o17.2/pigl/pnpo/mocos/si:dkey-21c1.4/kmo/pigp/ampd2b/nmnat1	14
BP	GO:0051270	regulation of cellular component movement	10/518	315/20597	0.270986372215575	0.840385123734232	0.840385123734232	wnt11f2/egfl6/rtn4rl2a/lbx2/fgf17/sema6dl/pdgfab/anos1b/sema6e/inppl1a	10
BP	GO:0048017	inositol lipid-mediated signaling	3/518	72/20597	0.271490522109298	0.840385123734232	0.840385123734232	egfl6/ror1/pdgfab	3
BP	GO:0009259	ribonucleotide metabolic process	10/518	316/20597	0.274131453484037	0.840385123734232	0.840385123734232	hkdc1/ampd1/pkmb/dcakd/mlycd/acot14/si:dkey-21c1.4/nudt18/ampd2b/acsm3	10
BP	GO:0010862	positive regulation of pathway-restricted SMAD protein phosphorylation	2/518	41/20597	0.275817578771869	0.840385123734232	0.840385123734232	bmp2a/bmp6	2
BP	GO:0035113	embryonic appendage morphogenesis	2/518	41/20597	0.275817578771869	0.840385123734232	0.840385123734232	prdm1a/wnt2ba	2
BP	GO:0042098	T cell proliferation	2/518	41/20597	0.275817578771869	0.840385123734232	0.840385123734232	si:dkey-22i16.9/tnfrsf21	2
BP	GO:0043123	positive regulation of I-kappaB kinase/NF-kappaB signaling	2/518	41/20597	0.275817578771869	0.840385123734232	0.840385123734232	ror1/terf2ip	2
BP	GO:0051293	establishment of spindle localization	2/518	41/20597	0.275817578771869	0.840385123734232	0.840385123734232	wnt11f2/clasp1a	2
BP	GO:0051653	spindle localization	2/518	41/20597	0.275817578771869	0.840385123734232	0.840385123734232	wnt11f2/clasp1a	2
BP	GO:0060900	embryonic camera-type eye formation	2/518	41/20597	0.275817578771869	0.840385123734232	0.840385123734232	wnt11f2/sox11b	2
BP	GO:0071875	adrenergic receptor signaling pathway	2/518	41/20597	0.275817578771869	0.840385123734232	0.840385123734232	lmbrd2b/adrb2b	2
BP	GO:0040017	positive regulation of locomotion	5/518	140/20597	0.277002666354498	0.840385123734232	0.840385123734232	wnt11f2/egfl6/sema6dl/pdgfab/sema6e	5
BP	GO:0031346	positive regulation of cell projection organization	4/518	106/20597	0.277227914183687	0.840385123734232	0.840385123734232	ror1/chodl/kctd17/tapt1b	4
BP	GO:0051960	regulation of nervous system development	7/518	210/20597	0.277990762555832	0.840385123734232	0.840385123734232	chodl/ephb3a/sema6dl/tnfrsf21/sema6e/nf2a/slit3	7
BP	GO:0007179	transforming growth factor beta receptor signaling pathway	3/518	73/20597	0.278337027663003	0.840385123734232	0.840385123734232	ids/smad6a/smad9	3
BP	GO:0030837	negative regulation of actin filament polymerization	3/518	73/20597	0.278337027663003	0.840385123734232	0.840385123734232	cracd/si:ch211-203d1.3/kank3	3
BP	GO:0032272	negative regulation of protein polymerization	3/518	73/20597	0.278337027663003	0.840385123734232	0.840385123734232	cracd/si:ch211-203d1.3/kank3	3
BP	GO:0032868	response to insulin	3/518	73/20597	0.278337027663003	0.840385123734232	0.840385123734232	slc2a1a/pkmb/irs2a	3
BP	GO:0044264	cellular polysaccharide metabolic process	3/518	73/20597	0.278337027663003	0.840385123734232	0.840385123734232	gyg2/si:ch211-152c8.5/phkg1a	3
BP	GO:0045860	positive regulation of protein kinase activity	3/518	73/20597	0.278337027663003	0.840385123734232	0.840385123734232	pdgfab/unc119b/unc119a	3
BP	GO:0090101	negative regulation of transmembrane receptor protein serine/threonine kinase signaling pathway	3/518	73/20597	0.278337027663003	0.840385123734232	0.840385123734232	ids/si:ch211-168f7.5/smad6a	3
BP	GO:0000966	RNA 5'-end processing	1/518	13/20597	0.281952799878708	0.840385123734232	0.840385123734232	rpp40	1
BP	GO:0006896	Golgi to vacuole transport	1/518	13/20597	0.281952799878708	0.840385123734232	0.840385123734232	vti1b	1
BP	GO:0007130	synaptonemal complex assembly	1/518	13/20597	0.281952799878708	0.840385123734232	0.840385123734232	rad21b	1
BP	GO:0007158	neuron cell-cell adhesion	1/518	13/20597	0.281952799878708	0.840385123734232	0.840385123734232	nlgn4xa	1
BP	GO:0007530	sex determination	1/518	13/20597	0.281952799878708	0.840385123734232	0.840385123734232	brca2	1
BP	GO:0008156	negative regulation of DNA replication	1/518	13/20597	0.281952799878708	0.840385123734232	0.840385123734232	zranb3	1
BP	GO:0008210	estrogen metabolic process	1/518	13/20597	0.281952799878708	0.840385123734232	0.840385123734232	sult1st2	1
BP	GO:0009394	2'-deoxyribonucleotide metabolic process	1/518	13/20597	0.281952799878708	0.840385123734232	0.840385123734232	nudt18	1
BP	GO:0018149	peptide cross-linking	1/518	13/20597	0.281952799878708	0.840385123734232	0.840385123734232	tgm1l2	1
BP	GO:0019218	regulation of steroid metabolic process	1/518	13/20597	0.281952799878708	0.840385123734232	0.840385123734232	zgc:162608	1
BP	GO:0019369	arachidonic acid metabolic process	1/518	13/20597	0.281952799878708	0.840385123734232	0.840385123734232	ptgs2a	1
BP	GO:0022010	central nervous system myelination	1/518	13/20597	0.281952799878708	0.840385123734232	0.840385123734232	plp1b	1
BP	GO:0031641	regulation of myelination	1/518	13/20597	0.281952799878708	0.840385123734232	0.840385123734232	tnfrsf21	1
BP	GO:0032291	axon ensheathment in central nervous system	1/518	13/20597	0.281952799878708	0.840385123734232	0.840385123734232	plp1b	1
BP	GO:0033135	regulation of peptidyl-serine phosphorylation	1/518	13/20597	0.281952799878708	0.840385123734232	0.840385123734232	mad2l2	1
BP	GO:0034644	cellular response to UV	1/518	13/20597	0.281952799878708	0.840385123734232	0.840385123734232	mapk14b	1
BP	GO:0035335	peptidyl-tyrosine dephosphorylation	1/518	13/20597	0.281952799878708	0.840385123734232	0.840385123734232	ptprz1b	1
BP	GO:0045776	negative regulation of blood pressure	1/518	13/20597	0.281952799878708	0.840385123734232	0.840385123734232	adrb2b	1
BP	GO:0046185	aldehyde catabolic process	1/518	13/20597	0.281952799878708	0.840385123734232	0.840385123734232	hoga1	1
BP	GO:0048199	vesicle targeting, to, from or within Golgi	1/518	13/20597	0.281952799878708	0.840385123734232	0.840385123734232	klhl12	1
BP	GO:0048923	posterior lateral line neuromast hair cell differentiation	1/518	13/20597	0.281952799878708	0.840385123734232	0.840385123734232	eya4	1
BP	GO:0051443	positive regulation of ubiquitin-protein transferase activity	1/518	13/20597	0.281952799878708	0.840385123734232	0.840385123734232	dcun1d4	1
BP	GO:0051597	response to methylmercury	1/518	13/20597	0.281952799878708	0.840385123734232	0.840385123734232	gadd45ba	1
BP	GO:0060191	regulation of lipase activity	1/518	13/20597	0.281952799878708	0.840385123734232	0.840385123734232	angptl3	1
BP	GO:0060351	cartilage development involved in endochondral bone morphogenesis	1/518	13/20597	0.281952799878708	0.840385123734232	0.840385123734232	prdm1a	1
BP	GO:0070059	intrinsic apoptotic signaling pathway in response to endoplasmic reticulum stress	1/518	13/20597	0.281952799878708	0.840385123734232	0.840385123734232	tp63	1
BP	GO:0070193	synaptonemal complex organization	1/518	13/20597	0.281952799878708	0.840385123734232	0.840385123734232	rad21b	1
BP	GO:0071384	cellular response to corticosteroid stimulus	1/518	13/20597	0.281952799878708	0.840385123734232	0.840385123734232	nr3c1	1
BP	GO:0071385	cellular response to glucocorticoid stimulus	1/518	13/20597	0.281952799878708	0.840385123734232	0.840385123734232	nr3c1	1
BP	GO:0072576	liver morphogenesis	1/518	13/20597	0.281952799878708	0.840385123734232	0.840385123734232	angptl3	1
BP	GO:0097006	regulation of plasma lipoprotein particle levels	1/518	13/20597	0.281952799878708	0.840385123734232	0.840385123734232	zgc:162608	1
BP	GO:1904375	regulation of protein localization to cell periphery	1/518	13/20597	0.281952799878708	0.840385123734232	0.840385123734232	vti1b	1
BP	GO:0002694	regulation of leukocyte activation	4/518	107/20597	0.282838820945068	0.840385123734232	0.840385123734232	si:dkey-22i16.9/mhc2dgb/tnfrsf21/mhc2dhb	4
BP	GO:0060027	convergent extension involved in gastrulation	4/518	107/20597	0.282838820945068	0.840385123734232	0.840385123734232	wnt11f2/lbx2/tmem237b/pigp	4
BP	GO:0006109	regulation of carbohydrate metabolic process	2/518	42/20597	0.285188998806306	0.840385123734232	0.840385123734232	si:ch211-152c8.5/pdk2a	2
BP	GO:0006635	fatty acid beta-oxidation	2/518	42/20597	0.285188998806306	0.840385123734232	0.840385123734232	tysnd1/acaa2	2
BP	GO:0009166	nucleotide catabolic process	2/518	42/20597	0.285188998806306	0.840385123734232	0.840385123734232	mlycd/nudt18	2
BP	GO:0031056	regulation of histone modification	2/518	42/20597	0.285188998806306	0.840385123734232	0.840385123734232	tada2a/tada2b	2
BP	GO:0005976	polysaccharide metabolic process	3/518	74/20597	0.28519975674044	0.840385123734232	0.840385123734232	gyg2/si:ch211-152c8.5/phkg1a	3
BP	GO:0033334	fin morphogenesis	3/518	74/20597	0.28519975674044	0.840385123734232	0.840385123734232	prdm1a/grip2a/wnt2ba	3
BP	GO:0090288	negative regulation of cellular response to growth factor stimulus	3/518	74/20597	0.28519975674044	0.840385123734232	0.840385123734232	dab2ipb/smad6a/inppl1a	3
BP	GO:0045596	negative regulation of cell differentiation	5/518	142/20597	0.286700652727025	0.840385123734232	0.840385123734232	lrrc14b/fgf17/sema6dl/sema6e/slit3	5
BP	GO:0032102	negative regulation of response to external stimulus	4/518	108/20597	0.288466768753	0.840385123734232	0.840385123734232	ptger4a/sema6dl/sema6e/inppl1a	4
BP	GO:0050865	regulation of cell activation	4/518	108/20597	0.288466768753	0.840385123734232	0.840385123734232	si:dkey-22i16.9/mhc2dgb/tnfrsf21/mhc2dhb	4
BP	GO:0071900	regulation of protein serine/threonine kinase activity	4/518	108/20597	0.288466768753	0.840385123734232	0.840385123734232	ccnf/pdgfab/prkag2b/trib3	4
BP	GO:0022406	membrane docking	3/518	75/20597	0.29207612158464	0.840385123734232	0.840385123734232	zgc:165520/rab3c/stx17	3
BP	GO:0140056	organelle localization by membrane tethering	3/518	75/20597	0.29207612158464	0.840385123734232	0.840385123734232	zgc:165520/rab3c/stx17	3
BP	GO:0070371	ERK1 and ERK2 cascade	4/518	109/20597	0.294110294922002	0.840385123734232	0.840385123734232	egfl6/dicp1.3-4/ccl33.3/pdgfab	4
BP	GO:0072006	nephron development	4/518	109/20597	0.294110294922002	0.840385123734232	0.840385123734232	mpped2/p4htmb/brca2/kmo	4
BP	GO:0032259	methylation	9/518	286/20597	0.294175078966219	0.840385123734232	0.840385123734232	dnmt3bb.3/mgmt/pcif1/trmt12/si:dkey-85a20.4/ehmt1a/jmjd4/eef1akmt2/thada	9
BP	GO:0032944	regulation of mononuclear cell proliferation	2/518	43/20597	0.294547997821373	0.840385123734232	0.840385123734232	si:dkey-22i16.9/tnfrsf21	2
BP	GO:0048813	dendrite morphogenesis	2/518	43/20597	0.294547997821373	0.840385123734232	0.840385123734232	ephb3a/tmem106bb	2
BP	GO:0050670	regulation of lymphocyte proliferation	2/518	43/20597	0.294547997821373	0.840385123734232	0.840385123734232	si:dkey-22i16.9/tnfrsf21	2
BP	GO:0070663	regulation of leukocyte proliferation	2/518	43/20597	0.294547997821373	0.840385123734232	0.840385123734232	si:dkey-22i16.9/tnfrsf21	2
BP	GO:1903510	mucopolysaccharide metabolic process	2/518	43/20597	0.294547997821373	0.840385123734232	0.840385123734232	glceb/csgalnact2	2
BP	GO:0006302	double-strand break repair	6/518	179/20597	0.295866260850891	0.840385123734232	0.840385123734232	cgasa/rad21b/nsmce1/brca2/terf2ip/shld2	6
BP	GO:0010638	positive regulation of organelle organization	5/518	144/20597	0.296460410371972	0.840385123734232	0.840385123734232	wnt11f2/cracd/kctd17/pink1/tapt1b	5
BP	GO:0009117	nucleotide metabolic process	12/518	397/20597	0.298780820403149	0.840385123734232	0.840385123734232	hkdc1/ampd1/pkmb/dcakd/mlycd/acot14/si:dkey-21c1.4/nudt18/kmo/ampd2b/nmnat1/acsm3	12
BP	GO:0010721	negative regulation of cell development	3/518	76/20597	0.298963589732983	0.840385123734232	0.840385123734232	sema6dl/sema6e/slit3	3
BP	GO:0019693	ribose phosphate metabolic process	10/518	324/20597	0.299670421265927	0.840385123734232	0.840385123734232	hkdc1/ampd1/pkmb/dcakd/mlycd/acot14/si:dkey-21c1.4/nudt18/ampd2b/acsm3	10
BP	GO:0000002	mitochondrial genome maintenance	1/518	14/20597	0.300022584646626	0.840385123734232	0.840385123734232	twnk	1
BP	GO:0002833	positive regulation of response to biotic stimulus	1/518	14/20597	0.300022584646626	0.840385123734232	0.840385123734232	cgasa	1
BP	GO:0008053	mitochondrial fusion	1/518	14/20597	0.300022584646626	0.840385123734232	0.840385123734232	usp30	1
BP	GO:0009996	negative regulation of cell fate specification	1/518	14/20597	0.300022584646626	0.840385123734232	0.840385123734232	fgf17	1
BP	GO:0015936	coenzyme A metabolic process	1/518	14/20597	0.300022584646626	0.840385123734232	0.840385123734232	dcakd	1
BP	GO:0018027	peptidyl-lysine dimethylation	1/518	14/20597	0.300022584646626	0.840385123734232	0.840385123734232	eef1akmt2	1
BP	GO:0018401	peptidyl-proline hydroxylation to 4-hydroxy-L-proline	1/518	14/20597	0.300022584646626	0.840385123734232	0.840385123734232	p4htmb	1
BP	GO:0019692	deoxyribose phosphate metabolic process	1/518	14/20597	0.300022584646626	0.840385123734232	0.840385123734232	nudt18	1
BP	GO:0030204	chondroitin sulfate metabolic process	1/518	14/20597	0.300022584646626	0.840385123734232	0.840385123734232	csgalnact2	1
BP	GO:0031960	response to corticosteroid	1/518	14/20597	0.300022584646626	0.840385123734232	0.840385123734232	nr3c1	1
BP	GO:0032836	glomerular basement membrane development	1/518	14/20597	0.300022584646626	0.840385123734232	0.840385123734232	p4htmb	1
BP	GO:0042771	intrinsic apoptotic signaling pathway in response to DNA damage by p53 class mediator	1/518	14/20597	0.300022584646626	0.840385123734232	0.840385123734232	hipk1a	1
BP	GO:0045089	positive regulation of innate immune response	1/518	14/20597	0.300022584646626	0.840385123734232	0.840385123734232	cgasa	1
BP	GO:0045663	positive regulation of myoblast differentiation	1/518	14/20597	0.300022584646626	0.840385123734232	0.840385123734232	mapk14b	1
BP	GO:0046323	glucose import	1/518	14/20597	0.300022584646626	0.840385123734232	0.840385123734232	slc2a1a	1
BP	GO:0051384	response to glucocorticoid	1/518	14/20597	0.300022584646626	0.840385123734232	0.840385123734232	nr3c1	1
BP	GO:0051965	positive regulation of synapse assembly	1/518	14/20597	0.300022584646626	0.840385123734232	0.840385123734232	ephb3a	1
BP	GO:0061028	establishment of endothelial barrier	1/518	14/20597	0.300022584646626	0.840385123734232	0.840385123734232	tnfrsf21	1
BP	GO:0071816	tail-anchored membrane protein insertion into ER membrane	1/518	14/20597	0.300022584646626	0.840385123734232	0.840385123734232	get1	1
BP	GO:0089718	amino acid import across plasma membrane	1/518	14/20597	0.300022584646626	0.840385123734232	0.840385123734232	slc7a2	1
BP	GO:0090049	regulation of cell migration involved in sprouting angiogenesis	1/518	14/20597	0.300022584646626	0.840385123734232	0.840385123734232	egfl6	1
BP	GO:0098877	neurotransmitter receptor transport to plasma membrane	1/518	14/20597	0.300022584646626	0.840385123734232	0.840385123734232	zgc:165520	1
BP	GO:0098953	receptor diffusion trapping	1/518	14/20597	0.300022584646626	0.840385123734232	0.840385123734232	gphnb	1
BP	GO:0098969	neurotransmitter receptor transport to postsynaptic membrane	1/518	14/20597	0.300022584646626	0.840385123734232	0.840385123734232	zgc:165520	1
BP	GO:0098970	postsynaptic neurotransmitter receptor diffusion trapping	1/518	14/20597	0.300022584646626	0.840385123734232	0.840385123734232	gphnb	1
BP	GO:0099628	neurotransmitter receptor diffusion trapping	1/518	14/20597	0.300022584646626	0.840385123734232	0.840385123734232	gphnb	1
BP	GO:1903540	establishment of protein localization to postsynaptic membrane	1/518	14/20597	0.300022584646626	0.840385123734232	0.840385123734232	zgc:165520	1
BP	GO:0008589	regulation of smoothened signaling pathway	2/518	44/20597	0.303889282054483	0.840385123734232	0.840385123734232	sox11b/ankmy2a	2
BP	GO:0046579	positive regulation of Ras protein signal transduction	2/518	44/20597	0.303889282054483	0.840385123734232	0.840385123734232	stk19/gpr35.1	2
BP	GO:0051057	positive regulation of small GTPase mediated signal transduction	2/518	44/20597	0.303889282054483	0.840385123734232	0.840385123734232	stk19/gpr35.1	2
BP	GO:0097120	receptor localization to synapse	2/518	44/20597	0.303889282054483	0.840385123734232	0.840385123734232	zgc:165520/gphnb	2
BP	GO:0046649	lymphocyte activation	6/518	181/20597	0.304620235208709	0.840385123734232	0.840385123734232	si:dkey-22i16.9/ptger4a/dicp1.3-4/mhc2dgb/tnfrsf21/mhc2dhb	6
BP	GO:0030178	negative regulation of Wnt signaling pathway	4/518	111/20597	0.305438310709516	0.840385123734232	0.840385123734232	wnt11f2/notum2/lmbr1l/tpbgb	4
BP	GO:0018205	peptidyl-lysine modification	7/518	217/20597	0.30570790955127	0.840385123734232	0.840385123734232	ehmt1a/eef1akmt2/tada2a/msl2b/tada2b/phf20b/senp5	7
BP	GO:0006661	phosphatidylinositol biosynthetic process	4/518	112/20597	0.311119955913823	0.840385123734232	0.840385123734232	pip5k1cb/si:ch211-160o17.2/pigl/pigp	4
BP	GO:0008203	cholesterol metabolic process	3/518	78/20597	0.312761985275395	0.840385123734232	0.840385123734232	zgc:136333/zgc:162608/cyp27a7	3
BP	GO:0032535	regulation of cellular component size	8/518	255/20597	0.312911524723185	0.840385123734232	0.840385123734232	zgc:153039/myo5b/cracd/sema6dl/si:ch211-203d1.3/kank3/sema6e/slit3	8
BP	GO:0045727	positive regulation of translation	2/518	45/20597	0.313207830849905	0.840385123734232	0.840385123734232	pcif1/jmjd4	2
BP	GO:0048841	regulation of axon extension involved in axon guidance	2/518	45/20597	0.313207830849905	0.840385123734232	0.840385123734232	sema6dl/sema6e	2
BP	GO:0050807	regulation of synapse organization	2/518	45/20597	0.313207830849905	0.840385123734232	0.840385123734232	slitrk3a/ephb3a	2
BP	GO:2000736	regulation of stem cell differentiation	2/518	45/20597	0.313207830849905	0.840385123734232	0.840385123734232	fgfr3/nr3c1	2
BP	GO:0001525	angiogenesis	12/518	402/20597	0.313429563221834	0.840385123734232	0.840385123734232	egfl6/slc2a1a/pkmb/sox11b/si:dkey-23k10.3/phkg1a/dab2ipb/tnfrsf21/wars2/srpx2/hapln1b/hif1aa	12
BP	GO:0051640	organelle localization	10/518	329/20597	0.315934139084877	0.840385123734232	0.840385123734232	zgc:165520/rab3c/myo5b/wnt11f2/klhl12/tmem106bb/mlh1/clasp1a/zgc:153240/stx17	10
BP	GO:0000076	DNA replication checkpoint signaling	1/518	15/20597	0.317638495891491	0.840385123734232	0.840385123734232	ticrr	1
BP	GO:0000463	maturation of LSU-rRNA from tricistronic rRNA transcript (SSU-rRNA, 5.8S rRNA, LSU-rRNA)	1/518	15/20597	0.317638495891491	0.840385123734232	0.840385123734232	znhit6	1
BP	GO:0001840	neural plate development	1/518	15/20597	0.317638495891491	0.840385123734232	0.840385123734232	wnt11f2	1
BP	GO:0003313	heart rudiment development	1/518	15/20597	0.317638495891491	0.840385123734232	0.840385123734232	ogg1	1
BP	GO:0006085	acetyl-CoA biosynthetic process	1/518	15/20597	0.317638495891491	0.840385123734232	0.840385123734232	mlycd	1
BP	GO:0006336	DNA replication-independent chromatin assembly	1/518	15/20597	0.317638495891491	0.840385123734232	0.840385123734232	asf1ba	1
BP	GO:0006353	DNA-templated transcription, termination	1/518	15/20597	0.317638495891491	0.840385123734232	0.840385123734232	med18	1
BP	GO:0006415	translational termination	1/518	15/20597	0.317638495891491	0.840385123734232	0.840385123734232	jmjd4	1
BP	GO:0006940	regulation of smooth muscle contraction	1/518	15/20597	0.317638495891491	0.840385123734232	0.840385123734232	adrb2b	1
BP	GO:0008585	female gonad development	1/518	15/20597	0.317638495891491	0.840385123734232	0.840385123734232	brca2	1
BP	GO:0008645	hexose transmembrane transport	1/518	15/20597	0.317638495891491	0.840385123734232	0.840385123734232	slc2a1a	1
BP	GO:0010830	regulation of myotube differentiation	1/518	15/20597	0.317638495891491	0.840385123734232	0.840385123734232	mapk14b	1
BP	GO:0016102	diterpenoid biosynthetic process	1/518	15/20597	0.317638495891491	0.840385123734232	0.840385123734232	rdh5	1
BP	GO:0016556	mRNA modification	1/518	15/20597	0.317638495891491	0.840385123734232	0.840385123734232	pcif1	1
BP	GO:0030431	sleep	1/518	15/20597	0.317638495891491	0.840385123734232	0.840385123734232	aanat2	1
BP	GO:0032418	lysosome localization	1/518	15/20597	0.317638495891491	0.840385123734232	0.840385123734232	tmem106bb	1
BP	GO:0033344	cholesterol efflux	1/518	15/20597	0.317638495891491	0.840385123734232	0.840385123734232	zgc:162608	1
BP	GO:0042537	benzene-containing compound metabolic process	1/518	15/20597	0.317638495891491	0.840385123734232	0.840385123734232	kmo	1
BP	GO:0044273	sulfur compound catabolic process	1/518	15/20597	0.317638495891491	0.840385123734232	0.840385123734232	mlycd	1
BP	GO:0050805	negative regulation of synaptic transmission	1/518	15/20597	0.317638495891491	0.840385123734232	0.840385123734232	slc24a2	1
BP	GO:0051098	regulation of binding	1/518	15/20597	0.317638495891491	0.840385123734232	0.840385123734232	apobec2a	1
BP	GO:0051897	positive regulation of protein kinase B signaling	1/518	15/20597	0.317638495891491	0.840385123734232	0.840385123734232	rictorb	1
BP	GO:0071425	hematopoietic stem cell proliferation	1/518	15/20597	0.317638495891491	0.840385123734232	0.840385123734232	csf3a	1
BP	GO:0090022	regulation of neutrophil chemotaxis	1/518	15/20597	0.317638495891491	0.840385123734232	0.840385123734232	inppl1a	1
BP	GO:1904659	glucose transmembrane transport	1/518	15/20597	0.317638495891491	0.840385123734232	0.840385123734232	slc2a1a	1
BP	GO:1990849	vacuolar localization	1/518	15/20597	0.317638495891491	0.840385123734232	0.840385123734232	tmem106bb	1
BP	GO:0030111	regulation of Wnt signaling pathway	7/518	220/20597	0.317755518888433	0.840385123734232	0.840385123734232	wnt11f2/lbx2/tmem237b/notum2/lmbr1l/tpbgb/fto	7
BP	GO:0110053	regulation of actin filament organization	6/518	184/20597	0.317835615118601	0.840385123734232	0.840385123734232	wnt11f2/arfip2b/cracd/si:ch211-203d1.3/kank3/rhpn2	6
BP	GO:0000122	negative regulation of transcription by RNA polymerase II	8/518	257/20597	0.32035833861674	0.840385123734232	0.840385123734232	hdac7b/bmp2a/sox11b/dnmt3bb.3/prdm1a/cbx1b/cbx1a/thrb	8
BP	GO:0030031	cell projection assembly	14/518	479/20597	0.320837958229999	0.840385123734232	0.840385123734232	cfap70/hydin/tmem138/kctd17/tmem237b/wdr35/rpgrb/agbl5/si:ch211-185a18.2/ypel3/fibpb/fto/pcdh15a/tapt1b	14
BP	GO:0045165	cell fate commitment	7/518	221/20597	0.321790225699977	0.840385123734232	0.840385123734232	wnt11f2/tbx5b/prdm1a/fgf17/wnt2ba/zc4h2/thrb	7
BP	GO:0000281	mitotic cytokinesis	2/518	46/20597	0.322498886315562	0.840385123734232	0.840385123734232	unc119b/unc119a	2
BP	GO:0006023	aminoglycan biosynthetic process	2/518	46/20597	0.322498886315562	0.840385123734232	0.840385123734232	glceb/csgalnact2	2
BP	GO:0006493	protein O-linked glycosylation	2/518	46/20597	0.322498886315562	0.840385123734232	0.840385123734232	tmtc4/pomt1	2
BP	GO:0006687	glycosphingolipid metabolic process	2/518	46/20597	0.322498886315562	0.840385123734232	0.840385123734232	smpd5/st6galnac5b	2
BP	GO:0048546	digestive tract morphogenesis	2/518	46/20597	0.322498886315562	0.840385123734232	0.840385123734232	myo5b/rbm19	2
BP	GO:0016236	macroautophagy	4/518	115/20597	0.328218740962378	0.840385123734232	0.840385123734232	atg9b/vti1b/atg9a/stx17	4
BP	GO:0006400	tRNA modification	3/518	81/20597	0.333482765406836	0.840385123734232	0.840385123734232	trmt12/si:dkey-85a20.4/thada	3
BP	GO:0031333	negative regulation of protein-containing complex assembly	3/518	81/20597	0.333482765406836	0.840385123734232	0.840385123734232	cracd/si:ch211-203d1.3/kank3	3
BP	GO:0035107	appendage morphogenesis	3/518	81/20597	0.333482765406836	0.840385123734232	0.840385123734232	prdm1a/grip2a/wnt2ba	3
BP	GO:0003341	cilium movement	4/518	116/20597	0.333931753575121	0.840385123734232	0.840385123734232	cacna1ha/cfap70/hydin/rpgrb	4
BP	GO:0021782	glial cell development	4/518	116/20597	0.333931753575121	0.840385123734232	0.840385123734232	pals2b/egr1/plp1b/ypel3	4
BP	GO:0022411	cellular component disassembly	7/518	224/20597	0.333943892583889	0.840385123734232	0.840385123734232	usp30/cracd/pink1/atg9b/jmjd4/atg9a/stx17	7
BP	GO:0005979	regulation of glycogen biosynthetic process	1/518	16/20597	0.334811912426726	0.840385123734232	0.840385123734232	si:ch211-152c8.5	1
BP	GO:0006098	pentose-phosphate shunt	1/518	16/20597	0.334811912426726	0.840385123734232	0.840385123734232	pgls	1
BP	GO:0006734	NADH metabolic process	1/518	16/20597	0.334811912426726	0.840385123734232	0.840385123734232	gpd1a	1
BP	GO:0006884	cell volume homeostasis	1/518	16/20597	0.334811912426726	0.840385123734232	0.840385123734232	zgc:153039	1
BP	GO:0010962	regulation of glucan biosynthetic process	1/518	16/20597	0.334811912426726	0.840385123734232	0.840385123734232	si:ch211-152c8.5	1
BP	GO:0019511	peptidyl-proline hydroxylation	1/518	16/20597	0.334811912426726	0.840385123734232	0.840385123734232	p4htmb	1
BP	GO:0021884	forebrain neuron development	1/518	16/20597	0.334811912426726	0.840385123734232	0.840385123734232	auts2a	1
BP	GO:0034724	DNA replication-independent chromatin organization	1/518	16/20597	0.334811912426726	0.840385123734232	0.840385123734232	asf1ba	1
BP	GO:0035794	positive regulation of mitochondrial membrane permeability	1/518	16/20597	0.334811912426726	0.840385123734232	0.840385123734232	bnip4	1
BP	GO:0042407	cristae formation	1/518	16/20597	0.334811912426726	0.840385123734232	0.840385123734232	apoob	1
BP	GO:0043153	entrainment of circadian clock by photoperiod	1/518	16/20597	0.334811912426726	0.840385123734232	0.840385123734232	cry5	1
BP	GO:0046545	development of primary female sexual characteristics	1/518	16/20597	0.334811912426726	0.840385123734232	0.840385123734232	brca2	1
BP	GO:0046549	retinal cone cell development	1/518	16/20597	0.334811912426726	0.840385123734232	0.840385123734232	thrb	1
BP	GO:0048008	platelet-derived growth factor receptor signaling pathway	1/518	16/20597	0.334811912426726	0.840385123734232	0.840385123734232	pdgfab	1
BP	GO:0051496	positive regulation of stress fiber assembly	1/518	16/20597	0.334811912426726	0.840385123734232	0.840385123734232	wnt11f2	1
BP	GO:0061300	cerebellum vasculature development	1/518	16/20597	0.334811912426726	0.840385123734232	0.840385123734232	slc2a1a	1
BP	GO:0071698	olfactory placode development	1/518	16/20597	0.334811912426726	0.840385123734232	0.840385123734232	lrrn1	1
BP	GO:0097345	mitochondrial outer membrane permeabilization	1/518	16/20597	0.334811912426726	0.840385123734232	0.840385123734232	bnip4	1
BP	GO:1902110	positive regulation of mitochondrial membrane permeability involved in apoptotic process	1/518	16/20597	0.334811912426726	0.840385123734232	0.840385123734232	bnip4	1
BP	GO:1902686	mitochondrial outer membrane permeabilization involved in programmed cell death	1/518	16/20597	0.334811912426726	0.840385123734232	0.840385123734232	bnip4	1
BP	GO:1905710	positive regulation of membrane permeability	1/518	16/20597	0.334811912426726	0.840385123734232	0.840385123734232	bnip4	1
BP	GO:2000050	regulation of non-canonical Wnt signaling pathway	1/518	16/20597	0.334811912426726	0.840385123734232	0.840385123734232	lbx2	1
BP	GO:2001237	negative regulation of extrinsic apoptotic signaling pathway	1/518	16/20597	0.334811912426726	0.840385123734232	0.840385123734232	eya4	1
BP	GO:0042127	regulation of cell population proliferation	11/518	372/20597	0.335124099667529	0.840385123734232	0.840385123734232	si:dkey-22i16.9/si:dkey-88e18.8/fgfr3/lrrc14b/fgf17/dab2ipb/pdgfab/tnfrsf21/btg2/csf3a/nf2a	11
BP	GO:0006399	tRNA metabolic process	6/518	188/20597	0.335586028088616	0.840385123734232	0.840385123734232	trmt12/adat3/rpp40/si:dkey-85a20.4/wars2/thada	6
BP	GO:0009725	response to hormone	9/518	298/20597	0.335837632224656	0.840385123734232	0.840385123734232	vtg1/ptger4a/slc2a1a/pkmb/irs2a/nr3c1/nr4a1/ptgs2a/thrb	9
BP	GO:0043434	response to peptide hormone	4/518	117/20597	0.339649256414698	0.840385123734232	0.840385123734232	slc2a1a/pkmb/irs2a/nr4a1	4
BP	GO:0014904	myotube cell development	3/518	82/20597	0.340386815238818	0.840385123734232	0.840385123734232	actn2b/pbx2/ccdc78	3
BP	GO:0048741	skeletal muscle fiber development	3/518	82/20597	0.340386815238818	0.840385123734232	0.840385123734232	actn2b/pbx2/ccdc78	3
BP	GO:0050920	regulation of chemotaxis	3/518	82/20597	0.340386815238818	0.840385123734232	0.840385123734232	sema6dl/sema6e/inppl1a	3
BP	GO:1990542	mitochondrial transmembrane transport	3/518	82/20597	0.340386815238818	0.840385123734232	0.840385123734232	timm17b/sfxn5a/slc25a1a	3
BP	GO:0001947	heart looping	5/518	153/20597	0.340943319132224	0.840385123734232	0.840385123734232	wnt11f2/tbx5b/apex1/apobec2a/trib3	5
BP	GO:0032943	mononuclear cell proliferation	2/518	48/20597	0.340980739858714	0.840385123734232	0.840385123734232	si:dkey-22i16.9/tnfrsf21	2
BP	GO:0034250	positive regulation of cellular amide metabolic process	2/518	48/20597	0.340980739858714	0.840385123734232	0.840385123734232	pcif1/jmjd4	2
BP	GO:0042310	vasoconstriction	2/518	48/20597	0.340980739858714	0.840385123734232	0.840385123734232	oxtrb/avpr1aa	2
BP	GO:0046651	lymphocyte proliferation	2/518	48/20597	0.340980739858714	0.840385123734232	0.840385123734232	si:dkey-22i16.9/tnfrsf21	2
BP	GO:0048663	neuron fate commitment	2/518	48/20597	0.340980739858714	0.840385123734232	0.840385123734232	zc4h2/thrb	2
BP	GO:0070661	leukocyte proliferation	2/518	48/20597	0.340980739858714	0.840385123734232	0.840385123734232	si:dkey-22i16.9/tnfrsf21	2
BP	GO:1901532	regulation of hematopoietic progenitor cell differentiation	2/518	48/20597	0.340980739858714	0.840385123734232	0.840385123734232	fgfr3/nr3c1	2
BP	GO:0006753	nucleoside phosphate metabolic process	12/518	412/20597	0.343226611684168	0.840385123734232	0.840385123734232	hkdc1/ampd1/pkmb/dcakd/mlycd/acot14/si:dkey-21c1.4/nudt18/kmo/ampd2b/nmnat1/acsm3	12
BP	GO:0048738	cardiac muscle tissue development	4/518	118/20597	0.345369947725995	0.840385123734232	0.840385123734232	myo5b/ogg1/fbxo32/pbx2	4
BP	GO:1901652	response to peptide	4/518	118/20597	0.345369947725995	0.840385123734232	0.840385123734232	slc2a1a/pkmb/irs2a/nr4a1	4
BP	GO:0006637	acyl-CoA metabolic process	3/518	83/20597	0.347285817020715	0.840385123734232	0.840385123734232	mlycd/acot14/acsm3	3
BP	GO:0035383	thioester metabolic process	3/518	83/20597	0.347285817020715	0.840385123734232	0.840385123734232	mlycd/acot14/acsm3	3
BP	GO:0060026	convergent extension	6/518	191/20597	0.348973542354041	0.840385123734232	0.840385123734232	wnt11f2/lbx2/klhl12/tmem237b/pigp/fibpb	6
BP	GO:0009100	glycoprotein metabolic process	10/518	339/20597	0.349005937692714	0.840385123734232	0.840385123734232	chst12b.2/zgc:165582/zgc:153169/glceb/man2a2/ganc/tmtc4/csgalnact2/pomt1/st6galnac5b	10
BP	GO:0006937	regulation of muscle contraction	2/518	49/20597	0.350163247659362	0.840385123734232	0.840385123734232	tnnc1a/adrb2b	2
BP	GO:0016575	histone deacetylation	2/518	49/20597	0.350163247659362	0.840385123734232	0.840385123734232	hdac7b/mideasa	2
BP	GO:0030901	midbrain development	2/518	49/20597	0.350163247659362	0.840385123734232	0.840385123734232	pbx2/csrnp1b	2
BP	GO:0070509	calcium ion import	2/518	49/20597	0.350163247659362	0.840385123734232	0.840385123734232	cacna1ha/nr3c1	2
BP	GO:0071696	ectodermal placode development	2/518	49/20597	0.350163247659362	0.840385123734232	0.840385123734232	wnt11f2/lrrn1	2
BP	GO:1901214	regulation of neuron death	2/518	49/20597	0.350163247659362	0.840385123734232	0.840385123734232	ogg1/neflb	2
BP	GO:0044262	cellular carbohydrate metabolic process	5/518	155/20597	0.350910402361053	0.840385123734232	0.840385123734232	gyg2/si:ch211-152c8.5/phkg1a/si:ch211-160o17.2/pdk2a	5
BP	GO:0060249	anatomical structure homeostasis	4/518	119/20597	0.351092545865573	0.840385123734232	0.840385123734232	cracd/fbxo32/auts2a/toe1	4
BP	GO:0000266	mitochondrial fission	1/518	17/20597	0.351553928332802	0.840385123734232	0.840385123734232	pink1	1
BP	GO:0001516	prostaglandin biosynthetic process	1/518	17/20597	0.351553928332802	0.840385123734232	0.840385123734232	ptgs2a	1
BP	GO:0006027	glycosaminoglycan catabolic process	1/518	17/20597	0.351553928332802	0.840385123734232	0.840385123734232	lygl2	1
BP	GO:0009070	serine family amino acid biosynthetic process	1/518	17/20597	0.351553928332802	0.840385123734232	0.840385123734232	cthl	1
BP	GO:0009649	entrainment of circadian clock	1/518	17/20597	0.351553928332802	0.840385123734232	0.840385123734232	cry5	1
BP	GO:0010454	negative regulation of cell fate commitment	1/518	17/20597	0.351553928332802	0.840385123734232	0.840385123734232	fgf17	1
BP	GO:0010811	positive regulation of cell-substrate adhesion	1/518	17/20597	0.351553928332802	0.840385123734232	0.840385123734232	egfl6	1
BP	GO:0032885	regulation of polysaccharide biosynthetic process	1/518	17/20597	0.351553928332802	0.840385123734232	0.840385123734232	si:ch211-152c8.5	1
BP	GO:0034067	protein localization to Golgi apparatus	1/518	17/20597	0.351553928332802	0.840385123734232	0.840385123734232	arl5c	1
BP	GO:0035264	multicellular organism growth	1/518	17/20597	0.351553928332802	0.840385123734232	0.840385123734232	fto	1
BP	GO:0035914	skeletal muscle cell differentiation	1/518	17/20597	0.351553928332802	0.840385123734232	0.840385123734232	marcksa	1
BP	GO:0045116	protein neddylation	1/518	17/20597	0.351553928332802	0.840385123734232	0.840385123734232	dcun1d4	1
BP	GO:0045661	regulation of myoblast differentiation	1/518	17/20597	0.351553928332802	0.840385123734232	0.840385123734232	mapk14b	1
BP	GO:0046457	prostanoid biosynthetic process	1/518	17/20597	0.351553928332802	0.840385123734232	0.840385123734232	ptgs2a	1
BP	GO:0070873	regulation of glycogen metabolic process	1/518	17/20597	0.351553928332802	0.840385123734232	0.840385123734232	si:ch211-152c8.5	1
BP	GO:0071108	protein K48-linked deubiquitination	1/518	17/20597	0.351553928332802	0.840385123734232	0.840385123734232	mindy2	1
BP	GO:1901890	positive regulation of cell junction assembly	1/518	17/20597	0.351553928332802	0.840385123734232	0.840385123734232	ephb3a	1
BP	GO:1902108	regulation of mitochondrial membrane permeability involved in apoptotic process	1/518	17/20597	0.351553928332802	0.840385123734232	0.840385123734232	bnip4	1
BP	GO:0044087	regulation of cellular component biogenesis	10/518	340/20597	0.352345235215868	0.840385123734232	0.840385123734232	slitrk3a/wnt11f2/mdm1/ephb3a/cracd/kctd17/si:ch211-203d1.3/kank3/rhpn2/tapt1b	10
BP	GO:0008610	lipid biosynthetic process	14/518	491/20597	0.353893707931273	0.840385123734232	0.840385123734232	pip5k1cb/zgc:136333/mlycd/zgc:162608/si:ch211-160o17.2/rdh5/pigl/pigp/hacd1/cyp27a7/smpd5/ptgs2a/st6galnac5b/acsm3	14
BP	GO:0030516	regulation of axon extension	3/518	84/20597	0.354177689924617	0.840385123734232	0.840385123734232	sema6dl/sema6e/slit3	3
BP	GO:0042692	muscle cell differentiation	9/518	304/20597	0.357048733743571	0.840385123734232	0.840385123734232	ogg1/prdm1a/actn2b/lbx2/mapk14b/myl9b/pbx2/ccdc78/mbnl2	9
BP	GO:0001819	positive regulation of cytokine production	2/518	50/20597	0.359301663215687	0.840385123734232	0.840385123734232	cgasa/zbtb16b	2
BP	GO:0002440	production of molecular mediator of immune response	2/518	50/20597	0.359301663215687	0.840385123734232	0.840385123734232	mhc2dgb/mhc2dhb	2
BP	GO:0006476	protein deacetylation	2/518	50/20597	0.359301663215687	0.840385123734232	0.840385123734232	hdac7b/mideasa	2
BP	GO:0009156	ribonucleoside monophosphate biosynthetic process	2/518	50/20597	0.359301663215687	0.840385123734232	0.840385123734232	ampd1/ampd2b	2
BP	GO:0045132	meiotic chromosome segregation	2/518	50/20597	0.359301663215687	0.840385123734232	0.840385123734232	rad21b/mlh1	2
BP	GO:0046916	cellular transition metal ion homeostasis	2/518	50/20597	0.359301663215687	0.840385123734232	0.840385123734232	fthl28/fthl31	2
BP	GO:0006022	aminoglycan metabolic process	3/518	85/20597	0.36106040953485	0.840385123734232	0.840385123734232	lygl2/glceb/csgalnact2	3
BP	GO:0033339	pectoral fin development	3/518	85/20597	0.36106040953485	0.840385123734232	0.840385123734232	tbx5b/prdm1a/wnt2ba	3
BP	GO:0072073	kidney epithelium development	3/518	85/20597	0.36106040953485	0.840385123734232	0.840385123734232	mpped2/brca2/kmo	3
BP	GO:0009165	nucleotide biosynthetic process	7/518	231/20597	0.362528379814608	0.840385123734232	0.840385123734232	ampd1/dcakd/mlycd/si:dkey-21c1.4/kmo/ampd2b/nmnat1	7
BP	GO:0001505	regulation of neurotransmitter levels	4/518	121/20597	0.362538438575945	0.840385123734232	0.840385123734232	zgc:165520/gad2/mctp2b/dagla	4
BP	GO:0098742	cell-cell adhesion via plasma-membrane adhesion molecules	6/518	195/20597	0.366890539054074	0.840385123734232	0.840385123734232	kiaa0319l/si:ch211-141e20.2/ncam3/obsl1b/pcdh1g18/pcdh15a	6
BP	GO:0000097	sulfur amino acid biosynthetic process	1/518	18/20597	0.367875360068643	0.840385123734232	0.840385123734232	cthl	1
BP	GO:0006740	NADPH regeneration	1/518	18/20597	0.367875360068643	0.840385123734232	0.840385123734232	pgls	1
BP	GO:0008272	sulfate transport	1/518	18/20597	0.367875360068643	0.840385123734232	0.840385123734232	slc26a10	1
BP	GO:0009262	deoxyribonucleotide metabolic process	1/518	18/20597	0.367875360068643	0.840385123734232	0.840385123734232	nudt18	1
BP	GO:0014013	regulation of gliogenesis	1/518	18/20597	0.367875360068643	0.840385123734232	0.840385123734232	nf2a	1
BP	GO:0018216	peptidyl-arginine methylation	1/518	18/20597	0.367875360068643	0.840385123734232	0.840385123734232	jmjd4	1
BP	GO:0021603	cranial nerve formation	1/518	18/20597	0.367875360068643	0.840385123734232	0.840385123734232	lrrn1	1
BP	GO:0022612	gland morphogenesis	1/518	18/20597	0.367875360068643	0.840385123734232	0.840385123734232	angptl3	1
BP	GO:0030947	regulation of vascular endothelial growth factor receptor signaling pathway	1/518	18/20597	0.367875360068643	0.840385123734232	0.840385123734232	dab2ipb	1
BP	GO:0031397	negative regulation of protein ubiquitination	1/518	18/20597	0.367875360068643	0.840385123734232	0.840385123734232	mad2l2	1
BP	GO:0032881	regulation of polysaccharide metabolic process	1/518	18/20597	0.367875360068643	0.840385123734232	0.840385123734232	si:ch211-152c8.5	1
BP	GO:0032925	regulation of activin receptor signaling pathway	1/518	18/20597	0.367875360068643	0.840385123734232	0.840385123734232	si:ch211-168f7.5	1
BP	GO:0036065	fucosylation	1/518	18/20597	0.367875360068643	0.840385123734232	0.840385123734232	zgc:165582	1
BP	GO:0043967	histone H4 acetylation	1/518	18/20597	0.367875360068643	0.840385123734232	0.840385123734232	msl2b	1
BP	GO:0046686	response to cadmium ion	1/518	18/20597	0.367875360068643	0.840385123734232	0.840385123734232	gadd45ba	1
BP	GO:0055064	chloride ion homeostasis	1/518	18/20597	0.367875360068643	0.840385123734232	0.840385123734232	zgc:153039	1
BP	GO:0055083	monovalent inorganic anion homeostasis	1/518	18/20597	0.367875360068643	0.840385123734232	0.840385123734232	zgc:153039	1
BP	GO:0060291	long-term synaptic potentiation	1/518	18/20597	0.367875360068643	0.840385123734232	0.840385123734232	slc24a2	1
BP	GO:0061026	cardiac muscle tissue regeneration	1/518	18/20597	0.367875360068643	0.840385123734232	0.840385123734232	fosab	1
BP	GO:0090502	RNA phosphodiester bond hydrolysis, endonucleolytic	1/518	18/20597	0.367875360068643	0.840385123734232	0.840385123734232	rpp40	1
BP	GO:0014706	striated muscle tissue development	4/518	122/20597	0.368259273261759	0.840385123734232	0.840385123734232	myo5b/ogg1/fbxo32/pbx2	4
BP	GO:0070646	protein modification by small protein removal	4/518	122/20597	0.368259273261759	0.840385123734232	0.840385123734232	usp30/mindy2/usp13/senp5	4
BP	GO:0033866	nucleoside bisphosphate biosynthetic process	2/518	51/20597	0.36839239904031	0.840385123734232	0.840385123734232	dcakd/mlycd	2
BP	GO:0034030	ribonucleoside bisphosphate biosynthetic process	2/518	51/20597	0.36839239904031	0.840385123734232	0.840385123734232	dcakd/mlycd	2
BP	GO:0034033	purine nucleoside bisphosphate biosynthetic process	2/518	51/20597	0.36839239904031	0.840385123734232	0.840385123734232	dcakd/mlycd	2
BP	GO:0035637	multicellular organismal signaling	2/518	51/20597	0.36839239904031	0.840385123734232	0.840385123734232	cacna1ha/scn4ab	2
BP	GO:0071526	semaphorin-plexin signaling pathway	2/518	51/20597	0.36839239904031	0.840385123734232	0.840385123734232	sema6dl/sema6e	2
BP	GO:0046467	membrane lipid biosynthetic process	4/518	123/20597	0.373977095529928	0.840385123734232	0.840385123734232	pigl/pigp/smpd5/st6galnac5b	4
BP	GO:1902652	secondary alcohol metabolic process	3/518	87/20597	0.374790571815023	0.840385123734232	0.840385123734232	zgc:136333/zgc:162608/cyp27a7	3
BP	GO:0003146	heart jogging	2/518	52/20597	0.3774320752468	0.840385123734232	0.840385123734232	tbx5b/camk2a	2
BP	GO:0035567	non-canonical Wnt signaling pathway	2/518	52/20597	0.3774320752468	0.840385123734232	0.840385123734232	wnt11f2/lbx2	2
BP	GO:0043648	dicarboxylic acid metabolic process	2/518	52/20597	0.3774320752468	0.840385123734232	0.840385123734232	gad2/kmo	2
BP	GO:0046173	polyol biosynthetic process	2/518	52/20597	0.3774320752468	0.840385123734232	0.840385123734232	zgc:136333/cyp27a7	2
BP	GO:0072330	monocarboxylic acid biosynthetic process	4/518	124/20597	0.379690728712719	0.840385123734232	0.840385123734232	mlycd/hacd1/ptgs2a/acsm3	4
BP	GO:0035150	regulation of tube size	3/518	88/20597	0.381634245336579	0.840385123734232	0.840385123734232	oxtrb/adrb2b/avpr1aa	3
BP	GO:0035296	regulation of tube diameter	3/518	88/20597	0.381634245336579	0.840385123734232	0.840385123734232	oxtrb/adrb2b/avpr1aa	3
BP	GO:0097746	blood vessel diameter maintenance	3/518	88/20597	0.381634245336579	0.840385123734232	0.840385123734232	oxtrb/adrb2b/avpr1aa	3
BP	GO:0048589	developmental growth	13/518	463/20597	0.382374747177428	0.840385123734232	0.840385123734232	col4a5/myo5b/wnt11f2/klhl12/sema6dl/wnt2ba/apobec2a/sema6e/pigp/fto/fosab/slit3/ccn1	13
BP	GO:0001678	cellular glucose homeostasis	1/518	19/20597	0.383786753405756	0.840385123734232	0.840385123734232	hkdc1	1
BP	GO:0008078	mesodermal cell migration	1/518	19/20597	0.383786753405756	0.840385123734232	0.840385123734232	wnt11f2	1
BP	GO:0014823	response to activity	1/518	19/20597	0.383786753405756	0.840385123734232	0.840385123734232	tnnc1a	1
BP	GO:0019985	translesion synthesis	1/518	19/20597	0.383786753405756	0.840385123734232	0.840385123734232	poli	1
BP	GO:0021999	neural plate anterior/posterior regionalization	1/518	19/20597	0.383786753405756	0.840385123734232	0.840385123734232	smarca1	1
BP	GO:0030007	cellular potassium ion homeostasis	1/518	19/20597	0.383786753405756	0.840385123734232	0.840385123734232	atp1b3b	1
BP	GO:0030512	negative regulation of transforming growth factor beta receptor signaling pathway	1/518	19/20597	0.383786753405756	0.840385123734232	0.840385123734232	ids	1
BP	GO:0033077	T cell differentiation in thymus	1/518	19/20597	0.383786753405756	0.840385123734232	0.840385123734232	ptger4a	1
BP	GO:0036302	atrioventricular canal development	1/518	19/20597	0.383786753405756	0.840385123734232	0.840385123734232	pou6f1	1
BP	GO:0036376	sodium ion export across plasma membrane	1/518	19/20597	0.383786753405756	0.840385123734232	0.840385123734232	atp1b3b	1
BP	GO:0042102	positive regulation of T cell proliferation	1/518	19/20597	0.383786753405756	0.840385123734232	0.840385123734232	si:dkey-22i16.9	1
BP	GO:0042177	negative regulation of protein catabolic process	1/518	19/20597	0.383786753405756	0.840385123734232	0.840385123734232	mad2l2	1
BP	GO:0042663	regulation of endodermal cell fate specification	1/518	19/20597	0.383786753405756	0.840385123734232	0.840385123734232	fgf17	1
BP	GO:0044818	mitotic G2/M transition checkpoint	1/518	19/20597	0.383786753405756	0.840385123734232	0.840385123734232	ticrr	1
BP	GO:0046660	female sex differentiation	1/518	19/20597	0.383786753405756	0.840385123734232	0.840385123734232	brca2	1
BP	GO:0046889	positive regulation of lipid biosynthetic process	1/518	19/20597	0.383786753405756	0.840385123734232	0.840385123734232	zgc:162608	1
BP	GO:0046902	regulation of mitochondrial membrane permeability	1/518	19/20597	0.383786753405756	0.840385123734232	0.840385123734232	bnip4	1
BP	GO:0060384	innervation	1/518	19/20597	0.383786753405756	0.840385123734232	0.840385123734232	chodl	1
BP	GO:0060997	dendritic spine morphogenesis	1/518	19/20597	0.383786753405756	0.840385123734232	0.840385123734232	ephb3a	1
BP	GO:0062237	protein localization to postsynapse	1/518	19/20597	0.383786753405756	0.840385123734232	0.840385123734232	zgc:165520	1
BP	GO:0071622	regulation of granulocyte chemotaxis	1/518	19/20597	0.383786753405756	0.840385123734232	0.840385123734232	inppl1a	1
BP	GO:1902969	mitotic DNA replication	1/518	19/20597	0.383786753405756	0.840385123734232	0.840385123734232	gins3	1
BP	GO:1903321	negative regulation of protein modification by small protein conjugation or removal	1/518	19/20597	0.383786753405756	0.840385123734232	0.840385123734232	mad2l2	1
BP	GO:1903539	protein localization to postsynaptic membrane	1/518	19/20597	0.383786753405756	0.840385123734232	0.840385123734232	zgc:165520	1
BP	GO:2001021	negative regulation of response to DNA damage stimulus	1/518	19/20597	0.383786753405756	0.840385123734232	0.840385123734232	cgasa	1
BP	GO:0090287	regulation of cellular response to growth factor stimulus	6/518	199/20597	0.384847808271318	0.840385123734232	0.840385123734232	bmp2a/ids/dab2ipb/smad6a/pink1/inppl1a	6
BP	GO:0048565	digestive tract development	4/518	125/20597	0.385399017832969	0.840385123734232	0.840385123734232	myo5b/wdr55/ppm1kb/rbm19	4
BP	GO:0002065	columnar/cuboidal epithelial cell differentiation	2/518	53/20597	0.386417511411765	0.840385123734232	0.840385123734232	wnt11f2/thada	2
BP	GO:0006749	glutathione metabolic process	2/518	53/20597	0.386417511411765	0.840385123734232	0.840385123734232	clic3/gsto1	2
BP	GO:0009124	nucleoside monophosphate biosynthetic process	2/518	53/20597	0.386417511411765	0.840385123734232	0.840385123734232	ampd1/ampd2b	2
BP	GO:0048596	embryonic camera-type eye morphogenesis	2/518	53/20597	0.386417511411765	0.840385123734232	0.840385123734232	wnt11f2/sox11b	2
BP	GO:0030509	BMP signaling pathway	5/518	163/20597	0.390857455999123	0.840385123734232	0.840385123734232	bmp2a/bmp6/smad6a/inppl1a/rgmb	5
BP	GO:0071772	response to BMP	5/518	163/20597	0.390857455999123	0.840385123734232	0.840385123734232	bmp2a/bmp6/smad6a/inppl1a/rgmb	5
BP	GO:0071773	cellular response to BMP stimulus	5/518	163/20597	0.390857455999123	0.840385123734232	0.840385123734232	bmp2a/bmp6/smad6a/inppl1a/rgmb	5
BP	GO:0006694	steroid biosynthetic process	3/518	90/20597	0.395269768493425	0.840385123734232	0.840385123734232	zgc:136333/zgc:162608/cyp27a7	3
BP	GO:0030593	neutrophil chemotaxis	3/518	90/20597	0.395269768493425	0.840385123734232	0.840385123734232	ccl33.3/aanat2/inppl1a	3
BP	GO:0006096	glycolytic process	2/518	54/20597	0.395345718713663	0.840385123734232	0.840385123734232	hkdc1/pkmb	2
BP	GO:0050730	regulation of peptidyl-tyrosine phosphorylation	2/518	54/20597	0.395345718713663	0.840385123734232	0.840385123734232	unc119b/unc119a	2
BP	GO:0050803	regulation of synapse structure or activity	2/518	54/20597	0.395345718713663	0.840385123734232	0.840385123734232	slitrk3a/ephb3a	2
BP	GO:0090257	regulation of muscle system process	2/518	54/20597	0.395345718713663	0.840385123734232	0.840385123734232	tnnc1a/adrb2b	2
BP	GO:0051146	striated muscle cell differentiation	7/518	239/20597	0.395410649127149	0.840385123734232	0.840385123734232	ogg1/prdm1a/actn2b/mapk14b/myl9b/pbx2/ccdc78	7
BP	GO:1901293	nucleoside phosphate biosynthetic process	7/518	239/20597	0.395410649127149	0.840385123734232	0.840385123734232	ampd1/dcakd/mlycd/si:dkey-21c1.4/kmo/ampd2b/nmnat1	7
BP	GO:0006688	glycosphingolipid biosynthetic process	1/518	20/20597	0.399298390189496	0.840385123734232	0.840385123734232	st6galnac5b	1
BP	GO:0007413	axonal fasciculation	1/518	20/20597	0.399298390189496	0.840385123734232	0.840385123734232	ephb3a	1
BP	GO:0010595	positive regulation of endothelial cell migration	1/518	20/20597	0.399298390189496	0.840385123734232	0.840385123734232	egfl6	1
BP	GO:0042149	cellular response to glucose starvation	1/518	20/20597	0.399298390189496	0.840385123734232	0.840385123734232	prkag2b	1
BP	GO:0042670	retinal cone cell differentiation	1/518	20/20597	0.399298390189496	0.840385123734232	0.840385123734232	thrb	1
BP	GO:0043090	amino acid import	1/518	20/20597	0.399298390189496	0.840385123734232	0.840385123734232	slc7a2	1
BP	GO:0043535	regulation of blood vessel endothelial cell migration	1/518	20/20597	0.399298390189496	0.840385123734232	0.840385123734232	egfl6	1
BP	GO:0045445	myoblast differentiation	1/518	20/20597	0.399298390189496	0.840385123734232	0.840385123734232	mapk14b	1
BP	GO:0048009	insulin-like growth factor receptor signaling pathway	1/518	20/20597	0.399298390189496	0.840385123734232	0.840385123734232	igfbp1b	1
BP	GO:0048538	thymus development	1/518	20/20597	0.399298390189496	0.840385123734232	0.840385123734232	wdr55	1
BP	GO:0050864	regulation of B cell activation	1/518	20/20597	0.399298390189496	0.840385123734232	0.840385123734232	tnfrsf21	1
BP	GO:0051310	metaphase plate congression	1/518	20/20597	0.399298390189496	0.840385123734232	0.840385123734232	mlh1	1
BP	GO:0060287	epithelial cilium movement involved in determination of left/right asymmetry	1/518	20/20597	0.399298390189496	0.840385123734232	0.840385123734232	rpgrb	1
BP	GO:0072089	stem cell proliferation	1/518	20/20597	0.399298390189496	0.840385123734232	0.840385123734232	csf3a	1
BP	GO:0072529	pyrimidine-containing compound catabolic process	1/518	20/20597	0.399298390189496	0.840385123734232	0.840385123734232	zgc:103586	1
BP	GO:0097061	dendritic spine organization	1/518	20/20597	0.399298390189496	0.840385123734232	0.840385123734232	ephb3a	1
BP	GO:0106030	neuron projection fasciculation	1/518	20/20597	0.399298390189496	0.840385123734232	0.840385123734232	ephb3a	1
BP	GO:1901658	glycosyl compound catabolic process	1/518	20/20597	0.399298390189496	0.840385123734232	0.840385123734232	zgc:103586	1
BP	GO:2000311	regulation of AMPA receptor activity	1/518	20/20597	0.399298390189496	0.840385123734232	0.840385123734232	cnih3	1
BP	GO:0009132	nucleoside diphosphate metabolic process	3/518	91/20597	0.402058178533489	0.840385123734232	0.840385123734232	hkdc1/pkmb/nudt18	3
BP	GO:0016125	sterol metabolic process	3/518	91/20597	0.402058178533489	0.840385123734232	0.840385123734232	zgc:136333/zgc:162608/cyp27a7	3
BP	GO:0019751	polyol metabolic process	3/518	91/20597	0.402058178533489	0.840385123734232	0.840385123734232	zgc:136333/si:ch211-160o17.2/cyp27a7	3
BP	GO:0048284	organelle fusion	4/518	128/20597	0.402480599875431	0.840385123734232	0.840385123734232	zgc:165520/usp30/vti1b/stx17	4
BP	GO:0001508	action potential	2/518	55/20597	0.404213892339621	0.840385123734232	0.840385123734232	cacna1ha/scn4ab	2
BP	GO:0001706	endoderm formation	2/518	55/20597	0.404213892339621	0.840385123734232	0.840385123734232	dusp2/fgf17	2
BP	GO:0006757	ATP generation from ADP	2/518	55/20597	0.404213892339621	0.840385123734232	0.840385123734232	hkdc1/pkmb	2
BP	GO:0018298	protein-chromophore linkage	2/518	55/20597	0.404213892339621	0.840385123734232	0.840385123734232	cry5/cry-dash	2
BP	GO:0031396	regulation of protein ubiquitination	2/518	55/20597	0.404213892339621	0.840385123734232	0.840385123734232	mad2l2/dcun1d4	2
BP	GO:0048821	erythrocyte development	2/518	55/20597	0.404213892339621	0.840385123734232	0.840385123734232	smim1/pink1	2
BP	GO:1901292	nucleoside phosphate catabolic process	2/518	55/20597	0.404213892339621	0.840385123734232	0.840385123734232	mlycd/nudt18	2
BP	GO:0009152	purine ribonucleotide biosynthetic process	5/518	166/20597	0.40581187748517	0.840385123734232	0.840385123734232	ampd1/dcakd/mlycd/si:dkey-21c1.4/ampd2b	5
BP	GO:0006470	protein dephosphorylation	6/518	204/20597	0.407292816721177	0.840385123734232	0.840385123734232	dusp2/eya4/si:ch211-203d1.3/dusp12/ptprz1b/si:ch211-244o22.2	6
BP	GO:0030218	erythrocyte differentiation	4/518	129/20597	0.408156402353333	0.840385123734232	0.840385123734232	smim1/pink1/casp3b/smarca1	4
BP	GO:0033333	fin development	4/518	129/20597	0.408156402353333	0.840385123734232	0.840385123734232	tbx5b/prdm1a/grip2a/wnt2ba	4
BP	GO:0000209	protein polyubiquitination	5/518	167/20597	0.410787349401807	0.840385123734232	0.840385123734232	shprh/peli2/march8/peli1a/ubox5	5
BP	GO:0048609	multicellular organismal reproductive process	6/518	205/20597	0.411775841779489	0.840385123734232	0.840385123734232	oxtrb/grip2a/nanos1/mlh1/brca2/gmcl1	6
BP	GO:0009161	ribonucleoside monophosphate metabolic process	2/518	56/20597	0.41301940415177	0.840385123734232	0.840385123734232	ampd1/ampd2b	2
BP	GO:0048545	response to steroid hormone	2/518	56/20597	0.41301940415177	0.840385123734232	0.840385123734232	nr3c1/ptgs2a	2
BP	GO:0001558	regulation of cell growth	4/518	130/20597	0.41382141649119	0.840385123734232	0.840385123734232	wnt11f2/sema6dl/sema6e/slit3	4
BP	GO:0034101	erythrocyte homeostasis	4/518	130/20597	0.41382141649119	0.840385123734232	0.840385123734232	smim1/pink1/casp3b/smarca1	4
BP	GO:0002574	thrombocyte differentiation	1/518	21/20597	0.414420294931774	0.840385123734232	0.840385123734232	brd2b	1
BP	GO:0003208	cardiac ventricle morphogenesis	1/518	21/20597	0.414420294931774	0.840385123734232	0.840385123734232	tbx5b	1
BP	GO:0006536	glutamate metabolic process	1/518	21/20597	0.414420294931774	0.840385123734232	0.840385123734232	gad2	1
BP	GO:0006684	sphingomyelin metabolic process	1/518	21/20597	0.414420294931774	0.840385123734232	0.840385123734232	smpd5	1
BP	GO:0006883	cellular sodium ion homeostasis	1/518	21/20597	0.414420294931774	0.840385123734232	0.840385123734232	atp1b3b	1
BP	GO:0016114	terpenoid biosynthetic process	1/518	21/20597	0.414420294931774	0.840385123734232	0.840385123734232	rdh5	1
BP	GO:0021548	pons development	1/518	21/20597	0.414420294931774	0.840385123734232	0.840385123734232	srrm4	1
BP	GO:0021554	optic nerve development	1/518	21/20597	0.414420294931774	0.840385123734232	0.840385123734232	tbx5b	1
BP	GO:0030150	protein import into mitochondrial matrix	1/518	21/20597	0.414420294931774	0.840385123734232	0.840385123734232	timm17b	1
BP	GO:0031297	replication fork processing	1/518	21/20597	0.414420294931774	0.840385123734232	0.840385123734232	zranb3	1
BP	GO:0031349	positive regulation of defense response	1/518	21/20597	0.414420294931774	0.840385123734232	0.840385123734232	cgasa	1
BP	GO:0032233	positive regulation of actin filament bundle assembly	1/518	21/20597	0.414420294931774	0.840385123734232	0.840385123734232	wnt11f2	1
BP	GO:0032946	positive regulation of mononuclear cell proliferation	1/518	21/20597	0.414420294931774	0.840385123734232	0.840385123734232	si:dkey-22i16.9	1
BP	GO:0038084	vascular endothelial growth factor signaling pathway	1/518	21/20597	0.414420294931774	0.840385123734232	0.840385123734232	pink1	1
BP	GO:0045048	protein insertion into ER membrane	1/518	21/20597	0.414420294931774	0.840385123734232	0.840385123734232	get1	1
BP	GO:0046838	phosphorylated carbohydrate dephosphorylation	1/518	21/20597	0.414420294931774	0.840385123734232	0.840385123734232	si:ch211-160o17.2	1
BP	GO:0046855	inositol phosphate dephosphorylation	1/518	21/20597	0.414420294931774	0.840385123734232	0.840385123734232	si:ch211-160o17.2	1
BP	GO:0048013	ephrin receptor signaling pathway	1/518	21/20597	0.414420294931774	0.840385123734232	0.840385123734232	ephb3a	1
BP	GO:0050650	chondroitin sulfate proteoglycan biosynthetic process	1/518	21/20597	0.414420294931774	0.840385123734232	0.840385123734232	csgalnact2	1
BP	GO:0050671	positive regulation of lymphocyte proliferation	1/518	21/20597	0.414420294931774	0.840385123734232	0.840385123734232	si:dkey-22i16.9	1
BP	GO:0050974	detection of mechanical stimulus involved in sensory perception	1/518	21/20597	0.414420294931774	0.840385123734232	0.840385123734232	pcdh15a	1
BP	GO:0060350	endochondral bone morphogenesis	1/518	21/20597	0.414420294931774	0.840385123734232	0.840385123734232	prdm1a	1
BP	GO:0062013	positive regulation of small molecule metabolic process	1/518	21/20597	0.414420294931774	0.840385123734232	0.840385123734232	mlycd	1
BP	GO:0070665	positive regulation of leukocyte proliferation	1/518	21/20597	0.414420294931774	0.840385123734232	0.840385123734232	si:dkey-22i16.9	1
BP	GO:0071542	dopaminergic neuron differentiation	1/518	21/20597	0.414420294931774	0.840385123734232	0.840385123734232	pink1	1
BP	GO:0071545	inositol phosphate catabolic process	1/518	21/20597	0.414420294931774	0.840385123734232	0.840385123734232	si:ch211-160o17.2	1
BP	GO:0090114	COPII-coated vesicle budding	1/518	21/20597	0.414420294931774	0.840385123734232	0.840385123734232	klhl12	1
BP	GO:0070374	positive regulation of ERK1 and ERK2 cascade	3/518	93/20597	0.415568100259641	0.840385123734232	0.840385123734232	dicp1.3-4/ccl33.3/pdgfab	3
BP	GO:0055001	muscle cell development	7/518	244/20597	0.415977655274388	0.840385123734232	0.840385123734232	ogg1/actn2b/lbx2/myl9b/pbx2/ccdc78/mbnl2	7
BP	GO:0032504	multicellular organism reproduction	6/518	206/20597	0.416255569202655	0.840385123734232	0.840385123734232	oxtrb/grip2a/nanos1/mlh1/brca2/gmcl1	6
BP	GO:0008544	epidermis development	4/518	131/20597	0.41947462029345	0.840385123734232	0.840385123734232	eya4/tp63/casp3b/pcdh15a	4
BP	GO:0048675	axon extension	4/518	131/20597	0.41947462029345	0.840385123734232	0.840385123734232	col4a5/sema6dl/sema6e/slit3	4
BP	GO:0051346	negative regulation of hydrolase activity	4/518	131/20597	0.41947462029345	0.840385123734232	0.840385123734232	angptl3/spink2.11/spink2.7/spink2.10	4
BP	GO:0032870	cellular response to hormone stimulus	7/518	245/20597	0.420086258997243	0.840385123734232	0.840385123734232	vtg1/ptger4a/pkmb/irs2a/nr3c1/nr4a1/thrb	7
BP	GO:2000026	regulation of multicellular organismal development	13/518	476/20597	0.420598109660229	0.840385123734232	0.840385123734232	egfl6/sox11b/chodl/ephb3a/si:dkey-23k10.3/dab2ipb/sema6dl/tnfrsf21/sema6e/hif1aa/nf2a/slit3/tapt1b	13
BP	GO:1903047	mitotic cell cycle process	11/518	399/20597	0.421341578483142	0.840385123734232	0.840385123734232	ticrr/wnt11f2/gins3/ccnf/rad21b/siah2l/chtf8/clasp1a/unc119b/unc119a/si:ch211-244o22.2	11
BP	GO:0006576	cellular biogenic amine metabolic process	2/518	57/20597	0.421759795604912	0.840385123734232	0.840385123734232	sult1st2/kmo	2
BP	GO:0007006	mitochondrial membrane organization	2/518	57/20597	0.421759795604912	0.840385123734232	0.840385123734232	apoob/bnip4	2
BP	GO:0007127	meiosis I	2/518	57/20597	0.421759795604912	0.840385123734232	0.840385123734232	rad21b/mlh1	2
BP	GO:0046513	ceramide biosynthetic process	2/518	57/20597	0.421759795604912	0.840385123734232	0.840385123734232	smpd5/st6galnac5b	2
BP	GO:0055072	iron ion homeostasis	2/518	57/20597	0.421759795604912	0.840385123734232	0.840385123734232	fthl28/fthl31	2
BP	GO:0046165	alcohol biosynthetic process	3/518	94/20597	0.422286493005316	0.840385123734232	0.840385123734232	zgc:136333/zgc:162608/cyp27a7	3
BP	GO:0032956	regulation of actin cytoskeleton organization	7/518	246/20597	0.424192258589353	0.840385123734232	0.840385123734232	wnt11f2/rac1l/arfip2b/cracd/si:ch211-203d1.3/kank3/rhpn2	7
BP	GO:0048703	embryonic viscerocranium morphogenesis	4/518	132/20597	0.425115014199963	0.840385123734232	0.840385123734232	prdm1a/egr1/auts2a/nr3c1	4
BP	GO:0044057	regulation of system process	5/518	170/20597	0.425675460935252	0.840385123734232	0.840385123734232	oxtrb/tnnc1a/tnfrsf21/adrb2b/avpr1aa	5
BP	GO:0021675	nerve development	3/518	95/20597	0.428978514753379	0.840385123734232	0.840385123734232	tbx5b/chodl/lrrn1	3
BP	GO:0031929	TOR signaling	3/518	95/20597	0.428978514753379	0.840385123734232	0.840385123734232	si:dkey-88e18.8/ddit4/rictorb	3
BP	GO:0071375	cellular response to peptide hormone stimulus	3/518	95/20597	0.428978514753379	0.840385123734232	0.840385123734232	pkmb/irs2a/nr4a1	3
BP	GO:1901653	cellular response to peptide	3/518	95/20597	0.428978514753379	0.840385123734232	0.840385123734232	pkmb/irs2a/nr4a1	3
BP	GO:0000731	DNA synthesis involved in DNA repair	1/518	22/20597	0.429162241239382	0.840385123734232	0.840385123734232	poli	1
BP	GO:0006692	prostanoid metabolic process	1/518	22/20597	0.429162241239382	0.840385123734232	0.840385123734232	ptgs2a	1
BP	GO:0006693	prostaglandin metabolic process	1/518	22/20597	0.429162241239382	0.840385123734232	0.840385123734232	ptgs2a	1
BP	GO:0010669	epithelial structure maintenance	1/518	22/20597	0.429162241239382	0.840385123734232	0.840385123734232	cracd	1
BP	GO:0031629	synaptic vesicle fusion to presynaptic active zone membrane	1/518	22/20597	0.429162241239382	0.840385123734232	0.840385123734232	zgc:165520	1
BP	GO:0033260	nuclear DNA replication	1/518	22/20597	0.429162241239382	0.840385123734232	0.840385123734232	gins3	1
BP	GO:0035418	protein localization to synapse	1/518	22/20597	0.429162241239382	0.840385123734232	0.840385123734232	zgc:165520	1
BP	GO:0070536	protein K63-linked deubiquitination	1/518	22/20597	0.429162241239382	0.840385123734232	0.840385123734232	usp13	1
BP	GO:0071711	basement membrane organization	1/518	22/20597	0.429162241239382	0.840385123734232	0.840385123734232	col4a5	1
BP	GO:0099500	vesicle fusion to plasma membrane	1/518	22/20597	0.429162241239382	0.840385123734232	0.840385123734232	zgc:165520	1
BP	GO:0006892	post-Golgi vesicle-mediated transport	2/518	58/20597	0.430432770907535	0.840385123734232	0.840385123734232	vti1b/sort1b	2
BP	GO:0022408	negative regulation of cell-cell adhesion	2/518	58/20597	0.430432770907535	0.840385123734232	0.840385123734232	si:dkey-22i16.9/tnfrsf21	2
BP	GO:0055007	cardiac muscle cell differentiation	2/518	58/20597	0.430432770907535	0.840385123734232	0.840385123734232	ogg1/pbx2	2
BP	GO:2000058	regulation of ubiquitin-dependent protein catabolic process	2/518	58/20597	0.430432770907535	0.840385123734232	0.840385123734232	nub1/trib3	2
BP	GO:0051241	negative regulation of multicellular organismal process	6/518	210/20597	0.434130675542137	0.840385123734232	0.840385123734232	dab2ipb/sema6dl/tnfrsf21/adrb2b/sema6e/slit3	6
BP	GO:0014031	mesenchymal cell development	5/518	172/20597	0.435561851934597	0.840385123734232	0.840385123734232	prdm1a/klhl12/sema6dl/sema6e/tapt1b	5
BP	GO:0014032	neural crest cell development	5/518	172/20597	0.435561851934597	0.840385123734232	0.840385123734232	prdm1a/klhl12/sema6dl/sema6e/tapt1b	5
BP	GO:0048864	stem cell development	5/518	172/20597	0.435561851934597	0.840385123734232	0.840385123734232	prdm1a/klhl12/sema6dl/sema6e/tapt1b	5
BP	GO:0032970	regulation of actin filament-based process	7/518	249/20597	0.436490431924034	0.840385123734232	0.840385123734232	wnt11f2/rac1l/arfip2b/cracd/si:ch211-203d1.3/kank3/rhpn2	7
BP	GO:0016064	immunoglobulin mediated immune response	2/518	59/20597	0.439036190418467	0.840385123734232	0.840385123734232	mhc2dgb/mhc2dhb	2
BP	GO:0019724	B cell mediated immunity	2/518	59/20597	0.439036190418467	0.840385123734232	0.840385123734232	mhc2dgb/mhc2dhb	2
BP	GO:0046031	ADP metabolic process	2/518	59/20597	0.439036190418467	0.840385123734232	0.840385123734232	hkdc1/pkmb	2
BP	GO:0060627	regulation of vesicle-mediated transport	5/518	173/20597	0.440491275123878	0.840385123734232	0.840385123734232	cacna1ha/rab3c/wnt11f2/unc119b/unc119a	5
BP	GO:0015698	inorganic anion transport	4/518	135/20597	0.441949677868476	0.840385123734232	0.840385123734232	zgc:153039/clic3/ttyh3b/slc26a10	4
BP	GO:0070121	Kupffer's vesicle development	3/518	97/20597	0.442277776487859	0.840385123734232	0.840385123734232	wnt11f2/unc119b/fibpb	3
BP	GO:0002042	cell migration involved in sprouting angiogenesis	1/518	23/20597	0.443533758082056	0.840385123734232	0.840385123734232	egfl6	1
BP	GO:0006584	catecholamine metabolic process	1/518	23/20597	0.443533758082056	0.840385123734232	0.840385123734232	sult1st2	1
BP	GO:0007216	G protein-coupled glutamate receptor signaling pathway	1/518	23/20597	0.443533758082056	0.840385123734232	0.840385123734232	dagla	1
BP	GO:0009712	catechol-containing compound metabolic process	1/518	23/20597	0.443533758082056	0.840385123734232	0.840385123734232	sult1st2	1
BP	GO:0018195	peptidyl-arginine modification	1/518	23/20597	0.443533758082056	0.840385123734232	0.840385123734232	jmjd4	1
BP	GO:0019835	cytolysis	1/518	23/20597	0.443533758082056	0.840385123734232	0.840385123734232	lygl2	1
BP	GO:0021587	cerebellum morphogenesis	1/518	23/20597	0.443533758082056	0.840385123734232	0.840385123734232	roraa	1
BP	GO:0030216	keratinocyte differentiation	1/518	23/20597	0.443533758082056	0.840385123734232	0.840385123734232	casp3b	1
BP	GO:0032411	positive regulation of transporter activity	1/518	23/20597	0.443533758082056	0.840385123734232	0.840385123734232	kctd7	1
BP	GO:0038034	signal transduction in absence of ligand	1/518	23/20597	0.443533758082056	0.840385123734232	0.840385123734232	eya4	1
BP	GO:0040037	negative regulation of fibroblast growth factor receptor signaling pathway	1/518	23/20597	0.443533758082056	0.840385123734232	0.840385123734232	inppl1a	1
BP	GO:0042311	vasodilation	1/518	23/20597	0.443533758082056	0.840385123734232	0.840385123734232	adrb2b	1
BP	GO:0042430	indole-containing compound metabolic process	1/518	23/20597	0.443533758082056	0.840385123734232	0.840385123734232	kmo	1
BP	GO:0042573	retinoic acid metabolic process	1/518	23/20597	0.443533758082056	0.840385123734232	0.840385123734232	crabp1b	1
BP	GO:0055017	cardiac muscle tissue growth	1/518	23/20597	0.443533758082056	0.840385123734232	0.840385123734232	myo5b	1
BP	GO:0090559	regulation of membrane permeability	1/518	23/20597	0.443533758082056	0.840385123734232	0.840385123734232	bnip4	1
BP	GO:0097192	extrinsic apoptotic signaling pathway in absence of ligand	1/518	23/20597	0.443533758082056	0.840385123734232	0.840385123734232	eya4	1
BP	GO:1903224	regulation of endodermal cell differentiation	1/518	23/20597	0.443533758082056	0.840385123734232	0.840385123734232	fgf17	1
BP	GO:1905517	macrophage migration	1/518	23/20597	0.443533758082056	0.840385123734232	0.840385123734232	hif1aa	1
BP	GO:1990798	pancreas regeneration	1/518	23/20597	0.443533758082056	0.840385123734232	0.840385123734232	thada	1
BP	GO:2001236	regulation of extrinsic apoptotic signaling pathway	1/518	23/20597	0.443533758082056	0.840385123734232	0.840385123734232	eya4	1
BP	GO:0007169	transmembrane receptor protein tyrosine kinase signaling pathway	11/518	406/20597	0.443851897457567	0.840385123734232	0.840385123734232	ror1/ephb3a/fgfr3/ids/fgf17/dab2ipb/pdgfab/pink1/irs2a/igfbp1b/inppl1a	11
BP	GO:0045321	leukocyte activation	6/518	213/20597	0.447476286700973	0.840385123734232	0.840385123734232	si:dkey-22i16.9/ptger4a/dicp1.3-4/mhc2dgb/tnfrsf21/mhc2dhb	6
BP	GO:0009123	nucleoside monophosphate metabolic process	2/518	60/20597	0.447568064271665	0.840385123734232	0.840385123734232	ampd1/ampd2b	2
BP	GO:0015718	monocarboxylic acid transport	2/518	60/20597	0.447568064271665	0.840385123734232	0.840385123734232	slc16a8/slc16a1a	2
BP	GO:0045446	endothelial cell differentiation	2/518	60/20597	0.447568064271665	0.840385123734232	0.840385123734232	slc2a1a/tnfrsf21	2
BP	GO:0048709	oligodendrocyte differentiation	2/518	60/20597	0.447568064271665	0.840385123734232	0.840385123734232	plp1b/ypel3	2
BP	GO:1903320	regulation of protein modification by small protein conjugation or removal	2/518	60/20597	0.447568064271665	0.840385123734232	0.840385123734232	mad2l2/dcun1d4	2
BP	GO:0071621	granulocyte chemotaxis	3/518	98/20597	0.448882308067437	0.840385123734232	0.840385123734232	ccl33.3/aanat2/inppl1a	3
BP	GO:0048285	organelle fission	7/518	253/20597	0.452826429786712	0.840385123734232	0.840385123734232	apoa2/rad21b/chtf8/mlh1/pink1/clasp1a/si:ch211-244o22.2	7
BP	GO:0097529	myeloid leukocyte migration	4/518	137/20597	0.453091422791152	0.840385123734232	0.840385123734232	ccl33.3/aanat2/hif1aa/inppl1a	4
BP	GO:1901606	alpha-amino acid catabolic process	3/518	99/20597	0.455455050432133	0.840385123734232	0.840385123734232	gad2/sardh/kmo	3
BP	GO:0006986	response to unfolded protein	2/518	61/20597	0.456026546221888	0.840385123734232	0.840385123734232	tmtc4/tmem129	2
BP	GO:0009062	fatty acid catabolic process	2/518	61/20597	0.456026546221888	0.840385123734232	0.840385123734232	tysnd1/acaa2	2
BP	GO:0031098	stress-activated protein kinase signaling cascade	2/518	61/20597	0.456026546221888	0.840385123734232	0.840385123734232	pigp/mapk14b	2
BP	GO:0044106	cellular amine metabolic process	2/518	61/20597	0.456026546221888	0.840385123734232	0.840385123734232	sult1st2/kmo	2
BP	GO:0051403	stress-activated MAPK cascade	2/518	61/20597	0.456026546221888	0.840385123734232	0.840385123734232	pigp/mapk14b	2
BP	GO:0000466	maturation of 5.8S rRNA from tricistronic rRNA transcript (SSU-rRNA, 5.8S rRNA, LSU-rRNA)	1/518	24/20597	0.457544135904233	0.840385123734232	0.840385123734232	rpp40	1
BP	GO:0007520	myoblast fusion	1/518	24/20597	0.457544135904233	0.840385123734232	0.840385123734232	mapk14b	1
BP	GO:0009310	amine catabolic process	1/518	24/20597	0.457544135904233	0.840385123734232	0.840385123734232	kmo	1
BP	GO:0010634	positive regulation of epithelial cell migration	1/518	24/20597	0.457544135904233	0.840385123734232	0.840385123734232	egfl6	1
BP	GO:0014029	neural crest formation	1/518	24/20597	0.457544135904233	0.840385123734232	0.840385123734232	klhl12	1
BP	GO:0030050	vesicle transport along actin filament	1/518	24/20597	0.457544135904233	0.840385123734232	0.840385123734232	myo5b	1
BP	GO:0030225	macrophage differentiation	1/518	24/20597	0.457544135904233	0.840385123734232	0.840385123734232	csf3a	1
BP	GO:0030518	intracellular steroid hormone receptor signaling pathway	1/518	24/20597	0.457544135904233	0.840385123734232	0.840385123734232	nr3c1	1
BP	GO:0030838	positive regulation of actin filament polymerization	1/518	24/20597	0.457544135904233	0.840385123734232	0.840385123734232	cracd	1
BP	GO:0031644	regulation of nervous system process	1/518	24/20597	0.457544135904233	0.840385123734232	0.840385123734232	tnfrsf21	1
BP	GO:0034472	snRNA 3'-end processing	1/518	24/20597	0.457544135904233	0.840385123734232	0.840385123734232	toe1	1
BP	GO:0042402	cellular biogenic amine catabolic process	1/518	24/20597	0.457544135904233	0.840385123734232	0.840385123734232	kmo	1
BP	GO:0043406	positive regulation of MAP kinase activity	1/518	24/20597	0.457544135904233	0.840385123734232	0.840385123734232	pdgfab	1
BP	GO:0044786	cell cycle DNA replication	1/518	24/20597	0.457544135904233	0.840385123734232	0.840385123734232	gins3	1
BP	GO:0046456	icosanoid biosynthetic process	1/518	24/20597	0.457544135904233	0.840385123734232	0.840385123734232	ptgs2a	1
BP	GO:0048499	synaptic vesicle membrane organization	1/518	24/20597	0.457544135904233	0.840385123734232	0.840385123734232	zgc:165520	1
BP	GO:0050821	protein stabilization	1/518	24/20597	0.457544135904233	0.840385123734232	0.840385123734232	usp13	1
BP	GO:0060319	primitive erythrocyte differentiation	1/518	24/20597	0.457544135904233	0.840385123734232	0.840385123734232	smarca1	1
BP	GO:0060996	dendritic spine development	1/518	24/20597	0.457544135904233	0.840385123734232	0.840385123734232	ephb3a	1
BP	GO:0099515	actin filament-based transport	1/518	24/20597	0.457544135904233	0.840385123734232	0.840385123734232	myo5b	1
BP	GO:0048638	regulation of developmental growth	4/518	138/20597	0.458635223835581	0.840385123734232	0.840385123734232	sema6dl/sema6e/fto/slit3	4
BP	GO:0090092	regulation of transmembrane receptor protein serine/threonine kinase signaling pathway	5/518	177/20597	0.46010176890736	0.840385123734232	0.840385123734232	bmp2a/ids/bmp6/si:ch211-168f7.5/smad6a	5
BP	GO:0001775	cell activation	7/518	255/20597	0.460960870544537	0.840385123734232	0.840385123734232	si:dkey-22i16.9/ptger4a/dicp1.3-4/mhc2dgb/tcima/tnfrsf21/mhc2dhb	7
BP	GO:0050684	regulation of mRNA processing	3/518	100/20597	0.461994772163446	0.840385123734232	0.840385123734232	srrm4/ptcd2/mbnl2	3
BP	GO:0060173	limb development	3/518	100/20597	0.461994772163446	0.840385123734232	0.840385123734232	tbx5b/prdm1a/wnt2ba	3
BP	GO:0061387	regulation of extent of cell growth	3/518	100/20597	0.461994772163446	0.840385123734232	0.840385123734232	sema6dl/sema6e/slit3	3
BP	GO:0000381	regulation of alternative mRNA splicing, via spliceosome	2/518	62/20597	0.464409927704205	0.840385123734232	0.840385123734232	srrm4/mbnl2	2
BP	GO:0008643	carbohydrate transport	2/518	62/20597	0.464409927704205	0.840385123734232	0.840385123734232	slc2a1a/slc2a11a	2
BP	GO:0015908	fatty acid transport	2/518	62/20597	0.464409927704205	0.840385123734232	0.840385123734232	slc27a6/crabp1b	2
BP	GO:0042770	signal transduction in response to DNA damage	2/518	62/20597	0.464409927704205	0.840385123734232	0.840385123734232	ticrr/mad2l2	2
BP	GO:0043122	regulation of I-kappaB kinase/NF-kappaB signaling	2/518	62/20597	0.464409927704205	0.840385123734232	0.840385123734232	ror1/terf2ip	2
BP	GO:0061982	meiosis I cell cycle process	2/518	62/20597	0.464409927704205	0.840385123734232	0.840385123734232	rad21b/mlh1	2
BP	GO:0140029	exocytic process	2/518	62/20597	0.464409927704205	0.840385123734232	0.840385123734232	zgc:165520/rab3c	2
BP	GO:0072657	protein localization to membrane	8/518	295/20597	0.46467784406782	0.840385123734232	0.840385123734232	zgc:165520/gphnb/rab3c/arl5c/vti1b/sgtb/si:ch211-126j24.1/get1	8
BP	GO:1902903	regulation of supramolecular fiber organization	6/518	217/20597	0.465163572344005	0.840385123734232	0.840385123734232	wnt11f2/arfip2b/cracd/si:ch211-203d1.3/kank3/rhpn2	6
BP	GO:0006821	chloride transport	3/518	101/20597	0.468500289627678	0.840385123734232	0.840385123734232	zgc:153039/clic3/ttyh3b	3
BP	GO:1901617	organic hydroxy compound biosynthetic process	4/518	140/20597	0.469664469071019	0.840385123734232	0.840385123734232	zgc:136333/zgc:162608/pnpo/cyp27a7	4
BP	GO:0006164	purine nucleotide biosynthetic process	5/518	179/20597	0.469833846517343	0.840385123734232	0.840385123734232	ampd1/dcakd/mlycd/si:dkey-21c1.4/ampd2b	5
BP	GO:0042063	gliogenesis	5/518	179/20597	0.469833846517343	0.840385123734232	0.840385123734232	pals2b/egr1/plp1b/ypel3/nf2a	5
BP	GO:0000096	sulfur amino acid metabolic process	1/518	25/20597	0.471202432584426	0.840385123734232	0.840385123734232	cthl	1
BP	GO:0001573	ganglioside metabolic process	1/518	25/20597	0.471202432584426	0.840385123734232	0.840385123734232	st6galnac5b	1
BP	GO:0006026	aminoglycan catabolic process	1/518	25/20597	0.471202432584426	0.840385123734232	0.840385123734232	lygl2	1
BP	GO:0008406	gonad development	1/518	25/20597	0.471202432584426	0.840385123734232	0.840385123734232	brca2	1
BP	GO:0010810	regulation of cell-substrate adhesion	1/518	25/20597	0.471202432584426	0.840385123734232	0.840385123734232	egfl6	1
BP	GO:0018200	peptidyl-glutamic acid modification	1/518	25/20597	0.471202432584426	0.840385123734232	0.840385123734232	agbl5	1
BP	GO:0042744	hydrogen peroxide catabolic process	1/518	25/20597	0.471202432584426	0.840385123734232	0.840385123734232	hbae1.3	1
BP	GO:0045879	negative regulation of smoothened signaling pathway	1/518	25/20597	0.471202432584426	0.840385123734232	0.840385123734232	sox11b	1
BP	GO:0046928	regulation of neurotransmitter secretion	1/518	25/20597	0.471202432584426	0.840385123734232	0.840385123734232	mctp2b	1
BP	GO:0050654	chondroitin sulfate proteoglycan metabolic process	1/518	25/20597	0.471202432584426	0.840385123734232	0.840385123734232	csgalnact2	1
BP	GO:0050728	negative regulation of inflammatory response	1/518	25/20597	0.471202432584426	0.840385123734232	0.840385123734232	ptger4a	1
BP	GO:0050795	regulation of behavior	1/518	25/20597	0.471202432584426	0.840385123734232	0.840385123734232	aanat2	1
BP	GO:0050830	defense response to Gram-positive bacterium	1/518	25/20597	0.471202432584426	0.840385123734232	0.840385123734232	lygl2	1
BP	GO:0106027	neuron projection organization	1/518	25/20597	0.471202432584426	0.840385123734232	0.840385123734232	ephb3a	1
BP	GO:0046486	glycerolipid metabolic process	8/518	297/20597	0.47222008331052	0.840385123734232	0.840385123734232	pip5k1cb/si:ch211-160o17.2/mtmr7a/pigl/mtmr1b/pigp/inppl1a/mtmr7b	8
BP	GO:0000045	autophagosome assembly	2/518	63/20597	0.472716632100505	0.840385123734232	0.840385123734232	atg9b/atg9a	2
BP	GO:0008045	motor neuron axon guidance	2/518	63/20597	0.472716632100505	0.840385123734232	0.840385123734232	chodl/notum2	2
BP	GO:0032869	cellular response to insulin stimulus	2/518	63/20597	0.472716632100505	0.840385123734232	0.840385123734232	pkmb/irs2a	2
BP	GO:0034754	cellular hormone metabolic process	2/518	63/20597	0.472716632100505	0.840385123734232	0.840385123734232	crabp1b/sult1st2	2
BP	GO:0048048	embryonic eye morphogenesis	2/518	63/20597	0.472716632100505	0.840385123734232	0.840385123734232	wnt11f2/sox11b	2
BP	GO:0055088	lipid homeostasis	2/518	63/20597	0.472716632100505	0.840385123734232	0.840385123734232	angptl3/zgc:162608	2
BP	GO:0072593	reactive oxygen species metabolic process	2/518	63/20597	0.472716632100505	0.840385123734232	0.840385123734232	hbae1.3/pink1	2
BP	GO:0009913	epidermal cell differentiation	3/518	102/20597	0.474970466212877	0.840506841303223	0.840506841303223	eya4/casp3b/pcdh15a	3
BP	GO:0016579	protein deubiquitination	3/518	102/20597	0.474970466212877	0.840506841303223	0.840506841303223	usp30/mindy2/usp13	3
BP	GO:0006575	cellular modified amino acid metabolic process	4/518	141/20597	0.475148294080609	0.840506841303223	0.840506841303223	ggact.3/clic3/sardh/gsto1	4
BP	GO:0048736	appendage development	4/518	141/20597	0.475148294080609	0.840506841303223	0.840506841303223	tbx5b/prdm1a/grip2a/wnt2ba	4
BP	GO:0048882	lateral line development	4/518	141/20597	0.475148294080609	0.840506841303223	0.840506841303223	rtn4rl2a/lbx2/eya4/anos1b	4
BP	GO:0002262	myeloid cell homeostasis	4/518	142/20597	0.480610544554626	0.840506841303223	0.840506841303223	smim1/pink1/casp3b/smarca1	4
BP	GO:0008202	steroid metabolic process	4/518	142/20597	0.480610544554626	0.840506841303223	0.840506841303223	zgc:136333/sult1st2/zgc:162608/cyp27a7	4
BP	GO:1990138	neuron projection extension	4/518	142/20597	0.480610544554626	0.840506841303223	0.840506841303223	col4a5/sema6dl/sema6e/slit3	4
BP	GO:1990778	protein localization to cell periphery	4/518	142/20597	0.480610544554626	0.840506841303223	0.840506841303223	zgc:165520/rab3c/vti1b/si:ch211-126j24.1	4
BP	GO:0009308	amine metabolic process	2/518	64/20597	0.480945209206394	0.840506841303223	0.840506841303223	sult1st2/kmo	2
BP	GO:0022037	metencephalon development	2/518	64/20597	0.480945209206394	0.840506841303223	0.840506841303223	srrm4/roraa	2
BP	GO:0051017	actin filament bundle assembly	2/518	64/20597	0.480945209206394	0.840506841303223	0.840506841303223	wnt11f2/rhpn2	2
BP	GO:0010466	negative regulation of peptidase activity	3/518	103/20597	0.481404211552509	0.840506841303223	0.840506841303223	spink2.11/spink2.7/spink2.10	3
BP	GO:0055067	monovalent inorganic cation homeostasis	3/518	103/20597	0.481404211552509	0.840506841303223	0.840506841303223	zgc:153039/nr3c1/atp1b3b	3
BP	GO:0001676	long-chain fatty acid metabolic process	1/518	26/20597	0.484517479245969	0.840506841303223	0.840506841303223	ptgs2a	1
BP	GO:0003323	type B pancreatic cell development	1/518	26/20597	0.484517479245969	0.840506841303223	0.840506841303223	thada	1
BP	GO:0010972	negative regulation of G2/M transition of mitotic cell cycle	1/518	26/20597	0.484517479245969	0.840506841303223	0.840506841303223	ticrr	1
BP	GO:0015986	proton motive force-driven ATP synthesis	1/518	26/20597	0.484517479245969	0.840506841303223	0.840506841303223	si:dkey-21c1.4	1
BP	GO:0043113	receptor clustering	1/518	26/20597	0.484517479245969	0.840506841303223	0.840506841303223	gphnb	1
BP	GO:0045137	development of primary sexual characteristics	1/518	26/20597	0.484517479245969	0.840506841303223	0.840506841303223	brca2	1
BP	GO:0050000	chromosome localization	1/518	26/20597	0.484517479245969	0.840506841303223	0.840506841303223	mlh1	1
BP	GO:0051303	establishment of chromosome localization	1/518	26/20597	0.484517479245969	0.840506841303223	0.840506841303223	mlh1	1
BP	GO:0060541	respiratory system development	1/518	26/20597	0.484517479245969	0.840506841303223	0.840506841303223	marcksa	1
BP	GO:0061386	closure of optic fissure	1/518	26/20597	0.484517479245969	0.840506841303223	0.840506841303223	sox11b	1
BP	GO:0097352	autophagosome maturation	1/518	26/20597	0.484517479245969	0.840506841303223	0.840506841303223	stx17	1
BP	GO:1902750	negative regulation of cell cycle G2/M phase transition	1/518	26/20597	0.484517479245969	0.840506841303223	0.840506841303223	ticrr	1
BP	GO:0007610	behavior	6/518	222/20597	0.487058155429523	0.840506841303223	0.840506841303223	aanat2/pogza/fbxo32/nr3c1/dagla/pim1	6
BP	GO:0045930	negative regulation of mitotic cell cycle	3/518	104/20597	0.487800480737534	0.840506841303223	0.840506841303223	ticrr/siah2l/btg2	3
BP	GO:0007093	mitotic cell cycle checkpoint signaling	2/518	65/20597	0.489094329892048	0.840506841303223	0.840506841303223	ticrr/siah2l	2
BP	GO:0035315	hair cell differentiation	2/518	65/20597	0.489094329892048	0.840506841303223	0.840506841303223	eya4/pcdh15a	2
BP	GO:0050767	regulation of neurogenesis	5/518	184/20597	0.493912412539735	0.840506841303223	0.840506841303223	chodl/sema6dl/sema6e/nf2a/slit3	5
BP	GO:0021954	central nervous system neuron development	2/518	66/20597	0.49716278095081	0.840506841303223	0.840506841303223	auts2a/slit3	2
BP	GO:1905037	autophagosome organization	2/518	66/20597	0.49716278095081	0.840506841303223	0.840506841303223	atg9b/atg9a	2
BP	GO:1990573	potassium ion import across plasma membrane	2/518	66/20597	0.49716278095081	0.840506841303223	0.840506841303223	zgc:153039/atp1b3b	2
BP	GO:0000469	cleavage involved in rRNA processing	1/518	27/20597	0.497497885922874	0.840506841303223	0.840506841303223	rpp40	1
BP	GO:0003094	glomerular filtration	1/518	27/20597	0.497497885922874	0.840506841303223	0.840506841303223	farp1	1
BP	GO:0006084	acetyl-CoA metabolic process	1/518	27/20597	0.497497885922874	0.840506841303223	0.840506841303223	mlycd	1
BP	GO:0006739	NADP metabolic process	1/518	27/20597	0.497497885922874	0.840506841303223	0.840506841303223	pgls	1
BP	GO:0007157	heterophilic cell-cell adhesion via plasma membrane cell adhesion molecules	1/518	27/20597	0.497497885922874	0.840506841303223	0.840506841303223	si:ch211-141e20.2	1
BP	GO:0009065	glutamine family amino acid catabolic process	1/518	27/20597	0.497497885922874	0.840506841303223	0.840506841303223	gad2	1
BP	GO:0010976	positive regulation of neuron projection development	1/518	27/20597	0.497497885922874	0.840506841303223	0.840506841303223	ror1	1
BP	GO:0015671	oxygen transport	1/518	27/20597	0.497497885922874	0.840506841303223	0.840506841303223	hbae1.3	1
BP	GO:0018107	peptidyl-threonine phosphorylation	1/518	27/20597	0.497497885922874	0.840506841303223	0.840506841303223	hipk1a	1
BP	GO:0021514	ventral spinal cord interneuron differentiation	1/518	27/20597	0.497497885922874	0.840506841303223	0.840506841303223	tal2	1
BP	GO:0021602	cranial nerve morphogenesis	1/518	27/20597	0.497497885922874	0.840506841303223	0.840506841303223	lrrn1	1
BP	GO:0021879	forebrain neuron differentiation	1/518	27/20597	0.497497885922874	0.840506841303223	0.840506841303223	auts2a	1
BP	GO:0030301	cholesterol transport	1/518	27/20597	0.497497885922874	0.840506841303223	0.840506841303223	zgc:162608	1
BP	GO:0031100	animal organ regeneration	1/518	27/20597	0.497497885922874	0.840506841303223	0.840506841303223	thada	1
BP	GO:0043255	regulation of carbohydrate biosynthetic process	1/518	27/20597	0.497497885922874	0.840506841303223	0.840506841303223	si:ch211-152c8.5	1
BP	GO:0045005	DNA-templated DNA replication maintenance of fidelity	1/518	27/20597	0.497497885922874	0.840506841303223	0.840506841303223	zranb3	1
BP	GO:0048702	embryonic neurocranium morphogenesis	1/518	27/20597	0.497497885922874	0.840506841303223	0.840506841303223	prdm1a	1
BP	GO:0048886	neuromast hair cell differentiation	1/518	27/20597	0.497497885922874	0.840506841303223	0.840506841303223	eya4	1
BP	GO:0051923	sulfation	1/518	27/20597	0.497497885922874	0.840506841303223	0.840506841303223	sult1st2	1
BP	GO:0060536	cartilage morphogenesis	1/518	27/20597	0.497497885922874	0.840506841303223	0.840506841303223	ids	1
BP	GO:0070839	metal ion export	1/518	27/20597	0.497497885922874	0.840506841303223	0.840506841303223	atp1b3b	1
BP	GO:1902622	regulation of neutrophil migration	1/518	27/20597	0.497497885922874	0.840506841303223	0.840506841303223	inppl1a	1
BP	GO:1903532	positive regulation of secretion by cell	1/518	27/20597	0.497497885922874	0.840506841303223	0.840506841303223	cacna1ha	1
BP	GO:0009260	ribonucleotide biosynthetic process	5/518	185/20597	0.498680518197731	0.840506841303223	0.840506841303223	ampd1/dcakd/mlycd/si:dkey-21c1.4/ampd2b	5
BP	GO:0043543	protein acylation	4/518	146/20597	0.50222902970136	0.840506841303223	0.840506841303223	tada2a/msl2b/tada2b/phf20b	4
BP	GO:0051493	regulation of cytoskeleton organization	9/518	345/20597	0.502954619977985	0.840506841303223	0.840506841303223	wnt11f2/mdm1/rac1l/ccnf/arfip2b/cracd/si:ch211-203d1.3/kank3/rhpn2	9
BP	GO:0002449	lymphocyte mediated immunity	2/518	67/20597	0.505149460129474	0.840506841303223	0.840506841303223	mhc2dgb/mhc2dhb	2
BP	GO:0003018	vascular process in circulatory system	3/518	107/20597	0.506754647322804	0.840506841303223	0.840506841303223	oxtrb/adrb2b/avpr1aa	3
BP	GO:0006898	receptor-mediated endocytosis	3/518	107/20597	0.506754647322804	0.840506841303223	0.840506841303223	unc119b/lmbr1l/unc119a	3
BP	GO:0006906	vesicle fusion	3/518	107/20597	0.506754647322804	0.840506841303223	0.840506841303223	zgc:165520/vti1b/stx17	3
BP	GO:0070372	regulation of ERK1 and ERK2 cascade	3/518	107/20597	0.506754647322804	0.840506841303223	0.840506841303223	dicp1.3-4/ccl33.3/pdgfab	3
BP	GO:0014033	neural crest cell differentiation	5/518	187/20597	0.508164895253376	0.840506841303223	0.840506841303223	prdm1a/klhl12/sema6dl/sema6e/tapt1b	5
BP	GO:0051093	negative regulation of developmental process	6/518	227/20597	0.508662661076262	0.840506841303223	0.840506841303223	lrrc14b/fgf17/dab2ipb/sema6dl/sema6e/slit3	6
BP	GO:0001878	response to yeast	1/518	28/20597	0.510152047084368	0.840506841303223	0.840506841303223	kmo	1
BP	GO:0002027	regulation of heart rate	1/518	28/20597	0.510152047084368	0.840506841303223	0.840506841303223	adrb2b	1
BP	GO:0002068	glandular epithelial cell development	1/518	28/20597	0.510152047084368	0.840506841303223	0.840506841303223	thada	1
BP	GO:0002688	regulation of leukocyte chemotaxis	1/518	28/20597	0.510152047084368	0.840506841303223	0.840506841303223	inppl1a	1
BP	GO:0006695	cholesterol biosynthetic process	1/518	28/20597	0.510152047084368	0.840506841303223	0.840506841303223	zgc:162608	1
BP	GO:0010594	regulation of endothelial cell migration	1/518	28/20597	0.510152047084368	0.840506841303223	0.840506841303223	egfl6	1
BP	GO:0030513	positive regulation of BMP signaling pathway	1/518	28/20597	0.510152047084368	0.840506841303223	0.840506841303223	bmp2a	1
BP	GO:0034315	regulation of Arp2/3 complex-mediated actin nucleation	1/518	28/20597	0.510152047084368	0.840506841303223	0.840506841303223	arfip2b	1
BP	GO:0035304	regulation of protein dephosphorylation	1/518	28/20597	0.510152047084368	0.840506841303223	0.840506841303223	si:ch211-244o22.2	1
BP	GO:0042659	regulation of cell fate specification	1/518	28/20597	0.510152047084368	0.840506841303223	0.840506841303223	fgf17	1
BP	GO:0042743	hydrogen peroxide metabolic process	1/518	28/20597	0.510152047084368	0.840506841303223	0.840506841303223	hbae1.3	1
BP	GO:0043401	steroid hormone mediated signaling pathway	1/518	28/20597	0.510152047084368	0.840506841303223	0.840506841303223	nr3c1	1
BP	GO:0048608	reproductive structure development	1/518	28/20597	0.510152047084368	0.840506841303223	0.840506841303223	brca2	1
BP	GO:0050982	detection of mechanical stimulus	1/518	28/20597	0.510152047084368	0.840506841303223	0.840506841303223	pcdh15a	1
BP	GO:0060419	heart growth	1/518	28/20597	0.510152047084368	0.840506841303223	0.840506841303223	myo5b	1
BP	GO:0061458	reproductive system development	1/518	28/20597	0.510152047084368	0.840506841303223	0.840506841303223	brca2	1
BP	GO:0070936	protein K48-linked ubiquitination	1/518	28/20597	0.510152047084368	0.840506841303223	0.840506841303223	peli1a	1
BP	GO:0099637	neurotransmitter receptor transport	1/518	28/20597	0.510152047084368	0.840506841303223	0.840506841303223	zgc:165520	1
BP	GO:1902653	secondary alcohol biosynthetic process	1/518	28/20597	0.510152047084368	0.840506841303223	0.840506841303223	zgc:162608	1
BP	GO:0021953	central nervous system neuron differentiation	4/518	148/20597	0.512890223315709	0.840506841303223	0.840506841303223	auts2a/tal2/zc4h2/slit3	4
BP	GO:0022412	cellular process involved in reproduction in multicellular organism	4/518	148/20597	0.512890223315709	0.840506841303223	0.840506841303223	grip2a/nanos1/mlh1/gmcl1	4
BP	GO:0031076	embryonic camera-type eye development	2/518	68/20597	0.51305337133442	0.840506841303223	0.840506841303223	wnt11f2/sox11b	2
BP	GO:0031146	SCF-dependent proteasomal ubiquitin-dependent protein catabolic process	2/518	68/20597	0.51305337133442	0.840506841303223	0.840506841303223	ccnf/fbxl4	2
BP	GO:0034470	ncRNA processing	9/518	349/20597	0.516849413700294	0.840506841303223	0.840506841303223	trmt12/adat3/rpp40/mettl25b/si:dkey-85a20.4/wdr55/znhit6/thada/toe1	9
BP	GO:0051656	establishment of organelle localization	6/518	229/20597	0.517211688722816	0.840506841303223	0.840506841303223	myo5b/wnt11f2/klhl12/mlh1/clasp1a/zgc:153240	6
BP	GO:0046474	glycerophospholipid biosynthetic process	4/518	149/20597	0.51818152131167	0.840506841303223	0.840506841303223	pip5k1cb/si:ch211-160o17.2/pigl/pigp	4
BP	GO:0090174	organelle membrane fusion	3/518	109/20597	0.519186193351426	0.840506841303223	0.840506841303223	zgc:165520/vti1b/stx17	3
BP	GO:1903050	regulation of proteolysis involved in cellular protein catabolic process	2/518	69/20597	0.520873620007926	0.840506841303223	0.840506841303223	nub1/trib3	2
BP	GO:0000280	nuclear division	6/518	230/20597	0.521464772506269	0.840506841303223	0.840506841303223	apoa2/rad21b/chtf8/mlh1/clasp1a/si:ch211-244o22.2	6
BP	GO:0046390	ribose phosphate biosynthetic process	5/518	190/20597	0.522254452631522	0.840506841303223	0.840506841303223	ampd1/dcakd/mlycd/si:dkey-21c1.4/ampd2b	5
BP	GO:0072522	purine-containing compound biosynthetic process	5/518	190/20597	0.522254452631522	0.840506841303223	0.840506841303223	ampd1/dcakd/mlycd/si:dkey-21c1.4/ampd2b	5
BP	GO:0000132	establishment of mitotic spindle orientation	1/518	29/20597	0.522488147021667	0.840506841303223	0.840506841303223	wnt11f2	1
BP	GO:0000768	syncytium formation by plasma membrane fusion	1/518	29/20597	0.522488147021667	0.840506841303223	0.840506841303223	mapk14b	1
BP	GO:0000959	mitochondrial RNA metabolic process	1/518	29/20597	0.522488147021667	0.840506841303223	0.840506841303223	wars2	1
BP	GO:0001714	endodermal cell fate specification	1/518	29/20597	0.522488147021667	0.840506841303223	0.840506841303223	fgf17	1
BP	GO:0006891	intra-Golgi vesicle-mediated transport	1/518	29/20597	0.522488147021667	0.840506841303223	0.840506841303223	vti1b	1
BP	GO:0006949	syncytium formation	1/518	29/20597	0.522488147021667	0.840506841303223	0.840506841303223	mapk14b	1
BP	GO:0008637	apoptotic mitochondrial changes	1/518	29/20597	0.522488147021667	0.840506841303223	0.840506841303223	bnip4	1
BP	GO:0009074	aromatic amino acid family catabolic process	1/518	29/20597	0.522488147021667	0.840506841303223	0.840506841303223	kmo	1
BP	GO:0009119	ribonucleoside metabolic process	1/518	29/20597	0.522488147021667	0.840506841303223	0.840506841303223	zgc:103586	1
BP	GO:0014037	Schwann cell differentiation	1/518	29/20597	0.522488147021667	0.840506841303223	0.840506841303223	ypel3	1
BP	GO:0014044	Schwann cell development	1/518	29/20597	0.522488147021667	0.840506841303223	0.840506841303223	ypel3	1
BP	GO:0016180	snRNA processing	1/518	29/20597	0.522488147021667	0.840506841303223	0.840506841303223	toe1	1
BP	GO:0018210	peptidyl-threonine modification	1/518	29/20597	0.522488147021667	0.840506841303223	0.840506841303223	hipk1a	1
BP	GO:0032355	response to estradiol	1/518	29/20597	0.522488147021667	0.840506841303223	0.840506841303223	vtg1	1
BP	GO:0035924	cellular response to vascular endothelial growth factor stimulus	1/518	29/20597	0.522488147021667	0.840506841303223	0.840506841303223	pink1	1
BP	GO:0044091	membrane biogenesis	1/518	29/20597	0.522488147021667	0.840506841303223	0.840506841303223	nlgn4xa	1
BP	GO:0045047	protein targeting to ER	1/518	29/20597	0.522488147021667	0.840506841303223	0.840506841303223	sgtb	1
BP	GO:0045088	regulation of innate immune response	1/518	29/20597	0.522488147021667	0.840506841303223	0.840506841303223	cgasa	1
BP	GO:0045739	positive regulation of DNA repair	1/518	29/20597	0.522488147021667	0.840506841303223	0.840506841303223	eya4	1
BP	GO:0046174	polyol catabolic process	1/518	29/20597	0.522488147021667	0.840506841303223	0.840506841303223	si:ch211-160o17.2	1
BP	GO:0051588	regulation of neurotransmitter transport	1/518	29/20597	0.522488147021667	0.840506841303223	0.840506841303223	mctp2b	1
BP	GO:0071709	membrane assembly	1/518	29/20597	0.522488147021667	0.840506841303223	0.840506841303223	nlgn4xa	1
BP	GO:0072332	intrinsic apoptotic signaling pathway by p53 class mediator	1/518	29/20597	0.522488147021667	0.840506841303223	0.840506841303223	hipk1a	1
BP	GO:0072599	establishment of protein localization to endoplasmic reticulum	1/518	29/20597	0.522488147021667	0.840506841303223	0.840506841303223	sgtb	1
BP	GO:0140253	cell-cell fusion	1/518	29/20597	0.522488147021667	0.840506841303223	0.840506841303223	mapk14b	1
BP	GO:0030041	actin filament polymerization	4/518	150/20597	0.523445804586676	0.841396656522632	0.841396656522632	arfip2b/cracd/si:ch211-203d1.3/kank3	4
BP	GO:0019725	cellular homeostasis	12/518	472/20597	0.525941791922622	0.843313471334136	0.843313471334136	zgc:153039/hkdc1/ptger4a/slc24a2/fthl28/gpr35.1/fbxo32/rgn/fthl31/auts2a/toe1/atp1b3b	12
BP	GO:0031016	pancreas development	5/518	191/20597	0.526912541617476	0.843313471334136	0.843313471334136	bmp2a/ptger4a/ppm1kb/thada/ptgs2a	5
BP	GO:0008652	cellular amino acid biosynthetic process	2/518	70/20597	0.528609408669137	0.843313471334136	0.843313471334136	gad2/cthl	2
BP	GO:0090100	positive regulation of transmembrane receptor protein serine/threonine kinase signaling pathway	2/518	70/20597	0.528609408669137	0.843313471334136	0.843313471334136	bmp2a/bmp6	2
BP	GO:1903362	regulation of cellular protein catabolic process	2/518	70/20597	0.528609408669137	0.843313471334136	0.843313471334136	nub1/trib3	2
BP	GO:0042176	regulation of protein catabolic process	3/518	111/20597	0.531446434312316	0.843313471334136	0.843313471334136	nub1/mad2l2/trib3	3
BP	GO:0045861	negative regulation of proteolysis	3/518	111/20597	0.531446434312316	0.843313471334136	0.843313471334136	spink2.11/spink2.7/spink2.10	3
BP	GO:1903522	regulation of blood circulation	3/518	111/20597	0.531446434312316	0.843313471334136	0.843313471334136	oxtrb/adrb2b/avpr1aa	3
BP	GO:0018105	peptidyl-serine phosphorylation	4/518	152/20597	0.533891003062173	0.843313471334136	0.843313471334136	hipk1a/mad2l2/mknk2a/rps6ka1	4
BP	GO:0051668	localization within membrane	9/518	354/20597	0.53403971131258	0.843313471334136	0.843313471334136	zgc:165520/gphnb/rab3c/myo5b/arl5c/vti1b/sgtb/si:ch211-126j24.1/get1	9
BP	GO:0000154	rRNA modification	1/518	30/20597	0.534514165100371	0.843313471334136	0.843313471334136	mettl25b	1
BP	GO:0001711	endodermal cell fate commitment	1/518	30/20597	0.534514165100371	0.843313471334136	0.843313471334136	fgf17	1
BP	GO:0002066	columnar/cuboidal epithelial cell development	1/518	30/20597	0.534514165100371	0.843313471334136	0.843313471334136	thada	1
BP	GO:0002072	optic cup morphogenesis involved in camera-type eye development	1/518	30/20597	0.534514165100371	0.843313471334136	0.843313471334136	sox11b	1
BP	GO:0010833	telomere maintenance via telomere lengthening	1/518	30/20597	0.534514165100371	0.843313471334136	0.843313471334136	terf2ip	1
BP	GO:0035845	photoreceptor cell outer segment organization	1/518	30/20597	0.534514165100371	0.843313471334136	0.843313471334136	si:ch211-185a18.2	1
BP	GO:0039021	pronephric glomerulus development	1/518	30/20597	0.534514165100371	0.843313471334136	0.843313471334136	p4htmb	1
BP	GO:0044773	mitotic DNA damage checkpoint signaling	1/518	30/20597	0.534514165100371	0.843313471334136	0.843313471334136	ticrr	1
BP	GO:0051047	positive regulation of secretion	1/518	30/20597	0.534514165100371	0.843313471334136	0.843313471334136	cacna1ha	1
BP	GO:0061035	regulation of cartilage development	1/518	30/20597	0.534514165100371	0.843313471334136	0.843313471334136	tapt1b	1
BP	GO:0061311	cell surface receptor signaling pathway involved in heart development	1/518	30/20597	0.534514165100371	0.843313471334136	0.843313471334136	ids	1
BP	GO:0006090	pyruvate metabolic process	2/518	71/20597	0.536260032614386	0.843313471334136	0.843313471334136	hkdc1/pkmb	2
BP	GO:0008593	regulation of Notch signaling pathway	2/518	71/20597	0.536260032614386	0.843313471334136	0.843313471334136	egfl6/tcima	2
BP	GO:0051607	defense response to virus	2/518	71/20597	0.536260032614386	0.843313471334136	0.843313471334136	cgasa/agbl5	2
BP	GO:0061572	actin filament bundle organization	2/518	71/20597	0.536260032614386	0.843313471334136	0.843313471334136	wnt11f2/rhpn2	2
BP	GO:0140546	defense response to symbiont	2/518	71/20597	0.536260032614386	0.843313471334136	0.843313471334136	cgasa/agbl5	2
BP	GO:0006869	lipid transport	7/518	274/20597	0.536517131399815	0.843313471334136	0.843313471334136	myo5b/vtg1/slc27a6/crabp1b/zgc:162608/abca3b/osbpl1a	7
BP	GO:0009063	cellular amino acid catabolic process	3/518	112/20597	0.537510465827871	0.843313471334136	0.843313471334136	gad2/sardh/kmo	3
BP	GO:0031503	protein-containing complex localization	3/518	112/20597	0.537510465827871	0.843313471334136	0.843313471334136	zgc:165520/gphnb/wdr35	3
BP	GO:1990266	neutrophil migration	3/518	112/20597	0.537510465827871	0.843313471334136	0.843313471334136	ccl33.3/aanat2/inppl1a	3
BP	GO:0000910	cytokinesis	3/518	113/20597	0.543529528755934	0.843313471334136	0.843313471334136	unc119b/si:ch73-100l22.3/unc119a	3
BP	GO:0007162	negative regulation of cell adhesion	2/518	72/20597	0.543824875771675	0.843313471334136	0.843313471334136	si:dkey-22i16.9/tnfrsf21	2
BP	GO:0016358	dendrite development	2/518	72/20597	0.543824875771675	0.843313471334136	0.843313471334136	ephb3a/tmem106bb	2
BP	GO:0021545	cranial nerve development	2/518	72/20597	0.543824875771675	0.843313471334136	0.843313471334136	tbx5b/lrrn1	2
BP	GO:0006513	protein monoubiquitination	1/518	31/20597	0.546237880881866	0.843313471334136	0.843313471334136	klhl12	1
BP	GO:0007007	inner mitochondrial membrane organization	1/518	31/20597	0.546237880881866	0.843313471334136	0.843313471334136	apoob	1
BP	GO:0009069	serine family amino acid metabolic process	1/518	31/20597	0.546237880881866	0.843313471334136	0.843313471334136	cthl	1
BP	GO:0010453	regulation of cell fate commitment	1/518	31/20597	0.546237880881866	0.843313471334136	0.843313471334136	fgf17	1
BP	GO:0014003	oligodendrocyte development	1/518	31/20597	0.546237880881866	0.843313471334136	0.843313471334136	plp1b	1
BP	GO:0015669	gas transport	1/518	31/20597	0.546237880881866	0.843313471334136	0.843313471334136	hbae1.3	1
BP	GO:0021872	forebrain generation of neurons	1/518	31/20597	0.546237880881866	0.843313471334136	0.843313471334136	auts2a	1
BP	GO:0021952	central nervous system projection neuron axonogenesis	1/518	31/20597	0.546237880881866	0.843313471334136	0.843313471334136	slit3	1
BP	GO:0043467	regulation of generation of precursor metabolites and energy	1/518	31/20597	0.546237880881866	0.843313471334136	0.843313471334136	si:ch211-152c8.5	1
BP	GO:0051125	regulation of actin nucleation	1/518	31/20597	0.546237880881866	0.843313471334136	0.843313471334136	arfip2b	1
BP	GO:0051180	vitamin transport	1/518	31/20597	0.546237880881866	0.843313471334136	0.843313471334136	slc2a1a	1
BP	GO:0051294	establishment of spindle orientation	1/518	31/20597	0.546237880881866	0.843313471334136	0.843313471334136	wnt11f2	1
BP	GO:0051781	positive regulation of cell division	1/518	31/20597	0.546237880881866	0.843313471334136	0.843313471334136	fgf17	1
BP	GO:0055081	anion homeostasis	1/518	31/20597	0.546237880881866	0.843313471334136	0.843313471334136	zgc:153039	1
BP	GO:0072348	sulfur compound transport	1/518	31/20597	0.546237880881866	0.843313471334136	0.843313471334136	slc26a10	1
BP	GO:1905475	regulation of protein localization to membrane	1/518	31/20597	0.546237880881866	0.843313471334136	0.843313471334136	vti1b	1
BP	GO:0007015	actin filament organization	10/518	399/20597	0.549281598010977	0.843313471334136	0.843313471334136	myo5b/wnt11f2/marcksa/rac1l/tpma/arfip2b/cracd/si:ch211-203d1.3/kank3/rhpn2	10
BP	GO:0016049	cell growth	5/518	196/20597	0.549894929481884	0.843313471334136	0.843313471334136	col4a5/wnt11f2/sema6dl/sema6e/slit3	5
BP	GO:0002460	adaptive immune response based on somatic recombination of immune receptors built from immunoglobulin superfamily domains	2/518	73/20597	0.551303406704314	0.843313471334136	0.843313471334136	mhc2dgb/mhc2dhb	2
BP	GO:0018108	peptidyl-tyrosine phosphorylation	2/518	73/20597	0.551303406704314	0.843313471334136	0.843313471334136	unc119b/unc119a	2
BP	GO:0046854	phosphatidylinositol phosphate biosynthetic process	2/518	73/20597	0.551303406704314	0.843313471334136	0.843313471334136	pip5k1cb/si:ch211-160o17.2	2
BP	GO:0051302	regulation of cell division	2/518	73/20597	0.551303406704314	0.843313471334136	0.843313471334136	fgf17/si:ch73-100l22.3	2
BP	GO:0061640	cytoskeleton-dependent cytokinesis	2/518	73/20597	0.551303406704314	0.843313471334136	0.843313471334136	unc119b/unc119a	2
BP	GO:0006260	DNA replication	4/518	156/20597	0.554432780665863	0.843313471334136	0.843313471334136	ticrr/gins3/twnk/zranb3	4
BP	GO:0007219	Notch signaling pathway	4/518	156/20597	0.554432780665863	0.843313471334136	0.843313471334136	egfl6/dtx4a/tcima/hif1aa	4
BP	GO:0006479	protein methylation	3/518	115/20597	0.55543024452393	0.843313471334136	0.843313471334136	ehmt1a/jmjd4/eef1akmt2	3
BP	GO:0008213	protein alkylation	3/518	115/20597	0.55543024452393	0.843313471334136	0.843313471334136	ehmt1a/jmjd4/eef1akmt2	3
BP	GO:0043065	positive regulation of apoptotic process	3/518	115/20597	0.55543024452393	0.843313471334136	0.843313471334136	bnip4/dab2ipb/casp3b	3
BP	GO:0071407	cellular response to organic cyclic compound	3/518	115/20597	0.55543024452393	0.843313471334136	0.843313471334136	cgasa/nr3c1/ptgs2a	3
BP	GO:0000462	maturation of SSU-rRNA from tricistronic rRNA transcript (SSU-rRNA, 5.8S rRNA, LSU-rRNA)	1/518	32/20597	0.557666879116972	0.843313471334136	0.843313471334136	rpp40	1
BP	GO:0006305	DNA alkylation	1/518	32/20597	0.557666879116972	0.843313471334136	0.843313471334136	dnmt3bb.3	1
BP	GO:0006306	DNA methylation	1/518	32/20597	0.557666879116972	0.843313471334136	0.843313471334136	dnmt3bb.3	1
BP	GO:0006636	unsaturated fatty acid biosynthetic process	1/518	32/20597	0.557666879116972	0.843313471334136	0.843313471334136	ptgs2a	1
BP	GO:0007215	glutamate receptor signaling pathway	1/518	32/20597	0.557666879116972	0.843313471334136	0.843313471334136	dagla	1
BP	GO:0015918	sterol transport	1/518	32/20597	0.557666879116972	0.843313471334136	0.843313471334136	zgc:162608	1
BP	GO:0030317	flagellated sperm motility	1/518	32/20597	0.557666879116972	0.843313471334136	0.843313471334136	cacna1ha	1
BP	GO:0035329	hippo signaling	1/518	32/20597	0.557666879116972	0.843313471334136	0.843313471334136	nf2a	1
BP	GO:0045746	negative regulation of Notch signaling pathway	1/518	32/20597	0.557666879116972	0.843313471334136	0.843313471334136	tcima	1
BP	GO:0048857	neural nucleus development	1/518	32/20597	0.557666879116972	0.843313471334136	0.843313471334136	srrm4	1
BP	GO:0051092	positive regulation of NF-kappaB transcription factor activity	1/518	32/20597	0.557666879116972	0.843313471334136	0.843313471334136	terf2ip	1
BP	GO:0060972	left/right pattern formation	1/518	32/20597	0.557666879116972	0.843313471334136	0.843313471334136	fto	1
BP	GO:0071222	cellular response to lipopolysaccharide	1/518	32/20597	0.557666879116972	0.843313471334136	0.843313471334136	si:dkey-22i16.9	1
BP	GO:0097722	sperm motility	1/518	32/20597	0.557666879116972	0.843313471334136	0.843313471334136	cacna1ha	1
BP	GO:0099601	regulation of neurotransmitter receptor activity	1/518	32/20597	0.557666879116972	0.843313471334136	0.843313471334136	cnih3	1
BP	GO:0000380	alternative mRNA splicing, via spliceosome	2/518	74/20597	0.558695174758865	0.843313471334136	0.843313471334136	srrm4/mbnl2	2
BP	GO:0001702	gastrulation with mouth forming second	2/518	74/20597	0.558695174758865	0.843313471334136	0.843313471334136	apoa2/wnt11f2	2
BP	GO:0002573	myeloid leukocyte differentiation	2/518	74/20597	0.558695174758865	0.843313471334136	0.843313471334136	pbx1a/csf3a	2
BP	GO:0003158	endothelium development	2/518	74/20597	0.558695174758865	0.843313471334136	0.843313471334136	slc2a1a/tnfrsf21	2
BP	GO:0006165	nucleoside diphosphate phosphorylation	2/518	74/20597	0.558695174758865	0.843313471334136	0.843313471334136	hkdc1/pkmb	2
BP	GO:0140013	meiotic nuclear division	2/518	74/20597	0.558695174758865	0.843313471334136	0.843313471334136	rad21b/mlh1	2
BP	GO:0043068	positive regulation of programmed cell death	3/518	116/20597	0.561310735434076	0.84591505401725	0.84591505401725	bnip4/dab2ipb/casp3b	3
BP	GO:0061025	membrane fusion	3/518	116/20597	0.561310735434076	0.84591505401725	0.84591505401725	zgc:165520/vti1b/stx17	3
BP	GO:0061371	determination of heart left/right asymmetry	6/518	240/20597	0.563125824121063	0.84591505401725	0.84591505401725	wnt11f2/tbx5b/apex1/camk2a/apobec2a/trib3	6
BP	GO:0032006	regulation of TOR signaling	2/518	75/20597	0.56599980635268	0.84591505401725	0.84591505401725	si:dkey-88e18.8/ddit4	2
BP	GO:0051651	maintenance of location in cell	2/518	75/20597	0.56599980635268	0.84591505401725	0.84591505401725	fthl28/fthl31	2
BP	GO:0120032	regulation of plasma membrane bounded cell projection assembly	2/518	75/20597	0.56599980635268	0.84591505401725	0.84591505401725	kctd17/tapt1b	2
BP	GO:1902905	positive regulation of supramolecular fiber organization	2/518	75/20597	0.56599980635268	0.84591505401725	0.84591505401725	wnt11f2/cracd	2
BP	GO:0006091	generation of precursor metabolites and energy	7/518	282/20597	0.567063374021782	0.84591505401725	0.84591505401725	hkdc1/gyg2/pkmb/si:ch211-152c8.5/pgls/phkg1a/si:dkey-21c1.4	7
BP	GO:0007626	locomotory behavior	3/518	117/20597	0.567143932250375	0.84591505401725	0.84591505401725	pogza/fbxo32/dagla	3
BP	GO:0010942	positive regulation of cell death	3/518	117/20597	0.567143932250375	0.84591505401725	0.84591505401725	bnip4/dab2ipb/casp3b	3
BP	GO:0010632	regulation of epithelial cell migration	1/518	33/20597	0.568808554615022	0.84591505401725	0.84591505401725	egfl6	1
BP	GO:0015807	L-amino acid transport	1/518	33/20597	0.568808554615022	0.84591505401725	0.84591505401725	slc7a2	1
BP	GO:0017158	regulation of calcium ion-dependent exocytosis	1/518	33/20597	0.568808554615022	0.84591505401725	0.84591505401725	cacna1ha	1
BP	GO:0031124	mRNA 3'-end processing	1/518	33/20597	0.568808554615022	0.84591505401725	0.84591505401725	rprd2b	1
BP	GO:0042073	intraciliary transport	1/518	33/20597	0.568808554615022	0.84591505401725	0.84591505401725	wdr35	1
BP	GO:0046847	filopodium assembly	1/518	33/20597	0.568808554615022	0.84591505401725	0.84591505401725	ypel3	1
BP	GO:0060788	ectodermal placode formation	1/518	33/20597	0.568808554615022	0.84591505401725	0.84591505401725	wnt11f2	1
BP	GO:0071219	cellular response to molecule of bacterial origin	1/518	33/20597	0.568808554615022	0.84591505401725	0.84591505401725	si:dkey-22i16.9	1
BP	GO:0048925	lateral line system development	4/518	159/20597	0.569518567148594	0.84591505401725	0.84591505401725	rtn4rl2a/lbx2/eya4/anos1b	4
BP	GO:0007369	gastrulation	8/518	324/20597	0.570791599132037	0.84591505401725	0.84591505401725	apoa2/wnt11f2/ptger4a/dusp2/lbx2/fgf17/tmem237b/pigp	8
BP	GO:0009101	glycoprotein biosynthetic process	7/518	283/20597	0.570817057008911	0.84591505401725	0.84591505401725	chst12b.2/zgc:165582/glceb/tmtc4/csgalnact2/pomt1/st6galnac5b	7
BP	GO:0043408	regulation of MAPK cascade	6/518	242/20597	0.571251436576176	0.84591505401725	0.84591505401725	dicp1.3-4/ccl33.3/fgfr3/dusp2/pdgfab/pigp	6
BP	GO:0007276	gamete generation	5/518	201/20597	0.572327273851814	0.84591505401725	0.84591505401725	grip2a/nanos1/mlh1/brca2/gmcl1	5
BP	GO:0040008	regulation of growth	5/518	201/20597	0.572327273851814	0.84591505401725	0.84591505401725	wnt11f2/sema6dl/sema6e/fto/slit3	5
BP	GO:0018212	peptidyl-tyrosine modification	2/518	76/20597	0.573217001396455	0.84591505401725	0.84591505401725	unc119b/unc119a	2
BP	GO:0046939	nucleotide phosphorylation	2/518	76/20597	0.573217001396455	0.84591505401725	0.84591505401725	hkdc1/pkmb	2
BP	GO:0051495	positive regulation of cytoskeleton organization	2/518	76/20597	0.573217001396455	0.84591505401725	0.84591505401725	wnt11f2/cracd	2
BP	GO:0060491	regulation of cell projection assembly	2/518	76/20597	0.573217001396455	0.84591505401725	0.84591505401725	kctd17/tapt1b	2
BP	GO:0002252	immune effector process	4/518	160/20597	0.574483733910014	0.84591505401725	0.84591505401725	mhc2dgb/tcima/mhc2dhb/c3a.4	4
BP	GO:0097190	apoptotic signaling pathway	4/518	160/20597	0.574483733910014	0.84591505401725	0.84591505401725	hipk1a/bnip4/eya4/tp63	4
BP	GO:0048514	blood vessel morphogenesis	12/518	489/20597	0.575595595253886	0.84591505401725	0.84591505401725	egfl6/slc2a1a/pkmb/sox11b/si:dkey-23k10.3/phkg1a/dab2ipb/tnfrsf21/wars2/srpx2/hapln1b/hif1aa	12
BP	GO:0001822	kidney development	6/518	244/20597	0.579302677874539	0.84591505401725	0.84591505401725	ptger4a/mpped2/p4htmb/brca2/kmo/ptgs2a	6
BP	GO:0031099	regeneration	6/518	244/20597	0.579302677874539	0.84591505401725	0.84591505401725	wnt2ba/apobec2a/sema4d/thada/fosab/ccn1	6
BP	GO:0010001	glial cell differentiation	4/518	161/20597	0.579416514059307	0.84591505401725	0.84591505401725	pals2b/egr1/plp1b/ypel3	4
BP	GO:0006754	ATP biosynthetic process	1/518	34/20597	0.579670116991477	0.84591505401725	0.84591505401725	si:dkey-21c1.4	1
BP	GO:0009620	response to fungus	1/518	34/20597	0.579670116991477	0.84591505401725	0.84591505401725	kmo	1
BP	GO:0010389	regulation of G2/M transition of mitotic cell cycle	1/518	34/20597	0.579670116991477	0.84591505401725	0.84591505401725	ticrr	1
BP	GO:0017015	regulation of transforming growth factor beta receptor signaling pathway	1/518	34/20597	0.579670116991477	0.84591505401725	0.84591505401725	ids	1
BP	GO:0032784	regulation of DNA-templated transcription, elongation	1/518	34/20597	0.579670116991477	0.84591505401725	0.84591505401725	znf326	1
BP	GO:0035025	positive regulation of Rho protein signal transduction	1/518	34/20597	0.579670116991477	0.84591505401725	0.84591505401725	gpr35.1	1
BP	GO:0036269	swimming behavior	1/518	34/20597	0.579670116991477	0.84591505401725	0.84591505401725	dagla	1
BP	GO:0048010	vascular endothelial growth factor receptor signaling pathway	1/518	34/20597	0.579670116991477	0.84591505401725	0.84591505401725	dab2ipb	1
BP	GO:0048920	posterior lateral line neuromast primordium migration	1/518	34/20597	0.579670116991477	0.84591505401725	0.84591505401725	lbx2	1
BP	GO:0051482	positive regulation of cytosolic calcium ion concentration involved in phospholipase C-activating G protein-coupled signaling pathway	1/518	34/20597	0.579670116991477	0.84591505401725	0.84591505401725	gpr35.1	1
BP	GO:0060349	bone morphogenesis	1/518	34/20597	0.579670116991477	0.84591505401725	0.84591505401725	prdm1a	1
BP	GO:1902414	protein localization to cell junction	1/518	34/20597	0.579670116991477	0.84591505401725	0.84591505401725	zgc:165520	1
BP	GO:1903844	regulation of cellular response to transforming growth factor beta stimulus	1/518	34/20597	0.579670116991477	0.84591505401725	0.84591505401725	ids	1
BP	GO:0007249	I-kappaB kinase/NF-kappaB signaling	2/518	77/20597	0.580346529847412	0.84591505401725	0.84591505401725	ror1/terf2ip	2
BP	GO:0030522	intracellular receptor signaling pathway	2/518	77/20597	0.580346529847412	0.84591505401725	0.84591505401725	nr3c1/thrb	2
BP	GO:0031032	actomyosin structure organization	4/518	162/20597	0.584316531101586	0.849970878186667	0.849970878186667	wnt11f2/actn2b/rhpn2/myl9b	4
BP	GO:0048588	developmental cell growth	4/518	162/20597	0.584316531101586	0.849970878186667	0.849970878186667	col4a5/sema6dl/sema6e/slit3	4
BP	GO:0097530	granulocyte migration	3/518	120/20597	0.584354978753333	0.849970878186667	0.849970878186667	ccl33.3/aanat2/inppl1a	3
BP	GO:0072001	renal system development	6/518	246/20597	0.587277429888449	0.850233987685566	0.850233987685566	ptger4a/mpped2/p4htmb/brca2/kmo/ptgs2a	6
BP	GO:0042552	myelination	2/518	78/20597	0.58738822838878	0.850233987685566	0.850233987685566	tnfrsf21/plp1b	2
BP	GO:0006897	endocytosis	8/518	329/20597	0.58815754190611	0.850233987685566	0.850233987685566	wnt11f2/nlgn4xa/unc119b/lmbr1l/unc119a/lrp8/pcdh15a/sort1b	8
BP	GO:0018209	peptidyl-serine modification	4/518	163/20597	0.589183426072717	0.850233987685566	0.850233987685566	hipk1a/mad2l2/mknk2a/rps6ka1	4
BP	GO:0048793	pronephros development	4/518	163/20597	0.589183426072717	0.850233987685566	0.850233987685566	ptger4a/p4htmb/brca2/ptgs2a	4
BP	GO:0030595	leukocyte chemotaxis	3/518	121/20597	0.589994382317165	0.850233987685566	0.850233987685566	ccl33.3/aanat2/inppl1a	3
BP	GO:0000470	maturation of LSU-rRNA	1/518	35/20597	0.590258595297095	0.850233987685566	0.850233987685566	znhit6	1
BP	GO:0015804	neutral amino acid transport	1/518	35/20597	0.590258595297095	0.850233987685566	0.850233987685566	slc43a1b	1
BP	GO:0044774	mitotic DNA integrity checkpoint signaling	1/518	35/20597	0.590258595297095	0.850233987685566	0.850233987685566	ticrr	1
BP	GO:0046364	monosaccharide biosynthetic process	1/518	35/20597	0.590258595297095	0.850233987685566	0.850233987685566	rgn	1
BP	GO:0048665	neuron fate specification	1/518	35/20597	0.590258595297095	0.850233987685566	0.850233987685566	zc4h2	1
BP	GO:0048883	neuromast primordium migration	1/518	35/20597	0.590258595297095	0.850233987685566	0.850233987685566	lbx2	1
BP	GO:0060872	semicircular canal development	1/518	35/20597	0.590258595297095	0.850233987685566	0.850233987685566	pink1	1
BP	GO:0097205	renal filtration	1/518	35/20597	0.590258595297095	0.850233987685566	0.850233987685566	farp1	1
BP	GO:0080134	regulation of response to stress	7/518	289/20597	0.593012973624493	0.851267677216055	0.851267677216055	ptger4a/cgasa/eya4/nsmce1/pigp/terf2ip/shld2	7
BP	GO:0051604	protein maturation	4/518	164/20597	0.594016857270556	0.851267677216055	0.851267677216055	cpxm1a/lmf2a/tasp1/tysnd1	4
BP	GO:0000041	transition metal ion transport	2/518	79/20597	0.594341997231465	0.851267677216055	0.851267677216055	fthl28/fthl31	2
BP	GO:0009755	hormone-mediated signaling pathway	2/518	79/20597	0.594341997231465	0.851267677216055	0.851267677216055	nr3c1/thrb	2
BP	GO:0019722	calcium-mediated signaling	2/518	79/20597	0.594341997231465	0.851267677216055	0.851267677216055	rgn/rcan3	2
BP	GO:0097193	intrinsic apoptotic signaling pathway	2/518	79/20597	0.594341997231465	0.851267677216055	0.851267677216055	hipk1a/tp63	2
BP	GO:0000460	maturation of 5.8S rRNA	1/518	36/20597	0.60058084253161	0.851267677216055	0.851267677216055	rpp40	1
BP	GO:0006904	vesicle docking involved in exocytosis	1/518	36/20597	0.60058084253161	0.851267677216055	0.851267677216055	rab3c	1
BP	GO:0007131	reciprocal meiotic recombination	1/518	36/20597	0.60058084253161	0.851267677216055	0.851267677216055	mlh1	1
BP	GO:0008286	insulin receptor signaling pathway	1/518	36/20597	0.60058084253161	0.851267677216055	0.851267677216055	irs2a	1
BP	GO:0035384	thioester biosynthetic process	1/518	36/20597	0.60058084253161	0.851267677216055	0.851267677216055	mlycd	1
BP	GO:0051205	protein insertion into membrane	1/518	36/20597	0.60058084253161	0.851267677216055	0.851267677216055	get1	1
BP	GO:0071216	cellular response to biotic stimulus	1/518	36/20597	0.60058084253161	0.851267677216055	0.851267677216055	si:dkey-22i16.9	1
BP	GO:0071616	acyl-CoA biosynthetic process	1/518	36/20597	0.60058084253161	0.851267677216055	0.851267677216055	mlycd	1
BP	GO:0071880	adenylate cyclase-activating adrenergic receptor signaling pathway	1/518	36/20597	0.60058084253161	0.851267677216055	0.851267677216055	adrb2b	1
BP	GO:0140527	reciprocal homologous recombination	1/518	36/20597	0.60058084253161	0.851267677216055	0.851267677216055	mlh1	1
BP	GO:1901264	carbohydrate derivative transport	1/518	36/20597	0.60058084253161	0.851267677216055	0.851267677216055	slc29a2	1
BP	GO:0006839	mitochondrial transport	2/518	80/20597	0.601207797033839	0.851267677216055	0.851267677216055	timm17b/bnip4	2
BP	GO:0007272	ensheathment of neurons	2/518	80/20597	0.601207797033839	0.851267677216055	0.851267677216055	tnfrsf21/plp1b	2
BP	GO:0008366	axon ensheathment	2/518	80/20597	0.601207797033839	0.851267677216055	0.851267677216055	tnfrsf21/plp1b	2
BP	GO:0016571	histone methylation	2/518	80/20597	0.601207797033839	0.851267677216055	0.851267677216055	ehmt1a/jmjd4	2
BP	GO:0018022	peptidyl-lysine methylation	2/518	80/20597	0.601207797033839	0.851267677216055	0.851267677216055	ehmt1a/eef1akmt2	2
BP	GO:0031123	RNA 3'-end processing	2/518	80/20597	0.601207797033839	0.851267677216055	0.851267677216055	rprd2b/toe1	2
BP	GO:0035966	response to topologically incorrect protein	2/518	80/20597	0.601207797033839	0.851267677216055	0.851267677216055	tmtc4/tmem129	2
BP	GO:0055076	transition metal ion homeostasis	2/518	80/20597	0.601207797033839	0.851267677216055	0.851267677216055	fthl28/fthl31	2
BP	GO:0048872	homeostasis of number of cells	4/518	166/20597	0.603582046218262	0.854048065397269	0.854048065397269	smim1/pink1/casp3b/smarca1	4
BP	GO:0048562	embryonic organ morphogenesis	12/518	500/20597	0.606560694733879	0.855312163833789	0.855312163833789	wnt11f2/tbx5b/sox11b/prdm1a/apex1/eya4/camk2a/egr1/apobec2a/auts2a/nr3c1/trib3	12
BP	GO:0072659	protein localization to plasma membrane	3/518	124/20597	0.606614618341572	0.855312163833789	0.855312163833789	rab3c/vti1b/si:ch211-126j24.1	3
BP	GO:0001655	urogenital system development	6/518	251/20597	0.606866833357797	0.855312163833789	0.855312163833789	ptger4a/mpped2/p4htmb/brca2/kmo/ptgs2a	6
BP	GO:0009880	embryonic pattern specification	2/518	81/20597	0.607985645935788	0.855312163833789	0.855312163833789	prdm1a/lbx2	2
BP	GO:0016331	morphogenesis of embryonic epithelium	2/518	81/20597	0.607985645935788	0.855312163833789	0.855312163833789	wnt11f2/sox11b	2
BP	GO:0042246	tissue regeneration	4/518	167/20597	0.608313204422347	0.855312163833789	0.855312163833789	wnt2ba/apobec2a/fosab/ccn1	4
BP	GO:0045017	glycerolipid biosynthetic process	4/518	167/20597	0.608313204422347	0.855312163833789	0.855312163833789	pip5k1cb/si:ch211-160o17.2/pigl/pigp	4
BP	GO:0003009	skeletal muscle contraction	1/518	37/20597	0.610643540044796	0.855312163833789	0.855312163833789	tnnc1a	1
BP	GO:0008299	isoprenoid biosynthetic process	1/518	37/20597	0.610643540044796	0.855312163833789	0.855312163833789	rdh5	1
BP	GO:0021955	central nervous system neuron axonogenesis	1/518	37/20597	0.610643540044796	0.855312163833789	0.855312163833789	slit3	1
BP	GO:0031103	axon regeneration	1/518	37/20597	0.610643540044796	0.855312163833789	0.855312163833789	sema4d	1
BP	GO:0035825	homologous recombination	1/518	37/20597	0.610643540044796	0.855312163833789	0.855312163833789	mlh1	1
BP	GO:0060037	pharyngeal system development	1/518	37/20597	0.610643540044796	0.855312163833789	0.855312163833789	prdm1a	1
BP	GO:0071383	cellular response to steroid hormone stimulus	1/518	37/20597	0.610643540044796	0.855312163833789	0.855312163833789	nr3c1	1
BP	GO:0090307	mitotic spindle assembly	1/518	37/20597	0.610643540044796	0.855312163833789	0.855312163833789	clasp1a	1
BP	GO:0030833	regulation of actin filament polymerization	3/518	125/20597	0.612054346222931	0.85671133253277	0.85671133253277	cracd/si:ch211-203d1.3/kank3	3
BP	GO:0042445	hormone metabolic process	2/518	82/20597	0.614675616703212	0.858072971233063	0.858072971233063	crabp1b/sult1st2	2
BP	GO:0043086	negative regulation of catalytic activity	5/518	211/20597	0.615372026336658	0.858072971233063	0.858072971233063	angptl3/spink2.11/spink2.7/spink2.10/mad2l2	5
BP	GO:0051321	meiotic cell cycle	3/518	126/20597	0.617443456380145	0.858072971233063	0.858072971233063	rad21b/mlh1/pdik1l	3
BP	GO:0010876	lipid localization	7/518	296/20597	0.618157672222103	0.858072971233063	0.858072971233063	myo5b/vtg1/slc27a6/crabp1b/zgc:162608/abca3b/osbpl1a	7
BP	GO:0009311	oligosaccharide metabolic process	1/518	38/20597	0.620453201827715	0.858072971233063	0.858072971233063	st6galnac5b	1
BP	GO:0016525	negative regulation of angiogenesis	1/518	38/20597	0.620453201827715	0.858072971233063	0.858072971233063	dab2ipb	1
BP	GO:0030149	sphingolipid catabolic process	1/518	38/20597	0.620453201827715	0.858072971233063	0.858072971233063	smpd5	1
BP	GO:0030968	endoplasmic reticulum unfolded protein response	1/518	38/20597	0.620453201827715	0.858072971233063	0.858072971233063	tmtc4	1
BP	GO:0031398	positive regulation of protein ubiquitination	1/518	38/20597	0.620453201827715	0.858072971233063	0.858072971233063	dcun1d4	1
BP	GO:0035987	endodermal cell differentiation	1/518	38/20597	0.620453201827715	0.858072971233063	0.858072971233063	fgf17	1
BP	GO:0045109	intermediate filament organization	1/518	38/20597	0.620453201827715	0.858072971233063	0.858072971233063	neflb	1
BP	GO:0046328	regulation of JNK cascade	1/518	38/20597	0.620453201827715	0.858072971233063	0.858072971233063	pigp	1
BP	GO:0046466	membrane lipid catabolic process	1/518	38/20597	0.620453201827715	0.858072971233063	0.858072971233063	smpd5	1
BP	GO:0051016	barbed-end actin filament capping	1/518	38/20597	0.620453201827715	0.858072971233063	0.858072971233063	cracd	1
BP	GO:0071902	positive regulation of protein serine/threonine kinase activity	1/518	38/20597	0.620453201827715	0.858072971233063	0.858072971233063	pdgfab	1
BP	GO:1902749	regulation of cell cycle G2/M phase transition	1/518	38/20597	0.620453201827715	0.858072971233063	0.858072971233063	ticrr	1
BP	GO:2000181	negative regulation of blood vessel morphogenesis	1/518	38/20597	0.620453201827715	0.858072971233063	0.858072971233063	dab2ipb	1
BP	GO:0002443	leukocyte mediated immunity	2/518	83/20597	0.621277833979323	0.858072971233063	0.858072971233063	mhc2dgb/mhc2dhb	2
BP	GO:0030148	sphingolipid biosynthetic process	2/518	83/20597	0.621277833979323	0.858072971233063	0.858072971233063	smpd5/st6galnac5b	2
BP	GO:0051051	negative regulation of transport	2/518	83/20597	0.621277833979323	0.858072971233063	0.858072971233063	unc119b/unc119a	2
BP	GO:0008154	actin polymerization or depolymerization	4/518	170/20597	0.62229767614433	0.85817527942994	0.85817527942994	arfip2b/cracd/si:ch211-203d1.3/kank3	4
BP	GO:0033993	response to lipid	4/518	171/20597	0.626888685837628	0.85817527942994	0.85817527942994	si:dkey-22i16.9/vtg1/nr3c1/ptgs2a	4
BP	GO:0043410	positive regulation of MAPK cascade	4/518	171/20597	0.626888685837628	0.85817527942994	0.85817527942994	dicp1.3-4/ccl33.3/fgfr3/pdgfab	4
BP	GO:0140014	mitotic nuclear division	4/518	171/20597	0.626888685837628	0.85817527942994	0.85817527942994	rad21b/chtf8/clasp1a/si:ch211-244o22.2	4
BP	GO:0000075	cell cycle checkpoint signaling	2/518	84/20597	0.627792471639194	0.85817527942994	0.85817527942994	ticrr/siah2l	2
BP	GO:0010506	regulation of autophagy	2/518	84/20597	0.627792471639194	0.85817527942994	0.85817527942994	si:dkeyp-72g9.4/usp13	2
BP	GO:0035051	cardiocyte differentiation	2/518	84/20597	0.627792471639194	0.85817527942994	0.85817527942994	ogg1/pbx2	2
BP	GO:0098739	import across plasma membrane	3/518	128/20597	0.628068951176722	0.85817527942994	0.85817527942994	zgc:153039/slc7a2/atp1b3b	3
BP	GO:0003351	epithelial cilium movement involved in extracellular fluid movement	1/518	39/20597	0.630016178696884	0.85817527942994	0.85817527942994	rpgrb	1
BP	GO:0006690	icosanoid metabolic process	1/518	39/20597	0.630016178696884	0.85817527942994	0.85817527942994	ptgs2a	1
BP	GO:0006858	extracellular transport	1/518	39/20597	0.630016178696884	0.85817527942994	0.85817527942994	rpgrb	1
BP	GO:0032273	positive regulation of protein polymerization	1/518	39/20597	0.630016178696884	0.85817527942994	0.85817527942994	cracd	1
BP	GO:0035303	regulation of dephosphorylation	1/518	39/20597	0.630016178696884	0.85817527942994	0.85817527942994	si:ch211-244o22.2	1
BP	GO:0043409	negative regulation of MAPK cascade	1/518	39/20597	0.630016178696884	0.85817527942994	0.85817527942994	dusp2	1
BP	GO:0045766	positive regulation of angiogenesis	1/518	39/20597	0.630016178696884	0.85817527942994	0.85817527942994	egfl6	1
BP	GO:0046164	alcohol catabolic process	1/518	39/20597	0.630016178696884	0.85817527942994	0.85817527942994	si:ch211-160o17.2	1
BP	GO:0048678	response to axon injury	1/518	39/20597	0.630016178696884	0.85817527942994	0.85817527942994	sema4d	1
BP	GO:0051262	protein tetramerization	1/518	39/20597	0.630016178696884	0.85817527942994	0.85817527942994	tp63	1
BP	GO:0051896	regulation of protein kinase B signaling	1/518	39/20597	0.630016178696884	0.85817527942994	0.85817527942994	rictorb	1
BP	GO:1901343	negative regulation of vasculature development	1/518	39/20597	0.630016178696884	0.85817527942994	0.85817527942994	dab2ipb	1
BP	GO:1904018	positive regulation of vasculature development	1/518	39/20597	0.630016178696884	0.85817527942994	0.85817527942994	egfl6	1
BP	GO:0022414	reproductive process	9/518	384/20597	0.631712828025173	0.859923221395523	0.859923221395523	cacna1ha/oxtrb/rad21b/grip2a/nanos1/mlh1/pdik1l/brca2/gmcl1	9
BP	GO:0048024	regulation of mRNA splicing, via spliceosome	2/518	85/20597	0.634219750244118	0.861814142271856	0.861814142271856	srrm4/mbnl2	2
BP	GO:0051962	positive regulation of nervous system development	2/518	85/20597	0.634219750244118	0.861814142271856	0.861814142271856	chodl/ephb3a	2
BP	GO:0140352	export from cell	8/518	343/20597	0.634897843793886	0.861814142271856	0.861814142271856	zgc:165520/cacna1ha/rab3c/mctp2b/trmt12/nr3c1/stx17/atp1b3b	8
BP	GO:0008064	regulation of actin polymerization or depolymerization	3/518	130/20597	0.638489614978262	0.861814142271856	0.861814142271856	cracd/si:ch211-203d1.3/kank3	3
BP	GO:0030832	regulation of actin filament length	3/518	130/20597	0.638489614978262	0.861814142271856	0.861814142271856	cracd/si:ch211-203d1.3/kank3	3
BP	GO:0043484	regulation of RNA splicing	3/518	130/20597	0.638489614978262	0.861814142271856	0.861814142271856	znf326/srrm4/mbnl2	3
BP	GO:0003309	type B pancreatic cell differentiation	1/518	40/20597	0.639338662374042	0.861814142271856	0.861814142271856	thada	1
BP	GO:0008630	intrinsic apoptotic signaling pathway in response to DNA damage	1/518	40/20597	0.639338662374042	0.861814142271856	0.861814142271856	hipk1a	1
BP	GO:0031348	negative regulation of defense response	1/518	40/20597	0.639338662374042	0.861814142271856	0.861814142271856	ptger4a	1
BP	GO:0032543	mitochondrial translation	1/518	40/20597	0.639338662374042	0.861814142271856	0.861814142271856	wars2	1
BP	GO:0043491	protein kinase B signaling	1/518	40/20597	0.639338662374042	0.861814142271856	0.861814142271856	rictorb	1
BP	GO:0050879	multicellular organismal movement	1/518	40/20597	0.639338662374042	0.861814142271856	0.861814142271856	tnnc1a	1
BP	GO:0050881	musculoskeletal movement	1/518	40/20597	0.639338662374042	0.861814142271856	0.861814142271856	tnnc1a	1
BP	GO:0006887	exocytosis	5/518	217/20597	0.639943728383177	0.861814142271856	0.861814142271856	zgc:165520/cacna1ha/rab3c/trmt12/stx17	5
BP	GO:0016050	vesicle organization	5/518	217/20597	0.639943728383177	0.861814142271856	0.861814142271856	zgc:165520/klhl12/vti1b/stx17/sort1b	5
BP	GO:0048193	Golgi vesicle transport	5/518	217/20597	0.639943728383177	0.861814142271856	0.861814142271856	klhl12/vti1b/stx17/dnajc28/sort1b	5
BP	GO:0045597	positive regulation of cell differentiation	4/518	174/20597	0.640447281090454	0.861814142271856	0.861814142271856	chodl/prdm1a/mapk14b/zc4h2	4
BP	GO:0007492	endoderm development	2/518	86/20597	0.640559934592447	0.861814142271856	0.861814142271856	dusp2/fgf17	2
BP	GO:0006643	membrane lipid metabolic process	4/518	175/20597	0.644894720406601	0.862175755953244	0.862175755953244	pigl/pigp/smpd5/st6galnac5b	4
BP	GO:0006672	ceramide metabolic process	2/518	87/20597	0.64681333136368	0.862175755953244	0.862175755953244	smpd5/st6galnac5b	2
BP	GO:0006959	humoral immune response	2/518	87/20597	0.64681333136368	0.862175755953244	0.862175755953244	tnfrsf21/c3a.4	2
BP	GO:0007269	neurotransmitter secretion	2/518	87/20597	0.64681333136368	0.862175755953244	0.862175755953244	zgc:165520/mctp2b	2
BP	GO:0016482	cytosolic transport	2/518	87/20597	0.64681333136368	0.862175755953244	0.862175755953244	vti1b/sort1b	2
BP	GO:0030177	positive regulation of Wnt signaling pathway	2/518	87/20597	0.64681333136368	0.862175755953244	0.862175755953244	lbx2/fto	2
BP	GO:0098876	vesicle-mediated transport to the plasma membrane	2/518	87/20597	0.64681333136368	0.862175755953244	0.862175755953244	zgc:165520/myo5b	2
BP	GO:0099643	signal release from synapse	2/518	87/20597	0.64681333136368	0.862175755953244	0.862175755953244	zgc:165520/mctp2b	2
BP	GO:0048762	mesenchymal cell differentiation	5/518	219/20597	0.647915014806479	0.862175755953244	0.862175755953244	prdm1a/klhl12/sema6dl/sema6e/tapt1b	5
BP	GO:0010564	regulation of cell cycle process	6/518	262/20597	0.648105983661682	0.862175755953244	0.862175755953244	ticrr/mdm1/ccnf/siah2l/si:ch73-100l22.3/si:ch211-244o22.2	6
BP	GO:0002831	regulation of response to biotic stimulus	1/518	41/20597	0.648426689464096	0.862175755953244	0.862175755953244	cgasa	1
BP	GO:0009072	aromatic amino acid family metabolic process	1/518	41/20597	0.648426689464096	0.862175755953244	0.862175755953244	kmo	1
BP	GO:0010212	response to ionizing radiation	1/518	41/20597	0.648426689464096	0.862175755953244	0.862175755953244	ticrr	1
BP	GO:0021522	spinal cord motor neuron differentiation	1/518	41/20597	0.648426689464096	0.862175755953244	0.862175755953244	zc4h2	1
BP	GO:0021575	hindbrain morphogenesis	1/518	41/20597	0.648426689464096	0.862175755953244	0.862175755953244	roraa	1
BP	GO:0032465	regulation of cytokinesis	1/518	41/20597	0.648426689464096	0.862175755953244	0.862175755953244	si:ch73-100l22.3	1
BP	GO:0043628	ncRNA 3'-end processing	1/518	41/20597	0.648426689464096	0.862175755953244	0.862175755953244	toe1	1
BP	GO:1903322	positive regulation of protein modification by small protein conjugation or removal	1/518	41/20597	0.648426689464096	0.862175755953244	0.862175755953244	dcun1d4	1
BP	GO:0051650	establishment of vesicle localization	3/518	132/20597	0.648704354839821	0.862175755953244	0.862175755953244	myo5b/klhl12/zgc:153240	3
BP	GO:0000003	reproduction	9/518	390/20597	0.649889465204143	0.863199289670893	0.863199289670893	cacna1ha/oxtrb/rad21b/grip2a/nanos1/mlh1/pdik1l/brca2/gmcl1	9
BP	GO:0007030	Golgi organization	2/518	88/20597	0.652980286852683	0.865288090059684	0.865288090059684	vti1b/dnajc28	2
BP	GO:0071396	cellular response to lipid	2/518	88/20597	0.652980286852683	0.865288090059684	0.865288090059684	si:dkey-22i16.9/nr3c1	2
BP	GO:0007368	determination of left/right symmetry	8/518	349/20597	0.654004773890126	0.865288090059684	0.865288090059684	wnt11f2/tbx5b/apex1/camk2a/apobec2a/rpgrb/trib3/fibpb	8
BP	GO:0007018	microtubule-based movement	6/518	264/20597	0.655316005754027	0.865288090059684	0.865288090059684	cacna1ha/cfap70/hydin/kif13a/wdr35/rpgrb	6
BP	GO:0002684	positive regulation of immune system process	5/518	221/20597	0.655774499083741	0.865288090059684	0.865288090059684	si:dkey-22i16.9/cgasa/mhc2dgb/mhc2dhb/c3a.4	5
BP	GO:0006626	protein targeting to mitochondrion	1/518	42/20597	0.657286145333798	0.865288090059684	0.865288090059684	timm17b	1
BP	GO:0006890	retrograde vesicle-mediated transport, Golgi to endoplasmic reticulum	1/518	42/20597	0.657286145333798	0.865288090059684	0.865288090059684	dnajc28	1
BP	GO:0031102	neuron projection regeneration	1/518	42/20597	0.657286145333798	0.865288090059684	0.865288090059684	sema4d	1
BP	GO:0032436	positive regulation of proteasomal ubiquitin-dependent protein catabolic process	1/518	42/20597	0.657286145333798	0.865288090059684	0.865288090059684	trib3	1
BP	GO:0043534	blood vessel endothelial cell migration	1/518	42/20597	0.657286145333798	0.865288090059684	0.865288090059684	egfl6	1
BP	GO:0044743	protein transmembrane import into intracellular organelle	1/518	42/20597	0.657286145333798	0.865288090059684	0.865288090059684	timm17b	1
BP	GO:0050772	positive regulation of axonogenesis	1/518	42/20597	0.657286145333798	0.865288090059684	0.865288090059684	chodl	1
BP	GO:0060294	cilium movement involved in cell motility	1/518	42/20597	0.657286145333798	0.865288090059684	0.865288090059684	cacna1ha	1
BP	GO:0060795	cell fate commitment involved in formation of primary germ layer	1/518	42/20597	0.657286145333798	0.865288090059684	0.865288090059684	fgf17	1
BP	GO:0050900	leukocyte migration	4/518	179/20597	0.662319938384531	0.868958191479752	0.868958191479752	ccl33.3/aanat2/hif1aa/inppl1a	4
BP	GO:0055065	metal ion homeostasis	9/518	395/20597	0.664644600148256	0.868958191479752	0.868958191479752	zgc:153039/ptger4a/slc24a2/fthl28/gpr35.1/rgn/fthl31/nr3c1/atp1b3b	9
BP	GO:1903046	meiotic cell cycle process	2/518	90/20597	0.665056444252302	0.868958191479752	0.868958191479752	rad21b/mlh1	2
BP	GO:0002067	glandular epithelial cell differentiation	1/518	43/20597	0.665922767893618	0.868958191479752	0.868958191479752	thada	1
BP	GO:0016126	sterol biosynthetic process	1/518	43/20597	0.665922767893618	0.868958191479752	0.868958191479752	zgc:162608	1
BP	GO:0031647	regulation of protein stability	1/518	43/20597	0.665922767893618	0.868958191479752	0.868958191479752	usp13	1
BP	GO:0034314	Arp2/3 complex-mediated actin nucleation	1/518	43/20597	0.665922767893618	0.868958191479752	0.868958191479752	arfip2b	1
BP	GO:0035883	enteroendocrine cell differentiation	1/518	43/20597	0.665922767893618	0.868958191479752	0.868958191479752	thada	1
BP	GO:0040036	regulation of fibroblast growth factor receptor signaling pathway	1/518	43/20597	0.665922767893618	0.868958191479752	0.868958191479752	inppl1a	1
BP	GO:0042113	B cell activation	1/518	43/20597	0.665922767893618	0.868958191479752	0.868958191479752	tnfrsf21	1
BP	GO:0050806	positive regulation of synaptic transmission	1/518	43/20597	0.665922767893618	0.868958191479752	0.868958191479752	slc24a2	1
BP	GO:0055013	cardiac muscle cell development	1/518	43/20597	0.665922767893618	0.868958191479752	0.868958191479752	ogg1	1
BP	GO:0070972	protein localization to endoplasmic reticulum	1/518	43/20597	0.665922767893618	0.868958191479752	0.868958191479752	sgtb	1
BP	GO:2000060	positive regulation of ubiquitin-dependent protein catabolic process	1/518	43/20597	0.665922767893618	0.868958191479752	0.868958191479752	trib3	1
BP	GO:0017157	regulation of exocytosis	2/518	91/20597	0.670966517639241	0.874990819241142	0.874990819241142	cacna1ha/rab3c	2
BP	GO:0051648	vesicle localization	3/518	137/20597	0.673336411857207	0.87555035872239	0.87555035872239	myo5b/klhl12/zgc:153240	3
BP	GO:0000086	G2/M transition of mitotic cell cycle	1/518	44/20597	0.674342151285225	0.87555035872239	0.87555035872239	ticrr	1
BP	GO:0007548	sex differentiation	1/518	44/20597	0.674342151285225	0.87555035872239	0.87555035872239	brca2	1
BP	GO:0018958	phenol-containing compound metabolic process	1/518	44/20597	0.674342151285225	0.87555035872239	0.87555035872239	sult1st2	1
BP	GO:0031334	positive regulation of protein-containing complex assembly	1/518	44/20597	0.674342151285225	0.87555035872239	0.87555035872239	cracd	1
BP	GO:0043647	inositol phosphate metabolic process	1/518	44/20597	0.674342151285225	0.87555035872239	0.87555035872239	si:ch211-160o17.2	1
BP	GO:0072331	signal transduction by p53 class mediator	1/518	44/20597	0.674342151285225	0.87555035872239	0.87555035872239	hipk1a	1
BP	GO:0009798	axis specification	2/518	92/20597	0.676791888748753	0.877635366955989	0.877635366955989	prdm1a/lbx2	2
BP	GO:0016052	carbohydrate catabolic process	2/518	92/20597	0.676791888748753	0.877635366955989	0.877635366955989	hkdc1/pkmb	2
BP	GO:0032101	regulation of response to external stimulus	5/518	227/20597	0.678672027401243	0.878886217028323	0.878886217028323	ptger4a/cgasa/sema6dl/sema6e/inppl1a	5
BP	GO:0060284	regulation of cell development	5/518	227/20597	0.678672027401243	0.878886217028323	0.878886217028323	chodl/sema6dl/sema6e/nf2a/slit3	5
BP	GO:0006364	rRNA processing	4/518	183/20597	0.679156463286253	0.878886217028323	0.878886217028323	rpp40/mettl25b/wdr55/znhit6	4
BP	GO:0002263	cell activation involved in immune response	1/518	45/20597	0.682549749476937	0.878886217028323	0.878886217028323	tcima	1
BP	GO:0002548	monocyte chemotaxis	1/518	45/20597	0.682549749476937	0.878886217028323	0.878886217028323	ccl33.3	1
BP	GO:0006939	smooth muscle contraction	1/518	45/20597	0.682549749476937	0.878886217028323	0.878886217028323	adrb2b	1
BP	GO:0008038	neuron recognition	1/518	45/20597	0.682549749476937	0.878886217028323	0.878886217028323	ephb3a	1
BP	GO:0021549	cerebellum development	1/518	45/20597	0.682549749476937	0.878886217028323	0.878886217028323	roraa	1
BP	GO:0045214	sarcomere organization	1/518	45/20597	0.682549749476937	0.878886217028323	0.878886217028323	actn2b	1
BP	GO:0048247	lymphocyte chemotaxis	1/518	45/20597	0.682549749476937	0.878886217028323	0.878886217028323	ccl33.3	1
BP	GO:1901800	positive regulation of proteasomal protein catabolic process	1/518	45/20597	0.682549749476937	0.878886217028323	0.878886217028323	trib3	1
BP	GO:0051259	protein complex oligomerization	3/518	139/20597	0.682826983998928	0.878886217028323	0.878886217028323	kctd7/kctd17/tp63	3
BP	GO:0008654	phospholipid biosynthetic process	4/518	184/20597	0.683272997747287	0.878916410212961	0.878916410212961	pip5k1cb/si:ch211-160o17.2/pigl/pigp	4
BP	GO:0007411	axon guidance	7/518	316/20597	0.685061690514859	0.879036615618346	0.879036615618346	col4a5/chodl/ephb3a/sema6dl/notum2/sema6e/slit3	7
BP	GO:0001817	regulation of cytokine production	2/518	94/20597	0.688190605215697	0.879036615618346	0.879036615618346	cgasa/zbtb16b	2
BP	GO:0006006	glucose metabolic process	2/518	94/20597	0.688190605215697	0.879036615618346	0.879036615618346	si:ch211-152c8.5/pdk2a	2
BP	GO:0097485	neuron projection guidance	7/518	317/20597	0.688202925862382	0.879036615618346	0.879036615618346	col4a5/chodl/ephb3a/sema6dl/notum2/sema6e/slit3	7
BP	GO:0006935	chemotaxis	11/518	489/20597	0.688881056481184	0.879036615618346	0.879036615618346	col4a5/si:dkey-12h9.6/ccl33.3/chodl/ephb3a/aanat2/sema6dl/notum2/sema6e/inppl1a/slit3	11
BP	GO:0000077	DNA damage checkpoint signaling	1/518	46/20597	0.690550879769412	0.879036615618346	0.879036615618346	ticrr	1
BP	GO:0000079	regulation of cyclin-dependent protein serine/threonine kinase activity	1/518	46/20597	0.690550879769412	0.879036615618346	0.879036615618346	ccnf	1
BP	GO:0018208	peptidyl-proline modification	1/518	46/20597	0.690550879769412	0.879036615618346	0.879036615618346	p4htmb	1
BP	GO:0032103	positive regulation of response to external stimulus	1/518	46/20597	0.690550879769412	0.879036615618346	0.879036615618346	cgasa	1
BP	GO:0032496	response to lipopolysaccharide	1/518	46/20597	0.690550879769412	0.879036615618346	0.879036615618346	si:dkey-22i16.9	1
BP	GO:0032872	regulation of stress-activated MAPK cascade	1/518	46/20597	0.690550879769412	0.879036615618346	0.879036615618346	pigp	1
BP	GO:0034446	substrate adhesion-dependent cell spreading	1/518	46/20597	0.690550879769412	0.879036615618346	0.879036615618346	ephb3a	1
BP	GO:0051983	regulation of chromosome segregation	1/518	46/20597	0.690550879769412	0.879036615618346	0.879036615618346	si:ch211-244o22.2	1
BP	GO:0070302	regulation of stress-activated protein kinase signaling cascade	1/518	46/20597	0.690550879769412	0.879036615618346	0.879036615618346	pigp	1
BP	GO:1903052	positive regulation of proteolysis involved in cellular protein catabolic process	1/518	46/20597	0.690550879769412	0.879036615618346	0.879036615618346	trib3	1
BP	GO:1903364	positive regulation of cellular protein catabolic process	1/518	46/20597	0.690550879769412	0.879036615618346	0.879036615618346	trib3	1
BP	GO:1904029	regulation of cyclin-dependent protein kinase activity	1/518	46/20597	0.690550879769412	0.879036615618346	0.879036615618346	ccnf	1
BP	GO:1901605	alpha-amino acid metabolic process	4/518	186/20597	0.691394606589065	0.879572343550615	0.879572343550615	gad2/cthl/sardh/kmo	4
BP	GO:0001704	formation of primary germ layer	2/518	95/20597	0.693765058774027	0.880345157893811	0.880345157893811	dusp2/fgf17	2
BP	GO:0006497	protein lipidation	2/518	95/20597	0.693765058774027	0.880345157893811	0.880345157893811	pigl/pigp	2
BP	GO:0032271	regulation of protein polymerization	3/518	142/20597	0.696675762292095	0.880345157893811	0.880345157893811	cracd/si:ch211-203d1.3/kank3	3
BP	GO:0043161	proteasome-mediated ubiquitin-dependent protein catabolic process	7/518	320/20597	0.697505931626106	0.880345157893811	0.880345157893811	ccnf/siah2l/kctd17/fbxl4/sgtb/trib3/cop1	7
BP	GO:0003014	renal system process	1/518	47/20597	0.698350726213841	0.880345157893811	0.880345157893811	farp1	1
BP	GO:0006900	vesicle budding from membrane	1/518	47/20597	0.698350726213841	0.880345157893811	0.880345157893811	klhl12	1
BP	GO:0009145	purine nucleoside triphosphate biosynthetic process	1/518	47/20597	0.698350726213841	0.880345157893811	0.880345157893811	si:dkey-21c1.4	1
BP	GO:0009206	purine ribonucleoside triphosphate biosynthetic process	1/518	47/20597	0.698350726213841	0.880345157893811	0.880345157893811	si:dkey-21c1.4	1
BP	GO:0017156	calcium-ion regulated exocytosis	1/518	47/20597	0.698350726213841	0.880345157893811	0.880345157893811	cacna1ha	1
BP	GO:0030490	maturation of SSU-rRNA	1/518	47/20597	0.698350726213841	0.880345157893811	0.880345157893811	rpp40	1
BP	GO:0030514	negative regulation of BMP signaling pathway	1/518	47/20597	0.698350726213841	0.880345157893811	0.880345157893811	smad6a	1
BP	GO:0033559	unsaturated fatty acid metabolic process	1/518	47/20597	0.698350726213841	0.880345157893811	0.880345157893811	ptgs2a	1
BP	GO:0055006	cardiac cell development	1/518	47/20597	0.698350726213841	0.880345157893811	0.880345157893811	ogg1	1
BP	GO:0071391	cellular response to estrogen stimulus	1/518	47/20597	0.698350726213841	0.880345157893811	0.880345157893811	vtg1	1
BP	GO:1903305	regulation of regulated secretory pathway	1/518	47/20597	0.698350726213841	0.880345157893811	0.880345157893811	cacna1ha	1
BP	GO:0043244	regulation of protein-containing complex disassembly	2/518	96/20597	0.699257023095927	0.88055949115005	0.88055949115005	cracd/jmjd4	2
BP	GO:0051216	cartilage development	4/518	188/20597	0.699367442009559	0.88055949115005	0.88055949115005	marcksa/prdm1a/ids/tapt1b	4
BP	GO:0014070	response to organic cyclic compound	4/518	189/20597	0.703298049602265	0.884951794833106	0.884951794833106	vtg1/cgasa/nr3c1/ptgs2a	4
BP	GO:0034660	ncRNA metabolic process	10/518	452/20597	0.703706859929787	0.884951794833106	0.884951794833106	trmt12/adat3/rpp40/mettl25b/si:dkey-85a20.4/wars2/wdr55/znhit6/thada/toe1	10
BP	GO:0042158	lipoprotein biosynthetic process	2/518	97/20597	0.704667112498202	0.885102491455808	0.885102491455808	pigl/pigp	2
BP	GO:0098657	import into cell	3/518	144/20597	0.705651328250963	0.885102491455808	0.885102491455808	zgc:153039/slc7a2/atp1b3b	3
BP	GO:0006418	tRNA aminoacylation for protein translation	1/518	48/20597	0.705954342944801	0.885102491455808	0.885102491455808	wars2	1
BP	GO:0016073	snRNA metabolic process	1/518	48/20597	0.705954342944801	0.885102491455808	0.885102491455808	toe1	1
BP	GO:0044839	cell cycle G2/M phase transition	1/518	48/20597	0.705954342944801	0.885102491455808	0.885102491455808	ticrr	1
BP	GO:0019953	sexual reproduction	5/518	235/20597	0.707586620549355	0.886614560688349	0.886614560688349	grip2a/nanos1/mlh1/brca2/gmcl1	5
BP	GO:0008015	blood circulation	7/518	324/20597	0.709626187513657	0.888562937538062	0.888562937538062	oxtrb/apex1/fbxo32/tnnc1a/adrb2b/avpr1aa/ptgs2a	7
BP	GO:0031347	regulation of defense response	2/518	98/20597	0.709995962590509	0.888562937538062	0.888562937538062	ptger4a/cgasa	2
BP	GO:0060047	heart contraction	4/518	191/20597	0.711047693844296	0.888580798567856	0.888580798567856	apex1/fbxo32/tnnc1a/adrb2b	4
BP	GO:0030162	regulation of proteolysis	5/518	236/20597	0.711069868653938	0.888580798567856	0.888580798567856	nub1/spink2.11/spink2.7/spink2.10/trib3	5
BP	GO:0007254	JNK cascade	1/518	49/20597	0.713366657429914	0.888580798567856	0.888580798567856	pigp	1
BP	GO:0046890	regulation of lipid biosynthetic process	1/518	49/20597	0.713366657429914	0.888580798567856	0.888580798567856	zgc:162608	1
BP	GO:0070585	protein localization to mitochondrion	1/518	49/20597	0.713366657429914	0.888580798567856	0.888580798567856	timm17b	1
BP	GO:0071347	cellular response to interleukin-1	1/518	49/20597	0.713366657429914	0.888580798567856	0.888580798567856	ccl33.3	1
BP	GO:0072655	establishment of protein localization to mitochondrion	1/518	49/20597	0.713366657429914	0.888580798567856	0.888580798567856	timm17b	1
BP	GO:0051258	protein polymerization	4/518	192/20597	0.714866779645193	0.888580798567856	0.888580798567856	arfip2b/cracd/si:ch211-203d1.3/kank3	4
BP	GO:0007283	spermatogenesis	2/518	99/20597	0.715244228820579	0.888580798567856	0.888580798567856	mlh1/brca2	2
BP	GO:0031497	chromatin assembly	2/518	99/20597	0.715244228820579	0.888580798567856	0.888580798567856	asf1ba/shprh	2
BP	GO:0042074	cell migration involved in gastrulation	2/518	99/20597	0.715244228820579	0.888580798567856	0.888580798567856	wnt11f2/ptger4a	2
BP	GO:1901988	negative regulation of cell cycle phase transition	2/518	99/20597	0.715244228820579	0.888580798567856	0.888580798567856	ticrr/siah2l	2
BP	GO:0009894	regulation of catabolic process	7/518	326/20597	0.715563864231326	0.888580798567856	0.888580798567856	nub1/mad2l2/si:dkeyp-72g9.4/trib3/tysnd1/usp13/acaa2	7
BP	GO:0001708	cell fate specification	3/518	147/20597	0.718731920302235	0.888987156090038	0.888987156090038	tbx5b/fgf17/zc4h2	3
BP	GO:0009615	response to virus	2/518	100/20597	0.720412585078888	0.888987156090038	0.888987156090038	cgasa/agbl5	2
BP	GO:0006354	DNA-templated transcription, elongation	1/518	50/20597	0.720592473638368	0.888987156090038	0.888987156090038	znf326	1
BP	GO:0010469	regulation of signaling receptor activity	1/518	50/20597	0.720592473638368	0.888987156090038	0.888987156090038	cnih3	1
BP	GO:0033500	carbohydrate homeostasis	1/518	50/20597	0.720592473638368	0.888987156090038	0.888987156090038	hkdc1	1
BP	GO:0039019	pronephric nephron development	1/518	50/20597	0.720592473638368	0.888987156090038	0.888987156090038	p4htmb	1
BP	GO:0042593	glucose homeostasis	1/518	50/20597	0.720592473638368	0.888987156090038	0.888987156090038	hkdc1	1
BP	GO:0048167	regulation of synaptic plasticity	1/518	50/20597	0.720592473638368	0.888987156090038	0.888987156090038	slc24a2	1
BP	GO:0048488	synaptic vesicle endocytosis	1/518	50/20597	0.720592473638368	0.888987156090038	0.888987156090038	nlgn4xa	1
BP	GO:0071346	cellular response to interferon-gamma	1/518	50/20597	0.720592473638368	0.888987156090038	0.888987156090038	ccl33.3	1
BP	GO:0140238	presynaptic endocytosis	1/518	50/20597	0.720592473638368	0.888987156090038	0.888987156090038	nlgn4xa	1
BP	GO:0015980	energy derivation by oxidation of organic compounds	4/518	195/20597	0.726101583150168	0.891333255754466	0.891333255754466	gyg2/si:ch211-152c8.5/phkg1a/si:dkey-21c1.4	4
BP	GO:1901699	cellular response to nitrogen compound	4/518	195/20597	0.726101583150168	0.891333255754466	0.891333255754466	cgasa/pkmb/irs2a/nr4a1	4
BP	GO:0006875	cellular metal ion homeostasis	7/518	330/20597	0.727192936236806	0.891333255754466	0.891333255754466	ptger4a/slc24a2/fthl28/gpr35.1/rgn/fthl31/atp1b3b	7
BP	GO:0002521	leukocyte differentiation	3/518	149/20597	0.727199122102607	0.891333255754466	0.891333255754466	ptger4a/pbx1a/csf3a	3
BP	GO:0030902	hindbrain development	3/518	149/20597	0.727199122102607	0.891333255754466	0.891333255754466	neflb/srrm4/roraa	3
BP	GO:0001837	epithelial to mesenchymal transition	1/518	51/20597	0.727636475130329	0.891333255754466	0.891333255754466	klhl12	1
BP	GO:0002237	response to molecule of bacterial origin	1/518	51/20597	0.727636475130329	0.891333255754466	0.891333255754466	si:dkey-22i16.9	1
BP	GO:0009205	purine ribonucleoside triphosphate metabolic process	1/518	51/20597	0.727636475130329	0.891333255754466	0.891333255754466	si:dkey-21c1.4	1
BP	GO:0032456	endocytic recycling	1/518	51/20597	0.727636475130329	0.891333255754466	0.891333255754466	myo5b	1
BP	GO:0034341	response to interferon-gamma	1/518	51/20597	0.727636475130329	0.891333255754466	0.891333255754466	ccl33.3	1
BP	GO:0035265	organ growth	1/518	51/20597	0.727636475130329	0.891333255754466	0.891333255754466	myo5b	1
BP	GO:0043627	response to estrogen	1/518	51/20597	0.727636475130329	0.891333255754466	0.891333255754466	vtg1	1
BP	GO:0003015	heart process	4/518	196/20597	0.72977255510159	0.892698403619154	0.892698403619154	apex1/fbxo32/tnnc1a/adrb2b	4
BP	GO:0000070	mitotic sister chromatid segregation	2/518	102/20597	0.730512347483687	0.892698403619154	0.892698403619154	rad21b/chtf8	2
BP	GO:0030510	regulation of BMP signaling pathway	2/518	102/20597	0.730512347483687	0.892698403619154	0.892698403619154	bmp2a/smad6a	2
BP	GO:0003013	circulatory system process	7/518	332/20597	0.732883955301903	0.892698403619154	0.892698403619154	oxtrb/apex1/fbxo32/tnnc1a/adrb2b/avpr1aa/ptgs2a	7
BP	GO:0061448	connective tissue development	4/518	197/20597	0.733406661568178	0.892698403619154	0.892698403619154	marcksa/prdm1a/ids/tapt1b	4
BP	GO:0001539	cilium or flagellum-dependent cell motility	1/518	52/20597	0.734503228069221	0.892698403619154	0.892698403619154	cacna1ha	1
BP	GO:0031290	retinal ganglion cell axon guidance	1/518	52/20597	0.734503228069221	0.892698403619154	0.892698403619154	col4a5	1
BP	GO:0031570	DNA integrity checkpoint signaling	1/518	52/20597	0.734503228069221	0.892698403619154	0.892698403619154	ticrr	1
BP	GO:0043039	tRNA aminoacylation	1/518	52/20597	0.734503228069221	0.892698403619154	0.892698403619154	wars2	1
BP	GO:0060285	cilium-dependent cell motility	1/518	52/20597	0.734503228069221	0.892698403619154	0.892698403619154	cacna1ha	1
BP	GO:0099518	vesicle cytoskeletal trafficking	1/518	52/20597	0.734503228069221	0.892698403619154	0.892698403619154	myo5b	1
BP	GO:1901616	organic hydroxy compound catabolic process	1/518	52/20597	0.734503228069221	0.892698403619154	0.892698403619154	si:ch211-160o17.2	1
BP	GO:0010038	response to metal ion	2/518	103/20597	0.735445181858562	0.892698403619154	0.892698403619154	gadd45ba/zgc:63972	2
BP	GO:0048232	male gamete generation	2/518	103/20597	0.735445181858562	0.892698403619154	0.892698403619154	mlh1/brca2	2
BP	GO:0051235	maintenance of location	2/518	103/20597	0.735445181858562	0.892698403619154	0.892698403619154	fthl28/fthl31	2
BP	GO:0048701	embryonic cranial skeleton morphogenesis	4/518	198/20597	0.737003984368695	0.892698403619154	0.892698403619154	prdm1a/egr1/auts2a/nr3c1	4
BP	GO:0031329	regulation of cellular catabolic process	6/518	289/20597	0.737507436948031	0.892698403619154	0.892698403619154	nub1/si:dkeyp-72g9.4/trib3/tysnd1/usp13/acaa2	6
BP	GO:0140694	non-membrane-bounded organelle assembly	6/518	289/20597	0.737507436948031	0.892698403619154	0.892698403619154	mdm1/actn2b/cep135/clasp1a/si:ch73-100l22.3/myl9b	6
BP	GO:0090150	establishment of protein localization to membrane	3/518	152/20597	0.739524176865409	0.892698403619154	0.892698403619154	zgc:165520/sgtb/get1	3
BP	GO:0009799	specification of symmetry	8/518	379/20597	0.740328021920597	0.892698403619154	0.892698403619154	wnt11f2/tbx5b/apex1/camk2a/apobec2a/rpgrb/trib3/fibpb	8
BP	GO:0009855	determination of bilateral symmetry	8/518	379/20597	0.740328021920597	0.892698403619154	0.892698403619154	wnt11f2/tbx5b/apex1/camk2a/apobec2a/rpgrb/trib3/fibpb	8
BP	GO:1901615	organic hydroxy compound metabolic process	6/518	290/20597	0.740483173002878	0.892698403619154	0.892698403619154	zgc:136333/sult1st2/zgc:162608/si:ch211-160o17.2/pnpo/cyp27a7	6
BP	GO:0003006	developmental process involved in reproduction	4/518	199/20597	0.740564613220507	0.892698403619154	0.892698403619154	nanos1/mlh1/brca2/gmcl1	4
BP	GO:0009144	purine nucleoside triphosphate metabolic process	1/518	53/20597	0.741197184158788	0.892698403619154	0.892698403619154	si:dkey-21c1.4	1
BP	GO:0043038	amino acid activation	1/518	53/20597	0.741197184158788	0.892698403619154	0.892698403619154	wars2	1
BP	GO:0051054	positive regulation of DNA metabolic process	1/518	53/20597	0.741197184158788	0.892698403619154	0.892698403619154	eya4	1
BP	GO:0070555	response to interleukin-1	1/518	53/20597	0.741197184158788	0.892698403619154	0.892698403619154	ccl33.3	1
BP	GO:0090501	RNA phosphodiester bond hydrolysis	1/518	53/20597	0.741197184158788	0.892698403619154	0.892698403619154	rpp40	1
BP	GO:0097191	extrinsic apoptotic signaling pathway	1/518	53/20597	0.741197184158788	0.892698403619154	0.892698403619154	eya4	1
BP	GO:0060326	cell chemotaxis	3/518	153/20597	0.743533244269565	0.894993719954105	0.894993719954105	ccl33.3/aanat2/inppl1a	3
BP	GO:0016072	rRNA metabolic process	4/518	200/20597	0.744088645507035	0.895144235196433	0.895144235196433	rpp40/mettl25b/wdr55/znhit6	4
BP	GO:0034976	response to endoplasmic reticulum stress	3/518	154/20597	0.747493082793896	0.897957957098247	0.897957957098247	tp63/tmtc4/sgtb	3
BP	GO:0007088	regulation of mitotic nuclear division	1/518	54/20597	0.747722683506809	0.897957957098247	0.897957957098247	si:ch211-244o22.2	1
BP	GO:0030048	actin filament-based movement	1/518	54/20597	0.747722683506809	0.897957957098247	0.897957957098247	myo5b	1
BP	GO:0001816	cytokine production	2/518	106/20597	0.749784349121068	0.89887691422007	0.89887691422007	cgasa/zbtb16b	2
BP	GO:0045055	regulated exocytosis	2/518	106/20597	0.749784349121068	0.89887691422007	0.89887691422007	zgc:165520/cacna1ha	2
BP	GO:1902850	microtubule cytoskeleton organization involved in mitosis	2/518	106/20597	0.749784349121068	0.89887691422007	0.89887691422007	wnt11f2/clasp1a	2
MF	GO:0019239	deaminase activity	6/510	37/20036	0.000313932048130993	0.176429811049618	0.174480127803331	gda/ampd1/adat3/apobec2a/zgc:103586/ampd2b	6
MF	GO:0016814	hydrolase activity, acting on carbon-nitrogen (but not peptide) bonds, in cyclic amidines	6/510	42/20036	0.000636247656408328	0.17878559145074	0.176809875043999	gda/ampd1/adat3/apobec2a/zgc:103586/ampd2b	6
MF	GO:0003684	damaged DNA binding	5/510	39/20036	0.00295342334148624	0.428457267175732	0.423722489359031	ogg1/xpc/ddb2/cry-dash/poli	5
MF	GO:0000993	RNA polymerase II complex binding	4/510	25/20036	0.00343191814347383	0.428457267175732	0.423722489359031	znf326/pcif1/rprd2b/uvssa	4
MF	GO:0001098	basal transcription machinery binding	4/510	27/20036	0.00457427687376227	0.428457267175732	0.423722489359031	znf326/pcif1/rprd2b/uvssa	4
MF	GO:0001099	basal RNA polymerase II transcription machinery binding	4/510	27/20036	0.00457427687376227	0.428457267175732	0.423722489359031	znf326/pcif1/rprd2b/uvssa	4
MF	GO:0008198	ferrous iron binding	4/510	30/20036	0.00672720328395474	0.476695958222717	0.47142810627757	fthl28/dnajc24/fthl31/fto	4
MF	GO:0043175	RNA polymerase core enzyme binding	4/510	31/20036	0.00757126954533961	0.476695958222717	0.47142810627757	znf326/pcif1/rprd2b/uvssa	4
MF	GO:0016810	hydrolase activity, acting on carbon-nitrogen (but not peptide) bonds	9/510	135/20036	0.00773561352195073	0.476695958222717	0.47142810627757	hdac7b/gda/ampd1/zgc:153169/adat3/pigl/apobec2a/zgc:103586/ampd2b	9
MF	GO:0070063	RNA polymerase binding	4/510	32/20036	0.0084821344879487	0.476695958222717	0.47142810627757	znf326/pcif1/rprd2b/uvssa	4
MF	GO:0008168	methyltransferase activity	13/510	251/20036	0.0124538863452554	0.636280375093956	0.629248994286587	dnmt3bb.3/prdm1a/pcmtd2a/mgmt/zgc:109986/mettl7a.2/pcif1/trmt12/pcmtd1/mettl25b/si:dkey-85a20.4/ehmt1a/eef1akmt2	13
MF	GO:0016830	carbon-carbon lyase activity	5/510	56/20036	0.0137899024383785	0.645827097530725	0.638690218198582	gad2/mlycd/cry5/hoga1/cry-dash	5
MF	GO:0016741	transferase activity, transferring one-carbon groups	13/510	260/20036	0.0162503821450402	0.690489495282181	0.682859062575373	dnmt3bb.3/prdm1a/pcmtd2a/mgmt/zgc:109986/mettl7a.2/pcif1/trmt12/pcmtd1/mettl25b/si:dkey-85a20.4/ehmt1a/eef1akmt2	13
MF	GO:0016209	antioxidant activity	6/510	81/20036	0.0172008059322963	0.690489495282181	0.682859062575373	vtg1/epx/hbae1.3/gsto1/gpx8/ptgs2a	6
MF	GO:0004438	phosphatidylinositol-3-phosphatase activity	3/510	23/20036	0.0198883946045841	0.698579860486016	0.690860023106605	mtmr7a/mtmr1b/mtmr7b	3
MF	GO:0052744	phosphatidylinositol monophosphate phosphatase activity	3/510	23/20036	0.0198883946045841	0.698579860486016	0.690860023106605	mtmr7a/mtmr1b/mtmr7b	3
MF	GO:0016829	lyase activity	11/510	219/20036	0.0250300589030541	0.700095252643728	0.692358669031445	ggact.3/gad2/ogg1/mlycd/cry5/cthl/hoga1/cry-dash/zgc:194209/mocos/hacd1	11
MF	GO:0003906	DNA-(apurinic or apyrimidinic site) endonuclease activity	2/510	10/20036	0.0254161770688377	0.700095252643728	0.692358669031445	ogg1/apex1	2
MF	GO:0004721	phosphoprotein phosphatase activity	11/510	221/20036	0.0265245975690093	0.700095252643728	0.692358669031445	dusp2/eya4/mtmr7a/si:ch211-203d1.3/mtmr1b/ctdspla/dusp12/ppm1kb/ptprz1b/lrrc40/mtmr7b	11
MF	GO:0004553	hydrolase activity, hydrolyzing O-glycosyl compounds	8/510	140/20036	0.0269948282854312	0.700095252643728	0.692358669031445	amy2a/lygl2/zgc:113333/pgghg/abhd10a/man2a2/ganc/notum2	8
MF	GO:0004725	protein tyrosine phosphatase activity	8/510	141/20036	0.0280084153648494	0.700095252643728	0.692358669031445	dusp2/eya4/mtmr7a/si:ch211-203d1.3/mtmr1b/dusp12/ptprz1b/mtmr7b	8
MF	GO:0016798	hydrolase activity, acting on glycosyl bonds	9/510	169/20036	0.0293140686261172	0.700095252643728	0.692358669031445	amy2a/lygl2/ogg1/zgc:113333/pgghg/abhd10a/man2a2/ganc/notum2	9
MF	GO:0005506	iron ion binding	11/510	226/20036	0.0305415190529671	0.700095252643728	0.692358669031445	zgc:136333/cyp2aa4/hbae1.3/fthl28/cyp3c4/p4htmb/dnajc24/cyp2p7/fthl31/cyp27a7/fto	11
MF	GO:0010340	carboxyl-O-methyltransferase activity	2/510	12/20036	0.0360499518311695	0.700095252643728	0.692358669031445	pcmtd2a/pcmtd1	2
MF	GO:0051998	protein carboxyl O-methyltransferase activity	2/510	12/20036	0.0360499518311695	0.700095252643728	0.692358669031445	pcmtd2a/pcmtd1	2
MF	GO:0015926	glucosidase activity	3/510	29/20036	0.0367030428554323	0.700095252643728	0.692358669031445	pgghg/man2a2/ganc	3
MF	GO:0016765	transferase activity, transferring alkyl or aryl (other than methyl) groups	5/510	73/20036	0.0383327316716383	0.700095252643728	0.692358669031445	mat2al/trmt12/mat2ab/gsto1/mat1a	5
MF	GO:0051213	dioxygenase activity	7/510	124/20036	0.0393790365832141	0.700095252643728	0.692358669031445	bco2a/p4htmb/jmjd4/bco1l/kdm4aa/fto/ptgs2a	7
MF	GO:0008395	steroid hydroxylase activity	5/510	74/20036	0.0402861214001539	0.700095252643728	0.692358669031445	zgc:136333/cyp2aa4/cyp3c4/cyp2p7/cyp27a7	5
MF	GO:0004601	peroxidase activity	4/510	52/20036	0.0430426710256963	0.700095252643728	0.692358669031445	epx/hbae1.3/gpx8/ptgs2a	4
MF	GO:0004169	dolichyl-phosphate-mannose-protein mannosyltransferase activity	2/510	14/20036	0.0480762131173615	0.700095252643728	0.692358669031445	tmtc4/pomt1	2
MF	GO:0016408	C-acyltransferase activity	2/510	14/20036	0.0480762131173615	0.700095252643728	0.692358669031445	acaa2/acsm3	2
MF	GO:0051371	muscle alpha-actinin binding	2/510	14/20036	0.0480762131173615	0.700095252643728	0.692358669031445	pdlim5a/pdlim2	2
MF	GO:0051393	alpha-actinin binding	2/510	14/20036	0.0480762131173615	0.700095252643728	0.692358669031445	pdlim5a/pdlim2	2
MF	GO:0016705	oxidoreductase activity, acting on paired donors, with incorporation or reduction of molecular oxygen	11/510	246/20036	0.050954327159504	0.700095252643728	0.692358669031445	zgc:136333/cyp2aa4/cyp3c4/p4htmb/cyp2p7/jmjd4/kdm4aa/kmo/cyp27a7/fto/ptgs2a	11
MF	GO:0030170	pyridoxal phosphate binding	4/510	55/20036	0.0511450426171359	0.700095252643728	0.692358669031445	gad2/si:ch211-217a12.1/cthl/mocos	4
MF	GO:0070279	vitamin B6 binding	4/510	55/20036	0.0511450426171359	0.700095252643728	0.692358669031445	gad2/si:ch211-217a12.1/cthl/mocos	4
MF	GO:0020037	heme binding	9/510	188/20036	0.0517817969478923	0.700095252643728	0.692358669031445	epx/zgc:136333/cyp2aa4/suox/hbae1.3/cyp3c4/cyp2p7/cyp27a7/ptgs2a	9
MF	GO:0003682	chromatin binding	13/510	308/20036	0.0526343232499093	0.700095252643728	0.692358669031445	ticrr/cgasa/tox3/rad21b/zgc:175107/egr1/cbx1b/cbx1a/tada2a/pbrm1/scml2/tada2b/smarca1	13
MF	GO:0001671	ATPase activator activity	2/510	15/20036	0.0545590428752917	0.700095252643728	0.692358669031445	dnajc24/atp1b3b	2
MF	GO:0008199	ferric iron binding	2/510	15/20036	0.0545590428752917	0.700095252643728	0.692358669031445	fthl28/fthl31	2
MF	GO:0004683	calmodulin-dependent protein kinase activity	3/510	34/20036	0.0548117279649894	0.700095252643728	0.692358669031445	phkg1a/camk2a/mknk2a	3
MF	GO:0035064	methylated histone binding	3/510	34/20036	0.0548117279649894	0.700095252643728	0.692358669031445	zgc:152774/cbx1b/cbx1a	3
MF	GO:0140034	methylation-dependent protein binding	3/510	34/20036	0.0548117279649894	0.700095252643728	0.692358669031445	zgc:152774/cbx1b/cbx1a	3
MF	GO:0016684	oxidoreductase activity, acting on peroxide as acceptor	4/510	58/20036	0.0600222675411338	0.708247446765476	0.700420775224146	epx/hbae1.3/gpx8/ptgs2a	4
MF	GO:0004708	MAP kinase kinase activity	2/510	16/20036	0.0613286913729312	0.708247446765476	0.700420775224146	si:ch211-171h4.3/map2k6	2
MF	GO:0008757	S-adenosylmethionine-dependent methyltransferase activity	9/510	195/20036	0.0623103087128787	0.708247446765476	0.700420775224146	dnmt3bb.3/prdm1a/pcmtd2a/pcif1/pcmtd1/mettl25b/si:dkey-85a20.4/ehmt1a/eef1akmt2	9
MF	GO:0046906	tetrapyrrole binding	9/510	196/20036	0.063917766617864	0.708247446765476	0.700420775224146	epx/zgc:136333/cyp2aa4/suox/hbae1.3/cyp3c4/cyp2p7/cyp27a7/ptgs2a	9
MF	GO:0002039	p53 binding	2/510	17/20036	0.0683664206562315	0.708247446765476	0.700420775224146	ehmt1a/ppp1r13bb	2
MF	GO:0023023	MHC protein complex binding	2/510	17/20036	0.0683664206562315	0.708247446765476	0.700420775224146	mhc2dgb/mhc2dhb	2
MF	GO:0023026	MHC class II protein complex binding	2/510	17/20036	0.0683664206562315	0.708247446765476	0.700420775224146	mhc2dgb/mhc2dhb	2
MF	GO:0043548	phosphatidylinositol 3-kinase binding	2/510	17/20036	0.0683664206562315	0.708247446765476	0.700420775224146	pik3ap1/irs2a	2
MF	GO:0140677	molecular function activator activity	2/510	17/20036	0.0683664206562315	0.708247446765476	0.700420775224146	dnajc24/atp1b3b	2
MF	GO:0140030	modification-dependent protein binding	5/510	87/20036	0.0711242377489616	0.708247446765476	0.700420775224146	brd2b/zgc:152774/mindy2/cbx1b/cbx1a	5
MF	GO:0032451	demethylase activity	3/510	38/20036	0.0718111408980416	0.708247446765476	0.700420775224146	jmjd4/kdm4aa/fto	3
MF	GO:0046943	carboxylic acid transmembrane transporter activity	8/510	172/20036	0.0734310619199351	0.708247446765476	0.700420775224146	slc16a8/slc16a1a/sfxn5a/slc7a2/slc43a1b/slc25a32a/slc7a9/slc26a10	8
MF	GO:0017134	fibroblast growth factor binding	2/510	18/20036	0.0756542575636383	0.708247446765476	0.700420775224146	fgfr3/fibpb	2
MF	GO:0033612	receptor serine/threonine kinase binding	2/510	18/20036	0.0756542575636383	0.708247446765476	0.700420775224146	bmp2a/bmp6	2
MF	GO:0042805	actinin binding	2/510	18/20036	0.0756542575636383	0.708247446765476	0.700420775224146	pdlim5a/pdlim2	2
MF	GO:0070696	transmembrane receptor protein serine/threonine kinase binding	2/510	18/20036	0.0756542575636383	0.708247446765476	0.700420775224146	bmp2a/bmp6	2
MF	GO:0140097	catalytic activity, acting on DNA	10/510	234/20036	0.0771101439487002	0.708247446765476	0.700420775224146	ogg1/dnmt3bb.3/cry5/apex1/cry-dash/twnk/zranb3/poli/smarca1/fto	10
MF	GO:0005342	organic acid transmembrane transporter activity	8/510	175/20036	0.0793552710355947	0.708247446765476	0.700420775224146	slc16a8/slc16a1a/sfxn5a/slc7a2/slc43a1b/slc25a32a/slc7a9/slc26a10	8
MF	GO:0008173	RNA methyltransferase activity	4/510	64/20036	0.0800451418938225	0.708247446765476	0.700420775224146	pcif1/trmt12/mettl25b/si:dkey-85a20.4	4
MF	GO:0015020	glucuronosyltransferase activity	3/510	40/20036	0.0810907756824786	0.708247446765476	0.700420775224146	ugt1ab/ugt2b1/ugt5c3	3
MF	GO:0016840	carbon-nitrogen lyase activity	2/510	19/20036	0.0831749670578673	0.708247446765476	0.700420775224146	ggact.3/zgc:194209	2
MF	GO:0042287	MHC protein binding	2/510	19/20036	0.0831749670578673	0.708247446765476	0.700420775224146	dicp1.3-4/march8	2
MF	GO:0004180	carboxypeptidase activity	3/510	41/20036	0.0859151298512497	0.720661238453766	0.712697385097562	cpxm1a/mindy2/agbl5	3
MF	GO:0071949	FAD binding	3/510	42/20036	0.0908582856090113	0.729893697793553	0.721827818758187	cry5/cry-dash/kmo	3
MF	GO:0005248	voltage-gated sodium channel activity	2/510	20/20036	0.0909120264155672	0.729893697793553	0.721827818758187	cacna1ha/scn4ab	2
MF	GO:0015645	fatty acid ligase activity	2/510	20/20036	0.0909120264155672	0.729893697793553	0.721827818758187	slc27a6/acsm3	2
MF	GO:0008171	O-methyltransferase activity	4/510	69/20036	0.0989372670766702	0.739185373740546	0.731016814637588	prdm1a/pcmtd2a/pcmtd1/eef1akmt2	4
MF	GO:0019842	vitamin binding	6/510	126/20036	0.102923631903774	0.739185373740546	0.731016814637588	gad2/si:ch211-217a12.1/cthl/p4htmb/ftcdnl1/mocos	6
MF	GO:0008509	anion transmembrane transporter activity	12/510	314/20036	0.106881189335604	0.739185373740546	0.731016814637588	zgc:153039/slc24a2/slc16a8/clic3/slc16a1a/slc4a10a/sfxn5a/slc7a2/slc25a23a/slc25a32a/ttyh3b/slc26a10	12
MF	GO:0016706	2-oxoglutarate-dependent dioxygenase activity	4/510	71/20036	0.107024072236412	0.739185373740546	0.731016814637588	p4htmb/jmjd4/kdm4aa/fto	4
MF	GO:0008484	sulfuric ester hydrolase activity	2/510	23/20036	0.115266242210256	0.739185373740546	0.731016814637588	arsk/ids	2
MF	GO:0015101	organic cation transmembrane transporter activity	2/510	23/20036	0.115266242210256	0.739185373740546	0.731016814637588	zgc:63569/slc22a16	2
MF	GO:0016702	oxidoreductase activity, acting on single donors with incorporation of molecular oxygen, incorporation of two atoms of oxygen	3/510	47/20036	0.117240119820127	0.739185373740546	0.731016814637588	bco2a/bco1l/ptgs2a	3
MF	GO:0052866	phosphatidylinositol phosphate phosphatase activity	3/510	47/20036	0.117240119820127	0.739185373740546	0.731016814637588	mtmr7a/mtmr1b/mtmr7b	3
MF	GO:0016791	phosphatase activity	13/510	353/20036	0.118390396371934	0.739185373740546	0.731016814637588	dusp2/pfkfb2a/eya4/mtmr7a/si:ch211-203d1.3/mtmr1b/ctdspla/dusp12/ppm1kb/plpp2b/ptprz1b/lrrc40/mtmr7b	13
MF	GO:0016701	oxidoreductase activity, acting on single donors with incorporation of molecular oxygen	3/510	48/20036	0.122825843432759	0.739185373740546	0.731016814637588	bco2a/bco1l/ptgs2a	3
MF	GO:0015215	nucleotide transmembrane transporter activity	2/510	24/20036	0.123716862568607	0.739185373740546	0.731016814637588	slc25a23a/slc25a32a	2
MF	GO:0052689	carboxylic ester hydrolase activity	6/510	133/20036	0.124307115290021	0.739185373740546	0.731016814637588	pgls/nceh1b.1/rgn/notum2/pon1/dagla	6
MF	GO:0061630	ubiquitin protein ligase activity	13/510	357/20036	0.125865372460257	0.739185373740546	0.731016814637588	fbxo40.1/lonrf1/siah2l/shprh/trim44/nsmce1/peli2/march8/peli1a/msl2b/tmem129/ubox5/cop1	13
MF	GO:0015145	monosaccharide transmembrane transporter activity	2/510	25/20036	0.13231105732841	0.739185373740546	0.731016814637588	slc2a1a/slc2a11a	2
MF	GO:0015149	hexose transmembrane transporter activity	2/510	25/20036	0.13231105732841	0.739185373740546	0.731016814637588	slc2a1a/slc2a11a	2
MF	GO:0090599	alpha-glucosidase activity	2/510	25/20036	0.13231105732841	0.739185373740546	0.731016814637588	man2a2/ganc	2
MF	GO:0097602	cullin family protein binding	2/510	25/20036	0.13231105732841	0.739185373740546	0.731016814637588	kctd17/dcun1d4	2
MF	GO:0008172	S-methyltransferase activity	3/510	50/20036	0.134278820504362	0.739185373740546	0.731016814637588	prdm1a/mgmt/eef1akmt2	3
MF	GO:0015932	nucleobase-containing compound transmembrane transporter activity	3/510	50/20036	0.134278820504362	0.739185373740546	0.731016814637588	slc29a2/slc25a23a/slc25a32a	3
MF	GO:1901505	carbohydrate derivative transmembrane transporter activity	3/510	50/20036	0.134278820504362	0.739185373740546	0.731016814637588	slc29a2/slc25a23a/slc17a5	3
MF	GO:0008514	organic anion transmembrane transporter activity	7/510	167/20036	0.134895100774698	0.739185373740546	0.731016814637588	slc16a8/slc16a1a/sfxn5a/slc7a2/slc25a23a/slc25a32a/slc26a10	7
MF	GO:0042578	phosphoric ester hydrolase activity	16/510	464/20036	0.136771664493742	0.739185373740546	0.731016814637588	plcxd3/dusp2/pfkfb2a/apex1/eya4/mtmr7a/si:ch211-203d1.3/mtmr1b/ctdspla/dusp12/ppm1kb/plpp2b/ptprz1b/smpd5/lrrc40/mtmr7b	16
MF	GO:0051119	sugar transmembrane transporter activity	2/510	26/20036	0.141036080461543	0.739185373740546	0.731016814637588	slc2a1a/slc2a11a	2
MF	GO:0019783	ubiquitin-like protein peptidase activity	5/510	108/20036	0.141474067652999	0.739185373740546	0.731016814637588	usp30/mindy2/rfx5/usp13/senp5	5
MF	GO:0000030	mannosyltransferase activity	2/510	27/20036	0.149879739491431	0.739185373740546	0.731016814637588	tmtc4/pomt1	2
MF	GO:0004712	protein serine/threonine/tyrosine kinase activity	2/510	27/20036	0.149879739491431	0.739185373740546	0.731016814637588	si:ch211-171h4.3/map2k6	2
MF	GO:0070566	adenylyltransferase activity	2/510	27/20036	0.149879739491431	0.739185373740546	0.731016814637588	gphnb/nmnat1	2
MF	GO:0061659	ubiquitin-like protein ligase activity	13/510	371/20036	0.154067355784199	0.739185373740546	0.731016814637588	fbxo40.1/lonrf1/siah2l/shprh/trim44/nsmce1/peli2/march8/peli1a/msl2b/tmem129/ubox5/cop1	13
MF	GO:0004181	metallocarboxypeptidase activity	2/510	30/20036	0.17700849854997	0.739185373740546	0.731016814637588	cpxm1a/agbl5	2
MF	GO:0032452	histone demethylase activity	2/510	30/20036	0.17700849854997	0.739185373740546	0.731016814637588	jmjd4/kdm4aa	2
MF	GO:0042887	amide transmembrane transporter activity	2/510	30/20036	0.17700849854997	0.739185373740546	0.731016814637588	slc14a2/slc25a32a	2
MF	GO:0061783	peptidoglycan muralytic activity	2/510	30/20036	0.17700849854997	0.739185373740546	0.731016814637588	lygl2/man2a2	2
MF	GO:0140457	protein demethylase activity	2/510	30/20036	0.17700849854997	0.739185373740546	0.731016814637588	jmjd4/kdm4aa	2
MF	GO:0004879	nuclear receptor activity	4/510	87/20036	0.181130614847815	0.739185373740546	0.731016814637588	nr3c1/nr4a1/roraa/thrb	4
MF	GO:0098531	ligand-activated transcription factor activity	4/510	87/20036	0.181130614847815	0.739185373740546	0.731016814637588	nr3c1/nr4a1/roraa/thrb	4
MF	GO:0015605	organophosphate ester transmembrane transporter activity	2/510	31/20036	0.186215166839224	0.739185373740546	0.731016814637588	slc25a23a/slc25a32a	2
MF	GO:0031624	ubiquitin conjugating enzyme binding	2/510	31/20036	0.186215166839224	0.739185373740546	0.731016814637588	siah2l/dcun1d4	2
MF	GO:0042393	histone binding	7/510	184/20036	0.189996851038186	0.739185373740546	0.731016814637588	brd2b/zgc:152774/ino80/asf1ba/cbx1b/cbx1a/scml2	7
MF	GO:0044390	ubiquitin-like protein conjugating enzyme binding	2/510	32/20036	0.195487140113744	0.739185373740546	0.731016814637588	siah2l/dcun1d4	2
MF	GO:0008175	tRNA methyltransferase activity	2/510	33/20036	0.204815152754315	0.739185373740546	0.731016814637588	trmt12/si:dkey-85a20.4	2
MF	GO:0016878	acid-thiol ligase activity	2/510	33/20036	0.204815152754315	0.739185373740546	0.731016814637588	slc27a6/acsm3	2
MF	GO:0019213	deacetylase activity	2/510	33/20036	0.204815152754315	0.739185373740546	0.731016814637588	hdac7b/pigl	2
MF	GO:0022839	ion gated channel activity	2/510	33/20036	0.204815152754315	0.739185373740546	0.731016814637588	ttyh3b/kcnn1a	2
MF	GO:0004843	cysteine-type deubiquitinase activity	4/510	92/20036	0.207102914481255	0.739185373740546	0.731016814637588	usp30/mindy2/rfx5/usp13	4
MF	GO:0043177	organic acid binding	4/510	93/20036	0.212422503022334	0.739185373740546	0.731016814637588	crabp1b/hbae1.3/p4htmb/ftcdnl1	4
MF	GO:0005272	sodium channel activity	2/510	34/20036	0.214190366803648	0.739185373740546	0.731016814637588	cacna1ha/scn4ab	2
MF	GO:0005484	SNAP receptor activity	3/510	63/20036	0.216053992085984	0.739185373740546	0.731016814637588	zgc:165520/vti1b/stx17	3
MF	GO:0016758	hexosyltransferase activity	9/510	261/20036	0.222470811450046	0.739185373740546	0.731016814637588	ugt1ab/colgalt1a/zgc:165582/ugt2b1/tmtc4/csgalnact2/pigp/ugt5c3/pomt1	9
MF	GO:1901618	organic hydroxy compound transmembrane transporter activity	2/510	35/20036	0.223604356269916	0.739185373740546	0.731016814637588	slc16a8/slc16a1a	2
MF	GO:0003886	DNA (cytosine-5-)-methyltransferase activity	1/510	10/20036	0.227324512647866	0.739185373740546	0.731016814637588	dnmt3bb.3	1
MF	GO:0004656	procollagen-proline 4-dioxygenase activity	1/510	10/20036	0.227324512647866	0.739185373740546	0.731016814637588	p4htmb	1
MF	GO:0005158	insulin receptor binding	1/510	10/20036	0.227324512647866	0.739185373740546	0.731016814637588	irs2a	1
MF	GO:0009008	DNA-methyltransferase activity	1/510	10/20036	0.227324512647866	0.739185373740546	0.731016814637588	dnmt3bb.3	1
MF	GO:0016308	1-phosphatidylinositol-4-phosphate 5-kinase activity	1/510	10/20036	0.227324512647866	0.739185373740546	0.731016814637588	pip5k1cb	1
MF	GO:0016783	sulfurtransferase activity	1/510	10/20036	0.227324512647866	0.739185373740546	0.731016814637588	mocos	1
MF	GO:0045028	G protein-coupled purinergic nucleotide receptor activity	1/510	10/20036	0.227324512647866	0.739185373740546	0.731016814637588	p2ry13	1
MF	GO:0050664	oxidoreductase activity, acting on NAD(P)H, oxygen as acceptor	1/510	10/20036	0.227324512647866	0.739185373740546	0.731016814637588	kmo	1
MF	GO:1904047	S-adenosyl-L-methionine binding	1/510	10/20036	0.227324512647866	0.739185373740546	0.731016814637588	pcif1	1
MF	GO:0005516	calmodulin binding	5/510	128/20036	0.227615972210201	0.739185373740546	0.731016814637588	marcksa/phkg1a/camk2a/kcnn1a/mknk2a	5
MF	GO:0101005	deubiquitinase activity	4/510	96/20036	0.228601773487506	0.739185373740546	0.731016814637588	usp30/mindy2/rfx5/usp13	4
MF	GO:0001227	DNA-binding transcription repressor activity, RNA polymerase II-specific	3/510	65/20036	0.22947240430769	0.739185373740546	0.731016814637588	zbtb16b/zbtb26/si:ch211-155e24.3	3
MF	GO:0016667	oxidoreductase activity, acting on a sulfur group of donors	3/510	65/20036	0.22947240430769	0.739185373740546	0.731016814637588	suox/glrx/gsto1	3
MF	GO:0005109	frizzled binding	2/510	36/20036	0.233049091949763	0.739185373740546	0.731016814637588	wnt11f2/wnt2ba	2
MF	GO:0016831	carboxy-lyase activity	2/510	36/20036	0.233049091949763	0.739185373740546	0.731016814637588	gad2/mlycd	2
MF	GO:0019200	carbohydrate kinase activity	2/510	36/20036	0.233049091949763	0.739185373740546	0.731016814637588	hkdc1/pfkfb2a	2
MF	GO:0004722	protein serine/threonine phosphatase activity	3/510	66/20036	0.236239227286931	0.739185373740546	0.731016814637588	ctdspla/ppm1kb/lrrc40	3
MF	GO:0003779	actin binding	15/510	477/20036	0.236576374797964	0.739185373740546	0.731016814637588	myo5b/marcksa/tpma/coro2aa/myo3a/actn2b/myhc4/arfip2b/pdlim5a/si:ch211-203d1.3/tnnc1a/myoz1b/inppl1a/pdlim2/nf2a	15
MF	GO:0008194	UDP-glycosyltransferase activity	6/510	164/20036	0.24037508370445	0.739185373740546	0.731016814637588	ugt1ab/colgalt1a/ugt2b1/csgalnact2/pigp/ugt5c3	6
MF	GO:0019887	protein kinase regulator activity	5/510	132/20036	0.246449155866149	0.739185373740546	0.731016814637588	hkdc1/wnt11f2/ccnf/prkag2b/rictorb	5
MF	GO:0004711	ribosomal protein S6 kinase activity	1/510	11/20036	0.247002156638158	0.739185373740546	0.731016814637588	rps6ka1	1
MF	GO:0005111	type 2 fibroblast growth factor receptor binding	1/510	11/20036	0.247002156638158	0.739185373740546	0.731016814637588	fgf17	1
MF	GO:0005161	platelet-derived growth factor receptor binding	1/510	11/20036	0.247002156638158	0.739185373740546	0.731016814637588	pdgfab	1
MF	GO:0005337	nucleoside transmembrane transporter activity	1/510	11/20036	0.247002156638158	0.739185373740546	0.731016814637588	slc29a2	1
MF	GO:0015269	calcium-activated potassium channel activity	1/510	11/20036	0.247002156638158	0.739185373740546	0.731016814637588	kcnn1a	1
MF	GO:0019531	oxalate transmembrane transporter activity	1/510	11/20036	0.247002156638158	0.739185373740546	0.731016814637588	slc26a10	1
MF	GO:0031994	insulin-like growth factor I binding	1/510	11/20036	0.247002156638158	0.739185373740546	0.731016814637588	igfbp1b	1
MF	GO:0031995	insulin-like growth factor II binding	1/510	11/20036	0.247002156638158	0.739185373740546	0.731016814637588	igfbp1b	1
MF	GO:0051864	histone H3-methyl-lysine-36 demethylase activity	1/510	11/20036	0.247002156638158	0.739185373740546	0.731016814637588	kdm4aa	1
MF	GO:0008138	protein tyrosine/serine/threonine phosphatase activity	3/510	68/20036	0.249872745161601	0.739185373740546	0.731016814637588	dusp2/si:ch211-203d1.3/dusp12	3
MF	GO:0045499	chemorepellent activity	2/510	38/20036	0.252000581524394	0.739185373740546	0.731016814637588	sema6dl/sema6e	2
MF	GO:0016757	glycosyltransferase activity	13/510	412/20036	0.253009406089577	0.739185373740546	0.731016814637588	ugt1ab/colgalt1a/gyg2/zgc:165582/man2a2/ugt2b1/tmtc4/csgalnact2/pigp/ugt5c3/gig2d/pomt1/st6galnac5b	13
MF	GO:0008276	protein methyltransferase activity	4/510	101/20036	0.256203872614934	0.739185373740546	0.731016814637588	pcmtd2a/pcmtd1/ehmt1a/eef1akmt2	4
MF	GO:0001217	DNA-binding transcription repressor activity	3/510	69/20036	0.256733448710916	0.739185373740546	0.731016814637588	zbtb16b/zbtb26/si:ch211-155e24.3	3
MF	GO:0015924	mannosyl-oligosaccharide mannosidase activity	2/510	39/20036	0.261493131313988	0.739185373740546	0.731016814637588	man2a2/notum2	2
MF	GO:0016811	hydrolase activity, acting on carbon-nitrogen (but not peptide) bonds, in linear amides	3/510	70/20036	0.263619542918453	0.739185373740546	0.731016814637588	hdac7b/zgc:153169/pigl	3
MF	GO:0003810	protein-glutamine gamma-glutamyltransferase activity	1/510	12/20036	0.26617962980243	0.739185373740546	0.731016814637588	tgm1l2	1
MF	GO:0004526	ribonuclease P activity	1/510	12/20036	0.26617962980243	0.739185373740546	0.731016814637588	rpp40	1
MF	GO:0004957	prostaglandin E receptor activity	1/510	12/20036	0.26617962980243	0.739185373740546	0.731016814637588	ptger4a	1
MF	GO:0016842	amidine-lyase activity	1/510	12/20036	0.26617962980243	0.739185373740546	0.731016814637588	ggact.3	1
MF	GO:0032454	histone H3-methyl-lysine-9 demethylase activity	1/510	12/20036	0.26617962980243	0.739185373740546	0.731016814637588	kdm4aa	1
MF	GO:0042289	MHC class II protein binding	1/510	12/20036	0.26617962980243	0.739185373740546	0.731016814637588	dicp1.3-4	1
MF	GO:0046933	proton-transporting ATP synthase activity, rotational mechanism	1/510	12/20036	0.26617962980243	0.739185373740546	0.731016814637588	si:dkey-21c1.4	1
MF	GO:0099186	structural constituent of postsynapse	1/510	12/20036	0.26617962980243	0.739185373740546	0.731016814637588	neflb	1
MF	GO:0019838	growth factor binding	4/510	104/20036	0.273076028703118	0.739185373740546	0.731016814637588	fgfr3/igfbp1b/fibpb/ccn1	4
MF	GO:0008017	microtubule binding	8/510	242/20036	0.276015507235557	0.739185373740546	0.731016814637588	si:dkey-12h9.6/mdm1/eml5/cep57l1/arfip2b/clasp1a/kif13a/cetn3	8
MF	GO:0032182	ubiquitin-like protein binding	3/510	72/20036	0.277456514426304	0.739185373740546	0.731016814637588	dcun1d4/n4bp2/usp13	3
MF	GO:0008238	exopeptidase activity	4/510	105/20036	0.278742393917856	0.739185373740546	0.731016814637588	cpxm1a/mindy2/agbl5/tysnd1	4
MF	GO:0031406	carboxylic acid binding	4/510	105/20036	0.278742393917856	0.739185373740546	0.731016814637588	crabp1b/p4htmb/ftcdnl1/si:ch73-380l3.2	4
MF	GO:0004559	alpha-mannosidase activity	2/510	41/20036	0.280478908151338	0.739185373740546	0.731016814637588	man2a2/notum2	2
MF	GO:0005520	insulin-like growth factor binding	2/510	41/20036	0.280478908151338	0.739185373740546	0.731016814637588	igfbp1b/ccn1	2
MF	GO:0030215	semaphorin receptor binding	2/510	41/20036	0.280478908151338	0.739185373740546	0.731016814637588	sema6dl/sema6e	2
MF	GO:0015204	urea transmembrane transporter activity	1/510	13/20036	0.284869621252727	0.739185373740546	0.731016814637588	slc14a2	1
MF	GO:0016406	carnitine O-acyltransferase activity	1/510	13/20036	0.284869621252727	0.739185373740546	0.731016814637588	crot	1
MF	GO:0016832	aldehyde-lyase activity	1/510	13/20036	0.284869621252727	0.739185373740546	0.731016814637588	hoga1	1
MF	GO:0016857	racemase and epimerase activity, acting on carbohydrates and derivatives	1/510	13/20036	0.284869621252727	0.739185373740546	0.731016814637588	glceb	1
MF	GO:0030983	mismatched DNA binding	1/510	13/20036	0.284869621252727	0.739185373740546	0.731016814637588	mlh1	1
MF	GO:0070577	lysine-acetylated histone binding	1/510	13/20036	0.284869621252727	0.739185373740546	0.731016814637588	brd2b	1
MF	GO:0140033	acetylation-dependent protein binding	1/510	13/20036	0.284869621252727	0.739185373740546	0.731016814637588	brd2b	1
MF	GO:2001069	glycogen binding	1/510	13/20036	0.284869621252727	0.739185373740546	0.731016814637588	si:ch211-152c8.5	1
MF	GO:0015485	cholesterol binding	2/510	42/20036	0.289959939278455	0.739185373740546	0.731016814637588	zgc:162608/osbpl1a	2
MF	GO:0015923	mannosidase activity	2/510	42/20036	0.289959939278455	0.739185373740546	0.731016814637588	man2a2/notum2	2
MF	GO:0051994	P-methyltransferase activity	2/510	42/20036	0.289959939278455	0.739185373740546	0.731016814637588	prdm1a/eef1akmt2	2
MF	GO:0015179	L-amino acid transmembrane transporter activity	3/510	74/20036	0.291361444560302	0.739185373740546	0.731016814637588	slc7a2/slc43a1b/slc7a9	3
MF	GO:0004842	ubiquitin-protein transferase activity	15/510	499/20036	0.291423372243279	0.739185373740546	0.731016814637588	ftr43/si:ch211-57f7.7/fbxo40.1/lonrf1/siah2l/shprh/trim44/nsmce1/peli2/march8/peli1a/msl2b/tmem129/ubox5/cop1	15
MF	GO:0004497	monooxygenase activity	6/510	177/20036	0.296482583465813	0.739185373740546	0.731016814637588	zgc:136333/cyp2aa4/cyp3c4/cyp2p7/kmo/cyp27a7	6
MF	GO:0003697	single-stranded DNA binding	3/510	75/20036	0.298332702057553	0.739185373740546	0.731016814637588	xpc/twnk/hmces	3
MF	GO:0001540	amyloid-beta binding	1/510	14/20036	0.303084498801601	0.739185373740546	0.731016814637588	apba2a	1
MF	GO:0004000	adenosine deaminase activity	1/510	14/20036	0.303084498801601	0.739185373740546	0.731016814637588	adat3	1
MF	GO:0004955	prostaglandin receptor activity	1/510	14/20036	0.303084498801601	0.739185373740546	0.731016814637588	ptger4a	1
MF	GO:0005324	long-chain fatty acid transporter activity	1/510	14/20036	0.303084498801601	0.739185373740546	0.731016814637588	slc27a6	1
MF	GO:0005347	ATP transmembrane transporter activity	1/510	14/20036	0.303084498801601	0.739185373740546	0.731016814637588	slc25a23a	1
MF	GO:0008271	secondary active sulfate transmembrane transporter activity	1/510	14/20036	0.303084498801601	0.739185373740546	0.731016814637588	slc26a10	1
MF	GO:0015252	proton channel activity	1/510	14/20036	0.303084498801601	0.739185373740546	0.731016814637588	si:dkey-21c1.4	1
MF	GO:0015379	potassium:chloride symporter activity	1/510	14/20036	0.303084498801601	0.739185373740546	0.731016814637588	zgc:153039	1
MF	GO:0016423	tRNA (guanine) methyltransferase activity	1/510	14/20036	0.303084498801601	0.739185373740546	0.731016814637588	si:dkey-85a20.4	1
MF	GO:0031545	peptidyl-proline 4-dioxygenase activity	1/510	14/20036	0.303084498801601	0.739185373740546	0.731016814637588	p4htmb	1
MF	GO:0043015	gamma-tubulin binding	1/510	14/20036	0.303084498801601	0.739185373740546	0.731016814637588	cep57l1	1
MF	GO:0046920	alpha-(1->3)-fucosyltransferase activity	1/510	14/20036	0.303084498801601	0.739185373740546	0.731016814637588	zgc:165582	1
MF	GO:0070411	I-SMAD binding	1/510	14/20036	0.303084498801601	0.739185373740546	0.731016814637588	smad6a	1
MF	GO:0005496	steroid binding	3/510	76/20036	0.305313035112053	0.739185373740546	0.731016814637588	zgc:162608/nr3c1/osbpl1a	3
MF	GO:0015108	chloride transmembrane transporter activity	4/510	110/20036	0.307322460868935	0.739185373740546	0.731016814637588	zgc:153039/clic3/ttyh3b/slc26a10	4
MF	GO:0030792	methylarsonite methyltransferase activity	2/510	44/20036	0.30887009395627	0.739185373740546	0.731016814637588	prdm1a/eef1akmt2	2
MF	GO:0072341	modified amino acid binding	2/510	44/20036	0.30887009395627	0.739185373740546	0.731016814637588	ftcdnl1/farp1	2
MF	GO:0008425	2-polyprenyl-6-methoxy-1,4-benzoquinone methyltransferase activity	2/510	45/20036	0.318288810446557	0.739185373740546	0.731016814637588	prdm1a/eef1akmt2	2
MF	GO:0030580	quinone cofactor methyltransferase activity	2/510	45/20036	0.318288810446557	0.739185373740546	0.731016814637588	prdm1a/eef1akmt2	2
MF	GO:0008234	cysteine-type peptidase activity	7/510	218/20036	0.32032985307934	0.739185373740546	0.731016814637588	usp30/mindy2/rfx5/atg4b/casp3b/usp13/senp5	7
MF	GO:0004549	tRNA-specific ribonuclease activity	1/510	15/20036	0.320836317082053	0.739185373740546	0.731016814637588	rpp40	1
MF	GO:0004767	sphingomyelin phosphodiesterase activity	1/510	15/20036	0.320836317082053	0.739185373740546	0.731016814637588	smpd5	1
MF	GO:0004954	prostanoid receptor activity	1/510	15/20036	0.320836317082053	0.739185373740546	0.731016814637588	ptger4a	1
MF	GO:0005452	inorganic anion exchanger activity	1/510	15/20036	0.320836317082053	0.739185373740546	0.731016814637588	slc4a10a	1
MF	GO:0008320	protein transmembrane transporter activity	1/510	15/20036	0.320836317082053	0.739185373740546	0.731016814637588	timm17b	1
MF	GO:0008330	protein tyrosine/threonine phosphatase activity	1/510	15/20036	0.320836317082053	0.739185373740546	0.731016814637588	dusp2	1
MF	GO:0008649	rRNA methyltransferase activity	1/510	15/20036	0.320836317082053	0.739185373740546	0.731016814637588	mettl25b	1
MF	GO:0019104	DNA N-glycosylase activity	1/510	15/20036	0.320836317082053	0.739185373740546	0.731016814637588	ogg1	1
MF	GO:0019798	procollagen-proline dioxygenase activity	1/510	15/20036	0.320836317082053	0.739185373740546	0.731016814637588	p4htmb	1
MF	GO:0048495	Roundabout binding	1/510	15/20036	0.320836317082053	0.739185373740546	0.731016814637588	slit3	1
MF	GO:0070008	serine-type exopeptidase activity	1/510	15/20036	0.320836317082053	0.739185373740546	0.731016814637588	tysnd1	1
MF	GO:0140102	catalytic activity, acting on a rRNA	1/510	15/20036	0.320836317082053	0.739185373740546	0.731016814637588	mettl25b	1
MF	GO:0015631	tubulin binding	9/510	291/20036	0.323640423615599	0.739185373740546	0.731016814637588	si:dkey-12h9.6/mdm1/eml5/cep57l1/arfip2b/clasp1a/kif13a/agbl5/cetn3	9
MF	GO:0015144	carbohydrate transmembrane transporter activity	2/510	46/20036	0.327676805956028	0.739185373740546	0.731016814637588	slc2a1a/slc2a11a	2
MF	GO:0016645	oxidoreductase activity, acting on the CH-NH group of donors	2/510	46/20036	0.327676805956028	0.739185373740546	0.731016814637588	paox/sardh	2
MF	GO:0140101	catalytic activity, acting on a tRNA	5/510	150/20036	0.335056243652804	0.739185373740546	0.731016814637588	trmt12/rpp40/si:dkey-85a20.4/notum2/wars2	5
MF	GO:0008169	C-methyltransferase activity	2/510	47/20036	0.337029547562068	0.739185373740546	0.731016814637588	prdm1a/eef1akmt2	2
MF	GO:0016877	ligase activity, forming carbon-sulfur bonds	2/510	47/20036	0.337029547562068	0.739185373740546	0.731016814637588	slc27a6/acsm3	2
MF	GO:0004298	threonine-type endopeptidase activity	1/510	16/20036	0.33813682546266	0.739185373740546	0.731016814637588	tasp1	1
MF	GO:0005005	transmembrane-ephrin receptor activity	1/510	16/20036	0.33813682546266	0.739185373740546	0.731016814637588	ephb3a	1
MF	GO:0010181	FMN binding	1/510	16/20036	0.33813682546266	0.739185373740546	0.731016814637588	pnpo	1
MF	GO:0016661	oxidoreductase activity, acting on other nitrogenous compounds as donors	1/510	16/20036	0.33813682546266	0.739185373740546	0.731016814637588	hkdc1	1
MF	GO:0017110	nucleoside-diphosphatase activity	1/510	16/20036	0.33813682546266	0.739185373740546	0.731016814637588	nudt18	1
MF	GO:0019911	structural constituent of myelin sheath	1/510	16/20036	0.33813682546266	0.739185373740546	0.731016814637588	plp1b	1
MF	GO:0022884	macromolecule transmembrane transporter activity	1/510	16/20036	0.33813682546266	0.739185373740546	0.731016814637588	timm17b	1
MF	GO:0035250	UDP-galactosyltransferase activity	1/510	16/20036	0.33813682546266	0.739185373740546	0.731016814637588	colgalt1a	1
MF	GO:0042043	neurexin family protein binding	1/510	16/20036	0.33813682546266	0.739185373740546	0.731016814637588	nlgn4xa	1
MF	GO:0051010	microtubule plus-end binding	1/510	16/20036	0.33813682546266	0.739185373740546	0.731016814637588	clasp1a	1
MF	GO:0140318	protein transporter activity	1/510	16/20036	0.33813682546266	0.739185373740546	0.731016814637588	timm17b	1
MF	GO:0005125	cytokine activity	6/510	188/20036	0.345742401103783	0.739185373740546	0.731016814637588	bmp2a/wnt11f2/ccl33.3/bmp6/wnt2ba/csf3a	6
MF	GO:0015103	inorganic anion transmembrane transporter activity	5/510	153/20036	0.350181092404691	0.739185373740546	0.731016814637588	zgc:153039/clic3/slc4a10a/ttyh3b/slc26a10	5
MF	GO:0005355	glucose transmembrane transporter activity	1/510	17/20036	0.354997475763062	0.739185373740546	0.731016814637588	slc2a1a	1
MF	GO:0008443	phosphofructokinase activity	1/510	17/20036	0.354997475763062	0.739185373740546	0.731016814637588	pfkfb2a	1
MF	GO:0015174	basic amino acid transmembrane transporter activity	1/510	17/20036	0.354997475763062	0.739185373740546	0.731016814637588	slc7a2	1
MF	GO:0015301	anion:anion antiporter activity	1/510	17/20036	0.354997475763062	0.739185373740546	0.731016814637588	slc26a10	1
MF	GO:0015929	hexosaminidase activity	1/510	17/20036	0.354997475763062	0.739185373740546	0.731016814637588	zgc:113333	1
MF	GO:0016846	carbon-sulfur lyase activity	1/510	17/20036	0.354997475763062	0.739185373740546	0.731016814637588	cthl	1
MF	GO:0031720	haptoglobin binding	1/510	17/20036	0.354997475763062	0.739185373740546	0.731016814637588	hbae1.3	1
MF	GO:0140323	solute:anion antiporter activity	1/510	17/20036	0.354997475763062	0.739185373740546	0.731016814637588	slc26a10	1
MF	GO:1901338	catecholamine binding	1/510	17/20036	0.354997475763062	0.739185373740546	0.731016814637588	adrb2b	1
MF	GO:1990841	promoter-specific chromatin binding	1/510	17/20036	0.354997475763062	0.739185373740546	0.731016814637588	egr1	1
MF	GO:0015036	disulfide oxidoreductase activity	2/510	49/20036	0.355612376375984	0.739185373740546	0.731016814637588	glrx/gsto1	2
MF	GO:0005178	integrin binding	3/510	84/20036	0.361192965788487	0.739185373740546	0.731016814637588	egfl6/nf2a/ccn1	3
MF	GO:0106310	protein serine kinase activity	5/510	156/20036	0.365340755367889	0.739185373740546	0.731016814637588	si:ch211-202m22.1/pdik1l/rps6ka1/pim1/slkb	5
MF	GO:0000062	fatty-acyl-CoA binding	1/510	18/20036	0.371429429774793	0.739185373740546	0.731016814637588	acbd4	1
MF	GO:0000295	adenine nucleotide transmembrane transporter activity	1/510	18/20036	0.371429429774793	0.739185373740546	0.731016814637588	slc25a23a	1
MF	GO:0004407	histone deacetylase activity	1/510	18/20036	0.371429429774793	0.739185373740546	0.731016814637588	hdac7b	1
MF	GO:0004467	long-chain fatty acid-CoA ligase activity	1/510	18/20036	0.371429429774793	0.739185373740546	0.731016814637588	slc27a6	1
MF	GO:0004602	glutathione peroxidase activity	1/510	18/20036	0.371429429774793	0.739185373740546	0.731016814637588	gpx8	1
MF	GO:0005080	protein kinase C binding	1/510	18/20036	0.371429429774793	0.739185373740546	0.731016814637588	ywhag1	1
MF	GO:0005346	purine ribonucleotide transmembrane transporter activity	1/510	18/20036	0.371429429774793	0.739185373740546	0.731016814637588	slc25a23a	1
MF	GO:0015116	sulfate transmembrane transporter activity	1/510	18/20036	0.371429429774793	0.739185373740546	0.731016814637588	slc26a10	1
MF	GO:0015216	purine nucleotide transmembrane transporter activity	1/510	18/20036	0.371429429774793	0.739185373740546	0.731016814637588	slc25a23a	1
MF	GO:0016854	racemase and epimerase activity	1/510	18/20036	0.371429429774793	0.739185373740546	0.731016814637588	glceb	1
MF	GO:0019203	carbohydrate phosphatase activity	1/510	18/20036	0.371429429774793	0.739185373740546	0.731016814637588	pfkfb2a	1
MF	GO:0031386	protein tag	1/510	18/20036	0.371429429774793	0.739185373740546	0.731016814637588	ubb	1
MF	GO:0045735	nutrient reservoir activity	1/510	18/20036	0.371429429774793	0.739185373740546	0.731016814637588	vtg1	1
MF	GO:0050308	sugar-phosphatase activity	1/510	18/20036	0.371429429774793	0.739185373740546	0.731016814637588	pfkfb2a	1
[truncated: 253 more rows]

## Sheet: WTvsMUT_uninj_down
ONTOLOGY	ID	Description	GeneRatio	BgRatio	pvalue	p.adjust	qvalue	geneID	Count
BP	GO:0002684	positive regulation of immune system process	24/735	221/20597	1.34761362000139e-06	0.00330030575538339	0.00305128094381366	c1qc/ly97.3/parp9/c1qb/c1qa/cd276/csf1ra/rsad2/zgc:123107/fpr1/vegfc/cd28/cd28l/si:busm1-266f07.2/vegfd/c4b/mhc2dab/zgc:153911/c3a.1/si:dkey-117a8.1/igf2a/mfap4.2/adam8a/coch	24
BP	GO:0002682	regulation of immune system process	33/735	392/20597	5.04858038439894e-06	0.005328454528733	0.00492639560349216	c1qc/ly97.3/grna/pag1/parp9/irf8/irf1b/c1qb/c1qa/cd276/csf1ra/spi1b/rsad2/mapkapk3/zgc:123107/fpr1/vegfc/cd28/cd28l/cxcl12a/si:busm1-266f07.2/vegfd/c4b/mhc2dab/zgc:153911/c3a.1/si:dkey-117a8.1/igf2a/mfap4.2/cish/adam8a/coch/si:dkeyp-68b7.7	33
BP	GO:0043207	response to external biotic stimulus	38/735	496/20597	9.06733824949192e-06	0.005328454528733	0.00492639560349216	cyp51/rel/furina/atp6v0ca/ly97.3/f5/parp9/irf1b/irf5/npsn/cxcr3.2/csf1ra/irak4/caspa/rsad2/traf3/ccl20b/nfkbiaa/pglyrp2/inavaa/cxcl18b/cyb5r2/marco/mxa/angptl4/mfap4.2/ppp1r3c2b/tmsb/styk1b/egln3/pglyrp6/ccl34a.4/tfa/saa/rnasel3/ifit10/coch/mxb	38
BP	GO:0051707	response to other organism	38/735	496/20597	9.06733824949192e-06	0.005328454528733	0.00492639560349216	cyp51/rel/furina/atp6v0ca/ly97.3/f5/parp9/irf1b/irf5/npsn/cxcr3.2/csf1ra/irak4/caspa/rsad2/traf3/ccl20b/nfkbiaa/pglyrp2/inavaa/cxcl18b/cyb5r2/marco/mxa/angptl4/mfap4.2/ppp1r3c2b/tmsb/styk1b/egln3/pglyrp6/ccl34a.4/tfa/saa/rnasel3/ifit10/coch/mxb	38
BP	GO:0009607	response to biotic stimulus	38/735	500/20597	1.08788373391854e-05	0.005328454528733	0.00492639560349216	cyp51/rel/furina/atp6v0ca/ly97.3/f5/parp9/irf1b/irf5/npsn/cxcr3.2/csf1ra/irak4/caspa/rsad2/traf3/ccl20b/nfkbiaa/pglyrp2/inavaa/cxcl18b/cyb5r2/marco/mxa/angptl4/mfap4.2/ppp1r3c2b/tmsb/styk1b/egln3/pglyrp6/ccl34a.4/tfa/saa/rnasel3/ifit10/coch/mxb	38
BP	GO:0032103	positive regulation of response to external stimulus	9/735	46/20597	3.00951329496952e-05	0.0122838300989673	0.0113569528025955	il6st/cxcl12b/parp9/csf1ra/vegfc/cxcl12a/vegfd/tncb/coch	9
BP	GO:0002252	immune effector process	17/735	160/20597	6.04933616595542e-05	0.016676438366417	0.0154181164927308	c1qc/msh2/ly97.3/c1qb/c1qa/cxcr3.2/spi1b/il4r.1/zgc:123107/fpr1/si:busm1-266f07.2/c4b/mhc2dab/il21r.1/c3a.1/mfap4.2/saa	17
BP	GO:0010001	glial cell differentiation	17/735	161/20597	6.54355882101144e-05	0.016676438366417	0.0154181164927308	xirp1/swap70b/grna/nrros/irf8/ndrg1a/csf1ra/tuba8l3/timp2b/cdkn1ca/cadm4/cacnb2a/itga5/aldh1a2/sulf2a/slc7a7/wt1b	17
BP	GO:0050778	positive regulation of immune response	16/735	146/20597	6.81661204917124e-05	0.016676438366417	0.0154181164927308	c1qc/ly97.3/parp9/c1qb/c1qa/cd276/rsad2/fpr1/cd28/cd28l/c4b/zgc:153911/c3a.1/si:dkey-117a8.1/mfap4.2/coch	16
BP	GO:0006954	inflammatory response	22/735	247/20597	8.1508257249146e-05	0.016676438366417	0.0154181164927308	thbs1a/rel/zgc:195173/metrnla/grna/nrros/fn1b/csf1ra/il4r.1/ccl20b/fn1a/fpr1/ptger2a/cxcl18b/cxcl12a/si:dkey-117a8.1/tmsb/adam8a/ccl34a.4/si:ch1073-406l10.2/saa/metrnlb	22
BP	GO:0030198	extracellular matrix organization	19/735	197/20597	8.60171347281899e-05	0.016676438366417	0.0154181164927308	plod2/sulf1/lum/adamtsl2/dpt/adamts9/postnb/adamts1/si:dkey-6n6.1/ndnf/mia/itga5/loxa/sulf2a/loxl4/marco/mfap4.2/has1/col8a1b	19
BP	GO:0043062	extracellular structure organization	19/735	197/20597	8.60171347281899e-05	0.016676438366417	0.0154181164927308	plod2/sulf1/lum/adamtsl2/dpt/adamts9/postnb/adamts1/si:dkey-6n6.1/ndnf/mia/itga5/loxa/sulf2a/loxl4/marco/mfap4.2/has1/col8a1b	19
BP	GO:0045229	external encapsulating structure organization	19/735	198/20597	9.20419997241149e-05	0.016676438366417	0.0154181164927308	plod2/sulf1/lum/adamtsl2/dpt/adamts9/postnb/adamts1/si:dkey-6n6.1/ndnf/mia/itga5/loxa/sulf2a/loxl4/marco/mfap4.2/has1/col8a1b	19
BP	GO:0098542	defense response to other organism	29/735	377/20597	9.53328448876431e-05	0.016676438366417	0.0154181164927308	rel/ly97.3/parp9/irf1b/irf5/npsn/cxcr3.2/csf1ra/irak4/caspa/rsad2/traf3/ccl20b/pglyrp2/inavaa/marco/mxa/mfap4.2/tmsb/styk1b/egln3/pglyrp6/ccl34a.4/tfa/saa/rnasel3/ifit10/coch/mxb	29
BP	GO:0042127	regulation of cell population proliferation	28/735	372/20597	0.000179997115096324	0.0293875289913932	0.0271700908471715	tgfb3/id2a/tes/irf1b/june/ndrg1a/junba/cdkn1ba/vegfc/ecrg4a/fgf18a/cd28/cd28l/igfbp2a/cxcl12a/vegfd/fgf1b/hbegfb/rarres3l/igf2a/wt1b/igfbp1a/pdgfaa/tbx1/tncb/tnfrsf9b/il11a/foxm1	28
BP	GO:0016064	immunoglobulin mediated immune response	9/735	59/20597	0.000227047331257608	0.0326124167650931	0.0301516444786123	c1qc/msh2/c1qb/c1qa/il4r.1/zgc:123107/si:busm1-266f07.2/mhc2dab/il21r.1	9
BP	GO:0019724	B cell mediated immunity	9/735	59/20597	0.000227047331257608	0.0326124167650931	0.0301516444786123	c1qc/msh2/c1qb/c1qa/il4r.1/zgc:123107/si:busm1-266f07.2/mhc2dab/il21r.1	9
BP	GO:0042063	gliogenesis	17/735	179/20597	0.000239699265729554	0.0326124167650931	0.0301516444786123	xirp1/swap70b/grna/nrros/irf8/ndrg1a/csf1ra/tuba8l3/timp2b/cdkn1ca/cadm4/cacnb2a/itga5/aldh1a2/sulf2a/slc7a7/wt1b	17
BP	GO:0021782	glial cell development	13/735	116/20597	0.000256335970327107	0.0330403574384782	0.0305472948572636	xirp1/nrros/irf8/ndrg1a/tuba8l3/timp2b/cadm4/cacnb2a/itga5/aldh1a2/sulf2a/slc7a7/wt1b	13
BP	GO:0014004	microglia differentiation	4/735	10/20597	0.000284370797508968	0.0348212041549732	0.0321937676548311	nrros/irf8/csf1ra/slc7a7	4
BP	GO:0090130	tissue migration	11/735	91/20597	0.000391186030133331	0.0456197422760251	0.0421775012940749	flt4/cxcl12b/csf1ra/lpxn/fn1a/vegfc/sema3d/acta1a/fgf1b/itga5/actc2	11
BP	GO:0002040	sprouting angiogenesis	15/735	155/20597	0.000447326531880569	0.0485250767206785	0.0448636135162276	flt4/cxcl12b/etsrp/rcan1a/gipc2/cpn1/hlx1/fn1a/vegfc/rspo3/igfbp7/vegfd/itga5/igf2a/bmpr2b	15
BP	GO:0002253	activation of immune response	13/735	123/20597	0.000455727547805473	0.0485250767206785	0.0448636135162276	c1qc/ly97.3/c1qb/c1qa/cd276/fpr1/cd28/cd28l/c4b/zgc:153911/c3a.1/si:dkey-117a8.1/mfap4.2	13
BP	GO:0050921	positive regulation of chemotaxis	5/735	20/20597	0.000566217560149585	0.0553702326375414	0.0511922676939467	cxcl12b/csf1ra/vegfc/cxcl12a/vegfd	5
BP	GO:0002449	lymphocyte mediated immunity	9/735	67/20597	0.000599705555105309	0.0553702326375414	0.0511922676939467	c1qc/msh2/c1qb/c1qa/il4r.1/zgc:123107/si:busm1-266f07.2/mhc2dab/il21r.1	9
BP	GO:0050926	regulation of positive chemotaxis	4/735	12/20597	0.000633061050980465	0.0553702326375414	0.0511922676939467	cxcl12b/vegfc/cxcl12a/vegfd	4
BP	GO:0050927	positive regulation of positive chemotaxis	4/735	12/20597	0.000633061050980465	0.0553702326375414	0.0511922676939467	cxcl12b/vegfc/cxcl12a/vegfd	4
BP	GO:0050930	induction of positive chemotaxis	4/735	12/20597	0.000633061050980465	0.0553702326375414	0.0511922676939467	cxcl12b/vegfc/cxcl12a/vegfd	4
BP	GO:0002443	leukocyte mediated immunity	10/735	83/20597	0.000730377126243402	0.0614391784966343	0.0568032808004386	c1qc/msh2/c1qb/c1qa/il4r.1/zgc:123107/si:busm1-266f07.2/mhc2dab/il21r.1/saa	10
BP	GO:0016126	sterol biosynthetic process	7/735	43/20597	0.000752623664719898	0.0614391784966343	0.0568032808004386	cyp51/mvda/tm7sf2/insig1/cyb5r2/zgc:194242/hmgcra	7
BP	GO:0006959	humoral immune response	10/735	87/20597	0.00105771603041653	0.0835595664029056	0.077254573223292	c1qc/ly97.3/c1qb/c1qa/cxcl18b/c4b/c3a.1/mfap4.2/tmsb/tfa	10
BP	GO:0043542	endothelial cell migration	8/735	59/20597	0.00112344809183604	0.0836122778112177	0.0773033072884439	flt4/cxcl12b/lpxn/fn1a/vegfc/sema3d/fgf1b/itga5	8
BP	GO:0002460	adaptive immune response based on somatic recombination of immune receptors built from immunoglobulin superfamily domains	9/735	73/20597	0.00112666605462237	0.0836122778112177	0.0773033072884439	c1qc/msh2/c1qb/c1qa/il4r.1/zgc:123107/si:busm1-266f07.2/mhc2dab/il21r.1	9
BP	GO:0001525	angiogenesis	27/735	402/20597	0.00132764799612841	0.0938259110264013	0.0867462700641676	thbs1a/flt4/ctsz/cxcl12b/rasip1/etsrp/rcan1a/gipc2/cpn1/serpinf1/hlx1/fn1a/vegfc/rspo3/igfbp7/igfbp2a/vegfd/fgf1b/itga5/calcrlb/rspo1/angptl4/igf2a/dab2/bmpr2b/mtbl/rnasel3	27
BP	GO:0032101	regulation of response to external stimulus	18/735	227/20597	0.00136880775972146	0.0938259110264013	0.0867462700641676	il6st/metrnla/cxcl12b/grna/parp9/irf1b/csf1ra/traf3/vegfc/sema3d/cxcl12a/vegfd/tmsb/egln3/kng1/tncb/metrnlb/coch	18
BP	GO:0030225	macrophage differentiation	5/735	24/20597	0.00137922939850978	0.0938259110264013	0.0867462700641676	nrros/irf8/csf1ra/spi1b/slc7a7	5
BP	GO:0010631	epithelial cell migration	9/735	76/20597	0.00150423278888041	0.0995639486477871	0.0920513436381724	flt4/cxcl12b/csf1ra/lpxn/fn1a/vegfc/sema3d/fgf1b/itga5	9
BP	GO:0050776	regulation of immune response	18/735	231/20597	0.00166381244151448	0.107228333401815	0.0991374116813752	c1qc/ly97.3/parp9/irf1b/c1qb/c1qa/cd276/rsad2/mapkapk3/fpr1/cd28/cd28l/c4b/zgc:153911/c3a.1/si:dkey-117a8.1/mfap4.2/coch	18
BP	GO:1901615	organic hydroxy compound metabolic process	21/735	290/20597	0.00178821768150203	0.112290900051243	0.103817981994895	cyp51/apof/mvda/sgpp1a/tm7sf2/sult1st1/insig1/cyp1b1/dhrs9/pck2/rdh10a/bpnt2/cyb5r2/qdpra/fah/aldh1a2/tph2/zgc:194242/dgat2/hmgcra/itpk1a	21
BP	GO:0034097	response to cytokine	18/735	234/20597	0.00191882117101643	0.117479826195481	0.108615377338325	il6st/rel/cxcl12b/parp9/cntf/irf5/cxcr3.2/csf1ra/traf3/timp2b/mapkapk3/il4r.1/ccl20b/cxcl18b/cxcl12a/il21r.1/lifra/ccl34a.4	18
BP	GO:0009617	response to bacterium	17/735	219/20597	0.00229960190179452	0.134051520517414	0.123936653256091	furina/ly97.3/f5/npsn/cxcr3.2/irak4/pglyrp2/cxcl18b/marco/mxa/angptl4/tmsb/pglyrp6/tfa/saa/rnasel3/coch	17
BP	GO:0007229	integrin-mediated signaling pathway	8/735	66/20597	0.00233987092888991	0.134051520517414	0.123936653256091	zmp:0000001082/itga6a/itgbl1/itgb1b.2/itga5/itgae.2/adam8a/adam28	8
BP	GO:0090132	epithelium migration	9/735	81/20597	0.00235370166690437	0.134051520517414	0.123936653256091	flt4/cxcl12b/csf1ra/lpxn/fn1a/vegfc/sema3d/fgf1b/itga5	9
BP	GO:0051146	striated muscle cell differentiation	18/735	239/20597	0.0024167815327721	0.134515863039974	0.124365958779732	plod2/tpm3/hsp90aa1.1/mef2ca/csrp2/selenon/klhl41a/tcap/acta1a/nrap/cxcl12a/dab2/tmod2/megf10/myof/tbx1/cavin4b/myog	18
BP	GO:0031347	regulation of defense response	10/735	98/20597	0.00261150512172081	0.142123912068761	0.131399941913952	metrnla/grna/parp9/irf1b/traf3/cxcl12a/tmsb/egln3/metrnlb/coch	10
BP	GO:0001878	response to yeast	5/735	28/20597	0.00283488683465013	0.144638288709545	0.133724596081851	cyp51/atp6v0ca/traf3/cyb5r2/ppp1r3c2b	5
BP	GO:0006695	cholesterol biosynthetic process	5/735	28/20597	0.00283488683465013	0.144638288709545	0.133724596081851	cyp51/mvda/tm7sf2/insig1/hmgcra	5
BP	GO:1902653	secondary alcohol biosynthetic process	5/735	28/20597	0.00283488683465013	0.144638288709545	0.133724596081851	cyp51/mvda/tm7sf2/insig1/hmgcra	5
BP	GO:0009615	response to virus	10/735	100/20597	0.00302964908020964	0.150856770699301	0.139473862059357	irf1b/irf5/rsad2/traf3/ccl20b/nfkbiaa/mxa/egln3/ifit10/mxb	10
BP	GO:0001501	skeletal system development	27/735	427/20597	0.00310225988603976	0.150856770699301	0.139473862059357	plod2/tgfb3/furina/sulf1/mef2ca/dhrs9/csf1ra/sparc/caspa/rbms3/and1/hapln3/fn1a/wnt16/mgp/sema3d/nog3/ndnf/itga5/loxa/aldh1a2/marcksb/sulf2a/bmp1a/chd5/tbx1/pitx2	27
BP	GO:0002478	antigen processing and presentation of exogenous peptide antigen	4/735	18/20597	0.00329962532524375	0.150856770699301	0.139473862059357	zgc:123107/mfsd6a/si:busm1-266f07.2/mhc2dab	4
BP	GO:0019884	antigen processing and presentation of exogenous antigen	4/735	18/20597	0.00329962532524375	0.150856770699301	0.139473862059357	zgc:123107/mfsd6a/si:busm1-266f07.2/mhc2dab	4
BP	GO:0042572	retinol metabolic process	4/735	18/20597	0.00329962532524375	0.150856770699301	0.139473862059357	cyp1b1/dhrs9/rdh10a/aldh1a2	4
BP	GO:0030199	collagen fibril organization	5/735	29/20597	0.00332636407421898	0.150856770699301	0.139473862059357	plod2/lum/dpt/loxa/loxl4	5
BP	GO:0043534	blood vessel endothelial cell migration	6/735	42/20597	0.00354780834857541	0.157974229921112	0.146054272876281	flt4/cxcl12b/fn1a/vegfc/sema3d/itga5	6
BP	GO:0051607	defense response to virus	8/735	71/20597	0.00371104926175951	0.15944490600086	0.147413978985129	irf1b/irf5/rsad2/traf3/mxa/egln3/ifit10/mxb	8
BP	GO:0140546	defense response to symbiont	8/735	71/20597	0.00371104926175951	0.15944490600086	0.147413978985129	irf1b/irf5/rsad2/traf3/mxa/egln3/ifit10/mxb	8
BP	GO:0030223	neutrophil differentiation	5/735	30/20597	0.00387624318522334	0.160896941705287	0.148756451229534	etsrp/irf8/spi1b/cebpa/alas1	5
BP	GO:0048002	antigen processing and presentation of peptide antigen	5/735	30/20597	0.00387624318522334	0.160896941705287	0.148756451229534	zgc:123107/mfsd6a/si:busm1-266f07.2/mhc2dab/zmp:0000001138	5
BP	GO:0050918	positive chemotaxis	4/735	19/20597	0.00406287756999639	0.164491151290146	0.152079459467927	cxcl12b/vegfc/cxcl12a/vegfd	4
BP	GO:0061061	muscle structure development	28/735	459/20597	0.00431861663703613	0.164491151290146	0.152079459467927	plod2/tpm3/lurap1/hsp90aa1.1/mef2ca/csrp2/selenon/postnb/klhl41a/itga6a/pdlim1/tcap/acta1a/nrap/actn1/cxcl12a/loxa/marcksb/atp1a2a/igf2a/dab2/tmod2/megf10/myof/tbx1/cavin4b/hmgcra/myog	28
BP	GO:0006956	complement activation	7/735	58/20597	0.00443106505362023	0.164491151290146	0.152079459467927	c1qc/ly97.3/c1qb/c1qa/c4b/c3a.1/mfap4.2	7
BP	GO:0006641	triglyceride metabolic process	6/735	44/20597	0.00449580412538657	0.164491151290146	0.152079459467927	pck2/lipia/mogat3a/dgat1a/dgat2/lipg	6
BP	GO:1903034	regulation of response to wounding	6/735	44/20597	0.00449580412538657	0.164491151290146	0.152079459467927	il6st/cadm4/cxcl12a/tmsb/kng1/tncb	6
BP	GO:0010460	positive regulation of heart rate	3/735	10/20597	0.0045001662459942	0.164491151290146	0.152079459467927	adra1bb/adm2a/adm2b	3
BP	GO:0031034	myosin filament assembly	3/735	10/20597	0.0045001662459942	0.164491151290146	0.152079459467927	hsp90aa1.1/mef2ca/tcap	3
BP	GO:0071688	striated muscle myosin thick filament assembly	3/735	10/20597	0.0045001662459942	0.164491151290146	0.152079459467927	hsp90aa1.1/mef2ca/tcap	3
BP	GO:0098771	inorganic ion homeostasis	28/735	461/20597	0.0045803614969056	0.164960372145909	0.152513275229782	atp13a2/slc4a1a/cxcl12b/letm1/atp6ap1a/selenon/cxcr3.2/fthl27/slc12a8/slc11a2/wfs1b/slc30a1a/fpr1/ptger2a/cxcl12a/adra1bb/wfs1a/trpm1a/si:dkey-117a8.1/atp1a2a/micu3a/enpp1/atp2b2/kng1/tfa/gpr184/atp1a3a/ca2	28
BP	GO:0002573	myeloid leukocyte differentiation	8/735	74/20597	0.00479052284193809	0.166810421495684	0.154223728970887	etsrp/nrros/irf8/csf1ra/spi1b/cebpa/alas1/slc7a7	8
BP	GO:0061448	connective tissue development	15/735	197/20597	0.00483889717607618	0.166810421495684	0.154223728970887	tgfb3/furina/sulf1/mef2ca/sparc/rbms3/and1/mgp/sema3d/nog3/rspo3/loxa/marcksb/sulf2a/tbx1	15
BP	GO:0030239	myofibril assembly	10/735	107/20597	0.00492920814384245	0.166810421495684	0.154223728970887	tpm3/hsp90aa1.1/mef2ca/csrp2/klhl41a/tcap/nrap/cxcl12a/tmod2/megf10	10
BP	GO:0048009	insulin-like growth factor receptor signaling pathway	4/735	20/20597	0.00493704257245809	0.166810421495684	0.154223728970887	igfbp2a/pappaa/igfbp6b/igfbp1a	4
BP	GO:0008038	neuron recognition	6/735	45/20597	0.00503415555821436	0.166810421495684	0.154223728970887	plxna4/sema3d/anos1a/tncb/si:dkeyp-97a10.3/cntn3a.1	6
BP	GO:0050900	leukocyte migration	14/735	179/20597	0.00504041289942043	0.166810421495684	0.154223728970887	hsp90aa1.1/cxcr3.2/csf1ra/ccl20b/itga6a/selplg/vegfc/cxcl18b/cxcl12a/vegfd/wt1b/adam8a/ccl34a.4/saa	14
BP	GO:0048546	digestive tract morphogenesis	6/735	46/20597	0.00561831807327682	0.179184460462929	0.165664083925022	myh11a/slc20a1a/dhrs9/nog3/nphp4/aldh1a2	6
BP	GO:0001945	lymph vessel development	8/735	76/20597	0.00563381112929584	0.179184460462929	0.165664083925022	flt4/stab2/etsrp/junba/vegfc/cxcl12a/vegfd/bmpr2b	8
BP	GO:0006720	isoprenoid metabolic process	8/735	76/20597	0.00563381112929584	0.179184460462929	0.165664083925022	mvda/cyp1b1/dhrs9/idi1/rdh10a/aldh1a2/aldh8a1/hmgcra	8
BP	GO:0031033	myosin filament organization	3/735	11/20597	0.00602487756799973	0.183023167693991	0.169213141221884	hsp90aa1.1/mef2ca/tcap	3
BP	GO:0042116	macrophage activation	3/735	11/20597	0.00602487756799973	0.183023167693991	0.169213141221884	grna/cxcr3.2/spi1b	3
BP	GO:2001057	reactive nitrogen species metabolic process	3/735	11/20597	0.00602487756799973	0.183023167693991	0.169213141221884	marc1/hsp90aa1.1/si:ch211-212d10.2	3
BP	GO:0007517	muscle organ development	17/735	241/20597	0.00605344082613854	0.183023167693991	0.169213141221884	plod2/lurap1/hsp90aa1.1/selenon/postnb/klhl41a/itga6a/tcap/acta1a/loxa/marcksb/atp1a2a/megf10/tbx1/cavin4b/hmgcra/myog	17
BP	GO:0055080	cation homeostasis	27/735	450/20597	0.00621637700974107	0.183825333478764	0.169954779528839	atp13a2/slc4a1a/cxcl12b/letm1/atp6ap1a/selenon/cxcr3.2/fthl27/slc12a8/slc11a2/wfs1b/slc30a1a/fpr1/ptger2a/cxcl12a/adra1bb/wfs1a/trpm1a/si:dkey-117a8.1/atp1a2a/micu3a/atp2b2/kng1/tfa/gpr184/atp1a3a/ca2	27
BP	GO:0006066	alcohol metabolic process	16/735	222/20597	0.0062300950096927	0.183825333478764	0.169954779528839	cyp51/apof/mvda/sgpp1a/tm7sf2/insig1/cyp1b1/dhrs9/pck2/rdh10a/bpnt2/qdpra/aldh1a2/dgat2/hmgcra/itpk1a	16
BP	GO:0007160	cell-matrix adhesion	9/735	94/20597	0.00638629190936183	0.186190820071751	0.172141778158362	lurap1/zmp:0000001082/fn1b/fn1a/itga6a/itgbl1/itgb1b.2/itga5/itgae.2	9
BP	GO:0042692	muscle cell differentiation	20/735	304/20597	0.00661756399778955	0.187535768844587	0.173385243723413	plod2/tpm3/hsp90aa1.1/mef2ca/csrp2/selenon/klhl41a/tcap/acta1a/nrap/actn1/cxcl12a/igf2a/dab2/tmod2/megf10/myof/tbx1/cavin4b/myog	20
BP	GO:0009620	response to fungus	5/735	34/20597	0.00673272466236977	0.187535768844587	0.173385243723413	cyp51/atp6v0ca/traf3/cyb5r2/ppp1r3c2b	5
BP	GO:0031589	cell-substrate adhesion	12/735	148/20597	0.00685605120194338	0.187535768844587	0.173385243723413	lurap1/parvg/zmp:0000001082/fn1b/lpxn/fn1a/itga6a/itgbl1/si:dkey-6n6.1/itgb1b.2/itga5/itgae.2	12
BP	GO:0033627	cell adhesion mediated by integrin	6/735	48/20597	0.00693278533291488	0.187535768844587	0.173385243723413	zmp:0000001082/itga6a/itgbl1/itgb1b.2/itga5/itgae.2	6
BP	GO:0048645	animal organ formation	6/735	48/20597	0.00693278533291488	0.187535768844587	0.173385243723413	mef2ca/fn1b/fn1a/aldh1a2/pdgfaa/tbx1	6
BP	GO:1901532	regulation of hematopoietic progenitor cell differentiation	6/735	48/20597	0.00693278533291488	0.187535768844587	0.173385243723413	bloc1s2/dnmt3bb.1/wnt16/nfkbiaa/tph2/pomcb	6
BP	GO:0031629	synaptic vesicle fusion to presynaptic active zone membrane	4/735	22/20597	0.00704503500763659	0.187535768844587	0.173385243723413	snap29/stx11a/snap23.2/rab3aa	4
BP	GO:0099500	vesicle fusion to plasma membrane	4/735	22/20597	0.00704503500763659	0.187535768844587	0.173385243723413	snap29/stx11a/snap23.2/rab3aa	4
BP	GO:0019221	cytokine-mediated signaling pathway	15/735	206/20597	0.00724044263354894	0.189667769446449	0.175356374064306	il6st/cxcl12b/parp9/cntf/irf5/cxcr3.2/csf1ra/traf3/il4r.1/ccl20b/cxcl18b/cxcl12a/il21r.1/lifra/ccl34a.4	15
BP	GO:0050801	ion homeostasis	28/735	478/20597	0.00739161476550686	0.189667769446449	0.175356374064306	atp13a2/slc4a1a/cxcl12b/letm1/atp6ap1a/selenon/cxcr3.2/fthl27/slc12a8/slc11a2/wfs1b/slc30a1a/fpr1/ptger2a/cxcl12a/adra1bb/wfs1a/trpm1a/si:dkey-117a8.1/atp1a2a/micu3a/enpp1/atp2b2/kng1/tfa/gpr184/atp1a3a/ca2	28
BP	GO:0010927	cellular component assembly involved in morphogenesis	10/735	114/20597	0.00765757611333924	0.189667769446449	0.175356374064306	tpm3/hsp90aa1.1/mef2ca/csrp2/klhl41a/tcap/nrap/cxcl12a/tmod2/megf10	10
BP	GO:0001946	lymphangiogenesis	6/735	49/20597	0.0076674179649507	0.189667769446449	0.175356374064306	flt4/stab2/etsrp/vegfc/cxcl12a/vegfd	6
BP	GO:0051216	cartilage development	14/735	188/20597	0.00768729810794458	0.189667769446449	0.175356374064306	tgfb3/furina/sulf1/mef2ca/sparc/rbms3/and1/mgp/sema3d/nog3/loxa/marcksb/sulf2a/tbx1	14
BP	GO:0002690	positive regulation of leukocyte chemotaxis	3/735	12/20597	0.00782214974033947	0.189667769446449	0.175356374064306	csf1ra/vegfc/vegfd	3
BP	GO:0043567	regulation of insulin-like growth factor receptor signaling pathway	3/735	12/20597	0.00782214974033947	0.189667769446449	0.175356374064306	igfbp2a/igfbp6b/igfbp1a	3
BP	GO:0045444	fat cell differentiation	3/735	12/20597	0.00782214974033947	0.189667769446449	0.175356374064306	metrnla/enpp1/metrnlb	3
BP	GO:0050688	regulation of defense response to virus	3/735	12/20597	0.00782214974033947	0.189667769446449	0.175356374064306	irf1b/traf3/egln3	3
BP	GO:0019432	triglyceride biosynthetic process	4/735	23/20597	0.00829144469295202	0.198141403206275	0.183190629170531	pck2/mogat3a/dgat1a/dgat2	4
BP	GO:0022603	regulation of anatomical structure morphogenesis	25/735	417/20597	0.00833820346403126	0.198141403206275	0.183190629170531	thbs1a/myh11a/fmnl1a/lurap1/stab2/myh9b/rgs2/tnika/fn1b/csf1ra/plxna4/serpinf1/fn1a/vegfc/sema3d/rspo3/cxcl12a/nphp4/rnd3b/vegfd/plxnb2a.3/pitx2/dbn1/tncb/ved	25
BP	GO:0048732	gland development	20/735	311/20597	0.0084143348033698	0.198141403206275	0.183190629170531	id2a/grna/etsrp/dhrs9/ppdpfa/sec31a/cpn1/pck2/enc3/fn1a/ptger2a/sema3d/cebpa/nphp4/itga5/aldh1a2/aldh8a1/greb1/tnfb/tbx1	20
BP	GO:0019882	antigen processing and presentation	5/735	36/20597	0.00860480242703754	0.199120752509051	0.18409608160021	zgc:123107/mfsd6a/si:busm1-266f07.2/mhc2dab/zmp:0000001138	5
BP	GO:0042742	defense response to bacterium	10/735	116/20597	0.00861853808328272	0.199120752509051	0.18409608160021	ly97.3/npsn/pglyrp2/marco/tmsb/pglyrp6/tfa/saa/rnasel3/coch	10
BP	GO:0055002	striated muscle cell development	10/735	117/20597	0.00913241182990249	0.207268779479034	0.191629298600676	tpm3/hsp90aa1.1/mef2ca/csrp2/klhl41a/tcap/nrap/cxcl12a/tmod2/megf10	10
BP	GO:0030851	granulocyte differentiation	5/735	37/20597	0.00966370615523045	0.207268779479034	0.191629298600676	etsrp/irf8/spi1b/cebpa/alas1	5
BP	GO:0060914	heart formation	5/735	37/20597	0.00966370615523045	0.207268779479034	0.191629298600676	mef2ca/fn1b/fn1a/pdgfaa/tbx1	5
BP	GO:0014866	skeletal myofibril assembly	4/735	24/20597	0.00967388775184047	0.207268779479034	0.191629298600676	tpm3/hsp90aa1.1/mef2ca/tcap	4
BP	GO:0046460	neutral lipid biosynthetic process	4/735	24/20597	0.00967388775184047	0.207268779479034	0.191629298600676	pck2/mogat3a/dgat1a/dgat2	4
BP	GO:0046463	acylglycerol biosynthetic process	4/735	24/20597	0.00967388775184047	0.207268779479034	0.191629298600676	pck2/mogat3a/dgat1a/dgat2	4
BP	GO:0048499	synaptic vesicle membrane organization	4/735	24/20597	0.00967388775184047	0.207268779479034	0.191629298600676	snap29/stx11a/snap23.2/rab3aa	4
BP	GO:0055123	digestive system development	13/735	174/20597	0.00973662437361326	0.207268779479034	0.191629298600676	myh11a/furina/slc20a1a/dhrs9/ppdpfa/sec31a/ptger2a/nog3/nphp4/aldh1a2/bhmt/tbx1/pitx2	13
BP	GO:0048514	blood vessel morphogenesis	28/735	489/20597	0.00987828877307966	0.207268779479034	0.191629298600676	thbs1a/flt4/ctsz/cxcl12b/sulf1/rasip1/etsrp/rcan1a/gipc2/cpn1/serpinf1/hlx1/fn1a/vegfc/rspo3/igfbp7/igfbp2a/vegfd/fgf1b/itga5/calcrlb/rspo1/angptl4/igf2a/dab2/bmpr2b/mtbl/rnasel3	28
BP	GO:0018149	peptide cross-linking	3/735	13/20597	0.00990218342141568	0.207268779479034	0.191629298600676	ndnf/tgm2l/f13a1a.1	3
BP	GO:0030325	adrenal gland development	3/735	13/20597	0.00990218342141568	0.207268779479034	0.191629298600676	etsrp/fn1a/itga5	3
BP	GO:0071345	cellular response to cytokine stimulus	15/735	214/20597	0.0101001780057866	0.209621490984503	0.193804486087841	il6st/cxcl12b/parp9/cntf/irf5/cxcr3.2/csf1ra/traf3/il4r.1/ccl20b/cxcl18b/cxcl12a/il21r.1/lifra/ccl34a.4	15
BP	GO:0060537	muscle tissue development	18/735	276/20597	0.0105124210360351	0.213430753454072	0.197326320379837	plod2/nppa/mef2ca/csrp2/selenon/klhl41a/itga6a/tcap/acta1a/nrap/marcksb/atp1a2a/dab2/nppb/tbx1/cavin4b/hmgcra/myog	18
BP	GO:2000145	regulation of cell motility	19/735	297/20597	0.0105861411959686	0.213430753454072	0.197326320379837	rap2b/cxcl12b/sulf1/ngfrb/csf1ra/plxna4/vegfc/sema3d/fgf18a/cxcl12a/vegfd/fgf1b/ccdc125/plxnb2a.3/tmsb/pdgfaa/adam8a/anos1a/arhgef39	19
BP	GO:0002250	adaptive immune response	9/735	102/20597	0.0107169003871898	0.213430753454072	0.197326320379837	c1qc/msh2/c1qb/c1qa/il4r.1/zgc:123107/si:busm1-266f07.2/mhc2dab/il21r.1	9
BP	GO:0002274	myeloid leukocyte activation	5/735	38/20597	0.0108088073437879	0.213430753454072	0.197326320379837	grna/ndrg1a/cxcr3.2/spi1b/fpr1	5
BP	GO:0030334	regulation of cell migration	18/735	277/20597	0.0108824024538202	0.213430753454072	0.197326320379837	rap2b/cxcl12b/sulf1/ngfrb/csf1ra/plxna4/vegfc/sema3d/fgf18a/cxcl12a/vegfd/fgf1b/plxnb2a.3/tmsb/pdgfaa/adam8a/anos1a/arhgef39	18
BP	GO:0010720	positive regulation of cell development	8/735	85/20597	0.0108937705927967	0.213430753454072	0.197326320379837	swap70b/grna/numb/plxna4/cxcl12a/plxnb2a.3/dbn1/myog	8
BP	GO:0051962	positive regulation of nervous system development	8/735	85/20597	0.0108937705927967	0.213430753454072	0.197326320379837	swap70b/grna/numb/plxna4/cxcl12a/plxnb2a.3/dbn1/tncb	8
BP	GO:0036303	lymph vessel morphogenesis	6/735	53/20597	0.0111714878045214	0.215930150666712	0.199637125393435	flt4/stab2/etsrp/vegfc/cxcl12a/vegfd	6
BP	GO:0006026	aminoglycan catabolic process	4/735	25/20597	0.0111976844159544	0.215930150666712	0.199637125393435	chia.6/pglyrp2/hyal2a/pglyrp6	4
BP	GO:0007169	transmembrane receptor protein tyrosine kinase signaling pathway	24/735	406/20597	0.0112868436568332	0.215949063403003	0.19965461106783	flt4/blnk/sulf1/lcp2a/efnb3a/csf1ra/cbl/si:ch73-173h19.3/vegfc/rhbdf1b/fgf18a/igfbp2a/vegfd/fgf1b/gpc1b/sulf2a/hbegfb/pappaa/rspo1/igfbp6b/igf2a/igfbp1a/styk1b/pdgfaa	24
BP	GO:0030595	leukocyte chemotaxis	10/735	121/20597	0.0114254960050529	0.216907284623058	0.200540529635812	cxcr3.2/csf1ra/ccl20b/vegfc/cxcl18b/cxcl12a/vegfd/wt1b/ccl34a.4/saa	10
BP	GO:1901617	organic hydroxy compound biosynthetic process	11/735	140/20597	0.0117495067110131	0.221342630271315	0.204641205954568	cyp51/mvda/tm7sf2/insig1/pck2/bpnt2/cyb5r2/qdpra/tph2/zgc:194242/hmgcra	11
BP	GO:0140352	export from cell	21/735	343/20597	0.0119000398796618	0.222352221717692	0.205574618604696	snap29/nagpa/caskb/mical3a/aqp1a.1/unc13d/syt11a/rhbdf1b/stx11a/cplx2l/snap23.2/marcksb/syt1a/atp1a2a/stxbp1a/kcne4/tnfaip2b/sept5a/crhbp/rab3aa/atp1a3a	21
BP	GO:0035701	hematopoietic stem cell migration	3/735	14/20597	0.0122729867473768	0.222352221717692	0.205574618604696	selplg/cebpa/cxcl12a	3
BP	GO:0072376	protein activation cascade	3/735	14/20597	0.0122729867473768	0.222352221717692	0.205574618604696	fn1b/fn1a/f13a1a.1	3
BP	GO:0072378	blood coagulation, fibrin clot formation	3/735	14/20597	0.0122729867473768	0.222352221717692	0.205574618604696	fn1b/fn1a/f13a1a.1	3
BP	GO:0007269	neurotransmitter secretion	8/735	87/20597	0.0124386502145054	0.222352221717692	0.205574618604696	snap29/caskb/stx11a/cplx2l/snap23.2/syt1a/stxbp1a/rab3aa	8
BP	GO:0030177	positive regulation of Wnt signaling pathway	8/735	87/20597	0.0124386502145054	0.222352221717692	0.205574618604696	ppm1ba/sulf1/ppm1aa/rspo3/csnk1e/nphp4/sulf2a/rspo1	8
BP	GO:0099643	signal release from synapse	8/735	87/20597	0.0124386502145054	0.222352221717692	0.205574618604696	snap29/caskb/stx11a/cplx2l/snap23.2/syt1a/stxbp1a/rab3aa	8
BP	GO:0002381	immunoglobulin production involved in immunoglobulin-mediated immune response	4/735	26/20597	0.0128677417761729	0.226712946833435	0.209606304888663	msh2/zgc:123107/si:busm1-266f07.2/mhc2dab	4
BP	GO:0002687	positive regulation of leukocyte migration	4/735	26/20597	0.0128677417761729	0.226712946833435	0.209606304888663	csf1ra/vegfc/vegfd/adam8a	4
BP	GO:0008202	steroid metabolic process	11/735	142/20597	0.012968180996425	0.226850537573178	0.209733513709099	cyp51/apof/mvda/srd5a2a/tm7sf2/insig1/cyp1b1/cyb5r2/hsd17b14/zgc:194242/hmgcra	11
BP	GO:0050769	positive regulation of neurogenesis	7/735	71/20597	0.0131974127877143	0.229223148348314	0.211927098965087	swap70b/grna/numb/plxna4/cxcl12a/plxnb2a.3/dbn1	7
BP	GO:1902036	regulation of hematopoietic stem cell differentiation	5/735	40/20597	0.0133697891426607	0.230581785988563	0.213183220503062	bloc1s2/dnmt3bb.1/wnt16/tph2/pomcb	5
BP	GO:0031032	actomyosin structure organization	12/735	162/20597	0.0135245875165759	0.231620383413247	0.214143450483288	tpm3/hsp90aa1.1/mef2ca/csrp2/alkbh4/klhl41a/tcap/nrap/cxcl12a/cnn1b/tmod2/megf10	12
BP	GO:0002694	regulation of leukocyte activation	9/735	107/20597	0.0143629981470215	0.237019222337643	0.219134919622733	grna/pag1/zgc:123107/cd28/cd28l/si:busm1-266f07.2/mhc2dab/igf2a/cish	9
BP	GO:0034620	cellular response to unfolded protein	6/735	56/20597	0.0144506132410702	0.237019222337643	0.219134919622733	serp1/hspb8/wfs1b/hspa8b/wfs1a/hspa1b	6
BP	GO:0055001	muscle cell development	16/735	244/20597	0.0145715872813439	0.237019222337643	0.219134919622733	plod2/tpm3/hsp90aa1.1/mef2ca/csrp2/selenon/klhl41a/tcap/acta1a/nrap/actn1/cxcl12a/tmod2/megf10/cavin4b/myog	16
BP	GO:0031100	animal organ regeneration	4/735	27/20597	0.0146885456277223	0.237019222337643	0.219134919622733	top2a/adamts9/wfs1b/wt1b	4
BP	GO:0070839	metal ion export	4/735	27/20597	0.0146885456277223	0.237019222337643	0.219134919622733	letm1/atp1a2a/kcne4/atp1a3a	4
BP	GO:0002831	regulation of response to biotic stimulus	5/735	41/20597	0.014791452414456	0.237019222337643	0.219134919622733	parp9/irf1b/traf3/egln3/coch	5
BP	GO:0009072	aromatic amino acid family metabolic process	5/735	41/20597	0.014791452414456	0.237019222337643	0.219134919622733	hgd/qdpra/fah/tph2/hpdl	5
BP	GO:0030335	positive regulation of cell migration	10/735	126/20597	0.0148747310476638	0.237019222337643	0.219134919622733	cxcl12b/csf1ra/vegfc/sema3d/cxcl12a/vegfd/fgf1b/pdgfaa/adam8a/arhgef39	10
BP	GO:0035844	cloaca development	3/735	15/20597	0.0149405580259852	0.237019222337643	0.219134919622733	slc20a1a/nog3/nphp4	3
BP	GO:0045823	positive regulation of heart contraction	3/735	15/20597	0.0149405580259852	0.237019222337643	0.219134919622733	adra1bb/adm2a/adm2b	3
BP	GO:1903524	positive regulation of blood circulation	3/735	15/20597	0.0149405580259852	0.237019222337643	0.219134919622733	adra1bb/adm2a/adm2b	3
BP	GO:0006694	steroid biosynthetic process	8/735	90/20597	0.0150490355634956	0.237019222337643	0.219134919622733	cyp51/mvda/srd5a2a/tm7sf2/insig1/cyb5r2/zgc:194242/hmgcra	8
BP	GO:0050865	regulation of cell activation	9/735	108/20597	0.0151902283951373	0.237019222337643	0.219134919622733	grna/pag1/zgc:123107/cd28/cd28l/si:busm1-266f07.2/mhc2dab/igf2a/cish	9
BP	GO:0051240	positive regulation of multicellular organismal process	17/735	266/20597	0.0151947806888567	0.237019222337643	0.219134919622733	lurap1/swap70b/sulf1/grna/numb/csf1ra/plxna4/vegfc/cxcl12a/vegfd/adra1bb/plxnb2a.3/sulf2a/adm2a/dbn1/tncb/adm2b	17
BP	GO:0016125	sterol metabolic process	8/735	91/20597	0.0160014005424318	0.248021708407693	0.229307212303603	cyp51/apof/mvda/tm7sf2/insig1/cyb5r2/zgc:194242/hmgcra	8
BP	GO:0002027	regulation of heart rate	4/735	28/20597	0.0166641554265677	0.253481469811579	0.234355007012403	adra1bb/kcne4/adm2a/adm2b	4
BP	GO:0002688	regulation of leukocyte chemotaxis	4/735	28/20597	0.0166641554265677	0.253481469811579	0.234355007012403	csf1ra/vegfc/cxcl12a/vegfd	4
BP	GO:0140115	export across plasma membrane	4/735	28/20597	0.0166641554265677	0.253481469811579	0.234355007012403	aqp1a.1/atp1a2a/kcne4/atp1a3a	4
BP	GO:0016485	protein processing	9/735	110/20597	0.016949034617421	0.255053663753191	0.23580857094544	furina/cpxm1b/kel/caspa/cpn1/plat/dhh/phex/bmp1a	9
BP	GO:0070098	chemokine-mediated signaling pathway	6/735	58/20597	0.0169758053049286	0.255053663753191	0.23580857094544	cxcl12b/cxcr3.2/ccl20b/cxcl18b/cxcl12a/ccl34a.4	6
BP	GO:0040012	regulation of locomotion	19/735	313/20597	0.0175489627117203	0.262057376103677	0.242283817669515	rap2b/cxcl12b/sulf1/ngfrb/csf1ra/plxna4/vegfc/sema3d/fgf18a/cxcl12a/vegfd/fgf1b/ccdc125/plxnb2a.3/tmsb/pdgfaa/adam8a/anos1a/arhgef39	19
BP	GO:0001938	positive regulation of endothelial cell proliferation	3/735	16/20597	0.017909056819575	0.263804129307164	0.243898769482586	vegfc/vegfd/igf2a	3
BP	GO:0010092	specification of animal organ identity	3/735	16/20597	0.017909056819575	0.263804129307164	0.243898769482586	fn1b/fn1a/aldh1a2	3
BP	GO:0008610	lipid biosynthetic process	27/735	491/20597	0.0179890933418932	0.263804129307164	0.243898769482586	cyp51/mvda/srd5a2a/tm7sf2/b4galt6/acsl1a/insig1/pck2/idi1/rdh10a/lipia/bpnt2/cyb5r2/mogat3a/scd/zgc:194242/dgat1a/ttc7a/alox12/dolpp1/cish/socs3b/pld1b/elovl6/dgat2/lipg/hmgcra	27
BP	GO:0051270	regulation of cellular component movement	19/735	315/20597	0.0186244138797309	0.269221033936658	0.248906941178032	rap2b/cxcl12b/sulf1/ngfrb/csf1ra/plxna4/vegfc/sema3d/fgf18a/cxcl12a/vegfd/fgf1b/ccdc125/plxnb2a.3/tmsb/pdgfaa/adam8a/anos1a/arhgef39	19
BP	GO:0050863	regulation of T cell activation	7/735	76/20597	0.0186519467671654	0.269221033936658	0.248906941178032	pag1/zgc:123107/cd28/cd28l/si:busm1-266f07.2/mhc2dab/igf2a	7
BP	GO:0050679	positive regulation of epithelial cell proliferation	4/735	29/20597	0.0187982020429435	0.269221033936658	0.248906941178032	vegfc/vegfd/fgf1b/igf2a	4
BP	GO:2000027	regulation of animal organ morphogenesis	4/735	29/20597	0.0187982020429435	0.269221033936658	0.248906941178032	myh11a/csf1ra/nphp4/ved	4
BP	GO:0046165	alcohol biosynthetic process	8/735	94/20597	0.0191191114908684	0.272225023494981	0.251684264485054	cyp51/mvda/tm7sf2/insig1/pck2/bpnt2/qdpra/hmgcra	8
BP	GO:0055082	cellular chemical homeostasis	23/735	405/20597	0.0197899427459082	0.278838536662295	0.257798754533794	atp13a2/slc4a1a/cxcl12b/letm1/atp6ap1a/selenon/cxcr3.2/fthl27/pck2/slc30a1a/fpr1/ptger2a/cxcl12a/adra1bb/trpm1a/si:dkey-117a8.1/atp1a2a/micu3a/hk2/atp2b2/kng1/gpr184/atp1a3a	23
BP	GO:0008285	negative regulation of cell population proliferation	9/735	113/20597	0.0198596917939516	0.278838536662295	0.257798754533794	irf1b/cdkn1ba/ecrg4a/igfbp2a/cxcl12a/rarres3l/wt1b/igfbp1a/tnfrsf9b	9
BP	GO:0048703	embryonic viscerocranium morphogenesis	10/735	132/20597	0.0199740623709646	0.278838536662295	0.257798754533794	furina/dhrs9/caspa/fn1a/nog3/itga5/aldh1a2/chd5/tbx1/pitx2	10
BP	GO:0051094	positive regulation of developmental process	17/735	276/20597	0.0209837196304793	0.278838536662295	0.257798754533794	il6st/bloc1s2/swap70b/metrnla/grna/stab2/numb/csf1ra/plxna4/vegfc/cxcl12a/vegfd/plxnb2a.3/dbn1/tncb/metrnlb/myog	17
BP	GO:0002399	MHC class II protein complex assembly	3/735	17/20597	0.0211809640601763	0.278838536662295	0.257798754533794	zgc:123107/si:busm1-266f07.2/mhc2dab	3
BP	GO:0002501	peptide antigen assembly with MHC protein complex	3/735	17/20597	0.0211809640601763	0.278838536662295	0.257798754533794	zgc:123107/si:busm1-266f07.2/mhc2dab	3
BP	GO:0002503	peptide antigen assembly with MHC class II protein complex	3/735	17/20597	0.0211809640601763	0.278838536662295	0.257798754533794	zgc:123107/si:busm1-266f07.2/mhc2dab	3
BP	GO:0006027	glycosaminoglycan catabolic process	3/735	17/20597	0.0211809640601763	0.278838536662295	0.257798754533794	pglyrp2/hyal2a/pglyrp6	3
BP	GO:0006509	membrane protein ectodomain proteolysis	3/735	17/20597	0.0211809640601763	0.278838536662295	0.257798754533794	timp2b/adam19b/adam8a	3
BP	GO:0019886	antigen processing and presentation of exogenous peptide antigen via MHC class II	3/735	17/20597	0.0211809640601763	0.278838536662295	0.257798754533794	zgc:123107/si:busm1-266f07.2/mhc2dab	3
BP	GO:0071907	determination of digestive tract left/right asymmetry	3/735	17/20597	0.0211809640601763	0.278838536662295	0.257798754533794	furina/nphp4/pitx2	3
BP	GO:0006986	response to unfolded protein	6/735	61/20597	0.0213078063846064	0.278838536662295	0.257798754533794	serp1/hspb8/wfs1b/hspa8b/wfs1a/hspa1b	6
BP	GO:1990868	response to chemokine	6/735	61/20597	0.0213078063846064	0.278838536662295	0.257798754533794	cxcl12b/cxcr3.2/ccl20b/cxcl18b/cxcl12a/ccl34a.4	6
BP	GO:1990869	cellular response to chemokine	6/735	61/20597	0.0213078063846064	0.278838536662295	0.257798754533794	cxcl12b/cxcr3.2/ccl20b/cxcl18b/cxcl12a/ccl34a.4	6
BP	GO:0015849	organic acid transport	13/735	193/20597	0.0213913962480607	0.278838536662295	0.257798754533794	abcd3b/rbp5/rbp2a/slc10a4/slc36a4/fabp4a/rbp7b/slc7a7/slc38a5a/crabp2b/slc43a2b/slc3a2a/cltrn	13
BP	GO:2000736	regulation of stem cell differentiation	5/735	45/20597	0.021480330913781	0.278838536662295	0.257798754533794	bloc1s2/dnmt3bb.1/wnt16/tph2/pomcb	5
BP	GO:2000026	regulation of multicellular organismal development	26/735	476/20597	0.0215191847403732	0.278838536662295	0.257798754533794	thbs1a/id1/myh11a/tgfb3/swap70b/grna/irf8/numb/lrp1aa/spi1b/plxna4/rbms3/serpinf1/vegfc/sema3d/bhlhe40/rspo3/cxcl12a/vegfd/plxnb2a.3/enpp1/cish/her15.1/dbn1/tncb/si:dkeyp-68b7.7	26
BP	GO:0009611	response to wounding	13/735	194/20597	0.0222099988564878	0.286275195787046	0.264674280001691	il6st/hcar1-4/fn1b/fn1a/cadm4/ecrg4a/cxcl12a/fgf1b/ppl/tmsb/kng1/tncb/f13a1a.1	13
BP	GO:0030903	notochord development	7/735	79/20597	0.0225934049318546	0.288877110989478	0.267079867502683	plod2/atp6v0ca/rab32a/crim1/igf2a/bmpr2b/fstl1a	7
BP	GO:0051249	regulation of lymphocyte activation	8/735	97/20597	0.022647776770102	0.288877110989478	0.267079867502683	pag1/zgc:123107/cd28/cd28l/si:busm1-266f07.2/mhc2dab/igf2a/cish	8
BP	GO:0015908	fatty acid transport	6/735	62/20597	0.0229034714174593	0.290624878245378	0.268695756852768	abcd3b/rbp5/rbp2a/fabp4a/rbp7b/crabp2b	6
BP	GO:0015669	gas transport	4/735	31/20597	0.0235539900756836	0.292900776307931	0.270799926860957	aqp1a.1/hbaa2/hbba2/ca2	4
BP	GO:0045185	maintenance of protein location	4/735	31/20597	0.0235539900756836	0.292900776307931	0.270799926860957	rer1/nrros/insig1/tmsb	4
BP	GO:0051180	vitamin transport	4/735	31/20597	0.0235539900756836	0.292900776307931	0.270799926860957	slc2a3b/tcnbb/slc2a3a/gc	4
BP	GO:0008360	regulation of cell shape	8/735	98/20597	0.02391959837515	0.292900776307931	0.270799926860957	fmnl1a/myh9b/tnika/fn1b/plxna4/fn1a/rnd3b/plxnb2a.3	8
BP	GO:2000147	positive regulation of cell motility	10/735	136/20597	0.0240176139193948	0.292900776307931	0.270799926860957	cxcl12b/csf1ra/vegfc/sema3d/cxcl12a/vegfd/fgf1b/pdgfaa/adam8a/arhgef39	10
BP	GO:0048706	embryonic skeletal system development	15/735	238/20597	0.0241970483948529	0.292900776307931	0.270799926860957	furina/sulf1/dhrs9/caspa/fn1a/wnt16/sema3d/nog3/ndnf/itga5/aldh1a2/sulf2a/chd5/tbx1/pitx2	15
BP	GO:0002429	immune response-activating cell surface receptor signaling pathway	6/735	63/20597	0.024577491367756	0.292900776307931	0.270799926860957	cd276/fpr1/cd28/cd28l/zgc:153911/si:dkey-117a8.1	6
BP	GO:0002683	negative regulation of immune system process	6/735	63/20597	0.024577491367756	0.292900776307931	0.270799926860957	ly97.3/grna/pag1/spi1b/cxcl12a/cish	6
BP	GO:0016079	synaptic vesicle exocytosis	6/735	63/20597	0.024577491367756	0.292900776307931	0.270799926860957	snap29/stx11a/cplx2l/snap23.2/syt1a/rab3aa	6
BP	GO:0030203	glycosaminoglycan metabolic process	6/735	63/20597	0.024577491367756	0.292900776307931	0.270799926860957	pglyrp2/ndnf/hyal2a/chst1/has1/pglyrp6	6
BP	GO:0072593	reactive oxygen species metabolic process	6/735	63/20597	0.024577491367756	0.292900776307931	0.270799926860957	myh11a/nrros/sh3pxd2ab/ncf2/hbaa2/hbba2	6
BP	GO:0000097	sulfur amino acid biosynthetic process	3/735	18/20597	0.0247572318071628	0.292900776307931	0.270799926860957	apip/cbsb/bhmt	3
BP	GO:0002275	myeloid cell activation involved in immune response	3/735	18/20597	0.0247572318071628	0.292900776307931	0.270799926860957	cxcr3.2/spi1b/fpr1	3
BP	GO:0048885	neuromast deposition	3/735	18/20597	0.0247572318071628	0.292900776307931	0.270799926860957	sulf1/ngfrb/anos1a	3
BP	GO:0051272	positive regulation of cellular component movement	10/735	137/20597	0.0251144567826306	0.294283754357237	0.272078552200647	cxcl12b/csf1ra/vegfc/sema3d/cxcl12a/vegfd/fgf1b/pdgfaa/adam8a/arhgef39	10
BP	GO:0097529	myeloid leukocyte migration	10/735	137/20597	0.0251144567826306	0.294283754357237	0.272078552200647	cxcr3.2/csf1ra/ccl20b/vegfc/cxcl18b/cxcl12a/vegfd/wt1b/ccl34a.4/saa	10
BP	GO:0006936	muscle contraction	11/735	157/20597	0.0253775902160219	0.295951040185894	0.273620032855455	tpm3/sulf1/tpm1/scn4ba/tcap/tpm2/lsp1a/adra1bb/sulf2a/kcne4/tmod2	11
BP	GO:0055065	metal ion homeostasis	22/735	395/20597	0.0269906440487809	0.313270555807888	0.289632703162522	atp13a2/letm1/selenon/cxcr3.2/fthl27/slc12a8/slc11a2/wfs1b/slc30a1a/fpr1/ptger2a/adra1bb/wfs1a/trpm1a/si:dkey-117a8.1/atp1a2a/micu3a/atp2b2/kng1/tfa/gpr184/atp1a3a	22
BP	GO:0002244	hematopoietic progenitor cell differentiation	11/735	159/20597	0.0275226367215465	0.31644571516933	0.292568280642681	flt4/tgfb3/bloc1s2/csf1ra/dnmt3bb.1/hlx1/wnt16/nfkbiaa/tph2/rspo1/pomcb	11
BP	GO:0023061	signal release	11/735	159/20597	0.0275226367215465	0.31644571516933	0.292568280642681	snap29/caskb/syt11a/stx11a/cplx2l/snap23.2/marcksb/syt1a/stxbp1a/crhbp/rab3aa	11
BP	GO:0040017	positive regulation of locomotion	10/735	140/20597	0.0286203206391497	0.31659741568008	0.292708534580324	cxcl12b/csf1ra/vegfc/sema3d/cxcl12a/vegfd/fgf1b/pdgfaa/adam8a/arhgef39	10
BP	GO:0002396	MHC protein complex assembly	3/735	19/20597	0.0286374232266315	0.31659741568008	0.292708534580324	zgc:123107/si:busm1-266f07.2/mhc2dab	3
BP	GO:0006558	L-phenylalanine metabolic process	3/735	19/20597	0.0286374232266315	0.31659741568008	0.292708534580324	hgd/qdpra/fah	3
BP	GO:0006559	L-phenylalanine catabolic process	3/735	19/20597	0.0286374232266315	0.31659741568008	0.292708534580324	hgd/qdpra/fah	3
BP	GO:0009226	nucleotide-sugar biosynthetic process	3/735	19/20597	0.0286374232266315	0.31659741568008	0.292708534580324	gmppab/gfus.2/uap1	3
BP	GO:0014823	response to activity	3/735	19/20597	0.0286374232266315	0.31659741568008	0.292708534580324	metrnla/metrnlb/myog	3
BP	GO:1902221	erythrose 4-phosphate/phosphoenolpyruvate family amino acid metabolic process	3/735	19/20597	0.0286374232266315	0.31659741568008	0.292708534580324	hgd/qdpra/fah	3
BP	GO:1902222	erythrose 4-phosphate/phosphoenolpyruvate family amino acid catabolic process	3/735	19/20597	0.0286374232266315	0.31659741568008	0.292708534580324	hgd/qdpra/fah	3
BP	GO:0030003	cellular cation homeostasis	21/735	375/20597	0.0286993165704278	0.31659741568008	0.292708534580324	atp13a2/slc4a1a/cxcl12b/letm1/atp6ap1a/selenon/cxcr3.2/fthl27/slc30a1a/fpr1/ptger2a/cxcl12a/adra1bb/trpm1a/si:dkey-117a8.1/atp1a2a/micu3a/atp2b2/kng1/gpr184/atp1a3a	21
BP	GO:0031099	regeneration	15/735	244/20597	0.0293334386444486	0.320994241138023	0.296773597252536	il6st/top2a/adamts9/tubb5/wfs1b/il4r.1/grb14/sema3d/cxcl12a/aldh1a2/inhbaa/wt1b/igfbp1a/tncb/myog	15
BP	GO:0022604	regulation of cell morphogenesis	9/735	121/20597	0.0293600285891863	0.320994241138023	0.296773597252536	fmnl1a/myh9b/tnika/fn1b/plxna4/fn1a/rnd3b/plxnb2a.3/dbn1	9
BP	GO:0007015	actin filament organization	22/735	399/20597	0.0297386880585655	0.32368909802412	0.29926511351567	cotl1/tpm3/xirp1/tpm1/myh9b/hsp90aa1.1/arpc5a/hcls1/vaspa/mical3a/coro1ca/tcap/cfl1l/tpm2/nrap/rnd3b/marcksb/tmsb/tmod2/elmo3/dbn1/myo1g	22
BP	GO:0035051	cardiocyte differentiation	7/735	84/20597	0.0303782277324806	0.32918707839312	0.304348243374783	mef2ca/fn1a/sema3d/tcap/nrap/dab2/tbx1	7
BP	GO:0080134	regulation of response to stress	17/735	289/20597	0.0308583263138355	0.331598882206107	0.306578064355091	il6st/metrnla/grna/parp9/irf1b/insig1/traf3/cadm4/cxcl12a/mapk8ip3/tmsb/egln3/kng1/dgat2/tncb/metrnlb/coch	17
BP	GO:0051235	maintenance of location	8/735	103/20597	0.0310339889800004	0.331598882206107	0.306578064355091	rer1/nrros/letm1/insig1/selenon/fthl27/bscl2l/tmsb	8
BP	GO:0055067	monovalent inorganic cation homeostasis	8/735	103/20597	0.0310339889800004	0.331598882206107	0.306578064355091	slc4a1a/cxcl12b/atp6ap1a/slc12a8/cxcl12a/atp1a2a/atp1a3a/ca2	8
BP	GO:0045596	negative regulation of cell differentiation	10/735	142/20597	0.0311424021671722	0.331598882206107	0.306578064355091	id1/bloc1s2/rgs2/spi1b/nfkbiaa/sema3d/nog3/enpp1/cish/tncb	10
BP	GO:0007173	epidermal growth factor receptor signaling pathway	4/735	34/20597	0.0319422786761177	0.33219664658614	0.307130724380214	cbl/si:ch73-173h19.3/rhbdf1b/hbegfb	4
BP	GO:0048010	vascular endothelial growth factor receptor signaling pathway	4/735	34/20597	0.0319422786761177	0.33219664658614	0.307130724380214	flt4/vegfc/vegfd/rspo1	4
BP	GO:0002757	immune response-activating signal transduction	6/735	67/20597	0.0320839981759898	0.33219664658614	0.307130724380214	cd276/fpr1/cd28/cd28l/zgc:153911/si:dkey-117a8.1	6
BP	GO:0006022	aminoglycan metabolic process	7/735	85/20597	0.032126832860401	0.33219664658614	0.307130724380214	chia.6/pglyrp2/ndnf/hyal2a/chst1/has1/pglyrp6	7
BP	GO:0006885	regulation of pH	5/735	50/20597	0.032258879491857	0.33219664658614	0.307130724380214	slc4a1a/cxcl12b/atp6ap1a/cxcl12a/ca2	5
BP	GO:0050767	regulation of neurogenesis	12/735	184/20597	0.0327115509521655	0.33219664658614	0.307130724380214	id1/swap70b/grna/numb/plxna4/sema3d/bhlhe40/cxcl12a/plxnb2a.3/her15.1/dbn1/tncb	12
BP	GO:0002495	antigen processing and presentation of peptide antigen via MHC class II	3/735	20/20597	0.0328198433420739	0.33219664658614	0.307130724380214	zgc:123107/si:busm1-266f07.2/mhc2dab	3
BP	GO:0007413	axonal fasciculation	3/735	20/20597	0.0328198433420739	0.33219664658614	0.307130724380214	sema3d/anos1a/tncb	3
BP	GO:0048246	macrophage chemotaxis	3/735	20/20597	0.0328198433420739	0.33219664658614	0.307130724380214	cxcr3.2/csf1ra/wt1b	3
BP	GO:0060034	notochord cell differentiation	3/735	20/20597	0.0328198433420739	0.33219664658614	0.307130724380214	atp6v0ca/rab32a/fstl1a	3
BP	GO:0106030	neuron projection fasciculation	3/735	20/20597	0.0328198433420739	0.33219664658614	0.307130724380214	sema3d/anos1a/tncb	3
BP	GO:0019725	cellular homeostasis	25/735	472/20597	0.0328262917410558	0.33219664658614	0.307130724380214	atp13a2/slc4a1a/cxcl12b/letm1/atp6ap1a/selenon/cxcr3.2/fthl27/slc12a8/pck2/slc30a1a/txn/fpr1/ptger2a/cxcl12a/adra1bb/trpm1a/si:dkey-117a8.1/atp1a2a/micu3a/hk2/atp2b2/kng1/gpr184/atp1a3a	25
BP	GO:0003012	muscle system process	11/735	164/20597	0.0334512074663995	0.334722002017623	0.309465528933359	tpm3/sulf1/tpm1/scn4ba/tcap/tpm2/lsp1a/adra1bb/sulf2a/kcne4/tmod2	11
BP	GO:0051093	negative regulation of developmental process	14/735	227/20597	0.0336690205852415	0.334722002017623	0.309465528933359	thbs1a/id1/bloc1s2/rgs2/spi1b/serpinf1/nfkbiaa/sema3d/nog3/rspo3/igfbp2a/enpp1/cish/tncb	14
BP	GO:0060284	regulation of cell development	14/735	227/20597	0.0336690205852415	0.334722002017623	0.309465528933359	id1/swap70b/grna/numb/csf1ra/plxna4/sema3d/bhlhe40/cxcl12a/plxnb2a.3/her15.1/dbn1/tncb/myog	14
BP	GO:0006873	cellular ion homeostasis	21/735	382/20597	0.0340460387392995	0.334722002017623	0.309465528933359	atp13a2/slc4a1a/cxcl12b/letm1/atp6ap1a/selenon/cxcr3.2/fthl27/slc30a1a/fpr1/ptger2a/cxcl12a/adra1bb/trpm1a/si:dkey-117a8.1/atp1a2a/micu3a/atp2b2/kng1/gpr184/atp1a3a	21
BP	GO:0006638	neutral lipid metabolic process	6/735	68/20597	0.0341692529621909	0.334722002017623	0.309465528933359	pck2/lipia/mogat3a/dgat1a/dgat2/lipg	6
BP	GO:0006639	acylglycerol metabolic process	6/735	68/20597	0.0341692529621909	0.334722002017623	0.309465528933359	pck2/lipia/mogat3a/dgat1a/dgat2/lipg	6
BP	GO:0007159	leukocyte cell-cell adhesion	6/735	68/20597	0.0341692529621909	0.334722002017623	0.309465528933359	pag1/zgc:123107/selplg/si:busm1-266f07.2/mhc2dab/igf2a	6
BP	GO:0034637	cellular carbohydrate biosynthetic process	6/735	68/20597	0.0341692529621909	0.334722002017623	0.309465528933359	pck2/ppp1r3aa/bpnt2/aglb/ppp1r3c2b/has1	6
BP	GO:0072507	divalent inorganic cation homeostasis	17/735	293/20597	0.0344969347052455	0.336162312161337	0.310797160370091	atp13a2/letm1/selenon/cxcr3.2/wfs1b/slc30a1a/fpr1/ptger2a/adra1bb/wfs1a/trpm1a/si:dkey-117a8.1/atp1a2a/micu3a/atp2b2/kng1/gpr184	17
BP	GO:0001523	retinoid metabolic process	5/735	51/20597	0.0347541746010071	0.336162312161337	0.310797160370091	cyp1b1/dhrs9/rdh10a/aldh1a2/aldh8a1	5
BP	GO:0003073	regulation of systemic arterial blood pressure	4/735	35/20597	0.0350794880088883	0.336162312161337	0.310797160370091	nppa/adra1bb/adm2a/adm2b	4
BP	GO:0050852	T cell receptor signaling pathway	4/735	35/20597	0.0350794880088883	0.336162312161337	0.310797160370091	cd276/cd28/cd28l/zgc:153911	4
BP	GO:1901605	alpha-amino acid metabolic process	12/735	186/20597	0.0351114846439645	0.336162312161337	0.310797160370091	gpt/apip/hgd/qdpra/fah/odc1/slc7a7/cbsb/aldh8a1/bhmt/gldc/ass1	12
BP	GO:0048565	digestive tract development	9/735	125/20597	0.0351398741989801	0.336162312161337	0.310797160370091	myh11a/furina/slc20a1a/dhrs9/nog3/nphp4/aldh1a2/tbx1/pitx2	9
BP	GO:0055074	calcium ion homeostasis	16/735	272/20597	0.0354501529880063	0.33781099092462	0.312321437957	atp13a2/letm1/selenon/cxcr3.2/wfs1b/fpr1/ptger2a/adra1bb/wfs1a/trpm1a/si:dkey-117a8.1/atp1a2a/micu3a/atp2b2/kng1/gpr184	16
BP	GO:0001816	cytokine production	8/735	106/20597	0.0359347477595049	0.341101539779177	0.31536369820765	lurap1/sulf1/nrros/cd276/traf3/nfatc4/zgc:153911/sulf2a	8
BP	GO:0030004	cellular monovalent inorganic cation homeostasis	6/735	69/20597	0.0363400783173728	0.343617188414077	0.317689528391257	slc4a1a/cxcl12b/atp6ap1a/cxcl12a/atp1a2a/atp1a3a	6
BP	GO:0002504	antigen processing and presentation of peptide or polysaccharide antigen via MHC class II	3/735	21/20597	0.0373016610776769	0.346622851271003	0.320468398738014	zgc:123107/si:busm1-266f07.2/mhc2dab	3
BP	GO:0038084	vascular endothelial growth factor signaling pathway	3/735	21/20597	0.0373016610776769	0.346622851271003	0.320468398738014	flt4/vegfc/vegfd	3
BP	GO:0042541	hemoglobin biosynthetic process	3/735	21/20597	0.0373016610776769	0.346622851271003	0.320468398738014	slc11a2/alas1/tfa	3
BP	GO:0016101	diterpenoid metabolic process	5/735	52/20597	0.0373656319867475	0.346622851271003	0.320468398738014	cyp1b1/dhrs9/rdh10a/aldh1a2/aldh8a1	5
BP	GO:0030336	negative regulation of cell migration	5/735	52/20597	0.0373656319867475	0.346622851271003	0.320468398738014	rap2b/sulf1/ngfrb/cxcl12a/anos1a	5
BP	GO:0061515	myeloid cell development	7/735	88/20597	0.0377721025839947	0.349071242370578	0.322732046308531	nrros/irf8/csf1ra/spi1b/nfil3/alas1/slc7a7	7
BP	GO:0002377	immunoglobulin production	4/735	36/20597	0.0383888237066197	0.353436952095908	0.326768341088005	msh2/zgc:123107/si:busm1-266f07.2/mhc2dab	4
BP	GO:0002768	immune response-regulating cell surface receptor signaling pathway	6/735	70/20597	0.0385973852680164	0.354026204199896	0.327313131131494	cd276/fpr1/cd28/cd28l/zgc:153911/si:dkey-117a8.1	6
BP	GO:0048871	multicellular organismal homeostasis	8/735	108/20597	0.0394769347293801	0.360742586389	0.333522728212477	metrnla/sulf1/bbs12/cluap1/aqp1a.1/sulf2a/spata7/metrnlb	8
BP	GO:0001756	somitogenesis	9/735	128/20597	0.0399569143523235	0.362327188408479	0.334987763970961	sulf1/fn1b/fn1a/crim1/ptpn21/itga5/aldh1a2/igf2a/her15.1	9
BP	GO:0051271	negative regulation of cellular component movement	5/735	53/20597	0.040094188672396	0.362327188408479	0.334987763970961	rap2b/sulf1/ngfrb/cxcl12a/anos1a	5
BP	GO:2000146	negative regulation of cell motility	5/735	53/20597	0.040094188672396	0.362327188408479	0.334987763970961	rap2b/sulf1/ngfrb/cxcl12a/anos1a	5
BP	GO:0001775	cell activation	15/735	255/20597	0.0407687154095427	0.367068323669007	0.339371156524482	grna/pag1/fn1b/ndrg1a/cxcr3.2/spi1b/fn1a/zgc:123107/fpr1/cd28/cd28l/si:busm1-266f07.2/mhc2dab/igf2a/cish	15
BP	GO:0008299	isoprenoid biosynthetic process	4/735	37/20597	0.0418706561370911	0.372027175250232	0.343955837597838	mvda/idi1/rdh10a/hmgcra	4
BP	GO:0001666	response to hypoxia	7/735	90/20597	0.0418761627929523	0.372027175250232	0.343955837597838	lipf/hif1al2/alkbh5/vegfc/vegfd/igfbp1a/egln3	7
BP	GO:0001936	regulation of endothelial cell proliferation	3/735	22/20597	0.042079023088736	0.372027175250232	0.343955837597838	vegfc/vegfd/igf2a	3
BP	GO:0020027	hemoglobin metabolic process	3/735	22/20597	0.042079023088736	0.372027175250232	0.343955837597838	slc11a2/alas1/tfa	3
BP	GO:0033619	membrane protein proteolysis	3/735	22/20597	0.042079023088736	0.372027175250232	0.343955837597838	timp2b/adam19b/adam8a	3
BP	GO:0045321	leukocyte activation	13/735	213/20597	0.0425409015994601	0.374757798622582	0.346480421584395	grna/pag1/ndrg1a/cxcr3.2/spi1b/zgc:123107/fpr1/cd28/cd28l/si:busm1-266f07.2/mhc2dab/igf2a/cish	13
BP	GO:0120254	olefinic compound metabolic process	5/735	54/20597	0.0429406148348392	0.376923174661366	0.348482409016182	cyp1b1/dhrs9/rdh10a/aldh1a2/alox12	5
BP	GO:0006040	amino sugar metabolic process	4/735	38/20597	0.0455249912892444	0.392862182648681	0.36321873799287	gnpda1/chia.6/uap1/chst1	4
BP	GO:0038127	ERBB signaling pathway	4/735	38/20597	0.0455249912892444	0.392862182648681	0.36321873799287	cbl/si:ch73-173h19.3/rhbdf1b/hbegfb	4
BP	GO:0036293	response to decreased oxygen levels	7/735	92/20597	0.0462588740558079	0.392862182648681	0.36321873799287	lipf/hif1al2/alkbh5/vegfc/vegfd/igfbp1a/egln3	7
BP	GO:0006935	chemotaxis	25/735	489/20597	0.0465769996751543	0.392862182648681	0.36321873799287	flt4/zgc:195173/cxcl12b/efnb3a/cxcr3.2/csf1ra/vaspa/plxna4/ccl20b/vegfc/sema3d/cxcl18b/cxcl12a/vegfd/plxnb2a.3/wt1b/ccl34a.4/dpysl5a/si:ch1073-406l10.2/anos1a/saa/tncb/arl3l2/si:dkeyp-97a10.3/cntn3a.1	25
BP	GO:0002042	cell migration involved in sprouting angiogenesis	3/735	23/20597	0.0471471598481035	0.392862182648681	0.36321873799287	cxcl12b/fn1a/itga5	3
BP	GO:0019730	antimicrobial humoral response	3/735	23/20597	0.0471471598481035	0.392862182648681	0.36321873799287	cxcl18b/tmsb/tfa	3
BP	GO:0040037	negative regulation of fibroblast growth factor receptor signaling pathway	3/735	23/20597	0.0471471598481035	0.392862182648681	0.36321873799287	sulf1/gpc1b/sulf2a	3
BP	GO:0042573	retinoic acid metabolic process	3/735	23/20597	0.0471471598481035	0.392862182648681	0.36321873799287	rdh10a/aldh1a2/aldh8a1	3
BP	GO:0051147	regulation of muscle cell differentiation	3/735	23/20597	0.0471471598481035	0.392862182648681	0.36321873799287	igf2a/dab2/myog	3
BP	GO:1905517	macrophage migration	3/735	23/20597	0.0471471598481035	0.392862182648681	0.36321873799287	cxcr3.2/csf1ra/wt1b	3
BP	GO:0006071	glycerol metabolic process	2/735	10/20597	0.0473231293921441	0.392862182648681	0.36321873799287	pck2/dgat2	2
BP	GO:0018158	protein oxidation	2/735	10/20597	0.0473231293921441	0.392862182648681	0.36321873799287	loxa/loxl4	2
BP	GO:0030240	skeletal muscle thin filament assembly	2/735	10/20597	0.0473231293921441	0.392862182648681	0.36321873799287	hsp90aa1.1/tcap	2
BP	GO:0033353	S-adenosylmethionine cycle	2/735	10/20597	0.0473231293921441	0.392862182648681	0.36321873799287	apip/ahcyl1	2
BP	GO:0048016	inositol phosphate-mediated signaling	2/735	10/20597	0.0473231293921441	0.392862182648681	0.36321873799287	rcan1a/nfatc4	2
BP	GO:0071941	nitrogen cycle metabolic process	2/735	10/20597	0.0473231293921441	0.392862182648681	0.36321873799287	si:ch211-212d10.2/ass1	2
BP	GO:0060326	cell chemotaxis	10/735	153/20597	0.0478423536424047	0.39504955712094	0.36524106396473	cxcr3.2/csf1ra/ccl20b/vegfc/cxcl18b/cxcl12a/vegfd/wt1b/ccl34a.4/saa	10
BP	GO:0045597	positive regulation of cell differentiation	11/735	174/20597	0.0479092357962104	0.39504955712094	0.36524106396473	bloc1s2/swap70b/metrnla/grna/numb/plxna4/cxcl12a/plxnb2a.3/dbn1/metrnlb/myog	11
BP	GO:0006721	terpenoid metabolic process	5/735	56/20597	0.048989328726256	0.402600221646312	0.372221992547427	cyp1b1/dhrs9/rdh10a/aldh1a2/aldh8a1	5
BP	GO:0035967	cellular response to topologically incorrect protein	6/735	75/20597	0.0512069195265774	0.418019153068627	0.386477487374274	serp1/hspb8/wfs1b/hspa8b/wfs1a/hspa1b	6
BP	GO:0051651	maintenance of location in cell	6/735	75/20597	0.0512069195265774	0.418019153068627	0.386477487374274	rer1/letm1/insig1/selenon/fthl27/tmsb	6
BP	GO:0006469	negative regulation of protein kinase activity	5/735	57/20597	0.0521923340312044	0.421859055679846	0.390027649853796	rasip1/cbl/cdkn1ba/cdkn1ca/ppm1e	5
BP	GO:0042058	regulation of epidermal growth factor receptor signaling pathway	3/735	24/20597	0.052500484433284	0.421859055679846	0.390027649853796	cbl/rhbdf1b/hbegfb	3
BP	GO:0043406	positive regulation of MAP kinase activity	3/735	24/20597	0.052500484433284	0.421859055679846	0.390027649853796	fgf1b/pik3r5/pdgfaa	3
BP	GO:0031348	negative regulation of defense response	4/735	40/20597	0.0533494497148868	0.421859055679846	0.390027649853796	metrnla/grna/egln3/metrnlb	4
BP	GO:0034308	primary alcohol metabolic process	4/735	40/20597	0.0533494497148868	0.421859055679846	0.390027649853796	cyp1b1/dhrs9/rdh10a/aldh1a2	4
BP	GO:0006836	neurotransmitter transport	8/735	115/20597	0.0536784485445159	0.421859055679846	0.390027649853796	snap29/caskb/stx11a/cplx2l/snap23.2/syt1a/stxbp1a/rab3aa	8
BP	GO:0051480	regulation of cytosolic calcium ion concentration	12/735	199/20597	0.0538109307618166	0.421859055679846	0.390027649853796	letm1/selenon/cxcr3.2/fpr1/ptger2a/adra1bb/trpm1a/si:dkey-117a8.1/atp1a2a/atp2b2/kng1/gpr184	12
BP	GO:0001933	negative regulation of protein phosphorylation	6/735	76/20597	0.0539973457630985	0.421859055679846	0.390027649853796	rasip1/cbl/cdkn1ba/cdkn1ca/cadm4/ppm1e	6
BP	GO:0060538	skeletal muscle organ development	11/735	178/20597	0.0547267750363358	0.421859055679846	0.390027649853796	plod2/selenon/postnb/klhl41a/itga6a/acta1a/marcksb/atp1a2a/cavin4b/hmgcra/myog	11
BP	GO:0055007	cardiac muscle cell differentiation	5/735	58/20597	0.0555146480619851	0.421859055679846	0.390027649853796	mef2ca/tcap/nrap/dab2/tbx1	5
BP	GO:0045087	innate immune response	14/735	244/20597	0.0555487882022942	0.421859055679846	0.390027649853796	rel/parp9/cxcr3.2/csf1ra/irak4/caspa/rsad2/traf3/ccl20b/inavaa/mfap4.2/styk1b/ccl34a.4/coch	14
BP	GO:0061025	membrane fusion	8/735	116/20597	0.0559423855703639	0.421859055679846	0.390027649853796	atp13a2/snap29/bmb/syt11a/stx11a/snap23.2/myof/rab3aa	8
BP	GO:0071363	cellular response to growth factor stimulus	19/735	358/20597	0.056249019330954	0.421859055679846	0.390027649853796	flt4/tgfb3/sulf1/id2a/nrros/lpxn/rbms3/vegfc/nog3/fgf18a/ndnf/vegfd/fgf1b/gpc1b/sulf2a/dab2/bmpr2b/fstl1a/gdf7	19
BP	GO:0003128	heart field specification	2/735	11/20597	0.0565005186863983	0.421859055679846	0.390027649853796	fn1b/fn1a	2
BP	GO:0007096	regulation of exit from mitosis	2/735	11/20597	0.0565005186863983	0.421859055679846	0.390027649853796	swap70b/cdc14ab	2
BP	GO:0009791	post-embryonic development	2/735	11/20597	0.0565005186863983	0.421859055679846	0.390027649853796	grcc10/sema3d	2
BP	GO:0014831	gastro-intestinal system smooth muscle contraction	2/735	11/20597	0.0565005186863983	0.421859055679846	0.390027649853796	sulf1/sulf2a	2
BP	GO:0019400	alditol metabolic process	2/735	11/20597	0.0565005186863983	0.421859055679846	0.390027649853796	pck2/dgat2	2
BP	GO:0043124	negative regulation of I-kappaB kinase/NF-kappaB signaling	2/735	11/20597	0.0565005186863983	0.421859055679846	0.390027649853796	ppm1ba/ppm1aa	2
BP	GO:0050732	negative regulation of peptidyl-tyrosine phosphorylation	2/735	11/20597	0.0565005186863983	0.421859055679846	0.390027649853796	cbl/cadm4	2
BP	GO:0060325	face morphogenesis	2/735	11/20597	0.0565005186863983	0.421859055679846	0.390027649853796	aldh1a2/pitx2	2
BP	GO:0070989	oxidative demethylation	2/735	11/20597	0.0565005186863983	0.421859055679846	0.390027649853796	alkbh4/alkbh5	2
BP	GO:0072595	maintenance of protein localization in organelle	2/735	11/20597	0.0565005186863983	0.421859055679846	0.390027649853796	rer1/insig1	2
BP	GO:0099625	ventricular cardiac muscle cell membrane repolarization	2/735	11/20597	0.0565005186863983	0.421859055679846	0.390027649853796	scn4ba/kcne4	2
BP	GO:1900746	regulation of vascular endothelial growth factor signaling pathway	2/735	11/20597	0.0565005186863983	0.421859055679846	0.390027649853796	flt4/vegfc	2
BP	GO:1902106	negative regulation of leukocyte differentiation	2/735	11/20597	0.0565005186863983	0.421859055679846	0.390027649853796	spi1b/cish	2
BP	GO:1902547	regulation of cellular response to vascular endothelial growth factor stimulus	2/735	11/20597	0.0565005186863983	0.421859055679846	0.390027649853796	flt4/vegfc	2
BP	GO:1903707	negative regulation of hemopoiesis	2/735	11/20597	0.0565005186863983	0.421859055679846	0.390027649853796	spi1b/cish	2
BP	GO:0070848	response to growth factor	19/735	359/20597	0.0575083325807871	0.42245384030534	0.390577554961977	flt4/tgfb3/sulf1/id2a/nrros/lpxn/rbms3/vegfc/nog3/fgf18a/ndnf/vegfd/fgf1b/gpc1b/sulf2a/dab2/bmpr2b/fstl1a/gdf7	19
BP	GO:0000096	sulfur amino acid metabolic process	3/735	25/20597	0.0581326844356471	0.42245384030534	0.390577554961977	apip/cbsb/bhmt	3
BP	GO:0002455	humoral immune response mediated by circulating immunoglobulin	3/735	25/20597	0.0581326844356471	0.42245384030534	0.390577554961977	c1qc/c1qb/c1qa	3
BP	GO:0006958	complement activation, classical pathway	3/735	25/20597	0.0581326844356471	0.42245384030534	0.390577554961977	c1qc/c1qb/c1qa	3
BP	GO:0042044	fluid transport	3/735	25/20597	0.0581326844356471	0.42245384030534	0.390577554961977	aqp1a.1/aqp8a.2/atp1a2a	3
BP	GO:0050728	negative regulation of inflammatory response	3/735	25/20597	0.0581326844356471	0.42245384030534	0.390577554961977	metrnla/grna/metrnlb	3
BP	GO:0050830	defense response to Gram-positive bacterium	3/735	25/20597	0.0581326844356471	0.42245384030534	0.390577554961977	pglyrp2/pglyrp6/rnasel3	3
BP	GO:1901071	glucosamine-containing compound metabolic process	3/735	25/20597	0.0581326844356471	0.42245384030534	0.390577554961977	gnpda1/chia.6/chst1	3
BP	GO:1901184	regulation of ERBB signaling pathway	3/735	25/20597	0.0581326844356471	0.42245384030534	0.390577554961977	cbl/rhbdf1b/hbegfb	3
BP	GO:0001932	regulation of protein phosphorylation	18/735	337/20597	0.0589316750411123	0.425910939182057	0.393773798190713	tgfb3/rasip1/cbl/cdkn1ba/tpx2/cdkn1ca/cadm4/vegfc/fgf18a/vegfd/fgf1b/pik3r5/hbegfb/ppm1e/inhbaa/igf2a/pdgfaa/gdf7	18
BP	GO:0033673	negative regulation of kinase activity	5/735	59/20597	0.0589562304543558	0.425910939182057	0.393773798190713	rasip1/cbl/cdkn1ba/cdkn1ca/ppm1e	5
BP	GO:0008203	cholesterol metabolic process	6/735	78/20597	0.0598496016670049	0.431093160242632	0.398564994383057	cyp51/apof/mvda/tm7sf2/insig1/hmgcra	6
BP	GO:0032940	secretion by cell	17/735	315/20597	0.0602789467557255	0.432912435791119	0.400246996362295	snap29/nagpa/caskb/mical3a/unc13d/syt11a/rhbdf1b/stx11a/cplx2l/snap23.2/marcksb/syt1a/stxbp1a/tnfaip2b/sept5a/crhbp/rab3aa	17
BP	GO:0006520	cellular amino acid metabolic process	15/735	270/20597	0.0610510036911374	0.434537592776335	0.401749527008617	gpt/apip/hgd/wars1/qdpra/fah/odc1/tph2/slc7a7/hpdl/cbsb/aldh8a1/bhmt/gldc/ass1	15
BP	GO:0070482	response to oxygen levels	7/735	98/20597	0.0611184989298944	0.434537592776335	0.401749527008617	lipf/hif1al2/alkbh5/vegfc/vegfd/igfbp1a/egln3	7
BP	GO:0001763	morphogenesis of a branching structure	4/735	42/20597	0.0618554627060807	0.434537592776335	0.401749527008617	plxna4/vegfc/igfbp7/aldh1a2	4
BP	GO:0050678	regulation of epithelial cell proliferation	4/735	42/20597	0.0618554627060807	0.434537592776335	0.401749527008617	vegfc/vegfd/fgf1b/igf2a	4
BP	GO:0050772	positive regulation of axonogenesis	4/735	42/20597	0.0618554627060807	0.434537592776335	0.401749527008617	plxna4/cxcl12a/plxnb2a.3/dbn1	4
BP	GO:0050870	positive regulation of T cell activation	4/735	42/20597	0.0618554627060807	0.434537592776335	0.401749527008617	zgc:123107/si:busm1-266f07.2/mhc2dab/igf2a	4
BP	GO:1903039	positive regulation of leukocyte cell-cell adhesion	4/735	42/20597	0.0618554627060807	0.434537592776335	0.401749527008617	zgc:123107/si:busm1-266f07.2/mhc2dab/igf2a	4
BP	GO:0002685	regulation of leukocyte migration	5/735	60/20597	0.0625168860706914	0.434537592776335	0.401749527008617	csf1ra/vegfc/cxcl12a/vegfd/adam8a	5
BP	GO:0015718	monocarboxylic acid transport	5/735	60/20597	0.0625168860706914	0.434537592776335	0.401749527008617	slc16a3b/slc10a4/slc16a6b/slc16a9a/slc16a9b	5
BP	GO:0050727	regulation of inflammatory response	5/735	60/20597	0.0625168860706914	0.434537592776335	0.401749527008617	metrnla/grna/cxcl12a/tmsb/metrnlb	5
BP	GO:0006801	superoxide metabolic process	3/735	26/20597	0.0640368073912306	0.434537592776335	0.401749527008617	nrros/sh3pxd2ab/ncf2	3
BP	GO:0009225	nucleotide-sugar metabolic process	3/735	26/20597	0.0640368073912306	0.434537592776335	0.401749527008617	gmppab/gfus.2/uap1	3
BP	GO:0018126	protein hydroxylation	3/735	26/20597	0.0640368073912306	0.434537592776335	0.401749527008617	plod2/p4ha1b/egln3	3
BP	GO:0048639	positive regulation of developmental growth	3/735	26/20597	0.0640368073912306	0.434537592776335	0.401749527008617	cxcl12a/dbn1/tncb	3
BP	GO:0007204	positive regulation of cytosolic calcium ion concentration	10/735	162/20597	0.0653255618112087	0.434537592776335	0.401749527008617	letm1/selenon/cxcr3.2/fpr1/ptger2a/adra1bb/trpm1a/si:dkey-117a8.1/kng1/gpr184	10
BP	GO:0035966	response to topologically incorrect protein	6/735	80/20597	0.0660646614050234	0.434537592776335	0.401749527008617	serp1/hspb8/wfs1b/hspa8b/wfs1a/hspa1b	6
BP	GO:1903037	regulation of leukocyte cell-cell adhesion	5/735	61/20597	0.0661962681855204	0.434537592776335	0.401749527008617	pag1/zgc:123107/si:busm1-266f07.2/mhc2dab/igf2a	5
BP	GO:0002474	antigen processing and presentation of peptide antigen via MHC class I	2/735	12/20597	0.0662361924756101	0.434537592776335	0.401749527008617	mfsd6a/zmp:0000001138	2
BP	GO:0006020	inositol metabolic process	2/735	12/20597	0.0662361924756101	0.434537592776335	0.401749527008617	bpnt2/itpk1a	2
BP	GO:0007176	regulation of epidermal growth factor-activated receptor activity	2/735	12/20597	0.0662361924756101	0.434537592776335	0.401749527008617	cbl/hbegfb	2
BP	GO:0018215	protein phosphopantetheinylation	2/735	12/20597	0.0662361924756101	0.434537592776335	0.401749527008617	bmp1a/grk7b	2
BP	GO:0019433	triglyceride catabolic process	2/735	12/20597	0.0662361924756101	0.434537592776335	0.401749527008617	lipia/lipg	2
BP	GO:0045685	regulation of glial cell differentiation	2/735	12/20597	0.0662361924756101	0.434537592776335	0.401749527008617	swap70b/grna	2
BP	GO:0051560	mitochondrial calcium ion homeostasis	2/735	12/20597	0.0662361924756101	0.434537592776335	0.401749527008617	letm1/micu3a	2
BP	GO:0055090	acylglycerol homeostasis	2/735	12/20597	0.0662361924756101	0.434537592776335	0.401749527008617	pparg/angptl4	2
BP	GO:0060035	notochord cell development	2/735	12/20597	0.0662361924756101	0.434537592776335	0.401749527008617	atp6v0ca/rab32a	2
BP	GO:0060142	regulation of syncytium formation by plasma membrane fusion	2/735	12/20597	0.0662361924756101	0.434537592776335	0.401749527008617	slc3a2a/myog	2
BP	GO:0070328	triglyceride homeostasis	2/735	12/20597	0.0662361924756101	0.434537592776335	0.401749527008617	pparg/angptl4	2
BP	GO:0099622	cardiac muscle cell membrane repolarization	2/735	12/20597	0.0662361924756101	0.434537592776335	0.401749527008617	scn4ba/kcne4	2
BP	GO:1902285	semaphorin-plexin signaling pathway involved in neuron projection guidance	2/735	12/20597	0.0662361924756101	0.434537592776335	0.401749527008617	plxna4/plxnb2a.3	2
BP	GO:1902287	semaphorin-plexin signaling pathway involved in axon guidance	2/735	12/20597	0.0662361924756101	0.434537592776335	0.401749527008617	plxna4/plxnb2a.3	2
BP	GO:0001934	positive regulation of protein phosphorylation	12/735	206/20597	0.0662470501874462	0.434537592776335	0.401749527008617	tgfb3/tpx2/vegfc/fgf18a/vegfd/fgf1b/pik3r5/hbegfb/inhbaa/igf2a/pdgfaa/gdf7	12
BP	GO:1903510	mucopolysaccharide metabolic process	4/735	43/20597	0.0663605797053285	0.434537592776335	0.401749527008617	ndnf/hyal2a/chst1/has1	4
BP	GO:0031101	fin regeneration	7/735	100/20597	0.0666510789328294	0.435275979483998	0.402432198693378	tubb5/grb14/sema3d/cxcl12a/aldh1a2/inhbaa/wt1b	7
BP	GO:0001505	regulation of neurotransmitter levels	8/735	121/20597	0.0681649508278652	0.443978629195324	0.410478189335773	snap29/caskb/stx11a/cplx2l/snap23.2/syt1a/stxbp1a/rab3aa	8
BP	GO:0042326	negative regulation of phosphorylation	6/735	81/20597	0.0693082657234599	0.447741869618432	0.413957474178181	rasip1/cbl/cdkn1ba/cdkn1ca/cadm4/ppm1e	6
BP	GO:0007519	skeletal muscle tissue development	10/735	164/20597	0.069701049014495	0.447741869618432	0.413957474178181	plod2/selenon/klhl41a/itga6a/acta1a/marcksb/atp1a2a/cavin4b/hmgcra/myog	10
BP	GO:0051604	protein maturation	10/735	164/20597	0.069701049014495	0.447741869618432	0.413957474178181	furina/cpxm1b/kel/caspa/cpn1/plat/dhh/phex/bmp1a/tspan33a	10
BP	GO:0140029	exocytic process	5/735	62/20597	0.0699938819371047	0.447741869618432	0.413957474178181	snap29/stx11a/snap23.2/stxbp1a/rab3aa	5
BP	GO:0010976	positive regulation of neuron projection development	3/735	27/20597	0.0702053401116692	0.447741869618432	0.413957474178181	il6st/dbn1/tncb	3
BP	GO:0032507	maintenance of protein location in cell	3/735	27/20597	0.0702053401116692	0.447741869618432	0.413957474178181	rer1/insig1/tmsb	3
BP	GO:0060536	cartilage morphogenesis	3/735	27/20597	0.0702053401116692	0.447741869618432	0.413957474178181	furina/mef2ca/tbx1	3
BP	GO:1901654	response to ketone	3/735	27/20597	0.0702053401116692	0.447741869618432	0.413957474178181	pck2/sult2st3/ptger2a	3
BP	GO:0018958	phenol-containing compound metabolic process	4/735	44/20597	0.0710313398662118	0.451123945405614	0.417084355190078	sult1st1/qdpra/fah/tph2	4
BP	GO:0060218	hematopoietic stem cell differentiation	7/735	102/20597	0.0724755981431377	0.451123945405614	0.417084355190078	tgfb3/bloc1s2/dnmt3bb.1/wnt16/tph2/rspo1/pomcb	7
BP	GO:0072503	cellular divalent inorganic cation homeostasis	15/735	277/20597	0.0725251956625053	0.451123945405614	0.417084355190078	atp13a2/letm1/selenon/cxcr3.2/slc30a1a/fpr1/ptger2a/adra1bb/trpm1a/si:dkey-117a8.1/atp1a2a/micu3a/atp2b2/kng1/gpr184	15
BP	GO:0014904	myotube cell development	6/735	82/20597	0.0726424266675247	0.451123945405614	0.417084355190078	plod2/selenon/klhl41a/acta1a/cavin4b/myog	6
BP	GO:0042445	hormone metabolic process	6/735	82/20597	0.0726424266675247	0.451123945405614	0.417084355190078	furina/cyp1b1/dhrs9/rdh10a/aldh1a2/aldh8a1	6
BP	GO:0048741	skeletal muscle fiber development	6/735	82/20597	0.0726424266675247	0.451123945405614	0.417084355190078	plod2/selenon/klhl41a/acta1a/cavin4b/myog	6
BP	GO:0050920	regulation of chemotaxis	6/735	82/20597	0.0726424266675247	0.451123945405614	0.417084355190078	cxcl12b/csf1ra/vegfc/sema3d/cxcl12a/vegfd	6
BP	GO:0008015	blood circulation	17/735	324/20597	0.0738986423260683	0.451123945405614	0.417084355190078	myh11a/pawr/sulf1/nppa/scn4ba/dhrs9/junba/tcap/vegfd/adra1bb/hbegfb/atp1a2a/kcne4/adm2a/ednrbb/pitx2/adm2b	17
BP	GO:0034754	cellular hormone metabolic process	5/735	63/20597	0.0739090880206692	0.451123945405614	0.417084355190078	cyp1b1/dhrs9/rdh10a/aldh1a2/aldh8a1	5
BP	GO:0045785	positive regulation of cell adhesion	5/735	63/20597	0.0739090880206692	0.451123945405614	0.417084355190078	zgc:123107/si:dkey-6n6.1/si:busm1-266f07.2/mhc2dab/igf2a	5
BP	GO:0051348	negative regulation of transferase activity	5/735	63/20597	0.0739090880206692	0.451123945405614	0.417084355190078	rasip1/cbl/cdkn1ba/cdkn1ca/ppm1e	5
BP	GO:0098609	cell-cell adhesion	22/735	442/20597	0.0739313796961281	0.451123945405614	0.417084355190078	zmp:0000001082/pag1/fn1b/igsf9a/nlgn3a/fn1a/zgc:123107/itga6a/selplg/si:busm1-266f07.2/mhc2dab/itga5/itgae.2/igf2a/cdh6/adam8a/pkp1b/si:busm1-71b9.3/si:dkeyp-97a10.3/cntn3a.1/pcdh1g1/pcdh1g30	22
BP	GO:0051241	negative regulation of multicellular organismal process	12/735	210/20597	0.074134286837272	0.451123945405614	0.417084355190078	thbs1a/id1/rgs2/spi1b/serpinf1/sema3d/rspo3/igfbp2a/cish/kng1/crhbp/tncb	12
BP	GO:0051960	regulation of nervous system development	12/735	210/20597	0.074134286837272	0.451123945405614	0.417084355190078	id1/swap70b/grna/numb/plxna4/sema3d/bhlhe40/cxcl12a/plxnb2a.3/her15.1/dbn1/tncb	12
BP	GO:0010038	response to metal ion	7/735	103/20597	0.0754973821446164	0.451123945405614	0.417084355190078	atp13a2/hsp90aa1.1/slc11a2/slc30a1a/syt11a/entpd2a.1/syt1a	7
BP	GO:0014902	myotube differentiation	7/735	103/20597	0.0754973821446164	0.451123945405614	0.417084355190078	plod2/selenon/klhl41a/acta1a/myof/cavin4b/myog	7
BP	GO:0035270	endocrine system development	9/735	145/20597	0.075651825593485	0.451123945405614	0.417084355190078	etsrp/adamts9/wfs1b/fn1a/itga5/bhmt/greb1/ved/kcnip3b	9
BP	GO:0022409	positive regulation of cell-cell adhesion	4/735	45/20597	0.0758655846420587	0.451123945405614	0.417084355190078	zgc:123107/si:busm1-266f07.2/mhc2dab/igf2a	4
BP	GO:0008037	cell recognition	6/735	83/20597	0.0760669187825879	0.451123945405614	0.417084355190078	plxna4/sema3d/anos1a/tncb/si:dkeyp-97a10.3/cntn3a.1	6
BP	GO:0099003	vesicle-mediated transport in synapse	8/735	124/20597	0.0762272150005614	0.451123945405614	0.417084355190078	snap29/nlgn3a/stx11a/cplx2l/snap23.2/sncga/syt1a/rab3aa	8
BP	GO:0099504	synaptic vesicle cycle	8/735	124/20597	0.0762272150005614	0.451123945405614	0.417084355190078	snap29/nlgn3a/stx11a/cplx2l/snap23.2/sncga/syt1a/rab3aa	8
BP	GO:0009086	methionine biosynthetic process	2/735	13/20597	0.0764787395763727	0.451123945405614	0.417084355190078	apip/bhmt	2
BP	GO:0048679	regulation of axon regeneration	2/735	13/20597	0.0764787395763727	0.451123945405614	0.417084355190078	il6st/tncb	2
BP	GO:0048922	posterior lateral line neuromast deposition	2/735	13/20597	0.0764787395763727	0.451123945405614	0.417084355190078	ngfrb/anos1a	2
BP	GO:0051131	chaperone-mediated protein complex assembly	2/735	13/20597	0.0764787395763727	0.451123945405614	0.417084355190078	bbs12/lonp1	2
BP	GO:0060323	head morphogenesis	2/735	13/20597	0.0764787395763727	0.451123945405614	0.417084355190078	aldh1a2/pitx2	2
BP	GO:0060324	face development	2/735	13/20597	0.0764787395763727	0.451123945405614	0.417084355190078	aldh1a2/pitx2	2
BP	GO:0070570	regulation of neuron projection regeneration	2/735	13/20597	0.0764787395763727	0.451123945405614	0.417084355190078	il6st/tncb	2
BP	GO:0097009	energy homeostasis	2/735	13/20597	0.0764787395763727	0.451123945405614	0.417084355190078	metrnla/metrnlb	2
BP	GO:0097720	calcineurin-mediated signaling	2/735	13/20597	0.0764787395763727	0.451123945405614	0.417084355190078	rcan1a/nfatc4	2
BP	GO:1901072	glucosamine-containing compound catabolic process	2/735	13/20597	0.0764787395763727	0.451123945405614	0.417084355190078	gnpda1/chia.6	2
BP	GO:0071901	negative regulation of protein serine/threonine kinase activity	3/735	28/20597	0.0766302822738814	0.451123945405614	0.417084355190078	rasip1/cdkn1ba/cdkn1ca	3
BP	GO:0044092	negative regulation of molecular function	14/735	258/20597	0.079654510325761	0.467803107404769	0.43250498980364	rasip1/cbl/traf3/timp2b/cdkn1ba/serpinf1/cdkn1ca/gmip/ppm1e/kcne4/rrad/kng1/crhbp/spink2.6	14
BP	GO:0048704	embryonic skeletal system morphogenesis	12/735	213/20597	0.0804289738439513	0.471221428095303	0.435665380857062	furina/dhrs9/caspa/fn1a/sema3d/nog3/ndnf/itga5/aldh1a2/chd5/tbx1/pitx2	12
BP	GO:0060047	heart contraction	11/735	191/20597	0.0812206412834214	0.474723986880905	0.438903653813942	myh11a/scn4ba/dhrs9/junba/tcap/adra1bb/hbegfb/atp1a2a/kcne4/adm2a/adm2b	11
BP	GO:0000768	syncytium formation by plasma membrane fusion	3/735	29/20597	0.0833032146082204	0.480022523707133	0.443802389157355	slc3a2a/myof/myog	3
BP	GO:0006949	syncytium formation	3/735	29/20597	0.0833032146082204	0.480022523707133	0.443802389157355	slc3a2a/myof/myog	3
BP	GO:0009074	aromatic amino acid family catabolic process	3/735	29/20597	0.0833032146082204	0.480022523707133	0.443802389157355	hgd/qdpra/fah	3
BP	GO:0035924	cellular response to vascular endothelial growth factor stimulus	3/735	29/20597	0.0833032146082204	0.480022523707133	0.443802389157355	flt4/vegfc/vegfd	3
BP	GO:0045494	photoreceptor cell maintenance	3/735	29/20597	0.0833032146082204	0.480022523707133	0.443802389157355	bbs12/cluap1/spata7	3
BP	GO:0140253	cell-cell fusion	3/735	29/20597	0.0833032146082204	0.480022523707133	0.443802389157355	slc3a2a/myof/myog	3
BP	GO:0001889	liver development	11/735	192/20597	0.0835399767446293	0.480256814665721	0.444019001674568	id2a/grna/sec31a/cpn1/pck2/enc3/cebpa/nphp4/aldh1a2/aldh8a1/tnfb	11
BP	GO:0006875	cellular metal ion homeostasis	17/735	330/20597	0.0840357320278218	0.481948264865851	0.445582823376435	atp13a2/letm1/selenon/cxcr3.2/fthl27/slc30a1a/fpr1/ptger2a/adra1bb/trpm1a/si:dkey-117a8.1/atp1a2a/micu3a/atp2b2/kng1/gpr184/atp1a3a	17
BP	GO:0031346	positive regulation of cell projection organization	7/735	106/20597	0.0849997628898632	0.481948264865851	0.445582823376435	il6st/plxna4/eps8l1a/cxcl12a/plxnb2a.3/dbn1/tncb	7
BP	GO:0045055	regulated exocytosis	7/735	106/20597	0.0849997628898632	0.481948264865851	0.445582823376435	snap29/syt11a/stx11a/cplx2l/snap23.2/syt1a/rab3aa	7
BP	GO:0002521	leukocyte differentiation	9/735	149/20597	0.0862147157183238	0.481948264865851	0.445582823376435	etsrp/nrros/irf8/csf1ra/spi1b/cebpa/alas1/slc7a7/cish	9
BP	GO:0043410	positive regulation of MAPK cascade	10/735	171/20597	0.0864488312343041	0.481948264865851	0.445582823376435	traf3/ccl20b/fgf1b/pik3r5/adra1bb/igf2a/pdgfaa/ccl34a.4/alkal1/il11a	10
BP	GO:0002833	positive regulation of response to biotic stimulus	2/735	14/20597	0.0871796983812054	0.481948264865851	0.445582823376435	parp9/coch	2
BP	GO:0006570	tyrosine metabolic process	2/735	14/20597	0.0871796983812054	0.481948264865851	0.445582823376435	hgd/fah	2
BP	GO:0006851	mitochondrial calcium ion transmembrane transport	2/735	14/20597	0.0871796983812054	0.481948264865851	0.445582823376435	letm1/micu3a	2
BP	GO:0018401	peptidyl-proline hydroxylation to 4-hydroxy-L-proline	2/735	14/20597	0.0871796983812054	0.481948264865851	0.445582823376435	p4ha1b/egln3	2
BP	GO:0032836	glomerular basement membrane development	2/735	14/20597	0.0871796983812054	0.481948264865851	0.445582823376435	sulf1/sulf2a	2
BP	GO:0045089	positive regulation of innate immune response	2/735	14/20597	0.0871796983812054	0.481948264865851	0.445582823376435	parp9/coch	2
BP	GO:0045123	cellular extravasation	2/735	14/20597	0.0871796983812054	0.481948264865851	0.445582823376435	selplg/adam8a	2
BP	GO:0046323	glucose import	2/735	14/20597	0.0871796983812054	0.481948264865851	0.445582823376435	slc2a3b/slc2a3a	2
BP	GO:0050994	regulation of lipid catabolic process	2/735	14/20597	0.0871796983812054	0.481948264865851	0.445582823376435	zgc:195173/si:ch1073-406l10.2	2
BP	GO:0070593	dendrite self-avoidance	2/735	14/20597	0.0871796983812054	0.481948264865851	0.445582823376435	si:dkeyp-97a10.3/cntn3a.1	2
BP	GO:0072132	mesenchyme morphogenesis	2/735	14/20597	0.0871796983812054	0.481948264865851	0.445582823376435	acta1a/actc2	2
BP	GO:0086009	membrane repolarization	2/735	14/20597	0.0871796983812054	0.481948264865851	0.445582823376435	scn4ba/kcne4	2
BP	GO:0003013	circulatory system process	17/735	332/20597	0.0876061499409186	0.482171839429851	0.445789528105396	myh11a/pawr/sulf1/nppa/scn4ba/dhrs9/junba/tcap/vegfd/adra1bb/hbegfb/atp1a2a/kcne4/adm2a/ednrbb/pitx2/adm2b	17
BP	GO:0006874	cellular calcium ion homeostasis	14/735	262/20597	0.0876139112071392	0.482171839429851	0.445789528105396	atp13a2/letm1/selenon/cxcr3.2/fpr1/ptger2a/adra1bb/trpm1a/si:dkey-117a8.1/atp1a2a/micu3a/atp2b2/kng1/gpr184	14
BP	GO:0006887	exocytosis	12/735	217/20597	0.0893316655465814	0.490522979649278	0.453510532430249	snap29/mical3a/unc13d/syt11a/stx11a/cplx2l/snap23.2/syt1a/stxbp1a/tnfaip2b/sept5a/rab3aa	12
BP	GO:0072114	pronephros morphogenesis	3/735	30/20597	0.0902153620067944	0.49426716231463	0.456972197519403	snap29/nphp4/aldh1a2	3
BP	GO:1902652	secondary alcohol metabolic process	6/735	87/20597	0.0906608088586715	0.495598930568943	0.458203477102919	cyp51/apof/mvda/tm7sf2/insig1/hmgcra	6
BP	GO:0030641	regulation of cellular pH	4/735	48/20597	0.091323970380254	0.498112257151986	0.460527160445261	slc4a1a/cxcl12b/atp6ap1a/cxcl12a	4
BP	GO:0032102	negative regulation of response to external stimulus	7/735	108/20597	0.0916969206479208	0.499035019259462	0.461380295470591	metrnla/grna/sema3d/cxcl12a/egln3/kng1/metrnlb	7
BP	GO:0003015	heart process	11/735	196/20597	0.093223685717682	0.505099129032308	0.466986837398076	myh11a/scn4ba/dhrs9/junba/tcap/adra1bb/hbegfb/atp1a2a/kcne4/adm2a/adm2b	11
BP	GO:0061008	hepaticobiliary system development	11/735	196/20597	0.093223685717682	0.505099129032308	0.466986837398076	id2a/grna/sec31a/cpn1/pck2/enc3/cebpa/nphp4/aldh1a2/aldh8a1/tnfb	11
BP	GO:0043408	regulation of MAPK cascade	13/735	242/20597	0.094180065929519	0.508032998813639	0.469699331820995	tnika/traf3/fam83d/ccl20b/fgf1b/pik3r5/adra1bb/mapk8ip3/igf2a/pdgfaa/ccl34a.4/alkal1/il11a	13
BP	GO:0048705	skeletal system morphogenesis	13/735	242/20597	0.094180065929519	0.508032998813639	0.469699331820995	furina/mef2ca/dhrs9/caspa/fn1a/sema3d/nog3/ndnf/itga5/aldh1a2/chd5/tbx1/pitx2	13
BP	GO:0035282	segmentation	9/735	152/20597	0.0946855116511776	0.509005268218821	0.470598238567271	sulf1/fn1b/fn1a/crim1/ptpn21/itga5/aldh1a2/igf2a/her15.1	9
BP	GO:0090174	organelle membrane fusion	7/735	109/20597	0.0951533109214937	0.509005268218821	0.470598238567271	atp13a2/snap29/bmb/syt11a/stx11a/snap23.2/rab3aa	7
BP	GO:0031076	embryonic camera-type eye development	5/735	68/20597	0.0952170251766145	0.509005268218821	0.470598238567271	irx1a/lum/znf503/sox4a/pitx2	5
BP	GO:0001738	morphogenesis of a polarized epithelium	3/735	31/20597	0.0973576518565563	0.509005268218821	0.470598238567271	myh11a/fn1a/nphp4	3
BP	GO:0051781	positive regulation of cell division	3/735	31/20597	0.0973576518565563	0.509005268218821	0.470598238567271	tgfb3/cdc14ab/fgf1b	3
BP	GO:0002063	chondrocyte development	2/735	15/20597	0.0982934122820085	0.509005268218821	0.470598238567271	sulf1/sulf2a	2
BP	GO:0002089	lens morphogenesis in camera-type eye	2/735	15/20597	0.0982934122820085	0.509005268218821	0.470598238567271	fn1a/itga5	2
BP	GO:0007044	cell-substrate junction assembly	2/735	15/20597	0.0982934122820085	0.509005268218821	0.470598238567271	fn1b/fn1a	2
BP	GO:0008645	hexose transmembrane transport	2/735	15/20597	0.0982934122820085	0.509005268218821	0.470598238567271	slc2a3b/slc2a3a	2
BP	GO:0016082	synaptic vesicle priming	2/735	15/20597	0.0982934122820085	0.509005268218821	0.470598238567271	snap29/snap23.2	2
BP	GO:0035338	long-chain fatty-acyl-CoA biosynthetic process	2/735	15/20597	0.0982934122820085	0.509005268218821	0.470598238567271	acsl1a/elovl6	2
BP	GO:0042537	benzene-containing compound metabolic process	2/735	15/20597	0.0982934122820085	0.509005268218821	0.470598238567271	fah/aldh8a1	2
BP	GO:0042759	long-chain fatty acid biosynthetic process	2/735	15/20597	0.0982934122820085	0.509005268218821	0.470598238567271	alox12/elovl6	2
BP	GO:0046348	amino sugar catabolic process	2/735	15/20597	0.0982934122820085	0.509005268218821	0.470598238567271	gnpda1/chia.6	2
BP	GO:0070527	platelet aggregation	2/735	15/20597	0.0982934122820085	0.509005268218821	0.470598238567271	fn1b/fn1a	2
BP	GO:0086002	cardiac muscle cell action potential involved in contraction	2/735	15/20597	0.0982934122820085	0.509005268218821	0.470598238567271	scn4ba/kcne4	2
BP	GO:0150115	cell-substrate junction organization	2/735	15/20597	0.0982934122820085	0.509005268218821	0.470598238567271	fn1b/fn1a	2
BP	GO:1904659	glucose transmembrane transport	2/735	15/20597	0.0982934122820085	0.509005268218821	0.470598238567271	slc2a3b/slc2a3a	2
BP	GO:0048701	embryonic cranial skeleton morphogenesis	11/735	198/20597	0.0983093066016751	0.509005268218821	0.470598238567271	furina/dhrs9/caspa/fn1a/nog3/ndnf/itga5/aldh1a2/chd5/tbx1/pitx2	11
BP	GO:0046903	secretion	17/735	338/20597	0.09889681235901	0.510966863854885	0.472411821861493	snap29/nagpa/caskb/mical3a/unc13d/syt11a/rhbdf1b/stx11a/cplx2l/snap23.2/marcksb/syt1a/stxbp1a/tnfaip2b/sept5a/crhbp/rab3aa	17
BP	GO:0010256	endomembrane system organization	15/735	291/20597	0.0995187187724594	0.513097562681585	0.474381748652765	snap29/lurap1/ndrg1a/sec31a/bmb/coro1ca/tcap/tmed5/emc4/stx11a/snap23.2/atp8b5a/myof/rab3aa/cavin4b	15
BP	GO:0030099	myeloid cell differentiation	13/735	245/20597	0.10108521181531	0.520079167511963	0.480836555981274	slc4a1a/etsrp/nrros/irf8/numb/csf1ra/sparc/spi1b/cebpa/nfil3/alas1/slc7a7/cish	13
BP	GO:0002440	production of molecular mediator of immune response	4/735	50/20597	0.10239681192374	0.52531356514714	0.485675991760976	msh2/zgc:123107/si:busm1-266f07.2/mhc2dab	4
BP	GO:0040013	negative regulation of locomotion	6/735	90/20597	0.10253159826065	0.52531356514714	0.485675991760976	rap2b/sulf1/ngfrb/sema3d/cxcl12a/anos1a	6
BP	GO:0044283	small molecule biosynthetic process	19/735	388/20597	0.102901517720659	0.526108177239864	0.486410646340266	cyp51/apip/mvda/tm7sf2/insig1/pck2/hprt1l/rdh10a/lipia/bpnt2/qdpra/scd/cbsb/bhmt/alox12/elovl6/lipg/ass1/hmgcra	19
BP	GO:0044262	cellular carbohydrate metabolic process	9/735	155/20597	0.103623903722536	0.528697792117687	0.488804861638539	pck2/ppp1r3aa/gcgra/bpnt2/aglb/ppp1r3c2b/has1/dgat2/itpk1a	9
BP	GO:1901019	regulation of calcium ion transmembrane transporter activity	3/735	32/20597	0.104720767885498	0.533183285970033	0.492951902224986	selenon/cacnb2a/rrad	3
BP	GO:0019751	polyol metabolic process	6/735	91/20597	0.106660953927485	0.541935012797532	0.501043266866172	sgpp1a/pck2/bpnt2/qdpra/dgat2/itpk1a	6
BP	GO:0005979	regulation of glycogen biosynthetic process	2/735	16/20597	0.109776891633785	0.545321719292371	0.504174429175341	ppp1r3aa/ppp1r3c2b	2
BP	GO:0006044	N-acetylglucosamine metabolic process	2/735	16/20597	0.109776891633785	0.545321719292371	0.504174429175341	gnpda1/chst1	2
BP	GO:0006555	methionine metabolic process	2/735	16/20597	0.109776891633785	0.545321719292371	0.504174429175341	apip/bhmt	2
BP	GO:0010962	regulation of glucan biosynthetic process	2/735	16/20597	0.109776891633785	0.545321719292371	0.504174429175341	ppp1r3aa/ppp1r3c2b	2
BP	GO:0019511	peptidyl-proline hydroxylation	2/735	16/20597	0.109776891633785	0.545321719292371	0.504174429175341	p4ha1b/egln3	2
BP	GO:0021884	forebrain neuron development	2/735	16/20597	0.109776891633785	0.545321719292371	0.504174429175341	ndnf/lhx6a	2
BP	GO:0042554	superoxide anion generation	2/735	16/20597	0.109776891633785	0.545321719292371	0.504174429175341	sh3pxd2ab/ncf2	2
BP	GO:0048385	regulation of retinoic acid receptor signaling pathway	2/735	16/20597	0.109776891633785	0.545321719292371	0.504174429175341	aldh1a2/crabp2b	2
BP	GO:0071577	zinc ion transmembrane transport	2/735	16/20597	0.109776891633785	0.545321719292371	0.504174429175341	slc39a1/slc30a1a	2
BP	GO:0090594	inflammatory response to wounding	2/735	16/20597	0.109776891633785	0.545321719292371	0.504174429175341	cxcl12a/tmsb	2
BP	GO:2000050	regulation of non-canonical Wnt signaling pathway	2/735	16/20597	0.109776891633785	0.545321719292371	0.504174429175341	rspo3/nphp4	2
BP	GO:0010876	lipid localization	15/735	296/20597	0.110487286722726	0.547739605635537	0.50640987372807	abcd3b/rbp5/rbp2a/slc10a4/osbp2b/bscl2l/fabp4a/rbp7b/pitpnaa/pitpnb/atp8b5a/spns3/crabp2b/pltp/npc2.2	15
BP	GO:0005978	glycogen biosynthetic process	3/735	33/20597	0.112295199794834	0.552230811842465	0.510562195642966	ppp1r3aa/aglb/ppp1r3c2b	3
BP	GO:0009250	glucan biosynthetic process	3/735	33/20597	0.112295199794834	0.552230811842465	0.510562195642966	ppp1r3aa/aglb/ppp1r3c2b	3
BP	GO:0045637	regulation of myeloid cell differentiation	3/735	33/20597	0.112295199794834	0.552230811842465	0.510562195642966	irf8/spi1b/cish	3
BP	GO:0055075	potassium ion homeostasis	3/735	33/20597	0.112295199794834	0.552230811842465	0.510562195642966	slc12a8/atp1a2a/atp1a3a	3
BP	GO:0046486	glycerolipid metabolic process	15/735	297/20597	0.112764933017568	0.553429500921894	0.511670437550448	lpgat1/zgc:101699/pck2/inppl1b/lipia/bpnt2/mogat3a/dgat1a/rarres3l/ttc7a/cish/socs3b/pld1b/dgat2/lipg	15
BP	GO:0035567	non-canonical Wnt signaling pathway	4/735	52/20597	0.114052632132643	0.558124857319644	0.516011505488623	fzd9b/rspo3/nphp4/sfrp1b	4
BP	GO:0045859	regulation of protein kinase activity	10/735	181/20597	0.114251622601957	0.558124857319644	0.516011505488623	rasip1/cbl/cdkn1ba/tpx2/cdkn1ca/fgf1b/pik3r5/hbegfb/ppm1e/pdgfaa	10
BP	GO:0006869	lipid transport	14/735	274/20597	0.114405340291736	0.558124857319644	0.516011505488623	abcd3b/rbp5/rbp2a/slc10a4/osbp2b/fabp4a/rbp7b/pitpnaa/pitpnb/atp8b5a/spns3/crabp2b/pltp/npc2.2	14
BP	GO:0071466	cellular response to xenobiotic stimulus	6/735	93/20597	0.115172909380201	0.560752395769609	0.518440782833134	sult1st1/nt5c2l1/cyp1b1/tcnbb/cyp2p10/ca2	6
BP	GO:1903530	regulation of secretion by cell	9/735	159/20597	0.116260718420822	0.564925594072604	0.522299092153692	caskb/syt11a/rhbdf1b/cplx2l/marcksb/syt1a/sept5a/crhbp/rab3aa	9
BP	GO:0045860	positive regulation of protein kinase activity	5/735	73/20597	0.119293147256475	0.573743990677279	0.530452095999152	tpx2/fgf1b/pik3r5/hbegfb/pdgfaa	5
BP	GO:0008284	positive regulation of cell population proliferation	9/735	160/20597	0.119546635604505	0.573743990677279	0.530452095999152	vegfc/fgf18a/vegfd/fgf1b/hbegfb/igf2a/pdgfaa/tbx1/il11a	9
BP	GO:0001817	regulation of cytokine production	6/735	94/20597	0.11955347431394	0.573743990677279	0.530452095999152	lurap1/sulf1/cd276/traf3/zgc:153911/sulf2a	6
BP	GO:0048596	embryonic camera-type eye morphogenesis	4/735	53/20597	0.120090056088581	0.573743990677279	0.530452095999152	lum/znf503/sox4a/pitx2	4
BP	GO:0006525	arginine metabolic process	2/735	17/20597	0.121589681976933	0.573743990677279	0.530452095999152	slc7a7/ass1	2
BP	GO:0032438	melanosome organization	2/735	17/20597	0.121589681976933	0.573743990677279	0.530452095999152	hps4/rab32a	2
BP	GO:0032885	regulation of polysaccharide biosynthetic process	2/735	17/20597	0.121589681976933	0.573743990677279	0.530452095999152	ppp1r3aa/ppp1r3c2b	2
BP	GO:0035914	skeletal muscle cell differentiation	2/735	17/20597	0.121589681976933	0.573743990677279	0.530452095999152	marcksb/myog	2
BP	GO:0043114	regulation of vascular permeability	2/735	17/20597	0.121589681976933	0.573743990677279	0.530452095999152	pawr/pitx2	2
BP	GO:0046688	response to copper ion	2/735	17/20597	0.121589681976933	0.573743990677279	0.530452095999152	slc11a2/entpd2a.1	2
BP	GO:0051153	regulation of striated muscle cell differentiation	2/735	17/20597	0.121589681976933	0.573743990677279	0.530452095999152	dab2/myog	2
BP	GO:0055003	cardiac myofibril assembly	2/735	17/20597	0.121589681976933	0.573743990677279	0.530452095999152	tcap/nrap	2
BP	GO:0060841	venous blood vessel development	2/735	17/20597	0.121589681976933	0.573743990677279	0.530452095999152	flt4/vegfc	2
BP	GO:0070873	regulation of glycogen metabolic process	2/735	17/20597	0.121589681976933	0.573743990677279	0.530452095999152	ppp1r3aa/ppp1r3c2b	2
BP	GO:0086003	cardiac muscle cell contraction	2/735	17/20597	0.121589681976933	0.573743990677279	0.530452095999152	scn4ba/kcne4	2
BP	GO:0001667	ameboidal-type cell migration	15/735	301/20597	0.122153934297201	0.575298048257394	0.531888892051172	flt4/cxcl12b/csf1ra/snai1a/lpxn/fn1a/vegfc/sema3d/coro1ca/cxcl12a/fgf1b/itga5/pdgfaa/tbx1/tncb	15
BP	GO:0030155	regulation of cell adhesion	9/735	161/20597	0.122882623923296	0.577619090188393	0.53403479959392	pag1/plxna4/zgc:123107/si:dkey-6n6.1/si:busm1-266f07.2/mhc2dab/plxnb2a.3/igf2a/adam8a	9
BP	GO:0015711	organic anion transport	10/735	184/20597	0.123469829344489	0.579267456062553	0.535558787900776	slc16a3b/slc4a1a/slc10a4/slc16a6b/slc36a4/slc2a3b/slc16a9a/slc38a5a/slc16a9b/slc2a3a	10
BP	GO:0006865	amino acid transport	6/735	95/20597	0.124015633786342	0.58071565419264	0.536897712135294	slc36a4/slc7a7/slc38a5a/slc43a2b/slc3a2a/cltrn	6
BP	GO:0032535	regulation of cellular component size	13/735	255/20597	0.126248307600034	0.585635730854864	0.541446544053991	atp13a2/cotl1/arpc5a/hcls1/vaspa/slc12a8/sema3d/cxcl12a/tmsb/tmod2/dbn1/tncb/arl3l2	13
BP	GO:0030048	actin filament-based movement	4/735	54/20597	0.12626201138888	0.585635730854864	0.541446544053991	scn4ba/myo9b/kcne4/myo1g	4
BP	GO:0032922	circadian regulation of gene expression	4/735	54/20597	0.12626201138888	0.585635730854864	0.541446544053991	id1/id2a/id2b/bhlhe40	4
BP	GO:0050730	regulation of peptidyl-tyrosine phosphorylation	4/735	54/20597	0.12626201138888	0.585635730854864	0.541446544053991	cbl/cadm4/hbegfb/igf2a	4
BP	GO:0050851	antigen receptor-mediated signaling pathway	4/735	54/20597	0.12626201138888	0.585635730854864	0.541446544053991	cd276/cd28/cd28l/zgc:153911	4
BP	GO:0000038	very long-chain fatty acid metabolic process	3/735	35/20597	0.128039270272211	0.590523866095374	0.54596584469328	abcd3b/acsl1a/elovl6	3
BP	GO:0015804	neutral amino acid transport	3/735	35/20597	0.128039270272211	0.590523866095374	0.54596584469328	slc36a4/slc38a5a/slc43a2b	3
BP	GO:0045927	positive regulation of growth	3/735	35/20597	0.128039270272211	0.590523866095374	0.54596584469328	cxcl12a/dbn1/tncb	3
BP	GO:0044344	cellular response to fibroblast growth factor stimulus	6/735	96/20597	0.128558213116565	0.590692427621889	0.546121687397512	sulf1/fgf18a/ndnf/fgf1b/gpc1b/sulf2a	6
BP	GO:0071774	response to fibroblast growth factor	6/735	96/20597	0.128558213116565	0.590692427621889	0.546121687397512	sulf1/fgf18a/ndnf/fgf1b/gpc1b/sulf2a	6
BP	GO:0010628	positive regulation of gene expression	11/735	209/20597	0.129154933623483	0.592322907198331	0.547629139018551	lurap1/sulf1/spi1b/caspa/fgf18a/tent5ab/acta1a/fgf1b/sulf2a/actc2/zbtb7b	11
BP	GO:0048738	cardiac muscle tissue development	7/735	118/20597	0.129409955941842	0.592383144115084	0.547684830754355	nppa/mef2ca/tcap/nrap/dab2/nppb/tbx1	7
BP	GO:0051046	regulation of secretion	9/735	164/20597	0.133187397297608	0.599662939504998	0.554415328651974	caskb/syt11a/rhbdf1b/cplx2l/marcksb/syt1a/sept5a/crhbp/rab3aa	9
BP	GO:0001941	postsynaptic membrane organization	2/735	18/20597	0.133693738248154	0.599662939504998	0.554415328651974	grna/nlgn3a	2
BP	GO:0002761	regulation of myeloid leukocyte differentiation	2/735	18/20597	0.133693738248154	0.599662939504998	0.554415328651974	irf8/spi1b	2
BP	GO:0007168	receptor guanylyl cyclase signaling pathway	2/735	18/20597	0.133693738248154	0.599662939504998	0.554415328651974	nppa/nppc	2
BP	GO:0014013	regulation of gliogenesis	2/735	18/20597	0.133693738248154	0.599662939504998	0.554415328651974	swap70b/grna	2
BP	GO:0030212	hyaluronan metabolic process	2/735	18/20597	0.133693738248154	0.599662939504998	0.554415328651974	hyal2a/has1	2
BP	GO:0032881	regulation of polysaccharide metabolic process	2/735	18/20597	0.133693738248154	0.599662939504998	0.554415328651974	ppp1r3aa/ppp1r3c2b	2
BP	GO:0045773	positive regulation of axon extension	2/735	18/20597	0.133693738248154	0.599662939504998	0.554415328651974	cxcl12a/dbn1	2
BP	GO:0046949	fatty-acyl-CoA biosynthetic process	2/735	18/20597	0.133693738248154	0.599662939504998	0.554415328651974	acsl1a/elovl6	2
BP	GO:0048753	pigment granule organization	2/735	18/20597	0.133693738248154	0.599662939504998	0.554415328651974	hps4/rab32a	2
BP	GO:0070365	hepatocyte differentiation	2/735	18/20597	0.133693738248154	0.599662939504998	0.554415328651974	id2a/pck2	2
BP	GO:0003007	heart morphogenesis	14/735	282/20597	0.134678793711861	0.602976902742864	0.557479236551933	furina/etsrp/mef2ca/dhrs9/fn1b/fn1a/cadm4/tcap/cacnb2a/ptpn21/atp1a2a/pdgfaa/bmpr2b/tbx1	14
BP	GO:0046503	glycerolipid catabolic process	3/735	36/20597	0.136189310869082	0.606413858760696	0.560656856802672	zgc:101699/lipia/lipg	3
BP	GO:0051952	regulation of amine transport	3/735	36/20597	0.136189310869082	0.606413858760696	0.560656856802672	syt11a/syt1a/cltrn	3
BP	GO:0061138	morphogenesis of a branching epithelium	3/735	36/20597	0.136189310869082	0.606413858760696	0.560656856802672	vegfc/igfbp7/aldh1a2	3
BP	GO:0005975	carbohydrate metabolic process	21/735	454/20597	0.136773935763651	0.607911739900512	0.562041715211795	taldo1/pfkfb3/gnpda1/b4galt6/chia.6/aldob/naga/pck2/ppp1r3aa/gcgra/bpnt2/aglb/gdpgp1/hyal2a/chst1/ppp1r3c2b/slc3a2a/hk2/has1/dgat2/itpk1a	21
BP	GO:0048863	stem cell differentiation	15/735	307/20597	0.137064982747241	0.608101707876801	0.562217349140573	tgfb3/bloc1s2/etsrp/rgs2/dhrs9/dnmt3bb.1/wnt16/sema3d/coro1ca/tph2/rspo1/pdgfaa/tbx1/tncb/pomcb	15
BP	GO:0071621	granulocyte chemotaxis	6/735	98/20597	0.137879640459014	0.610609836318489	0.564536226567695	csf1ra/ccl20b/cxcl18b/cxcl12a/ccl34a.4/saa	6
BP	GO:0061053	somite development	10/735	189/20597	0.139707445682666	0.617523725652008	0.570928427877101	sulf1/fn1b/fn1a/crim1/ptpn21/itga5/aldh1a2/greb1/igf2a/her15.1	10
BP	GO:0007249	I-kappaB kinase/NF-kappaB signaling	5/735	77/20597	0.140403858864955	0.617523725652008	0.570928427877101	ppm1ba/rel/lurap1/ppm1aa/traf3	5
BP	GO:0008217	regulation of blood pressure	5/735	77/20597	0.140403858864955	0.617523725652008	0.570928427877101	nppa/adra1bb/adm2a/ednrbb/adm2b	5
BP	GO:0048593	camera-type eye morphogenesis	11/735	213/20597	0.141551236444379	0.617523725652008	0.570928427877101	atp6v0ca/irx1a/lum/fn1a/znf503/sox4a/itga5/aldh1a2/marcksb/cdh6/pitx2	11
BP	GO:1901606	alpha-amino acid catabolic process	6/735	99/20597	0.142655853832225	0.617523725652008	0.570928427877101	gpt/hgd/qdpra/fah/aldh8a1/gldc	6
BP	GO:0048592	eye morphogenesis	13/735	261/20597	0.142903404530355	0.617523725652008	0.570928427877101	atp6v0ca/irx1a/id2a/lum/fn1a/znf503/sox4a/odc1/itga5/aldh1a2/marcksb/cdh6/pitx2	13
BP	GO:0045017	glycerolipid biosynthetic process	9/735	167/20597	0.143928798940932	0.617523725652008	0.570928427877101	pck2/bpnt2/mogat3a/dgat1a/ttc7a/cish/socs3b/pld1b/dgat2	9
BP	GO:0001895	retina homeostasis	3/735	37/20597	0.144511545110141	0.617523725652008	0.570928427877101	bbs12/cluap1/spata7	3
BP	GO:0002695	negative regulation of leukocyte activation	3/735	37/20597	0.144511545110141	0.617523725652008	0.570928427877101	grna/pag1/cish	3
BP	GO:0010906	regulation of glucose metabolic process	3/735	37/20597	0.144511545110141	0.617523725652008	0.570928427877101	ppp1r3aa/gcgra/ppp1r3c2b	3
BP	GO:0043405	regulation of MAP kinase activity	3/735	37/20597	0.144511545110141	0.617523725652008	0.570928427877101	fgf1b/pik3r5/pdgfaa	3
BP	GO:0050866	negative regulation of cell activation	3/735	37/20597	0.144511545110141	0.617523725652008	0.570928427877101	grna/pag1/cish	3
BP	GO:1902105	regulation of leukocyte differentiation	3/735	37/20597	0.144511545110141	0.617523725652008	0.570928427877101	irf8/spi1b/cish	3
BP	GO:0060048	cardiac muscle contraction	4/735	57/20597	0.145544358917984	0.617523725652008	0.570928427877101	scn4ba/tcap/adra1bb/kcne4	4
BP	GO:1902600	proton transmembrane transport	5/735	78/20597	0.145921273741527	0.617523725652008	0.570928427877101	atp6v0ca/atp6ap1a/aqp1a.1/atp1a2a/atp1a3a	5
BP	GO:0001678	cellular glucose homeostasis	2/735	19/20597	0.146053304721274	0.617523725652008	0.570928427877101	pck2/hk2	2
BP	GO:0008354	germ cell migration	2/735	19/20597	0.146053304721274	0.617523725652008	0.570928427877101	rgs14a/cxcl12a	2
BP	GO:0009067	aspartate family amino acid biosynthetic process	2/735	19/20597	0.146053304721274	0.617523725652008	0.570928427877101	apip/bhmt	2
BP	GO:0009409	response to cold	2/735	19/20597	0.146053304721274	0.617523725652008	0.570928427877101	metrnla/metrnlb	2
BP	GO:0010458	exit from mitosis	2/735	19/20597	0.146053304721274	0.617523725652008	0.570928427877101	swap70b/cdc14ab	2
BP	GO:0030007	cellular potassium ion homeostasis	2/735	19/20597	0.146053304721274	0.617523725652008	0.570928427877101	atp1a2a/atp1a3a	2
BP	GO:0036302	atrioventricular canal development	2/735	19/20597	0.146053304721274	0.617523725652008	0.570928427877101	nppa/nppb	2
BP	GO:0036376	sodium ion export across plasma membrane	2/735	19/20597	0.146053304721274	0.617523725652008	0.570928427877101	atp1a2a/atp1a3a	2
BP	GO:0060384	innervation	2/735	19/20597	0.146053304721274	0.617523725652008	0.570928427877101	sulf1/sulf2a	2
BP	GO:0071622	regulation of granulocyte chemotaxis	2/735	19/20597	0.146053304721274	0.617523725652008	0.570928427877101	csf1ra/cxcl12a	2
BP	GO:1903036	positive regulation of response to wounding	2/735	19/20597	0.146053304721274	0.617523725652008	0.570928427877101	il6st/tncb	2
BP	GO:0014706	striated muscle tissue development	7/735	122/20597	0.146374686836623	0.617523725652008	0.570928427877101	nppa/mef2ca/tcap/nrap/dab2/nppb/tbx1	7
BP	GO:0031016	pancreas development	10/735	191/20597	0.146501137037083	0.617523725652008	0.570928427877101	dhrs9/ppdpfa/adamts9/wfs1b/ptger2a/nphp4/aldh1a2/bhmt/ved/kcnip3b	10
BP	GO:0050878	regulation of body fluid levels	6/735	100/20597	0.147507222442825	0.620696198904602	0.57386152192895	f5/fn1b/aqp1a.1/fn1a/kng1/f13a1a.1	6
BP	GO:0033692	cellular polysaccharide biosynthetic process	4/735	58/20597	0.152213226388799	0.639398405657622	0.591152552306868	ppp1r3aa/aglb/ppp1r3c2b/has1	4
BP	GO:0015837	amine transport	3/735	38/20597	0.152996106866217	0.639398405657622	0.591152552306868	syt11a/syt1a/cltrn	3
BP	GO:0030968	endoplasmic reticulum unfolded protein response	3/735	38/20597	0.152996106866217	0.639398405657622	0.591152552306868	serp1/wfs1b/wfs1a	3
BP	GO:0071902	positive regulation of protein serine/threonine kinase activity	3/735	38/20597	0.152996106866217	0.639398405657622	0.591152552306868	fgf1b/pik3r5/pdgfaa	3
BP	GO:0140694	non-membrane-bounded organelle assembly	14/735	289/20597	0.153958634060761	0.642324863398302	0.593858193965205	atxn2l/tpm3/hsp90aa1.1/mef2ca/csrp2/prc1b/tpx2/klhl41a/tcap/nrap/cxcl12a/mis12/tmod2/megf10	14
BP	GO:0008154	actin polymerization or depolymerization	9/735	170/20597	0.155094266318621	0.643481900883733	0.594927927102753	cotl1/arpc5a/hcls1/vaspa/mical3a/cfl1l/tmsb/tmod2/dbn1	9
BP	GO:0042327	positive regulation of phosphorylation	14/735	290/20597	0.156827089572937	0.643481900883733	0.594927927102753	flt4/tgfb3/csf1ra/tpx2/vegfc/fgf18a/vegfd/fgf1b/pik3r5/hbegfb/inhbaa/igf2a/pdgfaa/gdf7	14
BP	GO:0006909	phagocytosis	6/735	102/20597	0.157429594179224	0.643481900883733	0.594927927102753	lrp1aa/marco/ncf2/havcr1/megf10/elmo3	6
BP	GO:0016042	lipid catabolic process	11/735	218/20597	0.157895723504857	0.643481900883733	0.594927927102753	abcd3b/zgc:195173/lipf/zgc:101699/naga/pck2/lipia/hsd17b14/pld1b/lipg/si:ch1073-406l10.2	11
BP	GO:0022011	myelination in peripheral nervous system	2/735	20/20597	0.158634800430074	0.643481900883733	0.594927927102753	ndrg1a/aldh1a2	2
BP	GO:0035336	long-chain fatty-acyl-CoA metabolic process	2/735	20/20597	0.158634800430074	0.643481900883733	0.594927927102753	acsl1a/elovl6	2
BP	GO:0046500	S-adenosylmethionine metabolic process	2/735	20/20597	0.158634800430074	0.643481900883733	0.594927927102753	apip/ahcyl1	2
BP	GO:0048538	thymus development	2/735	20/20597	0.158634800430074	0.643481900883733	0.594927927102753	sema3d/tbx1	2
BP	GO:0048570	notochord morphogenesis	2/735	20/20597	0.158634800430074	0.643481900883733	0.594927927102753	crim1/bmpr2b	2
BP	GO:0050829	defense response to Gram-negative bacterium	2/735	20/20597	0.158634800430074	0.643481900883733	0.594927927102753	ly97.3/rnasel3	2
BP	GO:0070252	actin-mediated cell contraction	2/735	20/20597	0.158634800430074	0.643481900883733	0.594927927102753	scn4ba/kcne4	2
BP	GO:0070306	lens fiber cell differentiation	2/735	20/20597	0.158634800430074	0.643481900883733	0.594927927102753	fn1a/itga5	2
BP	GO:1901655	cellular response to ketone	2/735	20/20597	0.158634800430074	0.643481900883733	0.594927927102753	pck2/ptger2a	2
BP	GO:2001258	negative regulation of cation channel activity	2/735	20/20597	0.158634800430074	0.643481900883733	0.594927927102753	kcne4/rrad	2
BP	GO:0000271	polysaccharide biosynthetic process	4/735	59/20597	0.15899555336585	0.643481900883733	0.594927927102753	ppp1r3aa/aglb/ppp1r3c2b/has1	4
BP	GO:0009266	response to temperature stimulus	4/735	59/20597	0.15899555336585	0.643481900883733	0.594927927102753	metrnla/hsp90aa1.1/trpm1a/metrnlb	4
BP	GO:1903706	regulation of hemopoiesis	4/735	59/20597	0.15899555336585	0.643481900883733	0.594927927102753	irf8/spi1b/cish/si:dkeyp-68b7.7	4
BP	GO:0060485	mesenchyme development	14/735	291/20597	0.159723541526752	0.643481900883733	0.594927927102753	furina/rgs2/dhrs9/snai1a/sema3d/coro1ca/acta1a/nphp4/ptpn21/aldh1a2/actc2/pdgfaa/tbx1/tncb	14
BP	GO:0010959	regulation of metal ion transport	7/735	125/20597	0.159753775311274	0.643481900883733	0.594927927102753	scn4ba/selenon/cacnb2a/nkain1/kcne4/rrad/kcnip3b	7
BP	GO:0030833	regulation of actin filament polymerization	7/735	125/20597	0.159753775311274	0.643481900883733	0.594927927102753	cotl1/arpc5a/hcls1/vaspa/tmsb/tmod2/dbn1	7
BP	GO:0042060	wound healing	7/735	125/20597	0.159753775311274	0.643481900883733	0.594927927102753	fn1b/fn1a/cadm4/fgf1b/ppl/kng1/f13a1a.1	7
BP	GO:0007411	axon guidance	15/735	316/20597	0.161248185055423	0.648434819705635	0.599507123073573	flt4/cxcl12b/efnb3a/vaspa/plxna4/vegfc/sema3d/cxcl12a/plxnb2a.3/dpysl5a/anos1a/tncb/arl3l2/si:dkeyp-97a10.3/cntn3a.1	15
BP	GO:0042129	regulation of T cell proliferation	3/735	39/20597	0.161633158800263	0.648917386724336	0.599953277962669	cd28/cd28l/igf2a	3
BP	GO:0007599	hemostasis	5/735	81/20597	0.16301189028296	0.653381537320735	0.604080585750103	f5/fn1b/fn1a/kng1/f13a1a.1	5
BP	GO:0034330	cell junction organization	15/735	317/20597	0.164066001106292	0.654392707151081	0.605015457687123	cldn11a/grna/fn1b/cldn5b/nlgn3a/fn1a/inavaa/sncga/cacnb2a/cldn7a/cdh6/pkp1b/rab3aa/dbn1/tncb	15
BP	GO:0097485	neuron projection guidance	15/735	317/20597	0.164066001106292	0.654392707151081	0.605015457687123	flt4/cxcl12b/efnb3a/vaspa/plxna4/vegfc/sema3d/cxcl12a/plxnb2a.3/dpysl5a/anos1a/tncb/arl3l2/si:dkeyp-97a10.3/cntn3a.1	15
BP	GO:0002764	immune response-regulating signaling pathway	7/735	126/20597	0.164332999141656	0.654392707151081	0.605015457687123	cd276/mapkapk3/fpr1/cd28/cd28l/zgc:153911/si:dkey-117a8.1	7
BP	GO:0010817	regulation of hormone levels	7/735	126/20597	0.164332999141656	0.654392707151081	0.605015457687123	furina/cyp1b1/dhrs9/rdh10a/aldh1a2/aldh8a1/crhbp	7
BP	GO:0048709	oligodendrocyte differentiation	4/735	60/20597	0.165886886744075	0.658439198762139	0.608756620978428	swap70b/grna/aldh1a2/sulf2a	4
BP	GO:0051251	positive regulation of lymphocyte activation	4/735	60/20597	0.165886886744075	0.658439198762139	0.608756620978428	zgc:123107/si:busm1-266f07.2/mhc2dab/igf2a	4
BP	GO:0031401	positive regulation of protein modification process	13/735	269/20597	0.166856071665605	0.658987491973876	0.609263542685869	tgfb3/tpx2/vegfc/inavaa/fgf18a/vegfd/fgf1b/pik3r5/hbegfb/inhbaa/igf2a/pdgfaa/gdf7	13
BP	GO:0010563	negative regulation of phosphorus metabolic process	6/735	104/20597	0.167634635448918	0.658987491973876	0.609263542685869	rasip1/cbl/cdkn1ba/cdkn1ca/cadm4/ppm1e	6
BP	GO:0045936	negative regulation of phosphate metabolic process	6/735	104/20597	0.167634635448918	0.658987491973876	0.609263542685869	rasip1/cbl/cdkn1ba/cdkn1ca/cadm4/ppm1e	6
BP	GO:0042325	regulation of phosphorylation	20/735	443/20597	0.168295708639936	0.658987491973876	0.609263542685869	flt4/tgfb3/rasip1/csf1ra/cbl/cdkn1ba/tpx2/cdkn1ca/cadm4/vegfc/fgf18a/vegfd/fgf1b/pik3r5/hbegfb/ppm1e/inhbaa/igf2a/pdgfaa/gdf7	20
BP	GO:0071692	protein localization to extracellular region	5/735	82/20597	0.168880037270975	0.658987491973876	0.609263542685869	nagpa/nrros/rhbdf1b/marcksb/rab3aa	5
BP	GO:1904888	cranial skeletal system development	13/735	270/20597	0.16998552473962	0.658987491973876	0.609263542685869	furina/dhrs9/caspa/fn1a/nog3/ndnf/itga5/aldh1a2/kng1/chd5/tbx1/nr2f5/pitx2	13
BP	GO:0001935	endothelial cell proliferation	3/735	40/20597	0.170412918996375	0.658987491973876	0.609263542685869	vegfc/vegfd/igf2a	3
BP	GO:0010675	regulation of cellular carbohydrate metabolic process	3/735	40/20597	0.170412918996375	0.658987491973876	0.609263542685869	ppp1r3aa/gcgra/ppp1r3c2b	3
BP	GO:0030261	chromosome condensation	3/735	40/20597	0.170412918996375	0.658987491973876	0.609263542685869	smc2/top2a/histh1l1	3
BP	GO:0085029	extracellular matrix assembly	3/735	40/20597	0.170412918996375	0.658987491973876	0.609263542685869	itga5/mfap4.2/has1	3
BP	GO:0072001	renal system development	12/735	246/20597	0.171041471529196	0.658987491973876	0.609263542685869	snap29/sulf1/slc20a1a/cluap1/ptger2a/nog3/nphp4/greb1l/aldh1a2/sulf2a/wt1b/cdh6	12
BP	GO:0006833	water transport	2/735	21/20597	0.17140670983559	0.658987491973876	0.609263542685869	aqp1a.1/aqp8a.2	2
BP	GO:0006883	cellular sodium ion homeostasis	2/735	21/20597	0.17140670983559	0.658987491973876	0.609263542685869	atp1a2a/atp1a3a	2
BP	GO:0006970	response to osmotic stress	2/735	21/20597	0.17140670983559	0.658987491973876	0.609263542685869	aqp1a.1/ca2	2
BP	GO:0007622	rhythmic behavior	2/735	21/20597	0.17140670983559	0.658987491973876	0.609263542685869	bhlhe40/camk1gb	2
BP	GO:0010171	body morphogenesis	2/735	21/20597	0.17140670983559	0.658987491973876	0.609263542685869	aldh1a2/pitx2	2
BP	GO:0031349	positive regulation of defense response	2/735	21/20597	0.17140670983559	0.658987491973876	0.609263542685869	parp9/coch	2
BP	GO:0048512	circadian behavior	2/735	21/20597	0.17140670983559	0.658987491973876	0.609263542685869	bhlhe40/camk1gb	2
BP	GO:0060038	cardiac muscle cell proliferation	2/735	21/20597	0.17140670983559	0.658987491973876	0.609263542685869	nppa/nppb	2
BP	GO:1901570	fatty acid derivative biosynthetic process	2/735	21/20597	0.17140670983559	0.658987491973876	0.609263542685869	acsl1a/elovl6	2
BP	GO:0044106	cellular amine metabolic process	4/735	61/20597	0.172882719625377	0.662581815903833	0.612586656641441	sult1st1/odc1/slc7a7/cbsb	4
BP	GO:0090263	positive regulation of canonical Wnt signaling pathway	4/735	61/20597	0.172882719625377	0.662581815903833	0.612586656641441	ppm1ba/ppm1aa/csnk1e/rspo1	4
BP	GO:0048284	organelle fusion	7/735	128/20597	0.173664234451635	0.664537047143836	0.614394355765572	atp13a2/snap29/bmb/syt11a/stx11a/snap23.2/rab3aa	7
BP	GO:0048916	posterior lateral line development	5/735	83/20597	0.174829596148436	0.667952700417347	0.617552280672117	ngfrb/cd9b/rspo3/cxcl12a/anos1a	5
BP	GO:0090287	regulation of cellular response to growth factor stimulus	10/735	199/20597	0.175304711219424	0.668724669433597	0.618266000709921	flt4/sulf1/nrros/rbms3/vegfc/nog3/gpc1b/sulf2a/dab2/fstl1a	10
BP	GO:0010035	response to inorganic substance	7/735	129/20597	0.17841397159094	0.678471764636975	0.627277628133559	atp13a2/hsp90aa1.1/slc11a2/slc30a1a/syt11a/entpd2a.1/syt1a	7
BP	GO:0019318	hexose metabolic process	7/735	129/20597	0.17841397159094	0.678471764636975	0.627277628133559	pfkfb3/pck2/ppp1r3aa/gcgra/gdpgp1/ppp1r3c2b/hk2	7
BP	GO:0010862	positive regulation of pathway-restricted SMAD protein phosphorylation	3/735	41/20597	0.179325685086446	0.678776820365852	0.627559665860157	tgfb3/inhbaa/gdf7	3
BP	GO:0021575	hindbrain morphogenesis	3/735	41/20597	0.179325685086446	0.678776820365852	0.627559665860157	atp13a2/aldh1a2/crabp2b	3
[truncated: 1,889 more rows]

## Sheet: WTvsMUT_8h_up
ONTOLOGY	ID	Description	GeneRatio	BgRatio	pvalue	p.adjust	qvalue	geneID	Count
[truncated: 1,737 more rows]

[truncated: 9 more sheets: WTvsMUT_8h_down, WTvsMUT_1d_up, WTvsMUT_1d_down, WTvsMUT_3d_up, WTvsMUT_3d_down, WTvsMUT_7d_up, WTvsMUT_7d_down, WTvsMUT_15d_up, WTvsMUT_15d_down]
