# Supplementary material for: Knockout of thyroid hormone receptor alpha a (thraa) enhances cardiac regeneration in zebrafish through metabolic and hypoxic regulation
Source: Cell Commun Signal. 2025 Jul 16;23:340. doi: 10.1186/s12964-025-02350-5 (PMC12265366; doi:10.1186/s12964-025-02350-5)
Supplement: Supplementary file 14 — Supplementary Material 14 [file 12964_2025_2350_MOESM14_ESM.xlsx]

## Sheet: metabolic_genes
converted gene name in zebrafish	metabolic pathways
AADAT	amino acid metabolism
aass	amino acid metabolism
abat	amino acid metabolism
abhd10a	amino acid metabolism
tagln3b	amino acid metabolism
abhd11	amino acid metabolism
abhd16a	amino acid metabolism
acat1	amino acid metabolism
adoa	amino acid metabolism
adob	amino acid metabolism
agmat	amino acid metabolism
agxta	amino acid metabolism
agxtb	amino acid metabolism
agxt2	amino acid metabolism
aldh18a1	amino acid metabolism
aldh4a1	amino acid metabolism
aldh5a1	amino acid metabolism
aldh6a1	amino acid metabolism
amt	amino acid metabolism
ASS1	amino acid metabolism
auh	amino acid metabolism
bcat1	amino acid metabolism
bcat2	amino acid metabolism
bckdha	amino acid metabolism
bckdhb	amino acid metabolism
bckdk	amino acid metabolism
CHDH	amino acid metabolism
ckmt1	amino acid metabolism
ckmt2b	amino acid metabolism
ckmt2a	amino acid metabolism
dbt	amino acid metabolism
DGLUCY	amino acid metabolism
dhtkd1	amino acid metabolism
ethe1	amino acid metabolism
etnppl	amino acid metabolism
fahd1	amino acid metabolism
fahd2a	amino acid metabolism
gatm	amino acid metabolism
gcat	amino acid metabolism
gscsha	amino acid metabolism
gcshb	amino acid metabolism
gldc	amino acid metabolism
glsa	amino acid metabolism
glsb	amino acid metabolism
gls2b	amino acid metabolism
gls2a	amino acid metabolism
glud1a	amino acid metabolism
glud1b	amino acid metabolism
glula	amino acid metabolism
glulb	amino acid metabolism
got2a	amino acid metabolism
got2b	amino acid metabolism
gpt2	amino acid metabolism
gstz1	amino acid metabolism
hibadhb	amino acid metabolism
hibch	amino acid metabolism
hmgcl	amino acid metabolism
ivd	amino acid metabolism
kmo	amino acid metabolism
KYAT3	amino acid metabolism
kyat3.2	amino acid metabolism
kyat3.3	amino acid metabolism
kyat3.1	amino acid metabolism
lap3	amino acid metabolism
mao	amino acid metabolism
zgc:66484	amino acid metabolism
mccc1	amino acid metabolism
mccc2	amino acid metabolism
mcee	amino acid metabolism
mmut	amino acid metabolism
mpst	amino acid metabolism
nadk2	amino acid metabolism
nit1	amino acid metabolism
nit2	amino acid metabolism
oat	amino acid metabolism
oxct1a	amino acid metabolism
oxct1b	amino acid metabolism
pcca	amino acid metabolism
pdf	amino acid metabolism
phykpl	amino acid metabolism
ppm1kb	amino acid metabolism
ppm1ka	amino acid metabolism
prodha	amino acid metabolism
prodhb	amino acid metabolism
zgc:92040	amino acid metabolism
pycr1b	amino acid metabolism
pycr1a	amino acid metabolism
qdpra	amino acid metabolism
qdprb.1	amino acid metabolism
qdprb.2	amino acid metabolism
qdprb.4	amino acid metabolism
qdprb.3	amino acid metabolism
sqor	amino acid metabolism
sugct	amino acid metabolism
suox	amino acid metabolism
asl	amino acid metabolism
ACADSB	fatty acid degradation & beta-oxidation
cpt1b	fatty acid degradation & beta-oxidation
hadhaa	fatty acid degradation & beta-oxidation
hadhab	fatty acid degradation & beta-oxidation
hadhb	fatty acid degradation & beta-oxidation
acaa2	fatty acid degradation & beta-oxidation
acat2	fatty acid degradation & beta-oxidation
ALDH3A2	fatty acid degradation & beta-oxidation
cpt2	fatty acid degradation & beta-oxidation
acsl4b	fatty acid degradation & beta-oxidation
acsl4a	fatty acid degradation & beta-oxidation
CRAT	fatty acid degradation & beta-oxidation
crata	fatty acid degradation & beta-oxidation
acadl	fatty acid degradation & beta-oxidation
cpt1aa	fatty acid degradation & beta-oxidation
aldh9a1b	fatty acid degradation & beta-oxidation
aldh3a2a	fatty acid degradation & beta-oxidation
aldh3a2b	fatty acid degradation & beta-oxidation
eci2	fatty acid degradation & beta-oxidation
hadh	fatty acid degradation & beta-oxidation
decr1	fatty acid degradation & beta-oxidation
acad11	fatty acid degradation & beta-oxidation
acsbg2	fatty acid degradation & beta-oxidation
gcdha	fatty acid degradation & beta-oxidation
gcdhb	fatty acid degradation & beta-oxidation
acad9	fatty acid degradation & beta-oxidation
acadvl	fatty acid degradation & beta-oxidation
acsl3b	fatty acid degradation & beta-oxidation
eci1	fatty acid degradation & beta-oxidation
acads	fatty acid degradation & beta-oxidation
acad8	fatty acid degradation & beta-oxidation
ACACB	fatty acid degradation & beta-oxidation
aldh2.2	fatty acid degradation & beta-oxidation
aldh2.1	fatty acid degradation & beta-oxidation
acadm	fatty acid degradation & beta-oxidation
aldh3a1	fatty acid degradation & beta-oxidation
cpt1ab	fatty acid degradation & beta-oxidation
ldha	glycolysis
PFKL	glycolysis
pfklb	glycolysis
pfkla	glycolysis
pgk1	glycolysis
gpia	glycolysis
gpib	glycolysis
pgam1a	glycolysis
pgam1b	glycolysis
pklr	glycolysis
slc2a5	glycolysis
pck1	glycolysis
hkdc1	glycolysis
hk2	glycolysis
aldoab	glycolysis
aldoaa	glycolysis
slc2a2	glycolysis
fbp2	glycolysis
fbp1a	glycolysis
fbp1b	glycolysis
eno2	glycolysis
aldoca	glycolysis
aldocb	glycolysis
tpi1b	glycolysis
tpi1a	glycolysis
pgam2	glycolysis
ldhba	glycolysis
ldhbb	glycolysis
pkmb	glycolysis
pkma	glycolysis
pfkpa	glycolysis
pfkpb	glycolysis
hk1	glycolysis
gck	glycolysis
gapdh	glycolysis
eno3	glycolysis
pcxa	glycolysis
pcxb	glycolysis
gapdhs	glycolysis
slc2a9l1	glycolysis
slc2a11l	glycolysis
pfkmb	glycolysis
pfkma	glycolysis
SLC2A1	glycolysis
slc2a1a	glycolysis
eno1b	glycolysis
eno1a	glycolysis
g6pcb	glycolysis
slc2a1b	glycolysis
slc2a3b	glycolysis
mt-nd1	oxidative phosphorylation
mt-nd2	oxidative phosphorylation
mt-co1	oxidative phosphorylation
mt-co2	oxidative phosphorylation
mt-atp6	oxidative phosphorylation
mt-co3	oxidative phosphorylation
mt-nd3	oxidative phosphorylation
mt-nd4	oxidative phosphorylation
mt-nd5	oxidative phosphorylation
mt-nd6	oxidative phosphorylation
mt-cyb	oxidative phosphorylation
atp5po	oxidative phosphorylation
ndufv2	oxidative phosphorylation
nubpl	oxidative phosphorylation
HCCS	oxidative phosphorylation
hccsb	oxidative phosphorylation
hccsa.1	oxidative phosphorylation
si:ch211-140m22.7	oxidative phosphorylation
atp5pf	oxidative phosphorylation
cox4i2	oxidative phosphorylation
atp5f1c	oxidative phosphorylation
ndufa6	oxidative phosphorylation
atp6v1e1a	oxidative phosphorylation
atp6v1e1b	oxidative phosphorylation
ndufa4a	oxidative phosphorylation
ndufa4b	oxidative phosphorylation
cox19	oxidative phosphorylation
oxa1l	oxidative phosphorylation
sdhaf4	oxidative phosphorylation
uqcrb	oxidative phosphorylation
mt−nd3	oxidative phosphorylation
coq8ab	oxidative phosphorylation
ndufaf5	oxidative phosphorylation
adck1	oxidative phosphorylation
cox7c	oxidative phosphorylation
cisd2	oxidative phosphorylation
ndufs4	oxidative phosphorylation
nipsnap1	oxidative phosphorylation
uqcr10	oxidative phosphorylation
sdhaf3	oxidative phosphorylation
NDUFAF4	oxidative phosphorylation
sco2	oxidative phosphorylation
uqcrc2b	oxidative phosphorylation
coa3a	oxidative phosphorylation
atp5l	oxidative phosphorylation
atp5fa1	oxidative phosphorylation
cox7a2l	oxidative phosphorylation
cox11	oxidative phosphorylation
atp5mc3a	oxidative phosphorylation
ndufa8	oxidative phosphorylation
ndufa1	oxidative phosphorylation
uqcrfs1	oxidative phosphorylation
cyc1	oxidative phosphorylation
rtn4ip1	oxidative phosphorylation
NDUFB1	oxidative phosphorylation
cox16	oxidative phosphorylation
COX18	oxidative phosphorylation
cox6a1	oxidative phosphorylation
surf1	oxidative phosphorylation
ndufb6	oxidative phosphorylation
ndufab1a	oxidative phosphorylation
ndufab1b	oxidative phosphorylation
ndufaf8	oxidative phosphorylation
ndufs6	oxidative phosphorylation
ndufb9	oxidative phosphorylation
ndufb8	oxidative phosphorylation
lyrm7	oxidative phosphorylation
ndufa2	oxidative phosphorylation
ndufaf1	oxidative phosphorylation
cox6b1	oxidative phosphorylation
cox6b2	oxidative phosphorylation
cox8a	oxidative phosphorylation
C18H15orf48	oxidative phosphorylation
sco1	oxidative phosphorylation
coa7	oxidative phosphorylation
uqcc1	oxidative phosphorylation
cox10	oxidative phosphorylation
ndufb2	oxidative phosphorylation
ndufb11	oxidative phosphorylation
dmac2	oxidative phosphorylation
dmac2l	oxidative phosphorylation
ndufa7	oxidative phosphorylation
ndufaf3	oxidative phosphorylation
ndufaf2	oxidative phosphorylation
cox6a2	oxidative phosphorylation
ndufb7	oxidative phosphorylation
TMEM70	oxidative phosphorylation
coa4	oxidative phosphorylation
d2hgdh	oxidative phosphorylation
ndufa5	oxidative phosphorylation
etfdh	oxidative phosphorylation
coq8b	oxidative phosphorylation
ndufs3	oxidative phosphorylation
ndufaf7	oxidative phosphorylation
tmem186	oxidative phosphorylation
lyrm5a	oxidative phosphorylation
etfa	oxidative phosphorylation
ndufc2	oxidative phosphorylation
uqcrq	oxidative phosphorylation
cox15	oxidative phosphorylation
sdha	oxidative phosphorylation
cisd1	oxidative phosphorylation
atp5f1b	oxidative phosphorylation
NDUFAF6	oxidative phosphorylation
atp5meb	oxidative phosphorylation
atp5mea	oxidative phosphorylation
coa6	oxidative phosphorylation
sdhaf2	oxidative phosphorylation
ndufa3	oxidative phosphorylation
higd2a	oxidative phosphorylation
ndufv1	oxidative phosphorylation
ndufb10	oxidative phosphorylation
ptcd2	oxidative phosphorylation
atp5f1d	oxidative phosphorylation
ndufa10	oxidative phosphorylation
ndufb5	oxidative phosphorylation
cox5ab	oxidative phosphorylation
cox5aa	oxidative phosphorylation
atp5pd	oxidative phosphorylation
etfb	oxidative phosphorylation
higd1a	oxidative phosphorylation
cox7a2a	oxidative phosphorylation
COX7A2	oxidative phosphorylation
cox4i1	oxidative phosphorylation
ndufa11	oxidative phosphorylation
uqcrc1	oxidative phosphorylation
bcs1l	oxidative phosphorylation
COQ10A	oxidative phosphorylation
COA1	oxidative phosphorylation
ndufs7	oxidative phosphorylation
ndufa12	oxidative phosphorylation
ecsit	oxidative phosphorylation
TSTD1	oxidative phosphorylation
coq8aa	oxidative phosphorylation
COQ8A	oxidative phosphorylation
ndufs5	oxidative phosphorylation
ndufs2	oxidative phosphorylation
ndufb3	oxidative phosphorylation
uqcc2	oxidative phosphorylation
foxred1	oxidative phosphorylation
ndufa9a	oxidative phosphorylation
ndufs8a	oxidative phosphorylation
coq10b	oxidative phosphorylation
cox5b2	oxidative phosphorylation
cox5ba	oxidative phosphorylation
COX5B	oxidative phosphorylation
ndufs1	oxidative phosphorylation
ttc19	oxidative phosphorylation
gpd1b	oxidative phosphorylation
gpd1a	oxidative phosphorylation
sdhdb	oxidative phosphorylation
sdhda	oxidative phosphorylation
atpaf2	oxidative phosphorylation
ndufb4	oxidative phosphorylation
atp5pb	oxidative phosphorylation
atpaf1	oxidative phosphorylation
coa5	oxidative phosphorylation
gpd2	oxidative phosphorylation
uqcrh	oxidative phosphorylation
sdhc	oxidative phosphorylation
sdhb	oxidative phosphorylation
mt−nd3	oxidative phosphorylation
coq8ab	oxidative phosphorylation
taldo1	pentose phosphate pathway
g6pd	pentose phosphate pathway
pgls	pentose phosphate pathway
pgd	pentose phosphate pathway
rpia	pentose phosphate pathway
tkta	pentose phosphate pathway
rpe	pentose phosphate pathway
tktb	pentose phosphate pathway
acss1	pyruvate metabolism
pdp1	pyruvate metabolism
me1	pyruvate metabolism
pdha1b	pyruvate metabolism
pdha1a	pyruvate metabolism
pck2	pyruvate metabolism
aldh7a1	pyruvate metabolism
l2hgdh	pyruvate metabolism
hagh	pyruvate metabolism
me2	pyruvate metabolism
ldhd	pyruvate metabolism
acss2	pyruvate metabolism
mpc2b	pyruvate metabolism
mpc2a	pyruvate metabolism
adhfe1	pyruvate metabolism
dlat	pyruvate metabolism
pdk2a	pyruvate metabolism
pdk2b	pyruvate metabolism
pdhb	pyruvate metabolism
hoga1	pyruvate metabolism
pdk4	pyruvate metabolism
pdp2	pyruvate metabolism
mpc1	pyruvate metabolism
me3	pyruvate metabolism
pdk1	pyruvate metabolism
pdk3a	pyruvate metabolism
pdk3b	pyruvate metabolism
pdpr	pyruvate metabolism
idh3b	TCA cycle
sucla2	TCA cycle
dlst	TCA cycle
idh3a	TCA cycle
nnt	TCA cycle
aco2	TCA cycle
ACO1	TCA cycle
suclg1	TCA cycle
OGDHL	TCA cycle
idh3g	TCA cycle
idh2	TCA cycle
suclg2	TCA cycle
mdh1ab	TCA cycle
mdh1aa	TCA cycle
idh1	TCA cycle
mdh2	TCA cycle
dldh	TCA cycle
pptc7a	TCA cycle
PPTC7	TCA cycle
pdhx	TCA cycle
cs	TCA cycle
OGDH	TCA cycle
FH	TCA cycle
fh	TCA cycle

## Sheet: mitochondrial_genes
converted gene name in zebrafish	mitochondrial function
SLC16A7	Mitochondrial Carrier
oatx	Mitochondrial Carrier
si:dkey-119m7.8	Mitochondrial Carrier
si:dkey-119m7.4	Mitochondrial Carrier
si:dkey-166k12.1	Mitochondrial Carrier
slc22a4	Mitochondrial Carrier
slc25a1b	Mitochondrial Carrier
SLC25A1	Mitochondrial Carrier
SLC25A10	Mitochondrial Carrier
slc25a10	Mitochondrial Carrier
slc25a11	Mitochondrial Carrier
slc25a15b	Mitochondrial Carrier
slc25a15a	Mitochondrial Carrier
slc25a16	Mitochondrial Carrier
slc25a19	Mitochondrial Carrier
slc25a20	Mitochondrial Carrier
slc25a21	Mitochondrial Carrier
slc25a23b	Mitochondrial Carrier
slc25a23a	Mitochondrial Carrier
slc25a25b	Mitochondrial Carrier
slc25a24l	Mitochondrial Carrier
slc25a25a	Mitochondrial Carrier
slc25a26	Mitochondrial Carrier
slc25a27	Mitochondrial Carrier
slc25a29	Mitochondrial Carrier
SLC25A29	Mitochondrial Carrier
slc25a3a	Mitochondrial Carrier
slc25a3b	Mitochondrial Carrier
slc25a33	Mitochondrial Carrier
slc25a34	Mitochondrial Carrier
slc25a35	Mitochondrial Carrier
slc25a36a	Mitochondrial Carrier
slc25a36b	Mitochondrial Carrier
slc25a38a	Mitochondrial Carrier
slc25a38b	Mitochondrial Carrier
slc25a42	Mitochondrial Carrier
slc25a43	Mitochondrial Carrier
slc25a44b	Mitochondrial Carrier
slc25a44a	Mitochondrial Carrier
FO704822.1	Mitochondrial Carrier
slc25a47a	Mitochondrial Carrier
slc25a47b	Mitochondrial Carrier
slc25a48	Mitochondrial Carrier
slc27a1a	Mitochondrial Carrier
slc27a1b	Mitochondrial Carrier
slc29a1a	Mitochondrial Carrier
slc29a1b	Mitochondrial Carrier
slc3a1	Mitochondrial Carrier
slc44a1b	Mitochondrial Carrier
ucp1	Mitochondrial Carrier
ucp2	Mitochondrial Carrier
march5	Mitochondrial Dynamics
actr2a	Mitochondrial Dynamics
actr2b	Mitochondrial Dynamics
afg3l2	Mitochondrial Dynamics
agtpbp1	Mitochondrial Dynamics
apooa	Mitochondrial Dynamics
apoob	Mitochondrial Dynamics
apool	Mitochondrial Dynamics
arpc5b	Mitochondrial Dynamics
arpc5a	Mitochondrial Dynamics
arpc5lb	Mitochondrial Dynamics
arpc5la	Mitochondrial Dynamics
atad3	Mitochondrial Dynamics
chchd10	Mitochondrial Dynamics
chchd3b	Mitochondrial Dynamics
chchd3a	Mitochondrial Dynamics
chchd6a	Mitochondrial Dynamics
chchd6b	Mitochondrial Dynamics
dnm1l	Mitochondrial Dynamics
fis1	Mitochondrial Dynamics
fundc1	Mitochondrial Dynamics
fundc2	Mitochondrial Dynamics
gdap1	Mitochondrial Dynamics
immt	Mitochondrial Dynamics
kif1b	Mitochondrial Dynamics
kifbp	Mitochondrial Dynamics
kif5ba	Mitochondrial Dynamics
kif5ba	Mitochondrial Dynamics
lyrm1	Mitochondrial Dynamics
map1lc3a	Mitochondrial Dynamics
mff	Mitochondrial Dynamics
MFF	Mitochondrial Dynamics
MFN1	Mitochondrial Dynamics
mfn1b	Mitochondrial Dynamics
mfn2	Mitochondrial Dynamics
micos13	Mitochondrial Dynamics
mief1	Mitochondrial Dynamics
mief2	Mitochondrial Dynamics
msto1	Mitochondrial Dynamics
MTFP1	Mitochondrial Dynamics
mtfr1	Mitochondrial Dynamics
mtfr1l	Mitochondrial Dynamics
mtfr2	Mitochondrial Dynamics
oma1	Mitochondrial Dynamics
opa1	Mitochondrial Dynamics
phb2b	Mitochondrial Dynamics
phb2a	Mitochondrial Dynamics
pld6	Mitochondrial Dynamics
rhot1b	Mitochondrial Dynamics
rhot1a	Mitochondrial Dynamics
rhot2	Mitochondrial Dynamics
sh3glb1a	Mitochondrial Dynamics
sh3glb1b	Mitochondrial Dynamics
slc25a4	Mitochondrial Dynamics
slc25a46	Mitochondrial Dynamics
slc25a5	Mitochondrial Dynamics
slc25a6	Mitochondrial Dynamics
spg7	Mitochondrial Dynamics
sqstm1	Mitochondrial Dynamics
stoml2	Mitochondrial Dynamics
sybu	Mitochondrial Dynamics
tcaim	Mitochondrial Dynamics
tmem11	Mitochondrial Dynamics
trak1a	Mitochondrial Dynamics
trak2	Mitochondrial Dynamics
usp30	Mitochondrial Dynamics
USP30	Mitochondrial Dynamics
wdr81	Mitochondrial Dynamics
arpc3	Mitochondrial Dynamics
akap1b	Mitochondrial Signaling
akap10	Mitochondrial Signaling
LO018430.2	Mitochondrial Signaling
chchd2	Mitochondrial Signaling
gsk3ba	Mitochondrial Signaling
gsk3bb	Mitochondrial Signaling
ide	Mitochondrial Signaling
mavs	Mitochondrial Signaling
mtor	Mitochondrial Signaling
nlrx1	Mitochondrial Signaling
prkacab	Mitochondrial Signaling
prkacba	Mitochondrial Signaling
prkcea	Mitochondrial Signaling
prkceb	Mitochondrial Signaling
shc1	Mitochondrial Signaling
sirt1	Mitochondrial Signaling
sirt2	Mitochondrial Signaling
sirt3	Mitochondrial Signaling
sirt4	Mitochondrial Signaling
sirt5	Mitochondrial Signaling
synj2bp	Mitochondrial Signaling
ambra1b	Mitophagy
ambra1a	Mitophagy
atg5	Mitophagy
atg9b	Mitophagy
becn1	Mitophagy
becn1	Mitophagy
cited2	Mitophagy
nbr1a	Mitophagy
nbr1b	Mitophagy
optn	Mitophagy
pgam5	Mitophagy
pink1	Mitophagy
prkn	Mitophagy
rras2	Mitophagy
tax1bp1a	Mitophagy
tax1bp1b	Mitophagy
tbc1d15	Mitophagy
tbk1	Mitophagy
ulk1a	Mitophagy
ulk1b	Mitophagy
CABZ01074307.2	Mitophagy
usp8	Mitophagy
